# Supplementary material for: Immunological Response to Single Pathogen Challenge with Agents of the Bovine Respiratory Disease Complex: An RNA-Sequence Analysis of the Bronchial Lymph Node Transcriptome
Source: PLoS One. 2015 Jun 29;10(6):e0131459. doi: 10.1371/journal.pone.0131459 (PMC4484807; doi:10.1371/journal.pone.0131459)
Supplement: S1 Table — (XLSX) [file pone.0131459.s001.xlsx]

## Sheet: Sheet1
	Lab. Animal and Tissue ID	Pathology Animal ID	Treatment	SRX Accession
	AN.86684.52247	58	Control - Outlier Not Used in Analysis	SRX982301
	AN.86685.52268	101	Control	SRX978280
	AN.86686.52289	71	Control	SRX978281
	AN.86687.52310	102	Control	SRX978282
	AN.86688.52327	74	BRSV	SRX978283
	AN.86689.52340	77	BRSV	SRX978284
	AN.86690.52353	92	BRSV	SRX978285
	AN.86691.52366	116	BRSV	SRX978286
	AN.86692.52379	59	IBR	SRX978287
	AN.86693.52390	70	IBR	SRX978288
	AN.86694.52401	76	IBR	SRX978289
	AN.86695.52412	100	IBR	SRX978290
	AN.86696.52423	47B	M. bovis	SRX978291
	AN.86697.52434	65	M. bovis	SRX978292
	AN.86698.52445	115	M. bovis	SRX978293
	AN.86699.52456	88	M. haemolytica	SRX978294
	AN.86700.52467	99	M. haemolytica	SRX978295
	AN.86701.52478	113	M. haemolytica	SRX978296
	AN.86702.52489	125	M. haemolytica	SRX978297
	AN.86703.52500	75	P. multocida	SRX978298
	AN.86704.52511	123	P. multocida	SRX978299
	AN.86705.52522	127	P. multocida	SRX978300
	AN.86706.52533	135	P. multocida	SRX978301
	AN.86707.52544	86	BVDV	SRX978302
	AN.86708.52555	98	BVDV	SRX978303
	AN.86709.52566	138	BVDV	SRX978304
	AN.86710.52577	139	BVDV	SRX978305
