# Supplementary material for: Immunological Response to Single Pathogen Challenge with Agents of the Bovine Respiratory Disease Complex: An RNA-Sequence Analysis of the Bronchial Lymph Node Transcriptome
Source: PLoS One. 2015 Jun 29;10(6):e0131459. doi: 10.1371/journal.pone.0131459 (PMC4484807; doi:10.1371/journal.pone.0131459)
Supplement: S2 Table — Tabs are identified according to the type of DAVID analysis performed. (XLSX) [file pone.0131459.s002.xlsx]

## Sheet: DE_genes
gene_id	locus	sample_1	sample_2	value_1	value_2	log2(fold_change)	q_value	significant
GZMB	21:35264493-35267998	BRSV	CTRL	56.7668	1.30796	-5.43966	0.000706497	yes
LOC100847261	22:52148149-52149580	BRSV	CTRL	8.49871	0.196662	-5.43345	0.00741465	yes
LBP	13:67875397-67910095	BRSV	CTRL	1.22182	0.0539607	-4.50098	0.00308857	yes
CSF3	19:40981689-40984001	BRSV	CTRL	1.12733	0.0531495	-4.4067	0.0185948	yes
IL6	8:23287272-23287909	BRSV	CTRL	13.7496	0.730386	-4.23459	0.000706497	yes
CATHL2	22:52189556-52191061	BRSV	CTRL	2.36094	0.134081	-4.13818	0.0185948	yes
ISG15	16:52714626-52715654	BRSV	CTRL	2366.08	151.266	-3.96734	0.000706497	yes
FGF23	5:106208178-106216757	BRSV	CTRL	3.93569	0.265791	-3.88825	0.00268293	yes
LRG1	7:20812033-20814992	BRSV	CTRL	2.73119	0.194587	-3.81104	0.000706497	yes
TGM3	13:53261631-53304213	BRSV	CTRL	4.86207	0.352058	-3.78769	0.000706497	yes
MT1A	18:24106715-24108524	BRSV	CTRL	117.877	8.77802	-3.74725	0.000706497	yes
gzmA	20:24048536-24059238	BRSV	CTRL	2.84603	0.216157	-3.7188	0.000706497	yes
FCAR	18:62838471-62849020	BRSV	CTRL	1.45896	0.112824	-3.6928	0.00857448	yes
PTX3	1:110945677-111211551	BRSV	CTRL	2.3263	0.187135	-3.63589	0.000706497	yes
HP	18:39173136-39179293	BRSV	CTRL	11.8925	0.96835	-3.61838	0.000706497	yes
HCAR2	17:55053586-55054935	BRSV	CTRL	4.33222	0.37564	-3.52769	0.000706497	yes
AZU1	7:44968575-44971478	BRSV	CTRL	0.995405	0.0904749	-3.45969	0.0229732	yes
CHI3L1	16:771322-781451	BRSV	CTRL	56.6934	5.21977	-3.44112	0.000706497	yes
IFI6	2:126246582-126250171	BRSV	CTRL	3272.24	303.162	-3.43212	0.000706497	yes
LOC783362	X:16960033-16960782	BRSV	CTRL	1.25131	0.119623	-3.38687	0.0433224	yes
PI3	13:74272868-74274941	BRSV	CTRL	5.18297	0.503442	-3.36388	0.00127218	yes
ISG12(B)	21:59310737-59322006	BRSV	CTRL	3.4232	0.364054	-3.23312	0.000706497	yes
IFI27	21:59330562-59336765	BRSV	CTRL	1079.53	116.24	-3.21523	0.000706497	yes
LOC100336999	12:71321404-71535528	BRSV	CTRL	4.48003	0.487559	-3.19986	0.000706497	yes
ISG20	21:20013596-20030817	BRSV	CTRL	197.126	21.8258	-3.17501	0.000706497	yes
NFE2	5:25929034-25936083	BRSV	CTRL	8.26776	0.932294	-3.14864	0.000706497	yes
TIMP1	X:91232234-91236073	BRSV	CTRL	198.772	23.8187	-3.06095	0.000706497	yes
CCL8	19:16137671-16139707	BRSV	CTRL	79.2584	9.5423	-3.05416	0.000706497	yes
LOC100337129	12:73516166-73569768	BRSV	CTRL	6.70998	0.842042	-2.99434	0.000706497	yes
APOBEC3A	5:111045309-111048656	BRSV	CTRL	3.81042	0.491444	-2.95485	0.000706497	yes
FBP2	8:82396094-82438817	BRSV	CTRL	1.81726	0.235351	-2.94888	0.000706497	yes
NUPR1	25:26340077-26341408	BRSV	CTRL	420.814	56.4954	-2.89698	0.000706497	yes
OAS2	17:63611773-63646117	BRSV	CTRL	43.7574	5.92826	-2.88385	0.000706497	yes
AREGB	6:91126255-91138401	BRSV	CTRL	0.544443	0.0770906	-2.82015	0.0134983	yes
TF	1:136683310-136722309	BRSV	CTRL	6.1349	0.872908	-2.81314	0.000706497	yes
MX1	1:143172671-143204866	BRSV	CTRL	609.967	87.363	-2.80364	0.000706497	yes
IFITM3	Un|NW_003100802.1:2571-2869	BRSV	CTRL	700.31	103.403	-2.75971	0.000706497	yes
LOC786073	11:107260658-107267533	BRSV	CTRL	175.788	26.1597	-2.74842	0.000706497	yes
CMPK2	11:90042246-90059038	BRSV	CTRL	74.7208	11.1325	-2.74673	0.000706497	yes
S100A8	3:17146917-17147899	BRSV	CTRL	43.9923	6.64581	-2.72673	0.000706497	yes
S100A9	3:17176216-17178919	BRSV	CTRL	39.1419	5.94315	-2.71941	0.000706497	yes
LOC100300028	7:15689614-15704694	BRSV	CTRL	91.8044	14.1321	-2.69959	0.000706497	yes
TREM1	23:15148070-15163188	BRSV	CTRL	3.65286	0.562398	-2.69936	0.000706497	yes
SFRP4	4:50009871-50020466	BRSV	CTRL	3.85879	0.602193	-2.67985	0.000706497	yes
LOC508666	19:14759735-14764912	BRSV	CTRL	155.777	24.7629	-2.65323	0.000706497	yes
PRG3	15:81921148-81926082	BRSV	CTRL	0.705036	0.112991	-2.64149	0.0324671	yes
M-SAA3.2	29:26755566-26759547	BRSV	CTRL	580.614	93.1348	-2.64019	0.000706497	yes
LOC511353	17:72815146-72817914	BRSV	CTRL	478.37	76.9794	-2.63558	0.000706497	yes
CXCL14	7:48661076-48669442	BRSV	CTRL	0.527651	0.0855424	-2.62487	0.00590955	yes
RSAD2	11:90012622-90029927	BRSV	CTRL	86.5829	14.4343	-2.58458	0.000706497	yes
IFIT3	26:11083266-11090210	BRSV	CTRL	100.513	16.77	-2.58343	0.000706497	yes
LOC508858	21:35229648-35231716	BRSV	CTRL	12.0794	2.09543	-2.52723	0.000706497	yes
ZBP1	13:59097200-59109193	BRSV	CTRL	250.107	43.5438	-2.522	0.000706497	yes
MCHR1	5:112510410-112513886	BRSV	CTRL	1.51945	0.265194	-2.51843	0.000706497	yes
MYBPH	16:760054-768350	BRSV	CTRL	1.63054	0.287419	-2.50412	0.000706497	yes
SAA3	29:26668044-26671778	BRSV	CTRL	61.8722	10.9745	-2.49514	0.000706497	yes
BCL2L15	3:29643175-29648016	BRSV	CTRL	60.0064	10.8054	-2.47336	0.000706497	yes
S100A12	3:17164141-17165266	BRSV	CTRL	64.8604	11.7223	-2.46808	0.000706497	yes
WFDC2	13:75077193-75084339	BRSV	CTRL	2.72145	0.49751	-2.45158	0.00384319	yes
NEFL	8:73180098-73184369	BRSV	CTRL	1.42656	0.26133	-2.44859	0.000706497	yes
IFI44	3:66277614-66297668	BRSV	CTRL	147.18	27.0961	-2.44142	0.000706497	yes
CLDN3	25:34018455-34019670	BRSV	CTRL	8.55617	1.57635	-2.44038	0.000706497	yes
HSPA6	3:8027759-8029969	BRSV	CTRL	13.8303	2.59081	-2.41636	0.000706497	yes
LOC100848228	15:83291642-83293465	BRSV	CTRL	0.531202	0.0997971	-2.41219	0.0402529	yes
IFIT1	26:11104064-11110099	BRSV	CTRL	74.2694	14.0062	-2.4067	0.000706497	yes
CXCL6	6:90645963-90648082	BRSV	CTRL	4.75182	0.909408	-2.38548	0.000706497	yes
LOC100847582	19:37088245-37105761	BRSV	CTRL	61.9668	11.9828	-2.37054	0.000706497	yes
PLA2G5	2:133224530-133246491	BRSV	CTRL	21.0246	4.09773	-2.35918	0.000706497	yes
SDS	17:63302946-63311101	BRSV	CTRL	68.5783	13.3972	-2.35583	0.000706497	yes
LOC100300806	7:15707337-15720295	BRSV	CTRL	457.852	89.8246	-2.3497	0.000706497	yes
CTSG	21:35184045-35187246	BRSV	CTRL	0.960836	0.189284	-2.34374	0.0127519	yes
CTHRC1	14:63311959-63328221	BRSV	CTRL	0.748523	0.150395	-2.31529	0.00419457	yes
LOC511937	14:43743183-43744285	BRSV	CTRL	45.1887	9.14187	-2.3054	0.000706497	yes
LOC520070	29:45015999-45018614	BRSV	CTRL	4.54147	0.921253	-2.30149	0.000706497	yes
C3H1orf162	3:31991177-31996055	BRSV	CTRL	69.9716	14.2024	-2.30063	0.000706497	yes
MGC127695	6:66982101-67118236	BRSV	CTRL	4.22346	0.864923	-2.28778	0.000706497	yes
VCAN	7:85666057-85782896	BRSV	CTRL	0.858111	0.177524	-2.27315	0.000706497	yes
CFB	23:27225265-27231292	BRSV	CTRL	82.4382	17.0989	-2.26941	0.000706497	yes
SELP	16:38049257-38080859	BRSV	CTRL	15.4121	3.21008	-2.26339	0.000706497	yes
RTP4	1:80502587-80506904	BRSV	CTRL	53.2023	11.3292	-2.23144	0.000706497	yes
BPI	13:67835159-67861379	BRSV	CTRL	4.56649	0.973177	-2.23031	0.000706497	yes
LOC505326	21:35145468-35147404	BRSV	CTRL	0.653118	0.140933	-2.21234	0.044122	yes
MX2	1:143048267-143155057	BRSV	CTRL	99.0874	21.7239	-2.18942	0.000706497	yes
IFITM2	11:107191847-107193047	BRSV	CTRL	820.369	182.054	-2.17191	0.000706497	yes
PGLYRP1	18:53946096-53948158	BRSV	CTRL	3.05712	0.684993	-2.15801	0.00127218	yes
COL1A1	19:37088245-37105761	BRSV	CTRL	48.6214	10.9204	-2.15457	0.000706497	yes
C28H10orf99	28:39458541-39468631	BRSV	CTRL	2.48174	0.562487	-2.14146	0.000706497	yes
DDX58	8:11428372-11473553	BRSV	CTRL	78.429	17.9193	-2.12987	0.000706497	yes
OAS1	17:63611773-63646117	BRSV	CTRL	114.711	26.2673	-2.12666	0.000706497	yes
DHX58	19:42877796-42887950	BRSV	CTRL	128.76	29.6239	-2.11984	0.000706497	yes
CSF3R	3:110001844-110012771	BRSV	CTRL	9.4487	2.17529	-2.11891	0.000706497	yes
CLEC4E	5:102158364-102168685	BRSV	CTRL	9.82527	2.30638	-2.09087	0.000706497	yes
LOC514978	13:67954993-67982705	BRSV	CTRL	1.89135	0.445951	-2.08446	0.000706497	yes
TNFRSF12A	25:2435179-2441777	BRSV	CTRL	7.8934	1.86584	-2.08082	0.000706497	yes
TARM1	18:63479270-63487340	BRSV	CTRL	0.889193	0.211088	-2.07465	0.0142442	yes
ANXA1	8:49624472-49642919	BRSV	CTRL	165.441	39.5098	-2.06603	0.000706497	yes
IRF7	29:50903718-50906821	BRSV	CTRL	286.952	69.0793	-2.05449	0.000706497	yes
LOC100847390	11:19578978-19621259	BRSV	CTRL	139.066	34.1764	-2.02469	0.000706497	yes
C10H15orf48	10:65243181-65246843	BRSV	CTRL	40.8201	10.0536	-2.02156	0.000706497	yes
MT2A	18:24125365-24126333	BRSV	CTRL	272.899	67.4398	-2.0167	0.000706497	yes
BST2	7:5655097-5659152	BRSV	CTRL	375.054	92.791	-2.01504	0.000706497	yes
AQP9	10:52151844-52199561	BRSV	CTRL	0.76841	0.190379	-2.013	0.000706497	yes
LOC100848494	1:52946483-52951516	BRSV	CTRL	2.72557	0.688955	-1.98408	0.00913907	yes
CSTB	1:146555391-146558844	BRSV	CTRL	40.5318	10.2871	-1.97822	0.000706497	yes
LOC100848337	25:38342492-38343056	BRSV	CTRL	44.7077	11.4362	-1.96691	0.000706497	yes
FAM84A	11:83655858-83659066	BRSV	CTRL	0.905027	0.231576	-1.96648	0.000706497	yes
CCL16	19:14781917-14786966	BRSV	CTRL	21.6662	5.57572	-1.95822	0.000706497	yes
ADAMTS4	3:8322535-8330396	BRSV	CTRL	3.41126	0.878591	-1.95704	0.000706497	yes
MZB1	7:52285861-52288594	BRSV	CTRL	693.078	178.517	-1.95696	0.000706497	yes
IL1RN	11:46699165-46706152	BRSV	CTRL	12.7332	3.28131	-1.95625	0.000706497	yes
LOC100297594	17:72929309-72937953	BRSV	CTRL	7404.37	1916.01	-1.95027	0.000706497	yes
COX7A1	18:46994974-46996555	BRSV	CTRL	158.431	41.1242	-1.9458	0.000706497	yes
IL8	6:90559881-90563647	BRSV	CTRL	0.37948	0.0990423	-1.93791	0.0377445	yes
LOC100336589	18:62910385-62916393	BRSV	CTRL	36.8076	9.61911	-1.93603	0.000706497	yes
LOC100848019	9:97390460-97395406	BRSV	CTRL	88.8502	23.3146	-1.93014	0.000706497	yes
LOC407171	18:63174841-63177879	BRSV	CTRL	18.2007	4.78184	-1.92835	0.000706497	yes
SLCO4A1	13:55149363-55172423	BRSV	CTRL	13.9893	3.71067	-1.91457	0.000706497	yes
LOC100297099	X:94739322-94745046	BRSV	CTRL	1.2409	0.32928	-1.91401	0.0289857	yes
SLC6A15	5:14572185-14604741	BRSV	CTRL	0.629045	0.167213	-1.91148	0.000706497	yes
XAF1	19:25759758-25772925	BRSV	CTRL	128.006	34.1013	-1.90831	0.000706497	yes
OLR1	5:100244326-100255632	BRSV	CTRL	1.89994	0.508372	-1.90199	0.000706497	yes
UBA7	22:50991901-51000966	BRSV	CTRL	104.782	28.1512	-1.89613	0.000706497	yes
SERPINF1	19:23418895-23430668	BRSV	CTRL	6.24455	1.67861	-1.89533	0.000706497	yes
GFPT2	7:772144-817756	BRSV	CTRL	12.5637	3.40509	-1.8835	0.000706497	yes
PILRA	25:36651005-36691626	BRSV	CTRL	8.39096	2.27756	-1.88135	0.000706497	yes
CD300LB	19:57567605-57577942	BRSV	CTRL	7.64906	2.07859	-1.87968	0.000706497	yes
FMOD	16:925080-935131	BRSV	CTRL	11.6631	3.17665	-1.87638	0.000706497	yes
SELM	17:72064475-72068000	BRSV	CTRL	45.8544	12.5031	-1.87478	0.000706497	yes
FCGR1A	3:20847971-20856913	BRSV	CTRL	9.23548	2.52485	-1.87099	0.000706497	yes
OSM	17:71434467-71437372	BRSV	CTRL	3.68511	1.01405	-1.86158	0.00127218	yes
EMR3	7:12206054-12271137	BRSV	CTRL	1.14913	0.318637	-1.85056	0.000706497	yes
GZMA	20:24033745-24042721	BRSV	CTRL	23.4174	6.5164	-1.84543	0.000706497	yes
SMTNL2	19:25702552-25724157	BRSV	CTRL	0.486413	0.13571	-1.84166	0.00992918	yes
LOC786126	21:35211413-35213375	BRSV	CTRL	8.65537	2.42519	-1.8355	0.000706497	yes
CTSL1	8:82365268-82371041	BRSV	CTRL	2.85789	0.800897	-1.83526	0.000706497	yes
HERC6	6:37736137-37793279	BRSV	CTRL	78.0405	21.8778	-1.83476	0.000706497	yes
LOC508347	3:66306917-66325202	BRSV	CTRL	139.562	39.1323	-1.83448	0.000706497	yes
S100A2	3:16869283-16872613	BRSV	CTRL	4.0427	1.13413	-1.83373	0.00682277	yes
ELFN2	5:76173494-76175969	BRSV	CTRL	4.17807	1.18041	-1.82355	0.000706497	yes
HEBP2	9:77215759-77222555	BRSV	CTRL	2.0155	0.572216	-1.81651	0.000706497	yes
LOC782234	5:94763645-95029333	BRSV	CTRL	4.56796	1.3098	-1.80221	0.00127218	yes
C7H19orf21	7:44942016-44951963	BRSV	CTRL	3.1287	0.900725	-1.79641	0.000706497	yes
IFIT5	26:11117505-11127465	BRSV	CTRL	54.5223	15.7532	-1.7912	0.000706497	yes
LOC100847695	5:33189702-33342786	BRSV	CTRL	17.6346	5.15134	-1.77539	0.00308857	yes
ACTG2	11:10717557-10740084	BRSV	CTRL	16.3553	4.78125	-1.7743	0.000706497	yes
CCR10	19:43377278-43379246	BRSV	CTRL	6.85419	2.0102	-1.76965	0.000706497	yes
USP18	5:76388592-76404941	BRSV	CTRL	106.207	31.1925	-1.76761	0.000706497	yes
LOC100848657	5:100487079-100502771	BRSV	CTRL	2.29092	0.682206	-1.74765	0.0317547	yes
HERC5	6:37683702-37728602	BRSV	CTRL	32.0909	9.56698	-1.74603	0.000706497	yes
DRAM1	5:66043814-66079316	BRSV	CTRL	25.0619	7.48314	-1.74378	0.000706497	yes
MARCO	2:71099066-71134082	BRSV	CTRL	426.882	128.128	-1.73625	0.000706497	yes
CCL19	8:77394836-77396746	BRSV	CTRL	2932.67	885.361	-1.72788	0.000706497	yes
IFIT2	26:11064804-11071325	BRSV	CTRL	46.0072	13.9037	-1.7264	0.000706497	yes
LCNL1	11:106244777-106246501	BRSV	CTRL	1.24812	0.378964	-1.71962	0.0159509	yes
MALL	11:1747908-1780103	BRSV	CTRL	1.77904	0.542701	-1.71287	0.000706497	yes
RCN3	18:56422332-56430761	BRSV	CTRL	71.1818	21.9577	-1.69678	0.000706497	yes
IRG1	12:52421740-52424165	BRSV	CTRL	3.95132	1.22244	-1.69257	0.000706497	yes
TNFRSF17	25:10736934-10740164	BRSV	CTRL	28.4291	8.80152	-1.69154	0.000706497	yes
CASQ1	3:9591850-9601502	BRSV	CTRL	1.00581	0.311503	-1.69104	0.00346717	yes
LOC100847497	X:18181836-18189154	BRSV	CTRL	0.662439	0.205309	-1.68999	0.00771872	yes
P2RY6	15:53559421-53564982	BRSV	CTRL	66.4323	20.6908	-1.6829	0.000706497	yes
PKLR	3:15399754-15408994	BRSV	CTRL	3.86607	1.2043	-1.68268	0.000706497	yes
ZNFX1	13:78074488-78098372	BRSV	CTRL	91.4536	28.5203	-1.68105	0.000706497	yes
UPP1	4:7528099-7556112	BRSV	CTRL	5.16633	1.62511	-1.66861	0.000706497	yes
LOC404107	27:5327038-5328962	BRSV	CTRL	6.32492	1.99837	-1.66222	0.00527777	yes
SOD2	9:97399158-97427298	BRSV	CTRL	198.111	62.6875	-1.66006	0.000706497	yes
LOC504861	18:61040305-61053686	BRSV	CTRL	1.04602	0.33157	-1.65753	0.000706497	yes
CLEC10A	19:27467159-27471037	BRSV	CTRL	4.85005	1.54393	-1.65139	0.000706497	yes
TMEM150B	18:62608570-62615882	BRSV	CTRL	5.00522	1.5943	-1.65051	0.000706497	yes
LOXL2	8:71278581-71390893	BRSV	CTRL	3.08618	0.985665	-1.64665	0.000706497	yes
EMILIN1	11:72539295-72547260	BRSV	CTRL	32.1353	10.2786	-1.64452	0.000706497	yes
C2	23:27231725-27243367	BRSV	CTRL	40.3059	12.8986	-1.64377	0.000706497	yes
LY6E	14:2624757-2628462	BRSV	CTRL	683.216	220.034	-1.63461	0.000706497	yes
LOC100847310	18:52202331-52215613	BRSV	CTRL	7.24694	2.3426	-1.62926	0.000706497	yes
SOCS3	19:54458855-54459555	BRSV	CTRL	105.627	34.3034	-1.62255	0.000706497	yes
HES4	16:52724739-52727540	BRSV	CTRL	34.8598	11.3439	-1.61965	0.000706497	yes
SLC13A5	19:25792456-25815845	BRSV	CTRL	2.13799	0.698434	-1.61406	0.000706497	yes
CCL20	2:116759407-116762490	BRSV	CTRL	35.6558	11.6689	-1.61147	0.000706497	yes
NKAIN1	2:122935939-122980399	BRSV	CTRL	0.635239	0.208078	-1.61017	0.0224201	yes
LOC616800	23:30715879-30716290	BRSV	CTRL	3.82531	1.25633	-1.60636	0.0151958	yes
COL1A2	4:11624469-11661163	BRSV	CTRL	53.9017	17.7631	-1.60145	0.000706497	yes
ELN	25:33788121-33820666	BRSV	CTRL	31.8769	10.5057	-1.60134	0.000706497	yes
ANKRD56	6:93484588-93488711	BRSV	CTRL	1.09419	0.361329	-1.59848	0.000706497	yes
SERPINH1	15:55514944-55525178	BRSV	CTRL	131.754	43.5703	-1.59644	0.000706497	yes
ALPL	2:131791674-131857642	BRSV	CTRL	12.8833	4.29435	-1.58499	0.000706497	yes
CCBE1	24:58886064-59114685	BRSV	CTRL	2.19002	0.731248	-1.58251	0.00176596	yes
ID1	13:61726124-61727284	BRSV	CTRL	36.5649	12.2106	-1.58233	0.000706497	yes
LOC788250	23:31654043-31654454	BRSV	CTRL	9.719	3.24606	-1.58212	0.000706497	yes
ASGR2	19:27490116-27500094	BRSV	CTRL	3.19252	1.06845	-1.57917	0.000706497	yes
TCN1	15:84389635-84404937	BRSV	CTRL	1.30352	0.437188	-1.57609	0.00384319	yes
LOXL4	26:19201156-19224035	BRSV	CTRL	0.519026	0.174251	-1.57464	0.00384319	yes
VTN	19:20413682-20416614	BRSV	CTRL	3.75896	1.26314	-1.57332	0.000706497	yes
MOK	21:68706702-68736526	BRSV	CTRL	0.965774	0.324778	-1.57223	0.00419457	yes
ORAI2	25:35114123-35126594	BRSV	CTRL	22.9002	7.70738	-1.57105	0.000706497	yes
HSD11B1	16:75463611-75508770	BRSV	CTRL	1.85528	0.629082	-1.56032	0.00590955	yes
MANF	22:49946212-49950052	BRSV	CTRL	364.98	123.784	-1.56	0.000706497	yes
FOXS1	13:61924320-61925629	BRSV	CTRL	82.4839	28.0264	-1.55732	0.000706497	yes
SCNN1A	5:104364169-104397535	BRSV	CTRL	0.382331	0.13021	-1.55398	0.00621024	yes
CHAC1	10:36598393-36600765	BRSV	CTRL	1.68652	0.57532	-1.55161	0.00384319	yes
TIMP2	19:54079296-54131054	BRSV	CTRL	85.7483	29.267	-1.55083	0.000706497	yes
GPX8	20:23975636-23980445	BRSV	CTRL	12.118	4.15101	-1.54561	0.000706497	yes
SDC1	11:78687992-78719307	BRSV	CTRL	7.44515	2.57243	-1.53317	0.000706497	yes
GPBAR1	2:107011784-107014997	BRSV	CTRL	39.8583	13.7785	-1.53246	0.000706497	yes
SPSB4	1:128830907-128901497	BRSV	CTRL	1.54759	0.536398	-1.52865	0.000706497	yes
SHISA5	22:51944012-51969645	BRSV	CTRL	70.6575	24.4985	-1.52815	0.000706497	yes
TFPI	2:8786392-8884005	BRSV	CTRL	1.42424	0.494192	-1.52705	0.00651403	yes
MGC137030	7:43823208-43837867	BRSV	CTRL	1.80074	0.626906	-1.52227	0.0140244	yes
ASPHD2	17:68354332-68363383	BRSV	CTRL	16.8086	5.85952	-1.52034	0.000706497	yes
LOC618591	5:100762266-100779161	BRSV	CTRL	22.5857	7.88576	-1.51809	0.000706497	yes
C6	20:33328557-33405557	BRSV	CTRL	2.14047	0.747362	-1.51805	0.000706497	yes
LOC619159	18:63016552-63019917	BRSV	CTRL	0.838784	0.292883	-1.51797	0.0156901	yes
LOC100848025	11:102476553-102481043	BRSV	CTRL	3.98297	1.39151	-1.51719	0.00419457	yes
TM6SF2	7:3926971-3933858	BRSV	CTRL	2.37505	0.83097	-1.51509	0.000706497	yes
A2M	5:101298126-101346611	BRSV	CTRL	133.167	47.0897	-1.49976	0.000706497	yes
SPARC	7:64862329-64900826	BRSV	CTRL	255.761	90.5342	-1.49826	0.000706497	yes
FAM65C	13:79329172-79355653	BRSV	CTRL	1.97488	0.70004	-1.49625	0.000706497	yes
DPT	16:37106631-37143040	BRSV	CTRL	6.2798	2.23101	-1.49302	0.000706497	yes
CLEC4F	11:13584913-13596922	BRSV	CTRL	200.47	71.2761	-1.4919	0.000706497	yes
C12H13orf33	12:30021741-30039901	BRSV	CTRL	1.1028	0.392102	-1.49188	0.00682277	yes
SERPINB2	24:62591412-62609170	BRSV	CTRL	0.505389	0.179721	-1.49164	0.0102049	yes
SFRP2	17:3829563-3838138	BRSV	CTRL	8.71548	3.1051	-1.48894	0.000706497	yes
MMP19	5:57751505-57757617	BRSV	CTRL	7.79808	2.78784	-1.48397	0.000706497	yes
METRNL	19:50243526-50258688	BRSV	CTRL	31.0137	11.1122	-1.48076	0.000706497	yes
FBLN1	5:116616199-116695696	BRSV	CTRL	7.15416	2.57081	-1.47656	0.000706497	yes
CRELD2	5:120933368-120940337	BRSV	CTRL	99.3039	35.9293	-1.46669	0.000706497	yes
SGK2	13:72864073-72883521	BRSV	CTRL	1.03524	0.37481	-1.46573	0.00651403	yes
SERTAD1	18:50040254-50043146	BRSV	CTRL	52.8951	19.2513	-1.45818	0.000706497	yes
STEAP1	4:74842245-74849254	BRSV	CTRL	0.610018	0.222056	-1.45793	0.0354499	yes
FAM195A	25:569039-605515	BRSV	CTRL	58.7267	21.3876	-1.45724	0.000706497	yes
IFIH1	2:34216857-34272535	BRSV	CTRL	50.4152	18.4043	-1.45382	0.000706497	yes
LOC100300483	11:49060225-49062854	BRSV	CTRL	17.3458	6.33314	-1.45359	0.000706497	yes
MAGIX	X:92283810-92291669	BRSV	CTRL	3.02155	1.10661	-1.44914	0.00176596	yes
C16H1orf170	16:52742636-52748240	BRSV	CTRL	0.717711	0.263134	-1.44761	0.00127218	yes
IGJ	6:87759434-87768832	BRSV	CTRL	3097.74	1136.28	-1.4469	0.000706497	yes
LOC100297063	25:2529276-2533024	BRSV	CTRL	5.24878	1.92806	-1.44483	0.00559686	yes
RNASE6	10:26402505-26404000	BRSV	CTRL	199.372	73.2584	-1.44439	0.000706497	yes
MADCAM1	7:44773997-44778672	BRSV	CTRL	14.489	5.32936	-1.44292	0.000706497	yes
PLAC9	28:35366023-35378318	BRSV	CTRL	2.91727	1.08061	-1.43278	0.00224137	yes
ANXA8L1	28:42288944-42305205	BRSV	CTRL	0.661976	0.246619	-1.42449	0.0130093	yes
IFITM5	11:107202289-107203660	BRSV	CTRL	4.28875	1.60121	-1.42139	0.00527777	yes
PTPRO	5:94763645-95029333	BRSV	CTRL	2.17695	0.813255	-1.42052	0.00268293	yes
PI16	23:10836789-10848749	BRSV	CTRL	1.71756	0.642185	-1.4193	0.000706497	yes
CXCR2	2:106936877-106938583	BRSV	CTRL	2.31098	0.86452	-1.41853	0.00308857	yes
SRXN1	13:60944182-60951049	BRSV	CTRL	5.01015	1.87936	-1.41461	0.000706497	yes
XBP1	17:70344600-70349566	BRSV	CTRL	310.73	116.65	-1.41347	0.000706497	yes
LOC614141	19:57524814-57534165	BRSV	CTRL	37.7865	14.199	-1.41208	0.000706497	yes
S100A11	3:18768798-18770271	BRSV	CTRL	531.979	201.041	-1.40388	0.000706497	yes
IL18BP	15:52416833-52418797	BRSV	CTRL	59.2763	22.4221	-1.40254	0.000706497	yes
LAG3	5:104029080-104035920	BRSV	CTRL	35.3687	13.4189	-1.39821	0.000706497	yes
GPX3	7:64286947-64295117	BRSV	CTRL	86.4324	32.9394	-1.39176	0.000706497	yes
LOC100300896	11:44706972-44717428	BRSV	CTRL	5.51452	2.10168	-1.39169	0.000706497	yes
CCL2	19:16232955-16234822	BRSV	CTRL	167.864	64.0544	-1.38992	0.000706497	yes
C5H22orf23	5:110241328-110249160	BRSV	CTRL	0.53659	0.205311	-1.38601	0.0333549	yes
CLEC12A	5:100388588-100401107	BRSV	CTRL	64.9327	24.8685	-1.38462	0.000706497	yes
CCBP2	22:15553530-15561007	BRSV	CTRL	3.61394	1.38735	-1.38124	0.00176596	yes
LOC100848655	5:31215337-31220794	BRSV	CTRL	11.3085	4.35548	-1.37651	0.000706497	yes
APOD	1:72670962-72684270	BRSV	CTRL	44.6183	17.196	-1.37557	0.000706497	yes
LOC100300478	18:57937866-57953496	BRSV	CTRL	18.5218	7.14674	-1.37387	0.000706497	yes
RRAD	18:34746054-34749250	BRSV	CTRL	7.14793	2.75819	-1.3738	0.000706497	yes
HSPB2	15:22571244-22572575	BRSV	CTRL	9.82249	3.80411	-1.36853	0.000706497	yes
PLOD2	1:123322466-123444003	BRSV	CTRL	5.49625	2.12939	-1.36801	0.000706497	yes
BCMO1	18:7931849-7962790	BRSV	CTRL	0.528517	0.205132	-1.3654	0.0276756	yes
FUT7	11:106201877-106203263	BRSV	CTRL	10.0522	3.90907	-1.36261	0.000706497	yes
IER5L	11:99644906-99646485	BRSV	CTRL	15.4506	6.01411	-1.36123	0.000706497	yes
LOC100336469	19:51010718-51017646	BRSV	CTRL	1.80396	0.702329	-1.36095	0.0173846	yes
SLC38A5	X:91662216-91670322	BRSV	CTRL	18.4196	7.18038	-1.35911	0.000706497	yes
DPEP3	18:35576306-35580517	BRSV	CTRL	2.68041	1.04954	-1.3527	0.00268293	yes
IFI35	19:43673502-43687260	BRSV	CTRL	158.561	62.2175	-1.34964	0.000706497	yes
SNAI1	13:78766067-78772194	BRSV	CTRL	3.4651	1.36112	-1.34811	0.000706497	yes
PYCR1	19:51567327-51571991	BRSV	CTRL	32.1915	12.6589	-1.34653	0.000706497	yes
LOC100847382	11:73724473-73936284	BRSV	CTRL	55.9222	22.0325	-1.34379	0.000706497	yes
LOC504548	23:28873221-28875583	BRSV	CTRL	137.857	54.3981	-1.34154	0.000706497	yes
CLEC1B	5:100346427-100355708	BRSV	CTRL	4.24304	1.6757	-1.34034	0.00384319	yes
LOC618824	23:31461685-31462144	BRSV	CTRL	6.22169	2.45925	-1.33909	0.0130093	yes
PDXK	1:146490838-146516811	BRSV	CTRL	52.203	20.7057	-1.3341	0.000706497	yes
GRRP1	2:127530910-127533980	BRSV	CTRL	5.66713	2.25193	-1.33145	0.00127218	yes
TMEM176A	4:114208684-114212313	BRSV	CTRL	29.4779	11.7505	-1.32692	0.000706497	yes
DUSP5	26:31326749-31339518	BRSV	CTRL	26.7284	10.6607	-1.32607	0.000706497	yes
TM4SF18	1:119800139-119823459	BRSV	CTRL	11.4117	4.55231	-1.32585	0.000706497	yes
C1QTNF6	5:75992621-75999893	BRSV	CTRL	39.7248	15.8503	-1.32553	0.000706497	yes
C9H6orf225	9:38816217-38821062	BRSV	CTRL	4.06963	1.62574	-1.3238	0.00942019	yes
LOC526163	19:57553457-57556471	BRSV	CTRL	2.63987	1.05533	-1.32277	0.0211664	yes
FCER1G	3:8305542-8308776	BRSV	CTRL	246.319	98.4899	-1.32248	0.000706497	yes
SYT17	25:16821398-16908660	BRSV	CTRL	1.51028	0.604342	-1.32138	0.00493856	yes
LGALS3BP	19:54035258-54045166	BRSV	CTRL	88.4568	35.4551	-1.31898	0.000706497	yes
PLEKHA4	18:55899134-55922868	BRSV	CTRL	7.65397	3.07397	-1.31611	0.000706497	yes
LOC527645	23:30757224-30757609	BRSV	CTRL	3.5322	1.4187	-1.316	0.0499339	yes
TNNI2	29:50285048-50287648	BRSV	CTRL	7.41315	2.97777	-1.31585	0.00127218	yes
NXPH3	19:37670490-37672235	BRSV	CTRL	2.19334	0.881329	-1.31538	0.00457067	yes
HIST1H1D	23:31490461-31494119	BRSV	CTRL	10.272	4.13712	-1.31202	0.000706497	yes
C7H19orf10	7:20683773-20695706	BRSV	CTRL	129.369	52.3282	-1.30583	0.000706497	yes
DKKL1	18:56296918-56301648	BRSV	CTRL	2.02363	0.818632	-1.30566	0.0107388	yes
MFSD2A	3:106724607-106737437	BRSV	CTRL	2.34657	0.949808	-1.30485	0.000706497	yes
LOC616868	23:30760139-30760837	BRSV	CTRL	3.02652	1.22538	-1.30443	0.0119954	yes
LAMTOR2	3:14763798-14766875	BRSV	CTRL	316.004	128.047	-1.30327	0.000706497	yes
CALML5	13:43507343-43508180	BRSV	CTRL	2.36443	0.959152	-1.30166	0.0178529	yes
ANGPTL4	7:18236516-18243587	BRSV	CTRL	17.1891	6.97631	-1.30096	0.000706497	yes
WNT10B	5:31009321-31015172	BRSV	CTRL	0.940388	0.381825	-1.30035	0.0107388	yes
CD163	5:102245936-102278444	BRSV	CTRL	95.6466	39.0083	-1.29393	0.000706497	yes
DARC	3:10647479-10648919	BRSV	CTRL	11.5172	4.71215	-1.28934	0.000706497	yes
HK3	7:39629090-39712385	BRSV	CTRL	12.0916	4.95019	-1.28845	0.000706497	yes
CCND2	5:106253890-106276819	BRSV	CTRL	129.101	52.8628	-1.28818	0.000706497	yes
FKBP7	2:18413883-18421601	BRSV	CTRL	16.8869	6.91461	-1.28818	0.000706497	yes
SLC16A5	19:56975493-56985227	BRSV	CTRL	6.53891	2.68009	-1.28677	0.000706497	yes
LOC100298822	23:28425331-28450252	BRSV	CTRL	818.236	335.49	-1.28625	0.000706497	yes
TREX1	22:51969880-51971755	BRSV	CTRL	38.6621	15.8691	-1.2847	0.000706497	yes
TM4SF20	2:116332502-116343431	BRSV	CTRL	12.3985	5.10001	-1.28159	0.00419457	yes
LRRC25	7:4704032-4708461	BRSV	CTRL	42.8334	17.6277	-1.28089	0.000706497	yes
PRRX2	11:100079606-100132438	BRSV	CTRL	23.9946	9.87573	-1.28075	0.000706497	yes
LOC100336607	7:11942159-12006955	BRSV	CTRL	1.56064	0.642675	-1.27998	0.0203743	yes
BCL3	18:52922245-52931573	BRSV	CTRL	81.8329	33.7054	-1.2797	0.000706497	yes
SRPX2	X:50870695-50900195	BRSV	CTRL	2.16998	0.895704	-1.27659	0.00224137	yes
CEBPD	14:20738813-20740407	BRSV	CTRL	75.7142	31.2659	-1.27598	0.000706497	yes
KIF5C	2:47315193-47472004	BRSV	CTRL	0.578193	0.239237	-1.27311	0.00966798	yes
FKBP4	5:107445595-107453517	BRSV	CTRL	178.35	73.8264	-1.2725	0.000706497	yes
LOC618147	23:31652668-31653106	BRSV	CTRL	8.52709	3.54391	-1.26671	0.00799121	yes
FOSL1	29:44672787-44679319	BRSV	CTRL	0.525018	0.218267	-1.26627	0.0315827	yes
BGN	X:39639905-39653691	BRSV	CTRL	15.6208	6.50999	-1.26274	0.000706497	yes
SCHIP1	1:108383676-108454122	BRSV	CTRL	1.52806	0.637912	-1.26027	0.00857448	yes
ATOX1	7:64945747-64961110	BRSV	CTRL	192.789	80.5173	-1.25965	0.000706497	yes
HSPA1A	23:27331771-27333870	BRSV	CTRL	574.877	240.717	-1.25591	0.000706497	yes
TNFRSF13B	19:35688978-35726851	BRSV	CTRL	11.5341	4.83461	-1.25443	0.000706497	yes
SPON2	6:109224625-109228237	BRSV	CTRL	8.05824	3.38237	-1.25243	0.000706497	yes
PDPN	16:55410365-55442624	BRSV	CTRL	2.83241	1.18938	-1.25182	0.0368776	yes
C18H19orf76	18:56546191-56547223	BRSV	CTRL	119.792	50.3761	-1.24972	0.000706497	yes
LOC614522	3:48451879-48493897	BRSV	CTRL	13.1	5.52013	-1.24679	0.00176596	yes
MT1E	18:24112350-24114379	BRSV	CTRL	37.5929	15.8474	-1.24621	0.000706497	yes
LOC100295022	17:72901504-72908949	BRSV	CTRL	1.31939	0.556301	-1.24594	0.0392223	yes
S100A14	3:16827336-16829403	BRSV	CTRL	39.2938	16.575	-1.24529	0.000706497	yes
ADAMTS9	22:36876903-37038527	BRSV	CTRL	0.899878	0.379744	-1.2447	0.000706497	yes
HSPE1	2:86449524-86451565	BRSV	CTRL	943.065	398.549	-1.2426	0.000706497	yes
ITPKA	10:37035179-37043518	BRSV	CTRL	2.12364	0.901854	-1.23557	0.00346717	yes
NDUFAF2	20:18371754-18371920	BRSV	CTRL	15.8677	6.74353	-1.23452	0.00127218	yes
NFAM1	5:113843641-113882269	BRSV	CTRL	9.24328	3.93538	-1.2319	0.000706497	yes
LRP11	9:88113877-88183314	BRSV	CTRL	1.3255	0.56536	-1.2293	0.000706497	yes
LGALS1	5:110008264-110019683	BRSV	CTRL	568.004	242.368	-1.2287	0.000706497	yes
SERF1A	20:10018766-10022547	BRSV	CTRL	5.65837	2.41888	-1.22605	0.00885286	yes
PARP10	14:2024590-2031476	BRSV	CTRL	109.549	46.9084	-1.22366	0.000706497	yes
ANXA2	10:49860061-49904536	BRSV	CTRL	196.891	84.6646	-1.21757	0.000706497	yes
IFI16	3:10821556-10866317	BRSV	CTRL	261.658	112.568	-1.21688	0.000706497	yes
PALM3	7:12733953-12742933	BRSV	CTRL	10.3293	4.46118	-1.21124	0.000706497	yes
CYGB	19:55846582-55856333	BRSV	CTRL	10.242	4.43058	-1.20893	0.000706497	yes
IGFBP7	6:74027218-74150456	BRSV	CTRL	336.94	145.763	-1.20886	0.000706497	yes
CDC42EP5	18:63119866-63125184	BRSV	CTRL	7.49276	3.2498	-1.20515	0.00493856	yes
TFPI2	4:11035473-11039782	BRSV	CTRL	7.93713	3.44442	-1.20436	0.000706497	yes
C14H8orf55	14:2839178-2842655	BRSV	CTRL	5.18806	2.25222	-1.20385	0.000706497	yes
CLEC6A	5:102101960-102118594	BRSV	CTRL	13.5755	5.89955	-1.20233	0.000706497	yes
EMG1	5:103841289-103853139	BRSV	CTRL	83.7922	36.4235	-1.20195	0.000706497	yes
HAS2	14:19703610-19733798	BRSV	CTRL	0.820279	0.357278	-1.19907	0.00966798	yes
CFP	X:91441701-91447087	BRSV	CTRL	117.335	51.1138	-1.19884	0.000706497	yes
CLEC2B	5:100512250-100530389	BRSV	CTRL	8.31448	3.62285	-1.1985	0.00268293	yes
UBE2L6	15:82124870-82138170	BRSV	CTRL	79.5895	34.7205	-1.19679	0.000706497	yes
FABP3	2:122723224-122783830	BRSV	CTRL	290.188	126.601	-1.1967	0.000706497	yes
NMI	2:44930494-44950486	BRSV	CTRL	118.004	51.5355	-1.19519	0.000706497	yes
TAGLN	15:28318410-28323667	BRSV	CTRL	66.9092	29.2405	-1.19424	0.000706497	yes
ABHD11	25:34041447-34043850	BRSV	CTRL	28.1681	12.317	-1.19341	0.000706497	yes
LOC100137759	29:51291087-51309821	BRSV	CTRL	2.09984	0.918309	-1.19322	0.00127218	yes
IL1B	11:46410276-46418785	BRSV	CTRL	9.63292	4.21603	-1.19209	0.000706497	yes
SDC3	2:123221290-123245513	BRSV	CTRL	72.3149	31.6627	-1.19151	0.000706497	yes
TEAD4	5:107264074-107325296	BRSV	CTRL	1.97122	0.863686	-1.19051	0.00771872	yes
CDH20	24:60532424-60586879	BRSV	CTRL	4.61148	2.02352	-1.18837	0.000706497	yes
RBP4	26:14940550-14946750	BRSV	CTRL	12.222	5.36503	-1.18782	0.00127218	yes
NOL3	18:34928331-34931933	BRSV	CTRL	12.0493	5.29627	-1.1859	0.000706497	yes
ZBTB32	18:46616258-46619888	BRSV	CTRL	27.7487	12.2151	-1.18376	0.000706497	yes
C1R	5:103737160-103747961	BRSV	CTRL	160.294	70.6234	-1.1825	0.000706497	yes
LOC617154	29:43163065-43164093	BRSV	CTRL	148.965	65.6412	-1.18229	0.000706497	yes
IGFBP4	19:41326677-41338267	BRSV	CTRL	190.027	83.7911	-1.18134	0.000706497	yes
ANG	10:26423863-26445634	BRSV	CTRL	95.4999	42.1231	-1.18089	0.0117475	yes
PROM1	6:115981182-116105180	BRSV	CTRL	1.11091	0.490041	-1.18077	0.00651403	yes
PARM1	6:91597121-91723397	BRSV	CTRL	36.4472	16.0956	-1.17915	0.000706497	yes
WIPI1	19:62368394-62479266	BRSV	CTRL	5.99803	2.64958	-1.17873	0.0309778	yes
ZNF593	2:127523709-127524790	BRSV	CTRL	33.8259	14.9702	-1.17604	0.000706497	yes
EDN1	23:44010441-44017425	BRSV	CTRL	1.75254	0.77568	-1.17592	0.00308857	yes
SIRPB1	13:53970895-53988803	BRSV	CTRL	4.7233	2.09513	-1.17276	0.00127218	yes
LOC522960	23:31121341-31127011	BRSV	CTRL	8.04415	3.57536	-1.16985	0.00493856	yes
EPSTI1	12:13057434-13157577	BRSV	CTRL	274.973	122.232	-1.16967	0.000706497	yes
MVP	25:26661749-26681331	BRSV	CTRL	103.304	45.9329	-1.1693	0.000706497	yes
LOC100296550	15:47842771-47844983	BRSV	CTRL	8.09769	3.60213	-1.16866	0.0453064	yes
EMILIN2	24:37496730-37556313	BRSV	CTRL	13.5191	6.01533	-1.16828	0.000706497	yes
SPCS3	5:21543986-21546253	BRSV	CTRL	95.8139	42.6576	-1.16743	0.000706497	yes
TINAGL1	2:122685820-122697742	BRSV	CTRL	8.42295	3.75089	-1.16709	0.000706497	yes
CNPY2	5:57354891-57357904	BRSV	CTRL	107.528	47.9722	-1.16444	0.000706497	yes
LOC100299045	7:11603226-11670611	BRSV	CTRL	0.960241	0.428477	-1.16418	0.0246469	yes
CLSTN3	5:103581381-103611327	BRSV	CTRL	0.559761	0.249897	-1.16348	0.0137415	yes
TMEM158	22:54635350-54636968	BRSV	CTRL	4.31755	1.93379	-1.15879	0.00224137	yes
TMEM176B	4:114199460-114207377	BRSV	CTRL	39.587	17.7307	-1.15878	0.000706497	yes
LYZ2	5:44572854-44578526	BRSV	CTRL	7.29826	3.27349	-1.15672	0.00419457	yes
ENHO	8:77234222-77236116	BRSV	CTRL	4.79216	2.15141	-1.15539	0.00651403	yes
IER3	23:28088455-28089723	BRSV	CTRL	71.2942	32.0127	-1.15514	0.000706497	yes
MGC137708	18:57317702-57324191	BRSV	CTRL	18.8206	8.47029	-1.15183	0.000706497	yes
AZGP1	25:36974764-36986566	BRSV	CTRL	8.03437	3.62233	-1.14927	0.00127218	yes
AGRN	16:52673187-52712371	BRSV	CTRL	5.35993	2.41695	-1.14903	0.000706497	yes
CASP4	15:3474705-3494166	BRSV	CTRL	94.5693	42.6889	-1.14751	0.000706497	yes
CRYGS	1:81281007-81286776	BRSV	CTRL	3.28847	1.48541	-1.14655	0.0247882	yes
LOC515578	24:743786-758422	BRSV	CTRL	2.20703	0.996998	-1.14644	0.00268293	yes
LOC535166	14:35399030-35568877	BRSV	CTRL	1.08306	0.489286	-1.14636	0.00913907	yes
ABHD1	11:72493260-72504277	BRSV	CTRL	43.9823	19.8733	-1.14609	0.0119954	yes
COL3A1	2:7317286-7356904	BRSV	CTRL	55.2649	24.9985	-1.14452	0.000706497	yes
HSPB1	25:34858437-34861035	BRSV	CTRL	735.306	332.662	-1.14429	0.000706497	yes
TXNDC17	19:25847054-25849307	BRSV	CTRL	63.7423	28.8523	-1.14357	0.000706497	yes
GPR137C	10:11495133-11555270	BRSV	CTRL	0.82425	0.373138	-1.14337	0.0484971	yes
LOC100140952	13:53845854-53878560	BRSV	CTRL	1.21971	0.552965	-1.14128	0.0233982	yes
LOC781710	3:54541930-54609395	BRSV	CTRL	70.2956	31.8846	-1.14057	0.000706497	yes
S100A13	3:16818415-16824126	BRSV	CTRL	78.3799	35.5517	-1.14056	0.000706497	yes
COL4A1	12:88876124-89009422	BRSV	CTRL	13.3615	6.06522	-1.13945	0.000706497	yes
PDIA4	4:112989510-113006466	BRSV	CTRL	279.014	126.671	-1.13925	0.000706497	yes
CRYAB	15:22566984-22570210	BRSV	CTRL	9.46944	4.30835	-1.13615	0.00621024	yes
SYN1	X:91300313-91303288	BRSV	CTRL	2.26378	1.03087	-1.13487	0.0115119	yes
MASP1	1:80596923-80649367	BRSV	CTRL	1.59424	0.726486	-1.13387	0.00346717	yes
FKBP2	29:43159738-43162661	BRSV	CTRL	187.995	85.6967	-1.13339	0.000706497	yes
SPON1	15:38991043-39309268	BRSV	CTRL	4.72239	2.15703	-1.13047	0.000706497	yes
GNLY	11:49095461-49096945	BRSV	CTRL	27.1618	12.4129	-1.12973	0.00224137	yes
LOC100847209	3:26531511-26546636	BRSV	CTRL	3.62466	1.65707	-1.12921	0.0385617	yes
PNPT1	11:38161133-38200964	BRSV	CTRL	39.993	18.2927	-1.12848	0.000706497	yes
TOR2A	11:98409545-98429110	BRSV	CTRL	21.9762	10.0567	-1.12778	0.000706497	yes
LOC618071	7:21665538-21667783	BRSV	CTRL	10.8994	5.00129	-1.12388	0.000706497	yes
PHPT1	11:106334243-106335688	BRSV	CTRL	130.861	60.0943	-1.12273	0.000706497	yes
BOLA-A	23:27646982-27652279	BRSV	CTRL	473.899	217.657	-1.12252	0.000706497	yes
PROCR	13:65052809-65106553	BRSV	CTRL	19.5045	8.99618	-1.11642	0.000706497	yes
ADAMTS5	1:8811791-8861602	BRSV	CTRL	1.24133	0.572699	-1.11603	0.00799121	yes
HPDL	3:101333427-101335081	BRSV	CTRL	1.55966	0.719859	-1.11545	0.0144982	yes
LOC100337426	3:53472278-53472889	BRSV	CTRL	4.63194	2.13824	-1.11519	0.0357958	yes
NUAK2	16:2894908-2914079	BRSV	CTRL	12.2681	5.66424	-1.11496	0.000706497	yes
LOC100298642	17:40818151-40882667	BRSV	CTRL	3.8127	1.76174	-1.11381	0.00828584	yes
SDC4	13:74391485-74412874	BRSV	CTRL	48.0947	22.234	-1.11311	0.000706497	yes
MSX1	6:106061473-106065746	BRSV	CTRL	2.25049	1.04064	-1.11276	0.00651403	yes
PSMF1	13:60505461-60544959	BRSV	CTRL	96.714	44.765	-1.11135	0.000706497	yes
FAM26F	9:34687290-34689575	BRSV	CTRL	19.4373	9.0008	-1.11071	0.000706497	yes
SEC11C	24:58659024-58670239	BRSV	CTRL	144.486	66.965	-1.10945	0.000706497	yes
MRPL24	3:14141432-14146444	BRSV	CTRL	72.8289	33.7692	-1.1088	0.000706497	yes
COL6A3	3:117408826-117482330	BRSV	CTRL	6.86307	3.1824	-1.10874	0.000706497	yes
LY6D	14:2781173-2804003	BRSV	CTRL	17.4086	8.07295	-1.10863	0.00857448	yes
C7H19orf24	7:45360217-45363068	BRSV	CTRL	87.381	40.5321	-1.10825	0.000706497	yes
LOC100847759	13:78102843-78105544	BRSV	CTRL	160.142	74.2859	-1.10819	0.000706497	yes
SLC16A7	5:53987894-54214799	BRSV	CTRL	1.83399	0.85167	-1.10662	0.00346717	yes
BAG3	26:40118555-40141993	BRSV	CTRL	16.953	7.87614	-1.10598	0.000706497	yes
PLOD1	16:42594655-42625798	BRSV	CTRL	21.182	9.84322	-1.10564	0.000706497	yes
CNN1	7:17106393-17114224	BRSV	CTRL	9.0794	4.23673	-1.09965	0.000706497	yes
LOC781688	5:82675279-82675927	BRSV	CTRL	3.1287	1.46206	-1.09756	0.0278459	yes
PTGDS	11:106247574-106250629	BRSV	CTRL	332.229	155.269	-1.09741	0.000706497	yes
LOC613926	23:31526563-31527042	BRSV	CTRL	8.37332	3.91608	-1.09639	0.0156901	yes
IGFBP6	5:27044007-27047853	BRSV	CTRL	15.5892	7.29116	-1.09633	0.00127218	yes
DPM3	3:15517157-15517733	BRSV	CTRL	141.366	66.1733	-1.09511	0.000706497	yes
FZD10	17:47935473-47937432	BRSV	CTRL	1.87415	0.877833	-1.09422	0.0109919	yes
GNGT2	19:37995627-37998546	BRSV	CTRL	4.56226	2.1393	-1.09261	0.0328244	yes
MT3	18:24134103-24135544	BRSV	CTRL	57.7434	27.0789	-1.09249	0.00127218	yes
BCL2L12	18:56523438-56530515	BRSV	CTRL	60.9621	28.5902	-1.09239	0.000706497	yes
LOC100848343	18:57092219-57096687	BRSV	CTRL	34.2314	16.0887	-1.08928	0.000706497	yes
SERPINB8	24:12678975-12716024	BRSV	CTRL	7.16733	3.37768	-1.0854	0.00127218	yes
SIRPA	13:53668953-53710782	BRSV	CTRL	66.4467	31.3389	-1.08424	0.000706497	yes
FKBP11	5:31023447-31061198	BRSV	CTRL	266.35	125.622	-1.08423	0.000706497	yes
HSPH1	12:29820753-29844227	BRSV	CTRL	69.9646	33.0072	-1.08384	0.000706497	yes
PTGS2	16:69240113-69271548	BRSV	CTRL	4.24946	2.0048	-1.08382	0.000706497	yes
UCK2	3:3045780-3119590	BRSV	CTRL	51.9106	24.5085	-1.08275	0.000706497	yes
FADD	29:48027925-48030331	BRSV	CTRL	99.168	46.8319	-1.08238	0.000706497	yes
ESM1	20:24131983-24140818	BRSV	CTRL	4.03864	1.90769	-1.08205	0.000706497	yes
CKAP4	5:69971125-69981003	BRSV	CTRL	41.5337	19.6409	-1.08042	0.000706497	yes
PFKFB4	22:51898003-51934298	BRSV	CTRL	3.81133	1.8027	-1.08013	0.00176596	yes
LOC100848375	11:816138-878724	BRSV	CTRL	58.8993	27.8718	-1.07944	0.000706497	yes
EIF4EBP1	27:32951593-32973439	BRSV	CTRL	60.6085	28.7221	-1.07736	0.000706497	yes
RABAC1	18:51607793-51610671	BRSV	CTRL	223.722	106.075	-1.07662	0.000706497	yes
PHB	19:37828779-37839397	BRSV	CTRL	247.957	117.611	-1.07607	0.000706497	yes
ATP8B4	10:60331198-60639084	BRSV	CTRL	4.71029	2.23489	-1.07561	0.000706497	yes
BCO2	15:22838239-22905945	BRSV	CTRL	5.43369	2.58078	-1.07413	0.000706497	yes
GLIPR2	8:60797958-60816819	BRSV	CTRL	116.578	55.3802	-1.07385	0.000706497	yes
DDIT3	5:56285007-56307931	BRSV	CTRL	70.7547	33.6307	-1.07305	0.0404541	yes
LOC782922	13:44064652-44085030	BRSV	CTRL	9.35294	4.45211	-1.07093	0.00346717	yes
CREB3L1	15:77157185-77193643	BRSV	CTRL	9.31075	4.43284	-1.07066	0.000706497	yes
ACTA2	26:10662362-10679648	BRSV	CTRL	75.8987	36.1484	-1.07014	0.000706497	yes
GMPPB	22:51052511-51054901	BRSV	CTRL	54.501	25.9613	-1.06992	0.000706497	yes
FCN2	11:106823025-106831643	BRSV	CTRL	282.787	134.887	-1.06796	0.000706497	yes
BAG2	23:2956931-2966980	BRSV	CTRL	46.2799	22.0768	-1.06786	0.000706497	yes
CLEC3B	22:54791196-54807471	BRSV	CTRL	74.9456	35.7561	-1.06765	0.000706497	yes
LOC100848490	9:89307888-89315402	BRSV	CTRL	86.116	41.089	-1.06753	0.000706497	yes
LOC505941	13:38289289-38317485	BRSV	CTRL	65.2051	31.1163	-1.06732	0.000706497	yes
DYNLT1	9:96486510-96491265	BRSV	CTRL	72.0754	34.401	-1.06705	0.000706497	yes
DDOST	2:132587723-132600988	BRSV	CTRL	206.55	98.6221	-1.06651	0.000706497	yes
P2RY2	15:53492849-53499415	BRSV	CTRL	1.04856	0.501121	-1.06518	0.0229732	yes
RETN	7:17737515-17738903	BRSV	CTRL	6.74831	3.22714	-1.06427	0.0224201	yes
MMP9	13:75466512-75473824	BRSV	CTRL	3.71009	1.77654	-1.06238	0.00590955	yes
MXRA5	X:138878611-138902892	BRSV	CTRL	0.816695	0.391318	-1.06146	0.00419457	yes
HIST1H2BD	23:31554344-31555332	BRSV	CTRL	43.7016	20.9507	-1.06069	0.000706497	yes
PRKCDBP	15:47329715-47331336	BRSV	CTRL	15.5475	7.45551	-1.06031	0.00176596	yes
MRPL27	19:36934822-36939653	BRSV	CTRL	193.067	92.6577	-1.05912	0.000706497	yes
IL10	16:4402473-4406412	BRSV	CTRL	8.81851	4.23399	-1.05852	0.00527777	yes
LOC516108	25:556857-558249	BRSV	CTRL	87.1208	41.8533	-1.05768	0.000706497	yes
ACVRL1	5:28097835-28106733	BRSV	CTRL	34.2566	16.4856	-1.05518	0.000706497	yes
ENTPD2	11:106183597-106189097	BRSV	CTRL	7.91973	3.81267	-1.05465	0.000706497	yes
WDR83OS	7:13940091-13953200	BRSV	CTRL	290.409	139.86	-1.0541	0.000706497	yes
TMED3	21:25993164-26004028	BRSV	CTRL	55.6427	26.8009	-1.05391	0.000706497	yes
BATF2	29:43825076-43830937	BRSV	CTRL	10.1882	4.90841	-1.05357	0.00346717	yes
CCDC124	7:5157902-5168539	BRSV	CTRL	72.7768	35.0902	-1.05241	0.000706497	yes
DNAJB11	1:81234017-81252216	BRSV	CTRL	77.6132	37.4294	-1.05213	0.000706497	yes
PRDX4	X:126551743-126564689	BRSV	CTRL	133.82	64.5364	-1.05211	0.000706497	yes
REC8	10:20810612-20816425	BRSV	CTRL	2.3352	1.12711	-1.05092	0.00621024	yes
SLCO2A1	1:136435601-136528514	BRSV	CTRL	9.2004	4.44285	-1.05021	0.000706497	yes
DPEP2	18:35583498-35587974	BRSV	CTRL	9.89951	4.78058	-1.05017	0.000706497	yes
TMEM208	18:34974963-34977126	BRSV	CTRL	71.0637	34.3372	-1.04934	0.000706497	yes
SLC11A1	2:107114928-107125854	BRSV	CTRL	10.8156	5.22865	-1.0486	0.000706497	yes
EXOC3L2	18:53302938-53313115	BRSV	CTRL	1.49045	0.721412	-1.04685	0.0431924	yes
CHCHD7	14:25052884-25058781	BRSV	CTRL	108.55	52.6236	-1.04457	0.000706497	yes
PSMB10	18:35540354-35542906	BRSV	CTRL	421.736	204.535	-1.04399	0.000706497	yes
MFAP5	5:101647628-101659388	BRSV	CTRL	4.87976	2.3674	-1.04351	0.0211664	yes
VLDLR	8:42109678-42141155	BRSV	CTRL	5.14991	2.4995	-1.04291	0.000706497	yes
ADAMTS1	1:8955133-8963831	BRSV	CTRL	4.41439	2.14432	-1.0417	0.000706497	yes
TFEC	4:52589573-52812810	BRSV	CTRL	28.3294	13.7618	-1.04163	0.000706497	yes
C21H15orf63	21:55974569-55975825	BRSV	CTRL	330.308	160.626	-1.04011	0.000706497	yes
NOV	14:47005556-47013935	BRSV	CTRL	3.27076	1.5909	-1.03978	0.00419457	yes
SIL1	7:51888628-52144488	BRSV	CTRL	27.3339	13.3001	-1.03926	0.000706497	yes
MRPL36	20:70992151-71017662	BRSV	CTRL	66.7462	32.4939	-1.03851	0.000706497	yes
GGH	14:29736443-29759096	BRSV	CTRL	7.83953	3.824	-1.03569	0.00127218	yes
LOC510406	3:86609660-86641519	BRSV	CTRL	2.37546	1.15962	-1.03455	0.00771872	yes
COL5A2	2:7139408-7300563	BRSV	CTRL	5.94609	2.90331	-1.03424	0.000706497	yes
ATPIF1	2:125727884-125730128	BRSV	CTRL	484.816	236.832	-1.03357	0.000706497	yes
UQCRQ	7:46069318-46070585	BRSV	CTRL	139.795	68.3442	-1.03242	0.000706497	yes
UBE2S	18:62537350-62541237	BRSV	CTRL	291.684	142.695	-1.03148	0.000706497	yes
PSMB5	10:21658160-21663680	BRSV	CTRL	73.2229	35.8236	-1.03138	0.000706497	yes
UBTD1	26:18575001-18625620	BRSV	CTRL	16.8575	8.25216	-1.03055	0.00127218	yes
FGL2	4:44152040-44269638	BRSV	CTRL	64.3007	31.486	-1.03012	0.000706497	yes
MAD2L2	16:42876000-42881566	BRSV	CTRL	64.6471	31.7055	-1.02785	0.000706497	yes
SORD	10:65575407-65609640	BRSV	CTRL	7.13553	3.49973	-1.02778	0.00419457	yes
UCHL1	6:61796029-61807728	BRSV	CTRL	3.71509	1.82217	-1.02774	0.0119954	yes
SLC1A5	18:54302391-54313935	BRSV	CTRL	47.5236	23.3184	-1.02717	0.000706497	yes
SLC35B1	19:37546940-37553770	BRSV	CTRL	100.538	49.3563	-1.02643	0.000706497	yes
P2RY1	1:115834617-115836268	BRSV	CTRL	1.61912	0.795606	-1.02509	0.0233982	yes
PYCARD	25:27541407-27542740	BRSV	CTRL	110.004	54.0638	-1.02482	0.000706497	yes
P4HB	19:51643809-51653754	BRSV	CTRL	284.688	139.975	-1.02422	0.000706497	yes
LOC100301222	18:62893230-62898352	BRSV	CTRL	23.8977	11.7577	-1.02326	0.000706497	yes
AQP1	4:65830988-65845186	BRSV	CTRL	28.7471	14.1492	-1.02269	0.000706497	yes
REXO2	15:25293298-25304052	BRSV	CTRL	70.5904	34.752	-1.02238	0.000706497	yes
HHIPL1	21:66284692-66315180	BRSV	CTRL	2.41822	1.191	-1.02177	0.00346717	yes
PVR	18:52760785-52841330	BRSV	CTRL	7.78403	3.83512	-1.02125	0.000706497	yes
CCDC58	1:67398382-67457625	BRSV	CTRL	60.6847	29.9654	-1.01804	0.0130093	yes
ROR2	8:87340387-87578642	BRSV	CTRL	1.43729	0.710074	-1.01731	0.00741465	yes
DCTPP1	25:26851886-26855546	BRSV	CTRL	45.3091	22.3961	-1.01655	0.000706497	yes
MRGPRF	29:47009942-47019518	BRSV	CTRL	4.22966	2.09193	-1.01571	0.00621024	yes
SPR	11:11540744-11548873	BRSV	CTRL	21.9528	10.8625	-1.01505	0.000706497	yes
P4HA2	7:23480314-23513318	BRSV	CTRL	14.2146	7.03611	-1.01453	0.000706497	yes
PFDN6	23:7405844-7407104	BRSV	CTRL	113.087	56.0366	-1.01299	0.000706497	yes
KRTCAP2	3:15498951-15501491	BRSV	CTRL	153.467	76.2846	-1.00847	0.000706497	yes
PLEKHH3	19:43366277-43374706	BRSV	CTRL	9.30938	4.62882	-1.00804	0.000706497	yes
MRPL55	7:2895657-2909532	BRSV	CTRL	60.0858	29.8812	-1.00778	0.0395677	yes
NHP2	7:40601548-40605473	BRSV	CTRL	115.647	57.5152	-1.00771	0.000706497	yes
ELL2	7:97621823-97693509	BRSV	CTRL	40.3764	20.0878	-1.00719	0.000706497	yes
FKBP10	19:42623025-42655993	BRSV	CTRL	20.1706	10.0433	-1.00603	0.000706497	yes
CPT1C	18:56547747-56566825	BRSV	CTRL	16.1709	8.05719	-1.00505	0.000706497	yes
ATP6AP1L	7:84546687-84567112	BRSV	CTRL	3.72128	1.85457	-1.00471	0.0112668	yes
TIMM10	15:82106826-82109423	BRSV	CTRL	98.4218	49.1304	-1.00236	0.000706497	yes
CYP2S1	18:50655106-50667303	BRSV	CTRL	0.777948	0.388583	-1.00145	0.0304192	yes
RHBDL2	3:107634941-107692937	BRSV	CTRL	3.93639	1.96771	-1.00035	0.00799121	yes
ECM1	3:20228527-20233933	BRSV	CTRL	10.2442	5.12215	-0.999982	0.000706497	yes
CARS	29:49202353-49254992	BRSV	CTRL	37.623	18.812	-0.99996	0.000706497	yes
PRSS23	29:8788701-8797308	BRSV	CTRL	14.8724	7.43852	-0.999551	0.000706497	yes
MRPS11	21:19867699-19898711	BRSV	CTRL	52.4368	26.2505	-0.998237	0.000706497	yes
CLEC11A	18:57259805-57262109	BRSV	CTRL	1.79007	0.896353	-0.997875	0.0335194	yes
TIFAB	7:48524444-48527244	BRSV	CTRL	6.70971	3.36051	-0.99757	0.0187992	yes
NFIL3	8:87891325-87893185	BRSV	CTRL	13.0979	6.56068	-0.997418	0.000706497	yes
C29H11orf10	29:40927661-40931388	BRSV	CTRL	345.494	173.086	-0.997172	0.000706497	yes
COL4A2	12:89056706-89166036	BRSV	CTRL	9.32739	4.68453	-0.99357	0.000706497	yes
PARP12	4:104310324-104356479	BRSV	CTRL	111.049	55.8338	-0.991989	0.000706497	yes
VMP1	19:10903732-11032405	BRSV	CTRL	65.2012	32.8176	-0.990429	0.000706497	yes
LSM7	7:22515550-22537819	BRSV	CTRL	291.287	146.647	-0.990094	0.000706497	yes
MRPL17	15:47004018-47005490	BRSV	CTRL	125.001	62.9402	-0.989883	0.000706497	yes
HSPA5	11:96115224-96119266	BRSV	CTRL	380.911	191.798	-0.989871	0.000706497	yes
LOC521568	12:71903904-72005987	BRSV	CTRL	1.51379	0.762259	-0.989815	0.0328244	yes
PML	21:34981852-35025090	BRSV	CTRL	74.0224	37.3123	-0.988309	0.000706497	yes
LOC100337023	11:106854042-106879019	BRSV	CTRL	8.17616	4.12487	-0.987077	0.000706497	yes
TPBG	9:22454646-22456609	BRSV	CTRL	1.60974	0.812117	-0.98707	0.0317547	yes
LOC512486	3:54306890-54323003	BRSV	CTRL	150.48	75.9647	-0.98617	0.000706497	yes
AK1	11:98552023-98561576	BRSV	CTRL	2.71938	1.37292	-0.986036	0.0411302	yes
SIGLEC14	18:57997886-58000431	BRSV	CTRL	2.42634	1.22581	-0.985048	0.0353045	yes
EBP	X:91735332-91739381	BRSV	CTRL	54.4124	27.4941	-0.984812	0.000706497	yes
PTGES2	11:98770574-98775940	BRSV	CTRL	19.8153	10.0147	-0.984488	0.000706497	yes
ARID3A	7:45084726-45114530	BRSV	CTRL	22.2327	11.2397	-0.984078	0.000706497	yes
DLL4	10:36577284-36586360	BRSV	CTRL	5.84274	2.95387	-0.984039	0.000706497	yes
LOC100848419	18:50881963-50889692	BRSV	CTRL	83.6673	42.3454	-0.98246	0.000706497	yes
TUBB3	18:14761259-14769915	BRSV	CTRL	4.77656	2.41854	-0.981836	0.00651403	yes
LOC100848273	7:7885876-7896884	BRSV	CTRL	92.9784	47.0799	-0.981784	0.000706497	yes
HSP90B1	5:67940791-67959532	BRSV	CTRL	501.453	253.943	-0.981613	0.000706497	yes
LOC539690	13:42244261-42247598	BRSV	CTRL	19.5554	9.90573	-0.981229	0.000706497	yes
SSR3	1:111996967-112008222	BRSV	CTRL	193.171	97.9737	-0.979411	0.000706497	yes
BACE2	1:142875108-142980631	BRSV	CTRL	6.86758	3.49063	-0.976314	0.00268293	yes
HIST1H1C	23:31636902-31639367	BRSV	CTRL	10.6972	5.43882	-0.975864	0.00224137	yes
GCHFR	10:36425457-36429223	BRSV	CTRL	46.4428	23.6221	-0.975315	0.000706497	yes
LOC512863	18:57965913-57969622	BRSV	CTRL	18.9636	9.64944	-0.974719	0.000706497	yes
SEC61G	22:1445066-1451957	BRSV	CTRL	475.944	242.223	-0.974456	0.000706497	yes
ADA	13:73750478-73773897	BRSV	CTRL	221.342	112.755	-0.973093	0.000706497	yes
MAP3K6	2:126506014-126518906	BRSV	CTRL	3.51636	1.79141	-0.972986	0.00127218	yes
FHL3	3:108547856-108555477	BRSV	CTRL	8.33833	4.25116	-0.9719	0.00268293	yes
RAB26	25:1680109-1686193	BRSV	CTRL	2.17535	1.10932	-0.971573	0.0203743	yes
EFEMP2	29:44650626-44657896	BRSV	CTRL	15.001	7.65113	-0.97131	0.000706497	yes
MRO	24:50786811-50809920	BRSV	CTRL	1.89987	0.969681	-0.970323	0.0438009	yes
CTSH	21:25675906-25696632	BRSV	CTRL	494.765	252.527	-0.970308	0.000706497	yes
PSMC3	15:78452429-78458542	BRSV	CTRL	155.802	79.5895	-0.969065	0.000706497	yes
NLRC4	11:14834021-14870202	BRSV	CTRL	4.87738	2.49164	-0.969012	0.00176596	yes
C7H19orf66	7:15876345-15880689	BRSV	CTRL	92.4335	47.2357	-0.968539	0.000706497	yes
ANKRD9	21:68908372-68911835	BRSV	CTRL	3.71952	1.90276	-0.967026	0.0280348	yes
SIGMAR1	8:77345881-77348597	BRSV	CTRL	41.7287	21.3554	-0.966436	0.000706497	yes
APOO	X:126397965-126427166	BRSV	CTRL	22.6654	11.6114	-0.96495	0.000706497	yes
BATF	10:87110379-87132330	BRSV	CTRL	98.3691	50.4844	-0.962368	0.000706497	yes
NDUFB1	21:57388599-57395511	BRSV	CTRL	445.809	228.875	-0.961864	0.000706497	yes
SULT1A1	25:26381341-26383747	BRSV	CTRL	102.437	52.5919	-0.961816	0.000706497	yes
LOC100337296	1:30285823-30303946	BRSV	CTRL	11.5293	5.92543	-0.960316	0.00127218	yes
TOMM40	18:53021417-53032803	BRSV	CTRL	72.6442	37.339	-0.960165	0.000706497	yes
SRM	16:43445482-43449541	BRSV	CTRL	91.3714	46.9776	-0.959769	0.000706497	yes
LOC100848128	11:106192005-106200933	BRSV	CTRL	83.1119	42.7931	-0.957677	0.0071344	yes
PSMA2	4:78821819-78832468	BRSV	CTRL	198.154	102.063	-0.957166	0.000706497	yes
POLR2L	29:50689637-50694425	BRSV	CTRL	577.039	297.701	-0.954806	0.000706497	yes
C4A	23:27175688-27196793	BRSV	CTRL	81.0754	41.8361	-0.954517	0.000706497	yes
GBP7	3:54031911-54057530	BRSV	CTRL	39.3893	20.3337	-0.953931	0.000706497	yes
SELS	21:5385097-5394275	BRSV	CTRL	87.8814	45.3691	-0.953846	0.000706497	yes
AHSA1	10:89715735-89723196	BRSV	CTRL	165.988	85.8062	-0.951929	0.000706497	yes
APRT	18:14053450-14060472	BRSV	CTRL	267.146	138.177	-0.951106	0.000706497	yes
TRMT61A	21:69817754-69824182	BRSV	CTRL	37.0847	19.1977	-0.949895	0.000706497	yes
NMNAT2	16:65778439-65940677	BRSV	CTRL	3.55987	1.84298	-0.949783	0.00966798	yes
FTL	18:55992909-55994744	BRSV	CTRL	744.774	385.641	-0.949545	0.000706497	yes
LOC786798	8:92711633-92734691	BRSV	CTRL	3.10858	1.61432	-0.945329	0.0164544	yes
LOC100296063	10:24838282-24838985	BRSV	CTRL	7.14111	3.70955	-0.944906	0.0490074	yes
MAFF	5:110475769-110484829	BRSV	CTRL	5.6067	2.9126	-0.944843	0.00457067	yes
TNFSF13	19:27901944-27904808	BRSV	CTRL	4.41949	2.29651	-0.944437	0.00913907	yes
LTBR	5:104346659-104354420	BRSV	CTRL	20.7859	10.8054	-0.943857	0.000706497	yes
SLC22A4	7:23382631-23425462	BRSV	CTRL	0.987376	0.513486	-0.943273	0.0438009	yes
TPM2	8:60267450-60274815	BRSV	CTRL	37.4668	19.4937	-0.942603	0.000706497	yes
GSTZ1	10:89596567-89604839	BRSV	CTRL	5.60964	2.91947	-0.942204	0.0247882	yes
CYCS	4:71186305-71189109	BRSV	CTRL	53.3806	27.7921	-0.941642	0.000706497	yes
RASA4	25:35064312-35086722	BRSV	CTRL	8.75848	4.56103	-0.94132	0.000706497	yes
WFDC1	18:10558019-10587119	BRSV	CTRL	3.58339	1.86869	-0.939296	0.0178529	yes
LOC100196898	19:55419084-55421684	BRSV	CTRL	17.7599	9.26286	-0.939091	0.00384319	yes
LOC520692	18:56681332-56693431	BRSV	CTRL	22.3376	11.6541	-0.938633	0.0218367	yes
CCNE1	18:40565285-40575333	BRSV	CTRL	22.5369	11.7588	-0.938547	0.000706497	yes
RAB20	12:89182099-89212365	BRSV	CTRL	11.7586	6.1358	-0.938397	0.00621024	yes
PSME2	10:20838544-20841805	BRSV	CTRL	439.995	229.827	-0.936935	0.000706497	yes
MRTO4	2:133992722-133998200	BRSV	CTRL	98.4478	51.4979	-0.934845	0.000706497	yes
MRPS18A	23:17151842-17168154	BRSV	CTRL	70.7636	37.0297	-0.934327	0.000706497	yes
GADD45GIP1	7:13721213-13723685	BRSV	CTRL	84.159	44.0644	-0.933504	0.000706497	yes
ANPEP	21:21620135-21637144	BRSV	CTRL	8.83302	4.62525	-0.933376	0.000706497	yes
PFN2	1:119151122-119157809	BRSV	CTRL	10.1679	5.32478	-0.933235	0.00127218	yes
MST1R	22:50928326-50941429	BRSV	CTRL	1.25518	0.657556	-0.932711	0.0122287	yes
ARSG	19:62368394-62479266	BRSV	CTRL	13.5284	7.08946	-0.932249	0.00224137	yes
DUSP15	13:61941883-61950294	BRSV	CTRL	16.004	8.39037	-0.931625	0.00346717	yes
AIF1	23:27490998-27523803	BRSV	CTRL	269.945	141.54	-0.931456	0.000706497	yes
TLR7	X:141044354-141047531	BRSV	CTRL	16.821	8.8228	-0.930957	0.000706497	yes
LOC100849023	21:3611984-3614271	BRSV	CTRL	28.2108	14.8149	-0.929197	0.00127218	yes
UQCRB	14:70329413-70334127	BRSV	CTRL	341.121	179.323	-0.927724	0.000706497	yes
ITGA11	10:15102957-15236791	BRSV	CTRL	0.590815	0.310697	-0.927198	0.0286558	yes
LOC507426	22:49538373-49544437	BRSV	CTRL	11.1969	5.89628	-0.92522	0.000706497	yes
SLC17A9	13:54916960-54931310	BRSV	CTRL	39.907	21.0228	-0.924683	0.000706497	yes
FBLIM1	16:53027477-53049143	BRSV	CTRL	9.2592	4.87835	-0.924494	0.000706497	yes
HCK	13:62106256-62151619	BRSV	CTRL	67.3988	35.5571	-0.922583	0.000706497	yes
CYP2D14	5:113621615-113625791	BRSV	CTRL	4.97873	2.62732	-0.922186	0.00828584	yes
TMEM45A	1:45281233-45394340	BRSV	CTRL	4.28988	2.26449	-0.921753	0.0164544	yes
CPNE4	1:139155489-139702570	BRSV	CTRL	1.76341	0.931853	-0.920195	0.0401256	yes
JAM3	29:33546269-33577319	BRSV	CTRL	6.40197	3.38333	-0.920069	0.000706497	yes
PARP9	1:67559263-67597019	BRSV	CTRL	55.8157	29.4984	-0.920035	0.00308857	yes
AURKAIP1	16:52398514-52402984	BRSV	CTRL	93.1331	49.229	-0.919786	0.000706497	yes
METTL11A	11:100042201-100049866	BRSV	CTRL	27.5805	14.5926	-0.91841	0.000706497	yes
PPA1	28:26576199-26614511	BRSV	CTRL	176.001	93.1207	-0.918409	0.000706497	yes
LOC788801	23:34219120-34251090	BRSV	CTRL	118.216	62.5751	-0.917761	0.000706497	yes
BOLA3	11:10489731-10497683	BRSV	CTRL	48.6675	25.7876	-0.916282	0.000706497	yes
ZMAT5	17:71015441-71038221	BRSV	CTRL	12.6749	6.71662	-0.916173	0.00741465	yes
LOC100337207	17:15271853-15274943	BRSV	CTRL	23.7297	12.5778	-0.915816	0.0431924	yes
CISD1	26:742615-760794	BRSV	CTRL	79.7704	42.3146	-0.914699	0.000706497	yes
RBKS	11:71827004-71921665	BRSV	CTRL	8.75041	4.64207	-0.914584	0.0071344	yes
CUEDC1	19:8900988-8974286	BRSV	CTRL	4.85924	2.57856	-0.914168	0.00457067	yes
ZNHIT1	25:36050525-36056887	BRSV	CTRL	74.4223	39.5121	-0.913442	0.000706497	yes
LIPG	24:49687541-49702609	BRSV	CTRL	3.48854	1.85306	-0.912714	0.0280348	yes
OPTN	13:28078761-28117629	BRSV	CTRL	29.1386	15.4861	-0.911963	0.000706497	yes
DNAJC3	12:76958977-77024110	BRSV	CTRL	82.5293	43.9112	-0.910318	0.000706497	yes
RARRES2	4:113564405-113567492	BRSV	CTRL	197.572	105.148	-0.909959	0.000706497	yes
PIM3	5:120968869-120973250	BRSV	CTRL	92.434	49.1979	-0.909828	0.000706497	yes
CSRP2	5:6266100-6274473	BRSV	CTRL	58.8858	31.3491	-0.909494	0.000706497	yes
ICA1	4:17177734-17341262	BRSV	CTRL	7.45714	3.9702	-0.90941	0.00419457	yes
CALR	7:13731957-13735788	BRSV	CTRL	680.469	362.66	-0.907912	0.000706497	yes
SVEP1	8:101583430-101668233	BRSV	CTRL	1.63422	0.871507	-0.907021	0.00493856	yes
DSTN	13:38259751-38284536	BRSV	CTRL	56.6015	30.1912	-0.906712	0.000706497	yes
2003-03-01	7:28238849-28395381	BRSV	CTRL	5.28409	2.82071	-0.905599	0.00527777	yes
SLC39A14	8:70186538-70237647	BRSV	CTRL	15.4722	8.26086	-0.905312	0.000706497	yes
DNAJA1	8:76107881-76117637	BRSV	CTRL	307.781	164.382	-0.904853	0.000706497	yes
VNN2	9:71884620-71913826	BRSV	CTRL	2.8643	1.52995	-0.904695	0.0205969	yes
MRPL16	15:84312813-84380430	BRSV	CTRL	114.091	60.9518	-0.904439	0.000706497	yes
PPIC	7:32114444-32128247	BRSV	CTRL	16.0276	8.5631	-0.904351	0.00127218	yes
NDUFB9	14:16971032-17140075	BRSV	CTRL	135.505	72.4284	-0.90372	0.0293418	yes
HTRA3	6:119388903-119419275	BRSV	CTRL	1.60266	0.857002	-0.903102	0.0367142	yes
NDUFA2	7:53455856-53463955	BRSV	CTRL	250.903	134.205	-0.90269	0.00127218	yes
BCAP31	X:39840525-39869302	BRSV	CTRL	165.062	88.3445	-0.901795	0.000706497	yes
POLR2F	5:110249248-110257521	BRSV	CTRL	142.014	76.011	-0.901758	0.000706497	yes
STIP1	29:43111545-43124096	BRSV	CTRL	153.944	82.4291	-0.901176	0.000706497	yes
MRPL30	11:4306682-4321375	BRSV	CTRL	50.8806	27.2499	-0.900866	0.000706497	yes
GPC4	X:17087362-17195539	BRSV	CTRL	1.11184	0.595872	-0.899878	0.0439288	yes
GBP5	3:54253046-54269516	BRSV	CTRL	28.3191	15.1785	-0.89974	0.000706497	yes
SSR4	X:39925627-39929382	BRSV	CTRL	1373.18	736.386	-0.898987	0.000706497	yes
LSMD1	19:28158378-28161241	BRSV	CTRL	43.3484	23.2593	-0.898172	0.000706497	yes
SPATS2L	2:89248278-89439610	BRSV	CTRL	11.5454	6.19543	-0.898039	0.00176596	yes
MRPS14	16:57711717-57731147	BRSV	CTRL	101.128	54.3327	-0.896289	0.000706497	yes
GALE	2:129707280-129711871	BRSV	CTRL	19.1246	10.2808	-0.895477	0.000706497	yes
TRIM38	23:31693731-31708621	BRSV	CTRL	51.6406	27.801	-0.893368	0.000706497	yes
LRPAP1	6:106365303-107356641	BRSV	CTRL	73.0607	39.3435	-0.89297	0.0456607	yes
CLPP	7:19302912-19308138	BRSV	CTRL	60.4297	32.5559	-0.89234	0.000706497	yes
SNRNP27	11:68215015-68222915	BRSV	CTRL	68.3586	36.8279	-0.892325	0.000706497	yes
MRPL12	19:51727247-51731603	BRSV	CTRL	95.8377	51.6601	-0.891542	0.000706497	yes
EVPL	19:56256888-56274935	BRSV	CTRL	0.635709	0.342922	-0.890486	0.0296738	yes
FAM46C	3:25664369-25722926	BRSV	CTRL	24.9975	13.5027	-0.888534	0.000706497	yes
TMED9	7:40475154-40479124	BRSV	CTRL	254.086	137.417	-0.886756	0.000706497	yes
LOC100847226	23:6476276-6501276	BRSV	CTRL	6.45998	3.49394	-0.886674	0.0267213	yes
LOC100302586	16:50553078-50556851	BRSV	CTRL	3.40095	1.84049	-0.885845	0.0296738	yes
LDHA	29:26543856-26555739	BRSV	CTRL	236.19	127.935	-0.88453	0.000706497	yes
HAX1	3:16307940-16310581	BRSV	CTRL	57.7265	31.2687	-0.884517	0.000706497	yes
RAB3IL1	29:41112113-41130629	BRSV	CTRL	17.862	9.67793	-0.884125	0.000706497	yes
ST6GALNAC4	11:98585647-98594176	BRSV	CTRL	100.724	54.579	-0.883993	0.000706497	yes
CD209	7:17811221-17814125	BRSV	CTRL	114.372	61.9934	-0.883552	0.000706497	yes
PPP1R14A	18:48282646-48286857	BRSV	CTRL	44.7056	24.2372	-0.883233	0.00127218	yes
TXNDC5	23:47305529-47349788	BRSV	CTRL	411.452	223.193	-0.882434	0.00176596	yes
TMEM141	11:106375056-106376837	BRSV	CTRL	13.9814	7.58505	-0.882276	0.00799121	yes
COLEC12	24:35630927-35816269	BRSV	CTRL	12.8521	6.97489	-0.881766	0.000706497	yes
C19H17orf89	19:52088410-52090782	BRSV	CTRL	64.5435	35.0287	-0.881736	0.000706497	yes
BUD31	25:37524460-37532400	BRSV	CTRL	149.974	81.3976	-0.881658	0.000706497	yes
LOC100847980	8:37289449-37295497	BRSV	CTRL	15.7654	8.55901	-0.881246	0.0240983	yes
LLPH	5:47901611-47905608	BRSV	CTRL	114.614	62.2498	-0.880647	0.000706497	yes
LOC514143	3:54345634-54369785	BRSV	CTRL	28.6718	15.5866	-0.879327	0.000706497	yes
ATF3	16:72820022-72832974	BRSV	CTRL	5.26611	2.86332	-0.879049	0.00799121	yes
PINX1	8:8318621-8384877	BRSV	CTRL	24.8784	13.5355	-0.878144	0.000706497	yes
USMG5	26:24211947-24231943	BRSV	CTRL	493.636	268.793	-0.87695	0.00127218	yes
DTYMK	3:121173762-121182302	BRSV	CTRL	89.2884	48.6496	-0.876044	0.000706497	yes
RASSF4	28:44940861-45014243	BRSV	CTRL	20.879	11.3891	-0.874391	0.00741465	yes
TXN	8:101484820-101492586	BRSV	CTRL	609.825	333.19	-0.872048	0.000706497	yes
APOPT1	21:69847358-69874000	BRSV	CTRL	44.049	24.069	-0.871935	0.000706497	yes
LOC100335190	21:28286826-28310751	BRSV	CTRL	5.61829	3.0708	-0.871518	0.0278459	yes
LMAN2	7:40185727-40206355	BRSV	CTRL	171.563	93.8802	-0.869846	0.000706497	yes
HOMER2	21:23577842-23668524	BRSV	CTRL	5.88662	3.22357	-0.868779	0.00621024	yes
LOC100337498	11:107205835-107208136	BRSV	CTRL	8.82277	4.83326	-0.868234	0.00527777	yes
ERP29	17:64419025-64426503	BRSV	CTRL	238.657	130.75	-0.868127	0.000706497	yes
LOC506989	15:46902642-46904086	BRSV	CTRL	39.2516	21.5071	-0.867943	0.000706497	yes
TBXAS1	4:104133818-104307006	BRSV	CTRL	13.3831	7.33551	-0.867441	0.00127218	yes
PRADC1	11:11202918-11207040	BRSV	CTRL	21.6299	11.8629	-0.866568	0.00176596	yes
DNAJB9	4:59970935-59973819	BRSV	CTRL	36.7097	20.1336	-0.866558	0.000706497	yes
BLVRB	18:50056591-50073609	BRSV	CTRL	88.3595	48.5139	-0.864986	0.000706497	yes
ABCA10	19:61959545-62008975	BRSV	CTRL	1.88505	1.03507	-0.864878	0.00527777	yes
NFATC4	10:20632350-20642260	BRSV	CTRL	3.10871	1.7072	-0.864679	0.00559686	yes
OLFML3	3:29506173-29509176	BRSV	CTRL	11.7952	6.48002	-0.864123	0.00268293	yes
FAM111B	15:83568479-83583977	BRSV	CTRL	43.2699	23.7785	-0.863704	0.000706497	yes
CLEC2D	5:100542160-100554995	BRSV	CTRL	214.992	118.157	-0.863582	0.000706497	yes
KCNK17	23:13160205-13172869	BRSV	CTRL	5.08794	2.79691	-0.86325	0.01475	yes
BMP1	8:69980324-70028294	BRSV	CTRL	6.06519	3.33437	-0.863138	0.00346717	yes
LOC100848016	2:4150352-4151482	BRSV	CTRL	27.2421	14.9835	-0.862463	0.00176596	yes
ATP5J2	25:37494181-37499271	BRSV	CTRL	532.996	293.173	-0.862372	0.000706497	yes
TNFSF18	16:41541494-41552708	BRSV	CTRL	0.829381	0.456263	-0.862168	0.0416768	yes
MRPL47	1:88111911-88129279	BRSV	CTRL	68.2271	37.545	-0.861724	0.000706497	yes
BRB	10:26288222-26289852	BRSV	CTRL	9.6914	5.3377	-0.860488	0.0134983	yes
NDUFB8	26:21283404-21288806	BRSV	CTRL	338.993	186.73	-0.860302	0.000706497	yes
DUSP23	3:10029473-10030882	BRSV	CTRL	10.26	5.65226	-0.860139	0.0265256	yes
LOC100336084	23:25481701-25490244	BRSV	CTRL	55.0222	30.3143	-0.860018	0.0347507	yes
C7H19orf79	7:17698583-17701870	BRSV	CTRL	52.3364	28.8393	-0.859777	0.00682277	yes
NCF4	5:75641216-75659772	BRSV	CTRL	45.5066	25.0974	-0.858541	0.000706497	yes
BATF3	16:72740450-72753761	BRSV	CTRL	97.4949	53.8197	-0.857191	0.000706497	yes
TUBG1	19:43316470-43321167	BRSV	CTRL	31.8901	17.608	-0.856876	0.000706497	yes
LOC100848839	5:103972414-103986748	BRSV	CTRL	10.8087	5.97101	-0.856148	0.00127218	yes
NES	3:14208427-14215602	BRSV	CTRL	2.10482	1.16348	-0.855255	0.00799121	yes
COX7C	7:88648411-88650682	BRSV	CTRL	523.406	289.69	-0.85342	0.000706497	yes
MED11	19:27253466-27266817	BRSV	CTRL	29.6391	16.408	-0.853107	0.000706497	yes
PSMB4	3:19412240-19414598	BRSV	CTRL	437.547	242.286	-0.852729	0.000706497	yes
SLC35C2	13:75799601-75809779	BRSV	CTRL	46.4402	25.7161	-0.852701	0.000706497	yes
FAH	21:26610000-26643315	BRSV	CTRL	3.96166	2.19455	-0.85218	0.0274556	yes
MRPL33	11:71923197-71931587	BRSV	CTRL	107.415	59.5395	-0.85128	0.00176596	yes
NDUFS6	20:70986111-70991386	BRSV	CTRL	176.18	97.6913	-0.850749	0.000706497	yes
PDF	18:36598367-36600273	BRSV	CTRL	25.0767	13.9113	-0.850095	0.00127218	yes
MTUS1	27:18632851-18698059	BRSV	CTRL	4.63345	2.57068	-0.849935	0.0137415	yes
IFT43	10:88272301-88379901	BRSV	CTRL	10.7577	5.97286	-0.848875	0.0209486	yes
GPX1	22:51325105-51326274	BRSV	CTRL	472.298	262.44	-0.847707	0.000706497	yes
LOC100301003	19:48853112-48870499	BRSV	CTRL	44.9179	24.9596	-0.847698	0.000706497	yes
LOC100848765	16:49312718-49315014	BRSV	CTRL	28.3598	15.7664	-0.846995	0.000706497	yes
CCDC109B	6:16870811-16966187	BRSV	CTRL	39.132	21.765	-0.846337	0.000706497	yes
CACYBP	16:57694738-57705498	BRSV	CTRL	181.637	101.063	-0.845808	0.000706497	yes
HSP90AA1	21:68595869-68601237	BRSV	CTRL	484.883	270.096	-0.844163	0.00651403	yes
STAC	22:10160884-10273698	BRSV	CTRL	1.21486	0.676794	-0.843999	0.0486675	yes
PLIN2	8:25129177-25137854	BRSV	CTRL	65.4229	36.4494	-0.843901	0.000706497	yes
EXOC3L1	18:34940461-34946013	BRSV	CTRL	4.0408	2.25282	-0.84291	0.0117475	yes
CCDC167	23:11358156-11373691	BRSV	CTRL	163.497	91.1663	-0.84269	0.000706497	yes
ROMO1	13:65563082-65564614	BRSV	CTRL	324.934	181.214	-0.842452	0.000706497	yes
CCL14	19:14775261-14780085	BRSV	CTRL	29.8882	16.6723	-0.84212	0.00419457	yes
VAMP8	11:49260840-49264015	BRSV	CTRL	264.302	147.45	-0.841963	0.000706497	yes
MOCS1	23:13832464-13866950	BRSV	CTRL	20.35	11.3551	-0.841686	0.00127218	yes
BMP6	23:47353876-47510231	BRSV	CTRL	3.10255	1.73167	-0.841295	0.0130093	yes
LOC511531	3:55063829-55075994	BRSV	CTRL	50.4701	28.1757	-0.840981	0.000706497	yes
NPM3	26:22385929-22388130	BRSV	CTRL	70.5942	39.4277	-0.840338	0.000706497	yes
SAMD9	4:10302237-10321358	BRSV	CTRL	48.4211	27.0532	-0.839839	0.000706497	yes
EBNA1BP2	3:103422604-103429541	BRSV	CTRL	67.9465	37.9627	-0.839818	0.000706497	yes
MRPS26	13:52590813-52593105	BRSV	CTRL	217.427	121.531	-0.839203	0.000706497	yes
ENTPD1	26:17048734-17148147	BRSV	CTRL	10.8651	6.07425	-0.838922	0.00127218	yes
MANSC1	5:97925814-97949863	BRSV	CTRL	5.14701	2.87813	-0.8386	0.0115119	yes
IRF9	10:20820963-20825564	BRSV	CTRL	120.771	67.5392	-0.838473	0.000706497	yes
PSMG3	25:41940911-41942640	BRSV	CTRL	86.2526	48.2461	-0.838156	0.000706497	yes
MRPL20	16:52383423-52386463	BRSV	CTRL	145.637	81.4704	-0.838033	0.000706497	yes
SNRNP25	25:113119-115275	BRSV	CTRL	98.4198	55.0754	-0.837541	0.000706497	yes
GPRC5C	19:57642747-57655943	BRSV	CTRL	7.74344	4.33344	-0.837462	0.00741465	yes
DKK3	15:41241521-41291992	BRSV	CTRL	6.75421	3.78284	-0.836316	0.00457067	yes
GAS2L1	17:70719229-70724694	BRSV	CTRL	9.86721	5.52706	-0.83613	0.00224137	yes
CKB	21:69809411-69812615	BRSV	CTRL	57.7742	32.3665	-0.835923	0.000706497	yes
TMEM160	18:54532952-54535397	BRSV	CTRL	106.734	59.8439	-0.834749	0.000706497	yes
TNFRSF13C	5:113431893-113432550	BRSV	CTRL	36.7194	20.5991	-0.833965	0.00966798	yes
TSPO	5:114596005-114608640	BRSV	CTRL	171.839	96.405	-0.833879	0.000706497	yes
LOC614781	X:39258761-39268368	BRSV	CTRL	3.30525	1.85459	-0.833663	0.0409807	yes
CHID1	29:50539407-50558480	BRSV	CTRL	119.092	66.8241	-0.833638	0.000706497	yes
TRANK1	22:10648102-10723460	BRSV	CTRL	37.5306	21.0636	-0.833313	0.000706497	yes
C8H9orf89	8:85913463-85928906	BRSV	CTRL	44.0696	24.7695	-0.83122	0.000706497	yes
PLOD3	25:36057471-36065405	BRSV	CTRL	27.9973	15.7442	-0.830466	0.000706497	yes
FAM176B	3:110118544-110120286	BRSV	CTRL	20.0518	11.2764	-0.830423	0.00527777	yes
CRISPLD2	18:10985131-11050908	BRSV	CTRL	6.76594	3.8079	-0.829294	0.00176596	yes
BOLA2B	25:26385987-26392235	BRSV	CTRL	78.9064	44.4128	-0.829166	0.00176596	yes
MAPKAPK3	22:50281952-50310036	BRSV	CTRL	38.4328	21.6386	-0.828734	0.000706497	yes
CD14	7:53447568-53448985	BRSV	CTRL	53.4432	30.1231	-0.827135	0.000706497	yes
EMP3	18:55482511-55486850	BRSV	CTRL	101.018	56.9684	-0.826374	0.000706497	yes
NDUFS8	29:46205044-46208797	BRSV	CTRL	161.431	91.0456	-0.826257	0.000706497	yes
TEX261	11:13438820-13443884	BRSV	CTRL	46.4655	26.2228	-0.825336	0.000706497	yes
BID	5:109639244-109656755	BRSV	CTRL	125.135	70.6407	-0.824915	0.000706497	yes
COMTD1	28:31170964-31173042	BRSV	CTRL	7.28718	4.11431	-0.824711	0.0267213	yes
NBL1	2:133610638-133641645	BRSV	CTRL	15.409	8.7061	-0.823676	0.00224137	yes
SLC35C1	15:76725254-76732705	BRSV	CTRL	9.52151	5.37973	-0.823658	0.00127218	yes
TARS	20:40349622-40373064	BRSV	CTRL	95.3446	53.9087	-0.822633	0.000706497	yes
MS4A7	15:84526490-84543454	BRSV	CTRL	40.5629	22.9599	-0.821043	0.000706497	yes
TMEM147	18:46394494-46396382	BRSV	CTRL	184.664	104.529	-0.821004	0.000706497	yes
ECE2	1:83507398-83539923	BRSV	CTRL	1.72075	0.974279	-0.820634	0.0374231	yes
LOC781339	12:69574458-69576660	BRSV	CTRL	16.428	9.30711	-0.819752	0.00176596	yes
NDUFB7	7:12325361-12329752	BRSV	CTRL	176.447	99.9708	-0.819655	0.000706497	yes
MRPL54	7:21435491-21438615	BRSV	CTRL	42.3732	24.0101	-0.819513	0.000706497	yes
DAD1	10:22073357-22095132	BRSV	CTRL	421.838	239.058	-0.819329	0.000706497	yes
TMEM223	29:41795546-41796692	BRSV	CTRL	43.6522	24.7404	-0.819182	0.00308857	yes
SARS	3:34283444-34303242	BRSV	CTRL	241.965	137.15	-0.819046	0.000706497	yes
ST6GALNAC6	11:98567330-98580373	BRSV	CTRL	12.0076	6.80911	-0.818407	0.00176596	yes
EID2	18:49480064-49481558	BRSV	CTRL	3.93798	2.23312	-0.818396	0.0254584	yes
C18H19orf33	18:48337452-48338292	BRSV	CTRL	14.5292	8.23925	-0.818372	0.0390549	yes
PPIF	28:35167544-35173642	BRSV	CTRL	18.3049	10.3833	-0.817959	0.0176411	yes
COX6B1	18:46574126-46574316	BRSV	CTRL	1507.29	855.409	-0.81727	0.00224137	yes
ABO	11:104231516-104270224	BRSV	CTRL	3.94292	2.23848	-0.816743	0.0209486	yes
PSMB6	19:27198591-27200805	BRSV	CTRL	210.568	119.631	-0.815697	0.000706497	yes
AGTRAP	16:42806427-42825905	BRSV	CTRL	64.4674	36.6662	-0.814119	0.00127218	yes
C19H17orf28	19:57076158-57097118	BRSV	CTRL	11.9327	6.78756	-0.813956	0.000706497	yes
HIGD1D	22:15511407-15518237	BRSV	CTRL	61.1601	34.7926	-0.81381	0.000706497	yes
SRPX	X:110531878-110672969	BRSV	CTRL	9.30668	5.29507	-0.813616	0.00559686	yes
SLC2A6	11:104417538-104424788	BRSV	CTRL	15.3599	8.7445	-0.812725	0.00224137	yes
SNRPC	23:8726519-8737237	BRSV	CTRL	268.05	152.616	-0.812596	0.000706497	yes
PPPDE2	5:113205161-113227847	BRSV	CTRL	31.5083	17.9435	-0.812275	0.000706497	yes
QPCTL	18:53684729-53725730	BRSV	CTRL	11.5613	6.58514	-0.812014	0.0411302	yes
SEC61A1	22:60217807-60229341	BRSV	CTRL	127.498	72.6611	-0.811215	0.000706497	yes
COX17	1:65023978-65031999	BRSV	CTRL	185.164	105.548	-0.8109	0.000706497	yes
TDRD7	8:63071038-63173719	BRSV	CTRL	18.4988	10.5448	-0.810893	0.000706497	yes
SHMT2	5:56537020-56544574	BRSV	CTRL	105.004	59.8578	-0.810837	0.000706497	yes
FCGRT	18:56415699-56421855	BRSV	CTRL	234.062	133.428	-0.810831	0.000706497	yes
RAB8A	7:7899035-7919167	BRSV	CTRL	156.649	89.3148	-0.810566	0.000706497	yes
HIST1H2BM	23:30737492-30741740	BRSV	CTRL	55.5364	31.6707	-0.810285	0.000706497	yes
ADAR	3:16025764-16054451	BRSV	CTRL	82.7862	47.2228	-0.809906	0.000706497	yes
ATP5I	6:108851269-108852806	BRSV	CTRL	1146.74	654.18	-0.809782	0.000706497	yes
YIF1B	18:48338399-48347627	BRSV	CTRL	60.4801	34.5125	-0.809342	0.000706497	yes
YARS	2:121680010-121712373	BRSV	CTRL	63.9463	36.4961	-0.80912	0.000706497	yes
C3H1orf50	3:104057487-104064858	BRSV	CTRL	54.0871	30.8704	-0.809062	0.00176596	yes
FAM129B	11:98231337-98283781	BRSV	CTRL	6.02959	3.4417	-0.808936	0.00346717	yes
VEGFA	23:17256016-17269819	BRSV	CTRL	35.8774	20.4818	-0.808729	0.00308857	yes
UCHL3	12:50948443-50997547	BRSV	CTRL	74.8831	42.7525	-0.808632	0.000706497	yes
S100A10	3:18799611-18810545	BRSV	CTRL	217.143	124.043	-0.807802	0.000706497	yes
DNAJB1	7:12366855-12370536	BRSV	CTRL	77.9393	44.5303	-0.807563	0.000706497	yes
SLC1A4	11:63337654-63367593	BRSV	CTRL	17.6181	10.0668	-0.807456	0.000706497	yes
KDELR1	18:55523302-55534438	BRSV	CTRL	72.1516	41.2368	-0.807099	0.000706497	yes
ASNS	4:15035752-15183208	BRSV	CTRL	20.0273	11.464	-0.80486	0.000706497	yes
PSMB9	23:7127078-7133609	BRSV	CTRL	605.137	346.516	-0.804341	0.000706497	yes
PTRH2	19:10894827-10903658	BRSV	CTRL	45.413	26.0145	-0.803791	0.000706497	yes
ETS2	1:152872774-152891965	BRSV	CTRL	11.0903	6.35722	-0.802835	0.00224137	yes
FZD2	19:44954840-44956937	BRSV	CTRL	9.92288	5.68851	-0.802708	0.00590955	yes
ALG5	12:24719247-24745366	BRSV	CTRL	38.3632	21.9934	-0.802654	0.00127218	yes
PAM16	25:3499874-3505894	BRSV	CTRL	81.524	46.7467	-0.80236	0.00493856	yes
BPNT1	16:24256259-24282901	BRSV	CTRL	44.582	25.5961	-0.800537	0.000706497	yes
LOC616200	1:93132588-93140434	BRSV	CTRL	166.439	95.5688	-0.800384	0.000706497	yes
LOC514211	13:67749212-67833278	BRSV	CTRL	1.73818	0.998162	-0.800235	0.0199329	yes
MSC	14:37549338-37551351	BRSV	CTRL	15.075	8.65958	-0.79979	0.00966798	yes
PARP14	1:67613056-67659267	BRSV	CTRL	58.8501	33.8108	-0.799561	0.000706497	yes
SNRPD3	17:73479561-73498183	BRSV	CTRL	376.546	216.404	-0.799096	0.00559686	yes
PSPH	25:27955046-27977149	BRSV	CTRL	27.7965	15.9766	-0.798942	0.00127218	yes
EXOSC5	18:50809876-50818928	BRSV	CTRL	45.8585	26.3725	-0.798153	0.000706497	yes
TM4SF1	1:119750362-119758889	BRSV	CTRL	27.6876	15.9245	-0.797996	0.000706497	yes
LMNA	3:14697381-14715262	BRSV	CTRL	16.1123	9.2683	-0.797783	0.00176596	yes
C1QBP	19:26724672-26730101	BRSV	CTRL	180.764	103.995	-0.797597	0.000706497	yes
LOC100337484	12:87678739-87694938	BRSV	CTRL	16.977	9.77292	-0.796718	0.000706497	yes
BCAS2	3:28865290-28879550	BRSV	CTRL	65.9193	37.9524	-0.79651	0.000706497	yes
DECR2	25:387896-395808	BRSV	CTRL	10.6332	6.12571	-0.79562	0.00419457	yes
OSTC	6:17789595-17801277	BRSV	CTRL	153.038	88.1948	-0.795127	0.000706497	yes
NDUFA13	7:3721572-3729808	BRSV	CTRL	310.422	178.92	-0.794914	0.000706497	yes
CCT5	20:63097313-63111305	BRSV	CTRL	134.461	77.5399	-0.794173	0.000706497	yes
C1S	5:103768064-103779250	BRSV	CTRL	130.923	75.5141	-0.7939	0.000706497	yes
SSSCA1	29:44418399-44419680	BRSV	CTRL	50.356	29.0484	-0.793706	0.00419457	yes
CALML4	10:15009939-15019251	BRSV	CTRL	13.679	7.8957	-0.792818	0.0250003	yes
KLHL8	6:103843605-103871905	BRSV	CTRL	9.12078	5.2656	-0.79256	0.00224137	yes
LOC510382	3:54790784-54817085	BRSV	CTRL	39.653	22.9003	-0.792064	0.000706497	yes
MGST1	5:93926898-93942185	BRSV	CTRL	81.7623	47.2325	-0.791654	0.000706497	yes
UQCR11	7:45592772-45595693	BRSV	CTRL	258.043	149.128	-0.791055	0.000706497	yes
LIF	17:71413854-71418166	BRSV	CTRL	3.75544	2.17286	-0.789384	0.0300225	yes
COX7A2	9:15041835-15046951	BRSV	CTRL	550.093	318.284	-0.78936	0.000706497	yes
FRMD4A	13:28631454-28961637	BRSV	CTRL	6.98679	4.04264	-0.789332	0.00268293	yes
IRF3	18:56517724-56523302	BRSV	CTRL	186.846	108.13	-0.789077	0.000706497	yes
C12H13orf15	12:11625777-11641054	BRSV	CTRL	34.1512	19.7688	-0.788714	0.00308857	yes
APOLD1	5:97520907-97524789	BRSV	CTRL	1.83975	1.0651	-0.788514	0.0236177	yes
AP2S1	18:54363678-54373314	BRSV	CTRL	139.044	80.5192	-0.788141	0.000706497	yes
SNHG3	2:125499121-125501522	BRSV	CTRL	113.22	65.5789	-0.787819	0.000706497	yes
LOC618409	13:61926381-61938230	BRSV	CTRL	12.382	7.17221	-0.787759	0.0119954	yes
RANGRF	19:28519718-28524591	BRSV	CTRL	32.0475	18.5688	-0.787333	0.0109919	yes
RAB7B	16:3574451-3605372	BRSV	CTRL	9.28885	5.38488	-0.786586	0.00346717	yes
TRAM2	23:24637957-24702830	BRSV	CTRL	14.2584	8.27271	-0.785384	0.00885286	yes
TIMM13	7:22448899-22450078	BRSV	CTRL	109.048	63.2753	-0.785245	0.000706497	yes
PSMA6	21:45974821-45998595	BRSV	CTRL	274.395	159.242	-0.785033	0.000706497	yes
C28H1orf31	28:7230218-7238732	BRSV	CTRL	29.6188	17.191	-0.78486	0.0132582	yes
MOGS	11:10146800-10152097	BRSV	CTRL	37.8355	21.9675	-0.784372	0.000706497	yes
PCOLCE2	1:127132776-127229654	BRSV	CTRL	3.10099	1.80131	-0.783681	0.0353045	yes
LOC100848900	X:99188219-99245645	BRSV	CTRL	15.4204	8.96126	-0.783068	0.0117475	yes
TRIM25	19:7939828-7959817	BRSV	CTRL	37.2647	21.6589	-0.782848	0.000706497	yes
GFER	25:1540862-1543188	BRSV	CTRL	30.9202	17.9718	-0.782816	0.00176596	yes
NDUFC1	17:18698707-18702614	BRSV	CTRL	173.683	100.99	-0.782242	0.000706497	yes
C1QTNF5	15:30448398-30450337	BRSV	CTRL	8.33127	4.8449	-0.782071	0.0171972	yes
RAB34	19:20698088-20702173	BRSV	CTRL	9.10069	5.29376	-0.781683	0.00942019	yes
HSPD1	2:86438978-86449372	BRSV	CTRL	262.041	152.472	-0.781251	0.000706497	yes
TMCO1	3:3166688-3222623	BRSV	CTRL	90.652	52.7607	-0.780874	0.000706497	yes
S100A16	3:16830510-16837422	BRSV	CTRL	28.7945	16.7619	-0.780606	0.00559686	yes
NDUFAF4	9:53673440-53682100	BRSV	CTRL	21.3247	12.4181	-0.780085	0.00966798	yes
EIF5A	19:27648381-27653258	BRSV	CTRL	620.83	361.575	-0.779903	0.00176596	yes
LOC100138613	1:136636385-136676833	BRSV	CTRL	61.2989	35.7385	-0.778381	0.000706497	yes
TOMM5	8:62079193-62082501	BRSV	CTRL	171.013	99.7484	-0.777743	0.000706497	yes
MOV10	3:30776859-30804255	BRSV	CTRL	86.3063	50.3509	-0.777449	0.000706497	yes
MESDC2	21:27322046-27330423	BRSV	CTRL	73.9885	43.1686	-0.777319	0.000706497	yes
VARS	23:27365213-27374071	BRSV	CTRL	76.1435	44.4411	-0.776827	0.000706497	yes
ALG3	1:83540705-83557613	BRSV	CTRL	26.7569	15.6201	-0.776503	0.00127218	yes
EGFL7	11:104128897-104133541	BRSV	CTRL	39.1957	22.8823	-0.776465	0.00308857	yes
ZMYND19	11:105562300-105571451	BRSV	CTRL	31.7471	18.5468	-0.775455	0.00493856	yes
COX7B	X:79539857-79544663	BRSV	CTRL	197.763	115.544	-0.775324	0.000706497	yes
LOC100847914	17:53177847-53273732	BRSV	CTRL	87.5263	51.153	-0.774898	0.0102049	yes
MRPL21	29:46913940-46923884	BRSV	CTRL	64.0155	37.4489	-0.773497	0.00268293	yes
TMEM120A	25:34726227-34731680	BRSV	CTRL	42.054	24.6066	-0.773197	0.000706497	yes
LOC507055	3:54891011-54957690	BRSV	CTRL	54.7191	32.0266	-0.772774	0.00127218	yes
ITM2C	2:119476495-119490381	BRSV	CTRL	192.064	112.589	-0.770522	0.000706497	yes
AK2	2:121486306-121509905	BRSV	CTRL	148.504	87.0611	-0.770404	0.000706497	yes
C15H11orf31	15:82373577-82375217	BRSV	CTRL	280.022	164.239	-0.769742	0.000706497	yes
LOC781036	13:23251284-23429100	BRSV	CTRL	26.3398	15.4565	-0.769028	0.000706497	yes
CD320	7:18183236-18187953	BRSV	CTRL	35.0219	20.5558	-0.768711	0.00268293	yes
SLC39A3	7:22177132-22183820	BRSV	CTRL	17.4921	10.2692	-0.768372	0.00384319	yes
MRPL34	7:5741603-5742859	BRSV	CTRL	52.6918	30.9408	-0.768066	0.00127218	yes
POMC	11:74109409-74116893	BRSV	CTRL	13.4621	7.90534	-0.768007	0.0119954	yes
MRPS16	28:29460096-29461928	BRSV	CTRL	132.284	77.71	-0.767464	0.000706497	yes
SLC25A26	22:35183569-35329921	BRSV	CTRL	33.1887	19.4971	-0.76743	0.000706497	yes
IQCD	17:63474989-63497850	BRSV	CTRL	3.93602	2.31271	-0.767151	0.0361508	yes
C9HXorf21	X:118258768-118271531	BRSV	CTRL	39.4988	23.2099	-0.767064	0.000706497	yes
LOC781979	2:72589400-72592434	BRSV	CTRL	11.6327	6.83836	-0.766462	0.00419457	yes
CACNA1S	16:81471373-81527896	BRSV	CTRL	3.61151	2.12343	-0.766204	0.00741465	yes
PDIA6	11:86834831-86918106	BRSV	CTRL	220.659	129.741	-0.766177	0.000706497	yes
VKORC1	25:27457362-27459608	BRSV	CTRL	44.2861	26.0401	-0.76612	0.00590955	yes
RNASEH2C	29:44552308-44553484	BRSV	CTRL	161.094	94.7636	-0.765498	0.000706497	yes
CCDC86	29:37751107-37759841	BRSV	CTRL	22.8361	13.4334	-0.765496	0.000706497	yes
IFT46	15:29732273-29746372	BRSV	CTRL	4.47538	2.63383	-0.764847	0.0319901	yes
TNFSF13B	12:87654129-87672009	BRSV	CTRL	12.0835	7.11251	-0.764607	0.0340526	yes
NOP16	7:39202865-39207621	BRSV	CTRL	123.455	72.6933	-0.76409	0.000706497	yes
TMEM98	19:17622148-17634850	BRSV	CTRL	3.57354	2.10558	-0.763139	0.047365	yes
TMEM140	4:99699930-99719088	BRSV	CTRL	23.8724	14.0696	-0.762767	0.00771872	yes
LOC100848920	16:13041891-13045226	BRSV	CTRL	14.5987	8.60448	-0.762677	0.00771872	yes
MRPS17	25:27911079-27915275	BRSV	CTRL	64.9797	38.3019	-0.762573	0.00176596	yes
RABL3	1:65991829-66037879	BRSV	CTRL	20.8015	12.2643	-0.762225	0.000706497	yes
ACSL5	26:33184652-33234958	BRSV	CTRL	105.544	62.252	-0.761653	0.000706497	yes
TIMM17B	X:92088343-92092138	BRSV	CTRL	127.231	75.0452	-0.761624	0.000706497	yes
LOC509881	19:57485586-57504534	BRSV	CTRL	12.0268	7.09537	-0.761305	0.0229732	yes
SLIRP	10:89914333-89923169	BRSV	CTRL	214.656	126.688	-0.76075	0.00176596	yes
ECSCR	7:52346077-52354164	BRSV	CTRL	30.8085	18.1954	-0.759756	0.00346717	yes
PSMB7	11:95401671-95458914	BRSV	CTRL	216.305	127.777	-0.759442	0.000706497	yes
C29H11orf83	29:41698904-41699791	BRSV	CTRL	67.9907	40.1993	-0.758167	0.00127218	yes
SLC9A3R2	25:1581873-1589620	BRSV	CTRL	15.2454	9.01427	-0.758089	0.00527777	yes
SLC16A6	19:62486091-62496100	BRSV	CTRL	11.2706	6.66462	-0.757965	0.00828584	yes
FCF1	10:86384168-86394597	BRSV	CTRL	59.1199	34.963	-0.757816	0.00268293	yes
MINOS1	2:133660212-133698220	BRSV	CTRL	431.792	255.403	-0.757562	0.00127218	yes
PDGFRA	6:71373512-71421283	BRSV	CTRL	11.0068	6.5162	-0.756297	0.00224137	yes
RND3	2:45800467-45822009	BRSV	CTRL	4.69621	2.78086	-0.755968	0.0142442	yes
CNDP2	24:4267544-4278276	BRSV	CTRL	116.153	68.7827	-0.755914	0.000706497	yes
OSBPL5	29:49122351-49157927	BRSV	CTRL	4.65965	2.75961	-0.755756	0.0137415	yes
LOC100848484	13:67985852-67998467	BRSV	CTRL	11.5654	6.85065	-0.755498	0.0384404	yes
SIRT6	7:21079143-21087378	BRSV	CTRL	12.1024	7.17393	-0.754451	0.00682277	yes
MRPS6	1:669918-733729	BRSV	CTRL	84.8619	50.3057	-0.754396	0.00527777	yes
GPX7	3:94323975-94331673	BRSV	CTRL	21.2789	12.6141	-0.754384	0.00590955	yes
NDUFA6	5:113575147-113586140	BRSV	CTRL	162.19	96.1471	-0.754366	0.00127218	yes
MRPL46	21:19858316-19867590	BRSV	CTRL	43.6223	25.8598	-0.754352	0.00224137	yes
UQCR10	17:71038497-71040694	BRSV	CTRL	333.039	197.443	-0.754258	0.000706497	yes
NXT1	13:42396586-42399398	BRSV	CTRL	45.7988	27.1735	-0.753108	0.00419457	yes
MRPL42	5:23426160-23456894	BRSV	CTRL	70.2607	41.6888	-0.753058	0.000706497	yes
SLC7A5	18:13341369-13370493	BRSV	CTRL	14.8558	8.8155	-0.752912	0.00857448	yes
DYSF	11:12894975-13123270	BRSV	CTRL	14.0969	8.36604	-0.752757	0.000706497	yes
GPX4	7:45205076-45207498	BRSV	CTRL	148.898	88.4153	-0.751956	0.000706497	yes
HEBP1	5:97348104-97385494	BRSV	CTRL	33.0002	19.5966	-0.751868	0.00527777	yes
TGFB1I1	25:27762158-27766955	BRSV	CTRL	6.76193	4.01737	-0.751183	0.0171972	yes
LOC100848821	18:13341369-13370493	BRSV	CTRL	25.6531	15.2448	-0.750813	0.0444282	yes
ANGPT4	13:60729757-60773779	BRSV	CTRL	3.84892	2.28747	-0.750705	0.0201425	yes
PFDN2	3:8395604-8407551	BRSV	CTRL	175.606	104.439	-0.749676	0.000706497	yes
FARSA	7:13741742-13751840	BRSV	CTRL	65.0798	38.7105	-0.749487	0.000706497	yes
RASSF1	22:50580393-50586504	BRSV	CTRL	78.9204	46.9937	-0.74793	0.000706497	yes
RAN	17:47281592-47283781	BRSV	CTRL	240.09	143.016	-0.747398	0.000706497	yes
NOP10	10:28351839-28355350	BRSV	CTRL	28.2359	16.8198	-0.747365	0.000706497	yes
NDUFA5	4:88657781-88673594	BRSV	CTRL	94.4574	56.2761	-0.747142	0.00176596	yes
NDUFA3	18:63462787-63466106	BRSV	CTRL	289.234	172.332	-0.747042	0.00127218	yes
SNRPD2	18:53681068-53683928	BRSV	CTRL	588.435	350.704	-0.746628	0.000706497	yes
PSMB2	3:110720282-110756534	BRSV	CTRL	270.053	161.01	-0.746089	0.000706497	yes
DPM2	11:98612578-98615633	BRSV	CTRL	49.8235	29.7333	-0.744747	0.00224137	yes
PPID	17:41249492-41262411	BRSV	CTRL	74.7959	44.6375	-0.744704	0.000706497	yes
C7H5orf32	7:53047809-53118493	BRSV	CTRL	174.175	103.952	-0.744622	0.000706497	yes
PARVB	5:115517820-115574009	BRSV	CTRL	15.7884	9.42468	-0.744346	0.00176596	yes
CLIC2	X:38445418-38523533	BRSV	CTRL	20.3896	12.1735	-0.744089	0.000706497	yes
PCGF2	19:39964764-39969793	BRSV	CTRL	6.35417	3.79411	-0.743944	0.0169443	yes
FAM96B	18:34754939-34756799	BRSV	CTRL	146.336	87.3941	-0.743677	0.000706497	yes
BYSL	23:15696924-15706220	BRSV	CTRL	19.6217	11.7199	-0.743493	0.00268293	yes
SELPLG	17:66557187-66573394	BRSV	CTRL	98.3498	58.7476	-0.743392	0.000706497	yes
HSPBP1	18:62643395-62653553	BRSV	CTRL	37.9546	22.6762	-0.743099	0.000706497	yes
ARFIP2	15:47186493-47191611	BRSV	CTRL	33.0105	19.7223	-0.743096	0.00127218	yes
PDCD1	3:121284543-121294475	BRSV	CTRL	45.0355	26.9158	-0.742607	0.000706497	yes
CA2	14:79372236-79388591	BRSV	CTRL	16.0286	9.58234	-0.742199	0.00771872	yes
TSSC4	29:49836431-49840072	BRSV	CTRL	37.5849	22.473	-0.741962	0.00127218	yes
REXO4	11:104359089-104368217	BRSV	CTRL	22.7395	13.6032	-0.741259	0.000706497	yes
RARS	7:82792842-82822085	BRSV	CTRL	68.4792	40.9792	-0.740775	0.000706497	yes
POP5	17:65102633-65104915	BRSV	CTRL	65.3497	39.1128	-0.740538	0.00224137	yes
HINT2	8:60390944-60393499	BRSV	CTRL	68.02	40.7401	-0.739508	0.00268293	yes
PSMB3	19:39980434-39989906	BRSV	CTRL	305.116	182.78	-0.739249	0.000706497	yes
MTX1	3:15464424-15468964	BRSV	CTRL	39.2162	23.4968	-0.738982	0.00346717	yes
TNFRSF1A	5:104402770-104415588	BRSV	CTRL	54.6139	32.7372	-0.738337	0.000706497	yes
MRPL2	23:16656284-16660495	BRSV	CTRL	46.9064	28.1379	-0.73727	0.00308857	yes
FBL	18:49659187-49718941	BRSV	CTRL	214.521	128.689	-0.737234	0.0151958	yes
TBRG4	4:77222923-77231979	BRSV	CTRL	62.4278	37.4644	-0.736667	0.000706497	yes
POLR2I	18:46961968-46963214	BRSV	CTRL	99.3601	59.6471	-0.736215	0.00493856	yes
DMBT1	26:42782329-42813475	BRSV	CTRL	30.6148	18.383	-0.735862	0.000706497	yes
LOC504694	21:30840506-30897314	BRSV	CTRL	2.60648	1.56667	-0.734404	0.0203743	yes
WDR46	23:7396118-7405455	BRSV	CTRL	41.0213	24.6589	-0.734267	0.00127218	yes
HRSP12	14:68412748-68420942	BRSV	CTRL	102.817	61.8114	-0.734135	0.000706497	yes
TGFBI	7:49040287-49095978	BRSV	CTRL	45.8054	27.5404	-0.733969	0.00176596	yes
TNXB	23:27083541-27140674	BRSV	CTRL	1.53327	0.922391	-0.733165	0.0134983	yes
RAMP3	4:77171036-77193849	BRSV	CTRL	9.32717	5.61276	-0.732728	0.0190168	yes
NDUFA11	7:19698986-19704036	BRSV	CTRL	194.107	116.841	-0.732309	0.000706497	yes
PTPLB	1:68464485-68550787	BRSV	CTRL	28.0271	16.8712	-0.73226	0.00799121	yes
FOSL2	11:71329771-71349193	BRSV	CTRL	8.61077	5.18475	-0.731866	0.0122287	yes
ZNF503	28:31244062-31327025	BRSV	CTRL	2.52343	1.51944	-0.73184	0.0390549	yes
KCNT1	11:103398211-103438933	BRSV	CTRL	10.8837	6.55427	-0.731665	0.00224137	yes
CCDC56	19:43468380-43469490	BRSV	CTRL	201.684	121.471	-0.73149	0.00176596	yes
SEC13	22:54958545-54993723	BRSV	CTRL	102.377	61.6868	-0.730863	0.000706497	yes
HIGD2A	7:39207844-39208829	BRSV	CTRL	69.5046	41.8877	-0.73058	0.00621024	yes
TMEM219	25:26549203-26566103	BRSV	CTRL	73.7526	44.451	-0.730477	0.00127218	yes
MRPS2	11:106447319-106450536	BRSV	CTRL	70.8886	42.7348	-0.730141	0.000706497	yes
POLR2J	25:35091301-35095680	BRSV	CTRL	153.139	92.3413	-0.729794	0.00127218	yes
PPIH	3:104140105-104159895	BRSV	CTRL	136.785	82.5024	-0.729404	0.000706497	yes
C15H11orf96	15:74915917-74917297	BRSV	CTRL	41.2837	24.9075	-0.728993	0.00419457	yes
SEC61B	8:64722965-64731270	BRSV	CTRL	367.616	221.815	-0.728847	0.00127218	yes
DES	2:108075459-108082535	BRSV	CTRL	29.604	17.8636	-0.728769	0.00224137	yes
BAX	18:55985201-55989210	BRSV	CTRL	78.9703	47.66	-0.728531	0.00346717	yes
MCEE	21:27897954-27905993	BRSV	CTRL	14.391	8.68632	-0.728348	0.0288413	yes
TEX12	15:22829845-22834358	BRSV	CTRL	30.4531	18.3818	-0.728308	0.00493856	yes
TYW3	3:70224344-70246822	BRSV	CTRL	7.35374	4.43939	-0.728116	0.0377445	yes
LSM10	3:110065582-110068039	BRSV	CTRL	21.6966	13.0995	-0.727957	0.0130093	yes
DBNDD2	13:74458056-74462464	BRSV	CTRL	27.7129	16.7332	-0.72784	0.00457067	yes
TIMM50	18:49432030-49439130	BRSV	CTRL	61.1283	36.9384	-0.726721	0.000706497	yes
MMRN2	28:41886155-41901491	BRSV	CTRL	2.12766	1.286	-0.726377	0.0491485	yes
CHPF	2:108191927-108197357	BRSV	CTRL	23.5016	14.2112	-0.725732	0.000706497	yes
NME2	4:93655224-93685967	BRSV	CTRL	658.022	398.027	-0.725268	0.00127218	yes
COQ7	25:17011664-17025337	BRSV	CTRL	26.139	15.8141	-0.72499	0.0132582	yes
PSMB8	23:7113297-7116676	BRSV	CTRL	868.91	526.089	-0.723901	0.00493856	yes
DDX49	7:4207259-4223818	BRSV	CTRL	22.7494	13.774	-0.723885	0.0159509	yes
WIBG	5:57703546-57724151	BRSV	CTRL	34.2972	20.7666	-0.723824	0.00384319	yes
ATP5J	1:10034317-10076996	BRSV	CTRL	301.644	182.647	-0.723786	0.00621024	yes
PNO1	11:66566346-66575632	BRSV	CTRL	32.081	19.4443	-0.722375	0.00224137	yes
LOC525938	29:46054135-46057330	BRSV	CTRL	37.4551	22.7205	-0.721169	0.0117475	yes
SLAMF8	3:9967944-9977167	BRSV	CTRL	17.4868	10.6111	-0.720692	0.00741465	yes
JMJD6	19:55675263-55681075	BRSV	CTRL	30.4773	18.496	-0.720523	0.00176596	yes
LOC781022	X:62476364-62551845	BRSV	CTRL	500.849	303.988	-0.720363	0.00621024	yes
TIMM8A	X:55167864-55170570	BRSV	CTRL	32.5084	19.7311	-0.720339	0.00419457	yes
CTSB	8:7414944-7423429	BRSV	CTRL	338.289	205.463	-0.719377	0.00346717	yes
PIH1D1	18:56357609-56363423	BRSV	CTRL	117.164	71.1811	-0.71896	0.000706497	yes
GDE1	25:17209999-17237789	BRSV	CTRL	38.5496	23.421	-0.718912	0.00268293	yes
ETV5	1:81725702-81784999	BRSV	CTRL	4.08892	2.48458	-0.718722	0.0176411	yes
NDUFS4	20:25407683-25523382	BRSV	CTRL	122.103	74.1997	-0.718613	0.000706497	yes
NAA10	X:40058716-40063410	BRSV	CTRL	92.143	56.0056	-0.718303	0.00419457	yes
MED28	6:38603033-38608841	BRSV	CTRL	55.8537	33.9488	-0.718294	0.00268293	yes
UTP23	14:49708359-49714034	BRSV	CTRL	17.8636	10.8639	-0.717482	0.0109919	yes
MRPS25	22:57865202-57909688	BRSV	CTRL	69.179	42.0749	-0.717376	0.00527777	yes
GSTO1	26:25060113-25074160	BRSV	CTRL	55.1363	33.552	-0.716602	0.00308857	yes
C22H3orf54	22:51001138-51002896	BRSV	CTRL	10.1834	6.19763	-0.716427	0.0395677	yes
HSP90AB1	23:17867555-17873438	BRSV	CTRL	844.897	514.226	-0.716373	0.0365502	yes
RER1	16:51688688-51698728	BRSV	CTRL	133.978	81.5503	-0.716233	0.000706497	yes
MORN4	26:18660057-18673013	BRSV	CTRL	3.85509	2.34683	-0.716052	0.0456607	yes
SCUBE2	15:44090650-44159026	BRSV	CTRL	24.7128	15.0447	-0.715999	0.00176596	yes
MB21D1	9:13153028-13188282	BRSV	CTRL	8.30329	5.05549	-0.715834	0.00384319	yes
CREM	13:18496783-18563503	BRSV	CTRL	7.15854	4.35926	-0.715582	0.0288413	yes
CLEC14A	21:48843724-48845622	BRSV	CTRL	3.45047	2.10129	-0.715515	0.0481694	yes
PRDX1	3:101152891-101166719	BRSV	CTRL	776.188	473.165	-0.714063	0.00308857	yes
C9H6orf162	9:63462320-63474252	BRSV	CTRL	18.5912	11.3406	-0.713127	0.02631	yes
IGSF10	1:117532035-117545609	BRSV	CTRL	0.942585	0.574998	-0.713065	0.0363623	yes
C23H6orf125	23:7758139-7783973	BRSV	CTRL	116.941	71.3463	-0.712869	0.00527777	yes
CISD3	19:39961384-39964283	BRSV	CTRL	34.645	21.1462	-0.712244	0.021391	yes
LMAN1	24:58797002-58815926	BRSV	CTRL	69.8636	42.6642	-0.711513	0.00127218	yes
TAB1	5:111346361-111372218	BRSV	CTRL	23.4267	14.3063	-0.711501	0.000706497	yes
CRIP2	21:71365857-71382666	BRSV	CTRL	41.3271	25.2378	-0.711499	0.0124973	yes
STOML2	8:59768558-59771818	BRSV	CTRL	121.367	74.1475	-0.710902	0.000706497	yes
C10H15orf24	10:28548985-28564465	BRSV	CTRL	81.5243	49.8278	-0.710279	0.000706497	yes
MRPL41	11:105594964-105595605	BRSV	CTRL	203.018	124.127	-0.709788	0.00127218	yes
SF3B5	9:82549525-82550198	BRSV	CTRL	261.864	160.107	-0.709785	0.00176596	yes
PARK7	16:46249162-46265920	BRSV	CTRL	280.335	171.478	-0.709126	0.000706497	yes
SNRPF	5:60556050-60564297	BRSV	CTRL	86.2497	52.7586	-0.709114	0.00127218	yes
PPCDC	21:34063457-34085961	BRSV	CTRL	9.55773	5.8484	-0.708626	0.020818	yes
EMP1	5:97064582-97101513	BRSV	CTRL	10.3814	6.35265	-0.708565	0.00771872	yes
SELRC1	3:94230274-94250563	BRSV	CTRL	8.32569	5.09746	-0.70779	0.0227846	yes
ENY2	14:57239785-57249241	BRSV	CTRL	152.728	93.517	-0.707667	0.000706497	yes
GRWD1	18:55573213-55579279	BRSV	CTRL	31.098	19.0604	-0.70624	0.00224137	yes
LOC100847890	25:2312862-2316888	BRSV	CTRL	155.486	95.3183	-0.705962	0.00384319	yes
DCN	5:21080009-21119087	BRSV	CTRL	99.1155	60.7725	-0.705692	0.00127218	yes
TNIP2	6:108048559-108128506	BRSV	CTRL	21.6973	13.3043	-0.705624	0.00799121	yes
PLAT	27:36738827-36762837	BRSV	CTRL	34.847	21.3674	-0.705622	0.00176596	yes
TEAD3	23:9398809-9421655	BRSV	CTRL	3.41533	2.09544	-0.704772	0.0311835	yes
TIMM23	28:44397813-44418583	BRSV	CTRL	66.3349	40.7036	-0.70461	0.00176596	yes
MEA1	23:16602164-16626991	BRSV	CTRL	141.84	87.0345	-0.704603	0.0178529	yes
RUVBL1	22:60179707-60211027	BRSV	CTRL	99.4498	61.0501	-0.703975	0.000706497	yes
IFI47	7:41823773-41840054	BRSV	CTRL	90.3873	55.4943	-0.703779	0.00268293	yes
PDIA3	21:55906679-55946435	BRSV	CTRL	411.245	252.508	-0.703669	0.00308857	yes
CARD9	11:103876013-103883072	BRSV	CTRL	36.9341	22.6803	-0.703511	0.00224137	yes
C18H19orf40	18:43568645-43572215	BRSV	CTRL	20.5701	12.6353	-0.703092	0.01475	yes
HM13	13:61644663-61683597	BRSV	CTRL	123.219	75.6891	-0.70307	0.000706497	yes
MTFP1	17:71575828-71579431	BRSV	CTRL	79.7799	49.0131	-0.702858	0.00176596	yes
PVRL2	18:52984222-53007899	BRSV	CTRL	30.3241	18.6335	-0.702564	0.00346717	yes
CDKN1A	23:10560498-10568782	BRSV	CTRL	9.82445	6.03864	-0.702153	0.00992918	yes
OLFML1	15:45836410-45866755	BRSV	CTRL	13.2317	8.13312	-0.702114	0.00559686	yes
NDUFA12	5:24846219-24873028	BRSV	CTRL	129.66	79.7193	-0.701732	0.00419457	yes
TMED1	7:16524134-16527426	BRSV	CTRL	28.9644	17.8091	-0.701663	0.00346717	yes
FCGR3A	3:7996510-8005232	BRSV	CTRL	97.4973	59.9518	-0.701559	0.00590955	yes
C5H22orf32	5:113570338-113574040	BRSV	CTRL	241.503	148.525	-0.701339	0.000706497	yes
ATXN7L1	4:46974636-47228658	BRSV	CTRL	17.046	10.4944	-0.699814	0.0324671	yes
FAM100B	19:56071913-56078582	BRSV	CTRL	150.669	92.7663	-0.699706	0.00127218	yes
RPS19BP1	5:111467541-111471171	BRSV	CTRL	125.533	77.2986	-0.699553	0.00127218	yes
DDX52	19:14213232-14235863	BRSV	CTRL	35.5334	21.8855	-0.699201	0.000706497	yes
ZFAND2A	25:42221369-42229177	BRSV	CTRL	10.6912	6.58544	-0.699074	0.0192557	yes
ADI1	8:112948193-112954511	BRSV	CTRL	43.5351	26.8335	-0.698141	0.00527777	yes
PPAN	7:15890244-15894251	BRSV	CTRL	57.6726	35.5525	-0.697934	0.000706497	yes
TSSC1	8:113001324-113068623	BRSV	CTRL	39.4651	24.3369	-0.697431	0.00384319	yes
SSBP1	4:105842747-105853468	BRSV	CTRL	100.148	61.7692	-0.697177	0.00224137	yes
AKR7A2	2:133953069-133956670	BRSV	CTRL	31.2485	19.2841	-0.696379	0.0107388	yes
RBM8A	3:21553391-21555393	BRSV	CTRL	181.081	111.775	-0.696036	0.000706497	yes
TMEM126B	29:9990805-9997440	BRSV	CTRL	22.9124	14.1519	-0.695128	0.0173846	yes
EXOSC4	14:1947197-1949074	BRSV	CTRL	55.1163	34.0548	-0.694621	0.00384319	yes
CHCHD4	22:58747918-58754569	BRSV	CTRL	45.1441	27.9038	-0.694079	0.00127218	yes
SDF4	16:52464840-52481611	BRSV	CTRL	86.9844	53.7719	-0.693904	0.00176596	yes
FKBP14	4:66758678-66770727	BRSV	CTRL	9.72857	6.0152	-0.693615	0.00771872	yes
FTSJD1	18:39898559-39906390	BRSV	CTRL	17.1722	10.6187	-0.693471	0.00268293	yes
LOC100174927	4:77311263-77314354	BRSV	CTRL	72.9106	45.0918	-0.693263	0.00268293	yes
ATP5C1	13:16171104-16187450	BRSV	CTRL	286.463	177.197	-0.692999	0.000706497	yes
GARS	4:66102953-66156434	BRSV	CTRL	57.4372	35.5317	-0.69288	0.000706497	yes
FARSB	6:35008570-35010340	BRSV	CTRL	30.3587	18.7817	-0.692778	0.00176596	yes
CMBL	20:63065547-63090743	BRSV	CTRL	8.09142	5.00685	-0.69249	0.0244504	yes
MRPS12	18:48905797-48907693	BRSV	CTRL	62.4652	38.6941	-0.690938	0.00457067	yes
HSD17B8	23:7331888-7334006	BRSV	CTRL	39.3052	24.3496	-0.690821	0.0122287	yes
FUNDC1	X:104529013-104540078	BRSV	CTRL	45.9254	28.4517	-0.69078	0.00559686	yes
FAM192A	18:25254470-25294908	BRSV	CTRL	62.8939	38.9711	-0.690514	0.000706497	yes
BCS1L	2:107341871-107345830	BRSV	CTRL	20.5046	12.7056	-0.690482	0.00682277	yes
CHMP5	8:76364231-76378152	BRSV	CTRL	75.366	46.7032	-0.690394	0.00127218	yes
CTU1	18:57517495-57524958	BRSV	CTRL	6.3777	3.95226	-0.690358	0.0324671	yes
SFXN4	26:39653450-39669981	BRSV	CTRL	29.0531	18.0053	-0.690273	0.00527777	yes
LOC100126544	23:8269051-8271772	BRSV	CTRL	59.0389	36.6017	-0.689755	0.00419457	yes
CHCHD5	11:46147574-46153825	BRSV	CTRL	65.8127	40.8189	-0.689129	0.00771872	yes
KCNK1	28:6492388-6559858	BRSV	CTRL	12.732	7.8988	-0.688751	0.0156901	yes
HCCS	X:137706219-137714932	BRSV	CTRL	23.8292	14.7865	-0.688446	0.0140244	yes
ALG14	3:48600669-48699217	BRSV	CTRL	30.2645	18.7854	-0.688019	0.0142442	yes
EDF1	11:106320379-106324286	BRSV	CTRL	297.574	184.793	-0.687338	0.000706497	yes
LOC100337215	10:22018191-22018943	BRSV	CTRL	118.457	73.565	-0.687268	0.00268293	yes
NDUFAB1	25:21498276-21509168	BRSV	CTRL	125.792	78.1326	-0.687047	0.00127218	yes
LNP1	1:44332359-44371248	BRSV	CTRL	4.86866	3.02542	-0.686392	0.0324671	yes
GZMH	21:35206044-35208985	BRSV	CTRL	37.423	23.2555	-0.686352	0.0151958	yes
ST3GAL4	29:30073041-30112567	BRSV	CTRL	37.2518	23.1501	-0.686296	0.00308857	yes
SEC11A	21:22754371-22787431	BRSV	CTRL	116.37	72.3184	-0.68628	0.00127218	yes
BRI3	25:38281389-38287455	BRSV	CTRL	186.743	116.084	-0.685886	0.00127218	yes
GNA15	7:21907305-21926375	BRSV	CTRL	28.5704	17.7604	-0.685857	0.00346717	yes
MYEOV2	3:120123113-120127712	BRSV	CTRL	270.856	168.39	-0.685717	0.00224137	yes
PPIL3	2:89936308-89945860	BRSV	CTRL	47.5494	29.5871	-0.68446	0.00527777	yes
RPN1	22:59952593-59965987	BRSV	CTRL	175.617	109.284	-0.684351	0.00493856	yes
BTG2	16:889144-894202	BRSV	CTRL	42.5558	26.4825	-0.684314	0.00127218	yes
PLA2G2D1	2:133176654-133189041	BRSV	CTRL	157.653	98.1455	-0.683758	0.00457067	yes
PSMD8	18:48451831-48457822	BRSV	CTRL	169.585	105.603	-0.683353	0.000706497	yes
CLIC1	23:27375872-27398934	BRSV	CTRL	467.933	291.419	-0.683206	0.00308857	yes
HSD3B7	25:27375628-27379105	BRSV	CTRL	13.1702	8.20456	-0.682777	0.0127519	yes
CCDC85B	29:44671367-44672651	BRSV	CTRL	20.9276	13.0383	-0.682653	0.0178529	yes
COX5A	21:34156311-34167334	BRSV	CTRL	262.628	163.681	-0.682137	0.00176596	yes
RIPK3	10:20665545-20669693	BRSV	CTRL	48.0744	29.9651	-0.681985	0.000706497	yes
CIRH1A	18:36469930-36500064	BRSV	CTRL	29.0234	18.0911	-0.681937	0.00176596	yes
SNRPE	16:1453048-1459010	BRSV	CTRL	360.657	224.816	-0.681885	0.00176596	yes
C1QB	2:130769169-130775911	BRSV	CTRL	1141.43	711.609	-0.681684	0.0173846	yes
SELK	22:47582814-47590574	BRSV	CTRL	109.216	68.0922	-0.68162	0.00224137	yes
PSMD10	X:60966170-60973473	BRSV	CTRL	19.5782	12.2093	-0.681264	0.0209486	yes
LOC783202	20:24440629-24446093	BRSV	CTRL	131.369	81.9355	-0.68107	0.00457067	yes
IFRD2	22:50610661-50637639	BRSV	CTRL	72.0752	44.9603	-0.68085	0.000706497	yes
PRELID1	7:40132355-40135910	BRSV	CTRL	253.211	157.963	-0.680754	0.000706497	yes
EDEM2	13:64999240-65028233	BRSV	CTRL	21.5489	13.4449	-0.680559	0.00224137	yes
MON1A	22:50912975-50924039	BRSV	CTRL	13.3944	8.35902	-0.680223	0.0142442	yes
HRAS	29:51057468-51115798	BRSV	CTRL	34.5221	21.5491	-0.679893	0.0104765	yes
POLE2	10:42715366-42747213	BRSV	CTRL	12.8931	8.04816	-0.679872	0.0115119	yes
ARL3	26:23563106-23592993	BRSV	CTRL	22.2211	13.8717	-0.67978	0.0225862	yes
CUEDC2	26:22919811-22927426	BRSV	CTRL	99.7973	62.2997	-0.679775	0.00224137	yes
MORF4L2	X:57744026-57756166	BRSV	CTRL	129.81	81.0521	-0.679485	0.000706497	yes
TYROBP	18:46779847-46782546	BRSV	CTRL	170.054	106.212	-0.679045	0.00828584	yes
CLEC9A	5:100328281-100340537	BRSV	CTRL	41.27	25.7796	-0.678862	0.00308857	yes
C5H22orf40	5:117240030-117248391	BRSV	CTRL	35.1751	21.9883	-0.67782	0.00559686	yes
SNRPG	11:68575143-68583799	BRSV	CTRL	582.537	364.186	-0.677675	0.000706497	yes
TXN2	5:75258028-75267776	BRSV	CTRL	120.879	75.5737	-0.67761	0.00127218	yes
NEDD8	10:20778226-20779461	BRSV	CTRL	302.32	189.027	-0.677487	0.00308857	yes
POLR2E	7:45195511-45199965	BRSV	CTRL	208.095	130.167	-0.676884	0.00127218	yes
CD63	5:57854277-57857483	BRSV	CTRL	351.104	219.625	-0.676858	0.00419457	yes
AEBP1	4:77881912-77891706	BRSV	CTRL	24.784	15.5031	-0.676854	0.00127218	yes
URM1	11:98979289-98995668	BRSV	CTRL	58.3606	36.5193	-0.676338	0.00127218	yes
EIF4A1	19:27915412-27921421	BRSV	CTRL	535.122	335.053	-0.675479	0.0107388	yes
SERP1	1:118537062-118539347	BRSV	CTRL	306.592	191.99	-0.675289	0.00176596	yes
COX5B	11:2916016-2918064	BRSV	CTRL	657.212	411.594	-0.675138	0.00308857	yes
ATP5G3	2:21702149-21705262	BRSV	CTRL	528.107	330.743	-0.675119	0.00308857	yes
DOK2	8:69724696-69729317	BRSV	CTRL	41.5374	26.0174	-0.674936	0.00308857	yes
C5H12orf10	5:26878372-26885790	BRSV	CTRL	32.0349	20.0703	-0.674583	0.00966798	yes
UFC1	3:8356955-8360652	BRSV	CTRL	166.635	104.423	-0.674261	0.00268293	yes
TIMM22	19:22432981-22439070	BRSV	CTRL	14.1503	8.86934	-0.673935	0.0130093	yes
MIEN1	19:40747363-40748739	BRSV	CTRL	100.128	62.7878	-0.673286	0.00346717	yes
PSMA3	10:70797327-70822594	BRSV	CTRL	196.095	122.99	-0.673007	0.00346717	yes
AHSA2	11:59767827-59790137	BRSV	CTRL	18.4195	11.5631	-0.67171	0.0178529	yes
CCT3	3:14538747-14553306	BRSV	CTRL	215.051	135.045	-0.671238	0.00268293	yes
LOC100139916	25:2504673-2508933	BRSV	CTRL	172.604	108.409	-0.670979	0.00942019	yes
C3H1orf85	3:14558546-14561400	BRSV	CTRL	30.0746	18.8942	-0.670604	0.00457067	yes
MRPL18	9:97493687-97499408	BRSV	CTRL	82.1964	51.6544	-0.670184	0.00176596	yes
HAGHL	25:624817-627449	BRSV	CTRL	8.34138	5.24312	-0.669861	0.0447725	yes
EIF5B	11:4425371-4618883	BRSV	CTRL	20.298	12.7714	-0.668426	0.0124973	yes
IFT20	19:20372729-20379655	BRSV	CTRL	61.5578	38.7397	-0.668132	0.00268293	yes
ECSIT	7:17085481-17097271	BRSV	CTRL	35.7979	22.5288	-0.668105	0.00493856	yes
TK1	19:54596646-54610034	BRSV	CTRL	103.949	65.4353	-0.667735	0.00127218	yes
C17H12orf65	17:54568677-54581331	BRSV	CTRL	61.7958	38.9079	-0.667446	0.00559686	yes
NR1H3	15:78323083-78330233	BRSV	CTRL	95.0717	59.8656	-0.667288	0.00127218	yes
CDC25C	7:51313473-51344138	BRSV	CTRL	5.07927	3.19986	-0.666612	0.0309778	yes
SIT1	8:60238487-60240044	BRSV	CTRL	270.365	170.403	-0.665961	0.00127218	yes
MDFI	23:15465649-15482678	BRSV	CTRL	9.85854	6.21397	-0.665858	0.0354499	yes
SPCS2	15:54998950-55023266	BRSV	CTRL	179.987	113.46	-0.665711	0.000706497	yes
PFDN4	13:82399793-82402817	BRSV	CTRL	125.258	78.9771	-0.66539	0.00268293	yes
RRAS	18:56497091-56501119	BRSV	CTRL	38.7923	24.4593	-0.665387	0.0112668	yes
C19H17orf90	19:51763603-51765928	BRSV	CTRL	10.4813	6.61286	-0.664476	0.0256494	yes
CCL25	7:17976653-18003966	BRSV	CTRL	6.43835	4.0629	-0.664181	0.039936	yes
DHRS4	10:20922258-20934417	BRSV	CTRL	40.9645	25.8524	-0.664077	0.00799121	yes
PPIB	10:45875013-45886880	BRSV	CTRL	942.826	595.332	-0.663297	0.00651403	yes
MDH2	25:34734994-34779637	BRSV	CTRL	214.923	135.712	-0.663272	0.00224137	yes
NT5C3	6:90633824-90637197	BRSV	CTRL	40.5115	25.581	-0.663258	0.00419457	yes
MRPL15	14:23675382-23680939	BRSV	CTRL	28.3277	17.8918	-0.662913	0.00308857	yes
CTH	3:75082358-75109443	BRSV	CTRL	5.91348	3.73514	-0.662845	0.0377445	yes
TOMM6	23:15609348-15610701	BRSV	CTRL	254.547	160.811	-0.662562	0.00176596	yes
PIK3R6	19:28913864-28961787	BRSV	CTRL	9.04672	5.71556	-0.662499	0.0149742	yes
SNRPB2	13:10734367-10747954	BRSV	CTRL	98.7809	62.4126	-0.662395	0.00346717	yes
CYB561D2	22:50565232-50568147	BRSV	CTRL	19.1142	12.0806	-0.661952	0.0134983	yes
LOC100141258	25:2515681-2521344	BRSV	CTRL	52.1964	32.9909	-0.66188	0.00176596	yes
C2H1orf144	2:136317924-136337845	BRSV	CTRL	87.9192	55.5714	-0.661835	0.00419457	yes
EBI3	7:21033463-21040668	BRSV	CTRL	14.9107	9.42824	-0.661284	0.0344086	yes
POLR3K	25:110166-112894	BRSV	CTRL	81.59	51.5969	-0.661108	0.00384319	yes
RPP38	13:29959799-29965683	BRSV	CTRL	10.3078	6.51918	-0.66097	0.0379402	yes
HYOU1	15:30159426-30171029	BRSV	CTRL	41.2402	26.0881	-0.660658	0.00224137	yes
CCT7	11:11184511-11201805	BRSV	CTRL	187.224	118.449	-0.660501	0.00268293	yes
TMEM85	10:28441592-28445103	BRSV	CTRL	62.7435	39.7125	-0.659873	0.00457067	yes
SNRPA1	21:29683788-29696818	BRSV	CTRL	104.264	66.0012	-0.659671	0.00224137	yes
TXNDC12	3:94861222-94895914	BRSV	CTRL	47.0533	29.7877	-0.659579	0.0117475	yes
NDUFS7	7:45427303-45433438	BRSV	CTRL	128.486	81.3425	-0.659526	0.00224137	yes
PSMB1	9:105655747-105673470	BRSV	CTRL	327.633	207.427	-0.659478	0.00176596	yes
PRDX5	29:43229776-43232885	BRSV	CTRL	171.119	108.34	-0.659434	0.00224137	yes
BCCIP	26:45660155-45731188	BRSV	CTRL	75.498	47.823	-0.658734	0.0151958	yes
WDR83	7:13931314-13939754	BRSV	CTRL	50.2306	31.8211	-0.658585	0.0456607	yes
PDCD5	18:43254167-43260910	BRSV	CTRL	111.416	70.5859	-0.658507	0.00559686	yes
ICT1	19:57040856-57047924	BRSV	CTRL	81.6692	51.7457	-0.658354	0.00308857	yes
FAM158A	10:20844405-20846745	BRSV	CTRL	82.6545	52.3844	-0.657955	0.00419457	yes
PRORSD1	11:37859123-37861215	BRSV	CTRL	60.5371	38.3732	-0.657722	0.0216227	yes
EFHB	1:44647583-44712979	BRSV	CTRL	5.82403	3.69196	-0.657629	0.02631	yes
GAPT	20:20811832-20816932	BRSV	CTRL	73.8783	46.8394	-0.657428	0.00308857	yes
PGM3	9:23358370-23384788	BRSV	CTRL	12.1073	7.67714	-0.657233	0.0142442	yes
TPM4	7:7923140-7948265	BRSV	CTRL	135.37	85.8406	-0.657171	0.00308857	yes
GSS	13:64842137-64867355	BRSV	CTRL	10.0904	6.39921	-0.657011	0.0225862	yes
MRPS18B	23:28169925-28176489	BRSV	CTRL	51.4537	32.6327	-0.656957	0.00419457	yes
ATP5E	13:57866137-57869830	BRSV	CTRL	315.132	199.944	-0.656359	0.00308857	yes
RPUSD4	29:29924201-29933571	BRSV	CTRL	13.694	8.69065	-0.656011	0.0224201	yes
NDUFB4	1:65922481-65928620	BRSV	CTRL	182.209	115.652	-0.655795	0.00771872	yes
ERGIC2	5:80616118-80659413	BRSV	CTRL	39.3853	25.0117	-0.65505	0.00384319	yes
BTG3	1:18909511-18928469	BRSV	CTRL	28.0259	17.7987	-0.654988	0.00913907	yes
FAM108C1	21:27054891-27108983	BRSV	CTRL	4.21855	2.6795	-0.654785	0.0496408	yes
TSPAN5	6:27333478-27512883	BRSV	CTRL	22.6042	14.3595	-0.654588	0.00992918	yes
PEX11G	7:17569053-17579485	BRSV	CTRL	18.9052	12.0124	-0.654254	0.0272929	yes
NLE1	19:15273793-15282574	BRSV	CTRL	20.5648	13.0676	-0.654184	0.00913907	yes
LYRM4	23:49282978-49374342	BRSV	CTRL	48.2537	30.6728	-0.653682	0.00992918	yes
MRPS33	4:105101879-105110529	BRSV	CTRL	172.869	109.909	-0.653364	0.00308857	yes
YIF1A	29:44984660-44988709	BRSV	CTRL	73.0783	46.4747	-0.652999	0.00224137	yes
TSPAN6	X:50904004-50912847	BRSV	CTRL	19.3774	12.3307	-0.652127	0.021391	yes
KDELC1	12:83003047-83016227	BRSV	CTRL	8.80392	5.60618	-0.65113	0.0236177	yes
EEF1E1	23:47219513-47235322	BRSV	CTRL	27.3948	17.4494	-0.65073	0.00651403	yes
GJA1	9:30127780-30140793	BRSV	CTRL	14.8102	9.43482	-0.650527	0.00384319	yes
SRP14	10:35805062-35808329	BRSV	CTRL	189.485	120.743	-0.650147	0.00127218	yes
PSMA7	13:55501436-55506984	BRSV	CTRL	402.706	256.665	-0.649839	0.00176596	yes
TMEM93	19:24977283-24978134	BRSV	CTRL	72.2241	46.0395	-0.649608	0.00913907	yes
ZNF771	25:26840151-26848527	BRSV	CTRL	24.948	15.9075	-0.64922	0.0173846	yes
SPHK1	19:55978696-55981889	BRSV	CTRL	30.5557	19.484	-0.649152	0.00741465	yes
COX6A1	17:64995247-64997122	BRSV	CTRL	723.291	461.278	-0.648939	0.00268293	yes
ETFB	18:57795755-57808326	BRSV	CTRL	238.371	152.084	-0.648338	0.000706497	yes
MYL6	5:57486016-57489133	BRSV	CTRL	1684.73	1075.2	-0.647912	0.0192557	yes
TOMM7	4:31643800-31651172	BRSV	CTRL	312.665	199.611	-0.647429	0.00346717	yes
TRAFD1	17:64313220-64331408	BRSV	CTRL	79.9727	51.0704	-0.647021	0.00346717	yes
COMMD9	15:67563697-67576723	BRSV	CTRL	39.4325	25.1901	-0.64653	0.00559686	yes
DDX19B	18:1791368-1821405	BRSV	CTRL	22.3545	14.2828	-0.646286	0.00885286	yes
LOC504773	19:14735717-14741999	BRSV	CTRL	1072.32	685.406	-0.64571	0.0199329	yes
FAM207A	1:145154623-145178776	BRSV	CTRL	69.2589	44.2917	-0.644965	0.00621024	yes
SCARF2	17:74523148-74535584	BRSV	CTRL	4.96652	3.17643	-0.644828	0.0349208	yes
NOLC1	26:22692691-22701500	BRSV	CTRL	69.4622	44.4289	-0.644731	0.00346717	yes
P2RY11	7:15894541-15896884	BRSV	CTRL	20.674	13.2264	-0.644392	0.0224201	yes
MRPL23	29:50182527-50187348	BRSV	CTRL	109.418	70.0216	-0.643983	0.00651403	yes
LOC100848651	11:72410022-72492025	BRSV	CTRL	13.9689	8.94454	-0.643134	0.00741465	yes
CLPB	15:52661472-52804186	BRSV	CTRL	7.70691	4.93511	-0.643072	0.0295133	yes
MRPL43	26:21691589-21692758	BRSV	CTRL	42.5947	27.2807	-0.642793	0.00992918	yes
KDELR2	25:38870955-38887003	BRSV	CTRL	91.2126	58.4225	-0.64271	0.00346717	yes
NCLN	7:21870308-21882869	BRSV	CTRL	51.5575	33.0263	-0.64257	0.00176596	yes
CXCL10	6:92607225-92755610	BRSV	CTRL	284.269	182.108	-0.642465	0.01475	yes
LOC515150	16:4998440-5006453	BRSV	CTRL	156.443	100.224	-0.642409	0.00457067	yes
PIN4	X:83607424-83616158	BRSV	CTRL	78.212	50.1328	-0.641635	0.0151958	yes
DBI	2:71561191-71566372	BRSV	CTRL	319.414	204.769	-0.641427	0.00346717	yes
SLC22A3	9:97917318-98015994	BRSV	CTRL	4.05945	2.60304	-0.641089	0.0361508	yes
MRPS23	19:8886024-8891010	BRSV	CTRL	103.268	66.2585	-0.640213	0.00419457	yes
H2AFJ	5:95568129-95568806	BRSV	CTRL	245.681	157.642	-0.640136	0.00176596	yes
PSMC5	19:48728281-48732871	BRSV	CTRL	161.345	103.586	-0.63932	0.00127218	yes
PLBD2	17:63313640-63335972	BRSV	CTRL	51.7128	33.2006	-0.639314	0.00127218	yes
NT5C	19:56955612-56957740	BRSV	CTRL	196.758	126.424	-0.638152	0.00176596	yes
TMEM51	16:53534180-53538875	BRSV	CTRL	13.2847	8.53629	-0.638081	0.0261125	yes
RASGRP4	18:48481120-48494788	BRSV	CTRL	8.8352	5.67723	-0.638076	0.0307819	yes
TARBP2	5:26681521-26686845	BRSV	CTRL	47.4286	30.487	-0.637563	0.00419457	yes
RBM42	18:46544685-46552114	BRSV	CTRL	108.12	69.4991	-0.63756	0.00127218	yes
ATP5D	7:45302251-45304424	BRSV	CTRL	218.812	140.665	-0.637428	0.00384319	yes
COPE	7:4224032-4242168	BRSV	CTRL	260.147	167.247	-0.637347	0.00176596	yes
SUB1	20:41122022-41143914	BRSV	CTRL	90.9428	58.4831	-0.63694	0.00268293	yes
TIFA	6:14410554-14419294	BRSV	CTRL	116.765	75.0892	-0.636934	0.00268293	yes
MRPL32	4:78816507-78821610	BRSV	CTRL	44.7671	28.7911	-0.636817	0.0137415	yes
RPS4Y1	23:10528436-10544184	BRSV	CTRL	165.722	106.63	-0.636155	0.00176596	yes
EIF2S1	10:79600114-79620582	BRSV	CTRL	43.839	28.2178	-0.63561	0.00457067	yes
STARD13	12:27866073-28033238	BRSV	CTRL	5.89504	3.79556	-0.635189	0.0156901	yes
IMPDH1	4:93382311-93399661	BRSV	CTRL	36.1756	23.2935	-0.635088	0.00176596	yes
GAR1	6:16747756-16755365	BRSV	CTRL	51.2143	32.9811	-0.634906	0.00527777	yes
SSR2	3:14808604-14815178	BRSV	CTRL	561.128	361.379	-0.634818	0.00799121	yes
CCDC41	5:24226911-24309153	BRSV	CTRL	10.1774	6.55698	-0.634264	0.0167037	yes
SELENBP1	3:19484699-19493477	BRSV	CTRL	7.45568	4.80413	-0.634065	0.0445806	yes
CYBA	18:13931106-13938073	BRSV	CTRL	545.526	351.565	-0.633856	0.00651403	yes
DRG2	19:35099134-35107937	BRSV	CTRL	40.507	26.114	-0.63335	0.00308857	yes
PRMT1	18:56534832-56545053	BRSV	CTRL	272.545	175.812	-0.632457	0.00224137	yes
CAPG	11:49423730-49438680	BRSV	CTRL	21.1324	13.6327	-0.632386	0.0201425	yes
DNASE1L1	X:40367871-40375747	BRSV	CTRL	38.277	24.6936	-0.632344	0.00346717	yes
PDCD1LG2	8:39397109-39460958	BRSV	CTRL	22.2454	14.3511	-0.632344	0.00590955	yes
MRPS28	14:45279166-45491347	BRSV	CTRL	22.6618	14.6325	-0.631085	0.0313887	yes
UBFD1	25:21476412-21488491	BRSV	CTRL	72.9361	47.1042	-0.630776	0.00457067	yes
NINJ1	8:85936414-85947675	BRSV	CTRL	29.1527	18.828	-0.630748	0.0167037	yes
WLS	3:77396242-77511241	BRSV	CTRL	6.90856	4.46303	-0.630361	0.033661	yes
RAD51D	19:15297465-15309155	BRSV	CTRL	18.764	12.1245	-0.63004	0.0104765	yes
PLIN3	7:20503791-20524337	BRSV	CTRL	8.81971	5.69935	-0.629933	0.0357958	yes
TIMM8B	15:22720234-22722218	BRSV	CTRL	123.266	79.6645	-0.629764	0.00771872	yes
TXNL4B	18:39163672-39171071	BRSV	CTRL	22.8358	14.7674	-0.628882	0.00590955	yes
PDLIM1	26:16605967-16646598	BRSV	CTRL	18.071	11.6874	-0.628724	0.0218367	yes
GTF2F1	7:19287012-19292984	BRSV	CTRL	45.9377	29.7119	-0.628637	0.00559686	yes
SUCLG1	11:50400444-50453412	BRSV	CTRL	187.985	121.588	-0.628625	0.00457067	yes
ATP6V0E1	20:4641617-4671634	BRSV	CTRL	229.048	148.182	-0.62828	0.00384319	yes
GINS2	18:11686050-11724600	BRSV	CTRL	24.0762	15.5828	-0.627658	0.0107388	yes
NUTF2	18:35476832-35491554	BRSV	CTRL	254.977	165.051	-0.627456	0.00419457	yes
CHMP2A	18:65960798-65963496	BRSV	CTRL	105.058	68.0236	-0.627075	0.00559686	yes
CDK10	18:14610727-14617871	BRSV	CTRL	21.8114	14.1293	-0.626392	0.01475	yes
RRP9	22:49544957-49552848	BRSV	CTRL	22.2885	14.4445	-0.625774	0.0127519	yes
XRN2	13:40962750-41025285	BRSV	CTRL	52.5601	34.0633	-0.625749	0.00176596	yes
C3H1orf212	3:111426911-111431173	BRSV	CTRL	42.7475	27.7049	-0.625696	0.0127519	yes
ELMO2	13:75812620-75839560	BRSV	CTRL	53.8033	34.8738	-0.625549	0.00268293	yes
KAT2A	19:42888546-42895399	BRSV	CTRL	38.4828	24.9544	-0.62492	0.00127218	yes
LOC100299600	11:106223488-106224764	BRSV	CTRL	31.5664	20.4724	-0.624707	0.0377445	yes
SPCS1	22:48710806-48712454	BRSV	CTRL	161.004	104.456	-0.624196	0.00419457	yes
TCN2	17:71711465-71727449	BRSV	CTRL	63.2833	41.0639	-0.623953	0.00457067	yes
SDF2	19:20648966-20656072	BRSV	CTRL	125.854	81.6796	-0.623699	0.00419457	yes
PSMA5	3:34126154-34147184	BRSV	CTRL	177.799	115.404	-0.623548	0.00419457	yes
FLOT1	23:28090028-28100115	BRSV	CTRL	91.2897	59.2547	-0.623522	0.00346717	yes
OCIAD2	6:69175240-69187080	BRSV	CTRL	17.6287	11.4435	-0.623396	0.0144982	yes
NSFL1C	13:60244888-60265282	BRSV	CTRL	80.49	52.2574	-0.623175	0.00346717	yes
MRI1	7:12934834-12941251	BRSV	CTRL	50.3878	32.7217	-0.622826	0.00621024	yes
RNASEK	19:27436502-27438228	BRSV	CTRL	125.62	81.5953	-0.622508	0.00621024	yes
EEF1D	14:2313973-2326718	BRSV	CTRL	561.267	364.601	-0.622369	0.0102049	yes
GREM1	10:30038587-30039968	BRSV	CTRL	11.9165	7.7416	-0.622261	0.0433224	yes
THBS1	10:35314024-35329297	BRSV	CTRL	18.1599	11.7978	-0.622245	0.00966798	yes
BAK1	23:7655891-7658885	BRSV	CTRL	75.3819	48.9916	-0.621684	0.0127519	yes
TRIM21	15:51474120-51483659	BRSV	CTRL	48.3923	31.4536	-0.621553	0.00493856	yes
LOC100847970	6:99756868-99763817	BRSV	CTRL	28.1511	18.3005	-0.621312	0.04771	yes
PRAF2	X:92231881-92234517	BRSV	CTRL	52.656	34.2343	-0.621157	0.00590955	yes
SLC25A19	19:56842381-56853760	BRSV	CTRL	40.3397	26.2301	-0.62098	0.00346717	yes
MPST	5:75817921-75827378	BRSV	CTRL	65.0506	42.2978	-0.620979	0.00741465	yes
UFM1	12:23685100-23717494	BRSV	CTRL	37.4098	24.3254	-0.620953	0.00268293	yes
BRP44	3:768306-799012	BRSV	CTRL	55.3617	35.9989	-0.620935	0.0134983	yes
NAGK	11:13405925-13415101	BRSV	CTRL	58.0876	37.773	-0.620876	0.00559686	yes
UMPS	1:69732777-69799628	BRSV	CTRL	25.5737	16.6331	-0.620597	0.0071344	yes
PSMA1	15:38745760-38758644	BRSV	CTRL	193.674	125.974	-0.620507	0.00384319	yes
ATP5O	1:922634-929993	BRSV	CTRL	375.876	244.501	-0.620419	0.00346717	yes
PLP2	X:92294751-92297791	BRSV	CTRL	87.8049	57.1182	-0.620351	0.00682277	yes
LSM3	22:58693671-58701742	BRSV	CTRL	221.258	143.932	-0.620341	0.00384319	yes
DPP3	29:45167008-45198893	BRSV	CTRL	36.0061	23.4347	-0.619594	0.00308857	yes
CASP1	15:3457479-3472730	BRSV	CTRL	14.6278	9.53084	-0.618035	0.0323305	yes
ATP6V0B	3:102670947-102674697	BRSV	CTRL	95.0087	61.9289	-0.617447	0.00682277	yes
IL33	8:38724601-38792047	BRSV	CTRL	34.9227	22.771	-0.61697	0.00308857	yes
RPS27L	10:46946053-46949421	BRSV	CTRL	207.083	135.034	-0.616887	0.00857448	yes
PSME1	10:20846748-20849410	BRSV	CTRL	548.507	357.798	-0.616367	0.00828584	yes
PREB	11:72493260-72504277	BRSV	CTRL	48.0844	31.3962	-0.614978	0.0293418	yes
LOC782367	3:12113770-12169430	BRSV	CTRL	25.5076	16.6616	-0.614404	0.00346717	yes
PRKRIP1	25:35147759-35173861	BRSV	CTRL	26.708	17.447	-0.614288	0.0247882	yes
TUBA4A	2:107921713-107925511	BRSV	CTRL	106.038	69.2797	-0.614072	0.00308857	yes
ALKBH4	25:35102454-35109899	BRSV	CTRL	50.8789	33.2425	-0.61404	0.0117475	yes
PSENEN	18:46646706-46648029	BRSV	CTRL	141.706	92.5865	-0.614029	0.00966798	yes
AQP3	8:76525365-76531321	BRSV	CTRL	16.2629	10.6311	-0.613304	0.0258952	yes
METTL1	5:56019429-56023035	BRSV	CTRL	23.1532	15.1352	-0.613304	0.0194855	yes
BSG	7:44816939-44823915	BRSV	CTRL	185.164	121.047	-0.613231	0.00346717	yes
CYC1	14:1930182-1932580	BRSV	CTRL	192.889	126.12	-0.612975	0.00346717	yes
CD8B	11:47915425-47935169	BRSV	CTRL	51.4283	33.631	-0.612771	0.00559686	yes
RBMS2	5:57167133-57219969	BRSV	CTRL	8.78742	5.74705	-0.612618	0.0444282	yes
EDEM3	16:67206282-67278874	BRSV	CTRL	22.9918	15.0381	-0.612501	0.00559686	yes
RPS23	7:84523779-84525639	BRSV	CTRL	1835.84	1201.07	-0.612126	0.0421817	yes
OGFR	13:55043085-55050690	BRSV	CTRL	52.275	34.2047	-0.611925	0.00268293	yes
EIF2S2	13:64050710-64069300	BRSV	CTRL	156.646	102.513	-0.611697	0.00527777	yes
POR	25:34700879-34726074	BRSV	CTRL	36.8165	24.0943	-0.611663	0.00590955	yes
LSM1	27:33042467-33051033	BRSV	CTRL	64.7525	42.3791	-0.611584	0.00885286	yes
EIF2B1	17:54297405-54308318	BRSV	CTRL	24.0999	15.7777	-0.611135	0.00913907	yes
THOP1	7:22128043-22141914	BRSV	CTRL	28.9627	18.9618	-0.611105	0.00384319	yes
GLIS2	25:3492817-3499186	BRSV	CTRL	6.48576	4.24633	-0.611058	0.0293418	yes
NAMPT	4:47594641-47635332	BRSV	CTRL	18.0548	11.821	-0.611036	0.00590955	yes
PLA2G2D4	2:133149386-133157295	BRSV	CTRL	95.7345	62.6866	-0.610881	0.00682277	yes
CUTA	23:7534223-7535527	BRSV	CTRL	83.7487	54.8478	-0.610633	0.0104765	yes
TMEM11	19:35816340-35825642	BRSV	CTRL	79.5783	52.117	-0.61062	0.00799121	yes
BANF1	29:44759485-44761430	BRSV	CTRL	568.937	372.673	-0.610359	0.00621024	yes
MECR	2:124913932-124949961	BRSV	CTRL	15.5042	10.1573	-0.610143	0.041984	yes
DRAP1	29:44694170-44696297	BRSV	CTRL	132.625	86.9043	-0.609855	0.00590955	yes
GAPDH	5:104237712-104241996	BRSV	CTRL	1014.44	664.954	-0.609358	0.0288413	yes
C19H17orf42	19:18400705-18408200	BRSV	CTRL	12.3195	8.07703	-0.609042	0.0300225	yes
OST4	11:72554351-72555599	BRSV	CTRL	489.571	320.982	-0.609024	0.00590955	yes
NDUFV1	29:46108280-46114242	BRSV	CTRL	95.214	62.4297	-0.608941	0.00493856	yes
VCAM1	3:42743607-42766060	BRSV	CTRL	21.7063	14.2373	-0.608445	0.00590955	yes
LYAR	6:107443251-107463870	BRSV	CTRL	44.8063	29.3943	-0.608163	0.0071344	yes
SNRPB	13:53134601-53143623	BRSV	CTRL	233.138	152.946	-0.608157	0.00384319	yes
F13A1	23:48633935-48776698	BRSV	CTRL	5.79263	3.8006	-0.60799	0.0313887	yes
HTATIP2	29:24810563-24824722	BRSV	CTRL	20.2104	13.2614	-0.60787	0.0201425	yes
GPANK1	23:27451816-27455113	BRSV	CTRL	100.928	66.2356	-0.607656	0.00559686	yes
CCT2	5:44100433-44116239	BRSV	CTRL	156.409	102.651	-0.607571	0.00384319	yes
UBE2F	3:117987245-118032856	BRSV	CTRL	41.5387	27.2741	-0.606926	0.00741465	yes
MPG	25:139708-179871	BRSV	CTRL	59.0514	38.7774	-0.606756	0.041317	yes
SH3BP2	6:108024780-108034628	BRSV	CTRL	35.5725	23.3702	-0.606089	0.0071344	yes
CNP	19:42774248-42780091	BRSV	CTRL	164.734	108.23	-0.606037	0.00799121	yes
PGK1	X:79282707-79305386	BRSV	CTRL	196.966	129.515	-0.604818	0.00857448	yes
STK38L	5:82972060-83055263	BRSV	CTRL	20.9475	13.7755	-0.604671	0.00457067	yes
ADAM15	3:15593180-15603336	BRSV	CTRL	6.67676	4.39236	-0.604153	0.0349208	yes
POLR2G	29:41777024-41780284	BRSV	CTRL	172.615	113.587	-0.603757	0.00457067	yes
PSMG2	24:43515582-43525529	BRSV	CTRL	103.649	68.207	-0.603716	0.00527777	yes
CRELD1	22:16865096-16873278	BRSV	CTRL	17.197	11.3212	-0.603138	0.0201425	yes
RCN1	15:63656457-63664372	BRSV	CTRL	40.3164	26.5482	-0.60275	0.00621024	yes
ZNHIT2	29:43986565-43987804	BRSV	CTRL	14.1389	9.31247	-0.602434	0.0461626	yes
SCNM1	3:19684359-19686905	BRSV	CTRL	34.2986	22.5914	-0.602375	0.0278459	yes
RILPL2	17:54425951-54452512	BRSV	CTRL	106.073	69.886	-0.601986	0.00419457	yes
RHBDD3	17:70684129-70686666	BRSV	CTRL	24.5341	16.1645	-0.60196	0.021391	yes
FIS1	25:36034988-36038646	BRSV	CTRL	168.788	111.214	-0.601875	0.00590955	yes
POMP	12:31492827-31503972	BRSV	CTRL	182.057	119.983	-0.601562	0.00384319	yes
PSMA4	21:31442648-31450483	BRSV	CTRL	129.431	85.3061	-0.601467	0.00527777	yes
UBE2M	18:65964091-65967276	BRSV	CTRL	66.4508	43.7976	-0.601436	0.00590955	yes
TMEM156	6:59823313-59866460	BRSV	CTRL	120.943	79.7248	-0.601229	0.00493856	yes
UBXN8	27:26008822-26026235	BRSV	CTRL	12.1877	8.03721	-0.600655	0.0464999	yes
CLDN5	17:74749249-74750524	BRSV	CTRL	55.4711	36.5832	-0.600554	0.0104765	yes
UTP11L	3:108529493-108546298	BRSV	CTRL	25.862	17.0608	-0.600149	0.00992918	yes
GADD45B	7:22411967-22414079	BRSV	CTRL	55.7834	36.8025	-0.600032	0.00799121	yes
MRPL35	11:48529513-48535995	BRSV	CTRL	48.8982	32.2605	-0.600014	0.0233982	yes
C14H8orf33	14:1487365-1489409	BRSV	CTRL	35.8455	23.6502	-0.59994	0.0151958	yes
CKS1B	3:15667480-15670986	BRSV	CTRL	86.9399	57.3621	-0.59992	0.037226	yes
PSMC1	10:102920825-102933425	BRSV	CTRL	109.153	72.0214	-0.599857	0.00308857	yes
PPP2R3C	21:45794780-45820504	BRSV	CTRL	29.0275	19.1612	-0.599231	0.0117475	yes
INO80C	24:21896591-21921476	BRSV	CTRL	72.032	47.5579	-0.598952	0.0117475	yes
DHRS11	19:13237730-13247629	BRSV	CTRL	28.8725	19.0647	-0.598795	0.0134983	yes
ATP6V1F	4:93640141-93642825	BRSV	CTRL	184.683	121.966	-0.598577	0.0071344	yes
LUM	5:21037442-21044658	BRSV	CTRL	9.35105	6.17621	-0.598406	0.0458238	yes
COX8A	29:42876361-42876691	BRSV	CTRL	602.528	398.058	-0.59805	0.00651403	yes
PRF1	28:26939279-26943395	BRSV	CTRL	20.7995	13.7452	-0.597621	0.041317	yes
C16H1orf27	16:68950171-68986702	BRSV	CTRL	19.4278	12.8427	-0.597182	0.0156901	yes
NDUFA1	X:4068879-4072052	BRSV	CTRL	419.915	277.611	-0.59703	0.00828584	yes
C3AR1	5:102025876-102035208	BRSV	CTRL	15.6199	10.3287	-0.596727	0.0109919	yes
GNL3	22:48712945-48731744	BRSV	CTRL	87.9137	58.1499	-0.596311	0.00966798	yes
MFSD5	5:26919412-26921681	BRSV	CTRL	40.9522	27.0941	-0.595963	0.00621024	yes
RDBP	23:27219376-27225119	BRSV	CTRL	55.5596	36.7627	-0.595792	0.00799121	yes
ZNF226	18:52472258-52486823	BRSV	CTRL	24.3537	16.1158	-0.595666	0.0071344	yes
METTL12	29:41693758-41695210	BRSV	CTRL	24.8891	16.4815	-0.594668	0.0379402	yes
NDUFB3	2:90077969-90088466	BRSV	CTRL	169.77	112.439	-0.594432	0.00857448	yes
PHGDH	3:23672338-23703529	BRSV	CTRL	193.834	128.395	-0.594229	0.0112668	yes
PSMC2	4:44806720-44819866	BRSV	CTRL	138.548	91.7809	-0.594125	0.00590955	yes
EIF3G	7:15897381-15902004	BRSV	CTRL	366.368	242.806	-0.593488	0.0102049	yes
C17H12orf43	17:65435161-65445334	BRSV	CTRL	15.819	10.4852	-0.593306	0.0276756	yes
SDHAF2	29:40616948-40626488	BRSV	CTRL	121.991	80.8698	-0.593097	0.00621024	yes
ELOF1	7:17118951-17125096	BRSV	CTRL	71.3603	47.3084	-0.593024	0.0107388	yes
ALDOC	19:20588069-20591570	BRSV	CTRL	41.6649	27.6245	-0.592888	0.00992918	yes
SERTAD3	18:50050182-50053543	BRSV	CTRL	43.3695	28.7576	-0.59274	0.0132582	yes
NDUFA4	4:18973418-18980828	BRSV	CTRL	504.757	334.804	-0.592272	0.00559686	yes
NME1	19:36142461-36225627	BRSV	CTRL	335.841	222.765	-0.592257	0.0142442	yes
VBP1	X:38609348-38633977	BRSV	CTRL	66.4945	44.124	-0.591672	0.0102049	yes
LOC614091	23:28376890-28412518	BRSV	CTRL	483.112	320.618	-0.591503	0.0222271	yes
LOC782527	9:57504329-57517737	BRSV	CTRL	29.1281	19.3324	-0.591392	0.0115119	yes
TOR3A	16:61858194-61886171	BRSV	CTRL	65.2123	43.3231	-0.590009	0.00590955	yes
TSTA3	14:2288554-2293395	BRSV	CTRL	67.0462	44.5547	-0.589576	0.00590955	yes
DHRS7B	19:35768849-35815320	BRSV	CTRL	18.7173	12.4403	-0.589346	0.0361508	yes
JAGN1	22:16901721-16904521	BRSV	CTRL	40.3239	26.8026	-0.589263	0.0216227	yes
MRPS15	3:110014937-110020632	BRSV	CTRL	83.5021	55.5034	-0.589237	0.0115119	yes
GINS4	27:36143517-36159009	BRSV	CTRL	8.16197	5.42528	-0.589221	0.0349208	yes
ASNA1	7:13886317-13894399	BRSV	CTRL	94.6374	62.927	-0.588731	0.00559686	yes
SBNO2	7:45208808-45247465	BRSV	CTRL	66.4073	44.169	-0.588308	0.00942019	yes
CHCHD8	15:54128457-54130971	BRSV	CTRL	34.7354	23.1057	-0.588161	0.0333549	yes
ETHE1	18:52048410-52065702	BRSV	CTRL	35.3402	23.5129	-0.587859	0.0229732	yes
GMDS	23:51115435-51453571	BRSV	CTRL	84.4275	56.1874	-0.587466	0.0071344	yes
OAF	15:31312051-31331174	BRSV	CTRL	25.527	16.9887	-0.587444	0.0112668	yes
GLRX5	21:61986089-61996012	BRSV	CTRL	41.5311	27.641	-0.587385	0.020818	yes
PLXDC2	13:21595580-22015328	BRSV	CTRL	6.14995	4.09553	-0.586526	0.033661	yes
CCT8	1:6475461-6489207	BRSV	CTRL	206.361	137.43	-0.586478	0.00992918	yes
KCNE4	2:111987823-111991013	BRSV	CTRL	11.385	7.58327	-0.586238	0.0240983	yes
U2AF1	1:144832444-144845410	BRSV	CTRL	233.254	155.394	-0.585976	0.0071344	yes
SLAMF7	3:8969736-8985751	BRSV	CTRL	82.1521	54.776	-0.584754	0.00682277	yes
LOC100335806	11:1665982-1667064	BRSV	CTRL	60.4852	40.3478	-0.584091	0.044122	yes
DOHH	7:21646854-21654929	BRSV	CTRL	30.887	20.6048	-0.584021	0.0209486	yes
PFDN1	7:53119766-53193428	BRSV	CTRL	139.041	92.7565	-0.583991	0.00885286	yes
EFEMP1	11:38338745-38408288	BRSV	CTRL	10.4919	6.99996	-0.583862	0.0344086	yes
UBL5	7:15523829-15525368	BRSV	CTRL	374.375	249.801	-0.583708	0.00741465	yes
CKS2	8:90300715-90305611	BRSV	CTRL	211.693	141.266	-0.583561	0.00682277	yes
CPXM1	13:52844203-52850550	BRSV	CTRL	8.16034	5.44556	-0.583549	0.0409807	yes
ABCA3	25:1796659-1828217	BRSV	CTRL	15.4825	10.3324	-0.583459	0.00621024	yes
SF3B14	11:75039680-75047806	BRSV	CTRL	253.607	169.437	-0.581847	0.00590955	yes
TAGLN2	3:9878838-9886647	BRSV	CTRL	262.424	175.328	-0.581847	0.00384319	yes
JUNB	7:13851113-13852933	BRSV	CTRL	91.6222	61.2169	-0.581767	0.00493856	yes
BRMS1	29:45035735-45042778	BRSV	CTRL	68.5688	45.8164	-0.58169	0.0071344	yes
NFKBIB	18:48880854-48891489	BRSV	CTRL	46.3898	31.0066	-0.581233	0.0161968	yes
TXNL4A	24:776457-787215	BRSV	CTRL	69.1519	46.2281	-0.580999	0.0156901	yes
DERL2	19:26683194-26691721	BRSV	CTRL	76.3618	51.0858	-0.57993	0.00741465	yes
NCF1	25:33267455-33282333	BRSV	CTRL	83.2322	55.6825	-0.579919	0.00741465	yes
EIF4E	6:27042236-27080767	BRSV	CTRL	109.642	73.3745	-0.579447	0.00559686	yes
MPDU1	19:27925700-27929096	BRSV	CTRL	64.7907	43.3605	-0.579405	0.0102049	yes
ASRGL1	29:41454919-41473615	BRSV	CTRL	22.3594	14.9638	-0.579404	0.0321285	yes
CLDND1	1:42451730-42459074	BRSV	CTRL	50.0234	33.4818	-0.579226	0.00346717	yes
C7H19orf53	7:12942937-12948367	BRSV	CTRL	147.611	98.8071	-0.579116	0.00741465	yes
SLC25A28	26:20465827-20476499	BRSV	CTRL	65.2734	43.6954	-0.579015	0.00857448	yes
THEM4	3:18881346-18930587	BRSV	CTRL	18.5975	12.4503	-0.578926	0.0313887	yes
TRIB1	14:16353387-16361545	BRSV	CTRL	27.6679	18.5227	-0.578917	0.00828584	yes
RDH13	18:62787902-62804888	BRSV	CTRL	9.99302	6.69163	-0.578562	0.0265256	yes
BOLA	23:28502520-28506312	BRSV	CTRL	139.604	93.4976	-0.578343	0.00771872	yes
C25H7orf59	25:36788649-36791965	BRSV	CTRL	197.603	132.379	-0.577931	0.00857448	yes
FICD	17:66628035-66631575	BRSV	CTRL	8.79254	5.89087	-0.5778	0.0444282	yes
C7H19orf70	7:19841099-19843117	BRSV	CTRL	99.5989	66.7803	-0.576707	0.0122287	yes
COPS6	25:36893604-36896370	BRSV	CTRL	145.419	97.5072	-0.576632	0.00527777	yes
TPST2	17:68445519-68499477	BRSV	CTRL	74.2647	49.8132	-0.576148	0.00828584	yes
BOLA-NC1	23:28354856-28358332	BRSV	CTRL	570.163	382.484	-0.575976	0.0201425	yes
SLC39A1	3:16530783-16534819	BRSV	CTRL	51.1246	34.3152	-0.575171	0.00682277	yes
S100A1	3:16812601-16816399	BRSV	CTRL	44.0456	29.5658	-0.575072	0.0367142	yes
C16H1orf93	16:51553540-51556655	BRSV	CTRL	42.4274	28.5011	-0.573978	0.0317547	yes
SCARF1	19:23309062-23319778	BRSV	CTRL	14.1748	9.52494	-0.573546	0.0222271	yes
FNDC3B	1:95888013-96173201	BRSV	CTRL	11.5593	7.76873	-0.573299	0.00966798	yes
C3	7:18989626-19025593	BRSV	CTRL	12.8884	8.66275	-0.573172	0.0144982	yes
FAM32A	7:7854532-7861328	BRSV	CTRL	152.406	102.44	-0.573137	0.00651403	yes
MRPS34	25:1349890-1351145	BRSV	CTRL	142.058	95.494	-0.572996	0.0102049	yes
RUSC1	3:15355680-15365637	BRSV	CTRL	12.0121	8.0826	-0.571595	0.0176411	yes
LOC100174924	9:64687631-64689446	BRSV	CTRL	39.0671	26.291	-0.571385	0.0173846	yes
GYPC	2:79255848-79304396	BRSV	CTRL	223.263	150.259	-0.571286	0.00682277	yes
RPL36AL	10:42698999-42700655	BRSV	CTRL	991.705	667.438	-0.571278	0.00942019	yes
ZRSR2Y	X:142664997-142686390	BRSV	CTRL	25.9029	17.4367	-0.570988	0.0394014	yes
ZFPL1	29:43960634-43965171	BRSV	CTRL	24.3358	16.3853	-0.570681	0.0272929	yes
TMEM8A	25:365645-374631	BRSV	CTRL	9.66352	6.50708	-0.570539	0.0382702	yes
GRINA	14:2018558-2021709	BRSV	CTRL	154.64	104.143	-0.570351	0.00885286	yes
EIF3I	2:122128558-122136316	BRSV	CTRL	179.161	120.707	-0.569748	0.00885286	yes
EIF6	13:65206236-65212123	BRSV	CTRL	146.198	98.5496	-0.568997	0.00771872	yes
RPN2	13:66758822-66853781	BRSV	CTRL	146.891	99.0361	-0.568719	0.00828584	yes
DERL3	17:73241608-73243689	BRSV	CTRL	145.492	98.1206	-0.56831	0.00913907	yes
PTGES3	5:57091366-57112471	BRSV	CTRL	263.388	177.673	-0.56796	0.0137415	yes
MRPS24	22:190317-212803	BRSV	CTRL	62.22	41.9737	-0.567892	0.0288413	yes
DNAJC25	8:102759000-102776541	BRSV	CTRL	19.6241	13.2426	-0.567443	0.0304192	yes
ADRM1	13:55433439-55439176	BRSV	CTRL	96.1548	64.8946	-0.567261	0.00590955	yes
DYNLL1	17:65042595-65045026	BRSV	CTRL	101.579	68.5587	-0.567193	0.0137415	yes
NME6	22:52126503-52133264	BRSV	CTRL	18.1419	12.2448	-0.567158	0.0484971	yes
MRPL22	7:68106043-68141496	BRSV	CTRL	56.7931	38.3346	-0.567066	0.0286558	yes
GMPPA	2:108153425-108160405	BRSV	CTRL	46.9147	31.6767	-0.566615	0.0119954	yes
NOC2L	16:52763918-52775778	BRSV	CTRL	47.3883	32.0225	-0.565446	0.00942019	yes
STAT2	5:57321721-57335220	BRSV	CTRL	46.2391	31.2481	-0.565345	0.0122287	yes
SCAND1	13:65744267-65745100	BRSV	CTRL	132.521	89.5626	-0.565256	0.0102049	yes
MRPS5	11:1895747-1918798	BRSV	CTRL	44.8467	30.3096	-0.565227	0.0124973	yes
AMICA1	15:29313739-29344913	BRSV	CTRL	57.4558	38.832	-0.565206	0.00857448	yes
MED8	3:103212680-103218207	BRSV	CTRL	53.2401	35.99	-0.564915	0.0151958	yes
MRPL37	3:92586245-92603659	BRSV	CTRL	41.8749	28.333	-0.563602	0.0171972	yes
C11H9orf114	11:99314599-99327157	BRSV	CTRL	20.8962	14.1484	-0.562601	0.041984	yes
C13H20orf29	13:51837800-51842049	BRSV	CTRL	25.2267	17.0827	-0.562419	0.02631	yes
TCEB2	25:2281944-2285932	BRSV	CTRL	628.23	425.462	-0.562262	0.00966798	yes
TALDO1	29:50856122-50863486	BRSV	CTRL	198.967	134.761	-0.562132	0.0142442	yes
SHFM1	4:13938834-13963931	BRSV	CTRL	499.155	338.26	-0.561357	0.00942019	yes
CD34	16:77367521-77390475	BRSV	CTRL	15.1238	10.2497	-0.561239	0.0291995	yes
PSMD14	2:35076258-35186366	BRSV	CTRL	71.9076	48.756	-0.560563	0.00651403	yes
ADK	28:30215524-30732466	BRSV	CTRL	40.4454	27.4274	-0.560359	0.0109919	yes
ATP5H	19:57020083-57024849	BRSV	CTRL	362.107	245.571	-0.560278	0.0119954	yes
HINT1	7:24515177-24521786	BRSV	CTRL	435.362	295.265	-0.560203	0.00942019	yes
TMEM115	22:50559653-50564392	BRSV	CTRL	33.5585	22.7675	-0.559699	0.0137415	yes
USE1	7:5800190-5803107	BRSV	CTRL	93.0808	63.153	-0.559632	0.0159509	yes
GTF2H2	20:10127242-10148631	BRSV	CTRL	29.4784	20.0003	-0.559631	0.0240983	yes
DDX56	4:77546488-77555844	BRSV	CTRL	33.2446	22.5583	-0.559465	0.0122287	yes
ALDOA	25:26470485-26475202	BRSV	CTRL	304.737	206.811	-0.559255	0.0134983	yes
HAVCR2	7:70824033-70839761	BRSV	CTRL	20.6972	14.0496	-0.558907	0.0344086	yes
TUBB4A	7:19206049-19212081	BRSV	CTRL	10.7923	7.32972	-0.558173	0.0484971	yes
NOL6	8:76540580-76552661	BRSV	CTRL	17.9655	12.2045	-0.557816	0.0112668	yes
NGLY1	27:39869050-39934374	BRSV	CTRL	27.9808	19.0086	-0.557788	0.0115119	yes
BRIX1	20:39256326-39265218	BRSV	CTRL	67.1007	45.601	-0.557261	0.0117475	yes
BOP1	14:1826373-1844588	BRSV	CTRL	37.4764	25.4733	-0.556993	0.00942019	yes
SEPX1	25:1503558-1508211	BRSV	CTRL	73.1568	49.7324	-0.556804	0.0127519	yes
C25H16orf91	25:1116685-1117622	BRSV	CTRL	107.98	73.4212	-0.556491	0.0161968	yes
LAMB1	4:49263404-49340000	BRSV	CTRL	9.85164	6.70001	-0.5562	0.0161968	yes
LAMTOR1	15:52508414-52514771	BRSV	CTRL	95.8123	65.1638	-0.556141	0.0127519	yes
GJA4	3:111481701-111483760	BRSV	CTRL	29.5098	20.0709	-0.556089	0.047365	yes
U2AF1L4	18:46644290-46646601	BRSV	CTRL	112.767	76.7028	-0.556	0.0117475	yes
LRRC59	19:36915566-36927313	BRSV	CTRL	55.715	37.8985	-0.555922	0.0142442	yes
TCP1	9:97466439-97492748	BRSV	CTRL	145.356	98.9164	-0.555307	0.0232035	yes
SUPT4H1	19:9539467-9546196	BRSV	CTRL	112.002	76.226	-0.555173	0.0117475	yes
IFNGR2	1:1375921-1407251	BRSV	CTRL	88.8265	60.4548	-0.555134	0.00885286	yes
MRPL13	14:84125769-84167593	BRSV	CTRL	69.1143	47.0395	-0.555113	0.0225862	yes
CDC123	13:12199760-12246148	BRSV	CTRL	60.7832	41.3727	-0.554994	0.00966798	yes
GLO1	23:12483467-12509232	BRSV	CTRL	36.3913	24.7813	-0.55434	0.0117475	yes
TMX2	15:82363843-82372523	BRSV	CTRL	36.6349	24.9519	-0.554066	0.019706	yes
MIF	17:73273378-73274171	BRSV	CTRL	477.821	325.458	-0.554001	0.00966798	yes
TPGS1	7:44780267-44784214	BRSV	CTRL	32.8604	22.3947	-0.553194	0.0324671	yes
P4HA1	28:29229482-29329456	BRSV	CTRL	27.1355	18.4957	-0.55299	0.0115119	yes
PA2G4	5:57532244-57538950	BRSV	CTRL	183.171	124.896	-0.55246	0.0102049	yes
TIMM17A	16:49656379-49670242	BRSV	CTRL	15.8548	10.8117	-0.552324	0.0164544	yes
TUFM	25:26225845-26229801	BRSV	CTRL	132.502	90.3689	-0.55212	0.00828584	yes
STT3A	29:29374420-29395600	BRSV	CTRL	97.0348	66.1827	-0.552049	0.0107388	yes
DDA1	7:5729333-5739114	BRSV	CTRL	29.2913	19.9808	-0.55186	0.0449507	yes
POLR2H	1:83437864-83442294	BRSV	CTRL	44.4043	30.2961	-0.551564	0.0127519	yes
PPP5C	18:54025020-54045583	BRSV	CTRL	70.5353	48.1274	-0.551489	0.0119954	yes
MAP7D1	3:110233084-110259194	BRSV	CTRL	24.5455	16.7489	-0.551398	0.0102049	yes
CCT6A	25:27985752-27994510	BRSV	CTRL	96.4821	65.8451	-0.551186	0.00992918	yes
MRPL28	25:361739-364295	BRSV	CTRL	91.9461	62.761	-0.55092	0.0124973	yes
NKG7	18:57812521-57815252	BRSV	CTRL	74.6318	50.9435	-0.550893	0.0132582	yes
LZIC	16:44491975-44494979	BRSV	CTRL	24.1438	16.4842	-0.550568	0.0274556	yes
C8H9orf3	8:82590160-83012157	BRSV	CTRL	21.9933	15.0163	-0.550533	0.0134983	yes
FARS2	23:48974669-49282524	BRSV	CTRL	18.001	12.2962	-0.549867	0.0402529	yes
KYNU	2:53844154-53964125	BRSV	CTRL	17.6213	12.039	-0.549613	0.0347507	yes
H3F3B	19:56453845-56456212	BRSV	CTRL	485.889	331.975	-0.549551	0.0293418	yes
MOB3C	3:100113665-100122214	BRSV	CTRL	17.4806	11.944	-0.549459	0.0201425	yes
SLC39A7	23:7327197-7331684	BRSV	CTRL	55.4813	37.931	-0.548621	0.00913907	yes
ANAPC11	19:51604149-51609338	BRSV	CTRL	62.7611	42.9131	-0.548451	0.028213	yes
ABCF1	23:28198592-28211745	BRSV	CTRL	66.2328	45.3207	-0.547376	0.00799121	yes
TRMT5	10:73369415-73380029	BRSV	CTRL	19.6	13.4121	-0.54732	0.0229732	yes
NME3	25:1348410-1349600	BRSV	CTRL	64.4207	44.0839	-0.547271	0.0321285	yes
NDUFB11	X:90791400-90793658	BRSV	CTRL	227.438	155.659	-0.547083	0.0109919	yes
PDAP1	25:37532743-37545235	BRSV	CTRL	158.583	108.537	-0.547049	0.00682277	yes
FDX1L	7:16068661-16073072	BRSV	CTRL	39.9388	27.3447	-0.546531	0.0438009	yes
SERF2	21:55966589-55973988	BRSV	CTRL	268.677	183.957	-0.546503	0.0347507	yes
CD9	5:104505425-104544977	BRSV	CTRL	81.1793	55.5922	-0.54623	0.0142442	yes
NDUFA7	7:18191584-18198867	BRSV	CTRL	263.381	180.474	-0.545361	0.0194855	yes
HSPA4	7:46228918-46282857	BRSV	CTRL	57.0577	39.0977	-0.54534	0.0132582	yes
OSMR	20:35518581-35674520	BRSV	CTRL	28.3099	19.408	-0.544654	0.0115119	yes
PGP	25:1744510-1747366	BRSV	CTRL	23.22	15.9272	-0.543873	0.0178529	yes
PHF5A	5:113079625-113088634	BRSV	CTRL	118.802	81.4951	-0.543779	0.0122287	yes
CD48	3:9022903-9053381	BRSV	CTRL	636.467	436.615	-0.543723	0.0242706	yes
HSD17B10	X:96267143-96269467	BRSV	CTRL	125.19	85.9182	-0.543086	0.0132582	yes
GGCT	4:66204845-66214297	BRSV	CTRL	30.2013	20.7273	-0.54308	0.0329801	yes
TST	5:75810520-75817101	BRSV	CTRL	22.2924	15.303	-0.542741	0.047192	yes
CHCHD1	28:29850370-29851653	BRSV	CTRL	83.0485	57.0103	-0.542731	0.0354499	yes
PROSC	27:32746962-32756494	BRSV	CTRL	21.2948	14.6231	-0.542258	0.0276756	yes
REEP5	10:1043712-1094331	BRSV	CTRL	48.3954	33.2347	-0.542177	0.0119954	yes
CLTA	8:60849477-60867215	BRSV	CTRL	270.296	185.726	-0.541363	0.0122287	yes
ACOT7	16:47827123-47934931	BRSV	CTRL	45.5299	31.2987	-0.540715	0.0218367	yes
LOC100847790	12:76221778-76222675	BRSV	CTRL	65.3842	44.9725	-0.5399	0.0267213	yes
ATAD1	26:9410908-9451790	BRSV	CTRL	70.1274	48.2383	-0.5398	0.00771872	yes
MRPL11	29:45127204-45130554	BRSV	CTRL	116.364	80.0432	-0.5398	0.0161968	yes
PRMT5	10:21752765-21760475	BRSV	CTRL	42.4303	29.1879	-0.539723	0.0137415	yes
PPP1R15A	18:55925890-55929296	BRSV	CTRL	19.311	13.2899	-0.539093	0.0209486	yes
SEC24D	6:7651872-7767010	BRSV	CTRL	18.8124	12.947	-0.53906	0.0183512	yes
EIF2B3	3:101641923-101756575	BRSV	CTRL	20.4201	14.0564	-0.538758	0.0342254	yes
NSMCE2	14:16424022-16666241	BRSV	CTRL	18.4995	12.7369	-0.538472	0.0349208	yes
NOL7	23:42795775-42800011	BRSV	CTRL	86.141	59.3097	-0.538432	0.01475	yes
CCT4	11:60397413-60410035	BRSV	CTRL	193.905	133.534	-0.538145	0.0194855	yes
LOC783577	X:130065241-130067463	BRSV	CTRL	30.0074	20.666	-0.538054	0.0187992	yes
LSM6	17:12322225-12340189	BRSV	CTRL	88.1867	60.7485	-0.537712	0.0218367	yes
SLAMF9	3:8879269-8892721	BRSV	CTRL	28.4742	19.6189	-0.537411	0.0342254	yes
CHST12	25:41372193-41390545	BRSV	CTRL	18.5432	12.7815	-0.536828	0.0345688	yes
SPG21	10:11853158-11873214	BRSV	CTRL	42.3035	29.1607	-0.536753	0.0161968	yes
MRPL38	19:56353576-56358120	BRSV	CTRL	48.7418	33.6009	-0.536659	0.0169443	yes
CCR1	22:53851968-53858017	BRSV	CTRL	24.5158	16.9023	-0.536489	0.0156901	yes
NAA20	13:39883190-39901762	BRSV	CTRL	99.0273	68.2799	-0.536365	0.0137415	yes
UROD	3:101616856-101620196	BRSV	CTRL	42.5816	29.362	-0.536281	0.0284396	yes
GLRX	7:97475073-97541600	BRSV	CTRL	101.822	70.2216	-0.536057	0.0102049	yes
TKT	22:48264564-48288061	BRSV	CTRL	139.064	95.9182	-0.535873	0.0130093	yes
TCEB1	14:39328603-39348348	BRSV	CTRL	73.2496	50.531	-0.53565	0.0149742	yes
SAR1A	28:26542607-26553908	BRSV	CTRL	90.9438	62.7381	-0.535633	0.0171972	yes
C5H12orf62	5:29952085-29956382	BRSV	CTRL	217.169	149.907	-0.53475	0.0209486	yes
DEDD2	18:51380802-51395994	BRSV	CTRL	32.5933	22.5026	-0.534487	0.0247882	yes
AP2M1	1:83583027-83591912	BRSV	CTRL	148.171	102.306	-0.534367	0.0151958	yes
SIGIRR	29:51265566-51271520	BRSV	CTRL	84.8925	58.6259	-0.534099	0.0151958	yes
SELL	16:38147654-38173226	BRSV	CTRL	196.488	135.711	-0.533902	0.0211664	yes
BLOC1S1	5:57863518-57866922	BRSV	CTRL	148.902	102.852	-0.533798	0.0247882	yes
PNP	10:26667690-26673916	BRSV	CTRL	151.592	104.721	-0.533653	0.0119954	yes
ARL2	29:43845377-43853178	BRSV	CTRL	30.5641	21.1202	-0.533214	0.0377445	yes
NOSTRIN	2:27317637-27380506	BRSV	CTRL	17.2074	11.891	-0.533152	0.0467946	yes
CTSC	29:7433481-7473316	BRSV	CTRL	228.799	158.145	-0.532834	0.0232035	yes
C25H16orf13	25:543803-545583	BRSV	CTRL	73.973	51.1312	-0.532795	0.0225862	yes
MED21	5:83186269-83196046	BRSV	CTRL	96.0461	66.3925	-0.532708	0.0183512	yes
TAF12	2:125394310-125418241	BRSV	CTRL	62.7094	43.3536	-0.532532	0.0209486	yes
AZI2	22:2766406-2807380	BRSV	CTRL	45.5958	31.5245	-0.532428	0.0161968	yes
SLC16A1	3:30533844-30563304	BRSV	CTRL	13.5985	9.40286	-0.532278	0.0229732	yes
CTPS	3:105800994-105832415	BRSV	CTRL	24.3648	16.8581	-0.531355	0.01475	yes
CSDA	5:99335507-99360896	BRSV	CTRL	57.0389	39.4874	-0.530554	0.0144982	yes
LOC788696	10:39912550-40823468	BRSV	CTRL	116.357	80.5998	-0.529716	0.0124973	yes
DDRGK1	13:52465222-52475837	BRSV	CTRL	45.4174	31.4631	-0.529584	0.0274556	yes
RBCK1	13:61147246-61164402	BRSV	CTRL	131.386	91.0298	-0.5294	0.0178529	yes
LITAF	25:10288887-10325019	BRSV	CTRL	36.6326	25.3814	-0.529358	0.0209486	yes
NDUFA8	11:93011811-93029730	BRSV	CTRL	85.9967	59.5865	-0.529296	0.0269352	yes
LRRC20	28:26665367-26735793	BRSV	CTRL	15.1698	10.5117	-0.529206	0.0276756	yes
LOC100848315	16:56691013-56694810	BRSV	CTRL	51.8147	35.9044	-0.529202	0.0181284	yes
NEU1	23:27305645-27309607	BRSV	CTRL	19.4509	13.4791	-0.52911	0.0382702	yes
FIBP	29:44665293-44669337	BRSV	CTRL	62.9435	43.6233	-0.528958	0.019706	yes
GSDMD	14:2341281-2347798	BRSV	CTRL	80.4403	55.7582	-0.528736	0.0154798	yes
ATPAF2	19:35125879-35137519	BRSV	CTRL	26.0079	18.0283	-0.528691	0.0395677	yes
TMBIM4	5:47877714-47894126	BRSV	CTRL	86.5036	59.9658	-0.52862	0.0151958	yes
SDHB	2:136125303-136154371	BRSV	CTRL	199.87	138.59	-0.52824	0.0142442	yes
C13H20orf43	13:59983722-60027251	BRSV	CTRL	49.2519	34.1788	-0.527078	0.0178529	yes
RGS16	16:65128460-65134057	BRSV	CTRL	14.5374	10.0889	-0.527	0.0340526	yes
SYDE1	7:9032042-9042665	BRSV	CTRL	9.32553	6.47461	-0.526393	0.0453064	yes
POLR3D	8:70060558-70066835	BRSV	CTRL	28.6308	19.8791	-0.526315	0.0224201	yes
MPP1	X:39003630-39036439	BRSV	CTRL	81.2499	56.4242	-0.526052	0.0151958	yes
SRA1	7:53408159-53414128	BRSV	CTRL	89.4368	62.1439	-0.525256	0.0203743	yes
PIM1	23:11044100-11055827	BRSV	CTRL	60.1411	41.7946	-0.525036	0.0144982	yes
AUP1	11:10093114-10096146	BRSV	CTRL	172.447	119.841	-0.525031	0.0169443	yes
BLZF1	16:37838603-37860904	BRSV	CTRL	17.6432	12.2623	-0.524879	0.0467946	yes
ATP6V0C	25:2014228-2019603	BRSV	CTRL	276.395	192.109	-0.524806	0.0104765	yes
STEAP3	2:71387701-71427010	BRSV	CTRL	6.47008	4.50025	-0.523779	0.0430099	yes
PDIA5	1:68012077-68101852	BRSV	CTRL	30.6927	21.363	-0.522784	0.0227846	yes
AURKA	13:60092042-60107180	BRSV	CTRL	29.7701	20.7216	-0.522726	0.0271194	yes
LOC512150	18:63704788-63706631	BRSV	CTRL	25.1504	17.5097	-0.522424	0.041984	yes
MCTS1	X:4710871-4718733	BRSV	CTRL	41.0409	28.5859	-0.52176	0.0377445	yes
TRMT2A	17:75002386-75006918	BRSV	CTRL	40.8731	28.4827	-0.521068	0.0185948	yes
MGAT1	7:41337277-41354610	BRSV	CTRL	55.9265	38.9736	-0.521035	0.0134983	yes
RRP1	1:146569083-146583243	BRSV	CTRL	41.9183	29.2149	-0.520874	0.0209486	yes
IMP4	2:1247983-1252958	BRSV	CTRL	123.928	86.3762	-0.520793	0.0183512	yes
TMEM97	19:20364622-20372637	BRSV	CTRL	39.902	27.8122	-0.520741	0.0173846	yes
THYN1	15:84856200-84860720	BRSV	CTRL	41.3821	28.8531	-0.520282	0.0402529	yes
POLR2D	2:4554333-4565803	BRSV	CTRL	54.8992	38.281	-0.520157	0.0357958	yes
TRADD	18:34912744-34922481	BRSV	CTRL	43.0146	29.9999	-0.519868	0.0368776	yes
EXOSC8	12:24708376-24717631	BRSV	CTRL	48.9009	34.1084	-0.519733	0.0331678	yes
ADPGK	10:19377399-19409943	BRSV	CTRL	25.3352	17.676	-0.519349	0.0169443	yes
C11H9orf16	11:98801790-98805191	BRSV	CTRL	138.159	96.3917	-0.519349	0.02631	yes
CDIPT	25:26646274-26649701	BRSV	CTRL	54.4809	38.0258	-0.518771	0.0216227	yes
NOL12	5:110021364-110026387	BRSV	CTRL	33.0788	23.095	-0.51833	0.0326678	yes
SDHAF1	18:46857106-46858153	BRSV	CTRL	39.883	27.8476	-0.518222	0.0433224	yes
HBXIP	3:33134981-33139308	BRSV	CTRL	150.725	105.27	-0.517828	0.0211664	yes
NDUFB6	8:11372937-11389202	BRSV	CTRL	126.752	88.5755	-0.517029	0.0298333	yes
TLR4	8:108828898-108839911	BRSV	CTRL	12.1502	8.49075	-0.517014	0.0335194	yes
NMNAT1	16:44455585-44463007	BRSV	CTRL	11.9364	8.34167	-0.516964	0.0439288	yes
RPL22L1	1:97339620-97343997	BRSV	CTRL	218.498	152.725	-0.516686	0.019706	yes
TLR2	17:3949869-3963092	BRSV	CTRL	10.2703	7.17902	-0.516613	0.0390549	yes
AGPAT6	27:36212351-36228987	BRSV	CTRL	59.4315	41.5471	-0.516482	0.0115119	yes
RNF5	23:27012065-27014380	BRSV	CTRL	70.0655	48.9862	-0.516329	0.0233982	yes
POLDIP2	19:20391105-20398885	BRSV	CTRL	61.8631	43.2599	-0.51605	0.0201425	yes
EXOSC3	8:62341237-62345923	BRSV	CTRL	52.741	36.8834	-0.515952	0.0265256	yes
MRPL52	10:21816259-21821165	BRSV	CTRL	119.138	83.3425	-0.515504	0.0183512	yes
ACP5	7:17134326-17137968	BRSV	CTRL	246.998	172.901	-0.514556	0.0385617	yes
FSTL1	1:65742625-65802423	BRSV	CTRL	29.7937	20.8567	-0.514496	0.0169443	yes
TSR2	X:97359956-97402545	BRSV	CTRL	48.1863	33.7402	-0.514155	0.0304192	yes
RHEB	4:114803156-114855282	BRSV	CTRL	60.4939	42.3599	-0.514091	0.0258952	yes
GRN	19:44775156-44782140	BRSV	CTRL	324.673	227.362	-0.513995	0.0444282	yes
SLC29A1	23:17845968-17856159	BRSV	CTRL	128.791	90.1922	-0.513959	0.0201425	yes
TPI1	5:103942401-103945759	BRSV	CTRL	282.46	197.808	-0.513946	0.0272929	yes
RGL1	16:66270483-66441866	BRSV	CTRL	17.4701	12.2374	-0.513592	0.0209486	yes
BCAR1	18:2612797-2652013	BRSV	CTRL	22.2325	15.582	-0.512786	0.0256494	yes
STOM	8:112646068-112680924	BRSV	CTRL	53.2075	37.3326	-0.511194	0.0187992	yes
FNTA	27:37391495-37415390	BRSV	CTRL	51.8162	36.3572	-0.511163	0.0199329	yes
MUL1	2:132731028-132738645	BRSV	CTRL	19.7377	13.8491	-0.511163	0.0365502	yes
HMOX2	25:3621446-3649597	BRSV	CTRL	27.2819	19.1675	-0.509286	0.0359621	yes
HMBS	15:30194979-30202275	BRSV	CTRL	28.2464	19.8572	-0.508403	0.0426825	yes
LSM4	7:4818616-4831166	BRSV	CTRL	121.478	85.4209	-0.508029	0.0183512	yes
PHB2	5:103853321-103857865	BRSV	CTRL	169.21	119	-0.507859	0.0205969	yes
MGP	5:95456474-95459986	BRSV	CTRL	267.444	188.103	-0.507713	0.0227846	yes
FES	21:22192639-22204117	BRSV	CTRL	24.6617	17.3466	-0.507623	0.0272929	yes
PSMD4	3:19598420-19607517	BRSV	CTRL	133.974	94.2823	-0.506891	0.0233982	yes
RRP36	23:16634029-16638403	BRSV	CTRL	49.2304	34.6513	-0.506638	0.0205969	yes
EIF2B4	11:72283253-72287765	BRSV	CTRL	68.2728	48.0594	-0.506494	0.0183512	yes
ARHGAP15	2:53065402-53764906	BRSV	CTRL	117.578	82.7769	-0.506316	0.0192557	yes
LOC100848134	19:51717064-51724431	BRSV	CTRL	27.3049	19.2293	-0.505851	0.0272929	yes
C7H19orf43	7:13896309-13899367	BRSV	CTRL	300.893	211.923	-0.50571	0.02631	yes
RAB5C	19:42897999-42903081	BRSV	CTRL	164.269	115.727	-0.505336	0.0199329	yes
NDUFA9	5:105870526-105892347	BRSV	CTRL	53.1855	37.477	-0.505028	0.0246469	yes
CHMP4B	13:63817039-63849783	BRSV	CTRL	61.7746	43.5328	-0.504909	0.0244504	yes
HARS	7:53487089-53500190	BRSV	CTRL	40.2094	28.3427	-0.504558	0.0216227	yes
MAGOH	3:93571581-93580844	BRSV	CTRL	152.039	107.17	-0.50454	0.0227846	yes
NANS	8:63650014-63669724	BRSV	CTRL	76.0359	53.5992	-0.504469	0.0269352	yes
MRPL44	2:112851019-112858968	BRSV	CTRL	32.2722	22.7649	-0.503485	0.0381115	yes
ATP6V1E1	5:109564500-109578132	BRSV	CTRL	131.613	92.8844	-0.502794	0.0233982	yes
WDR77	3:32020913-32030445	BRSV	CTRL	27.721	19.566	-0.502631	0.0307819	yes
TMEM126A	29:9962168-9970743	BRSV	CTRL	86.033	60.7266	-0.502562	0.0349208	yes
NENF	16:73013320-73019896	BRSV	CTRL	122.507	86.4719	-0.502558	0.0250003	yes
DRG1	17:72273493-72288389	BRSV	CTRL	47.9959	33.8825	-0.502372	0.0274556	yes
BCL7C	25:27214941-27218444	BRSV	CTRL	124.064	87.6365	-0.501482	0.0497947	yes
SSNA1	11:105904769-105905783	BRSV	CTRL	102.567	72.4542	-0.501427	0.0321285	yes
PWP2	1:146844034-146857846	BRSV	CTRL	20.6072	14.5627	-0.500874	0.0280348	yes
STX8	19:29278756-29489242	BRSV	CTRL	70.5274	49.8414	-0.500841	0.033661	yes
ELOVL1	3:103233546-103238306	BRSV	CTRL	75.3853	53.3497	-0.498802	0.0224201	yes
WDR4	1:144656766-144676874	BRSV	CTRL	32.2383	22.8218	-0.498363	0.0298333	yes
ILF2	3:16772701-16783234	BRSV	CTRL	139.958	99.0944	-0.498115	0.0236177	yes
RNASET2	9:103275247-103292937	BRSV	CTRL	78.642	55.6919	-0.497833	0.0222271	yes
TMUB1	4:114455521-114457946	BRSV	CTRL	36.2994	25.7067	-0.497799	0.0445806	yes
ZDHHC3	22:54836041-54881848	BRSV	CTRL	22.8729	16.1988	-0.497749	0.0278459	yes
OTUB1	29:42882592-42889929	BRSV	CTRL	173.712	123.087	-0.497014	0.0222271	yes
RAB13	3:16511099-16515182	BRSV	CTRL	33.4803	23.7336	-0.496381	0.047192	yes
TSFM	5:56003066-56011109	BRSV	CTRL	39.9962	28.3628	-0.495863	0.041984	yes
TOMM22	5:110825639-110827616	BRSV	CTRL	175.311	124.325	-0.495795	0.0211664	yes
CHMP6	19:52290597-52297889	BRSV	CTRL	48.2673	34.232	-0.495699	0.0344086	yes
ACO2	5:113089138-113150601	BRSV	CTRL	69.6867	49.4339	-0.495384	0.0222271	yes
UBE2J2	16:52441614-52449786	BRSV	CTRL	82.1898	58.3057	-0.495324	0.0246469	yes
IMP3	21:33646396-33647528	BRSV	CTRL	63.5469	45.0924	-0.494938	0.0335194	yes
MKI67IP	2:73804849-73815297	BRSV	CTRL	75.1253	53.3089	-0.494922	0.0224201	yes
NUDC	2:126860365-126873806	BRSV	CTRL	207.336	147.171	-0.494476	0.0267213	yes
THOC4	19:51609698-51613483	BRSV	CTRL	151.534	107.604	-0.493908	0.0201425	yes
RNF181	11:49244483-49246356	BRSV	CTRL	277.08	196.757	-0.493889	0.0321285	yes
SRP68	19:56222950-56247688	BRSV	CTRL	71.5091	50.7851	-0.493722	0.0220494	yes
EIF3J	10:103984711-104003662	BRSV	CTRL	76.978	54.6897	-0.493179	0.0242706	yes
H2AFZ	6:26101818-26104493	BRSV	CTRL	392.696	279.015	-0.493071	0.0326678	yes
RPL7L1	23:16520001-16526344	BRSV	CTRL	92.0761	65.453	-0.492368	0.0232035	yes
FAM125A	7:5611160-5615225	BRSV	CTRL	48.1737	34.2499	-0.492145	0.0359621	yes
ADAMTSL4	3:20187037-20195550	BRSV	CTRL	9.42107	6.70405	-0.490858	0.0496408	yes
LSM5	4:64411818-64415414	BRSV	CTRL	47.9781	34.1479	-0.490582	0.0426825	yes
ANXA6	7:64359560-64406299	BRSV	CTRL	127.618	90.838	-0.490465	0.0291995	yes
FTSJD2	23:11303505-11356262	BRSV	CTRL	43.4859	30.9761	-0.489393	0.0222271	yes
SYS1	13:74429934-74433456	BRSV	CTRL	59.767	42.6122	-0.488081	0.0469275	yes
OBFC1	26:24700352-24737868	BRSV	CTRL	46.2391	32.9861	-0.487254	0.0284396	yes
C29H11orf48	29:41690245-41693633	BRSV	CTRL	57.661	41.139	-0.487089	0.0392223	yes
FAM136A	11:14162024-14166469	BRSV	CTRL	60.0685	42.8578	-0.487049	0.0233982	yes
TRIM26	23:28563085-28580853	BRSV	CTRL	56.5576	40.3543	-0.486999	0.0225862	yes
CCDC102A	18:25580586-25602166	BRSV	CTRL	22.2	15.8421	-0.486796	0.0416768	yes
MPHOSPH10	21:27906718-27919030	BRSV	CTRL	21.7523	15.5247	-0.486599	0.0359621	yes
SERPINB6	23:50515218-50568597	BRSV	CTRL	146.032	104.265	-0.486025	0.02631	yes
UBE2V2	14:21225302-21245523	BRSV	CTRL	98.6968	70.4689	-0.486017	0.0222271	yes
PSMG1	1:140726626-140739236	BRSV	CTRL	73.7644	52.703	-0.485041	0.0288413	yes
TXNDC11	25:10427705-10487821	BRSV	CTRL	58.1075	41.5376	-0.484307	0.0247882	yes
MRPL51	5:104273437-104276758	BRSV	CTRL	34.1936	24.4439	-0.484251	0.0254584	yes
POLE4	11:9683452-9694986	BRSV	CTRL	197.039	140.861	-0.484206	0.0280348	yes
LOC100847343	22:54808940-54835963	BRSV	CTRL	63.5256	45.4159	-0.484142	0.0387428	yes
LDHB	5:88962684-88981219	BRSV	CTRL	372.794	266.582	-0.4838	0.0442886	yes
QTRT1	7:16415183-16423135	BRSV	CTRL	67.3997	48.2241	-0.482986	0.0329801	yes
TSPAN13	4:25213087-25251241	BRSV	CTRL	74.3234	53.1801	-0.482929	0.0247882	yes
CCDC72	22:51992015-51993977	BRSV	CTRL	1204.99	862.486	-0.482455	0.0321285	yes
PSMD1	2:119675724-119756977	BRSV	CTRL	45.4618	32.565	-0.481335	0.0220494	yes
MDH1	11:61970466-61994479	BRSV	CTRL	127.551	91.3848	-0.481044	0.0265256	yes
PDDC1	29:50849496-50854699	BRSV	CTRL	45.0631	32.2864	-0.481018	0.0359621	yes
CCDC59	5:11972437-12084278	BRSV	CTRL	32.3465	23.1758	-0.480989	0.0484971	yes
SLC3A2	29:41855870-41896761	BRSV	CTRL	46.9478	33.6468	-0.480586	0.0225862	yes
RUVBL2	18:56013296-56026133	BRSV	CTRL	71.6731	51.3813	-0.480189	0.0247882	yes
GLT25D1	7:5471572-5493984	BRSV	CTRL	37.6875	27.0247	-0.479806	0.0278459	yes
ADM	15:42911042-42913326	BRSV	CTRL	30.9691	22.2254	-0.478622	0.0490074	yes
TAF9	20:10300552-10314076	BRSV	CTRL	106.805	76.667	-0.478302	0.0331678	yes
NARFL	25:627453-633977	BRSV	CTRL	38.608	27.7239	-0.47777	0.0356404	yes
REEP4	8:69953830-69957840	BRSV	CTRL	35.1763	25.2601	-0.47774	0.0445806	yes
PSMD3	19:40961496-40974702	BRSV	CTRL	95.2037	68.3764	-0.477519	0.0256494	yes
NUBP2	25:1360578-1365803	BRSV	CTRL	50.4146	36.2193	-0.477081	0.0439288	yes
NUDT5	13:12246302-12266217	BRSV	CTRL	22.0043	15.8125	-0.476719	0.0433224	yes
2015-09-01	3:57292921-57328211	BRSV	CTRL	152.174	109.363	-0.476591	0.0256494	yes
NDUFS5	3:107558700-107564198	BRSV	CTRL	366.676	263.576	-0.476288	0.0342254	yes
RNF114	13:78733476-78747536	BRSV	CTRL	115.498	83.024	-0.476266	0.0342254	yes
NUCB1	18:55939162-55955612	BRSV	CTRL	142.957	102.805	-0.475664	0.0306165	yes
ATP6V0D1	18:35165957-35205066	BRSV	CTRL	95.7531	68.8827	-0.475176	0.0298333	yes
TMEM66	27:25391012-25416076	BRSV	CTRL	86.5583	62.2938	-0.474582	0.0300225	yes
EIF2D	16:4221209-4242621	BRSV	CTRL	32.0398	23.0707	-0.473804	0.0365502	yes
PGAM1	26:18514097-18520594	BRSV	CTRL	172.561	124.318	-0.473078	0.0307819	yes
EPB41L3	24:39311431-39404644	BRSV	CTRL	15.0266	10.8271	-0.472876	0.033661	yes
CARHSP1	25:7734584-7746003	BRSV	CTRL	88.8929	64.0632	-0.472572	0.0497947	yes
DNAJA3	25:3569973-3601214	BRSV	CTRL	47.7866	34.4408	-0.472487	0.0280348	yes
ARL6IP5	22:32552970-32574431	BRSV	CTRL	93.6828	67.5233	-0.472397	0.0317547	yes
C21H14orf2	21:70113043-70118400	BRSV	CTRL	505.9	364.706	-0.472118	0.0342254	yes
MCFD2	16:52984525-52998276	BRSV	CTRL	46.2359	33.3321	-0.472101	0.0289857	yes
ZFYVE21	21:69978022-69981170	BRSV	CTRL	58.679	42.3177	-0.471583	0.0488517	yes
RSL1D1	25:10596986-10609108	BRSV	CTRL	91.4823	65.9773	-0.471523	0.0296738	yes
BZW2	4:25097883-25161437	BRSV	CTRL	53.725	38.7617	-0.470964	0.0329801	yes
RNF126	7:44880290-44888201	BRSV	CTRL	111.287	80.346	-0.469987	0.0293418	yes
LYPLA2	2:129711917-129713577	BRSV	CTRL	82.4551	59.5404	-0.469741	0.0306165	yes
MYBBP1A	19:25635831-25650968	BRSV	CTRL	32.4151	23.4101	-0.469535	0.0331678	yes
PRDX2	7:13845842-13848479	BRSV	CTRL	309.479	223.575	-0.46908	0.0368776	yes
UQCRC1	22:51847304-51856057	BRSV	CTRL	157.879	114.081	-0.468759	0.0335194	yes
ARFGAP1	13:54759401-54769733	BRSV	CTRL	36.9354	26.6945	-0.468461	0.04706	yes
HPRT1	X:18120060-18151265	BRSV	CTRL	141.713	102.441	-0.46818	0.0321285	yes
PMPCA	11:103916754-103926396	BRSV	CTRL	70.6714	51.0937	-0.467983	0.0291995	yes
NMT1	19:45375504-45406318	BRSV	CTRL	56.9067	41.1563	-0.467483	0.0302315	yes
NDUFAF3	22:51540978-51542102	BRSV	CTRL	107.289	77.6279	-0.466858	0.0425375	yes
HNRNPAB	7:40638056-40643935	BRSV	CTRL	250.088	181.257	-0.464398	0.0382702	yes
LSM12	19:44509433-44529146	BRSV	CTRL	56.6231	41.0736	-0.463177	0.033661	yes
PSMD11	19:18035609-18064853	BRSV	CTRL	69.0784	50.1112	-0.463103	0.0354499	yes
LRP1	5:56561574-56641157	BRSV	CTRL	7.60657	5.52013	-0.462544	0.0409807	yes
OSGEP	10:26709551-26716113	BRSV	CTRL	44.1319	32.0282	-0.46248	0.0469275	yes
NDUFV2	24:41855937-41874838	BRSV	CTRL	75.3613	54.6954	-0.462404	0.0442886	yes
LAMC1	16:65545496-65665386	BRSV	CTRL	10.5235	7.63895	-0.462175	0.04771	yes
CIAPIN1	18:25512316-25525079	BRSV	CTRL	43.0674	31.2674	-0.461936	0.0444282	yes
TMEM214	11:72582293-72590668	BRSV	CTRL	68.6409	49.8529	-0.461393	0.0333549	yes
TMEM109	29:37833098-37841879	BRSV	CTRL	40.2214	29.2298	-0.460522	0.0428529	yes
NDUFA10	3:119633965-119794438	BRSV	CTRL	122.858	89.313	-0.460055	0.0395677	yes
CHCHD2	25:28016897-28022616	BRSV	CTRL	333.993	242.853	-0.459738	0.0384404	yes
C2H1orf38	2:126056501-126070735	BRSV	CTRL	44.2734	32.1957	-0.459572	0.0335194	yes
DNPEP	2:108029958-108042198	BRSV	CTRL	67.9534	49.4373	-0.458945	0.0376079	yes
POLR1D	12:32554782-32556401	BRSV	CTRL	156.849	114.132	-0.458671	0.041837	yes
C29H11orf73	29:9263190-9300511	BRSV	CTRL	72.2822	52.6356	-0.457601	0.047192	yes
NDUFB2	4:104850910-104856529	BRSV	CTRL	183.067	133.317	-0.457516	0.04706	yes
MLF2	5:104058658-104063536	BRSV	CTRL	112.034	81.5913	-0.457445	0.0363623	yes
ERP44	8:65500570-65597182	BRSV	CTRL	89.8639	65.4511	-0.457323	0.0345688	yes
CDC37	7:16153894-16158001	BRSV	CTRL	139.937	101.93	-0.457196	0.0368776	yes
H19	29:50150774-50153147	BRSV	CTRL	51.7872	37.7232	-0.457144	0.0461626	yes
CIB1	21:22043352-22046525	BRSV	CTRL	98.6055	71.851	-0.456661	0.041837	yes
RRM2	11:87466579-87473868	BRSV	CTRL	92.2024	67.193	-0.456492	0.0431924	yes
SAP30BP	19:56516130-56549649	BRSV	CTRL	53.8245	39.2338	-0.456167	0.0466612	yes
UAP1	3:6900265-6932034	BRSV	CTRL	39.2054	28.585	-0.455796	0.0381115	yes
NDUFC2	29:18074820-18083006	BRSV	CTRL	140.279	102.299	-0.455502	0.0491485	yes
EPN1	18:62316244-62324320	BRSV	CTRL	112.69	82.1808	-0.455484	0.0351129	yes
NGRN	21:22060132-22066206	BRSV	CTRL	78.0106	56.9291	-0.454503	0.0456607	yes
GMFG	18:49309014-49313926	BRSV	CTRL	512.475	374.163	-0.453815	0.0463246	yes
POLR3A	28:33875844-33924983	BRSV	CTRL	8.51197	6.21627	-0.453445	0.0484971	yes
MKNK1	3:100126261-100172587	BRSV	CTRL	41.6859	30.4446	-0.453374	0.037226	yes
SKAP2	4:69580420-69753788	BRSV	CTRL	23.9192	17.4722	-0.45311	0.0416768	yes
PEX19	3:9517704-9523145	BRSV	CTRL	39.5916	28.9245	-0.452906	0.0392223	yes
HSPA9	7:51506215-51521515	BRSV	CTRL	109.335	79.887	-0.452728	0.0401256	yes
GLRX3	26:49742224-49773421	BRSV	CTRL	90.3158	65.9911	-0.452708	0.0387428	yes
GPR172A	14:1763992-1766621	BRSV	CTRL	44.9402	32.837	-0.452682	0.0406426	yes
SURF4	11:104319214-104334584	BRSV	CTRL	68.5309	50.0851	-0.452374	0.0484971	yes
POLR2K	14:66411560-66415833	BRSV	CTRL	50.8187	37.1468	-0.452122	0.0425375	yes
ARL1	5:65614888-65624326	BRSV	CTRL	69.4758	50.7856	-0.45209	0.0459866	yes
NOP2	5:104215499-104224268	BRSV	CTRL	46.624	34.1033	-0.451161	0.0395678	yes
CNPY3	23:16562932-16571558	BRSV	CTRL	136.343	99.7705	-0.450559	0.0434911	yes
DDX18	4:8566241-8568524	BRSV	CTRL	26.7402	19.5736	-0.450098	0.0388749	yes
AARS	18:1829596-1850873	BRSV	CTRL	41.6438	30.5013	-0.449229	0.0351129	yes
C18H19orf63	18:57071804-57078309	BRSV	CTRL	124.309	91.0551	-0.449114	0.0409807	yes
ATP5F1	3:32003748-32020661	BRSV	CTRL	289.099	211.837	-0.44861	0.047192	yes
PDZD11	X:85450102-85453010	BRSV	CTRL	92.8724	68.0617	-0.448406	0.0392223	yes
PPP2R4	11:99590327-99621987	BRSV	CTRL	41.2189	30.2115	-0.44821	0.0425375	yes
SARNP	5:57774485-57823759	BRSV	CTRL	150.658	110.433	-0.448113	0.0397582	yes
IMPDH2	22:51535325-51540164	BRSV	CTRL	102.02	74.7872	-0.44799	0.0379402	yes
ZNF259	15:27860848-27869595	BRSV	CTRL	55.1809	40.4825	-0.446871	0.039936	yes
SAP18	12:35860633-35868470	BRSV	CTRL	101.261	74.3534	-0.445605	0.0445806	yes
TTC1	7:73708739-73757646	BRSV	CTRL	54.0957	39.7307	-0.44526	0.0491485	yes
COPS5	14:33207507-33226917	BRSV	CTRL	67.979	49.938	-0.444952	0.0406426	yes
ISG20L2	3:14154159-14159247	BRSV	CTRL	44.3432	32.5751	-0.444945	0.04771	yes
MTHFD1L	9:89136865-89285018	BRSV	CTRL	29.072	21.3631	-0.44451	0.0447725	yes
CDK4	5:56039290-56042272	BRSV	CTRL	108.201	79.5792	-0.443245	0.0411302	yes
DDX24	21:59256614-59275061	BRSV	CTRL	48.1792	35.4819	-0.44133	0.0401256	yes
SRP19	10:1102146-1110236	BRSV	CTRL	132.626	97.6928	-0.441045	0.0455107	yes
TFG	1:45489051-45521372	BRSV	CTRL	51.9897	38.3082	-0.440571	0.0439288	yes
MMADHC	2:46648516-46664676	BRSV	CTRL	108.323	79.825	-0.440433	0.0467946	yes
C5H22orf28	5:71366682-71388046	BRSV	CTRL	35.5766	26.2391	-0.439212	0.047192	yes
C18H16orf61	18:7719671-7733832	BRSV	CTRL	199.224	146.948	-0.439082	0.0491485	yes
TMED4	4:77540573-77543352	BRSV	CTRL	75.7331	55.9158	-0.43767	0.048026	yes
HSBP1	18:10172301-10175455	BRSV	CTRL	214.293	158.226	-0.437602	0.0493034	yes
GPI	18:44979577-45007643	BRSV	CTRL	108.297	79.982	-0.437247	0.0466612	yes
NARS	24:57344498-57361216	BRSV	CTRL	78.1713	57.83	-0.434821	0.0486675	yes
ATP1B3	1:128050717-128085713	BRSV	CTRL	92.6437	68.6158	-0.433151	0.0428529	yes
KBTBD2	4:64321837-64324412	BRSV	CTRL	27.2372	36.6384	0.427776	0.0481694	yes
LOC535946	19:46648882-46818106	BRSV	CTRL	14.8951	20.0375	0.427862	0.0496408	yes
SUZ12	19:18505457-18544957	BRSV	CTRL	21.5679	29.1396	0.434097	0.0467946	yes
VPS13B	14:66648395-67459915	BRSV	CTRL	4.92366	6.66636	0.43717	0.0434911	yes
LOC781886	5:1227179-1277869	BRSV	CTRL	24.0441	32.5728	0.437987	0.04706	yes
LOC100849029	6:94170227-94218518	BRSV	CTRL	20.0706	27.2048	0.438781	0.047192	yes
ZNF266	7:15428920-15472604	BRSV	CTRL	55.5857	75.36	0.439086	0.0439288	yes
PCMTD2	13:54123571-54142541	BRSV	CTRL	30.9806	42.0027	0.439118	0.0493034	yes
MLLT4	9:103842590-103928644	BRSV	CTRL	10.0524	13.6321	0.439465	0.0478682	yes
MCMBP	26:40293281-40331111	BRSV	CTRL	34.48	46.7621	0.439579	0.0475377	yes
POGZ	3:19361110-19410846	BRSV	CTRL	12.9087	17.5263	0.441182	0.0478682	yes
PLCB2	10:36023696-36044688	BRSV	CTRL	17.6341	24.0134	0.445469	0.0388749	yes
DIDO1	13:54952021-54994530	BRSV	CTRL	10.3966	14.1596	0.445666	0.0394014	yes
MLLT10	13:23031041-23238316	BRSV	CTRL	12.6055	17.1691	0.445766	0.0459866	yes
MED13	19:11287809-11383814	BRSV	CTRL	10.4866	14.285	0.445956	0.0426825	yes
DAPP1	6:26167966-26224688	BRSV	CTRL	29.4794	40.2063	0.447712	0.0376079	yes
UBE4A	15:29476821-29516720	BRSV	CTRL	17.3194	23.6228	0.447795	0.0469275	yes
FAM107B	13:29501665-29578090	BRSV	CTRL	74.2459	101.278	0.447935	0.041837	yes
FRYL	6:68827869-68974140	BRSV	CTRL	8.12069	11.0785	0.448087	0.0438009	yes
CLASP1	2:73488190-73762423	BRSV	CTRL	6.66516	9.1003	0.449274	0.0444282	yes
CDCA7	2:23377566-23390741	BRSV	CTRL	79.96	109.402	0.452295	0.0433224	yes
HERC2	2:646025-878049	BRSV	CTRL	9.20957	12.6037	0.452639	0.041317	yes
STAG2	X:7890544-8020506	BRSV	CTRL	22.3438	30.5872	0.45305	0.0411302	yes
GPCPD1	13:48083091-48150199	BRSV	CTRL	15.7037	21.5028	0.45342	0.033846	yes
SFRS18	9:51046369-51051521	BRSV	CTRL	47.5615	65.1343	0.453623	0.0397582	yes
PRKCH	10:73694667-73927124	BRSV	CTRL	18.6197	25.501	0.453727	0.0478682	yes
TNRC6A	25:22674099-22746792	BRSV	CTRL	15.2928	20.9456	0.453791	0.0388749	yes
KIF11	26:14042392-14087768	BRSV	CTRL	14.2528	19.5302	0.454456	0.0469275	yes
DIP2B	5:29347732-29579488	BRSV	CTRL	14.0265	19.225	0.454824	0.0331678	yes
SCAF8	9:92788628-92874257	BRSV	CTRL	14.3658	19.7022	0.455724	0.0388749	yes
HECTD1	21:42120659-42196324	BRSV	CTRL	14.5101	19.9014	0.455808	0.0384404	yes
PACS1	29:44818904-44948733	BRSV	CTRL	29.0771	39.923	0.457337	0.0430099	yes
CEACAM1	18:51138352-51156406	BRSV	CTRL	46.1312	63.3949	0.458623	0.0426825	yes
FMR1	X:30922773-30962111	BRSV	CTRL	16.7739	23.0512	0.458623	0.0459866	yes
CHST2	1:126870790-126874541	BRSV	CTRL	15.091	20.7418	0.458852	0.0394014	yes
USP40	3:113786836-113867108	BRSV	CTRL	12.922	17.7623	0.458995	0.0387428	yes
KIAA0355	18:44917049-44971312	BRSV	CTRL	8.15397	11.2211	0.460638	0.0425375	yes
SPG11	10:104004261-104081522	BRSV	CTRL	9.14739	12.6018	0.462202	0.0351129	yes
CCNT2	2:62649167-62681201	BRSV	CTRL	20.793	28.6538	0.46263	0.0324671	yes
INPP5D	3:113403949-113541893	BRSV	CTRL	57.964	79.9691	0.464286	0.041984	yes
KDM4B	7:20307661-20397381	BRSV	CTRL	9.70011	13.3952	0.465648	0.0402529	yes
ZFP106	10:37886356-37918573	BRSV	CTRL	24.3755	33.67	0.466035	0.0408432	yes
RHOH	6:60848685-60896789	BRSV	CTRL	55.1361	76.1957	0.466714	0.0296738	yes
BCNT2	18:2799049-2838860	BRSV	CTRL	20.704	28.6156	0.466894	0.0295133	yes
MKI67	26:47852174-47879375	BRSV	CTRL	26.3321	36.4129	0.467627	0.0486675	yes
BCLAF1	9:75262827-75291455	BRSV	CTRL	29.6777	41.067	0.468601	0.0340526	yes
PBRM1	22:48731901-48838786	BRSV	CTRL	10.8199	14.9733	0.468713	0.0307819	yes
CDK13	4:81665557-81807550	BRSV	CTRL	13.7435	19.0235	0.469035	0.0354499	yes
UBASH3A	1:144257057-144297829	BRSV	CTRL	20.2943	28.106	0.469804	0.037226	yes
MICAL1	9:41186214-41197421	BRSV	CTRL	29.4083	40.7674	0.471191	0.0289857	yes
NUP153	23:39534811-39605775	BRSV	CTRL	14.603	20.2538	0.471926	0.0367142	yes
B4GALT1	8:76179269-76232552	BRSV	CTRL	22.9533	31.8725	0.473613	0.0494865	yes
ALS2	2:90663878-90712586	BRSV	CTRL	4.9466	6.86907	0.473679	0.0493034	yes
HVCN1	17:56752247-56783392	BRSV	CTRL	60.584	84.1671	0.47432	0.0323305	yes
CYP4V2	27:15306992-15323394	BRSV	CTRL	18.3623	25.5115	0.474405	0.0295134	yes
ITGB1	13:20248977-20290982	BRSV	CTRL	47.1228	65.4893	0.474834	0.037226	yes
CAMSAP2	16:81277782-81331666	BRSV	CTRL	8.85175	12.3137	0.476226	0.0321285	yes
[truncated: 1,485 more rows]

## Sheet: KEGG_pathways
Category	Term	Count	%	PValue	Genes	List Total	Pop Hits	Pop Total	Fold Enrichment	Bonferroni	Benjamini	FDR
KEGG_PATHWAY	bta05016:Huntington's disease	69	2.59496	3.07389e-13	ATP5D, CLTA, UQCRC1, AP2S1, CYC1, NDUFAB1, COX5A, COX5B, UQCRQ, NDUFS7, NDUFS6, NDUFS5, UQCR10, NDUFS4, NDUFS8, DLG4, CREB3L1, ATP5O, ATP5H, ATP5J, RCOR1, CYCS, NDUFC2, NDUFC1, NDUFA10, GNAQ, ATP5C1, UQCRB, NDUFB3, POLR2H, POLR2G, POLR2F, NDUFB6, POLR2E, POLR2L, NDUFB7, NDUFB8, POLR2K, POLR2J, NDUFB9, POLR2I, COX7B, COX7C, POLR2D, ATP5G3, NDUFB1, NDUFB2, COX6B1, HIP1, AP2M1, NDUFA4, NDUFA5, TAF4,…	838	170	4940	2.39267	5.50283e-11	5.50283e-11	3.78308e-10
KEGG_PATHWAY	bta03050:Proteasome	30	1.12824	4.97711e-13	PSMB10, PSMA7, PSMB5, PSMF1, PSMB4, PSMB7, PSMB6, PSMB1, PSMB3, PSMB2, PSMD1, PSMD3, PSMD4, PSMB8, PSMB9, PSMA2, PSMA1, PSMD14, PSMC5, PSMA6, PSME1, PSMA5, PSMD11, PSMC3, PSME2, PSMA4, PSMC2, PSMC1, PSMA3, POMP	838	44	4940	4.01931	8.90906e-11	4.45453e-11	6.12488e-10
KEGG_PATHWAY	bta00190:Oxidative phosphorylation	57	2.14366	1.14815e-12	ATP5D, ATP6V0E1, UQCRC1, CYC1, NDUFAB1, COX5A, COX5B, UQCRQ, NDUFS7, NDUFS6, NDUFS5, UQCR10, NDUFS4, NDUFS8, ATP5O, ATP6V0D1, ATP5I, ATP5H, ATP6V0D2, ATP5J, NDUFC2, NDUFC1, NDUFA10, ATP6V1F, NDUFA11, ATP5C1, UQCRB, NDUFB3, NDUFB6, NDUFB7, NDUFB8, NDUFB9, COX7B, COX7C, ATP5G3, ATP6V0B, NDUFB1, NDUFB2, ATP6V0C, COX6B1, NDUFA4, NDUFA5, ATP5J2, NDUFA3, COX7A2, COX7A1, NDUFA8, NDUFA9, NDUFA6, COX8A, N…	838	130	4940	2.58473	2.05526e-10	6.85089e-11	1.41297e-09
KEGG_PATHWAY	bta05010:Alzheimer's disease	64	2.40692	2.03771e-12	ATP5D, UQCRC1, CYC1, NDUFAB1, COX5A, COX5B, UQCRQ, NDUFS7, NDUFS6, NDUFS5, UQCR10, NDUFS4, APOE, NDUFS8, IL1B, ATP5O, PSENEN, ATP5H, ATP5J, ADAM10, CYCS, NDUFC2, FADD, NDUFC1, NDUFA10, GNAQ, BACE2, ATP5C1, UQCRB, NDUFB3, HSD17B10, NDUFB6, NDUFB7, NDUFB8, NDUFB9, COX7B, COX7C, PPP3R1, ATP5G3, NDUFB1, NDUFB2, TNFRSF1A, PPP3CB, COX6B1, CALML5, PPP3CA, NDUFA4, NDUFA5, NDUFA3, COX7A2, COX7A1, NDUFA8, …	838	157	4940	2.40305	3.64749e-10	9.11872e-11	2.50761e-09
KEGG_PATHWAY	bta05012:Parkinson's disease	55	2.06845	5.54913e-12	ATP5D, UQCRC1, UCHL1, CYC1, NDUFAB1, COX5A, COX5B, UQCRQ, NDUFS7, NDUFS6, NDUFS5, UQCR10, NDUFS4, NDUFS8, ATP5O, ATP5H, ATP5J, CYCS, NDUFC2, UBE2J2, NDUFC1, NDUFA10, ATP5C1, LRRK2, UQCRB, NDUFB3, NDUFB6, NDUFB7, NDUFB8, NDUFB9, COX7B, COX7C, UBA7, ATP5G3, NDUFB1, NDUFB2, COX6B1, NDUFA4, NDUFA5, NDUFA3, COX7A2, COX7A1, NDUFA8, NDUFA9, NDUFA6, COX8A, NDUFA7, ATP5F1, UBE2L6, PARK7, SDHB, GPR37, NDUF…	838	127	4940	2.55295	9.93292e-10	1.98658e-10	6.82876e-09
KEGG_PATHWAY	bta00240:Pyrimidine metabolism	29	1.09064	0.000750271	POLR2H, POLR2G, POLR2F, POLR2E, POLR2L, POLR2K, CTPS, POLR2J, DTYMK, PNPT1, POLR2I, DCK, UPP1, RRM2B, POLR2D, TK1, POLE4, POLE2, NT5C2, UCK2, ENTPD1, NT5C, POLR3K, POLR3A, NME6, POLR3D, POLD4, UMPS, NME3	838	91	4940	1.87862	0.125715	0.0221426	0.919379
KEGG_PATHWAY	bta00230:Purine metabolism	41	1.54193	0.0013593	POLR2H, POLR2G, POLR2F, GDA, POLR2E, POLR2L, ADCY7, POLR2K, POLR2J, POLR2I, PNPT1, DCK, PDE3B, RRM2B, HPRT1, POLR2D, ADA, POLE4, POLE2, NT5C2, ENTPD1, PAPSS2, ENTPD2, IMPDH1, IMPDH2, NT5C, POLR3K, AK1, AK2, POLR3A, PDE4D, PDE4C, POLR3D, NME6, APRT, POLD4, NME3, PDE2A, PDE5A, PKLR, GUCY1B3	838	149	4940	1.62211	0.216106	0.034185	1.65997
KEGG_PATHWAY	bta03020:RNA polymerase	12	0.451297	0.00290536	POLR2H, POLR2G, POLR2F, POLR2E, POLR3K, POLR2L, POLR2K, POLR2J, POLR2I, POLR3A, POLR2D, POLR3D	838	27	4940	2.61999	0.405965	0.0630281	3.5172
KEGG_PATHWAY	bta04514:Cell adhesion molecules (CAMs)	35	1.31628	0.00417997	PVR, ITGAL, CD8B, CLDN3, CLDN5, CLDN11, SDC4, ITGB1, PDCD1, ITGAM, SDC3, ALCAM, NRCAM, PVRL1, ITGB8, ITGAV, PVRL2, CD6, NEGR1, SELPLG, SELP, PTPRF, SELL, ITGA4, PDCD1LG2, SDC1, ITGA6, CD34, CD40LG, CLDN1, CNTN1, BOLA-DQB, VCAN, JAM3, CD226	838	129	4940	1.59942	0.527531	0.0799334	5.02407
KEGG_PATHWAY	bta04512:ECM-receptor interaction	23	0.864987	0.00513004	COL4A2, COL4A1, TNXB, COL3A1, ITGB4, ITGA11, VTN, ITGA4, COL5A3, SDC4, ITGB1, SDC3, LAMB3, SDC1, ITGA6, ITGB8, ITGAV, COL6A3, COL1A2, COL1A1, AGRN, THBS1, SPP1	838	75	4940	1.8078	0.601736	0.0879534	6.13315
KEGG_PATHWAY	bta00510:N-Glycan biosynthesis	15	0.564122	0.00560263	B4GALT1, ST6GAL1, ALG3, ALG5, MGAT1, MAN2A1, STT3A, DAD1, RPN1, DPM2, DPM3, RPN2, MGAT5, DDOST, ALG14	838	41	4940	2.1567	0.634208	0.0873716	6.6804
KEGG_PATHWAY	bta04310:Wnt signaling pathway	37	1.3915	0.00644331	WNT5A, APC2, CAMK2G, PPP2R5C, PPP3R1, DAAM2, CACYBP, PPP3CB, NFAT5, CAMK2D, NFATC4, PRKACB, PPP3CA, NFATC2, AXIN2, FOSL1, NFATC3, APC, TBL1XR1, WNT10B, ROCK2, CREBBP, VANGL2, SMAD3, LEF1, FZD2, FZD5, PRKCB, FZD10, DKK1, CCND2, SFRP2, GSK3B, SFRP4, PRICKLE2, WIF1, RUVBL1	838	142	4940	1.53602	0.685598	0.0919208	7.64664
KEGG_PATHWAY	bta04623:Cytosolic DNA-sensing pathway	16	0.60173	0.0127995	POLR3K, NFKBIB, TREX1, POLR3A, IL33, CCL5, CXCL10, POLR3D, DDX58, IRF7, RIPK3, PYCARD, IL1B, IRF3, CASP1, ADAR	838	49	4940	1.92489	0.90033	0.162535	14.66
KEGG_PATHWAY	bta00030:Pentose phosphate pathway	10	0.376081	0.0128667	ALDOA, PGM2, GPI, TALDO1, ALDOC, TKT, TKTL2, RBKS, FBP2, TKTL1	838	24	4940	2.45625	0.901538	0.152596	14.7315
KEGG_PATHWAY	bta04062:Chemokine signaling pathway	41	1.54193	0.0171567	PRKCZ, CCL2, ADCY7, NFKBIB, BCAR1, CCR1, CXCL9, CXCR2, FOXO3, CCL5, CXCL10, CCL26, CCL24, CCL25, CCL22, KRAS, CCL20, TIAM1, CXCR4, CCR10, PIK3CA, PRKACB, SHC3, PIK3R1, ITK, IL8, BRAF, ROCK2, NCF1, HCK, CCL19, CCL16, CCL17, STAT2, PRKCB, GNGT2, CCL14, CXCL14, CCR4, GSK3B, CCR3	838	171	4940	1.41342	0.954847	0.186585	19.1814
KEGG_PATHWAY	bta04621:NOD-like receptor signaling pathway	16	0.60173	0.0263079	HSP90AB1, HSP90AA1, CCL2, CARD9, IL8, XIAP, NFKBIB, CCL5, TAB1, HSP90B1, NLRC4, ERBB2IP, PYCARD, IL1B, CASP1, TNFAIP3	838	53	4940	1.77962	0.991538	0.257892	27.9695
KEGG_PATHWAY	bta04070:Phosphatidylinositol signaling system	19	0.714554	0.0457219	CDIPT, PIK3C2A, INPPL1, PIK3C2B, PIP5K1C, ITPKB, ITPR3, ITPKA, ITPR1, PRKCB, PLCG1, DGKE, PIKFYVE, PIK3CA, INPP4B, INPP5D, CALML5, PIP4K2A, PIK3R1	838	71	4940	1.57753	0.99977	0.389073	43.7815
KEGG_PATHWAY	bta00051:Fructose and mannose metabolism	10	0.376081	0.0547676	ALDOA, TPI1, SORD, PFKFB4, GMDS, ALDOC, PFKFB2, FBP2, TSTA3, PHPT1	838	30	4940	1.965	0.999958	0.428857	49.9991
KEGG_PATHWAY	bta04060:Cytokine-cytokine receptor interaction	41	1.54193	0.0589001	CSF3, ACVRL1, TNFRSF12A, OSMR, IL6ST, CSF1, CCR1, CXCL9, TNFSF13, CXCR2, IL7R, CCL5, IL10, CXCL10, LIF, TNFRSF1A, CCL25, TNFRSF11B, TNFRSF11A, CXCR4, CCR10, IL1B, IFNGR2, EGFR, IL2RB, LTBR, IL8, TNFRSF13B, LIFR, TNFRSF13C, IL6R, TNFSF8, OSM, TNFSF13B, CXCL14, CD40LG, CCR4, CCR3, PDGFRA, IL12B, EDA	838	186	4940	1.29943	0.999981	0.435556	52.6237
KEGG_PATHWAY	bta00562:Inositol phosphate metabolism	15	0.564122	0.0616985	ALDH6A1, CDIPT, PIK3C2A, INPPL1, PIK3C2B, PIP5K1C, ITPKB, ITPKA, TPI1, PLCG1, PIKFYVE, PIK3CA, INPP4B, PIP4K2A, IPMK	838	54	4940	1.6375	0.999989	0.434458	54.3285
KEGG_PATHWAY	bta04720:Long-term potentiation	16	0.60173	0.0631264	BRAF, CAMK2G, CREBBP, PPP3R1, ITPR3, ITPR1, PRKCB, RPS6KA6, KRAS, GNAQ, CAMK2D, PPP1R12A, PPP3CB, PRKACB, CALML5, PPP3CA	838	59	4940	1.59864	0.999991	0.426393	55.1765
KEGG_PATHWAY	bta04510:Focal adhesion	40	1.50432	0.0644705	CAV2, XIAP, BCAR1, COL3A1, ITGB4, ITGA11, VTN, ITGB1, LAMB3, PDPK1, ARHGAP5, ITGB8, ITGAV, BCL2, COL6A3, PPP1R12A, PIK3CA, PDGFD, THBS1, SHC3, RAPGEF1, PIK3R1, SPP1, EGFR, COL4A2, COL4A1, TNXB, BRAF, ROCK2, ITGA4, COL5A3, PRKCB, ITGA6, CCND2, GSK3B, VEGFA, PDGFRA, COL1A2, COL1A1, PARVB	838	182	4940	1.2956	0.999993	0.418549	55.9615
KEGG_PATHWAY	bta04670:Leukocyte transendothelial migration	26	0.977811	0.0829534	ITGAL, CLDN3, MMP9, BCAR1, CLDN5, CLDN11, ITGB1, ITGAM, ARHGAP5, CXCR4, PIK3CA, MLLT4, PIK3R1, RHOH, ITK, ROCK2, NCF1, NCF4, ITGA4, PRKCB, PTPN11, CYBA, PLCG1, CLDN1, TXK, JAM3	838	112	4940	1.36848	1	0.490309	65.5501
KEGG_PATHWAY	bta04672:Intestinal immune network for IgA production	13	0.488906	0.0880495	LTBR, TNFRSF13B, TNFRSF13C, TNFSF13, ITGA4, IL10, CCL25, TNFSF13B, CXCR4, CD40LG, CCR10, AICDA, BOLA-DQB	838	47	4940	1.63053	1	0.497134	67.8334

## Sheet: functional_clusters
Annotation Cluster 1	Enrichment Score: 10.3226001550435
Category	Term	Count	%	PValue	Genes	List Total	Pop Hits	Pop Total	Fold Enrichment	Bonferroni	Benjamini	FDR
GOTERM_CC_FAT	GO:0005739~mitochondrion	218	8.19857	3.70336e-20	HCCS, MRPL42, SNCB, STOML2, BAK1, COL4A3BP, MRPL38, MRPL32, MRPL34, MRPL35, MRPL52, PDPR, MRPL51, SUCLG1, LYRM4, TBRG4, NNT, ATP5C1, RDBP, FDX1L, MRPL47, ATPIF1, MRPL46, MDH2, MRPL43, MRPL44, HSD17B10, TXN2, ALDOC, MTX1, SFXN4, CHCHD4, SDHAF2, SDHAF1, MRPL54, COX6B1, MRPL55, PHB, OCIAD2, COX6A1, ATP5D, TIMM17A, TIMM17B, SLIRP, CKB, GPX1, GPX4, ATP5O, ATP5I, ATP5H, ATP5J, MRPL2, NDUFB11, ACO2, POG…	1179	731	6966	1.76201	1.74428e-17	1.74428e-17	5.28818e-17
SP_PIR_KEYWORDS	mitochondrion	175	6.58142	8.54653e-18	HCCS, MRPL42, MRPS34, TSPO, MRPS33, NDUFAB1, ROMO1, COX5A, COX5B, ACSS3, MTHFD1L, UQCR10, CISD1, MRPL37, MRPL38, SLC25A26, MRPL32, MTUS1, MRPL34, MRPL35, MRPL52, PDPR, ALDH6A1, MRPL51, SUCLG1, LYRM4, TIMM8B, TIMM8A, PYCR1, NNT, MRPS18A, CLPP, ATP5C1, FDX1L, ATPIF1, MRPL47, MRPL46, MDH2, MRPL43, MRPL44, HSD17B10, MRPS16, HAX1, MRPS14, TXN2, MRPS12, MTX1, COX7B, MRPS11, COX7C, SFXN4, CHCHD4, PTRH2,…	1405	504	7349	1.81618	4.60658e-15	4.60658e-15	1.24373e-14
GOTERM_CC_FAT	GO:0070469~respiratory chain	39	1.46672	7.25009e-14	NDUFB3, NDUFB6, UQCRC1, NDUFB7, NDUFB8, NDUFB9, COX7B, CYC1, NDUFAB1, MGC127695, UQCRQ, NDUFB1, NDUFB2, NDUFS7, NDUFS6, NDUFS5, UQCR10, NDUFS4, NDUFS8, NDUFA4, NDUFA5, NDUFB11, NDUFA3, COX7A2, COX7A1, NDUFA8, NDUFA9, NDUFA6, NDUFA7, CYCS, NDUFC2, NDUFA13, NDUFC1, NDUFA10, NDUFA12, NDUFA11, NDUFV1, COX6A1, UQCRB	1179	66	6966	3.49133	3.41464e-11	1.70731e-11	1.03517e-10
GOTERM_CC_FAT	GO:0044429~mitochondrial part	123	4.6258	8.6498e-14	HCCS, NDUFAB1, STOML2, COX5A, COX5B, BAK1, UQCR10, CISD1, LRRC59, SLC25A26, MRPL34, MRPL52, PDPR, MRPL51, SUCLG1, TIMM8B, TIMM8A, NNT, SLC25A36, CLPP, ATP5C1, FDX1L, MRPL47, ATPIF1, MRPL43, MDH2, HSD17B10, MRPS16, MRPS11, COX7B, MTX1, COX7C, CHCHD4, SDHAF1, FIS1, TOMM7, TOMM6, TOMM5, COX6B1, MRPL55, HSPE1, ATP5J2, PHB, COX8A, AK2, TOMM40, OCIAD2, PPIF, NDUFV1, FABP3, SLC25A19, COX6A1, HSPD1, ATP5…	1179	382	6966	1.90244	4.07351e-11	1.35784e-11	1.23501e-10
KEGG_PATHWAY	bta05016:Huntington's disease	69	2.59496	3.07389e-13	ATP5D, CLTA, UQCRC1, AP2S1, CYC1, NDUFAB1, COX5A, COX5B, UQCRQ, NDUFS7, NDUFS6, NDUFS5, UQCR10, NDUFS4, NDUFS8, DLG4, CREB3L1, ATP5O, ATP5H, ATP5J, RCOR1, CYCS, NDUFC2, NDUFC1, NDUFA10, GNAQ, ATP5C1, UQCRB, NDUFB3, POLR2H, POLR2G, POLR2F, NDUFB6, POLR2E, POLR2L, NDUFB7, NDUFB8, POLR2K, POLR2J, NDUFB9, POLR2I, COX7B, COX7C, POLR2D, ATP5G3, NDUFB1, NDUFB2, COX6B1, HIP1, AP2M1, NDUFA4, NDUFA5, TAF4,…	838	170	4940	2.39267	5.50283e-11	5.50283e-11	3.78308e-10
GOTERM_BP_FAT	GO:0022900~electron transport chain	43	1.61715	6.13128e-13	NDUFB3, NDUFB6, UQCRC1, NDUFB7, TXN2, NDUFB8, NDUFB9, CYC1, NDUFAB1, SDHAF2, UQCRQ, NDUFB1, NDUFB2, NDUFS7, CYB561D2, NDUFS6, NDUFS5, UQCR10, NDUFS4, NDUFS8, ETFB, GLRX, NDUFA4, NDUFA5, NDUFB11, NDUFA3, NDUFA8, NDUFA9, NDUFA6, NDUFA7, CYCS, NDUFC2, NDUFA13, NDUFC1, NDUFA10, NDUFA12, NDUFA11, SDHB, CYBA, NDUFV1, TXN, FDX1L, UQCRB	1367	87	8785	3.17631	2.06456e-09	2.06456e-09	1.11832e-09
GOTERM_CC_FAT	GO:0019866~organelle inner membrane	87	3.27191	6.29786e-13	EIF6, ATP5D, HCCS, UQCRC1, TIMM17A, TIMM17B, CYC1, NDUFAB1, STOML2, TIMM50, COX5A, UQCRQ, COX5B, NDUFAF3, NDUFS7, NDUFS6, UQCR10, NDUFS5, NDUFS4, GPX4, ATP5O, SLC25A26, ATP5I, ATP5H, ATP5J, NDUFB11, SUCLG1, NDUFC2, NDUFA13, NDUFC1, SIGMAR1, TIMM23, NDUFA12, TIMM8B, TIMM22, NDUFA11, TIMM8A, NNT, SLC25A36, ATP5C1, TOMM22, ATPIF1, MDH2, UQCRB, TUFM, NDUFB3, HSD17B10, NDUFB6, NDUFB7, NDUFB8, NDUFB9, …	1179	241	6966	2.13291	2.9665e-10	5.933e-11	8.99358e-10
KEGG_PATHWAY	bta00190:Oxidative phosphorylation	57	2.14366	1.14815e-12	ATP5D, ATP6V0E1, UQCRC1, CYC1, NDUFAB1, COX5A, COX5B, UQCRQ, NDUFS7, NDUFS6, NDUFS5, UQCR10, NDUFS4, NDUFS8, ATP5O, ATP6V0D1, ATP5I, ATP5H, ATP6V0D2, ATP5J, NDUFC2, NDUFC1, NDUFA10, ATP6V1F, NDUFA11, ATP5C1, UQCRB, NDUFB3, NDUFB6, NDUFB7, NDUFB8, NDUFB9, COX7B, COX7C, ATP5G3, ATP6V0B, NDUFB1, NDUFB2, ATP6V0C, COX6B1, NDUFA4, NDUFA5, ATP5J2, NDUFA3, COX7A2, COX7A1, NDUFA8, NDUFA9, NDUFA6, COX8A, N…	838	130	4940	2.58473	2.05526e-10	6.85089e-11	1.41297e-09
SP_PIR_KEYWORDS	respiratory chain	41	1.54193	1.49072e-12	NDUFB3, NDUFB6, UQCRC1, NDUFB7, NDUFB8, NDUFB9, COX7B, CYC1, COX7C, NDUFAB1, COX5A, UQCRQ, COX5B, NDUFB1, NDUFB2, NDUFS7, NDUFS6, NDUFS5, UQCR10, NDUFS4, NDUFS8, COX6B1, NDUFA4, NDUFA5, NDUFB11, NDUFA3, COX7A1, NDUFA8, NDUFA9, NDUFA6, NDUFA7, CYCS, NDUFC2, NDUFA13, NDUFC1, NDUFA10, NDUFA12, NDUFA11, NDUFV1, COX6A1, UQCRB	1405	70	7349	3.06364	8.03485e-10	4.01743e-10	2.16933e-09
KEGG_PATHWAY	bta05010:Alzheimer's disease	64	2.40692	2.03771e-12	ATP5D, UQCRC1, CYC1, NDUFAB1, COX5A, COX5B, UQCRQ, NDUFS7, NDUFS6, NDUFS5, UQCR10, NDUFS4, APOE, NDUFS8, IL1B, ATP5O, PSENEN, ATP5H, ATP5J, ADAM10, CYCS, NDUFC2, FADD, NDUFC1, NDUFA10, GNAQ, BACE2, ATP5C1, UQCRB, NDUFB3, HSD17B10, NDUFB6, NDUFB7, NDUFB8, NDUFB9, COX7B, COX7C, PPP3R1, ATP5G3, NDUFB1, NDUFB2, TNFRSF1A, PPP3CB, COX6B1, CALML5, PPP3CA, NDUFA4, NDUFA5, NDUFA3, COX7A2, COX7A1, NDUFA8, …	838	157	4940	2.40305	3.64749e-10	9.11872e-11	2.50761e-09
KEGG_PATHWAY	bta05012:Parkinson's disease	55	2.06845	5.54913e-12	ATP5D, UQCRC1, UCHL1, CYC1, NDUFAB1, COX5A, COX5B, UQCRQ, NDUFS7, NDUFS6, NDUFS5, UQCR10, NDUFS4, NDUFS8, ATP5O, ATP5H, ATP5J, CYCS, NDUFC2, UBE2J2, NDUFC1, NDUFA10, ATP5C1, LRRK2, UQCRB, NDUFB3, NDUFB6, NDUFB7, NDUFB8, NDUFB9, COX7B, COX7C, UBA7, ATP5G3, NDUFB1, NDUFB2, COX6B1, NDUFA4, NDUFA5, NDUFA3, COX7A2, COX7A1, NDUFA8, NDUFA9, NDUFA6, COX8A, NDUFA7, ATP5F1, UBE2L6, PARK7, SDHB, GPR37, NDUF…	838	127	4940	2.55295	9.93292e-10	1.98658e-10	6.82876e-09
GOTERM_CC_FAT	GO:0005743~mitochondrial inner membrane	83	3.12147	1.11349e-11	ATP5D, HCCS, UQCRC1, TIMM17A, TIMM17B, CYC1, NDUFAB1, STOML2, TIMM50, COX5A, UQCRQ, COX5B, NDUFAF3, NDUFS7, NDUFS6, UQCR10, NDUFS5, NDUFS4, GPX4, ATP5O, SLC25A26, ATP5I, ATP5H, ATP5J, NDUFB11, SUCLG1, NDUFC2, NDUFA13, NDUFC1, TIMM23, NDUFA12, TIMM8B, TIMM8A, TIMM22, NDUFA11, NNT, SLC25A36, ATP5C1, TOMM22, ATPIF1, MDH2, UQCRB, TUFM, NDUFB3, HSD17B10, NDUFB6, NDUFB7, NDUFB8, NDUFB9, MTX1, COX7B, TI…	1179	236	6966	2.07795	5.24452e-09	8.74087e-10	1.58999e-08
GOTERM_BP_FAT	GO:0006091~generation of precursor metabolites and energy	73	2.74539	1.1718e-11	ATP5D, LDHB, ATP6V0E1, UQCRC1, CYC1, NDUFAB1, PGAM1, UQCRQ, NDUFS7, NDUFS6, UQCR10, NDUFS5, NDUFS4, NDUFS8, ATP5O, ATP6V0D1, ATP5I, ATP5H, ATP6V0D2, ATP5J, NDUFB11, ACO2, SUCLG1, CYCS, NDUFC2, NDUFA13, NDUFC1, NDUFA10, NDUFA12, NDUFA11, ATP6V1F, TXN, PKLR, ATP5C1, FDX1L, MDH2, MDH1, UQCRB, ALDOA, NDUFB3, NDUFB6, NDUFB7, NDUFB8, ADPGK, TXN2, ALDOC, NDUFB9, SDHAF2, ATP5G3, ATP6V0B, NDUFB1, NDUFB2, …	1367	211	8785	2.22338	3.94544e-08	1.97272e-08	2.13714e-08
GOTERM_CC_FAT	GO:0031966~mitochondrial membrane	91	3.42234	5.65713e-11	ATP5D, HCCS, UQCRC1, TIMM17A, TIMM17B, CYC1, NDUFAB1, STOML2, TIMM50, COX5A, UQCRQ, COX5B, NDUFAF3, NDUFS7, NDUFS6, BAK1, UQCR10, NDUFS5, CISD1, NDUFS4, GPX4, ATP5O, SLC25A26, ATP5I, ATP5H, ATP5J, NDUFB11, SUCLG1, NDUFC2, NDUFA13, NDUFC1, TIMM23, NDUFA12, TIMM8B, TIMM22, NDUFA11, TIMM8A, NNT, SLC25A36, ATP5C1, TOMM22, ATPIF1, MDH2, UQCRB, TUFM, NDUFB3, HSD17B10, NDUFB6, NDUFB7, NDUFB8, NDUFB9, MT…	1179	276	6966	1.94806	2.66451e-08	2.96056e-09	8.07804e-08
SP_PIR_KEYWORDS	mitochondrion inner membrane	61	2.2941	6.32085e-11	HCCS, ATP5D, UQCRC1, TIMM17B, CYC1, TIMM50, COX5A, COX5B, UQCRQ, NDUFAF3, NDUFS6, NDUFS5, UQCR10, NDUFS4, ATP5O, SLC25A26, ATP5I, ATP5H, ATP5J, NDUFB11, NDUFC2, NDUFA13, NDUFC1, COQ7, TIMM23, NDUFA12, TIMM8B, TIMM8A, TIMM22, NDUFA11, NNT, ATP5C1, UQCRB, NDUFB3, NDUFB6, NDUFB7, NDUFB8, NDUFB9, COX7B, TIMM10, COX7C, TIMM13, NDUFB1, NDUFB2, NDUFA4, NDUFA5, ATP5J2, NDUFA3, COX7A2, COX7A1, PHB, NDUFA6…	1405	140	7349	2.27905	3.40694e-08	8.51735e-09	9.19838e-08
GOTERM_CC_FAT	GO:0005740~mitochondrial envelope	93	3.49756	1.48595e-10	ATP5D, HCCS, UQCRC1, TIMM17A, TIMM17B, CYC1, NDUFAB1, STOML2, TIMM50, COX5A, UQCRQ, COX5B, NDUFAF3, NDUFS7, NDUFS6, BAK1, UQCR10, NDUFS5, CISD1, NDUFS4, GPX4, ATP5O, SLC25A26, ATP5I, ATP5H, ATP5J, NDUFB11, SUCLG1, NDUFC2, NDUFA13, NDUFC1, TIMM23, NDUFA12, TIMM8B, TIMM22, NDUFA11, TIMM8A, NNT, SLC25A36, ATP5C1, TOMM22, ATPIF1, MDH2, UQCRB, TUFM, NDUFB3, HSD17B10, NDUFB6, NDUFB7, NDUFB8, NDUFB9, MT…	1179	289	6966	1.90132	6.9988e-08	5.83234e-09	2.12184e-07
GOTERM_CC_FAT	GO:0031967~organelle envelope	112	4.21211	3.65215e-10	EIF6, HCCS, NDUFAB1, STOML2, EIF5A, COX5A, COX5B, BAK1, UQCR10, CISD1, SLC25A26, SUCLG1, TIMM8B, TIMM8A, NNT, SLC25A36, ATP5C1, ATPIF1, MDH2, HSD17B10, HAX1, COX7B, MTX1, COX7C, CHCHD4, TAGLN2, FIS1, TOMM7, TOMM6, TOMM5, CACYBP, COX6B1, ATP5J2, PHB, COX8A, AK2, TOMM40, OCIAD2, NDUFV1, SEC13, SLC25A19, COX6A1, TMPO, HSPD1, PARP1, ATP5D, HTATIP2, UQCRC1, TIMM17A, TIMM17B, CYC1, TIMM50, UQCRQ, NDUFA…	1179	377	6966	1.75528	1.72016e-07	1.3232e-08	5.21505e-07
SP_PIR_KEYWORDS	electron transport	42	1.57954	3.78796e-10	NDUFB3, NDUFB6, UQCRC1, NDUFB7, TXN2, NDUFB8, NDUFB9, CYC1, NDUFAB1, UQCRQ, NDUFB1, NDUFB2, NDUFS7, CYB561D2, NDUFS6, NDUFS5, UQCR10, NDUFS4, NDUFS8, ETFB, GLRX, NDUFA4, NDUFA5, NDUFB11, NDUFA3, NDUFA8, NDUFA9, NDUFA6, NDUFA7, CYCS, NDUFC2, NDUFA13, NDUFC1, NDUFA10, NDUFA12, NDUFA11, SDHB, CYBA, NDUFV1, TXN, FDX1L, UQCRB	1405	83	7349	2.64681	2.04171e-07	3.40285e-08	5.5124e-07
GOTERM_CC_FAT	GO:0031975~envelope	112	4.21211	4.34717e-10	EIF6, HCCS, NDUFAB1, STOML2, EIF5A, COX5A, COX5B, BAK1, UQCR10, CISD1, SLC25A26, SUCLG1, TIMM8B, TIMM8A, NNT, SLC25A36, ATP5C1, ATPIF1, MDH2, HSD17B10, HAX1, COX7B, MTX1, COX7C, CHCHD4, TAGLN2, FIS1, TOMM7, TOMM6, TOMM5, CACYBP, COX6B1, ATP5J2, PHB, COX8A, AK2, TOMM40, OCIAD2, NDUFV1, SEC13, SLC25A19, COX6A1, TMPO, HSPD1, PARP1, ATP5D, HTATIP2, UQCRC1, TIMM17A, TIMM17B, CYC1, TIMM50, UQCRQ, NDUFA…	1179	378	6966	1.75064	2.04752e-07	1.46251e-08	6.2075e-07
GOTERM_CC_FAT	GO:0031090~organelle membrane	146	5.49079	1.22012e-09	EIF6, HCCS, HM13, NDUFAB1, STOML2, COX5A, COX5B, BAK1, UQCR10, ERO1LB, CISD1, MALL, ST3GAL4, ST3GAL6, RPN2, SLC25A26, DDOST, SUCLG1, TIMM8B, BCAP31, TIMM8A, MGAT1, NNT, SEC61B, CHPF, SLC25A36, PEX26, ATP5C1, ATPIF1, EDA, MDH2, HSD17B10, DERL2, HAX1, MTX1, COX7B, COX7C, RER1, TAGLN2, SLC11A1, FIS1, ECE2, SLC29A3, TOMM7, TOMM6, TOMM5, COX6B1, PCYT1A, SEC61A1, SYS1, ST6GAL1, ATP5J2, PHB, COX8A, AK2,…	1179	542	6966	1.59156	5.74674e-07	3.83116e-08	1.74225e-06
SP_PIR_KEYWORDS	transit peptide	100	3.76081	5.4714e-09	MRPL42, NDUFAB1, COX5A, ACSS3, COX5B, MTHFD1L, MRPL37, MRPL38, MRPL32, MRPL34, MRPL35, ALDH6A1, PDPR, MRPL52, MRPL51, SUCLG1, NNT, MRPS18A, CLPP, ATP5C1, FDX1L, MRPL47, ATPIF1, MRPL46, MRPL43, MDH2, MRPL44, MRPS16, TXN2, MRPS12, MRPS11, COX7B, COX7C, PTRH2, SDHAF2, MRPL54, MRPL55, MRPS26, MRPS28, COX8A, PPIF, NDUFV1, COX6A1, HSPD1, ATP5D, UQCRC1, CYC1, HINT2, PRDX5, TIMM50, SLIRP, NDUFAF2, NDUFS7…	1405	302	7349	1.73199	2.94908e-06	3.27676e-07	7.96222e-06
UP_SEQ_FEATURE	transit peptide:Mitochondrion	100	3.76081	4.02801e-08	MRPL42, NDUFAB1, COX5A, ACSS3, COX5B, MTHFD1L, MRPL37, MRPL38, MRPL32, MRPL34, MRPL35, ALDH6A1, PDPR, MRPL52, MRPL51, SUCLG1, NNT, MRPS18A, CLPP, ATP5C1, FDX1L, MRPL47, ATPIF1, MRPL46, MRPL43, MDH2, MRPL44, MRPS16, TXN2, MRPS12, MRPS11, COX7B, COX7C, PTRH2, SDHAF2, MRPL54, MRPL55, MRPS26, MRPS28, COX8A, PPIF, NDUFV1, COX6A1, HSPD1, ATP5D, UQCRC1, CYC1, HINT2, PRDX5, TIMM50, SLIRP, NDUFAF2, NDUFS7…	1135	299	5635	1.66045	9.38481e-05	9.38481e-05	7.0489e-05
SP_PIR_KEYWORDS	nad	40	1.50432	0.00124472	NDUFB3, LDHB, HSD17B10, NDUFB6, SORD, NDUFB7, NDUFB8, NDUFB9, NDUFAB1, NDUFB1, NDUFB2, NDUFS7, NDUFS6, NDUFS5, NDUFS4, NDUFS8, GALE, IMPDH1, IMPDH2, NDUFA4, NMNAT2, NDUFA5, ALDH6A1, NDUFA3, NDUFA8, NDUFA9, NDUFA6, NDUFA7, NDUFC2, NDUFC1, NDUFA10, DHRS7B, NNT, NDUFV1, PHGDH, HSD11B2, PARP1, MDH2, NMNAT1, MDH1	1405	128	7349	1.63456	0.488966	0.0366086	1.79617
GOTERM_BP_FAT	GO:0055114~oxidation reduction	102	3.83603	0.00561692	LDHB, PTGS2, CYP2D14, NDUFAB1, UQCR10, ERO1LB, PLOD1, PLOD2, AKR7A2, SPR, FTL, ALDH6A1, DHRS7B, POR, PYCR1, NNT, HSD11B1, FDX1L, HSD11B2, MDH2, MDH1, HSD17B10, TXN2, SDHAF2, TXNDC12, DHFR, DOHH, NDUFV1, SEPX1, UQCRC1, ALOX12E, CYP2S1, CYC1, PRDX4, PRDX5, PRDX2, PRDX1, UQCRQ, NDUFS7, HMOX2, GPX1, NDUFS6, NDUFS5, NDUFS4, P4HA2, P4HA1, GPX4, NDUFS8, GPX3, VKORC1, LOXL4, GPX8, GPX7, LOXL2, IMPDH1, IM…	1367	513	8785	1.27778	1	0.184481	9.76303
SP_PIR_KEYWORDS	oxidoreductase	87	3.27191	0.0240899	LDHB, SEPX1, UQCRC1, PTGS2, ALOX12E, CYP2D14, CYP2S1, CYC1, NDUFAB1, PRDX4, PRDX5, PRDX2, COX5A, PRDX1, COX5B, NDUFS7, NDUFS6, GPX1, NDUFS5, NDUFS4, PLOD1, P4HA1, GPX4, NDUFS8, GPX3, VKORC1, LOXL4, SPR, GPX8, GPX7, IMPDH1, IMPDH2, ALDH6A1, NDUFC2, DECR2, NDUFC1, NDUFA10, DHRS7B, POR, PYCR1, DHRS4, NNT, HSD11B2, MECR, MDH2, MDH1, NDUFB3, HSD17B10, NDUFB6, SORD, NDUFB7, NDUFB8, HSD3B7, NDUFB9, COX7…	1405	370	7349	1.2299	0.999998	0.305869	29.8727
Annotation Cluster 2	Enrichment Score: 8.606773500672457
Category	Term	Count	%	PValue	Genes	List Total	Pop Hits	Pop Total	Fold Enrichment	Bonferroni	Benjamini	FDR
GOTERM_CC_FAT	GO:0031974~membrane-enclosed lumen	166	6.24295	1.14878e-11	RPP38, EIF6, MEF2C, NDUFAB1, PDLIM1, SRP19, IMP3, DNAJB11, RBM8A, WIBG, LRRC59, SEP15, IMP4, MRPL34, CIB1, MRPL52, SATB1, PDPR, MRPL51, RRP1, RBL2, ERP27, ROCK2, BYSL, MAGOH, ERP29, MED11, MED13, ISG20L2, ELL3, TIMM8B, TIMM8A, MRTO4, RSL1D1, PRKRIP1, CLPP, NLE1, SLU7, EDF1, FDX1L, NEU1, MRPL47, TGFB1I1, EDA, MDH2, MRPL43, MRPS16, MRPS11, BOP1, CHCHD4, PIN4, CALR, SERPINH1, SDHAF1, CACYBP, BRIX1, …	1179	604	6966	1.62383	5.41076e-09	7.72966e-10	1.64039e-08
GOTERM_CC_FAT	GO:0070013~intracellular organelle lumen	158	5.94208	7.34371e-11	RPP38, EIF6, MEF2C, NDUFAB1, PDLIM1, SRP19, IMP3, DNAJB11, RBM8A, WIBG, LRRC59, SEP15, IMP4, MRPL34, CIB1, MRPL52, PDPR, SATB1, MRPL51, RRP1, RBL2, ERP27, ROCK2, BYSL, MAGOH, ERP29, MED11, MED13, ISG20L2, ELL3, MRTO4, RSL1D1, PRKRIP1, CLPP, NLE1, SLU7, EDF1, FDX1L, NEU1, MRPL47, TGFB1I1, EDA, MDH2, MRPL43, MRPS16, MRPS11, BOP1, PIN4, CALR, SERPINH1, SDHAF1, BRIX1, NPM3, MRPL55, HSPE1, SDF4, P4HB,…	1179	579	6966	1.61231	3.45889e-08	3.45889e-09	1.04864e-07
GOTERM_CC_FAT	GO:0043233~organelle lumen	158	5.94208	8.54062e-11	RPP38, EIF6, MEF2C, NDUFAB1, PDLIM1, SRP19, IMP3, DNAJB11, RBM8A, WIBG, LRRC59, SEP15, IMP4, MRPL34, CIB1, MRPL52, PDPR, SATB1, MRPL51, RRP1, RBL2, ERP27, ROCK2, BYSL, MAGOH, ERP29, MED11, MED13, ISG20L2, ELL3, MRTO4, RSL1D1, PRKRIP1, CLPP, NLE1, SLU7, EDF1, FDX1L, NEU1, MRPL47, TGFB1I1, EDA, MDH2, MRPL43, MRPS16, MRPS11, BOP1, PIN4, CALR, SERPINH1, SDHAF1, BRIX1, NPM3, MRPL55, HSPE1, SDF4, P4HB,…	1179	580	6966	1.60953	4.02263e-08	3.65694e-09	1.21955e-07
GOTERM_CC_FAT	GO:0031981~nuclear lumen	99	3.7232	0.000519114	EIF6, RPP38, MEF2C, PDLIM1, SRP19, IMP3, RBM8A, WIBG, IMP4, CIB1, SATB1, RRP1, RBL2, ROCK2, BYSL, MAGOH, MED11, MED13, ISG20L2, ELL3, MRTO4, RSL1D1, PRKRIP1, NLE1, EDF1, SLU7, TGFB1I1, EDA, BOP1, PIN4, BRIX1, NPM3, TAF1, TAF4, SMAD9, MLL, PHB, SRA1, MED13L, U2AF1L4, S100A12, DDX56, PPIH, ATF3, ETS1, NOP16, WDR4, DNAJB1, POP5, PARP1, RBPJ, DDX52, PHF6, ENY2, KDM6A, HR, TIMM50, MKI67IP, RPS19BP1, G…	1179	426	6966	1.37308	0.216956	0.00761356	0.738714
Annotation Cluster 3	Enrichment Score: 7.832047111255754
Category	Term	Count	%	PValue	Genes	List Total	Pop Hits	Pop Total	Fold Enrichment	Bonferroni	Benjamini	FDR
GOTERM_CC_FAT	GO:0000502~proteasome complex	32	1.20346	1.85556e-13	PSMB10, PSMA7, PSMB5, PSMF1, PSMB4, PSMB7, PSMB6, PSMB1, PSMB3, PSMB2, PSMD1, PSMD3, PSMD4, PSMB8, PSMB9, PSMA2, ADRM1, PSMA1, PSMD14, PSMC5, PSMA6, PSME1, PSMA5, PSMD11, PSMC3, PSME2, PSMA4, PSMD10, PSMC2, PSMC1, PSMA3, POMP	1179	48	6966	3.93893	8.73791e-11	2.18447e-11	2.6491e-10
KEGG_PATHWAY	bta03050:Proteasome	30	1.12824	4.97711e-13	PSMB10, PSMA7, PSMB5, PSMF1, PSMB4, PSMB7, PSMB6, PSMB1, PSMB3, PSMB2, PSMD1, PSMD3, PSMD4, PSMB8, PSMB9, PSMA2, PSMA1, PSMD14, PSMC5, PSMA6, PSME1, PSMA5, PSMD11, PSMC3, PSME2, PSMA4, PSMC2, PSMC1, PSMA3, POMP	838	44	4940	4.01931	8.90906e-11	4.45453e-11	6.12488e-10
GOTERM_MF_FAT	GO:0004298~threonine-type endopeptidase activity	17	0.639338	8.336e-12	PSMB10, PSMA7, PSMB8, PSMB9, PSMB5, PSMA2, PSMA1, PSMB4, PSMB7, PSMB6, PSMB1, PSMA6, PSMA5, PSMB3, PSMA4, PSMB2, PSMA3	1405	18	9249	6.2172	8.93619e-09	8.93619e-09	1.32873e-08
GOTERM_MF_FAT	GO:0070003~threonine-type peptidase activity	17	0.639338	8.336e-12	PSMB10, PSMA7, PSMB8, PSMB9, PSMB5, PSMA2, PSMA1, PSMB4, PSMB7, PSMB6, PSMB1, PSMA6, PSMA5, PSMB3, PSMA4, PSMB2, PSMA3	1405	18	9249	6.2172	8.93619e-09	8.93619e-09	1.32873e-08
SP_PIR_KEYWORDS	proteasome	31	1.16585	8.48871e-12	PSMB10, PSMA7, PSMB5, PSMF1, PSMB4, PSMB7, PSMB6, PSMB1, PSMB3, PSMB2, PSMD3, PSMD4, PSMB8, PSMB9, PSMA2, PSMA1, ADRM1, PSMD14, PSMC5, PSMA6, PSME1, PSMA5, PSMD11, PSMC3, PSME2, PSMA4, PSMD10, PSMC2, PSMC1, PSMA3, POMP	1405	46	7349	3.52497	4.57544e-09	1.52515e-09	1.23532e-08
GOTERM_CC_FAT	GO:0005839~proteasome core complex	17	0.639338	4.46333e-11	PSMB10, PSMA7, PSMB8, PSMB9, PSMB5, PSMA2, PSMA1, PSMB4, PSMB7, PSMB6, PSMB1, PSMA6, PSMA5, PSMB3, PSMA4, PSMB2, PSMA3	1179	18	6966	5.58015	2.10223e-08	2.62779e-09	6.37337e-08
INTERPRO	IPR001353:Proteasome, subunit alpha/beta	17	0.639338	1.55054e-10	PSMB10, PSMA7, PSMB8, PSMB9, PSMB5, PSMA2, PSMA1, PSMB4, PSMB7, PSMB6, PSMB1, PSMA6, PSMA5, PSMB3, PSMA4, PSMB2, PSMA3	1678	18	9171	5.1618	3.38173e-07	3.38173e-07	2.69284e-07
SP_PIR_KEYWORDS	threonine protease	17	0.639338	3.03669e-10	PSMB10, PSMA7, PSMB8, PSMB9, PSMB5, PSMA2, PSMA1, PSMB4, PSMB7, PSMB6, PSMB1, PSMA6, PSMA5, PSMB3, PSMA4, PSMB2, PSMA3	1405	18	7349	4.94002	1.63677e-07	3.27355e-08	4.41912e-07
INTERPRO	IPR016050:Proteasome, beta-type subunit, conserved site	10	0.376081	8.63981e-06	PSMB5, PSMB10, PSMB4, PSMB7, PSMB6, PSMB1, PSMB3, PSMB2, PSMB8, PSMB9	1678	11	9171	4.96858	0.0186671	0.00626149	0.0150038
INTERPRO	IPR001353:Proteasome, alpha and beta subunits	10	0.376081	8.63981e-06	PSMB5, PSMB10, PSMB4, PSMB7, PSMB6, PSMB1, PSMB3, PSMB2, PSMB8, PSMB9	1678	11	9171	4.96858	0.0186671	0.00626149	0.0150038
GOTERM_CC_FAT	GO:0019773~proteasome core complex, alpha-subunit complex	7	0.263257	0.000138602	PSMA2, PSMA1, PSMA6, PSMA5, PSMA4, PSMA3, PSMA7	1179	7	6966	5.9084	0.0632006	0.00271656	0.197733
INTERPRO	IPR000426:Proteasome, alpha-subunit, conserved site	7	0.263257	0.000219188	PSMA2, PSMA1, PSMA6, PSMA5, PSMA4, PSMA3, PSMA7	1678	7	9171	5.46544	0.380041	0.0765916	0.379985
INTERPRO	IPR000243:Peptidase T1A, proteasome beta-subunit	6	0.225649	0.00307507	PSMB5, PSMB10, PSMB7, PSMB6, PSMB8, PSMB9	1678	7	9171	4.68466	0.99879	0.403512	5.20821
PIR_SUPERFAMILY	PIRSF001214:multicatalytic endopeptidase complex chain C5	4	0.150432	0.028128	PSMB7, PSMB6, PSMB1, PSMB9	789	4	3890	4.93029	1	0.997353	35.6099
Annotation Cluster 4	Enrichment Score: 7.0282071555347825
Category	Term	Count	%	PValue	Genes	List Total	Pop Hits	Pop Total	Fold Enrichment	Bonferroni	Benjamini	FDR
SP_PIR_KEYWORDS	Chaperone	46	1.72997	5.28793e-09	HSP90AB1, ATOX1, TIMM10, VBP1, CCT2, HSPA1A, CCT3, CALR, SERPINH1, NDUFAF2, DNAJB11, BAG2, DNAJA1, HSPE1, DNAJC3, DNAJA3, HSPA9, P4HB, ATPAF2, TCP1, HSP90AA1, BCS1L, MESDC2, CCT6A, PARK7, TIMM8B, TIMM8A, PSMG3, CCT7, ERP44, PFDN2, HSP90B1, PSMG1, CCT5, PPIH, PFDN1, CCT4, PSMG2, PFDN6, CCT8, PFDN4, POMP, THOC4, HSPD1, DNAJB1, AHSA2	1405	102	7349	2.3589	2.85019e-06	3.56275e-07	7.69523e-06
GOTERM_BP_FAT	GO:0006457~protein folding	43	1.61715	8.00007e-08	HSP90AB1, FKBP7, FKBP4, VBP1, CCT2, CCT3, PIN4, CALR, TOR3A, HSPH1, ERO1LB, DNAJB11, DNAJA1, HSPE1, DNAJA3, HSPA9, TCP1, HSP90AA1, AARS, CCT6A, TOR2A, PPIF, CCT7, ERP44, PFDN2, CCT5, HSP90B1, PPIH, PFDN1, CCT4, DNAJB9, PPIB, PFDN6, PPID, PFDN4, PPIC, CCT8, FKBP14, DNAJB1, HSPD1, FKBP10, FKBP11, FKBP2	1367	119	8785	2.32217	0.000269326	6.73383e-05	0.000145906
GOTERM_MF_FAT	GO:0051082~unfolded protein binding	26	0.977811	1.94535e-06	HSP90AB1, PTGES3, VBP1, CCT2, CCT3, CALR, SERPINH1, DNAJB11, DNAJA1, DNAJA3, HSPA9, TCP1, HSP90AA1, CRYAB, CCT6A, CCT7, PFDN2, CCT5, HSP90B1, PFDN1, DNAJB9, CCT4, PFDN6, PFDN4, CCT8, DNAJB1	1405	63	9249	2.71676	0.00208325	0.00104217	0.00310079
Annotation Cluster 5	Enrichment Score: 5.704923777067839
Category	Term	Count	%	PValue	Genes	List Total	Pop Hits	Pop Total	Fold Enrichment	Bonferroni	Benjamini	FDR
GOTERM_BP_FAT	GO:0006954~inflammatory response	38	1.42911	3.74257e-07	ADORA3, CXCL9, TLR2, PRDX2, TLR4, C1S, CCL5, MIF, CXCL10, TNFRSF1A, CCL20, FCGR1A, FCN2, PYCARD, IL1B, C2, LBP, THBS1, B4GALT1, SELP, IL8, OLR1, CFB, NCF1, SAA3, SELS, SIGIRR, CD163, CYBA, C1QB, P2RX7, NUPR1, CD40LG, CCR4, DARC, CLEC7A, PTAFR, CD14	1367	104	8785	2.34814	0.00125933	0.000157503	0.000682572
GOTERM_BP_FAT	GO:0009611~response to wounding	53	1.99323	1.31652e-06	ADORA3, F13A1, TLR2, GJA1, TLR4, PRDX2, CXCL10, GPX1, IL1B, LBP, TFPI2, RAB27A, NCF1, SAA3, CD163, SIGIRR, PROC, C1QB, CD40LG, CCR4, DARC, TFPI, PTAFR, PLDN, CXCL9, C1S, ELK3, CCL5, MIF, TNFRSF1A, CCL20, PROCR, BCL2, FCN2, FCGR1A, PYCARD, C2, THBS1, ENTPD1, NEFL, PAPSS2, B4GALT1, SELP, IL8, OLR1, CFB, EFEMP2, SELS, CYBA, P2RX7, NUPR1, CLEC7A, CD14	1367	175	8785	1.94631	0.00442293	0.000492406	0.00240107
GOTERM_BP_FAT	GO:0006952~defense response	60	2.25649	1.55822e-05	ADORA3, PGLYRP1, TLR2, TLR4, PRDX2, TLR7, PRDX1, IL10, CXCL10, IL1B, LBP, RAB27A, NCF1, SAA3, CNPY3, IFI47, ECSIT, CD163, SIGIRR, C1QB, BPI, CD40LG, CCR4, DARC, LYST, PTAFR, CXCL9, RSAD2, C1S, DEFB4A, CCL5, MLF2, MIF, DEFB5, TNFRSF1A, CCL20, BCL2, FCN2, FCGR1A, PYCARD, FCER1G, C2, THBS1, B4GALT1, SELP, LYZ2, CARD9, IL8, OLR1, CFB, POLR3A, STAB2, SELS, S100A12, CYBA, P2RX7, CATHL2, NUPR1, CLEC7A, …	1367	223	8785	1.7291	0.0511132	0.0040277	0.0284153
Annotation Cluster 6	Enrichment Score: 5.432643975213498
Category	Term	Count	%	PValue	Genes	List Total	Pop Hits	Pop Total	Fold Enrichment	Bonferroni	Benjamini	FDR
GOTERM_CC_FAT	GO:0005783~endoplasmic reticulum	117	4.40015	1.78339e-07	HM13, PTGS2, CYP2D14, EIF5A, DNASE1L1, BAK1, ERO1LB, DNAJB11, PLOD1, PLOD2, COL4A3BP, LRRC59, RPN1, SEP15, TMEM98, PSENEN, ELOVL7, ERAP2, JAGN1, RPN2, DNAJC3, DDOST, SAR1A, CIB1, ERP27, ERP29, UBE2J2, POR, BCAP31, SEC61B, CD320, TXNDC5, SURF4, HSD11B2, EDA, SEC61G, TPST2, HSD17B10, DERL2, CRELD2, HAX1, NAPB, CALR, DERL3, SERPINH1, MOV10, KDELC1, PTPLB, PCYT1A, ARL6IP5, SEC61A1, P4HB, GLT25D1, SEC…	1179	441	6966	1.56753	8.39941e-05	4.94102e-06	0.000254657
SP_PIR_KEYWORDS	endoplasmic reticulum	82	3.08387	1.39364e-05	PDIA3, PTGS2, CLSTN3, CYP2D14, EIF5A, PDIA5, PDIA4, DNASE1L1, AGPAT6, DNAJB11, PLOD1, P4HA1, COL4A3BP, LRRC59, VKORC1, SEP15, ERAP2, PSENEN, ELOVL7, JAGN1, RPN2, DNAJC3, DDOST, KDELR1, SAR1A, KDELR2, ERP27, ERP29, CNPY3, MESDC2, UBE2J2, SIGMAR1, POR, PTGDS, SURF4, HSD11B2, SIL1, FKBP10, PPP1R15A, SEC61G, TMCO1, FKBP2, SERP1, CRELD2, HAX1, RSAD2, CALR, DERL3, SERPINH1, SLC35B1, TMED5, STT3A, PTPLB…	1405	274	7349	1.56536	0.00748361	0.000682654	0.0202789
GOTERM_CC_FAT	GO:0044432~endoplasmic reticulum part	43	1.61715	2.02615e-05	DERL2, HM13, PDIA3, CLSTN3, PDIA5, PDIA4, CALR, EDEM1, SERPINH1, ERO1LB, STT3A, DNAJB11, P4HA1, BCL2, SEP15, PCYT1A, HSPA5, RPN2, DDOST, SEC61A1, P4HB, GLT25D1, ERP27, ERP29, KRTCAP2, SIGMAR1, ITPR1, SELS, ERP44, TXNDC12, HSP90B1, SEC61B, PPIB, SPCS3, DPM2, SIL1, SPCS1, DPM3, FKBP10, RCN3, EDA, CASQ1, SSR3	1179	133	6966	1.91023	0.00949789	0.000433692	0.0289284
Annotation Cluster 7	Enrichment Score: 5.330938535106068
Category	Term	Count	%	PValue	Genes	List Total	Pop Hits	Pop Total	Fold Enrichment	Bonferroni	Benjamini	FDR
GOTERM_CC_FAT	GO:0005788~endoplasmic reticulum lumen	21	0.789771	3.97608e-08	P4HB, GLT25D1, PDIA3, ERP27, ERP29, PDIA5, PDIA4, CALR, SERPINH1, ERP44, TXNDC12, HSP90B1, PPIB, DNAJB11, P4HA1, SEP15, SIL1, HSPA5, FKBP10, RCN3, CASQ1	1179	34	6966	3.6493	1.87272e-05	1.17046e-06	5.67761e-05
UP_SEQ_FEATURE	short sequence motif:Prevents secretion from ER	17	0.639338	4.47115e-06	P4HB, GLT25D1, PDIA3, ERP27, ERP29, MESDC2, PDIA5, PDIA4, CALR, SERPINH1, TXNDC12, ERP44, HSP90B1, PPIB, HSPA5, FKBP10, RCN3	1135	26	5635	3.24619	0.0103637	0.00519536	0.00782411
GOTERM_CC_FAT	GO:0044432~endoplasmic reticulum part	43	1.61715	2.02615e-05	DERL2, HM13, PDIA3, CLSTN3, PDIA5, PDIA4, CALR, EDEM1, SERPINH1, ERO1LB, STT3A, DNAJB11, P4HA1, BCL2, SEP15, PCYT1A, HSPA5, RPN2, DDOST, SEC61A1, P4HB, GLT25D1, ERP27, ERP29, KRTCAP2, SIGMAR1, ITPR1, SELS, ERP44, TXNDC12, HSP90B1, SEC61B, PPIB, SPCS3, DPM2, SIL1, SPCS1, DPM3, FKBP10, RCN3, EDA, CASQ1, SSR3	1179	133	6966	1.91023	0.00949789	0.000433692	0.0289284
INTERPRO	IPR000886:Endoplasmic reticulum, targeting sequence	12	0.451297	0.000131734	P4HB, ERP44, HSP90B1, GLT25D1, ERP29, PDIA5, HSPA5, PDIA4, CALR, FKBP10, RCN3, SERPINH1	1678	19	9171	3.45185	0.249737	0.0558462	0.228538
Annotation Cluster 8	Enrichment Score: 4.158419652543681
Category	Term	Count	%	PValue	Genes	List Total	Pop Hits	Pop Total	Fold Enrichment	Bonferroni	Benjamini	FDR
GOTERM_CC_FAT	GO:0048770~pigment granule	27	1.01542	2.45986e-07	HSP90AB1, PDIA3, ATP1B3, RAB5C, CNP, PDIA4, ITGB1, PRDX1, SLC1A4, ANXA6, SLC1A5, HSPA5, GCHFR, RAB27A, P4HB, HSP90AA1, RAN, ERP29, FLOT1, GGH, ANXA2, HSP90B1, CCT4, PPIB, SERPINF1, CAPG, CTSB	1179	56	6966	2.84869	0.000115852	6.4366e-06	0.000351252
GOTERM_CC_FAT	GO:0042470~melanosome	27	1.01542	2.45986e-07	HSP90AB1, PDIA3, ATP1B3, RAB5C, CNP, PDIA4, ITGB1, PRDX1, SLC1A4, ANXA6, SLC1A5, HSPA5, GCHFR, RAB27A, P4HB, HSP90AA1, RAN, ERP29, FLOT1, GGH, ANXA2, HSP90B1, CCT4, PPIB, SERPINF1, CAPG, CTSB	1179	56	6966	2.84869	0.000115852	6.4366e-06	0.000351252
GOTERM_CC_FAT	GO:0016023~cytoplasmic membrane-bounded vesicle	58	2.18127	0.000310733	HSP90AB1, CLTA, PDIA3, ATP1B3, RAB5C, CNP, PDIA4, PRDX1, RABAC1, SLC1A4, SLC1A5, AP1S2, MALL, SPG21, IL1B, SEC24D, RAB27A, MT3, EGFR, HSP90AA1, ADAM10, RAN, ERP29, FLOT1, BGN, SERPINF1, CLIC5, NEU1, CTSB, COPE, CAV2, PRF1, TF, NOSTRIN, ABCA1, POMC, ITGB1, ANXA6, SLC11A1, ECE2, SYN1, CRISPLD2, HSPA5, GPNMB, GCHFR, PLAT, P4HB, ICA1, GARS, GGH, ITPR1, ANXA2, HSP90B1, CCT4, PPIB, CAPG, HSPD1, SYT17	1179	218	6966	1.57196	0.136169	0.0056141	0.442793
GOTERM_CC_FAT	GO:0031988~membrane-bounded vesicle	58	2.18127	0.000577151	HSP90AB1, CLTA, PDIA3, ATP1B3, RAB5C, CNP, PDIA4, PRDX1, RABAC1, SLC1A4, SLC1A5, AP1S2, MALL, SPG21, IL1B, SEC24D, RAB27A, MT3, EGFR, HSP90AA1, ADAM10, RAN, ERP29, FLOT1, BGN, SERPINF1, CLIC5, NEU1, CTSB, COPE, CAV2, PRF1, TF, NOSTRIN, ABCA1, POMC, ITGB1, ANXA6, SLC11A1, ECE2, SYN1, CRISPLD2, HSPA5, GPNMB, GCHFR, PLAT, P4HB, ICA1, GARS, GGH, ITPR1, ANXA2, HSP90B1, CCT4, PPIB, CAPG, HSPD1, SYT17	1179	223	6966	1.53671	0.238082	0.00820604	0.820986
GOTERM_CC_FAT	GO:0031410~cytoplasmic vesicle	64	2.40692	0.00222438	HSP90AB1, CLTA, PDIA3, ATP1B3, RAB5C, CNP, PDIA4, PRDX1, RABAC1, SLC1A4, SLC1A5, AP1S2, MALL, DYSF, SPG21, IL1B, SEC24D, RAB27A, MT3, EGFR, HSP90AA1, ADAM10, RAN, ERP29, FLOT1, BGN, SERPINF1, CLIC5, NEU1, ADAMTS1, CTSB, RAB13, COPE, CAV2, PRF1, TF, NOSTRIN, ABCA1, POMC, ITGB1, ANXA6, SLC11A1, ECE2, SYN1, CRISPLD2, HSPA5, GPNMB, GCHFR, PLAT, P4HB, ICA1, GARS, GGH, ITPR3, ITPR1, MARCH3, ANXA2, HSP9…	1179	265	6966	1.42693	0.649659	0.0258804	3.12979
GOTERM_CC_FAT	GO:0031982~vesicle	64	2.40692	0.00464278	HSP90AB1, CLTA, PDIA3, ATP1B3, RAB5C, CNP, PDIA4, PRDX1, RABAC1, SLC1A4, SLC1A5, AP1S2, MALL, DYSF, SPG21, IL1B, SEC24D, RAB27A, MT3, EGFR, HSP90AA1, ADAM10, RAN, ERP29, FLOT1, BGN, SERPINF1, CLIC5, NEU1, ADAMTS1, CTSB, RAB13, COPE, CAV2, PRF1, TF, NOSTRIN, ABCA1, POMC, ITGB1, ANXA6, SLC11A1, ECE2, SYN1, CRISPLD2, HSPA5, GPNMB, GCHFR, PLAT, P4HB, ICA1, GARS, GGH, ITPR3, ITPR1, MARCH3, ANXA2, HSP9…	1179	273	6966	1.38512	0.888289	0.0455642	6.42907
Annotation Cluster 9	Enrichment Score: 4.087072905604326
Category	Term	Count	%	PValue	Genes	List Total	Pop Hits	Pop Total	Fold Enrichment	Bonferroni	Benjamini	FDR
GOTERM_MF_FAT	GO:0016651~oxidoreductase activity, acting on NADH or NADPH	20	0.752162	2.41304e-05	NDUFB3, NDUFA5, NDUFB7, NCF1, NDUFB8, NDUFA7, NDUFAB1, NDUFC2, NDUFA13, ECSIT, NDUFAF2, NDUFB1, NDUFA12, POR, NDUFS7, CYBA, NDUFS4, NNT, NDUFV1, NDUFS8	1405	47	9249	2.80124	0.0255364	0.00430208	0.0384563
GOTERM_MF_FAT	GO:0003954~NADH dehydrogenase activity	14	0.526514	3.21305e-05	NDUFB3, NDUFB7, NDUFB8, NDUFA7, NDUFAB1, NDUFC2, NDUFA13, NDUFA12, NDUFB1, NDUFAF2, NDUFS7, NDUFS4, NDUFV1, NDUFS8	1405	26	9249	3.54465	0.033858	0.0042963	0.0512027
GOTERM_MF_FAT	GO:0050136~NADH dehydrogenase (quinone) activity	13	0.488906	0.000107994	NDUFB3, NDUFB7, NDUFB8, NDUFA7, NDUFAB1, NDUFC2, NDUFA13, NDUFA12, NDUFAF2, NDUFS7, NDUFS4, NDUFV1, NDUFS8	1405	25	9249	3.42312	0.109325	0.0115108	0.172
GOTERM_MF_FAT	GO:0008137~NADH dehydrogenase (ubiquinone) activity	13	0.488906	0.000107994	NDUFB3, NDUFB7, NDUFB8, NDUFA7, NDUFAB1, NDUFC2, NDUFA13, NDUFA12, NDUFAF2, NDUFS7, NDUFS4, NDUFV1, NDUFS8	1405	25	9249	3.42312	0.109325	0.0115108	0.172
GOTERM_MF_FAT	GO:0016655~oxidoreductase activity, acting on NADH or NADPH, quinone or similar compound as acceptor	13	0.488906	0.000405838	NDUFB3, NDUFB7, NDUFB8, NDUFA7, NDUFAB1, NDUFC2, NDUFA13, NDUFA12, NDUFAF2, NDUFS7, NDUFS4, NDUFV1, NDUFS8	1405	28	9249	3.05635	0.35283	0.0356126	0.644936
Annotation Cluster 10	Enrichment Score: 4.001026080698801
Category	Term	Count	%	PValue	Genes	List Total	Pop Hits	Pop Total	Fold Enrichment	Bonferroni	Benjamini	FDR
GOTERM_BP_FAT	GO:0042981~regulation of apoptosis	81	3.04626	1.60961e-07	MEF2C, HRAS, HTATIP2, PDIA3, SNCB, MMP9, BTC, PRDX5, EIF5A, PRDX2, FOXO3, CIAPIN1, PRDX1, IL10, CITED2, GPX1, BAK1, NLRC4, PGP, G2E3, CASP4, APOE, BAG3, PIK3CA, IL1B, DEDD2, RAB27A, NOL3, CRYAB, AARS, PIM1, NDUFA13, MBD4, FADD, CSDA, HBXIP, STK4, DDIT3, PROC, CARD14, MSX1, TNFSF13B, CD40LG, LYST, RIPK3, IL12B, GCLC, CCL2, STK17B, ASNS, NR3C1, ADA, MIF, FCGR1A, BCL2, PYCARD, DAD1, FCER1G, INPP5D, …	1367	295	8785	1.76456	0.000541809	0.000108385	0.000293563
GOTERM_BP_FAT	GO:0043067~regulation of programmed cell death	81	3.04626	2.55246e-07	MEF2C, HRAS, HTATIP2, PDIA3, SNCB, MMP9, BTC, PRDX5, EIF5A, PRDX2, FOXO3, CIAPIN1, PRDX1, IL10, CITED2, GPX1, BAK1, NLRC4, PGP, G2E3, CASP4, APOE, BAG3, PIK3CA, IL1B, DEDD2, RAB27A, NOL3, CRYAB, AARS, PIM1, NDUFA13, MBD4, FADD, CSDA, HBXIP, STK4, DDIT3, PROC, CARD14, MSX1, TNFSF13B, CD40LG, LYST, RIPK3, IL12B, GCLC, CCL2, STK17B, ASNS, NR3C1, ADA, MIF, FCGR1A, BCL2, PYCARD, DAD1, FCER1G, INPP5D, …	1367	298	8785	1.7468	0.000859044	0.000143225	0.00046552
GOTERM_BP_FAT	GO:0010941~regulation of cell death	81	3.04626	2.96913e-07	MEF2C, HRAS, HTATIP2, PDIA3, SNCB, MMP9, BTC, PRDX5, EIF5A, PRDX2, FOXO3, CIAPIN1, PRDX1, IL10, CITED2, GPX1, BAK1, NLRC4, PGP, G2E3, CASP4, APOE, BAG3, PIK3CA, IL1B, DEDD2, RAB27A, NOL3, CRYAB, AARS, PIM1, NDUFA13, MBD4, FADD, CSDA, HBXIP, STK4, DDIT3, PROC, CARD14, MSX1, TNFSF13B, CD40LG, LYST, RIPK3, IL12B, GCLC, CCL2, STK17B, ASNS, NR3C1, ADA, MIF, FCGR1A, BCL2, PYCARD, DAD1, FCER1G, INPP5D, …	1367	299	8785	1.74095	0.000999208	0.000142805	0.000541513
GOTERM_BP_FAT	GO:0043066~negative regulation of apoptosis	45	1.69237	5.66519e-06	MEF2C, HRAS, GCLC, CCL2, SNCB, BTC, PRDX5, ASNS, PRDX2, CIAPIN1, ADA, CITED2, MIF, GPX1, G2E3, CASP4, APOE, BAG3, BCL2, DAD1, IL1B, PIK3CA, FCER1G, NEFL, RASA1, PIK3R1, APC, ANGPTL4, CRYAB, TGFBR1, EEF1A2, AARS, PIM1, HBXIP, CSDA, SELS, PROC, CDKN1A, HSP90B1, MSX1, TNFSF13B, CD40LG, NTRK1, HSPD1, IFI6	1367	146	8785	1.98076	0.018894	0.00173257	0.0103318
GOTERM_BP_FAT	GO:0043069~negative regulation of programmed cell death	45	1.69237	8.36222e-06	MEF2C, HRAS, GCLC, CCL2, SNCB, BTC, PRDX5, ASNS, PRDX2, CIAPIN1, ADA, CITED2, MIF, GPX1, G2E3, CASP4, APOE, BAG3, BCL2, DAD1, IL1B, PIK3CA, FCER1G, NEFL, RASA1, PIK3R1, APC, ANGPTL4, CRYAB, TGFBR1, EEF1A2, AARS, PIM1, HBXIP, CSDA, SELS, PROC, CDKN1A, HSP90B1, MSX1, TNFSF13B, CD40LG, NTRK1, HSPD1, IFI6	1367	148	8785	1.954	0.027763	0.00234356	0.01525
GOTERM_BP_FAT	GO:0060548~negative regulation of cell death	45	1.69237	8.36222e-06	MEF2C, HRAS, GCLC, CCL2, SNCB, BTC, PRDX5, ASNS, PRDX2, CIAPIN1, ADA, CITED2, MIF, GPX1, G2E3, CASP4, APOE, BAG3, BCL2, DAD1, IL1B, PIK3CA, FCER1G, NEFL, RASA1, PIK3R1, APC, ANGPTL4, CRYAB, TGFBR1, EEF1A2, AARS, PIM1, HBXIP, CSDA, SELS, PROC, CDKN1A, HSP90B1, MSX1, TNFSF13B, CD40LG, NTRK1, HSPD1, IFI6	1367	148	8785	1.954	0.027763	0.00234356	0.01525
GOTERM_BP_FAT	GO:0006916~anti-apoptosis	22	0.827379	0.000348465	MEF2C, CCL2, GCLC, CRYAB, TGFBR1, EEF1A2, PRDX2, HBXIP, CIAPIN1, SELS, CITED2, GPX1, HSP90B1, TNFSF13B, APOE, CD40LG, BAG3, BCL2, DAD1, IL1B, PIK3CA, IFI6	1367	63	8785	2.24417	0.690713	0.0396572	0.63363
GOTERM_BP_FAT	GO:0043068~positive regulation of programmed cell death	32	1.20346	0.00269249	PDIA3, MMP9, STK17B, EIF5A, FOXO3, NR3C1, PRDX1, IL10, GPX1, BAK1, CASP4, APOE, FCGR1A, INPP5D, RAB27A, APC, B4GALT1, TGFBR1, NDUFA13, MBD4, SAP30BP, STK4, ADIPOQ, TRADD, P2RX7, CDKN1A, NUPR1, LYST, EEF1E1, RIPK3, IL12B, HSPD1	1367	121	8785	1.69957	0.999886	0.116933	4.79828
GOTERM_BP_FAT	GO:0010942~positive regulation of cell death	32	1.20346	0.00308548	PDIA3, MMP9, STK17B, EIF5A, FOXO3, NR3C1, PRDX1, IL10, GPX1, BAK1, CASP4, APOE, FCGR1A, INPP5D, RAB27A, APC, B4GALT1, TGFBR1, NDUFA13, MBD4, SAP30BP, STK4, ADIPOQ, TRADD, P2RX7, CDKN1A, NUPR1, LYST, EEF1E1, RIPK3, IL12B, HSPD1	1367	122	8785	1.68563	0.99997	0.129538	5.48015
GOTERM_BP_FAT	GO:0043065~positive regulation of apoptosis	31	1.16585	0.00460917	PDIA3, MMP9, STK17B, EIF5A, FOXO3, NR3C1, PRDX1, IL10, GPX1, BAK1, CASP4, APOE, FCGR1A, INPP5D, RAB27A, APC, B4GALT1, TGFBR1, NDUFA13, MBD4, SAP30BP, STK4, ADIPOQ, TRADD, P2RX7, NUPR1, LYST, EEF1E1, RIPK3, IL12B, HSPD1	1367	120	8785	1.66017	1	0.163721	8.0805
GOTERM_BP_FAT	GO:0012502~induction of programmed cell death	17	0.639338	0.122781	TGFBR1, STK17B, NDUFA13, EIF5A, MBD4, SAP30BP, FOXO3, PRDX1, TRADD, GPX1, CASP4, NUPR1, APOE, FCGR1A, LYST, RIPK3, RAB27A	1367	76	8785	1.4375	1	0.83718	90.8294
GOTERM_BP_FAT	GO:0006917~induction of apoptosis	17	0.639338	0.122781	TGFBR1, STK17B, NDUFA13, EIF5A, MBD4, SAP30BP, FOXO3, PRDX1, TRADD, GPX1, CASP4, NUPR1, APOE, FCGR1A, LYST, RIPK3, RAB27A	1367	76	8785	1.4375	1	0.83718	90.8294
Annotation Cluster 11	Enrichment Score: 3.228156855476853
Category	Term	Count	%	PValue	Genes	List Total	Pop Hits	Pop Total	Fold Enrichment	Bonferroni	Benjamini	FDR
GOTERM_CC_FAT	GO:0005759~mitochondrial matrix	35	1.31628	0.000342638	TUFM, MRPS16, ETHE1, MRPS11, NDUFAB1, SDHAF1, MRPL20, MRPL11, MRPL13, LRRC59, MRPL16, MRPL55, HSPE1, MRPL34, ETFB, HSPA9, MRPL52, PDPR, MRPL51, SSBP1, NDUFA9, CYCS, NDUFA10, SOD2, PPIF, DBT, C1QBP, CLPP, FABP3, FDX1L, MRPL47, HSPD1, PMPCA, MRPL43, MDH2	1179	113	6966	1.83003	0.149057	0.00596033	0.488156
GOTERM_CC_FAT	GO:0031980~mitochondrial lumen	35	1.31628	0.000342638	TUFM, MRPS16, ETHE1, MRPS11, NDUFAB1, SDHAF1, MRPL20, MRPL11, MRPL13, LRRC59, MRPL16, MRPL55, HSPE1, MRPL34, ETFB, HSPA9, MRPL52, PDPR, MRPL51, SSBP1, NDUFA9, CYCS, NDUFA10, SOD2, PPIF, DBT, C1QBP, CLPP, FABP3, FDX1L, MRPL47, HSPD1, PMPCA, MRPL43, MDH2	1179	113	6966	1.83003	0.149057	0.00596033	0.488156
GOTERM_CC_FAT	GO:0000313~organellar ribosome	12	0.451297	0.000353868	MRPL11, MRPL52, MRPL51, MRPL13, MRPS16, MRPS11, MRPL16, MRPL55, MRPL47, MRPL34, MRPL43, MRPL20	1179	22	6966	3.22276	0.153548	0.00593593	0.504117
GOTERM_CC_FAT	GO:0005761~mitochondrial ribosome	12	0.451297	0.000353868	MRPL11, MRPL52, MRPL51, MRPL13, MRPS16, MRPS11, MRPL16, MRPL55, MRPL47, MRPL34, MRPL43, MRPL20	1179	22	6966	3.22276	0.153548	0.00593593	0.504117
GOTERM_CC_FAT	GO:0000315~organellar large ribosomal subunit	9	0.338473	0.000377011	MRPL11, MRPL52, MRPL51, MRPL13, MRPL16, MRPL55, MRPL34, MRPL43, MRPL20	1179	13	6966	4.09043	0.162727	0.0059027	0.537003
GOTERM_CC_FAT	GO:0005762~mitochondrial large ribosomal subunit	9	0.338473	0.000377011	MRPL11, MRPL52, MRPL51, MRPL13, MRPL16, MRPL55, MRPL34, MRPL43, MRPL20	1179	13	6966	4.09043	0.162727	0.0059027	0.537003
GOTERM_CC_FAT	GO:0015934~large ribosomal subunit	12	0.451297	0.000901523	MRPL11, MRPL52, MRPL51, MRPL13, MRPL22, MRPL15, MRPL16, MRPL55, MRPL32, MRPL34, MRPL43, MRPL20	1179	24	6966	2.9542	0.346105	0.0114157	1.27964
GOTERM_CC_FAT	GO:0033279~ribosomal subunit	17	0.639338	0.0079379	MRPL52, MRPL51, MRPS16, MRPS12, MRPS11, MRPS2, MRPL20, MRPL11, MRPL13, MRPL22, MRPL15, MRPL16, MRPL55, MRPL32, RPS23, MRPL34, MRPL43	1179	51	6966	1.96947	0.976568	0.0723246	10.7564
Annotation Cluster 12	Enrichment Score: 3.200933045624365
Category	Term	Count	%	PValue	Genes	List Total	Pop Hits	Pop Total	Fold Enrichment	Bonferroni	Benjamini	FDR
GOTERM_CC_FAT	GO:0005578~proteinaceous extracellular matrix	46	1.72997	0.000367309	FMOD, ADAMTS17, SPOCK2, ADAMTSL4, MMP9, LUM, ELN, COL3A1, VTN, DCN, TIMP2, TIMP1, GPC4, LAMB3, LGALS3BP, GPC2, TNFRSF11B, COL17A1, SMOC1, AGRN, LAMB1, ENTPD1, ANGPTL4, DPT, SPON1, MATN2, COL4A2, COL4A1, TNXB, LGALS1, MMP19, SPARC, PRELP, COL4A5, MMP11, ANXA2, FBLN1, BGN, COL1A2, VCAN, ADAMTS1, COL1A1, MFAP4, MFAP5, ADAMTS5, ADAMTS4	1179	163	6966	1.6674	0.158891	0.00594894	0.523218
GOTERM_CC_FAT	GO:0044420~extracellular matrix part	21	0.789771	0.000396856	COL4A2, COL4A1, TNXB, LUM, COL3A1, SPARC, TIMP2, ANXA2, COL4A5, TIMP1, LAMB3, COL17A1, FBLN1, SMOC1, COL1A2, ADAMTS1, COL1A1, AGRN, ENTPD1, LAMB1, MFAP5	1179	55	6966	2.25593	0.17052	0.0060127	0.565196
GOTERM_CC_FAT	GO:0031012~extracellular matrix	48	1.80519	0.000809994	FMOD, ADAMTS17, SPOCK2, ADAMTSL4, MMP9, LUM, ELN, COL3A1, VTN, DCN, TIMP2, TIMP1, GPC4, LAMB3, LGALS3BP, TNFRSF11B, GPC2, COL17A1, CRISPLD2, SMOC1, SERAC1, AGRN, LAMB1, ENTPD1, SPON1, ANGPTL4, DPT, MATN2, COL4A2, COL4A1, TNXB, LGALS1, MMP19, SPARC, PRELP, COL4A5, MMP11, ANXA2, FBLN1, BGN, COL1A2, VCAN, ADAMTS1, COL1A1, MFAP4, MFAP5, ADAMTS5, ADAMTS4	1179	178	6966	1.59328	0.317274	0.0105457	1.15042
SP_PIR_KEYWORDS	extracellular matrix	29	1.09064	0.00133083	FMOD, MMP9, LUM, ELN, COL3A1, DCN, TIMP2, TIMP1, COL17A1, LGALS3BP, DPT, ANGPTL4, SPON1, SPP1, COL4A2, COL4A1, TNXB, LGALS1, SPARC, ANXA2, PRELP, BGN, COL1A2, VCAN, COL1A1, MFAP4, MFAP5, ADAMTS5, ADAMTS4	1405	84	7349	1.8058	0.512172	0.0370739	1.91931
Annotation Cluster 13	Enrichment Score: 3.182573138528949
Category	Term	Count	%	PValue	Genes	List Total	Pop Hits	Pop Total	Fold Enrichment	Bonferroni	Benjamini	FDR
GOTERM_BP_FAT	GO:0022613~ribonucleoprotein complex biogenesis	29	1.09064	4.9018e-05	EIF6, GAR1, BOP1, FCF1, IMP3, UTP11L, PRMT5, BRIX1, NPM3, IMP4, FTSJ2, EXOSC8, RRP1, TSR2, BYSL, EXOSC4, MPHOSPH10, EXOSC3, ISG20L2, MBNL1, FBL, MRTO4, TARBP2, DDX56, PIH1D1, NOP2, TSC1, SLU7, NHP2	1367	85	8785	2.19256	0.152147	0.0109429	0.0893619
GOTERM_BP_FAT	GO:0034470~ncRNA processing	32	1.20346	9.08628e-05	RPP38, HSD17B10, GAR1, FARS2, TYW3, QTRT1, BOP1, FCF1, IMP3, UTP11L, CTU1, METTL1, TRMT5, NPM3, FTSJ2, IMP4, EXOSC8, RRP1, POGZ, TSR2, EXOSC4, AARS, MPHOSPH10, EXOSC3, TRMT61A, FBL, TARBP2, DDX56, NOP2, WDR4, POP5, NHP2	1367	101	8785	2.03611	0.263576	0.015181	0.165587
GOTERM_BP_FAT	GO:0034660~ncRNA metabolic process	39	1.46672	0.000104816	RPP38, HSD17B10, NARS, GAR1, FARS2, TYW3, QTRT1, BOP1, FCF1, UTP11L, IMP3, CTU1, METTL1, TRMT5, NPM3, FTSJ2, IMP4, CARS, EXOSC8, RRP1, POGZ, TSR2, SARS, EXOSC4, AARS, MPHOSPH10, GARS, EXOSC3, TRMT61A, FBL, TARS, DDX56, NOP2, RARS, WDR4, HARS, FARSA, POP5, NHP2	1367	134	8785	1.87039	0.297377	0.016666	0.190993
GOTERM_BP_FAT	GO:0042254~ribosome biogenesis	24	0.902595	0.000235913	EIF6, EXOSC8, RRP1, GAR1, TSR2, BYSL, EXOSC4, MPHOSPH10, EXOSC3, BOP1, ISG20L2, FCF1, FBL, MRTO4, IMP3, DDX56, UTP11L, NOP2, TSC1, BRIX1, NPM3, NHP2, IMP4, FTSJ2	1367	70	8785	2.20337	0.548154	0.0300923	0.429388
GOTERM_BP_FAT	GO:0016072~rRNA metabolic process	18	0.676946	0.00056759	EXOSC8, RRP1, GAR1, TSR2, EXOSC4, MPHOSPH10, EXOSC3, BOP1, FCF1, FBL, IMP3, DDX56, UTP11L, NOP2, NPM3, IMP4, FTSJ2, NHP2	1367	48	8785	2.40993	0.852159	0.0517153	1.03013
GOTERM_BP_FAT	GO:0006364~rRNA processing	18	0.676946	0.00056759	EXOSC8, RRP1, GAR1, TSR2, EXOSC4, MPHOSPH10, EXOSC3, BOP1, FCF1, FBL, IMP3, DDX56, UTP11L, NOP2, NPM3, IMP4, FTSJ2, NHP2	1367	48	8785	2.40993	0.852159	0.0517153	1.03013
SP_PIR_KEYWORDS	ribosome biogenesis	10	0.376081	0.027345	IMP3, DDX56, BYSL, BRIX1, BOP1, ISG20L2, FCF1, NHP2, IMP4, MRTO4	1405	24	7349	2.17942	1	0.325153	33.2008
SP_PIR_KEYWORDS	rrna processing	10	0.376081	0.0356897	EXOSC8, IMP3, DDX56, TSR2, EXOSC4, EXOSC3, BOP1, FCF1, NHP2, IMP4	1405	25	7349	2.09224	1	0.372738	41.0728
Annotation Cluster 14	Enrichment Score: 3.097889950262268
Category	Term	Count	%	PValue	Genes	List Total	Pop Hits	Pop Total	Fold Enrichment	Bonferroni	Benjamini	FDR
INTERPRO	IPR002423:Chaperonin Cpn60/TCP-1	9	0.338473	0.000301968	CCT7, CCT5, TCP1, CCT4, CCT8, CCT2, CCT6A, CCT3, HSPD1	1678	12	9171	4.09908	0.482472	0.0898071	0.523137
INTERPRO	IPR017998:Chaperone, tailless complex polypeptide 1	8	0.300865	0.00048301	CCT7, CCT5, TCP1, CCT4, CCT8, CCT2, CCT6A, CCT3	1678	10	9171	4.37235	0.651354	0.110484	0.835541
INTERPRO	IPR002194:Chaperonin TCP-1, conserved site	8	0.300865	0.00048301	CCT7, CCT5, TCP1, CCT4, CCT8, CCT2, CCT6A, CCT3	1678	10	9171	4.37235	0.651354	0.110484	0.835541
PIR_SUPERFAMILY	PIRSF002584:molecular chaperone t-complex-type	7	0.263257	0.00130568	CCT7, TCP1, CCT4, CCT8, CCT2, CCT6A, CCT3	789	8	3890	4.31401	0.662785	0.662785	1.99568
GOTERM_CC_FAT	GO:0005832~chaperonin-containing T-complex	5	0.188041	0.00352242	CCT7, TCP1, CCT4, CCT2, CCT3	1179	5	6966	5.9084	0.810239	0.0379135	4.91385
Annotation Cluster 15	Enrichment Score: 2.899403927600626
Category	Term	Count	%	PValue	Genes	List Total	Pop Hits	Pop Total	Fold Enrichment	Bonferroni	Benjamini	FDR
SP_PIR_KEYWORDS	ribonucleoprotein	67	2.51974	1.57258e-06	SRP14, MRPL42, MRPS34, MRPS33, SNRPD3, SNRPD2, RPS27L, RPL22L1, SRP19, IMP3, LSM5, LSM4, MRPL37, MRPL38, LSM3, MRPL32, LSM1, IMP4, MRPL34, MRPL35, RPL36AL, MRPL2, MRPL52, MRPL51, MRPS5, MRPS6, MRPS2, MRPS18A, SNRPB, RPS4Y1, MRPL47, SNRPC, SNRPF, NHP2, MRPL46, MRPL43, MRPL44, MVP, MRPS16, MRPS14, MRPS12, MRPS11, MRPL20, MRPL11, MRPL13, MRPL12, MRPL15, MRPL17, MRPL16, MRPL54, MRPL55, MRPL18, RPS23,…	1405	200	7349	1.75225	0.000847265	8.47588e-05	0.00228847
GOTERM_CC_FAT	GO:0030529~ribonucleoprotein complex	93	3.49756	2.87129e-06	PTGES3, SRP14, MRPL42, MRPS34, MRPS33, PRPF4B, GAR1, SNRPD3, SNRPD2, RPS27L, RPL22L1, SRP19, IMP3, RBM8A, U2AF1, LSM5, LSM4, MRPL38, LSM3, LSM1, MRPL32, IMP4, MRPL34, RPL36AL, MRPL35, MRPL2, MRPL52, MRPL51, RRP1, MAGOH, MRPS5, MRPS6, MRPS2, RSL1D1, WDR83, TARBP2, PIH1D1, MRPS18A, SNRPB, RPS4Y1, SLU7, THOC4, MRPL47, SNRPC, SNRPF, MRPL46, NHP2, MRPL43, MRPL44, MVP, MRPS16, MRPS14, TDRD7, MRPS12, MR…	1179	348	6966	1.57897	0.00135146	7.11752e-05	0.00409995
SP_PIR_KEYWORDS	ribosomal protein	48	1.80519	0.000747703	MRPL42, MRPS16, MRPS34, MRPS33, MRPS14, MRPS12, MRPS11, RPS27L, RPL22L1, MRPL20, MRPL11, MRPL13, MRPL12, MRPL15, MRPL17, MRPL16, MRPL54, MRPL18, MRPL55, MRPL37, MRPL38, MRPL32, RPS23, MRPL34, MRPL35, RPL36AL, MRPL2, MRPS26, MRPL52, MRPL51, MRPS28, MRPS23, MRPS25, MRPS5, MRPS6, MRPL30, MRPS2, MRPL24, MRPL22, MRPL21, MRPL28, MRPL27, MRPS18A, RPS4Y1, MRPL47, MRPL46, MRPL43, MRPL44	1405	158	7349	1.58904	0.331797	0.0283866	1.08259
GOTERM_BP_FAT	GO:0006412~translation	61	2.2941	0.00626374	EIF6, NARS, EIF5A, RPS27L, RPL22L1, MRPL32, EIF2B3, MRPL34, EIF2B4, RPL36AL, MRPL2, MRPL52, MRPL51, CARS, SARS, AARS, MRPS5, MRPS6, MRPS2, RSL1D1, TARS, MRPS18A, EIF2S1, RARS, EIF2S2, EIF4A1, HARS, RPS4Y1, MRPL47, FARSA, EEF1D, TUFM, MRPS16, MRPS14, FARS2, MRPS12, MRPS11, PTRH2, MRPL20, MRPL11, MRPL13, MRPL12, EIF3G, MRPL15, ICT1, MRPL17, MRPL16, MRPL55, EIF3I, EIF3J, RPS23, EEF1A2, GARS, MRPL30,…	1367	283	8785	1.38521	1	0.199644	10.8276
GOTERM_CC_FAT	GO:0005840~ribosome	48	1.80519	0.0114604	MRPL42, MRPS16, MRPS34, MRPS33, MRPS14, MRPS12, MRPS11, RPS27L, RPL22L1, MRPL20, MRPL11, MRPL13, MRPL12, MRPL15, MRPL17, MRPL16, MRPL54, MRPL18, MRPL55, MRPL38, MRPL32, RPS23, MRPL34, MRPL35, RPL36AL, MRPL2, MRPS26, MRPL52, MRPL51, MRPS28, MRPS23, MRPS25, MRPS5, MRPS6, MRPL30, MRPS2, RSL1D1, MRPL24, MRPL22, MRPL21, MRPL28, MRPL27, MRPS18A, RPS4Y1, MRPL47, MRPL46, MRPL43, MRPL44	1179	202	6966	1.40398	0.995613	0.0973622	15.176
GOTERM_MF_FAT	GO:0003735~structural constituent of ribosome	34	1.27868	0.0826872	MRPS16, MRPS14, MRPS12, MRPS11, RPS27L, RPL22L1, MRPL20, MRPL11, MRPL13, MRPL12, MRPL15, MRPL17, MRPL16, MRPL55, MRPL32, RPS23, MRPL34, RPL36AL, MRPL2, MRPL52, MRPL51, MRPS25, MRPS5, MRPS6, MRPL30, MRPS2, RSL1D1, MRPL24, MRPL22, MRPL21, MRPL27, MRPS18A, RPS4Y1, MRPL47	1405	171	9249	1.30888	1	0.68999	74.7338
GOTERM_MF_FAT	GO:0005198~structural molecule activity	64	2.40692	0.252512	CLTA, CRYGS, CLDN3, CLDN5, RPS27L, RPL22L1, MBP, DES, MRPL32, TUBB3, MRPL34, RPL36AL, MRPL2, MRPL52, MRPL51, CRYAB, COL22A1, MRPS5, MRPS6, MRPS2, RSL1D1, MRPS18A, CLDN1, COL1A2, TUBA4A, RPS4Y1, MOSPD2, MRPL47, COL1A1, ADD3, COPE, MYL6, MRPS16, MRPS14, MRPS12, COL3A1, ELN, MRPS11, CLDN11, MRPL20, MRPL11, MRPL13, MRPL12, MRPL15, MRPL17, MRPL16, MRPL55, THBS1, NEFL, RPS23, NES, COL4A2, COL4A1, EPB41…	1405	382	9249	1.1029	1	0.932091	99.0333
Annotation Cluster 16	Enrichment Score: 2.8786948815847193
Category	Term	Count	%	PValue	Genes	List Total	Pop Hits	Pop Total	Fold Enrichment	Bonferroni	Benjamini	FDR
GOTERM_BP_FAT	GO:0045454~cell redox homeostasis	23	0.864987	4.93927e-06	GLRX3, TMX2, P4HB, GLRX5, PTGES2, GCLC, PDIA3, TXN2, TMX3, PRDX4, PRDX5, PRDX2, PDIA5, PDIA4, PRDX1, DDIT3, SELS, ERP44, TXNDC12, TXNDC11, TXNDC5, TXN, GLRX	1367	53	8785	2.78885	0.016493	0.00166167	0.00900792
INTERPRO	IPR012335:Thioredoxin fold	33	1.24107	5.93585e-06	GLRX3, TMX2, GLRX5, PDIA3, TXN2, TMX3, PRDX4, PRDX5, PDIA5, PRDX2, PDIA4, PRDX1, GPX1, GPX4, GPX3, GSTZ1, GPX8, GPX7, GLRX, TXNL4B, P4HB, ERP27, ERP29, CLIC2, CLIC1, ERP44, TXNDC12, TXNDC11, TXNDC17, CLIC5, TXN, CASQ1, TXNL4A	1678	81	9171	2.22666	0.0128627	0.00645216	0.0103084
GOTERM_MF_FAT	GO:0016860~intramolecular oxidoreductase activity	15	0.564122	9.23077e-06	PTGES3, MRI1, P4HB, EBP, PTGES2, TBXAS1, PDIA3, PDIA5, PDIA4, SIGMAR1, MIF, GPI, ERP44, TPI1, PTGDS	1405	27	9249	3.65718	0.00984664	0.0024708	0.0147126
INTERPRO	IPR017936:Thioredoxin-like	16	0.60173	2.72261e-05	GLRX3, TMX2, P4HB, PDIA3, TXN2, TMX3, PRDX4, PRDX5, PRDX2, PDIA5, PDIA4, PRDX1, TXNDC12, ERP44, TXNDC11, TXN	1678	28	9171	3.12311	0.0576523	0.0147356	0.0472733
SP_PIR_KEYWORDS	Redox-active center	14	0.526514	0.000129623	P4HB, PDIA3, TXN2, PRDX4, PRDX5, PRDX2, PDIA5, PDIA4, PRDX1, TXNDC12, TXNDC11, TXN, VKORC1, GLRX	1405	24	7349	3.05119	0.0674862	0.0058057	0.188468
GOTERM_MF_FAT	GO:0016862~intramolecular oxidoreductase activity, interconverting keto- and enol-groups	6	0.225649	0.000420087	P4HB, ERP44, PDIA3, PDIA5, PDIA4, MIF	1405	6	9249	6.58292	0.362644	0.0316613	0.667508
INTERPRO	IPR017937:Thioredoxin, conserved site	11	0.413689	0.00201	GLRX3, TMX2, TXNDC12, P4HB, TXNDC11, PDIA3, TXN2, TMX3, TXN, PDIA5, PDIA4	1678	21	9171	2.86285	0.987577	0.328962	3.43397
INTERPRO	IPR013766:Thioredoxin domain	11	0.413689	0.00201	GLRX3, TMX2, P4HB, ERP44, TXNDC11, PDIA3, TXN2, TMX3, TXN, PDIA5, PDIA4	1678	21	9171	2.86285	0.987577	0.328962	3.43397
GOTERM_MF_FAT	GO:0016864~intramolecular oxidoreductase activity, transposing S-S bonds	5	0.188041	0.00232488	P4HB, ERP44, PDIA3, PDIA5, PDIA4	1405	5	9249	6.58292	0.917518	0.123067	3.64212
GOTERM_MF_FAT	GO:0003756~protein disulfide isomerase activity	5	0.188041	0.00232488	P4HB, ERP44, PDIA3, PDIA5, PDIA4	1405	5	9249	6.58292	0.917518	0.123067	3.64212
INTERPRO	IPR006662:Thioredoxin-like subdomain	7	0.263257	0.00396639	P4HB, PDIA3, TXN2, TMX3, TXN, PDIA5, PDIA4	1678	10	9171	3.8258	0.999828	0.418267	6.66936
UP_SEQ_FEATURE	domain:Thioredoxin 2	5	0.188041	0.00685502	P4HB, TXNDC11, PDIA3, PDIA5, PDIA4	1135	5	5635	4.96476	1	0.981808	11.3411
UP_SEQ_FEATURE	domain:Thioredoxin 1	5	0.188041	0.00685502	P4HB, TXNDC11, PDIA3, PDIA5, PDIA4	1135	5	5635	4.96476	1	0.981808	11.3411
UP_SEQ_FEATURE	site:Contributes to redox potential value	4	0.150432	0.0276315	P4HB, PDIA3, TXN2, TXN	1135	4	5635	4.96476	1	0.999998	38.7588
PIR_SUPERFAMILY	PIRSF001487:protein disulfide-isomerase	3	0.112824	0.106406	P4HB, PDIA3, PDIA5	789	3	3890	4.93029	1	1	82.3746
INTERPRO	IPR005788:Disulphide isomerase	3	0.112824	0.155028	P4HB, PDIA3, PDIA4	1678	4	9171	4.09908	1	0.99889	94.6363
INTERPRO	IPR005792:Protein disulphide isomerase	3	0.112824	0.155028	P4HB, PDIA3, PDIA4	1678	4	9171	4.09908	1	0.99889	94.6363
Annotation Cluster 17	Enrichment Score: 2.848452945662662
Category	Term	Count	%	PValue	Genes	List Total	Pop Hits	Pop Total	Fold Enrichment	Bonferroni	Benjamini	FDR
GOTERM_BP_FAT	GO:0032675~regulation of interleukin-6 production	13	0.488906	8.28579e-05	CARD9, TLR2, TLR4, TLR7, SELS, IL10, P2RX7, BPI, IL1B, FCER1G, HSPD1, INPP5D, LBP	1367	24	8785	3.48101	0.243456	0.0145766	0.151009
GOTERM_BP_FAT	GO:0032755~positive regulation of interleukin-6 production	9	0.338473	0.000772265	P2RX7, CARD9, TLR2, IL1B, FCER1G, TLR4, LBP, HSPD1, TLR7	1367	15	8785	3.85589	0.925817	0.0561659	1.39913
GOTERM_BP_FAT	GO:0001819~positive regulation of cytokine production	17	0.639338	0.00077933	CARD9, KLRK1, TLR2, POLR3A, TLR4, TLR7, POLR3D, CD83, P2RX7, CD40LG, PYCARD, FCER1G, IL1B, CLEC7A, IL12B, HSPD1, LBP	1367	45	8785	2.42778	0.927562	0.0554681	1.41185
GOTERM_BP_FAT	GO:0001817~regulation of cytokine production	27	1.01542	0.00154809	TLR2, KLRK1, TLR4, TLR7, IL10, TIA1, RNF128, PYCARD, IL1B, FCER1G, UBASH3A, LBP, INPP5D, THBS1, CARD9, POLR3A, ADIPOQ, SELS, SIGIRR, POLR3D, CD83, BPI, P2RX7, CD40LG, IL12B, CLEC7A, HSPD1	1367	93	8785	1.86575	0.994573	0.0860128	2.78606
GOTERM_BP_FAT	GO:0051240~positive regulation of multicellular organismal process	29	1.09064	0.00194178	FGFR2, ADORA3, CSF1, EDN1, FST, TLR2, KLRK1, TLR4, TLR7, ADA, FOXS1, BCL2, PYCARD, VKORC1, IL1B, FCER1G, LBP, THBS1, B4GALT1, CARD9, POLR3A, TRADD, POLR3D, CD83, P2RX7, CD40LG, IL12B, CLEC7A, HSPD1	1367	104	8785	1.792	0.998562	0.0972007	3.48279
GOTERM_BP_FAT	GO:0032680~regulation of tumor necrosis factor production	9	0.338473	0.00732456	BPI, CARD9, TLR2, FCER1G, TLR4, CLEC7A, LBP, ADIPOQ, SELS	1367	20	8785	2.89192	1	0.217354	12.5478
GOTERM_BP_FAT	GO:0002684~positive regulation of immune system process	32	1.20346	0.0104769	PLDN, ADORA3, TLR2, KLRK1, TLR4, C1S, ADA, AQP3, FCGR1A, FCN2, PVRL2, IL1B, FCER1G, C2, LBP, INPP5D, THBS1, CRTAM, CARD9, ADAM10, THEMIS, CFB, POLR3D, CD83, C1QB, P2RX7, CDKN1A, TNFSF13B, PLCG1, IL12B, CLEC7A, HSPD1	1367	132	8785	1.55793	1	0.26935	17.4765
Annotation Cluster 18	Enrichment Score: 2.704840213347153
Category	Term	Count	%	PValue	Genes	List Total	Pop Hits	Pop Total	Fold Enrichment	Bonferroni	Benjamini	FDR
GOTERM_BP_FAT	GO:0051603~proteolysis involved in cellular protein catabolic process	63	2.36931	5.41107e-05	UCHL1, UFC1, RNF181, USP18, ISG15, WWP1, KLHL9, RABGEF1, NSMCE2, PSENEN, DDA1, ADAM10, SOCS3, FBXL20, HERC5, UBE2F, HERC3, UBE2H, UBE2J2, HERC1, PSMA2, PSMA1, PSMA6, PSMA5, PSMA4, UBR5, PSMA3, UBE2M, UCHL3, TGFB1I1, UBE2S, PSMB10, CUEDC2, DERL2, USP9Y, UBA7, NEDD8, PSMA7, EDEM1, PSMB5, PSMB4, PSMB7, PSMB6, PSMB1, UFM1, PSMB3, PSMB2, CACYBP, RNF128, USP37, UBE4A, UBE2L6, SELS, PSMB8, MARCH3, PSMB9…	1367	247	8785	1.63914	0.166562	0.0106602	0.0986419
GOTERM_BP_FAT	GO:0044257~cellular protein catabolic process	63	2.36931	6.14812e-05	UCHL1, UFC1, RNF181, USP18, ISG15, WWP1, KLHL9, RABGEF1, NSMCE2, PSENEN, DDA1, ADAM10, SOCS3, FBXL20, HERC5, UBE2F, HERC3, UBE2H, UBE2J2, HERC1, PSMA2, PSMA1, PSMA6, PSMA5, PSMA4, UBR5, PSMA3, UBE2M, UCHL3, TGFB1I1, UBE2S, PSMB10, CUEDC2, DERL2, USP9Y, UBA7, NEDD8, PSMA7, EDEM1, PSMB5, PSMB4, PSMB7, PSMB6, PSMB1, UFM1, PSMB3, PSMB2, CACYBP, RNF128, USP37, UBE4A, UBE2L6, SELS, PSMB8, MARCH3, PSMB9…	1367	248	8785	1.63253	0.186991	0.0114349	0.112071
GOTERM_BP_FAT	GO:0030163~protein catabolic process	66	2.48214	0.000109042	UCHL1, UFC1, RNF181, USP18, ISG15, WWP1, KLHL9, RABGEF1, NSMCE2, PSENEN, DDA1, ADAM10, SOCS3, FBXL20, HERC5, UBE2F, HERC3, UBE2H, UBE2J2, UBR1, HERC1, PSMA2, PSMA1, PSMA6, PSMA5, PSMA4, UBR5, PSMA3, UBE2M, UCHL3, TGFB1I1, UBE2S, PSMB10, CUEDC2, DERL2, USP9Y, UBA7, NEDD8, PSMA7, EDEM1, PSMB5, PSMB4, PSMB7, PSMB6, PSMB1, UFM1, PSMB3, PSMB2, CACYBP, RNF128, USP37, UBE4A, UBE2L6, SELS, PSMB8, MARCH3,…	1367	268	8785	1.58264	0.307303	0.0165507	0.198685
GOTERM_BP_FAT	GO:0009057~macromolecule catabolic process	75	2.82061	0.000380299	UCHL1, PGLYRP1, UFC1, RNF181, DNASE1L1, USP18, ISG15, APOE, RBM8A, KLHL9, WIBG, WWP1, RABGEF1, NSMCE2, PSENEN, DDA1, ADAM10, SOCS3, FBXL20, MAGOH, HERC5, UBE2F, HERC3, UBE2H, UBE2J2, UBR1, HERC1, PSMA2, PSMA1, CHID1, PSMA6, PSMA5, PSMA4, UBR5, UBE2M, PSMA3, UCHL3, TGFB1I1, UBE2S, ADAMTS4, PSMB10, CUEDC2, DERL2, USP9Y, UBA7, NEDD8, PSMA7, EDEM1, PSMB5, PSMB4, PSMB7, PSMB6, PSMB1, UFM1, PSMB3, PSMB…	1367	327	8785	1.47396	0.72216	0.0404714	0.691325
GOTERM_BP_FAT	GO:0044265~cellular macromolecule catabolic process	68	2.55735	0.000387408	UCHL1, UFC1, RNF181, DNASE1L1, USP18, ISG15, RBM8A, APOE, KLHL9, WIBG, WWP1, RABGEF1, NSMCE2, PSENEN, DDA1, ADAM10, SOCS3, FBXL20, MAGOH, HERC5, UBE2F, HERC3, UBE2H, UBE2J2, HERC1, PSMA2, PSMA1, PSMA6, PSMA5, PSMA4, UBR5, PSMA3, UBE2M, UCHL3, TGFB1I1, UBE2S, PSMB10, CUEDC2, DERL2, USP9Y, UBA7, NEDD8, PSMA7, EDEM1, PSMB5, PSMB4, PSMB7, PSMB6, PSMB1, UFM1, PSMB3, PSMB2, CACYBP, RNF128, USP37, UBE4A…	1367	290	8785	1.5069	0.728734	0.0387637	0.704206
GOTERM_BP_FAT	GO:0019941~modification-dependent protein catabolic process	51	1.91801	0.00513805	UCHL1, UFC1, RNF181, USP18, ISG15, WWP1, KLHL9, RABGEF1, NSMCE2, DDA1, SOCS3, FBXL20, HERC5, UBE2F, HERC3, UBE2J2, UBE2H, HERC1, PSMA2, PSMA1, PSMA6, PSMA5, PSMA4, UBR5, PSMA3, UBE2M, UCHL3, TGFB1I1, UBE2S, CUEDC2, DERL2, USP9Y, UBA7, NEDD8, PSMA7, EDEM1, PSMB5, UFM1, CACYBP, RNF128, USP37, UBE4A, UBE2L6, SELS, UBL5, MARCH3, HSP90B1, PSMC5, PSMC2, FBXO32, TCEB1	1367	226	8785	1.45022	1	0.177067	8.96718
GOTERM_BP_FAT	GO:0043632~modification-dependent macromolecule catabolic process	51	1.91801	0.00513805	UCHL1, UFC1, RNF181, USP18, ISG15, WWP1, KLHL9, RABGEF1, NSMCE2, DDA1, SOCS3, FBXL20, HERC5, UBE2F, HERC3, UBE2J2, UBE2H, HERC1, PSMA2, PSMA1, PSMA6, PSMA5, PSMA4, UBR5, PSMA3, UBE2M, UCHL3, TGFB1I1, UBE2S, CUEDC2, DERL2, USP9Y, UBA7, NEDD8, PSMA7, EDEM1, PSMB5, UFM1, CACYBP, RNF128, USP37, UBE4A, UBE2L6, SELS, UBL5, MARCH3, HSP90B1, PSMC5, PSMC2, FBXO32, TCEB1	1367	226	8785	1.45022	1	0.177067	8.96718
GOTERM_BP_FAT	GO:0006508~proteolysis	116	4.36254	0.0163636	QPCTL, MASP1, THOP1, MMP9, ISG15, KLHL9, WWP1, RABGEF1, PSENEN, ERAP2, SOCS3, UBE2J2, PSMA2, PSMA1, C1QB, PSMA6, PSMA5, BACE2, PSMA4, UBR5, CLPP, PSMA3, ADAMTS1, TGFB1I1, ADAMTS5, ADAMTS4, DERL2, KEL, UBA7, NEDD8, PSMA7, CTSL1, PSMB5, PSMB4, PSMB7, ECE2, PSMB6, PSMB1, PSMB3, PSMB2, CACYBP, PLAT, CPA5, OSGEP, SEC11C, ADAM23, CFB, SEC11A, UBE2L6, PSMB8, PSMB9, P2RX7, PSMC5, PSMC2, SPCS3, SPCS1, FBX…	1367	615	8785	1.21215	1	0.341429	25.9855
GOTERM_BP_FAT	GO:0006511~ubiquitin-dependent protein catabolic process	22	0.827379	0.0618382	DERL2, UBE4A, USP9Y, UCHL1, PSMA7, EDEM1, SELS, PSMB5, PSMA2, PSMA1, HSP90B1, USP18, PSMC5, PSMA6, PSMA5, PSMC2, PSMA4, PSMA3, USP37, UCHL3, TGFB1I1, TCEB1	1367	96	8785	1.47274	1	0.675433	68.7826
SP_PIR_KEYWORDS	ubl conjugation pathway	33	1.24107	0.626549	CUEDC2, USP9Y, UCHL1, UFC1, NEDD8, RNF181, ISG15, UFM1, WWP1, KLHL9, CACYBP, RNF128, RABGEF1, NSMCE2, DDA1, UBE4A, FBXL20, SOCS3, HERC5, UBE2L6, UBE2F, HERC3, UBE2J2, UBE2H, HERC1, MARCH3, UBL5, UBR5, UBE2M, UCHL3, FBXO32, TCEB1, UBE2S	1405	174	7349	0.992011	1	0.982624	99.9999
Annotation Cluster 19	Enrichment Score: 2.634684013245035
Category	Term	Count	%	PValue	Genes	List Total	Pop Hits	Pop Total	Fold Enrichment	Bonferroni	Benjamini	FDR
GOTERM_BP_FAT	GO:0010627~regulation of protein kinase cascade	29	1.09064	0.000599105	ADORA3, LITAF, EDN1, GJA1, TFG, TLR4, TIMP2, PRDX1, LIF, GPX1, TNFRSF1A, SHISA5, IL1B, NENF, INSR, RHOH, APC, TNXB, CARD9, TGFBR1, LGALS1, FADD, ADIPOQ, TRADD, OSM, TRIM38, P2RX7, EEF1D, PPP5C	1367	97	8785	1.92132	0.867051	0.0530746	1.08703
GOTERM_BP_FAT	GO:0010740~positive regulation of protein kinase cascade	23	0.864987	0.00146333	CARD9, ADORA3, LITAF, TGFBR1, LGALS1, TFG, GJA1, TLR4, FADD, ADIPOQ, TRADD, LIF, OSM, TRIM38, GPX1, TNFRSF1A, P2RX7, SHISA5, IL1B, EEF1D, NENF, INSR, PPP5C	1367	74	8785	1.99742	0.992778	0.0828666	2.63544
GOTERM_BP_FAT	GO:0009967~positive regulation of signal transduction	33	1.24107	0.00177721	TWSG1, HRAS, ADORA3, LITAF, CSF1, GJA1, TFG, TLR4, ADA, CITED2, LIF, GPX1, TNFRSF1A, RASGRP4, SHISA5, IL1B, LBP, THBS1, NENF, INSR, CARD9, TGFBR1, LGALS1, FADD, ADIPOQ, TRADD, OSM, TRIM38, P2RX7, EEF1E1, TGFB1I1, EEF1D, PPP5C	1367	123	8785	1.72418	0.997494	0.0920805	3.19212
GOTERM_BP_FAT	GO:0043122~regulation of I-kappaB kinase/NF-kappaB cascade	16	0.60173	0.00381036	CARD9, LITAF, LGALS1, GJA1, TFG, FADD, TLR4, ADIPOQ, TRADD, TRIM38, TNFRSF1A, SHISA5, IL1B, EEF1D, RHOH, PPP5C	1367	47	8785	2.18774	0.999997	0.14674	6.7258
GOTERM_BP_FAT	GO:0010647~positive regulation of cell communication	33	1.24107	0.00398561	TWSG1, HRAS, ADORA3, LITAF, CSF1, GJA1, TFG, TLR4, ADA, CITED2, LIF, GPX1, TNFRSF1A, RASGRP4, SHISA5, IL1B, LBP, THBS1, NENF, INSR, CARD9, TGFBR1, LGALS1, FADD, ADIPOQ, TRADD, OSM, TRIM38, P2RX7, EEF1E1, TGFB1I1, EEF1D, PPP5C	1367	129	8785	1.64398	0.999999	0.149563	7.02462
GOTERM_BP_FAT	GO:0043123~positive regulation of I-kappaB kinase/NF-kappaB cascade	15	0.564122	0.00657433	CARD9, LITAF, LGALS1, GJA1, TFG, FADD, TLR4, ADIPOQ, TRADD, TRIM38, TNFRSF1A, SHISA5, IL1B, EEF1D, PPP5C	1367	45	8785	2.14216	1	0.204638	11.3345
Annotation Cluster 20	Enrichment Score: 2.6296793484433474
Category	Term	Count	%	PValue	Genes	List Total	Pop Hits	Pop Total	Fold Enrichment	Bonferroni	Benjamini	FDR
GOTERM_MF_FAT	GO:0015078~hydrogen ion transmembrane transporter activity	29	1.09064	6.60229e-06	ATP5D, SLC9A9, ATP6V0E1, COX7B, COX7C, MGC127695, COX5A, UQCRQ, ATP5G3, COX5B, ATP6V0B, ATP6V0C, UQCR10, COX6B1, ATP5O, ATP5I, ATP6V0D1, ATP5H, ATP6V0D2, ATP5J, COX7A2, COX7A1, COX8A, ATP5F1, ATP6V1F, ATP6V1E1, ATP5C1, COX6A1, UQCRB	1405	79	9249	2.41651	0.00705269	0.00235645	0.0105233
GOTERM_MF_FAT	GO:0015077~monovalent inorganic cation transmembrane transporter activity	29	1.09064	1.92081e-05	ATP5D, SLC9A9, ATP6V0E1, COX7B, COX7C, MGC127695, COX5A, UQCRQ, ATP5G3, COX5B, ATP6V0B, ATP6V0C, UQCR10, COX6B1, ATP5O, ATP5I, ATP6V0D1, ATP5H, ATP6V0D2, ATP5J, COX7A2, COX7A1, COX8A, ATP5F1, ATP6V1F, ATP6V1E1, ATP5C1, COX6A1, UQCRB	1405	83	9249	2.30006	0.0203807	0.00410979	0.0306127
SP_PIR_KEYWORDS	oxidative phosphorylation	18	0.676946	0.000553366	ATP5D, UQCRC1, COX7A1, NDUFA9, COX7B, CYC1, CYCS, COX7C, COX5A, NDUFA10, COX5B, NDUFV1, COX6B1, ATP5C1, COX6A1, ATP5O, UQCRB, ATP5J	1405	40	7349	2.35377	0.257956	0.0226884	0.802269
GOTERM_MF_FAT	GO:0016676~oxidoreductase activity, acting on heme group of donors, oxygen as acceptor	10	0.376081	0.00318347	COX7A2, COX7A1, COX8A, COX7B, COX6B1, COX7C, COX6A1, MGC127695, COX5A, COX5B	1405	22	9249	2.99224	0.967226	0.132745	4.95546
GOTERM_MF_FAT	GO:0016675~oxidoreductase activity, acting on heme group of donors	10	0.376081	0.00318347	COX7A2, COX7A1, COX8A, COX7B, COX6B1, COX7C, COX6A1, MGC127695, COX5A, COX5B	1405	22	9249	2.99224	0.967226	0.132745	4.95546
GOTERM_MF_FAT	GO:0004129~cytochrome-c oxidase activity	10	0.376081	0.00318347	COX7A2, COX7A1, COX8A, COX7B, COX6B1, COX7C, COX6A1, MGC127695, COX5A, COX5B	1405	22	9249	2.99224	0.967226	0.132745	4.95546
GOTERM_MF_FAT	GO:0015002~heme-copper terminal oxidase activity	10	0.376081	0.00318347	COX7A2, COX7A1, COX8A, COX7B, COX6B1, COX7C, COX6A1, MGC127695, COX5A, COX5B	1405	22	9249	2.99224	0.967226	0.132745	4.95546
SP_PIR_KEYWORDS	electron transfer	11	0.413689	0.0223921	COX7A1, CYP2D14, COX7B, CYCS, CYC1, COX6B1, COX7C, COX5A, COX5B, GLRX, UQCRB	1405	27	7349	2.13099	0.999995	0.294436	28.0762
SP_PIR_KEYWORDS	membrane-associated complex	13	0.488906	0.0244472	ATP5D, COX7A1, NDUFA9, COX7B, COX7C, NDUFA10, COX5A, COX5B, NDUFV1, ATP5C1, COX6B1, COX6A1, ATP5O	1405	35	7349	1.9428	0.999998	0.302715	30.2454
SP_PIR_KEYWORDS	mitochondrial inner membrane	8	0.300865	0.0297681	COX7A1, NDUFV1, COX7B, COX6B1, COX7C, COX6A1, COX5A, COX5B	1405	17	7349	2.46146	1	0.341413	35.582
KEGG_PATHWAY	bta04260:Cardiac muscle contraction	17	0.639338	0.100846	UQCRC1, COX7A2, COX7A1, ATP1B3, COX8A, COX7B, CYC1, COX7C, COX5A, TPM2, COX5B, UQCRQ, TPM4, UQCR10, COX6B1, COX6A1, UQCRB	838	68	4940	1.47375	1	0.505759	72.9677
Annotation Cluster 21	Enrichment Score: 2.598806628708696
Category	Term	Count	%	PValue	Genes	List Total	Pop Hits	Pop Total	Fold Enrichment	Bonferroni	Benjamini	FDR
INTERPRO	IPR001163:Like-Sm ribonucleoprotein, core	10	0.376081	0.000386386	LSM6, SNRPD3, SNRPB, LSM5, LSM4, SNRPD2, LSM10, LSM3, SNRPF, LSM1	1678	15	9171	3.64362	0.569527	0.0999985	0.668924
SMART	SM00651:Sm	9	0.338473	0.000757604	LSM6, SNRPD3, SNRPB, LSM5, LSM4, SNRPD2, LSM3, SNRPF, LSM1	741	14	4364	3.786	0.225401	0.225401	1.02542
INTERPRO	IPR006649:Like-Sm ribonucleoprotein, eukaryotic and archaea-type, core	9	0.338473	0.00129225	LSM6, SNRPD3, SNRPB, LSM5, LSM4, SNRPD2, LSM3, SNRPF, LSM1	1678	14	9171	3.51349	0.940407	0.245742	2.22068
PIR_SUPERFAMILY	PIRSF015770:small nuclear ribonucleoprotein Sm D2	3	0.112824	0.106406	LSM5, SNRPD2, LSM3	789	3	3890	4.93029	1	1	82.3746
Annotation Cluster 22	Enrichment Score: 2.386228699283026
Category	Term	Count	%	PValue	Genes	List Total	Pop Hits	Pop Total	Fold Enrichment	Bonferroni	Benjamini	FDR
GOTERM_BP_FAT	GO:0030198~extracellular matrix organization	19	0.714554	0.00182398	B4GALT1, TNXB, TGFBR1, ADAMTSL4, MMP9, COL3A1, ELN, VTN, SERPINH1, ANXA2, TNFRSF11B, FBLN1, CRISPLD2, SMOC1, SERAC1, PDGFRA, COL1A2, COL1A1, DPT	1367	57	8785	2.14216	0.99786	0.0929617	3.27481
GOTERM_BP_FAT	GO:0030199~collagen fibril organization	8	0.300865	0.0027096	TNXB, TGFBR1, COL3A1, COL1A2, COL1A1, SERPINH1, ANXA2, DPT	1367	14	8785	3.67228	0.999892	0.116138	4.82808
GOTERM_BP_FAT	GO:0043062~extracellular structure organization	20	0.752162	0.0140407	B4GALT1, TNXB, TGFBR1, MMP9, ADAMTSL4, COL3A1, ELN, VTN, SERPINH1, ANXA2, TNFRSF11B, FBLN1, TSC1, CRISPLD2, SMOC1, SERAC1, PDGFRA, COL1A2, COL1A1, DPT	1367	73	8785	1.76068	1	0.318836	22.732
Annotation Cluster 23	Enrichment Score: 2.328380526874454
Category	Term	Count	%	PValue	Genes	List Total	Pop Hits	Pop Total	Fold Enrichment	Bonferroni	Benjamini	FDR
GOTERM_BP_FAT	GO:0001819~positive regulation of cytokine production	17	0.639338	0.00077933	CARD9, KLRK1, TLR2, POLR3A, TLR4, TLR7, POLR3D, CD83, P2RX7, CD40LG, PYCARD, FCER1G, IL1B, CLEC7A, IL12B, HSPD1, LBP	1367	45	8785	2.42778	0.927562	0.0554681	1.41185
GOTERM_BP_FAT	GO:0031349~positive regulation of defense response	14	0.526514	0.00110212	CRTAM, ADORA3, CARD9, KLRK1, TLR2, POLR3D, TNFRSF1A, FCGR1A, PVRL2, FCER1G, HSPD1, LBP, IL12B, CLEC7A	1367	34	8785	2.6462	0.975593	0.0702148	1.99108
GOTERM_BP_FAT	GO:0048584~positive regulation of response to stimulus	31	1.16585	0.00201185	ADORA3, TLR2, KLRK1, TLR4, C1S, ADA, TNFRSF1A, FCGR1A, FCN2, PVRL2, IL1B, FCER1G, C2, LBP, THBS1, CRTAM, CARD9, ADAM10, IL8, CFB, THEMIS, POLR3D, C1QB, P2RX7, TNFSF13B, NPY, PLCG1, EEF1E1, IL12B, CLEC7A, HSPD1	1367	114	8785	1.74755	0.998865	0.0962522	3.6063
GOTERM_BP_FAT	GO:0050778~positive regulation of immune response	22	0.827379	0.00576022	CRTAM, CARD9, CFB, THEMIS, KLRK1, TLR2, C1S, ADA, POLR3D, C1QB, P2RX7, TNFSF13B, PLCG1, FCN2, FCGR1A, PVRL2, FCER1G, CLEC7A, IL12B, LBP, C2, HSPD1	1367	77	8785	1.83614	1	0.186917	9.9999
GOTERM_BP_FAT	GO:0002684~positive regulation of immune system process	32	1.20346	0.0104769	PLDN, ADORA3, TLR2, KLRK1, TLR4, C1S, ADA, AQP3, FCGR1A, FCN2, PVRL2, IL1B, FCER1G, C2, LBP, INPP5D, THBS1, CRTAM, CARD9, ADAM10, THEMIS, CFB, POLR3D, CD83, C1QB, P2RX7, CDKN1A, TNFSF13B, PLCG1, IL12B, CLEC7A, HSPD1	1367	132	8785	1.55793	1	0.26935	17.4765
GOTERM_BP_FAT	GO:0002253~activation of immune response	12	0.451297	0.102683	C1QB, PLCG1, CFB, THEMIS, FCN2, TLR2, KLRK1, FCER1G, C1S, CLEC7A, C2, HSPD1	1367	47	8785	1.6408	1	0.798105	86.1382
Annotation Cluster 24	Enrichment Score: 2.320269905194767
Category	Term	Count	%	PValue	Genes	List Total	Pop Hits	Pop Total	Fold Enrichment	Bonferroni	Benjamini	FDR
GOTERM_MF_FAT	GO:0015078~hydrogen ion transmembrane transporter activity	29	1.09064	6.60229e-06	ATP5D, SLC9A9, ATP6V0E1, COX7B, COX7C, MGC127695, COX5A, UQCRQ, ATP5G3, COX5B, ATP6V0B, ATP6V0C, UQCR10, COX6B1, ATP5O, ATP5I, ATP6V0D1, ATP5H, ATP6V0D2, ATP5J, COX7A2, COX7A1, COX8A, ATP5F1, ATP6V1F, ATP6V1E1, ATP5C1, COX6A1, UQCRB	1405	79	9249	2.41651	0.00705269	0.00235645	0.0105233
GOTERM_MF_FAT	GO:0015077~monovalent inorganic cation transmembrane transporter activity	29	1.09064	1.92081e-05	ATP5D, SLC9A9, ATP6V0E1, COX7B, COX7C, MGC127695, COX5A, UQCRQ, ATP5G3, COX5B, ATP6V0B, ATP6V0C, UQCR10, COX6B1, ATP5O, ATP5I, ATP6V0D1, ATP5H, ATP6V0D2, ATP5J, COX7A2, COX7A1, COX8A, ATP5F1, ATP6V1F, ATP6V1E1, ATP5C1, COX6A1, UQCRB	1405	83	9249	2.30006	0.0203807	0.00410979	0.0306127
GOTERM_MF_FAT	GO:0022890~inorganic cation transmembrane transporter activity	34	1.27868	2.42622e-05	ATP5D, SLC9A9, SLC39A14, ATP6V0E1, COX7B, COX7C, MGC127695, COX5A, UQCRQ, ATP5G3, COX5B, ATP6V0B, ATP2B1, ATP6V0C, UQCR10, COX6B1, ATP5O, ATP5I, ATP6V0D1, ATP5H, ATP6V0D2, SLC39A3, ATP5J, SLC39A1, COX7A2, COX7A1, COX8A, ATP5F1, ATP6V1F, ATP2A3, ATP6V1E1, ATP5C1, COX6A1, UQCRB	1405	106	9249	2.1115	0.025674	0.00370873	0.0386661
GOTERM_BP_FAT	GO:0006119~oxidative phosphorylation	23	0.864987	5.0417e-05	ATP5D, ATP6V0E1, UQCRC1, NDUFB8, NDUFA7, NDUFAB1, ATP5F1, NDUFC2, ATP5G3, SDHAF2, ATP6V0B, ATP6V1F, ATP6V0C, UQCR10, ATP6V1E1, ATP5C1, ATP5O, ATP5I, ATP6V0D1, ATP5H, ATP6V0D2, ATP5J, UQCRB	1367	60	8785	2.46348	0.156131	0.0105538	0.0919113
GOTERM_BP_FAT	GO:0009144~purine nucleoside triphosphate metabolic process	30	1.12824	0.000304775	ATP5D, ATP6V0E1, ATP1B3, ATP10D, ATP5G3, ADA, ATP6V0B, ATP2B1, ATP6V0C, ATP5O, ATP5I, ATP6V0D1, ENTPD1, ATP5H, ATP6V0D2, ATP5J, ATP8B4, ATP5J2, AK1, ATP5F1, ATP11B, ATP11A, ATP11C, NME6, ATP6V1F, NME3, ATP2A3, ATP6V1E1, ATP5C1, ATP8A1	1367	98	8785	1.96729	0.641682	0.0359912	0.554396
GOTERM_BP_FAT	GO:0009150~purine ribonucleotide metabolic process	33	1.24107	0.000368128	ATP5D, ATP6V0E1, ATP1B3, ATP10D, ATP5G3, ADA, ATP6V0B, ATP2B1, ATP6V0C, ATP5O, ATP5I, ATP6V0D1, ENTPD1, ATP5H, ATP6V0D2, IMPDH1, IMPDH2, ATP5J, ATP8B4, ATP5J2, AK1, ATP5F1, ATP11B, ATP11A, ATP11C, ATP6V1F, NME6, NME3, PDE2A, ATP2A3, ATP6V1E1, ATP5C1, ATP8A1	1367	113	8785	1.87676	0.710533	0.0404816	0.669271
GOTERM_BP_FAT	GO:0009259~ribonucleotide metabolic process	34	1.27868	0.000385632	ATP5D, ATP6V0E1, ATP1B3, ATP10D, ATP5G3, ADA, ATP6V0B, ATP2B1, ATP6V0C, ATP5O, ATP5I, ATP6V0D1, ENTPD1, ATP5H, ATP6V0D2, IMPDH1, IMPDH2, ATP5J, ATP8B4, ATP5J2, AK1, ATP5F1, ATP11B, ATP11A, ATP11C, ATP6V1F, NME6, UMPS, NME3, PDE2A, ATP2A3, ATP6V1E1, ATP5C1, ATP8A1	1367	118	8785	1.8517	0.727106	0.039771	0.700988
GOTERM_BP_FAT	GO:0034404~nucleobase, nucleoside and nucleotide biosynthetic process	42	1.57954	0.000401144	ATP5D, ATP6V0E1, KYNU, ATP1B3, ADCY7, CTPS, DTYMK, ATP10D, QTRT1, HPRT1, ATP5G3, ADA, ATP6V0B, ATP6V0C, ATP2B1, ATP5O, ATP5I, ATP6V0D1, ATP5H, ATP6V0D2, IMPDH1, IMPDH2, ATP5J, ATP8B4, NMNAT2, ATP5J2, ATP5F1, ATP11B, ATP11A, ATP11C, ATP6V1F, NME6, APRT, UMPS, DHFR, NME3, ATP2A3, ATP6V1E1, ATP5C1, GUCY1B3, NMNAT1, ATP8A1	1367	157	8785	1.71919	0.740999	0.038954	0.729088
GOTERM_BP_FAT	GO:0034654~nucleobase, nucleoside, nucleotide and nucleic acid biosynthetic process	42	1.57954	0.000401144	ATP5D, ATP6V0E1, KYNU, ATP1B3, ADCY7, CTPS, DTYMK, ATP10D, QTRT1, HPRT1, ATP5G3, ADA, ATP6V0B, ATP6V0C, ATP2B1, ATP5O, ATP5I, ATP6V0D1, ATP5H, ATP6V0D2, IMPDH1, IMPDH2, ATP5J, ATP8B4, NMNAT2, ATP5J2, ATP5F1, ATP11B, ATP11A, ATP11C, ATP6V1F, NME6, APRT, UMPS, DHFR, NME3, ATP2A3, ATP6V1E1, ATP5C1, GUCY1B3, NMNAT1, ATP8A1	1367	157	8785	1.71919	0.740999	0.038954	0.729088
GOTERM_BP_FAT	GO:0006163~purine nucleotide metabolic process	37	1.3915	0.000427064	ATP5D, ATP6V0E1, ATP1B3, ADCY7, ATP10D, HPRT1, ATP5G3, ADA, ATP6V0B, ATP2B1, ATP6V0C, ATP5O, ATP5I, ATP6V0D1, ENTPD1, ATP5H, ATP6V0D2, IMPDH1, IMPDH2, ATP5J, ATP8B4, ATP5J2, AK1, ATP5F1, ATP11B, ATP11A, ATP11C, ATP6V1F, NME6, NME3, PDE2A, ATP2A3, ATP6V1E1, PDE5A, ATP5C1, GUCY1B3, ATP8A1	1367	133	8785	1.78782	0.762653	0.0402595	0.776026
GOTERM_BP_FAT	GO:0009199~ribonucleoside triphosphate metabolic process	29	1.09064	0.000599105	ATP5D, ATP6V0E1, ATP1B3, ATP10D, ATP5G3, ATP6V0B, ATP2B1, ATP6V0C, ATP5O, ATP5I, ATP6V0D1, ENTPD1, ATP5H, ATP6V0D2, ATP5J, ATP8B4, ATP5J2, AK1, ATP5F1, ATP11B, ATP11A, ATP11C, NME6, ATP6V1F, NME3, ATP2A3, ATP6V1E1, ATP5C1, ATP8A1	1367	97	8785	1.92132	0.867051	0.0530746	1.08703
GOTERM_BP_FAT	GO:0009205~purine ribonucleoside triphosphate metabolic process	29	1.09064	0.000599105	ATP5D, ATP6V0E1, ATP1B3, ATP10D, ATP5G3, ATP6V0B, ATP2B1, ATP6V0C, ATP5O, ATP5I, ATP6V0D1, ENTPD1, ATP5H, ATP6V0D2, ATP5J, ATP8B4, ATP5J2, AK1, ATP5F1, ATP11B, ATP11A, ATP11C, NME6, ATP6V1F, NME3, ATP2A3, ATP6V1E1, ATP5C1, ATP8A1	1367	97	8785	1.92132	0.867051	0.0530746	1.08703
GOTERM_BP_FAT	GO:0009165~nucleotide biosynthetic process	40	1.50432	0.000603634	ATP5D, ATP6V0E1, KYNU, ATP1B3, ADCY7, CTPS, DTYMK, ATP10D, HPRT1, ATP5G3, ADA, ATP6V0B, ATP6V0C, ATP2B1, ATP5O, ATP5I, ATP6V0D1, ATP5H, ATP6V0D2, IMPDH1, IMPDH2, ATP5J, ATP8B4, NMNAT2, ATP5J2, ATP5F1, ATP11B, ATP11A, ATP11C, ATP6V1F, NME6, UMPS, DHFR, NME3, ATP2A3, ATP6V1E1, ATP5C1, GUCY1B3, NMNAT1, ATP8A1	1367	150	8785	1.71373	0.869064	0.0520953	1.09521
GOTERM_BP_FAT	GO:0046034~ATP metabolic process	27	1.01542	0.000629147	ATP5D, ATP6V0E1, ATP1B3, ATP10D, ATP5G3, ATP6V0B, ATP2B1, ATP6V0C, ATP5O, ATP5I, ATP6V0D1, ENTPD1, ATP5H, ATP6V0D2, ATP5J, ATP8B4, ATP5J2, AK1, ATP11B, ATP5F1, ATP11A, ATP11C, ATP6V1F, ATP2A3, ATP6V1E1, ATP5C1, ATP8A1	1367	88	8785	1.97176	0.879849	0.0528838	1.14125
GOTERM_BP_FAT	GO:0009152~purine ribonucleotide biosynthetic process	30	1.12824	0.000634089	ATP5D, ATP6V0E1, ATP1B3, ATP10D, ATP5G3, ADA, ATP6V0B, ATP2B1, ATP6V0C, ATP5O, ATP5I, ATP6V0D1, ATP5H, ATP6V0D2, IMPDH1, IMPDH2, ATP5J, ATP8B4, ATP5J2, ATP5F1, ATP11B, ATP11A, ATP11C, NME6, ATP6V1F, NME3, ATP2A3, ATP6V1E1, ATP5C1, ATP8A1	1367	102	8785	1.89014	0.881833	0.0519911	1.15016
GOTERM_BP_FAT	GO:0009260~ribonucleotide biosynthetic process	31	1.16585	0.000665405	ATP5D, ATP6V0E1, ATP1B3, ATP10D, ATP5G3, ADA, ATP6V0B, ATP2B1, ATP6V0C, ATP5O, ATP5I, ATP6V0D1, ATP5H, ATP6V0D2, IMPDH1, IMPDH2, ATP5J, ATP8B4, ATP5J2, ATP5F1, ATP11B, ATP11A, ATP11C, NME6, ATP6V1F, UMPS, NME3, ATP2A3, ATP6V1E1, ATP5C1, ATP8A1	1367	107	8785	1.86188	0.893665	0.0519624	1.20664
GOTERM_BP_FAT	GO:0006164~purine nucleotide biosynthetic process	33	1.24107	0.000717136	ATP5D, ATP6V0E1, ATP1B3, ADCY7, ATP10D, HPRT1, ATP5G3, ADA, ATP6V0B, ATP2B1, ATP6V0C, ATP5O, ATP5I, ATP6V0D1, ATP5H, ATP6V0D2, IMPDH1, IMPDH2, ATP5J, ATP8B4, ATP5J2, ATP5F1, ATP11B, ATP11A, ATP11C, ATP6V1F, NME6, NME3, ATP2A3, ATP6V1E1, ATP5C1, GUCY1B3, ATP8A1	1367	117	8785	1.8126	0.910674	0.0546249	1.29987
GOTERM_BP_FAT	GO:0009145~purine nucleoside triphosphate biosynthetic process	27	1.01542	0.000759915	ATP5D, ATP6V0E1, ATP1B3, ATP10D, ATP5G3, ATP6V0B, ATP2B1, ATP6V0C, ATP5O, ATP5I, ATP6V0D1, ATP5H, ATP6V0D2, ATP5J, ATP8B4, ATP5J2, ATP5F1, ATP11B, ATP11A, ATP11C, NME6, ATP6V1F, NME3, ATP2A3, ATP6V1E1, ATP5C1, ATP8A1	1367	89	8785	1.94961	0.922665	0.0565132	1.3769
GOTERM_BP_FAT	GO:0009206~purine ribonucleoside triphosphate biosynthetic process	27	1.01542	0.000759915	ATP5D, ATP6V0E1, ATP1B3, ATP10D, ATP5G3, ATP6V0B, ATP2B1, ATP6V0C, ATP5O, ATP5I, ATP6V0D1, ATP5H, ATP6V0D2, ATP5J, ATP8B4, ATP5J2, ATP5F1, ATP11B, ATP11A, ATP11C, NME6, ATP6V1F, NME3, ATP2A3, ATP6V1E1, ATP5C1, ATP8A1	1367	89	8785	1.94961	0.922665	0.0565132	1.3769
GOTERM_BP_FAT	GO:0009201~ribonucleoside triphosphate biosynthetic process	27	1.01542	0.000759915	ATP5D, ATP6V0E1, ATP1B3, ATP10D, ATP5G3, ATP6V0B, ATP2B1, ATP6V0C, ATP5O, ATP5I, ATP6V0D1, ATP5H, ATP6V0D2, ATP5J, ATP8B4, ATP5J2, ATP5F1, ATP11B, ATP11A, ATP11C, NME6, ATP6V1F, NME3, ATP2A3, ATP6V1E1, ATP5C1, ATP8A1	1367	89	8785	1.94961	0.922665	0.0565132	1.3769
GOTERM_BP_FAT	GO:0034220~ion transmembrane transport	17	0.639338	0.00077933	ATP5D, ATP6V0E1, ATP5F1, ATP5G3, ATP6V0B, ATP6V1F, ATP6V0C, SLC11A1, ATP6V1E1, ATP5C1, ATP5O, ATP6V0D1, ATP5I, ATP5H, SCARA5, ATP6V0D2, ATP5J	1367	45	8785	2.42778	0.927562	0.0554681	1.41185
GOTERM_BP_FAT	GO:0009142~nucleoside triphosphate biosynthetic process	27	1.01542	0.000913742	ATP5D, ATP6V0E1, ATP1B3, ATP10D, ATP5G3, ATP6V0B, ATP2B1, ATP6V0C, ATP5O, ATP5I, ATP6V0D1, ATP5H, ATP6V0D2, ATP5J, ATP8B4, ATP5J2, ATP5F1, ATP11B, ATP11A, ATP11C, NME6, ATP6V1F, NME3, ATP2A3, ATP6V1E1, ATP5C1, ATP8A1	1367	90	8785	1.92794	0.953948	0.0633905	1.65344
GOTERM_BP_FAT	GO:0006754~ATP biosynthetic process	25	0.940203	0.000958776	ATP5D, ATP6V0E1, ATP1B3, ATP10D, ATP5G3, ATP6V0B, ATP2B1, ATP6V0C, ATP5O, ATP5I, ATP6V0D1, ATP6V0D2, ATP5H, ATP5J, ATP8B4, ATP5J2, ATP11B, ATP5F1, ATP11A, ATP11C, ATP6V1F, ATP2A3, ATP6V1E1, ATP5C1, ATP8A1	1367	81	8785	1.98348	0.960432	0.0650726	1.73425
GOTERM_BP_FAT	GO:0009141~nucleoside triphosphate metabolic process	30	1.12824	0.00145584	ATP5D, ATP6V0E1, ATP1B3, ATP10D, ATP5G3, ADA, ATP6V0B, ATP2B1, ATP6V0C, ATP5O, ATP5I, ATP6V0D1, ENTPD1, ATP5H, ATP6V0D2, ATP5J, ATP8B4, ATP5J2, AK1, ATP5F1, ATP11B, ATP11A, ATP11C, NME6, ATP6V1F, NME3, ATP2A3, ATP6V1E1, ATP5C1, ATP8A1	1367	107	8785	1.80182	0.992593	0.083869	2.62212
GOTERM_BP_FAT	GO:0015992~proton transport	17	0.639338	0.00171645	ATP5D, ATP5J2, ATP6V0E1, ATP5F1, ATP5G3, ATP6V0B, ATP6V1F, ATP6V0C, NNT, ATP6V1E1, ATP5C1, ATP5O, ATP6V0D1, ATP5I, ATP5H, ATP6V0D2, ATP5J	1367	48	8785	2.27605	0.996924	0.0919031	3.0846
GOTERM_BP_FAT	GO:0044271~nitrogen compound biosynthetic process	56	2.10605	0.00204138	ATP5D, ATP6V0E1, KYNU, ADCY7, ATP1B3, CTPS, DTYMK, ATP10D, PSPH, ATP2B1, ATP5O, SPR, ATP6V0D1, ATP5I, ATP5H, IMPDH1, ATP6V0D2, IMPDH2, ATP8B4, ATP5J, MRI1, NMNAT2, HMBS, PADI2, NME6, ATP6V1F, PYCR1, CTH, UMPS, NME3, ATP5C1, GUCY1B3, NMNAT1, BCAT1, ASNS, QTRT1, ASL, HPRT1, ATP5G3, ADA, ATP6V0B, ATP6V0C, MOCS1, ATP5J2, ATP11B, ATP5F1, ATP11A, ATP11C, APRT, ADI1, DHFR, ATP2A3, ATP6V1E1, PHGDH, SLC5A…	1367	243	8785	1.481	0.998972	0.0962312	3.65831
SP_PIR_KEYWORDS	Hydrogen ion transport	16	0.60173	0.00205733	ATP5D, ATP5J2, ATP6V0E1, ATP5F1, ATP5G3, ATP6V0B, ATP6V1F, ATP6V0C, ATP6V1E1, ATP5C1, ATP5O, ATP6V0D1, ATP5I, ATP5H, ATP6V0D2, ATP5J	1405	37	7349	2.26188	0.670456	0.0492048	2.95254
GOTERM_BP_FAT	GO:0006818~hydrogen transport	17	0.639338	0.00218741	ATP5D, ATP5J2, ATP6V0E1, ATP5F1, ATP5G3, ATP6V0B, ATP6V1F, ATP6V0C, NNT, ATP6V1E1, ATP5C1, ATP5O, ATP6V0D1, ATP5I, ATP5H, ATP6V0D2, ATP5J	1367	49	8785	2.2296	0.999372	0.099972	3.91509
GOTERM_CC_FAT	GO:0016469~proton-transporting two-sector ATPase complex	17	0.639338	0.00323821	ATP5D, ATP5J2, ATP6V0E1, ATP5F1, ATP5G3, ATP6V0B, ATP6V1F, ATP6V0C, ATP6V1E1, ATP5C1, ATPIF1, ATP5O, ATP6V0D1, ATP5I, ATP5H, ATP6V0D2, ATP5J	1179	47	6966	2.13708	0.782959	0.0357196	4.52585
GOTERM_BP_FAT	GO:0015985~energy coupled proton transport, down electrochemical gradient	15	0.564122	0.00327594	ATP5D, ATP6V0E1, ATP5F1, ATP5G3, ATP6V0B, ATP6V1F, ATP6V0C, ATP6V1E1, ATP5C1, ATP5O, ATP6V0D1, ATP5I, ATP5H, ATP6V0D2, ATP5J	1367	42	8785	2.29517	0.999984	0.133665	5.80896
GOTERM_BP_FAT	GO:0015986~ATP synthesis coupled proton transport	15	0.564122	0.00327594	ATP5D, ATP6V0E1, ATP5F1, ATP5G3, ATP6V0B, ATP6V1F, ATP6V0C, ATP6V1E1, ATP5C1, ATP5O, ATP6V0D1, ATP5I, ATP5H, ATP6V0D2, ATP5J	1367	42	8785	2.29517	0.999984	0.133665	5.80896
GOTERM_CC_FAT	GO:0033177~proton-transporting two-sector ATPase complex, proton-transporting domain	11	0.413689	0.00366554	ATP6V0C, ATP5J2, ATP6V0E1, ATP5F1, ATP5I, ATP6V0D1, ATP5H, ATP6V0D2, ATP5G3, ATP6V0B, ATP5J	1179	24	6966	2.70802	0.822652	0.0385475	5.10868
GOTERM_CC_FAT	GO:0045259~proton-transporting ATP synthase complex	11	0.413689	0.00366554	ATP6V0C, ATP5D, ATP5J2, ATP5F1, ATP5C1, ATP5O, ATPIF1, ATP5I, ATP5H, ATP5G3, ATP5J	1179	24	6966	2.70802	0.822652	0.0385475	5.10868
GOTERM_MF_FAT	GO:0005548~phospholipid transporter activity	7	0.263257	0.00795014	ATP11B, ATP11A, ATP10D, ABCA1, ATP11C, ATP8A1, ATP8B4	1405	13	9249	3.54465	0.999808	0.216884	11.9468
GOTERM_CC_FAT	GO:0033179~proton-transporting V-type ATPase, V0 domain	5	0.188041	0.00915081	ATP6V0C, ATP6V0E1, ATP6V0D1, ATP6V0D2, ATP6V0B	1179	6	6966	4.92366	0.986831	0.0813953	12.3019
GOTERM_BP_FAT	GO:0015914~phospholipid transport	9	0.338473	0.0139528	P2RX7, APOE, ATP11B, ATP11A, ATP10D, ABCA1, ATP11C, ATP8A1, ATP8B4	1367	22	8785	2.62902	1	0.319299	22.6063
GOTERM_MF_FAT	GO:0015247~aminophospholipid transporter activity	6	0.225649	0.0166353	ATP11B, ATP11A, ATP10D, ATP11C, ATP8A1, ATP8B4	1405	11	9249	3.59068	1	0.317926	23.4626
GOTERM_MF_FAT	GO:0004012~phospholipid-translocating ATPase activity	6	0.225649	0.0166353	ATP11B, ATP11A, ATP10D, ATP11C, ATP8A1, ATP8B4	1405	11	9249	3.59068	1	0.317926	23.4626
GOTERM_CC_FAT	GO:0045263~proton-transporting ATP synthase complex, coupling factor F(o)	7	0.263257	0.0291156	ATP6V0C, ATP5J2, ATP5F1, ATP5I, ATP5H, ATP5G3, ATP5J	1179	15	6966	2.75725	0.999999	0.210126	34.4218
GOTERM_MF_FAT	GO:0042625~ATPase activity, coupled to transmembrane movement of ions	16	0.60173	0.0315698	ATP5D, ATP1B3, ATP11B, ATP11A, ATP10D, ATP11C, ATP6V1F, ATP2B1, ATP2A3, ATP6V1E1, ATP5C1, ATP5O, ATP6V0D1, ASNA1, ATP8A1, ATP8B4	1405	60	9249	1.75544	1	0.477348	40.0301
GOTERM_BP_FAT	GO:0006869~lipid transport	19	0.714554	0.0457227	RBP4, APOLD1, ANXA1, ATP11B, ATP11A, ATP10D, ATP11C, ABCA1, SIGMAR1, SLCO2A1, P2RX7, PLIN2, APOE, COL4A3BP, NMUR2, LBP, ATP8B4, APOO, ATP8A1	1367	77	8785	1.58576	1	0.599946	57.4105
GOTERM_MF_FAT	GO:0015399~primary active transmembrane transporter activity	23	0.864987	0.0475272	ATP5D, ATP1B3, TIMM17B, ATP11B, ATP11A, ATP10D, ATP11C, TIMM23, ATP6V1F, ATP2B1, TOMM7, ATP2A3, ATP6V1E1, ATP5C1, ABCC3, ABCB10, ATP5O, ASNA1, ATP6V0D1, SEC61A1, SEC61G, ATP8B4, ATP8A1	1405	101	9249	1.49908	1	0.581046	53.9832
GOTERM_MF_FAT	GO:0015405~P-P-bond-hydrolysis-driven transmembrane transporter activity	23	0.864987	0.0475272	ATP5D, ATP1B3, TIMM17B, ATP11B, ATP11A, ATP10D, ATP11C, TIMM23, ATP6V1F, ATP2B1, TOMM7, ATP2A3, ATP6V1E1, ATP5C1, ABCC3, ABCB10, ATP5O, ASNA1, ATP6V0D1, SEC61A1, SEC61G, ATP8B4, ATP8A1	1405	101	9249	1.49908	1	0.581046	53.9832
GOTERM_MF_FAT	GO:0005319~lipid transporter activity	9	0.338473	0.0513426	APOE, ATP11B, ATP11A, ATP10D, ABCA1, ATP11C, ATP8A1, ATP8B4, SLCO2A1	1405	28	9249	2.11594	1	0.580742	56.8351
SP_PIR_KEYWORDS	cf(0)	6	0.225649	0.0611	ATP5J2, ATP5F1, ATP5I, ATP5H, ATP5G3, ATP5J	1405	12	7349	2.6153	1	0.479778	60.0474
GOTERM_BP_FAT	GO:0010876~lipid localization	20	0.752162	0.0740329	RBP4, APOLD1, ANXA1, ATP11B, ATP11A, ATP10D, ATP11C, ABCA1, SIGMAR1, SLCO2A1, P2RX7, PLIN2, APOE, COL4A3BP, NMUR2, IL1B, LBP, ATP8B4, APOO, ATP8A1	1367	87	8785	1.47735	1	0.717283	75.4096
GOTERM_CC_FAT	GO:0000276~mitochondrial proton-transporting ATP synthase complex, coupling factor F(o)	4	0.150432	0.0991369	ATP5F1, ATP5I, ATP5H, ATP5J	1179	7	6966	3.37623	1	0.485471	77.4807
GOTERM_CC_FAT	GO:0005753~mitochondrial proton-transporting ATP synthase complex	5	0.188041	0.0996154	ATP5F1, ATPIF1, ATP5I, ATP5H, ATP5J	1179	11	6966	2.68563	1	0.482622	77.6509
GOTERM_MF_FAT	GO:0019829~cation-transporting ATPase activity	8	0.300865	0.103273	ATP5D, ATP2B1, ATP2A3, ATP6V1E1, ATP5C1, ATP5O, ASNA1, ATP6V1F	1405	27	9249	1.95049	1	0.743017	82.4038
GOTERM_MF_FAT	GO:0015662~ATPase activity, coupled to transmembrane movement of ions, phosphorylative mechanism	11	0.413689	0.120024	ATP2B1, ATP1B3, ATP2A3, ATP6V1E1, ATP11B, ATP11A, ATP10D, ATP11C, ATP6V0D1, ATP8A1, ATP8B4	1405	44	9249	1.64573	1	0.778254	86.9718
GOTERM_MF_FAT	GO:0016887~ATPase activity	39	1.46672	0.174034	MYL6, ATP5D, DNAH11, ATP1B3, ATP10D, ABCA1, DNAH7, ATP2B1, FANCM, DDX49, DDX3X, DDX19B, DDX24, DDX3Y, ABCB10, ATP5O, ATP5I, ATP6V0D1, ATP8B4, ATF7IP, ABCA10, ATP5F1, ATP11B, ATP11A, ABCB1, ATP11C, HLTF, GTF2H2, ATP6V1F, DDX58, DDX56, ATP2A3, ATP6V1E1, PSMC2, EIF4A1, ABCC3, ATP5C1, ASNA1, DDX52, ATP8A1	1405	215	9249	1.19411	1	0.863301	95.2531
GOTERM_CC_FAT	GO:0033176~proton-transporting V-type ATPase complex	6	0.225649	0.17561	ATP6V0C, ATP6V0E1, ATP6V0D1, ATP6V0D2, ATP6V0B, ATP6V1F	1179	18	6966	1.96947	1	0.648471	93.655
GOTERM_MF_FAT	GO:0042626~ATPase activity, coupled to transmembrane movement of substances	18	0.676946	0.225038	ATP5D, ATP1B3, ATP11B, ATP11A, ATP10D, ATP11C, ATP6V1F, ATP2B1, ATP2A3, ATP6V1E1, ATP5C1, ABCC3, ABCB10, ATP5O, ATP6V0D1, ASNA1, ATP8B4, ATP8A1	1405	92	9249	1.28796	1	0.918513	98.2814
GOTERM_MF_FAT	GO:0043492~ATPase activity, coupled to movement of substances	18	0.676946	0.239074	ATP5D, ATP1B3, ATP11B, ATP11A, ATP10D, ATP11C, ATP6V1F, ATP2B1, ATP2A3, ATP6V1E1, ATP5C1, ABCC3, ABCB10, ATP5O, ATP6V0D1, ASNA1, ATP8B4, ATP8A1	1405	93	9249	1.27411	1	0.926839	98.7158
GOTERM_MF_FAT	GO:0016820~hydrolase activity, acting on acid anhydrides, catalyzing transmembrane movement of substances	18	0.676946	0.239074	ATP5D, ATP1B3, ATP11B, ATP11A, ATP10D, ATP11C, ATP6V1F, ATP2B1, ATP2A3, ATP6V1E1, ATP5C1, ABCC3, ABCB10, ATP5O, ATP6V0D1, ASNA1, ATP8B4, ATP8A1	1405	93	9249	1.27411	1	0.926839	98.7158
GOTERM_MF_FAT	GO:0042623~ATPase activity, coupled	29	1.09064	0.437737	ATP5D, MYL6, ATP1B3, ATP10D, ATP2B1, FANCM, DDX49, DDX3X, DDX19B, DDX24, DDX3Y, ABCB10, ATP5O, ATP6V0D1, ATP8B4, ATP11B, ATP11A, ATP11C, GTF2H2, ATP6V1F, DDX58, DDX56, ATP2A3, ATP6V1E1, EIF4A1, ATP5C1, ABCC3, ASNA1, DDX52, ATP8A1	1405	177	9249	1.07856	1	0.984988	99.9897
GOTERM_BP_FAT	GO:0015672~monovalent inorganic cation transport	33	1.24107	0.55657	KCNK17, ATP5D, SLC9A9, ATP6V0E1, ATP1B3, ATP5G3, ATP6V0B, ATP6V0C, SLC24A1, ATP5O, ATP5I, ATP6V0D1, ATP5H, ATP6V0D2, SCNN1A, ATP5J, KCNE4, SLC12A6, ATP5J2, SLC12A2, KCND1, ATP5F1, KCNK1, ATP6V1F, KCNT1, NNT, TSC1, ATP6V1E1, ATP5C1, KCTD18, SCN4B, SLC5A7, KCTD12	1367	208	8785	1.01959	1	0.998045	100
SP_PIR_KEYWORDS	ion transport	42	1.57954	0.598924	KCNK17, ATP5D, SLC9A9, SLC39A14, TF, ATP6V0E1, ATP1B3, ATOX1, SFXN4, ATP5G3, ATP6V0B, ATP6V0C, SLC11A1, SLC24A1, ATP5O, SLCO3A1, ATP5I, ATP6V0D1, ATP5H, ATP6V0D2, SCNN1A, SLC39A3, SLC39A1, KCNE4, ATP5J, ATP5J2, KCND1, ATP5F1, CLIC1, TCN2, KCNK1, ITPR3, CACNA1S, ITPR1, ATP6V1F, ATP6V1E1, CLIC5, ATP5C1, SCN4B, GUCY1B3, SLC5A7, SCARA5	1405	220	7349	0.99857	1	0.978659	99.9998
Annotation Cluster 25	Enrichment Score: 2.2857932656539677
Category	Term	Count	%	PValue	Genes	List Total	Pop Hits	Pop Total	Fold Enrichment	Bonferroni	Benjamini	FDR
GOTERM_BP_FAT	GO:0006417~regulation of translation	18	0.676946	0.00200365	SRP14, MAGOH, MKNK1, EIF5A, TARBP2, EIF4EBP1, EIF4E, TSC1, RBM8A, TIA1, EIF2S1, WIBG, QKI, FAM129A, THBS1, EIF5A2, PPP1R15A, SERP1	1367	53	8785	2.18258	0.998833	0.0972587	3.59186
GOTERM_BP_FAT	GO:0032268~regulation of cellular protein metabolic process	41	1.54193	0.00219377	SRP14, A2M, GCLC, AURKAIP1, CSF1, EDN1, EIF5A, MKNK1, IL10, LIF, PRKAR2B, BAK1, EIF4EBP1, NDUFS4, RBM8A, APOE, WIBG, TIA1, BCL2, IL1B, QKI, PDGFD, THBS1, FAM129A, INSR, EGFR, TNXB, SOCS3, TGFBR1, MAGOH, ADIPOQ, OSM, TARBP2, P2RX7, EIF4E, TSC1, CCND2, EIF2S1, PPP1R15A, EIF5A2, SERP1	1367	165	8785	1.59688	0.999385	0.0989084	3.92627
GOTERM_BP_FAT	GO:0010608~posttranscriptional regulation of gene expression	23	0.864987	0.00799148	SRP14, MAGOH, MKNK1, EIF5A, AURKA, TARBP2, ASGR2, EIF4EBP1, MOV10, EIF4E, TSC1, RBM8A, WIBG, BCL2, TIA1, EIF2S1, QKI, HSPD1, FAM129A, THBS1, EIF5A2, PPP1R15A, SERP1	1367	84	8785	1.75963	1	0.224977	13.6132
SP_PIR_KEYWORDS	translation regulation	10	0.376081	0.0204732	TARBP2, EIF4EBP1, EIF4E, RBM8A, MAGOH, WIBG, EIF2S1, MKNK1, QKI, PPP1R15A	1405	23	7349	2.27418	0.999986	0.279586	25.9943
Annotation Cluster 26	Enrichment Score: 2.26208452790952
Category	Term	Count	%	PValue	Genes	List Total	Pop Hits	Pop Total	Fold Enrichment	Bonferroni	Benjamini	FDR
GOTERM_BP_FAT	GO:0045087~innate immune response	20	0.752162	0.00165212	CFB, CNPY3, TLR2, POLR3A, TLR4, C1S, ECSIT, TLR7, PRDX1, SIGIRR, MIF, CYBA, C1QB, TNFRSF1A, LYST, FCN2, CLEC7A, LBP, C2, RAB27A	1367	61	8785	2.10704	0.996179	0.0900459	2.97064
SP_PIR_KEYWORDS	immune response	24	0.902595	0.00625878	OLR1, POLR3K, CFB, THEMIS, TLR2, CNPY3, PGLYRP1, POLR3A, TLR4, C1S, ECSIT, PSMB8, POLR3D, PSMB9, MIF, BOLA-NC1, PSMA1, C1QB, FCN2, POMP, ERAP2, CLEC7A, C2, CD14	1405	72	7349	1.74353	0.966091	0.126602	8.73171
SP_PIR_KEYWORDS	innate immunity	14	0.526514	0.0158203	POLR3K, CFB, TLR2, CNPY3, POLR3A, TLR4, C1S, ECSIT, MIF, POLR3D, C1QB, FCN2, CLEC7A, C2	1405	37	7349	1.97915	0.999815	0.242148	20.7104
Annotation Cluster 27	Enrichment Score: 2.2603760972550564
Category	Term	Count	%	PValue	Genes	List Total	Pop Hits	Pop Total	Fold Enrichment	Bonferroni	Benjamini	FDR
GOTERM_MF_FAT	GO:0042802~identical protein binding	59	2.21888	0.000410629	CLDN3, RABAC1, APOE, DCTPP1, MRI1, EGFR, EXOSC8, HSP90AA1, PDXK, ADAM10, FADD, STK4, C1QB, TARBP2, DOK2, SDS, PSMA4, VEGFA, CLDN1, COL1A2, SNRPB, ATPIF1, COL1A1, IL12B, MAP3K13, CAV2, PLDN, GGCT, CSF1, TFG, CCDC91, PSMA7, HPRT1, SLC11A1, ECE2, RILPL2, PVRL1, PVRL2, PYCARD, GALE, NEFL, B4GALT1, SSSCA1, CARD9, S100A16, S100A11, TREX1, OXSR1, ITGA4, ADIPOQ, TRADD, IRF9, CCT7, DDX56, ATF3, JMJD6, RAS…	1405	249	9249	1.55981	0.356147	0.0333009	0.652526
GOTERM_MF_FAT	GO:0046983~protein dimerization activity	48	1.80519	0.00752442	CAV2, GCLC, BACH2, GGCT, CREM, POLR2J, CSF1, SOX5, HPRT1, SLC11A1, ECE2, PVRL1, APOE, BCL2, PVRL2, PYCARD, GALE, SUPT4H1, NFIL3, B4GALT1, EGFR, IKZF3, CARD9, NFE2, S100A16, HSP90AA1, PDXK, ADAM10, CEBPD, TGFBR1, S100A11, TREX1, FOSB, STK4, ADIPOQ, DDIT3, JUNB, C1QB, CYBA, TARBP2, ATF3, SDS, VEGFA, ATPIF1, IRF3, IL12B, SMC1A, MAP3K13	1405	219	9249	1.44283	0.999695	0.211906	11.3426
GOTERM_MF_FAT	GO:0042803~protein homodimerization activity	29	1.09064	0.0535734	CAV2, GGCT, CSF1, HPRT1, SLC11A1, ECE2, PVRL1, APOE, PVRL2, PYCARD, GALE, B4GALT1, PDXK, S100A16, HSP90AA1, ADAM10, CARD9, S100A11, TREX1, STK4, ADIPOQ, TARBP2, C1QB, SDS, VEGFA, ATPIF1, IRF3, IL12B, MAP3K13	1405	136	9249	1.40371	1	0.585628	58.4249
Annotation Cluster 28	Enrichment Score: 2.1848419757223683
Category	Term	Count	%	PValue	Genes	List Total	Pop Hits	Pop Total	Fold Enrichment	Bonferroni	Benjamini	FDR
GOTERM_MF_FAT	GO:0030246~carbohydrate binding	42	1.57954	5.86369e-05	GALNT1, MASP1, C10H15ORF24, PGLYRP1, TLR2, KLRK1, VTN, FSTL1, DCN, CALR, ASGR2, CRISPLD2, APOE, FCN2, CLEC6A, THBS1, PTX3, GPNMB, SELPLG, LPHN1, SELP, TNXB, OLR1, SELL, LGALS1, CHI3L1, LGALS8, COLEC12, STAB2, LRPAP1, MAN2A1, BGN, CLEC3B, CD34, CD209, VEGFA, GFPT2, PTCH1, VCAN, ADAMTS1, CLEC7A, CLEC14A	1405	148	9249	1.86813	0.0609256	0.00696017	0.0934244
GOTERM_MF_FAT	GO:0001871~pattern binding	19	0.714554	0.0109719	TNXB, PGLYRP1, TLR2, FSTL1, VTN, STAB2, DCN, LRPAP1, BGN, APOE, CRISPLD2, VEGFA, ADAMTS1, VCAN, PTCH1, CLEC7A, THBS1, GPNMB, PTX3	1405	68	9249	1.83934	0.999993	0.261589	16.1261
GOTERM_MF_FAT	GO:0030247~polysaccharide binding	19	0.714554	0.0109719	TNXB, PGLYRP1, TLR2, FSTL1, VTN, STAB2, DCN, LRPAP1, BGN, APOE, CRISPLD2, VEGFA, ADAMTS1, VCAN, PTCH1, CLEC7A, THBS1, GPNMB, PTX3	1405	68	9249	1.83934	0.999993	0.261589	16.1261
GOTERM_MF_FAT	GO:0005539~glycosaminoglycan binding	16	0.60173	0.0172973	TNXB, PGLYRP1, TLR2, FSTL1, STAB2, DCN, LRPAP1, BGN, APOE, CRISPLD2, VEGFA, ADAMTS1, PTCH1, VCAN, THBS1, GPNMB	1405	56	9249	1.88083	1	0.322731	24.2799
GOTERM_MF_FAT	GO:0008201~heparin binding	10	0.376081	0.0975153	TNXB, APOE, CRISPLD2, VEGFA, ADAMTS1, FSTL1, PTCH1, GPNMB, THBS1, LRPAP1	1405	37	9249	1.77917	1	0.734248	80.5139
Annotation Cluster 29	Enrichment Score: 2.154480594359766
Category	Term	Count	%	PValue	Genes	List Total	Pop Hits	Pop Total	Fold Enrichment	Bonferroni	Benjamini	FDR
KEGG_PATHWAY	bta00240:Pyrimidine metabolism	29	1.09064	0.000750271	POLR2H, POLR2G, POLR2F, POLR2E, POLR2L, POLR2K, CTPS, POLR2J, DTYMK, PNPT1, POLR2I, DCK, UPP1, RRM2B, POLR2D, TK1, POLE4, POLE2, NT5C2, UCK2, ENTPD1, NT5C, POLR3K, POLR3A, NME6, POLR3D, POLD4, UMPS, NME3	838	91	4940	1.87862	0.125715	0.0221426	0.919379
GOTERM_CC_FAT	GO:0005665~DNA-directed RNA polymerase II, core complex	7	0.263257	0.00121986	POLR2G, POLR2F, POLR2E, POLR2L, POLR2J, POLR2I, POLR2D	1179	9	6966	4.59542	0.437243	0.0146331	1.72785
GOTERM_CC_FAT	GO:0030880~RNA polymerase complex	8	0.300865	0.00258962	POLR2G, POLR2F, POLR2E, POLR2L, POLR2J, POLR2I, POLR2D, POLR3D	1179	13	6966	3.63594	0.705151	0.0293483	3.6349
GOTERM_CC_FAT	GO:0000428~DNA-directed RNA polymerase complex	8	0.300865	0.00258962	POLR2G, POLR2F, POLR2E, POLR2L, POLR2J, POLR2I, POLR2D, POLR3D	1179	13	6966	3.63594	0.705151	0.0293483	3.6349
GOTERM_CC_FAT	GO:0055029~nuclear DNA-directed RNA polymerase complex	8	0.300865	0.00258962	POLR2G, POLR2F, POLR2E, POLR2L, POLR2J, POLR2I, POLR2D, POLR3D	1179	13	6966	3.63594	0.705151	0.0293483	3.6349
KEGG_PATHWAY	bta03020:RNA polymerase	12	0.451297	0.00290536	POLR2H, POLR2G, POLR2F, POLR2E, POLR3K, POLR2L, POLR2K, POLR2J, POLR2I, POLR3A, POLR2D, POLR3D	838	27	4940	2.61999	0.405965	0.0630281	3.5172
GOTERM_MF_FAT	GO:0003899~DNA-directed RNA polymerase activity	11	0.413689	0.0103719	POLR2G, POLR2F, POLR2E, POLR3K, POLR2L, POLR2K, POLR2J, POLR2I, POLR3A, POLR2D, POLR3D	1405	30	9249	2.41374	0.999986	0.254816	15.3113
GOTERM_MF_FAT	GO:0034062~RNA polymerase activity	11	0.413689	0.0103719	POLR2G, POLR2F, POLR2E, POLR3K, POLR2L, POLR2K, POLR2J, POLR2I, POLR3A, POLR2D, POLR3D	1405	30	9249	2.41374	0.999986	0.254816	15.3113
GOTERM_BP_FAT	GO:0006351~transcription, DNA-dependent	20	0.752162	0.0103771	TAF1, POLR2G, TAF4, POLR2F, POLR2E, RNASEK, POLR2L, POLR2J, POLR2I, ELL3, DDIT3, AHR, GTF2H2, POLR3D, ADRM1, TAF12, GTF2F1, NPM3, TCEA1, SUPT4H1	1367	71	8785	1.81028	1	0.269183	17.3246
GOTERM_BP_FAT	GO:0032774~RNA biosynthetic process	20	0.752162	0.0162189	TAF1, POLR2G, TAF4, POLR2F, POLR2E, RNASEK, POLR2L, POLR2J, POLR2I, ELL3, DDIT3, AHR, GTF2H2, POLR3D, ADRM1, TAF12, GTF2F1, NPM3, TCEA1, SUPT4H1	1367	74	8785	1.73689	1	0.341043	25.7868
SP_PIR_KEYWORDS	dna-directed rna polymerase	10	0.376081	0.0204732	POLR2G, POLR2F, POLR2E, POLR3K, POLR2L, POLR2K, POLR2J, POLR2I, POLR3A, POLR3D	1405	23	7349	2.27418	0.999986	0.279586	25.9943
GOTERM_BP_FAT	GO:0006366~transcription from RNA polymerase II promoter	13	0.488906	0.0273427	POLR2G, POLR2F, POLR2E, POLR2L, POLR2J, POLR2I, ELL3, AHR, GTF2H2, DDIT3, ADRM1, GTF2F1, SUPT4H1	1367	43	8785	1.94289	1	0.470064	39.6871
GOTERM_MF_FAT	GO:0016779~nucleotidyltransferase activity	21	0.789771	0.0273772	PTGES3, POLR2G, NMNAT2, UAP1, POLR2F, POLR2E, POLR2L, POLR3K, POLR2K, POLR2J, POLR2I, POLR3A, POLR2D, POLR3D, POLD4, POLE4, POLE2, PCYT1A, PAPSS2, EIF2B3, NMNAT1	1405	85	9249	1.62637	1	0.442047	35.7551
GOTERM_CC_FAT	GO:0016591~DNA-directed RNA polymerase II, holoenzyme	12	0.451297	0.0536547	POLR2G, TAF1, POLR2F, TAF4, POLR2E, TAF12, POLR2L, POLR2J, POLR2I, EDF1, POLR2D, GTF2H2	1179	39	6966	1.81797	1	0.333592	54.5009
Annotation Cluster 30	Enrichment Score: 2.0203297364885984
Category	Term	Count	%	PValue	Genes	List Total	Pop Hits	Pop Total	Fold Enrichment	Bonferroni	Benjamini	FDR
GOTERM_CC_FAT	GO:0005746~mitochondrial respiratory chain	12	0.451297	6.2186e-05	NDUFS4, COX7A2, COX7A1, NDUFA9, NDUFB8, NDUFV1, NDUFA6, COX7B, NDUFAB1, COX6A1, NDUFA13, MGC127695	1179	19	6966	3.73162	0.0288657	0.00127269	0.0887613
GOTERM_CC_FAT	GO:0030964~NADH dehydrogenase complex	6	0.225649	0.016364	NDUFS4, NDUFA9, NDUFB8, NDUFV1, NDUFA6, NDUFAB1	1179	10	6966	3.54504	0.999578	0.129573	20.9904
GOTERM_CC_FAT	GO:0045271~respiratory chain complex I	6	0.225649	0.016364	NDUFS4, NDUFA9, NDUFB8, NDUFV1, NDUFA6, NDUFAB1	1179	10	6966	3.54504	0.999578	0.129573	20.9904
GOTERM_CC_FAT	GO:0005747~mitochondrial respiratory chain complex I	6	0.225649	0.016364	NDUFS4, NDUFA9, NDUFB8, NDUFV1, NDUFA6, NDUFAB1	1179	10	6966	3.54504	0.999578	0.129573	20.9904
SP_PIR_KEYWORDS	ubiquinone	6	0.225649	0.290395	NDUFS7, NDUFA9, NDUFB8, NDUFV1, NDUFS8, NDUFB1	1405	19	7349	1.65177	1	0.865985	99.3209
Annotation Cluster 31	Enrichment Score: 1.9977186947023373
Category	Term	Count	%	PValue	Genes	List Total	Pop Hits	Pop Total	Fold Enrichment	Bonferroni	Benjamini	FDR
SP_PIR_KEYWORDS	selenium	9	0.338473	0.00817423	SEPX1, GPX1, GPX4, SELK, GPX3, SEP15, SELENBP1, SEPP1, SELS	1405	17	7349	2.76914	0.988014	0.151133	11.2586
GOTERM_MF_FAT	GO:0008430~selenium binding	9	0.338473	0.00886983	SEPX1, GPX1, GPX4, SELK, GPX3, SEP15, SELENBP1, SEPP1, SELS	1405	21	9249	2.82125	0.999929	0.227507	13.239
SP_PIR_KEYWORDS	selenocysteine	8	0.300865	0.0140114	SEPX1, GPX1, GPX4, SELK, GPX3, SEP15, SEPP1, SELS	1405	15	7349	2.78966	0.999502	0.223935	18.5631
Annotation Cluster 32	Enrichment Score: 1.9737731157761211
Category	Term	Count	%	PValue	Genes	List Total	Pop Hits	Pop Total	Fold Enrichment	Bonferroni	Benjamini	FDR
SP_PIR_KEYWORDS	Lectin	23	0.864987	0.00172246	LY75, SELP, GALNT1, OLR1, MASP1, SELL, LGALS1, KLRK1, CHI3L1, LGALS8, COLEC12, CALR, CLEC11A, ASGR2, CLEC3B, FCN2, CD209, CLEC6A, VCAN, CLEC7A, SELPLG, CLEC14A, LPHN1	1405	62	7349	1.94039	0.605134	0.0453977	2.47756
GOTERM_MF_FAT	GO:0005529~sugar binding	22	0.827379	0.00258577	SELP, GALNT1, OLR1, MASP1, SELL, LGALS1, KLRK1, CHI3L1, LGALS8, COLEC12, CALR, ASGR2, CLEC3B, FCN2, CD209, GFPT2, CLEC6A, VCAN, CLEC7A, SELPLG, CLEC14A, LPHN1	1405	74	9249	1.95708	0.937684	0.123806	4.04297
INTERPRO	IPR002353:Type II antifreeze protein	7	0.263257	0.00396639	ASGR2, OLR1, CD209, KLRK1, COLEC12, CLEC6A, CLEC7A	1678	10	9171	3.8258	0.999828	0.418267	6.66936
SMART	SM00034:CLECT	17	0.639338	0.00521764	LY75, SELP, OLR1, SELL, ATRN, KLRK1, CHODL, COLEC12, CLEC11A, ASGR2, CLEC12A, CLEC3B, CD209, CLEC6A, VCAN, CLEC7A, CLEC14A	741	49	4364	2.04324	0.828461	0.356438	6.86728
INTERPRO	IPR001304:C-type lectin	17	0.639338	0.0111538	LY75, SELP, OLR1, SELL, ATRN, KLRK1, CHODL, COLEC12, CLEC11A, ASGR2, CLEC12A, CLEC3B, CD209, CLEC6A, VCAN, CLEC7A, CLEC14A	1678	49	9171	1.89617	1	0.724048	17.6998
INTERPRO	IPR016186:C-type lectin-like	18	0.676946	0.0192951	LY75, SELP, OLR1, SELL, ATRN, KLRK1, CHODL, COLEC12, STAB2, CLEC11A, ASGR2, CLEC12A, CLEC3B, CD209, CLEC6A, VCAN, CLEC7A, CLEC14A	1678	56	9171	1.75675	1	0.855075	28.7072
INTERPRO	IPR018378:C-type lectin, conserved site	12	0.451297	0.0347819	LY75, ASGR2, SELP, OLR1, CLEC3B, SELL, CD209, COLEC12, VCAN, CLEC6A, CLEC7A, CLEC11A	1678	34	9171	1.92898	1	0.94271	45.926
UP_SEQ_FEATURE	domain:C-type lectin	7	0.263257	0.234955	SELP, OLR1, CLEC3B, SELL, COLEC12, VCAN, CLEC7A	1135	21	5635	1.65492	1	1	99.0784
Annotation Cluster 33	Enrichment Score: 1.9689679812760184
Category	Term	Count	%	PValue	Genes	List Total	Pop Hits	Pop Total	Fold Enrichment	Bonferroni	Benjamini	FDR
GOTERM_BP_FAT	GO:0033108~mitochondrial respiratory chain complex assembly	6	0.225649	0.00657023	NDUFAF4, NDUFS4, NDUFS8, BCS1L, SDHAF1, NDUFAF3	1367	9	8785	4.28432	1	0.206417	11.3278
GOTERM_BP_FAT	GO:0010257~NADH dehydrogenase complex assembly	5	0.188041	0.0137328	NDUFAF4, NDUFS4, NDUFS8, BCS1L, NDUFAF3	1367	7	8785	4.59034	1	0.317251	22.2907
GOTERM_BP_FAT	GO:0032981~mitochondrial respiratory chain complex I assembly	5	0.188041	0.0137328	NDUFAF4, NDUFS4, NDUFS8, BCS1L, NDUFAF3	1367	7	8785	4.59034	1	0.317251	22.2907
Annotation Cluster 34	Enrichment Score: 1.9249096767149536
Category	Term	Count	%	PValue	Genes	List Total	Pop Hits	Pop Total	Fold Enrichment	Bonferroni	Benjamini	FDR
GOTERM_BP_FAT	GO:0001944~vasculature development	32	1.20346	0.00269249	FGFR2, ACVRL1, EDN1, COL3A1, GJA1, ANPEP, ELK3, GJA4, CITED2, GPX1, BAK1, APOE, CXCR4, ITGAV, QKI, THBS1, RASA1, ANGPTL4, B4GALT1, SGPL1, PDPN, TGFBR1, ITGA4, JUNB, ANXA2, GPI, JMJD6, DLL4, VEGFA, ECSCR, COL1A2, COL1A1	1367	121	8785	1.69957	0.999886	0.116933	4.79828
GOTERM_BP_FAT	GO:0001568~blood vessel development	31	1.16585	0.0035361	FGFR2, ACVRL1, EDN1, COL3A1, GJA1, ANPEP, ELK3, GJA4, CITED2, GPX1, BAK1, APOE, CXCR4, ITGAV, QKI, THBS1, RASA1, ANGPTL4, B4GALT1, SGPL1, TGFBR1, ITGA4, JUNB, ANXA2, GPI, JMJD6, DLL4, VEGFA, ECSCR, COL1A2, COL1A1	1367	118	8785	1.68831	0.999993	0.140132	6.25634
GOTERM_BP_FAT	GO:0048514~blood vessel morphogenesis	25	0.940203	0.0154305	FGFR2, ACVRL1, EDN1, GJA1, ANPEP, ELK3, CITED2, GPX1, BAK1, APOE, CXCR4, QKI, THBS1, RASA1, ANGPTL4, B4GALT1, SGPL1, TGFBR1, ITGA4, JUNB, ANXA2, GPI, DLL4, ECSCR, VEGFA	1367	99	8785	1.62285	1	0.333614	24.6945
GOTERM_BP_FAT	GO:0001525~angiogenesis	15	0.564122	0.135927	FGFR2, B4GALT1, ACVRL1, EDN1, ANPEP, ELK3, ANXA2, GPI, GPX1, CXCR4, DLL4, VEGFA, ECSCR, THBS1, ANGPTL4	1367	66	8785	1.46056	1	0.853617	93.0369
Annotation Cluster 35	Enrichment Score: 1.843169936911594
Category	Term	Count	%	PValue	Genes	List Total	Pop Hits	Pop Total	Fold Enrichment	Bonferroni	Benjamini	FDR
GOTERM_BP_FAT	GO:0001701~in utero embryonic development	27	1.01542	0.00462027	FGFR2, ACVRL1, EDN1, GJA1, MED21, ITGB1, ADA, CITED2, PRMT1, G2E3, LY6E, COL4A3BP, DAD1, MYB, ADAM10, TGFBR1, EOMES, CSDA, TAB1, JUNB, NMT1, MSX1, PLCG1, PSMC3, GRN, PDGFRA, NLE1	1367	100	8785	1.73515	1	0.162377	8.0992
GOTERM_BP_FAT	GO:0043009~chordate embryonic development	36	1.35389	0.0242272	FGFR2, RBP4, ACVRL1, EDN1, PAX6, GJA1, ABI1, MED21, ITGB1, ADA, CITED2, PRMT1, G2E3, LY6E, COL4A3BP, DAD1, MYB, IPMK, ADAM10, TGFBR1, EOMES, CSDA, TAB1, JUNB, NMT1, MSX1, TSC1, PLCG1, PSMC3, SFRP2, GRN, NLE1, PHGDH, PDGFRA, PTCH1, COL1A1	1367	162	8785	1.42811	1	0.436425	36.0648
GOTERM_BP_FAT	GO:0009792~embryonic development ending in birth or egg hatching	36	1.35389	0.0263948	FGFR2, RBP4, ACVRL1, EDN1, PAX6, GJA1, ABI1, MED21, ITGB1, ADA, CITED2, PRMT1, G2E3, LY6E, COL4A3BP, DAD1, MYB, IPMK, ADAM10, TGFBR1, EOMES, CSDA, TAB1, JUNB, NMT1, MSX1, TSC1, PLCG1, PSMC3, SFRP2, GRN, NLE1, PHGDH, PDGFRA, PTCH1, COL1A1	1367	163	8785	1.41935	1	0.460378	38.6061
Annotation Cluster 36	Enrichment Score: 1.805760915241309
Category	Term	Count	%	PValue	Genes	List Total	Pop Hits	Pop Total	Fold Enrichment	Bonferroni	Benjamini	FDR
GOTERM_MF_FAT	GO:0032555~purine ribonucleotide binding	233	8.76269	0.00294712	HRAS, ADCY7, CCT2, AURKA, CCT3, ATP2B1, ACTG2, MAP3K6, DIRAS2, ABCB10, PIK3CA, RAB26, RAB27B, KIF13B, RAB27A, GBP7, GBP5, KIF5B, ROCK2, RAN, SUCLG1, KIF5C, AARS, PIM1, TBRG4, IFI47, UBE2J2, NME6, NME3, RARS, HARS, PDGFRA, NEK9, TUBA4A, ROR2, RAB13, MST1R, DNAH11, PFKFB4, PFKFB2, FARS2, TDRD9, STK17B, UBA7, HSPA1A, OAS2, NAGK, MST4, CDC37, RAB40B, TK1, MOV10, MOCS1, TGFBR1, GARS, ATP11B, ATP11A, U…	1405	1304	9249	1.17624	0.957743	0.133954	4.59561
GOTERM_MF_FAT	GO:0032553~ribonucleotide binding	233	8.76269	0.00294712	HRAS, ADCY7, CCT2, AURKA, CCT3, ATP2B1, ACTG2, MAP3K6, DIRAS2, ABCB10, PIK3CA, RAB26, RAB27B, KIF13B, RAB27A, GBP7, GBP5, KIF5B, ROCK2, RAN, SUCLG1, KIF5C, AARS, PIM1, TBRG4, IFI47, UBE2J2, NME6, NME3, RARS, HARS, PDGFRA, NEK9, TUBA4A, ROR2, RAB13, MST1R, DNAH11, PFKFB4, PFKFB2, FARS2, TDRD9, STK17B, UBA7, HSPA1A, OAS2, NAGK, MST4, CDC37, RAB40B, TK1, MOV10, MOCS1, TGFBR1, GARS, ATP11B, ATP11A, U…	1405	1304	9249	1.17624	0.957743	0.133954	4.59561
GOTERM_MF_FAT	GO:0032559~adenyl ribonucleotide binding	187	7.03272	0.0036715	PRPF4B, ADCY7, CLPB, DTYMK, DSTYK, AURKA, CCT2, CCT3, ACSS3, MTHFD1L, ATP2B1, MAP3K6, PRKAR2B, ACTG2, STARD9, DDX24, PIK3CA, ABCB10, PRKACB, INSR, KIF13B, EGFR, NMNAT2, CARS, PDXK, KIF5B, ROCK2, KIF5C, AARS, PIM1, TBRG4, UBE2J2, STK4, NME6, NME3, RARS, CLPP, HARS, RIPK3, PDGFRA, NEK9, ROR2, MST1R, SMARCA2, EP400, NMNAT1, FGFR2, DNAH11, GCLC, PFKFB4, PFKFB2, FARS2, TDRD9, MAPKAPK3, STK17B, UBA7, H…	1405	1027	9249	1.19864	0.980612	0.140717	5.69446
GOTERM_MF_FAT	GO:0005524~ATP binding	184	6.91989	0.00547412	PRPF4B, ADCY7, CLPB, DTYMK, DSTYK, AURKA, CCT2, CCT3, ACSS3, MTHFD1L, ATP2B1, MAP3K6, ACTG2, STARD9, DDX24, PIK3CA, ABCB10, PRKACB, INSR, KIF13B, EGFR, NMNAT2, CARS, PDXK, KIF5B, ROCK2, KIF5C, AARS, PIM1, TBRG4, UBE2J2, STK4, NME6, NME3, RARS, CLPP, HARS, RIPK3, PDGFRA, NEK9, ROR2, MST1R, SMARCA2, EP400, NMNAT1, FGFR2, DNAH11, PFKFB4, PFKFB2, FARS2, TDRD9, MAPKAPK3, STK17B, UBA7, HSPA1A, ABCA1, O…	1405	1018	9249	1.18984	0.997217	0.189542	8.3777
GOTERM_MF_FAT	GO:0017076~purine nucleotide binding	238	8.95073	0.00824957	HRAS, ADCY7, CCT2, AURKA, CCT3, ATP2B1, ACTG2, MAP3K6, ERO1LB, DIRAS2, ABCB10, PIK3CA, RAB26, RAB27B, KIF13B, RAB27A, GBP7, GBP5, KIF5B, ROCK2, RAN, SUCLG1, KIF5C, AARS, PIM1, TBRG4, IFI47, UBE2J2, NME6, NME3, RARS, HARS, PDGFRA, NEK9, TUBA4A, ROR2, RAB13, MST1R, DNAH11, PFKFB4, PFKFB2, FARS2, TDRD9, STK17B, UBA7, HSPA1A, OAS2, NAGK, MST4, CDC37, RAB40B, TK1, MOV10, MOCS1, TGFBR1, GARS, ATP11B, T…	1405	1363	9249	1.14948	0.999861	0.218604	12.3695
GOTERM_MF_FAT	GO:0001882~nucleoside binding	193	7.25837	0.0147203	ADCY7, CCT2, AURKA, CCT3, ATP2B1, MAP3K6, ACTG2, ERO1LB, ABCB10, PIK3CA, KIF13B, KIF5B, ROCK2, AARS, KIF5C, PIM1, TBRG4, UBE2J2, NME6, NME3, RARS, PDGFRA, HARS, NEK9, ROR2, MST1R, DNAH11, PFKFB4, PFKFB2, FARS2, TDRD9, STK17B, UBA7, HSPA1A, OAS2, NAGK, MST4, CDC37, TK1, MOV10, TGFBR1, GARS, ATP11B, ATP11A, TREX1, UBE2L6, TRIO, ATP11C, OXSR1, CCT7, CCT5, CCT4, ATP2A3, NTRK1, NTRK2, CCT8, STEAP3, AC…	1405	1099	9249	1.15605	1	0.309064	21.052
GOTERM_MF_FAT	GO:0001883~purine nucleoside binding	192	7.22076	0.0149448	ADCY7, CCT2, AURKA, CCT3, ATP2B1, ACTG2, MAP3K6, ERO1LB, ABCB10, PIK3CA, KIF13B, KIF5B, ROCK2, AARS, KIF5C, PIM1, TBRG4, UBE2J2, NME6, NME3, RARS, PDGFRA, HARS, ROR2, NEK9, MST1R, DNAH11, PFKFB4, FARS2, PFKFB2, TDRD9, UBA7, STK17B, HSPA1A, OAS2, NAGK, MST4, CDC37, TK1, MOV10, TGFBR1, ATP11B, GARS, UBE2L6, TREX1, TRIO, ATP11A, OXSR1, ATP11C, CCT7, CCT5, CCT4, ATP2A3, NTRK1, CCT8, NTRK2, STEAP3, AC…	1405	1093	9249	1.15638	1	0.307093	21.3383
GOTERM_MF_FAT	GO:0030554~adenyl nucleotide binding	190	7.14554	0.0161595	PRPF4B, ADCY7, CLPB, DTYMK, DSTYK, AURKA, CCT2, CCT3, ACSS3, MTHFD1L, ATP2B1, MAP3K6, PRKAR2B, ACTG2, ERO1LB, STARD9, DDX24, PIK3CA, ABCB10, PRKACB, INSR, KIF13B, EGFR, NMNAT2, CARS, PDXK, KIF5B, ROCK2, KIF5C, AARS, PIM1, TBRG4, UBE2J2, STK4, NME6, NME3, RARS, CLPP, HARS, RIPK3, PDGFRA, NEK9, ROR2, MST1R, SMARCA2, EP400, NMNAT1, FGFR2, DNAH11, GCLC, PFKFB4, PFKFB2, FARS2, TDRD9, MAPKAPK3, STK17B,…	1405	1083	9249	1.1549	1	0.321655	22.8703
GOTERM_MF_FAT	GO:0000166~nucleotide binding	273	10.267	0.0234239	HRAS, ADCY7, AURKA, CCT2, CCT3, ATP2B1, ACTG2, MAP3K6, ERO1LB, DIRAS2, SULT1A1, NT5C2, U2AF1, ABCB10, PIK3CA, RAB26, RAB27B, KIF13B, RAB27A, GBP7, GBP5, KIF5B, ROCK2, SF3B14, RAN, SUCLG1, KIF5C, AARS, PIM1, TBRG4, IFI47, UBE2J2, NME6, NME3, NNT, NAV2, RARS, HARS, PDGFRA, RDBP, ROR2, TUBA4A, NEK9, RAB13, MST1R, DNAH11, PFKFB4, PFKFB2, FARS2, TDRD9, STK17B, UBA7, MYEF2, HSPA1A, OAS2, NAGK, MST4, RA…	1405	1615	9249	1.11278	1	0.398412	31.464
SP_PIR_KEYWORDS	atp-binding	109	4.09929	0.280582	PRPF4B, ADCY7, CLPB, DSTYK, AURKA, CCT2, CCT3, ACSS3, MTHFD1L, ATP2B1, ACTG2, DDX24, PIK3CA, PRKACB, NMNAT2, PDXK, KIF5B, ROCK2, KIF5C, PIM1, UBE2J2, STK4, NME3, RARS, CLPP, RIPK3, HARS, NMNAT1, DNAH11, PFKFB2, STK17B, MAPKAPK3, HSPA1A, ABCA1, NAGK, MST4, CDC37, TK1, MOV10, DDX49, ENTPD1, STK38L, ITK, TGFBR1, AK1, AK2, UBE2L6, ABCB1, OXSR1, CCT7, DDX56, CCT5, CCT4, PSMC5, PSMC3, PSMC2, PSMC1, CCT…	1405	537	7349	1.06171	1	0.860853	99.1707
SP_PIR_KEYWORDS	nucleotide-binding	148	5.566	0.40709	HRAS, PRPF4B, ADCY7, CLPB, RRAD, DSTYK, AURKA, CCT2, CCT3, ACSS3, MTHFD1L, ATP2B1, PRKAR2B, ACTG2, DDX24, NT5C2, RRAS, PIK3CA, PRKACB, RAB26, RAB27B, MX1, SAR1A, MX2, DCTPP1, RAB27A, NMNAT2, PDXK, KIF5B, RAN, ROCK2, SUCLG1, KIF5C, PIM1, UBE2J2, STK4, NME3, RARS, PDE5A, CLPP, RIPK3, HARS, TUBA4A, RAB13, NMNAT1, DNAH11, RAB7B, PFKFB2, MAPKAPK3, STK17B, HSPA1A, ABCA1, NAGK, MST4, CDC37, RAB40B, TK1,…	1405	754	7349	1.0267	1	0.93166	99.9503
Annotation Cluster 37	Enrichment Score: 1.7876083017064623
Category	Term	Count	%	PValue	Genes	List Total	Pop Hits	Pop Total	Fold Enrichment	Bonferroni	Benjamini	FDR
GOTERM_CC_FAT	GO:0044421~extracellular region part	109	4.09929	3.74534e-06	A2M, MMP9, EDN1, BTC, VTN, CNP, IL10, CXCL10, APOE, IL1B, SPON1, APOO, MATN2, COCH, PRELP, SERPINF1, CD40LG, VEGFA, TFPI, COL1A2, ADAMTS1, COL1A1, MFAP4, MFAP5, ADAMTS5, ADAMTS4, RBP4, TWSG1, CCL2, ADAMTSL4, ELN, CALR, TIMP2, CCL5, TIMP1, LIF, LGALS3BP, LAMB3, FGL2, AGRN, LAMB1, ENTPD1, SPP1, ANGPTL4, PLAT, CPA5, LGALS1, IL1RN, CHI3L1, GGH, ECM1, NPY, HSPD1, PDIA3, HP, GPC4, TNFRSF11B, GPC2, SERA…	1179	427	6966	1.50823	0.00176251	8.81991e-05	0.00534799
GOTERM_CC_FAT	GO:0005615~extracellular space	66	2.48214	0.00100402	A2M, PDIA3, MMP9, BTC, EDN1, CNP, HP, IL10, CXCL10, APOE, GPX3, IL1B, LOXL4, SEPP1, LBP, APOO, ANGPT4, COCH, SAA3, OSM, ADM, SERPINF1, CD40LG, GRN, VEGFA, CPXM1, TFPI, COL1A2, IL12B, CSF3, RBP4, TWSG1, CCL2, CXCL9, CALR, CCL5, MIF, LIF, CCL24, CCL25, CCL22, CCL20, FCN2, FGL2, THBS1, NENF, ANGPTL4, SPP1, PLAT, CPA5, TNXB, IL8, LGALS1, IL1RN, CHI3L1, GGH, CCL19, ECM1, ADIPOQ, SELS, GPI, CCL14, NPY,…	1179	267	6966	1.4605	0.376953	0.0123737	1.42417
GOTERM_CC_FAT	GO:0005576~extracellular region	180	6.76946	0.00478832	RARRES2, A2M, F13A1, MMP9, FST, BTC, EDN1, PGLYRP1, FSTL1, CNP, VTN, IL10, CXCL10, NOV, AZGP1, OLFML3, ISG15, APOD, APOE, IL1B, PI16, TFPI2, APOO, SPON1, MATN2, COCH, WNT10B, APOLD1, MGP, TCN2, PRELP, RETN, C1QB, PDDC1, CHID1, SERPINF1, CD40LG, VEGFA, TFPI, COL1A2, WFDC1, ADAMTS1, COL1A1, EDA, MFAP4, MFAP5, ADAMTS5, WFDC2, ADAMTS4, TWSG1, RBP4, CCL2, CRELD2, ADAMTSL4, ELN, DEFB4A, ESM1, CCL5, TIM…	1179	892	6966	1.19228	0.895724	0.0460063	6.62425
SP_PIR_KEYWORDS	signal	209	7.8601	0.0177938	RARRES2, PTGS2, BTC, EDN1, FST, FSTL1, DNASE1L1, DNAJB11, APOD, PLOD1, APOE, PI16, LPHN1, APOO, PTPRF, CDHR1, SIRPA, TMEM150B, PRELP, RETN, C1QB, CD320, SERPINF1, VEGFA, C18H19ORF63, BOLA-DYA, ADAMTS4, TMX2, CRELD2, CRELD1, ELN, CALR, POMC, SERPINH1, MANF, ALCAM, LIF, LGALS3BP, PROCR, FCER1G, FGL2, SPP1, TYROBP, PLAT, CFB, TGFBR1, IL1RN, CHI3L1, GGH, NPY, SRPX2, PDIA3, PDIA5, PDIA4, AGPAT6, P4HA1…	1405	960	7349	1.13875	0.999937	0.254164	22.9931
SP_PIR_KEYWORDS	disulfide bond	173	6.50621	0.0424391	A2M, ADORA3, ATP1B3, PTGS2, MMP9, FST, BTC, EDN1, PGLYRP1, TLR2, FSTL1, TLR4, CCT3, IL10, CXCL10, DNASE1L1, AZGP1, OLFML3, DNAJB11, APOD, RAB27B, TFPI2, SPON1, LPHN1, COCH, PTPRF, MGP, COLEC12, TCN2, SIRPA, TIMM8B, TIMM8A, PRELP, RETN, C1QB, CD320, GPBAR1, CD40LG, DARC, VEGFA, MFAP5, ADAMTS5, ADAMTS4, ITGAL, RBP4, CCL2, CRELD2, CRELD1, TXN2, ELN, DEFB4A, CHCHD4, CCL5, TIMP2, POMC, CALR, ITGB1, MA…	1405	802	7349	1.1283	1	0.41212	46.7983
SP_PIR_KEYWORDS	Secreted	128	4.81384	0.0495277	RARRES2, A2M, S100A8, F13A1, MMP9, EDN1, BTC, S100A9, FST, PGLYRP1, FSTL1, IL10, CXCL10, AZGP1, OLFML3, ISG15, APOD, APOE, IL1B, TFPI2, SPON1, APOO, COCH, MGP, TCN2, PRELP, RETN, C1QB, PDDC1, CHID1, SERPINF1, CD40LG, VEGFA, COL1A2, COL1A1, MFAP4, EDA, MFAP5, ADAMTS5, ADAMTS4, RBP4, CRELD2, ELN, DEFB4A, TIMP2, CCL5, MANF, TIMP1, LIF, DEFB5, C14H8ORF55, LGALS3BP, FGL2, SDF2, SPP1, ANGPTL4, PLAT, B4…	1405	583	7349	1.1484	1	0.44152	52.2508
UP_SEQ_FEATURE	signal peptide	209	7.8601	0.104344	RARRES2, PTGS2, BTC, EDN1, FST, FSTL1, DNASE1L1, DNAJB11, APOD, PLOD1, APOE, PI16, LPHN1, APOO, PTPRF, CDHR1, SIRPA, TMEM150B, PRELP, RETN, C1QB, CD320, SERPINF1, VEGFA, C18H19ORF63, BOLA-DYA, ADAMTS4, TMX2, CRELD2, CRELD1, ELN, CALR, POMC, SERPINH1, MANF, ALCAM, LIF, LGALS3BP, PROCR, FCER1G, FGL2, SPP1, TYROBP, PLAT, CFB, TGFBR1, IL1RN, CHI3L1, GGH, NPY, SRPX2, PDIA3, PDIA5, PDIA4, AGPAT6, P4HA1…	1135	960	5635	1.08087	1	1	85.4627
SP_PIR_KEYWORDS	glycoprotein	214	8.04814	0.150707	A2M, ADORA3, ADCY7, ATP1B3, PTGS2, BTC, FST, FSTL1, AQP1, ACBD5, AQP3, DNASE1L1, DNAJB11, APOD, PLOD1, ERAP2, PI16, LPHN1, APOO, PTPRF, CRYAB, CDHR1, COLEC12, SIRPA, TMEM150B, PRELP, C1QB, GPBAR1, CD320, SERPINF1, CD40LG, VEGFA, ADAMTS5, ADAMTS4, TPST2, CRELD2, CRELD1, CALR, POMC, SERPINH1, ALCAM, LIF, SLC11A1, LGALS3BP, SLC29A3, PROCR, FGL2, SPP1, TMEM120A, PLAT, GDE1, CFB, TGFBR1, IL1RN, CHI3L1…	1405	1048	7349	1.06808	1	0.715721	90.7185
UP_SEQ_FEATURE	disulfide bond	163	6.13012	0.222627	A2M, ADORA3, ATP1B3, PTGS2, MMP9, FST, BTC, EDN1, PGLYRP1, TLR2, FSTL1, TLR4, CCT3, IL10, CXCL10, DNASE1L1, AZGP1, OLFML3, APOD, RAB27B, TFPI2, SPON1, LPHN1, COCH, PTPRF, MGP, COLEC12, TCN2, SIRPA, TIMM8B, TIMM8A, PRELP, RETN, C1QB, CD320, GPBAR1, CD40LG, DARC, VEGFA, ADAMTS5, ADAMTS4, ITGAL, RBP4, CCL2, CRELD2, CRELD1, TXN2, ELN, DEFB4A, CCL5, TIMP2, POMC, CALR, ITGB1, MANF, TIMP1, ALCAM, LIF, D…	1135	764	5635	1.05923	1	1	98.7809
UP_SEQ_FEATURE	glycosylation site:N-linked (GlcNAc...)	193	7.25837	0.564207	A2M, ADORA3, ADCY7, ATP1B3, PTGS2, BTC, FST, FSTL1, AQP1, AQP3, DNASE1L1, DNAJB11, APOD, PLOD1, ERAP2, PI16, LPHN1, PTPRF, CDHR1, COLEC12, SIRPA, TMEM150B, PRELP, GPBAR1, CD320, SERPINF1, CD40LG, VEGFA, ADAMTS5, ADAMTS4, TPST2, CRELD2, CRELD1, CALR, POMC, SERPINH1, LIF, ALCAM, SLC11A1, LGALS3BP, SLC29A3, PROCR, FGL2, SPP1, PLAT, TMEM120A, GDE1, CFB, TGFBR1, IL1RN, CHI3L1, GGH, KCNK1, CD63, CLEC7A…	1135	961	5635	0.997085	1	1	100
Annotation Cluster 38	Enrichment Score: 1.7873396824540921
Category	Term	Count	%	PValue	Genes	List Total	Pop Hits	Pop Total	Fold Enrichment	Bonferroni	Benjamini	FDR
GOTERM_MF_FAT	GO:0008135~translation factor activity, nucleic acid binding	23	0.864987	0.000366034	TUFM, EIF6, EEF1A2, EIF5B, EIF5A, ELL3, EIF2B1, EIF4G3, EIF4E, EIF3G, TSFM, EEF1E1, ICT1, EIF2S1, EIF4A1, EIF2S2, TCEA1, EIF3I, EIF3J, EEF1D, EIF5A2, EIF2B3, EIF2B4	1405	69	9249	2.19431	0.324607	0.0350492	0.581854
GOTERM_MF_FAT	GO:0003743~translation initiation factor activity	14	0.526514	0.0165674	EIF6, EIF5B, EIF5A, EIF2B1, EIF4G3, EIF4E, EIF3G, EIF2S1, EIF2S2, EIF4A1, EIF3I, EIF3J, EIF2B3, EIF2B4	1405	46	9249	2.0035	1	0.322487	23.3784
SP_PIR_KEYWORDS	Initiation factor	12	0.451297	0.0674366	EIF6, EIF4G3, EIF4E, EIF3G, EIF2S1, EIF4A1, EIF2S2, EIF5B, EIF3I, EIF3J, EIF2B1, EIF2B4	1405	36	7349	1.74353	1	0.508374	63.7968
SP_PIR_KEYWORDS	protein biosynthesis	19	0.714554	0.173369	TUFM, EIF6, NARS, SARS, EEF1A2, EIF5A, EIF2B1, TARS, EIF4E, EIF3G, RARS, EIF2S1, TSFM, EIF4A1, EIF2S2, HARS, EIF3I, EIF3J, EIF2B4	1405	75	7349	1.32509	1	0.75483	93.7384
Annotation Cluster 39	Enrichment Score: 1.6951676695498514
Category	Term	Count	%	PValue	Genes	List Total	Pop Hits	Pop Total	Fold Enrichment	Bonferroni	Benjamini	FDR
GOTERM_BP_FAT	GO:0010035~response to inorganic substance	18	0.676946	0.000234286	CUTA, GCLC, S100A16, PRDX5, ROMO1, PRDX2, ITPR3, PRDX1, PARK7, SOD2, GSS, GPX1, P2RX7, BCL2, GPX3, ASNA1, THBS1, MT3	1367	45	8785	2.57059	0.545671	0.0310646	0.426432
GOTERM_BP_FAT	GO:0006979~response to oxidative stress	22	0.827379	0.000271461	GCLC, PTGS2, NDUFA6, PRDX5, ROMO1, PRDX2, OXSR1, PRDX1, NDUFA12, PARK7, SOD2, PSMB5, PYCR1, GPX1, APOE, GPX4, BCL2, GPX3, NDUFS8, GPX8, GPX7, MT3	1367	62	8785	2.28036	0.599136	0.03329	0.493937
SP_PIR_KEYWORDS	peroxidase	10	0.376081	0.00103097	GPX1, PTGS2, GPX4, GPX3, PRDX4, PRDX5, GPX8, PRDX2, GPX7, PRDX1	1405	16	7349	3.26913	0.426489	0.0321755	1.48987
GOTERM_MF_FAT	GO:0016209~antioxidant activity	13	0.488906	0.00517584	PTGS2, PRDX4, PRDX5, PRDX2, PRDX1, SELS, SOD2, GPX1, APOE, GPX4, GPX3, GPX8, GPX7	1405	36	9249	2.37716	0.996162	0.186194	7.9387
GOTERM_BP_FAT	GO:0000302~response to reactive oxygen species	10	0.376081	0.00534258	GPX1, BCL2, GPX3, PRDX5, ROMO1, PRDX2, PRDX1, PARK7, MT3, SOD2	1367	23	8785	2.79412	1	0.179799	9.3079
GOTERM_MF_FAT	GO:0016684~oxidoreductase activity, acting on peroxide as acceptor	10	0.376081	0.00629492	GPX1, PTGS2, GPX4, GPX3, PRDX4, PRDX5, GPX8, PRDX2, GPX7, PRDX1	1405	24	9249	2.74288	0.998852	0.196172	9.57562
GOTERM_MF_FAT	GO:0004601~peroxidase activity	10	0.376081	0.00629492	GPX1, PTGS2, GPX4, GPX3, PRDX4, PRDX5, GPX8, PRDX2, GPX7, PRDX1	1405	24	9249	2.74288	0.998852	0.196172	9.57562
PIR_SUPERFAMILY	PIRSF000303:glutathione peroxidase	5	0.188041	0.00701762	GPX1, GPX4, GPX3, GPX8, GPX7	789	5	3890	4.93029	0.997147	0.946583	10.2962
INTERPRO	IPR000889:Glutathione peroxidase	5	0.188041	0.0122102	GPX1, GPX4, GPX3, GPX8, GPX7	1678	6	9171	4.55453	1	0.73808	19.2135
GOTERM_MF_FAT	GO:0051920~peroxiredoxin activity	5	0.188041	0.0125996	PRDX4, PRDX5, PRDX2, PRDX1, PARK7	1405	7	9249	4.70208	0.999999	0.282172	18.2994
GOTERM_BP_FAT	GO:0034614~cellular response to reactive oxygen species	7	0.263257	0.0136422	GPX1, GPX3, PRDX5, ROMO1, PRDX2, PRDX1, MT3	1367	14	8785	3.21324	1	0.31983	22.1605
GOTERM_BP_FAT	GO:0006800~oxygen and reactive oxygen species metabolic process	12	0.451297	0.0140672	CYBA, GPX1, P2RX7, NDUFS4, NCF1, BCL2, GPX3, PRDX2, PRDX1, PARK7, MT3, SOD2	1367	35	8785	2.20337	1	0.317234	22.7699
PIR_SUPERFAMILY	PIRSF000303:Glutathion_perox	5	0.188041	0.0176815	GPX1, GPX4, GPX3, GPX8, GPX7	789	6	3890	4.10858	1	0.992899	24.0618
GOTERM_BP_FAT	GO:0034599~cellular response to oxidative stress	8	0.300865	0.026177	GPX1, PYCR1, GPX3, PRDX5, ROMO1, PRDX2, PRDX1, MT3	1367	20	8785	2.57059	1	0.45987	38.3551
GOTERM_MF_FAT	GO:0004602~glutathione peroxidase activity	5	0.188041	0.0352328	GPX1, GPX4, GPX3, GPX8, GPX7	1405	9	9249	3.65718	1	0.490629	43.5453
GOTERM_BP_FAT	GO:0042542~response to hydrogen peroxide	6	0.225649	0.0533295	GPX1, BCL2, GPX3, PRDX2, PRDX1, PARK7	1367	14	8785	2.75421	1	0.641255	63.1946
UP_SEQ_FEATURE	active site:Cysteine sulfenic acid (-SOH) intermediate	4	0.150432	0.100303	PRDX4, PRDX5, PRDX2, PRDX1	1135	6	5635	3.30984	1	1	84.2712
GOTERM_BP_FAT	GO:0070301~cellular response to hydrogen peroxide	4	0.150432	0.114521	GPX1, GPX3, PRDX2, PRDX1	1367	8	8785	3.21324	1	0.82105	89.1199
GOTERM_BP_FAT	GO:0042744~hydrogen peroxide catabolic process	4	0.150432	0.114521	GPX1, GPX3, PRDX2, PRDX1	1367	8	8785	3.21324	1	0.82105	89.1199
GOTERM_BP_FAT	GO:0042743~hydrogen peroxide metabolic process	5	0.188041	0.161289	GPX1, GPX3, PRDX2, PRDX1, PARK7	1367	14	8785	2.29517	1	0.885743	95.9558
INTERPRO	IPR019479:Peroxiredoxin, C-terminal	3	0.112824	0.228011	PRDX4, PRDX2, PRDX1	1678	5	9171	3.27926	1	0.999807	98.8828
SP_PIR_KEYWORDS	antioxidant	4	0.150432	0.238342	PRDX4, PRDX5, PRDX2, PRDX1	1405	9	7349	2.32471	1	0.818475	98.0975
INTERPRO	IPR000866:Alkyl hydroperoxide reductase/ Thiol specific antioxidant/ Mal allergen	3	0.112824	0.302569	PRDX4, PRDX2, PRDX1	1678	6	9171	2.73272	1	0.999939	99.8085
KEGG_PATHWAY	bta00590:Arachidonic acid metabolism	11	0.413689	0.458338	GPX1, PTGES2, TBXAS1, PTGS2, PTGDS, ALOX12E, PLA2G2D4, GPX4, GPX3, PLA2G2D1, GPX7, PLA2G5	838	55	4940	1.179	1	0.839445	99.9471
Annotation Cluster 40	Enrichment Score: 1.6754628539072294
Category	Term	Count	%	PValue	Genes	List Total	Pop Hits	Pop Total	Fold Enrichment	Bonferroni	Benjamini	FDR
GOTERM_BP_FAT	GO:0042775~mitochondrial ATP synthesis coupled electron transport	8	0.300865	0.0027096	UQCR10, UQCRC1, NDUFB8, NDUFA7, NDUFC2, NDUFAB1, SDHAF2, UQCRB	1367	14	8785	3.67228	0.999892	0.116138	4.82808
GOTERM_BP_FAT	GO:0042773~ATP synthesis coupled electron transport	8	0.300865	0.0100202	UQCR10, UQCRC1, NDUFB8, NDUFA7, NDUFC2, NDUFAB1, SDHAF2, UQCRB	1367	17	8785	3.02423	1	0.267348	16.7791
GOTERM_BP_FAT	GO:0022904~respiratory electron transport chain	9	0.338473	0.0102476	NDUFA5, UQCR10, UQCRC1, NDUFB8, NDUFA7, NDUFC2, NDUFAB1, SDHAF2, UQCRB	1367	21	8785	2.75421	1	0.268346	17.127
GOTERM_BP_FAT	GO:0045333~cellular respiration	15	0.564122	0.0121027	NDUFA5, UQCRC1, ACO2, NDUFB8, SUCLG1, NDUFA7, NDUFAB1, NDUFC2, SDHAF2, SDHB, UQCR10, NDUFS4, MDH2, UQCRB, MDH1	1367	48	8785	2.00828	1	0.297729	19.9147
GOTERM_BP_FAT	GO:0006120~mitochondrial electron transport, NADH to ubiquinone	4	0.150432	0.0519539	NDUFB8, NDUFA7, NDUFC2, NDUFAB1	1367	6	8785	4.28432	1	0.633427	62.2069
GOTERM_BP_FAT	GO:0015980~energy derivation by oxidation of organic compounds	17	0.639338	0.0610844	NDUFA5, UQCRC1, ACO2, NDUFB8, SUCLG1, NDUFA7, NDUFAB1, NDUFC2, SDHAF2, SDHB, UQCR10, NDUFS4, PPP1R2, AGL, MDH2, UQCRB, MDH1	1367	69	8785	1.58334	1	0.674653	68.3219
GOTERM_BP_FAT	GO:0006122~mitochondrial electron transport, ubiquinol to cytochrome c	3	0.112824	0.174954	UQCR10, UQCRC1, UQCRB	1367	5	8785	3.85589	1	0.896897	97.0028
Annotation Cluster 41	Enrichment Score: 1.6415051083016452
Category	Term	Count	%	PValue	Genes	List Total	Pop Hits	Pop Total	Fold Enrichment	Bonferroni	Benjamini	FDR
KEGG_PATHWAY	bta00510:N-Glycan biosynthesis	15	0.564122	0.00560263	B4GALT1, ST6GAL1, ALG3, ALG5, MGAT1, MAN2A1, STT3A, DAD1, RPN1, DPM2, DPM3, RPN2, MGAT5, DDOST, ALG14	838	41	4940	2.1567	0.634208	0.0873716	6.6804
GOTERM_MF_FAT	GO:0004579~dolichyl-diphosphooligosaccharide-protein glycotransferase activity	5	0.188041	0.00613446	STT3A, RPN1, DAD1, RPN2, DDOST	1405	6	9249	5.48577	0.998635	0.197385	9.34259
GOTERM_MF_FAT	GO:0004576~oligosaccharyl transferase activity	5	0.188041	0.0125996	STT3A, RPN1, DAD1, RPN2, DDOST	1405	7	9249	4.70208	0.999999	0.282172	18.2994
GOTERM_BP_FAT	GO:0018279~protein amino acid N-linked glycosylation via asparagine	3	0.112824	0.0649837	STT3A, RPN2, DDOST	1367	3	8785	6.42648	1	0.686567	70.6373
GOTERM_BP_FAT	GO:0018196~peptidyl-asparagine modification	3	0.112824	0.0649837	STT3A, RPN2, DDOST	1367	3	8785	6.42648	1	0.686567	70.6373
GOTERM_BP_FAT	GO:0006487~protein amino acid N-linked glycosylation	5	0.188041	0.0774168	B4GALT1, MGAT1, STT3A, RPN2, DDOST	1367	11	8785	2.92113	1	0.730356	76.998
Annotation Cluster 42	Enrichment Score: 1.598330056481745
Category	Term	Count	%	PValue	Genes	List Total	Pop Hits	Pop Total	Fold Enrichment	Bonferroni	Benjamini	FDR
INTERPRO	IPR008160:Collagen triple helix repeat	16	0.60173	0.0139507	CTHRC1, COL4A1, COL13A1, COL3A1, COLEC12, ADIPOQ, C1QTNF9, C1QB, C1QTNF5, COL17A1, C1QTNF6, FCN2, COL1A2, COL1A1, EDA, SCARA5	1678	46	9171	1.90102	1	0.76755	21.6504
SP_PIR_KEYWORDS	collagen	16	0.60173	0.0165908	CTHRC1, COL4A2, COL4A1, COL3A1, COLEC12, ADIPOQ, C1QTNF9, PCOLCE2, C1QB, COL17A1, C1QTNF5, C1QTNF6, FCN2, COL1A2, COL1A1, EDA	1405	45	7349	1.85977	0.999879	0.245571	21.609
SP_PIR_KEYWORDS	hydroxylation	11	0.413689	0.0692704	C1QB, COL17A1, COL4A2, COL4A1, COL3A1, ELN, COL1A2, C1S, COL1A1, ADIPOQ, PROC	1405	32	7349	1.79802	1	0.505153	64.8191
Annotation Cluster 43	Enrichment Score: 1.5873088254055725
Category	Term	Count	%	PValue	Genes	List Total	Pop Hits	Pop Total	Fold Enrichment	Bonferroni	Benjamini	FDR
GOTERM_CC_FAT	GO:0031981~nuclear lumen	99	3.7232	0.000519114	EIF6, RPP38, MEF2C, PDLIM1, SRP19, IMP3, RBM8A, WIBG, IMP4, CIB1, SATB1, RRP1, RBL2, ROCK2, BYSL, MAGOH, MED11, MED13, ISG20L2, ELL3, MRTO4, RSL1D1, PRKRIP1, NLE1, EDF1, SLU7, TGFB1I1, EDA, BOP1, PIN4, BRIX1, NPM3, TAF1, TAF4, SMAD9, MLL, PHB, SRA1, MED13L, U2AF1L4, S100A12, DDX56, PPIH, ATF3, ETS1, NOP16, WDR4, DNAJB1, POP5, PARP1, RBPJ, DDX52, PHF6, ENY2, KDM6A, HR, TIMM50, MKI67IP, RPS19BP1, G…	1179	426	6966	1.37308	0.216956	0.00761356	0.738714
GOTERM_CC_FAT	GO:0005654~nucleoplasm	54	2.03084	0.117628	MEF2C, ENY2, HR, PDLIM1, TIMM50, MKI67IP, RPS19BP1, RBM8A, WIBG, CIB1, ATF7IP, ATPAF2, RBL2, ROCK2, MAGOH, MED11, NDUFA13, MED13, CDK4, ELL3, ECSIT, GTF2H2, TAF12, MED8, EDF1, SLU7, RUVBL2, THOC4, EDA, NHP2, POLR2G, POLR2F, POLR2E, POLR2L, POLR2J, CREM, POLR2I, POLR2D, TCEA1, TAF1, TAF4, MLL, SMAD9, PHB, SRA1, MED13L, ITPR3, U2AF1L4, POLR3D, PHF17, PPIH, ETS1, WDR4, PARP1	1179	268	6966	1.1905	1	0.53955	83.253
GOTERM_CC_FAT	GO:0044451~nucleoplasm part	43	1.61715	0.283334	MEF2C, ENY2, POLR2G, POLR2F, POLR2E, POLR2L, CREM, POLR2J, POLR2I, HR, PDLIM1, TIMM50, POLR2D, RBM8A, ATF7IP, TAF1, ATPAF2, TAF4, MLL, SMAD9, RBL2, ROCK2, MAGOH, SRA1, MED11, MED13, CDK4, MED13L, ELL3, ECSIT, U2AF1L4, GTF2H2, POLR3D, PHF17, PPIH, TAF12, ETS1, MED8, SLU7, EDF1, RUVBL2, THOC4, NHP2	1179	227	6966	1.11921	1	0.798333	99.141
Annotation Cluster 44	Enrichment Score: 1.5564691014370464
Category	Term	Count	%	PValue	Genes	List Total	Pop Hits	Pop Total	Fold Enrichment	Bonferroni	Benjamini	FDR
GOTERM_BP_FAT	GO:0006605~protein targeting	24	0.902595	0.00441116	NXT1, SRP14, MTX1, TIMM10, EIF5A, TOMM40, TIMM13, OPTN, CALR, SRP19, TIMM8B, TIMM8A, PEX19, TOMM5, PEX26, AKAP5, NUTF2, PPP3CA, SEC61A1, KPNA1, SEC61G, RAB27A, SSR3, HSPA9	1367	85	8785	1.81454	1	0.160644	7.74644
GOTERM_BP_FAT	GO:0015031~protein transport	82	3.08387	0.00728119	SRP14, CLTA, CHMP5, RAB5C, CHMP4B, AP2S1, CHMP6, TIMM17A, TIMM17B, EIF5A, SELENBP1, TIMM50, SRP19, FAM125A, AP1S2, RABGEF1, RAB26, RAB27B, KDELR1, SEC24D, SAR1A, RAB27A, RAMP3, KDELR2, RAN, RAB4A, ERP29, OPTN, TIMM23, TIMM8B, BCAP31, TIMM22, TIMM8A, TNFSF13B, CD40LG, LYST, PEX26, AKAP5, SIL1, RANGRF, TOMM22, COL1A1, RAB13, KPNA1, COPE, SEC61G, MON1A, SERP1, NXT1, CHMP2A, RAB7B, PLDN, DERL2, STX7,…	1367	403	8785	1.30762	1	0.21812	12.4781
GOTERM_BP_FAT	GO:0045184~establishment of protein localization	82	3.08387	0.00782819	SRP14, CLTA, CHMP5, RAB5C, CHMP4B, AP2S1, CHMP6, TIMM17A, TIMM17B, EIF5A, SELENBP1, TIMM50, SRP19, FAM125A, AP1S2, RABGEF1, RAB26, RAB27B, KDELR1, SEC24D, SAR1A, RAB27A, RAMP3, KDELR2, RAN, RAB4A, ERP29, OPTN, TIMM23, TIMM8B, BCAP31, TIMM22, TIMM8A, TNFSF13B, CD40LG, LYST, PEX26, AKAP5, SIL1, RANGRF, TOMM22, COL1A1, RAB13, KPNA1, COPE, SEC61G, MON1A, SERP1, NXT1, CHMP2A, RAB7B, PLDN, DERL2, STX7,…	1367	404	8785	1.30438	1	0.222764	13.3535
GOTERM_BP_FAT	GO:0008104~protein localization	86	3.2343	0.0231329	SRP14, CLTA, CHMP5, RAB5C, CHMP4B, AP2S1, CHMP6, TIMM17A, TIMM17B, PAX6, EIF5A, TIMM50, SELENBP1, SRP19, FAM125A, AP1S2, VPS13C, RABGEF1, RAB26, RAB27B, KDELR1, SEC24D, SAR1A, RAB27A, RAMP3, KDELR2, RAN, RAB4A, ERP29, OPTN, TIMM23, TIMM8B, BCAP31, TIMM22, TIMM8A, TNFSF13B, CD40LG, CLIC5, LYST, PEX26, AKAP5, SIL1, RANGRF, TOMM22, COL1A1, RAB13, KPNA1, SEC61G, COPE, MON1A, SERP1, NXT1, CHMP2A, RAB7…	1367	446	8785	1.23919	1	0.425902	34.7444
GOTERM_BP_FAT	GO:0006886~intracellular protein transport	42	1.57954	0.0351255	NXT1, SRP14, DERL2, CLTA, STX7, AP2S1, MTX1, TIMM17B, TIMM10, EIF5A, NAPB, TIMM13, SRP19, CALR, AP1S2, TOMM7, PEX19, TOMM5, PPP3CA, SAR1A, SEC24D, SEC61A1, HSPA9, AP2M1, RAB27A, RAMP3, RAN, TOMM40, OPTN, TIMM23, SELS, TIMM8B, TIMM8A, BCAP31, CHML, PEX26, AKAP5, SYTL2, NUTF2, KPNA1, SEC61G, SSR3	1367	200	8785	1.34956	1	0.528797	47.9073
GOTERM_BP_FAT	GO:0033365~protein localization in organelle	16	0.60173	0.0495057	SRP14, MTX1, PAX6, TIMM10, TOMM40, OPTN, TIMM13, SRP19, TIMM8B, TIMM8A, TOMM5, NUTF2, PPP3CA, SEC61A1, SEC61G, KPNA1	1367	62	8785	1.65845	1	0.623514	60.3868
GOTERM_BP_FAT	GO:0034613~cellular protein localization	43	1.61715	0.0612811	NXT1, SRP14, DERL2, CLTA, STX7, AP2S1, TIMM17B, MTX1, TIMM10, PAX6, EIF5A, NAPB, TIMM13, SRP19, CALR, AP1S2, TOMM7, PEX19, TOMM5, PPP3CA, SAR1A, SEC24D, SEC61A1, HSPA9, AP2M1, RAB27A, RAMP3, RAN, TOMM40, OPTN, TIMM23, SELS, TIMM8B, TIMM8A, BCAP31, CHML, PEX26, AKAP5, SYTL2, NUTF2, KPNA1, SEC61G, SSR3	1367	214	8785	1.2913	1	0.673937	68.4427
GOTERM_BP_FAT	GO:0070727~cellular macromolecule localization	43	1.61715	0.0651603	NXT1, SRP14, DERL2, CLTA, STX7, AP2S1, TIMM17B, MTX1, TIMM10, PAX6, EIF5A, NAPB, TIMM13, SRP19, CALR, AP1S2, TOMM7, PEX19, TOMM5, PPP3CA, SAR1A, SEC24D, SEC61A1, HSPA9, AP2M1, RAB27A, RAMP3, RAN, TOMM40, OPTN, TIMM23, SELS, TIMM8B, TIMM8A, BCAP31, CHML, PEX26, AKAP5, SYTL2, NUTF2, KPNA1, SEC61G, SSR3	1367	215	8785	1.2853	1	0.683876	70.7382
SP_PIR_KEYWORDS	protein transport	49	1.8428	0.0690882	RAB5C, AP2S1, TIMM17B, EIF5A, SELENBP1, TIMM50, FAM125A, AP1S2, RABGEF1, RAB26, SAR1A, KDELR1, KDELR2, RAN, RAB4A, TIMM23, TIMM8B, TIMM8A, TIMM22, LYST, SIL1, TOMM22, RANGRF, RAB13, COPE, SEC61G, KPNA1, SERP1, NXT1, RAB7B, EXOC8, MTX1, TIMM10, NAPB, TIMM13, CHCHD4, TOMM7, TOMM6, TOMM5, SEC61A1, AP2M1, SYS1, PRAF2, RAB8A, SNX27, TOMM40, S100A13, SEC13, NUTF2	1405	205	7349	1.25024	1	0.510603	64.7188
GOTERM_BP_FAT	GO:0046907~intracellular transport	53	1.99323	0.0976496	SRP14, CLTA, HTATIP2, CHMP5, AP2S1, TIMM17B, UCHL1, EIF5A, SRP19, AP1S2, SAR1A, SEC24D, RAB27A, RAMP3, RAN, OPTN, TIMM23, TIMM8B, TIMM8A, BCAP31, LYST, PEX26, AKAP5, COPE, SEC61G, KPNA1, NXT1, DERL2, STX7, MTX1, TIMM10, RER1, ABCA1, TIMM13, NAPB, CALR, TOMM7, PEX19, TOMM5, BCL2, PPP3CA, NEFL, SEC61A1, AP2M1, HSPA9, RAB8A, TOMM40, SELS, CHML, TSC1, SYTL2, NUTF2, SSR3	1367	281	8785	1.21211	1	0.786581	84.6494
Annotation Cluster 45	Enrichment Score: 1.536916666652596
Category	Term	Count	%	PValue	Genes	List Total	Pop Hits	Pop Total	Fold Enrichment	Bonferroni	Benjamini	FDR
GOTERM_BP_FAT	GO:0051789~response to protein stimulus	16	0.60173	0.00107096	EGR1, DERL2, AARS, DDIT3, MANF, SELS, CD48, ERP44, P2RX7, MSX1, BCL2, NMUR2, HSPD1, DNAJC3, PPP1R15A, SERP1	1367	42	8785	2.44818	0.97289	0.0696154	1.93531
GOTERM_BP_FAT	GO:0006986~response to unfolded protein	10	0.376081	0.00998265	ERP44, DERL2, AARS, HSPD1, DNAJC3, PPP1R15A, DDIT3, SELS, MANF, SERP1	1367	25	8785	2.57059	1	0.268591	16.7215
GOTERM_BP_FAT	GO:0034976~response to endoplasmic reticulum stress	8	0.300865	0.0435632	DERL2, COL4A3BP, AARS, FAM129A, PPP1R15A, DDIT3, SELS, SERP1	1367	22	8785	2.3369	1	0.583973	55.618
GOTERM_BP_FAT	GO:0030968~endoplasmic reticulum unfolded protein response	6	0.225649	0.0894069	DERL2, AARS, PPP1R15A, DDIT3, SELS, SERP1	1367	16	8785	2.40993	1	0.766186	81.8803
GOTERM_BP_FAT	GO:0034620~cellular response to unfolded protein	6	0.225649	0.0894069	DERL2, AARS, PPP1R15A, DDIT3, SELS, SERP1	1367	16	8785	2.40993	1	0.766186	81.8803
GOTERM_BP_FAT	GO:0006984~ER-nuclear signaling pathway	6	0.225649	0.161294	DERL2, AARS, PPP1R15A, DDIT3, SELS, SERP1	1367	19	8785	2.02942	1	0.884843	95.9563
Annotation Cluster 46	Enrichment Score: 1.5338988417101829
Category	Term	Count	%	PValue	Genes	List Total	Pop Hits	Pop Total	Fold Enrichment	Bonferroni	Benjamini	FDR
GOTERM_BP_FAT	GO:0016044~membrane organization	34	1.27868	0.00268505	CAV2, HRAS, PLDN, TIMM10, TIMM50, NOSTRIN, TIMM13, ABCA1, CD9, BAK1, AP1S2, APOE, ITGAV, FCGR1A, BCL2, RABGEF1, FCER1G, THBS1, PTX3, RAB8A, HSP90AA1, LMNA, COLEC12, ELMO2, TIMM8B, MARCH3, TIMM8A, P2RX7, JMJD6, RAB34, TOMM22, CLEC7A, SCARA5, DNM1	1367	131	8785	1.66794	0.999883	0.118149	4.78534
GOTERM_BP_FAT	GO:0010324~membrane invagination	20	0.752162	0.0276643	HRAS, NOSTRIN, COLEC12, ABCA1, ELMO2, MARCH3, P2RX7, AP1S2, APOE, JMJD6, FCGR1A, ITGAV, RAB34, RABGEF1, FCER1G, CLEC7A, THBS1, PTX3, SCARA5, DNM1	1367	78	8785	1.64782	1	0.46726	40.0498
GOTERM_BP_FAT	GO:0006897~endocytosis	20	0.752162	0.0276643	HRAS, NOSTRIN, COLEC12, ABCA1, ELMO2, MARCH3, P2RX7, AP1S2, APOE, JMJD6, FCGR1A, ITGAV, RAB34, RABGEF1, FCER1G, CLEC7A, THBS1, PTX3, SCARA5, DNM1	1367	78	8785	1.64782	1	0.46726	40.0498
GOTERM_BP_FAT	GO:0016192~vesicle-mediated transport	43	1.61715	0.356133	CAV2, HRAS, CLTA, STX7, ADORA3, CHMP5, EXOC8, AP2S1, RER1, NOSTRIN, NAPB, ABCA1, AP1S2, APOE, ITGAV, FCGR1A, RABGEF1, FCER1G, THBS1, PTX3, SAR1A, KDELR1, SEC24D, RAB27A, AP2M1, KDELR2, RAB8A, GARS, COLEC12, OPTN, ELMO2, MARCH3, P2RX7, VAMP8, STXBP5, JMJD6, LYST, RAB34, SYTL2, CLEC7A, SCARA5, DNM1, COPE	1367	254	8785	1.08795	1	0.981604	99.9674
Annotation Cluster 47	Enrichment Score: 1.5061856418960218
Category	Term	Count	%	PValue	Genes	List Total	Pop Hits	Pop Total	Fold Enrichment	Bonferroni	Benjamini	FDR
GOTERM_BP_FAT	GO:0045321~leukocyte activation	33	1.24107	0.000122034	SBNO2, ADORA3, KLRK1, PRDX2, TLR4, SKAP2, ADA, CD48, BAK1, CXCR4, BCL2, FCER1G, LBP, DDOST, IMPDH1, PIK3R1, IMPDH2, RAB27A, APC, EGR1, SATB1, CR2, ADAM10, IL8, THEMIS, SWAP70, P2RX7, CD40LG, JMJD6, NTRK1, AICDA, IL12B, HSPD1	1367	107	8785	1.982	0.336955	0.0177071	0.222333
GOTERM_BP_FAT	GO:0001775~cell activation	34	1.27868	0.00116307	SBNO2, ADORA3, KLRK1, PRDX2, TLR4, SKAP2, ADA, CD48, BAK1, CXCR4, BCL2, FCER1G, LBP, ENTPD1, DDOST, IMPDH1, PIK3R1, IMPDH2, RAB27A, APC, EGR1, SATB1, CR2, ADAM10, IL8, THEMIS, SWAP70, P2RX7, CD40LG, JMJD6, NTRK1, AICDA, IL12B, HSPD1	1367	125	8785	1.748	0.980126	0.0725838	2.1001
GOTERM_BP_FAT	GO:0046649~lymphocyte activation	26	0.977811	0.00175744	KLRK1, PRDX2, SKAP2, ADA, CD48, BAK1, CXCR4, BCL2, IMPDH1, DDOST, IMPDH2, PIK3R1, RAB27A, APC, EGR1, SATB1, CR2, THEMIS, SWAP70, P2RX7, JMJD6, CD40LG, NTRK1, AICDA, IL12B, HSPD1	1367	89	8785	1.8774	0.997322	0.0925259	3.15715
GOTERM_BP_FAT	GO:0042113~B cell activation	11	0.413689	0.0361236	BAK1, CR2, CD40LG, SWAP70, BCL2, NTRK1, AICDA, HSPD1, SKAP2, ADA, PIK3R1	1367	35	8785	2.01975	1	0.534521	48.8814
GOTERM_BP_FAT	GO:0002520~immune system development	27	1.01542	0.108576	BMI1, TWSG1, PRDX2, TRIM10, CIAPIN1, ADA, TIMP1, BAK1, BCL2, TCEA1, PIK3R1, APC, EGR1, SGPL1, EBP, SATB1, THEMIS, SWAP70, EPB42, TGFBR1, PGM3, JMJD6, CD40LG, NTRK1, AICDA, IL12B, HSPD1	1367	131	8785	1.32454	1	0.811384	87.7078
GOTERM_BP_FAT	GO:0030098~lymphocyte differentiation	12	0.451297	0.115465	EGR1, SATB1, BAK1, JMJD6, CD40LG, THEMIS, BCL2, NTRK1, IL12B, ADA, PIK3R1, APC	1367	48	8785	1.60662	1	0.821163	89.3295
GOTERM_BP_FAT	GO:0042110~T cell activation	14	0.526514	0.130091	EGR1, SATB1, THEMIS, PRDX2, CD48, P2RX7, CXCR4, JMJD6, BCL2, HSPD1, IL12B, DDOST, APC, RAB27A	1367	60	8785	1.49951	1	0.849248	92.1274
GOTERM_BP_FAT	GO:0030097~hemopoiesis	22	0.827379	0.160534	EGR1, BMI1, SGPL1, EBP, SATB1, TWSG1, THEMIS, EPB42, TRIM10, CIAPIN1, ADA, TIMP1, PGM3, BAK1, CD40LG, JMJD6, NTRK1, BCL2, TCEA1, IL12B, PIK3R1, APC	1367	108	8785	1.3091	1	0.885381	95.8889
GOTERM_BP_FAT	GO:0048534~hemopoietic or lymphoid organ development	24	0.902595	0.174743	EGR1, BMI1, SGPL1, TWSG1, EBP, SATB1, THEMIS, EPB42, TGFBR1, PRDX2, TRIM10, CIAPIN1, ADA, TIMP1, PGM3, BAK1, CD40LG, JMJD6, NTRK1, BCL2, TCEA1, IL12B, PIK3R1, APC	1367	121	8785	1.27467	1	0.898231	96.9888
GOTERM_BP_FAT	GO:0030183~B cell differentiation	6	0.225649	0.189223	BAK1, CD40LG, BCL2, NTRK1, ADA, PIK3R1	1367	20	8785	1.92794	1	0.913173	97.8196
GOTERM_BP_FAT	GO:0002521~leukocyte differentiation	12	0.451297	0.3466	EGR1, SATB1, BAK1, JMJD6, CD40LG, THEMIS, BCL2, NTRK1, IL12B, ADA, PIK3R1, APC	1367	61	8785	1.26423	1	0.980059	99.9574
Annotation Cluster 48	Enrichment Score: 1.477058111972142
Category	Term	Count	%	PValue	Genes	List Total	Pop Hits	Pop Total	Fold Enrichment	Bonferroni	Benjamini	FDR
SP_PIR_KEYWORDS	Isomerase	27	1.01542	0.00101967	PTGES3, PTGES2, PDIA3, HSD3B7, FKBP4, PGAM1, PDIA5, PDIA4, PIN4, MIF, TPI1, GALE, MRI1, P4HB, EBP, TBXAS1, PPIF, GPI, PPIH, PPIB, PTGDS, PPID, PPIC, FKBP14, FKBP10, FKBP11, FKBP2	1405	75	7349	1.88302	0.422983	0.0337839	1.47366
GOTERM_MF_FAT	GO:0003755~peptidyl-prolyl cis-trans isomerase activity	11	0.413689	0.0103719	PPIF, PPIH, PPIB, FKBP4, PPID, PPIC, FKBP14, FKBP10, PIN4, FKBP11, FKBP2	1405	30	9249	2.41374	0.999986	0.254816	15.3113
GOTERM_MF_FAT	GO:0016859~cis-trans isomerase activity	11	0.413689	0.0132759	PPIF, PPIH, PPIB, FKBP4, PPID, PPIC, FKBP14, FKBP10, PIN4, FKBP11, FKBP2	1405	31	9249	2.33587	0.999999	0.289028	19.187
SP_PIR_KEYWORDS	Rotamase	11	0.413689	0.0223921	PPIF, PPIH, PPIB, FKBP4, PPID, PPIC, FKBP14, FKBP10, PIN4, FKBP11, FKBP2	1405	27	7349	2.13099	0.999995	0.294436	28.0762
SP_PIR_KEYWORDS	Cyclosporin	4	0.150432	0.0512139	PPIF, PPIB, PPID, PPIC	1405	5	7349	4.18448	1	0.439144	53.4689
INTERPRO	IPR001179:Peptidyl-prolyl cis-trans isomerase, FKBP-type	6	0.225649	0.186042	FKBP7, FKBP4, FKBP14, FKBP10, FKBP11, FKBP2	1678	17	9171	1.92898	1	0.999437	97.1983
UP_SEQ_FEATURE	domain:PPIase cyclophilin-type	5	0.188041	0.208556	PPIF, PPIH, PPIB, PPID, PPIC	1135	12	5635	2.06865	1	1	98.3313
INTERPRO	IPR002130:Peptidyl-prolyl cis-trans isomerase, cyclophilin-type	5	0.188041	0.244251	PPIF, PPIH, PPIB, PPID, PPIC	1678	14	9171	1.95194	1	0.999874	99.2277
Annotation Cluster 49	Enrichment Score: 1.453442986244469
Category	Term	Count	%	PValue	Genes	List Total	Pop Hits	Pop Total	Fold Enrichment	Bonferroni	Benjamini	FDR
GOTERM_MF_FAT	GO:0005125~cytokine activity	26	0.977811	0.00243354	CSF3, CCL2, CSF1, CXCL9, IL33, CCL5, IL10, MIF, CXCL10, CCL24, LIF, CCL25, CCL22, CCL20, IL1B, SPP1, IL8, CCL19, CCL17, OSM, GPI, CCL14, CXCL14, CD40LG, VEGFA, IL12B	1405	93	9249	1.84039	0.926607	0.122428	3.80926
GOTERM_MF_FAT	GO:0042379~chemokine receptor binding	13	0.488906	0.00303499	CCL2, IL8, CXCL9, CCL19, CCL5, CXCL10, CCL17, CCL24, CCL25, CCL22, CCL14, CXCL14, CCL20	1405	34	9249	2.517	0.961552	0.132094	4.72953
GOTERM_MF_FAT	GO:0008009~chemokine activity	13	0.488906	0.00303499	CCL2, IL8, CXCL9, CCL19, CCL5, CXCL10, CCL17, CCL24, CCL25, CCL22, CCL14, CXCL14, CCL20	1405	34	9249	2.517	0.961552	0.132094	4.72953
SMART	SM00199:SCY	12	0.451297	0.00407822	CCL24, CCL25, CCL22, CCL14, CCL2, CCL20, IL8, CXCL14, CXCL9, CCL19, CCL5, CXCL10	741	28	4364	2.524	0.747708	0.36812	5.40602
INTERPRO	IPR001811:Small chemokine, interleukin-8-like	12	0.451297	0.00749374	CCL24, CCL25, CCL22, CCL14, CCL2, CCL20, IL8, CXCL14, CXCL9, CCL19, CCL5, CXCL10	1678	28	9171	2.34233	1	0.619026	12.2462
SP_PIR_KEYWORDS	chemotaxis	10	0.376081	0.0356897	CCL2, CCL20, IL8, S100A8, S100A9, ECSCR, CXCR2, CCL5, PTAFR, CXCL10	1405	25	7349	2.09224	1	0.372738	41.0728
GOTERM_BP_FAT	GO:0042330~taxis	14	0.526514	0.0586998	CCL2, IL8, CXCR2, CCL5, CXCL10, CCL24, CCL25, CCL20, CCR4, CCR3, ECSCR, IL1B, FCER1G, PTAFR	1367	53	8785	1.69756	1	0.667454	66.822
GOTERM_BP_FAT	GO:0006935~chemotaxis	14	0.526514	0.0586998	CCL2, IL8, CXCR2, CCL5, CXCL10, CCL24, CCL25, CCL20, CCR4, CCR3, ECSCR, IL1B, FCER1G, PTAFR	1367	53	8785	1.69756	1	0.667454	66.822
SP_PIR_KEYWORDS	cytokine	21	0.789771	0.0598176	CSF3, CCL2, IL8, CXCL9, CCL19, CCL5, IL10, CXCL10, MIF, CCL24, LIF, OSM, CCL25, GPI, CCL22, CCL14, CCL20, CD40LG, IL1B, IL12B, SPP1	1405	74	7349	1.48436	1	0.478939	59.2459
PIR_SUPERFAMILY	PIRSF001950:small inducible chemokine, C/CC types	6	0.225649	0.10327	CCL24, CCL25, CCL14, CCL2, CCL20, CCL5	789	13	3890	2.27552	1	1	81.3958
INTERPRO	IPR000827:Small chemokine, C-C group, conserved site	5	0.188041	0.125168	CCL22, CCL2, CCL20, CCL19, CCL5	1678	11	9171	2.48429	1	0.997981	90.1962
GOTERM_BP_FAT	GO:0007610~behavior	32	1.20346	0.163764	HRAS, CCL2, UCHL1, SOBP, CNP, CXCR2, CCL5, ASL, HPRT1, CXCL10, S1PR2, CCL24, PRKAR2B, CCL25, CCL20, NMUR2, BCL2, IL1B, FCER1G, ETV1, SEPP1, STRBP, IL8, PARK7, APRT, OSM, PTGDS, NPY, CCR4, CCR3, ECSCR, PTAFR	1367	167	8785	1.23142	1	0.886266	96.168
GOTERM_BP_FAT	GO:0007626~locomotory behavior	20	0.752162	0.203361	CCL2, IL8, UCHL1, SOBP, CXCR2, CNP, CCL5, ASL, PARK7, CXCL10, CCL24, CCL25, CCL20, CCR4, CCR3, ECSCR, IL1B, FCER1G, SEPP1, PTAFR	1367	100	8785	1.2853	1	0.926659	98.4181
PIR_SUPERFAMILY	PIRSF002522:CXC chemokine	4	0.150432	0.268487	IL8, CXCL14, CXCL9, CXCL10	789	9	3890	2.19124	1	1	99.1963
INTERPRO	IPR002473:Small chemokine, C-X-C/Interleukin 8	4	0.150432	0.271087	CCL22, IL8, CXCL14, CXCL10	1678	10	9171	2.18617	1	0.99991	99.5878
Annotation Cluster 50	Enrichment Score: 1.446476229542183
Category	Term	Count	%	PValue	Genes	List Total	Pop Hits	Pop Total	Fold Enrichment	Bonferroni	Benjamini	FDR
GOTERM_BP_FAT	GO:0032680~regulation of tumor necrosis factor production	9	0.338473	0.00732456	BPI, CARD9, TLR2, FCER1G, TLR4, CLEC7A, LBP, ADIPOQ, SELS	1367	20	8785	2.89192	1	0.217354	12.5478
GOTERM_BP_FAT	GO:0001818~negative regulation of cytokine production	7	0.263257	0.0775083	CD83, BPI, LBP, THBS1, ADIPOQ, IL10, SELS	1367	20	8785	2.24927	1	0.729087	77.0395
GOTERM_BP_FAT	GO:0032720~negative regulation of tumor necrosis factor production	4	0.150432	0.0806198	BPI, LBP, ADIPOQ, SELS	1367	7	8785	3.67228	1	0.74016	78.4117
Annotation Cluster 51	Enrichment Score: 1.4145058467764342
Category	Term	Count	%	PValue	Genes	List Total	Pop Hits	Pop Total	Fold Enrichment	Bonferroni	Benjamini	FDR
INTERPRO	IPR000152:EGF-type aspartate/asparagine hydroxylation conserved site	15	0.564122	0.00886377	MATN2, CRELD2, MASP1, EGFL7, CRELD1, EFEMP2, EFEMP1, C1R, C1S, PROC, FBLN1, DLL4, VCAN, CLEC14A, VLDLR	1678	40	9171	2.04954	1	0.65999	14.3263
SMART	SM00179:EGF_CA	13	0.488906	0.0155855	MATN2, CRELD2, MASP1, EGFL7, CRELD1, EFEMP2, EFEMP1, C1R, C1S, FBLN1, DLL4, VCAN, VLDLR	741	37	4364	2.06923	0.994977	0.653105	19.2352
INTERPRO	IPR000742:EGF-like, type 3	24	0.902595	0.0193311	MATN2, PLAT, SELP, TNXB, CRELD2, CRELD1, PTGS2, EGFL7, ADAM23, SELL, EFEMP2, ATRN, BTC, EFEMP1, STAB2, MEGF10, PROC, FBLN1, TMEM8A, DLL4, VCAN, WIF1, THBS1, VLDLR	1678	82	9171	1.59964	1	0.842926	28.7527
INTERPRO	IPR001881:EGF-like calcium-binding	13	0.488906	0.0275867	MATN2, CRELD2, MASP1, EGFL7, CRELD1, EFEMP2, EFEMP1, C1R, C1S, FBLN1, DLL4, VCAN, VLDLR	1678	37	9171	1.92029	1	0.904308	38.4816
SMART	SM00181:EGF	23	0.864987	0.0301415	MATN2, PLAT, SELP, TNXB, CRELD2, CRELD1, PTGS2, EGFL7, ADAM23, SELL, EFEMP2, ATRN, BTC, STAB2, MEGF10, PROC, FBLN1, DLL4, VCAN, WIF1, THBS1, CLEC14A, VLDLR	741	87	4364	1.55695	0.999967	0.770859	34.0468
SP_PIR_KEYWORDS	egf-like domain	24	0.902595	0.0400867	MATN2, PLAT, SELP, TNXB, CRELD2, CRELD1, MASP1, EGFL7, SELL, EFEMP2, ATRN, BTC, EFEMP1, C1R, C1S, STAB2, PROC, FBLN1, TMEM8A, DLL4, VCAN, WIF1, THBS1, VLDLR	1405	84	7349	1.49446	1	0.401202	44.8644
INTERPRO	IPR018097:EGF-like calcium-binding, conserved site	12	0.451297	0.0515853	FBLN1, CRELD2, EGFL7, MASP1, CRELD1, EFEMP2, EFEMP1, VCAN, C1R, C1S, VLDLR, PROC	1678	36	9171	1.82181	1	0.975917	60.141
INTERPRO	IPR013032:EGF-like region, conserved site	29	1.09064	0.0561533	CRELD2, PTGS2, CRELD1, BTC, C1R, C1S, ITGB1, MEGF10, LAMB3, THBS1, PLAT, MATN2, SELP, TNXB, EGFL7, ADAM23, SELL, EFEMP2, ATRN, EFEMP1, STAB2, PROC, FBLN1, TMEM8A, DLL4, VCAN, WIF1, CLEC14A, VLDLR	1678	114	9171	1.39033	1	0.980529	63.3469
INTERPRO	IPR006210:EGF-like	23	0.864987	0.0637163	MATN2, PLAT, SELP, TNXB, CRELD2, CRELD1, PTGS2, EGFL7, ADAM23, SELL, EFEMP2, ATRN, BTC, STAB2, MEGF10, PROC, FBLN1, DLL4, VCAN, WIF1, THBS1, CLEC14A, VLDLR	1678	87	9171	1.44489	1	0.987109	68.1265
INTERPRO	IPR006209:EGF	15	0.564122	0.091243	PLAT, MATN2, SELP, PTGS2, SELL, ATRN, BTC, STAB2, C1S, PROC, DLL4, WIF1, VCAN, THBS1, VLDLR	1678	53	9171	1.54682	1	0.995255	81.0173
INTERPRO	IPR013091:EGF calcium-binding	8	0.300865	0.183918	FBLN1, CRELD2, EGFL7, CRELD1, EFEMP2, EFEMP1, C1R, VLDLR	1678	26	9171	1.68167	1	0.999454	97.0686
Annotation Cluster 52	Enrichment Score: 1.3998139115726058
Category	Term	Count	%	PValue	Genes	List Total	Pop Hits	Pop Total	Fold Enrichment	Bonferroni	Benjamini	FDR
GOTERM_BP_FAT	GO:0001909~leukocyte mediated cytotoxicity	5	0.188041	0.00670802	NCF1, LYST, FCGR1A, PRDX1, RAB27A	1367	6	8785	5.3554	1	0.206455	11.5519
GOTERM_BP_FAT	GO:0001906~cell killing	6	0.225649	0.0275406	NCF1, LYST, FCGR1A, PGLYRP1, PRDX1, RAB27A	1367	12	8785	3.21324	1	0.46798	39.9105
GOTERM_BP_FAT	GO:0002228~natural killer cell mediated immunity	3	0.112824	0.116705	LYST, PRDX1, RAB27A	1367	4	8785	4.81986	1	0.823377	89.5991
GOTERM_BP_FAT	GO:0042267~natural killer cell mediated cytotoxicity	3	0.112824	0.116705	LYST, PRDX1, RAB27A	1367	4	8785	4.81986	1	0.823377	89.5991
Annotation Cluster 53	Enrichment Score: 1.396108970646978
Category	Term	Count	%	PValue	Genes	List Total	Pop Hits	Pop Total	Fold Enrichment	Bonferroni	Benjamini	FDR
GOTERM_BP_FAT	GO:0051272~positive regulation of cell motion	13	0.488906	0.00372054	EGFR, ADORA3, ADAM10, PDPN, MMP9, CSF1, TGFBR1, BCL2, RRAS2, THBS1, INSR, PIK3R1, APC	1367	34	8785	2.45718	0.999996	0.145193	6.57229
GOTERM_BP_FAT	GO:0051270~regulation of cell motion	21	0.789771	0.00393377	B4GALT1, EGFR, ADAM10, ADORA3, PDPN, TGFBR1, MMP9, CSF1, PAX6, ADA, CITED2, APOE, CXCR4, RRAS2, DLL4, BCL2, RRAS, THBS1, INSR, PIK3R1, APC	1367	70	8785	1.92794	0.999998	0.149425	6.93631
GOTERM_BP_FAT	GO:0030334~regulation of cell migration	18	0.676946	0.0136655	EGFR, ADAM10, ADORA3, MMP9, CSF1, PAX6, ADA, CITED2, APOE, CXCR4, RRAS2, BCL2, DLL4, RRAS, THBS1, INSR, PIK3R1, APC	1367	63	8785	1.83614	1	0.318109	22.194
GOTERM_BP_FAT	GO:0030335~positive regulation of cell migration	11	0.413689	0.0156057	EGFR, ADAM10, ADORA3, BCL2, RRAS2, CSF1, MMP9, THBS1, INSR, PIK3R1, APC	1367	31	8785	2.28036	1	0.332533	24.9386
GOTERM_BP_FAT	GO:0040017~positive regulation of locomotion	12	0.451297	0.0174853	EGFR, ADAM10, ADORA3, IL8, BCL2, RRAS2, CSF1, MMP9, THBS1, INSR, PIK3R1, APC	1367	36	8785	2.14216	1	0.353847	27.5099
GOTERM_BP_FAT	GO:0040012~regulation of locomotion	19	0.714554	0.0319434	EGFR, ADAM10, ADORA3, IL8, MMP9, CSF1, PAX6, ADA, CITED2, APOE, CXCR4, RRAS2, BCL2, DLL4, RRAS, THBS1, INSR, PIK3R1, APC	1367	74	8785	1.65004	1	0.501541	44.6834
GOTERM_BP_FAT	GO:0030336~negative regulation of cell migration	7	0.263257	0.0948549	APOE, BCL2, DLL4, RRAS, THBS1, ADA, CITED2	1367	21	8785	2.14216	1	0.782434	83.7587
GOTERM_BP_FAT	GO:0040013~negative regulation of locomotion	7	0.263257	0.114089	APOE, BCL2, DLL4, RRAS, THBS1, ADA, CITED2	1367	22	8785	2.04479	1	0.821112	89.0228
GOTERM_BP_FAT	GO:0043535~regulation of blood vessel endothelial cell migration	3	0.112824	0.116705	APOE, DLL4, THBS1	1367	4	8785	4.81986	1	0.823377	89.5991
GOTERM_BP_FAT	GO:0043537~negative regulation of blood vessel endothelial cell migration	3	0.112824	0.116705	APOE, DLL4, THBS1	1367	4	8785	4.81986	1	0.823377	89.5991
GOTERM_BP_FAT	GO:0010596~negative regulation of endothelial cell migration	3	0.112824	0.116705	APOE, DLL4, THBS1	1367	4	8785	4.81986	1	0.823377	89.5991
GOTERM_BP_FAT	GO:0051271~negative regulation of cell motion	7	0.263257	0.135118	APOE, BCL2, DLL4, RRAS, THBS1, ADA, CITED2	1367	23	8785	1.95589	1	0.854015	92.9171
GOTERM_BP_FAT	GO:0010594~regulation of endothelial cell migration	3	0.112824	0.174954	APOE, DLL4, THBS1	1367	5	8785	3.85589	1	0.896897	97.0028
Annotation Cluster 54	Enrichment Score: 1.374860637662846
Category	Term	Count	%	PValue	Genes	List Total	Pop Hits	Pop Total	Fold Enrichment	Bonferroni	Benjamini	FDR
INTERPRO	IPR001751:S100/CaBP-9k-type, calcium binding	9	0.338473	0.0039148	S100A16, S100A8, S100A9, S100A11, S100A10, S100A14, S100A13, S100A12, S100A2	1678	16	9171	3.07431	0.999807	0.434661	6.58537
INTERPRO	IPR013787:S100/CaBP-9k-type, calcium binding, subdomain	9	0.338473	0.0039148	S100A16, S100A8, S100A9, S100A11, S100A10, S100A14, S100A13, S100A12, S100A2	1678	16	9171	3.07431	0.999807	0.434661	6.58537
UP_SEQ_FEATURE	calcium-binding region:1; low affinity	6	0.225649	0.0740039	S100A16, S100A8, S100A9, S100A14, S100A12, S100A2	1135	12	5635	2.48238	1	1	73.9583
UP_SEQ_FEATURE	calcium-binding region:2; high affinity	6	0.225649	0.101043	S100A16, S100A8, S100A9, S100A14, S100A12, S100A2	1135	13	5635	2.29143	1	1	84.4962
PIR_SUPERFAMILY	PIRSF002353:S-100 protein	5	0.188041	0.212039	S100A8, S100A10, S100A13, S100A12, S100A2	789	12	3890	2.05429	1	1	97.4698
SP_PIR_KEYWORDS	EF hand	7	0.263257	0.231867	S100A8, HPCAL4, S100A9, PPP3R1, S100A10, SPARC, S100A2	1405	22	7349	1.66428	1	0.812271	97.8481
Annotation Cluster 55	Enrichment Score: 1.3738936392241816
Category	Term	Count	%	PValue	Genes	List Total	Pop Hits	Pop Total	Fold Enrichment	Bonferroni	Benjamini	FDR
GOTERM_MF_FAT	GO:0022884~macromolecule transmembrane transporter activity	5	0.188041	0.0352328	TOMM7, TIMM17B, TIMM23, SEC61G, SEC61A1	1405	9	9249	3.65718	1	0.490629	43.5453
GOTERM_MF_FAT	GO:0015450~P-P-bond-hydrolysis-driven protein transmembrane transporter activity	5	0.188041	0.0352328	TOMM7, TIMM17B, TIMM23, SEC61G, SEC61A1	1405	9	9249	3.65718	1	0.490629	43.5453
GOTERM_MF_FAT	GO:0008320~protein transmembrane transporter activity	5	0.188041	0.0352328	TOMM7, TIMM17B, TIMM23, SEC61G, SEC61A1	1405	9	9249	3.65718	1	0.490629	43.5453
GOTERM_MF_FAT	GO:0008565~protein transporter activity	14	0.526514	0.0730441	RAMP3, RAB4A, TIMM17A, AP2S1, TIMM17B, TIMM23, TIMM22, TOMM7, AP1S2, TOMM5, NUTF2, SEC61G, KPNA1, SEC61A1	1405	56	9249	1.64573	1	0.666726	70.1508
Annotation Cluster 56	Enrichment Score: 1.3674225233868507
Category	Term	Count	%	PValue	Genes	List Total	Pop Hits	Pop Total	Fold Enrichment	Bonferroni	Benjamini	FDR
SMART	SM00209:TSP1	10	0.376081	0.01721	CFP, NOV, UNC5B, ADAMTSL4, ADAMTS1, SPON2, THBS1, ADAMTS5, SPON1, ADAMTS4	741	25	4364	2.35574	0.997121	0.622823	21.029
INTERPRO	IPR000884:Thrombospondin, type 1 repeat	10	0.376081	0.0275681	CFP, NOV, UNC5B, ADAMTSL4, ADAMTS1, SPON2, THBS1, ADAMTS5, SPON1, ADAMTS4	1678	25	9171	2.18617	1	0.912736	38.4612
INTERPRO	IPR008085:Thrombospondin, type 1 repeat, subgroup	4	0.150432	0.16655	CFP, UNC5B, ADAMTS1, THBS1	1678	8	9171	2.73272	1	0.999061	95.7742
Annotation Cluster 57	Enrichment Score: 1.3645105228505212
Category	Term	Count	%	PValue	Genes	List Total	Pop Hits	Pop Total	Fold Enrichment	Bonferroni	Benjamini	FDR
GOTERM_CC_FAT	GO:0005792~microsome	21	0.789771	0.0100814	P4HB, NCEH1, TBXAS1, PTGS2, CYP2D14, SEC11A, CALR, ITPR3, ITPR1, POR, BCL2, CLIC5, LRRC59, SPCS3, HSD11B2, SPCS1, PPP3CA, INSR, DDOST, GRB14, MGST1	1179	70	6966	1.77252	0.99154	0.0876922	13.4707
GOTERM_CC_FAT	GO:0042598~vesicular fraction	21	0.789771	0.011867	P4HB, NCEH1, TBXAS1, PTGS2, CYP2D14, SEC11A, CALR, ITPR3, ITPR1, POR, BCL2, CLIC5, LRRC59, SPCS3, HSD11B2, SPCS1, PPP3CA, INSR, DDOST, GRB14, MGST1	1179	71	6966	1.74755	0.996385	0.0988876	15.6729
GOTERM_CC_FAT	GO:0000267~cell fraction	52	1.95562	0.0359492	HRAS, PTGS2, SNCB, CYP2D14, CNP, FOXO3, ACTG2, AGPAT6, PGP, DES, DYNLL1, LRRC59, INSR, DDOST, HSP90AA1, CRYAB, ACTA2, CLIC1, POR, CLIC5, HSPB2, HSD11B2, TOMM22, MAP3K13, GRB14, FARS2, ASNS, ABCA1, NAGK, CALR, ITGB1, ATF2, STT3A, RASGRP4, BCL2, PPP3CA, SDF4, HSD17B8, P4HB, TBXAS1, NCEH1, SEC11A, TOMM40, ITPR3, HOMER1, EIF2B1, ITPR1, P2RX7, TSC1, SPCS3, SPCS1, SYTL2, MGST1	1179	237	6966	1.29636	1	0.249787	40.7134
GOTERM_CC_FAT	GO:0005626~insoluble fraction	45	1.69237	0.0798531	HRAS, PTGS2, SNCB, CYP2D14, CNP, ABCA1, FOXO3, CALR, ITGB1, ATF2, AGPAT6, PGP, DES, STT3A, DYNLL1, RASGRP4, BCL2, LRRC59, PPP3CA, DDOST, INSR, HSD17B8, P4HB, TBXAS1, NCEH1, CRYAB, SEC11A, TOMM40, CLIC1, HOMER1, ITPR3, EIF2B1, ITPR1, POR, P2RX7, TSC1, CLIC5, SPCS3, HSD11B2, SPCS1, TOMM22, SYTL2, MAP3K13, MGST1, GRB14	1179	212	6966	1.25414	1	0.424248	69.5279
GOTERM_CC_FAT	GO:0005624~membrane fraction	43	1.61715	0.094349	HRAS, PTGS2, SNCB, CYP2D14, CNP, ABCA1, FOXO3, CALR, ITGB1, ATF2, AGPAT6, PGP, STT3A, DYNLL1, RASGRP4, BCL2, LRRC59, PPP3CA, DDOST, INSR, HSD17B8, P4HB, TBXAS1, NCEH1, SEC11A, TOMM40, CLIC1, ITPR3, HOMER1, EIF2B1, ITPR1, POR, P2RX7, TSC1, CLIC5, SPCS3, HSD11B2, SPCS1, TOMM22, SYTL2, MAP3K13, MGST1, GRB14	1179	204	6966	1.2454	1	0.472395	75.71
SP_PIR_KEYWORDS	microsome	9	0.338473	0.200612	NCEH1, PTGS2, CYP2D14, SEC11A, LRRC59, SPCS3, HSD11B2, SPCS1, MGST1	1405	30	7349	1.56918	1	0.76638	96.1551
Annotation Cluster 58	Enrichment Score: 1.3547739403406893
Category	Term	Count	%	PValue	Genes	List Total	Pop Hits	Pop Total	Fold Enrichment	Bonferroni	Benjamini	FDR
GOTERM_BP_FAT	GO:0006692~prostanoid metabolic process	9	0.338473	0.00218089	PTGES3, TNFRSF1A, PTGES2, TBXAS1, PTGS2, PTGDS, PDPN, EDN1, MIF	1367	17	8785	3.40225	0.999358	0.101058	3.90364
GOTERM_BP_FAT	GO:0006693~prostaglandin metabolic process	9	0.338473	0.00218089	PTGES3, TNFRSF1A, PTGES2, TBXAS1, PTGS2, PTGDS, PDPN, EDN1, MIF	1367	17	8785	3.40225	0.999358	0.101058	3.90364
GOTERM_BP_FAT	GO:0046457~prostanoid biosynthetic process	7	0.263257	0.00554443	PTGES3, PTGES2, TBXAS1, PTGS2, PTGDS, EDN1, MIF	1367	12	8785	3.74878	1	0.184112	9.64298
GOTERM_BP_FAT	GO:0001516~prostaglandin biosynthetic process	7	0.263257	0.00554443	PTGES3, PTGES2, TBXAS1, PTGS2, PTGDS, EDN1, MIF	1367	12	8785	3.74878	1	0.184112	9.64298
GOTERM_BP_FAT	GO:0006690~icosanoid metabolic process	11	0.413689	0.0196193	PTGES3, TNFRSF1A, PTGES2, TBXAS1, PTGS2, PTGDS, PDPN, ALOX12E, NCF1, EDN1, MIF	1367	32	8785	2.2091	1	0.381194	30.3284
GOTERM_BP_FAT	GO:0033559~unsaturated fatty acid metabolic process	11	0.413689	0.0196193	PTGES3, TNFRSF1A, PTGES2, TBXAS1, PTGS2, PTGDS, PDPN, ALOX12E, NCF1, EDN1, MIF	1367	32	8785	2.2091	1	0.381194	30.3284
GOTERM_BP_FAT	GO:0046394~carboxylic acid biosynthetic process	23	0.864987	0.036091	BCAT1, MRI1, PTGES3, PTGES2, TBXAS1, PTGS2, EDN1, NDUFAB1, ASNS, PSPH, ASL, MIF, ADI1, PYCR1, TPI1, CTH, DHFR, PTGDS, SDS, PHGDH, QKI, ELOVL7, MECR	1367	96	8785	1.53968	1	0.536399	48.8499
GOTERM_BP_FAT	GO:0016053~organic acid biosynthetic process	23	0.864987	0.036091	BCAT1, MRI1, PTGES3, PTGES2, TBXAS1, PTGS2, EDN1, NDUFAB1, ASNS, PSPH, ASL, MIF, ADI1, PYCR1, TPI1, CTH, DHFR, PTGDS, SDS, PHGDH, QKI, ELOVL7, MECR	1367	96	8785	1.53968	1	0.536399	48.8499
SP_PIR_KEYWORDS	prostaglandin biosynthesis	5	0.188041	0.0483376	PTGES3, PTGES2, TBXAS1, PTGS2, PTGDS	1405	8	7349	3.26913	1	0.447575	51.3734
GOTERM_BP_FAT	GO:0006636~unsaturated fatty acid biosynthetic process	7	0.263257	0.0948549	PTGES3, PTGES2, TBXAS1, PTGS2, PTGDS, EDN1, MIF	1367	21	8785	2.14216	1	0.782434	83.7587
GOTERM_BP_FAT	GO:0046456~icosanoid biosynthetic process	7	0.263257	0.0948549	PTGES3, PTGES2, TBXAS1, PTGS2, PTGDS, EDN1, MIF	1367	21	8785	2.14216	1	0.782434	83.7587
SP_PIR_KEYWORDS	Fatty acid biosynthesis	9	0.338473	0.127323	PTGES3, TPI1, PTGES2, TBXAS1, PTGS2, PTGDS, NDUFAB1, ELOVL7, MECR	1405	27	7349	1.74353	1	0.671171	86.2192
GOTERM_BP_FAT	GO:0006633~fatty acid biosynthetic process	12	0.451297	0.227416	PTGES3, TPI1, PTGES2, TBXAS1, PTGS2, PTGDS, EDN1, NDUFAB1, QKI, ELOVL7, MECR, MIF	1367	55	8785	1.40214	1	0.943137	99.0956
GOTERM_BP_FAT	GO:0006631~fatty acid metabolic process	20	0.752162	0.409371	PTGES3, PTGES2, TBXAS1, TNXB, PTGS2, ALOX12E, NCF1, PDPN, EDN1, NDUFAB1, ADIPOQ, MIF, PRKAR2B, TNFRSF1A, TPI1, AGPAT6, PTGDS, QKI, ELOVL7, MECR	1367	114	8785	1.12745	1	0.989016	99.9933
SP_PIR_KEYWORDS	lipid synthesis	11	0.413689	0.598714	PTGES3, TPI1, PTGES2, TBXAS1, PTGS2, PTGDS, RUSC1, HINT2, NDUFAB1, ELOVL7, MECR	1405	54	7349	1.06549	1	0.97925	99.9998
GOTERM_BP_FAT	GO:0008610~lipid biosynthetic process	21	0.789771	0.93111	PTGES3, GLT25D1, CDIPT, PTGES2, TBXAS1, PTGS2, HSD3B7, RUSC1, EDN1, NDUFAB1, SIGMAR1, MIF, TPI1, AGPAT6, P2RX7, PTGDS, FABP3, QKI, ELOVL7, PCYT1A, MECR	1367	169	8785	0.798557	1	1	100
Annotation Cluster 59	Enrichment Score: 1.332905219046726
Category	Term	Count	%	PValue	Genes	List Total	Pop Hits	Pop Total	Fold Enrichment	Bonferroni	Benjamini	FDR
GOTERM_BP_FAT	GO:0030155~regulation of cell adhesion	18	0.676946	0.0136655	ADAM10, IL8, CSF1, VTN, ADIPOQ, ADA, CITED2, PGP, TSC1, SMOC1, BCL2, COL1A1, IL12B, THBS1, PIK3R1, RASA1, APC, SPP1	1367	63	8785	1.83614	1	0.318109	22.194
GOTERM_BP_FAT	GO:0010810~regulation of cell-substrate adhesion	10	0.376081	0.0218666	TSC1, BCL2, CSF1, SMOC1, VTN, COL1A1, THBS1, RASA1, PIK3R1, SPP1	1367	28	8785	2.29517	1	0.41241	33.1842
GOTERM_BP_FAT	GO:0045785~positive regulation of cell adhesion	9	0.338473	0.0966839	TSC1, CSF1, SMOC1, VTN, IL12B, THBS1, APC, SPP1, CITED2	1367	31	8785	1.86575	1	0.787575	84.3469
GOTERM_BP_FAT	GO:0010811~positive regulation of cell-substrate adhesion	6	0.225649	0.161294	TSC1, CSF1, SMOC1, VTN, THBS1, SPP1	1367	19	8785	2.02942	1	0.884843	95.9563
Annotation Cluster 60	Enrichment Score: 1.327868858194504
Category	Term	Count	%	PValue	Genes	List Total	Pop Hits	Pop Total	Fold Enrichment	Bonferroni	Benjamini	FDR
GOTERM_BP_FAT	GO:0006909~phagocytosis	11	0.413689	0.00130731	P2RX7, JMJD6, FCGR1A, ITGAV, FCER1G, COLEC12, CLEC7A, ABCA1, PTX3, THBS1, ELMO2	1367	23	8785	3.07353	0.987779	0.0797462	2.35762
GOTERM_BP_FAT	GO:0050764~regulation of phagocytosis	6	0.225649	0.00657023	FCGR1A, FCER1G, CLEC7A, CALR, PTX3, ADIPOQ	1367	9	8785	4.28432	1	0.206417	11.3278
GOTERM_BP_FAT	GO:0006911~phagocytosis, engulfment	5	0.188041	0.0241186	FCGR1A, FCER1G, CLEC7A, ABCA1, THBS1	1367	8	8785	4.01655	1	0.437207	35.9349
GOTERM_BP_FAT	GO:0050766~positive regulation of phagocytosis	5	0.188041	0.0241186	FCGR1A, FCER1G, CLEC7A, CALR, PTX3	1367	8	8785	4.01655	1	0.437207	35.9349
GOTERM_BP_FAT	GO:0060627~regulation of vesicle-mediated transport	11	0.413689	0.0703726	B4GALT1, ADORA3, RAB5C, FCGR1A, RAB4A, FCER1G, CLEC7A, RAB26, CALR, PTX3, ADIPOQ	1367	39	8785	1.8126	1	0.703679	73.5751
GOTERM_BP_FAT	GO:0030100~regulation of endocytosis	8	0.300865	0.0811151	RAB5C, FCGR1A, RAB4A, FCER1G, CLEC7A, CALR, PTX3, ADIPOQ	1367	25	8785	2.05647	1	0.740734	78.6228
GOTERM_BP_FAT	GO:0045807~positive regulation of endocytosis	5	0.188041	0.130444	FCGR1A, FCER1G, CLEC7A, CALR, PTX3	1367	13	8785	2.47172	1	0.84893	92.1855
GOTERM_BP_FAT	GO:0002474~antigen processing and presentation of peptide antigen via MHC class I	4	0.150432	0.419748	BOLA-NC1, FCGR1A, FCER1G, CALR	1367	15	8785	1.71373	1	0.989994	99.9951
GOTERM_BP_FAT	GO:0048002~antigen processing and presentation of peptide antigen	4	0.150432	0.71713	BOLA-NC1, FCGR1A, FCER1G, CALR	1367	23	8785	1.11765	1	0.999823	100
Annotation Cluster 61	Enrichment Score: 1.297173538500658
Category	Term	Count	%	PValue	Genes	List Total	Pop Hits	Pop Total	Fold Enrichment	Bonferroni	Benjamini	FDR
GOTERM_BP_FAT	GO:0006508~proteolysis	116	4.36254	0.0163636	QPCTL, MASP1, THOP1, MMP9, ISG15, KLHL9, WWP1, RABGEF1, PSENEN, ERAP2, SOCS3, UBE2J2, PSMA2, PSMA1, C1QB, PSMA6, PSMA5, BACE2, PSMA4, UBR5, CLPP, PSMA3, ADAMTS1, TGFB1I1, ADAMTS5, ADAMTS4, DERL2, KEL, UBA7, NEDD8, PSMA7, CTSL1, PSMB5, PSMB4, PSMB7, ECE2, PSMB6, PSMB1, PSMB3, PSMB2, CACYBP, PLAT, CPA5, OSGEP, SEC11C, ADAM23, CFB, SEC11A, UBE2L6, PSMB8, PSMB9, P2RX7, PSMC5, PSMC2, SPCS3, SPCS1, FBX…	1367	615	8785	1.21215	1	0.341429	25.9855
SP_PIR_KEYWORDS	Protease	53	1.99323	0.0331881	MMP9, THOP1, UCHL1, ANPEP, USP18, CASP4, SERPINE2, ERAP2, ADAM10, MMP19, PROC, PSMA2, PSMA1, PSMA6, PSMA5, PSMA4, PSMA3, CLPP, UCHL3, ADAMTS1, CTSC, CTSB, PMPCA, CTSH, ADAMTS5, ADAMTS4, PSMB10, USP9Y, C1S, PSMA7, CTSL1, PSMB5, PSMB4, ECE2, PSMB7, PSMB6, PSMB1, PSMB3, PSMB2, C2, PGA5, CPA5, PLAT, OSGEP, CFB, SEC11A, CAPN3, PSMB8, PSMB9, DNPEP, SPCS3, SPCS1, PRSS23	1405	214	7349	1.29543	1	0.365424	38.8086
GOTERM_MF_FAT	GO:0008233~peptidase activity	78	2.93343	0.0484246	DPP3, AEBP1, HM13, UQCRC1, MASP1, QPCTL, THOP1, MMP9, UCHL1, HP, ANPEP, SENP7, LNPEP, USP18, CASP4, SERPINE2, ERAP2, DPP8, DPEP2, ADAM10, MMP19, PROC, MMP11, PSMA2, PSMA1, PSMA6, PSMA5, BACE2, CTSO, PSMA4, PSMA3, CPXM1, CLPP, UCHL3, CTSC, ADAMTS1, CTSB, CTSH, PMPCA, ADAMTS5, ADAMTS4, ADAM15, PSMB10, ADAMTS17, USP9Y, ADAMTSL4, KEL, C1S, PSMA7, CTSL1, PSMB5, PSMB4, PSMB7, ECE2, PSMB6, PSMB1, PSMB3,…	1405	424	9249	1.21101	1	0.58201	54.6694
GOTERM_MF_FAT	GO:0070011~peptidase activity, acting on L-amino acid peptides	73	2.74539	0.0978899	DPP3, AEBP1, HM13, UQCRC1, MASP1, MMP9, THOP1, UCHL1, HP, ANPEP, SENP7, LNPEP, USP18, CASP4, ERAP2, DPP8, DPEP2, ADAM10, MMP19, PROC, MMP11, PSMA2, PSMA1, PSMA6, PSMA5, BACE2, CTSO, PSMA4, PSMA3, CPXM1, CLPP, UCHL3, CTSC, ADAMTS1, CTSB, PMPCA, CTSH, ADAMTS5, ADAM15, ADAMTS4, PSMB10, ADAMTS17, USP9Y, ADAMTSL4, KEL, C1S, PSMA7, CTSL1, PSMB5, PSMB4, PSMB7, ECE2, PSMB6, PSMB1, PSMB3, PSMB2, PYCARD, P…	1405	410	9249	1.17208	1	0.731449	80.6424
GOTERM_MF_FAT	GO:0004175~endopeptidase activity	56	2.10605	0.126902	UQCRC1, HM13, MASP1, MMP9, THOP1, UCHL1, HP, CASP4, ADAM10, MMP19, PROC, MMP11, PSMA2, PSMA1, PSMA6, PSMA5, CTSO, PSMA4, BACE2, PSMA3, CLPP, CTSC, ADAMTS1, CTSB, PMPCA, CTSH, ADAMTS5, ADAM15, ADAMTS4, PSMB10, ADAMTS17, KEL, ADAMTSL4, C1S, PSMA7, CTSL1, PSMB5, PSMB4, PSMB7, ECE2, PSMB6, PSMB1, PSMB3, PSMB2, PYCARD, PGA5, C2, PLAT, OSGEP, ADAM23, CFB, CAPN3, PSMB8, PSMB9, RHBDL2, PRSS23	1405	312	9249	1.18155	1	0.783757	88.5036
Annotation Cluster 62	Enrichment Score: 1.2799146652589528
Category	Term	Count	%	PValue	Genes	List Total	Pop Hits	Pop Total	Fold Enrichment	Bonferroni	Benjamini	FDR
GOTERM_MF_FAT	GO:0003746~translation elongation factor activity	9	0.338473	0.00631748	TUFM, TSFM, EEF1A2, EEF1E1, EIF5A, TCEA1, EEF1D, ELL3, EIF5A2	1405	20	9249	2.96231	0.998879	0.191284	9.60834
SP_PIR_KEYWORDS	elongation factor	6	0.225649	0.0611	TUFM, TSFM, EEF1A2, EEF1E1, EIF5A, ELL3	1405	12	7349	2.6153	1	0.479778	60.0474
GOTERM_BP_FAT	GO:0006414~translational elongation	4	0.150432	0.374689	TUFM, TSFM, EEF1A2, EEF1D	1367	14	8785	1.83614	1	0.984902	99.9809
Annotation Cluster 63	Enrichment Score: 1.2675595566120739
Category	Term	Count	%	PValue	Genes	List Total	Pop Hits	Pop Total	Fold Enrichment	Bonferroni	Benjamini	FDR
GOTERM_BP_FAT	GO:0031349~positive regulation of defense response	14	0.526514	0.00110212	CRTAM, ADORA3, CARD9, KLRK1, TLR2, POLR3D, TNFRSF1A, FCGR1A, PVRL2, FCER1G, HSPD1, LBP, IL12B, CLEC7A	1367	34	8785	2.6462	0.975593	0.0702148	1.99108
GOTERM_BP_FAT	GO:0045088~regulation of innate immune response	11	0.413689	0.00533636	CRTAM, A2M, CARD9, PVRL2, TLR2, KLRK1, CLEC7A, IL12B, LBP, HSPD1, POLR3D	1367	27	8785	2.6182	1	0.181412	9.29756
GOTERM_BP_FAT	GO:0050778~positive regulation of immune response	22	0.827379	0.00576022	CRTAM, CARD9, CFB, THEMIS, KLRK1, TLR2, C1S, ADA, POLR3D, C1QB, P2RX7, TNFSF13B, PLCG1, FCN2, FCGR1A, PVRL2, FCER1G, CLEC7A, IL12B, LBP, C2, HSPD1	1367	77	8785	1.83614	1	0.186917	9.9999
GOTERM_BP_FAT	GO:0045089~positive regulation of innate immune response	10	0.376081	0.00738877	CRTAM, CARD9, PVRL2, TLR2, KLRK1, CLEC7A, IL12B, LBP, HSPD1, POLR3D	1367	24	8785	2.6777	1	0.217145	12.6509
GOTERM_BP_FAT	GO:0002697~regulation of immune effector process	15	0.564122	0.0145846	RBP4, CRTAM, A2M, ADORA3, KLRK1, IL10, TARBP2, P2RX7, CD40LG, FCGR1A, PVRL2, FCER1G, IL12B, HSPD1, LBP	1367	49	8785	1.96729	1	0.320548	23.5058
GOTERM_BP_FAT	GO:0002699~positive regulation of immune effector process	10	0.376081	0.0274569	P2RX7, CRTAM, ADORA3, FCGR1A, PVRL2, KLRK1, FCER1G, IL12B, LBP, HSPD1	1367	29	8785	2.21603	1	0.469206	39.8162
GOTERM_BP_FAT	GO:0002836~positive regulation of response to tumor cell	4	0.150432	0.029331	CRTAM, PVRL2, IL12B, HSPD1	1367	5	8785	5.14119	1	0.480625	41.8965
GOTERM_BP_FAT	GO:0002834~regulation of response to tumor cell	4	0.150432	0.029331	CRTAM, PVRL2, IL12B, HSPD1	1367	5	8785	5.14119	1	0.480625	41.8965
GOTERM_BP_FAT	GO:0002833~positive regulation of response to biotic stimulus	4	0.150432	0.029331	CRTAM, PVRL2, IL12B, HSPD1	1367	5	8785	5.14119	1	0.480625	41.8965
GOTERM_BP_FAT	GO:0002839~positive regulation of immune response to tumor cell	4	0.150432	0.029331	CRTAM, PVRL2, IL12B, HSPD1	1367	5	8785	5.14119	1	0.480625	41.8965
GOTERM_BP_FAT	GO:0002837~regulation of immune response to tumor cell	4	0.150432	0.029331	CRTAM, PVRL2, IL12B, HSPD1	1367	5	8785	5.14119	1	0.480625	41.8965
GOTERM_BP_FAT	GO:0002831~regulation of response to biotic stimulus	5	0.188041	0.0381573	TARBP2, CRTAM, PVRL2, IL12B, HSPD1	1367	9	8785	3.57027	1	0.547915	50.8131
GOTERM_BP_FAT	GO:0002705~positive regulation of leukocyte mediated immunity	8	0.300865	0.0435632	P2RX7, CRTAM, FCGR1A, PVRL2, KLRK1, FCER1G, IL12B, HSPD1	1367	22	8785	2.3369	1	0.583973	55.618
GOTERM_BP_FAT	GO:0002708~positive regulation of lymphocyte mediated immunity	8	0.300865	0.0435632	P2RX7, CRTAM, FCGR1A, PVRL2, KLRK1, FCER1G, IL12B, HSPD1	1367	22	8785	2.3369	1	0.583973	55.618
GOTERM_BP_FAT	GO:0001912~positive regulation of leukocyte mediated cytotoxicity	5	0.188041	0.102355	P2RX7, CRTAM, PVRL2, KLRK1, IL12B	1367	12	8785	2.6777	1	0.798433	86.0455
GOTERM_BP_FAT	GO:0001910~regulation of leukocyte mediated cytotoxicity	5	0.188041	0.102355	P2RX7, CRTAM, PVRL2, KLRK1, IL12B	1367	12	8785	2.6777	1	0.798433	86.0455
GOTERM_BP_FAT	GO:0002860~positive regulation of natural killer cell mediated cytotoxicity directed against tumor cell target	3	0.112824	0.116705	CRTAM, PVRL2, IL12B	1367	4	8785	4.81986	1	0.823377	89.5991
GOTERM_BP_FAT	GO:0002858~regulation of natural killer cell mediated cytotoxicity directed against tumor cell target	3	0.112824	0.116705	CRTAM, PVRL2, IL12B	1367	4	8785	4.81986	1	0.823377	89.5991
GOTERM_BP_FAT	GO:0002857~positive regulation of natural killer cell mediated immune response to tumor cell	3	0.112824	0.116705	CRTAM, PVRL2, IL12B	1367	4	8785	4.81986	1	0.823377	89.5991
GOTERM_BP_FAT	GO:0002855~regulation of natural killer cell mediated immune response to tumor cell	3	0.112824	0.116705	CRTAM, PVRL2, IL12B	1367	4	8785	4.81986	1	0.823377	89.5991
GOTERM_BP_FAT	GO:0031343~positive regulation of cell killing	5	0.188041	0.161289	P2RX7, CRTAM, PVRL2, KLRK1, IL12B	1367	14	8785	2.29517	1	0.885743	95.9558
GOTERM_BP_FAT	GO:0031341~regulation of cell killing	5	0.188041	0.161289	P2RX7, CRTAM, PVRL2, KLRK1, IL12B	1367	14	8785	2.29517	1	0.885743	95.9558
GOTERM_BP_FAT	GO:0002703~regulation of leukocyte mediated immunity	9	0.338473	0.166228	P2RX7, CRTAM, ADORA3, FCGR1A, PVRL2, KLRK1, FCER1G, IL12B, HSPD1	1367	35	8785	1.65252	1	0.888521	96.3688
GOTERM_BP_FAT	GO:0042269~regulation of natural killer cell mediated cytotoxicity	4	0.150432	0.194168	CRTAM, PVRL2, KLRK1, IL12B	1367	10	8785	2.57059	1	0.917737	98.0498
GOTERM_BP_FAT	GO:0002715~regulation of natural killer cell mediated immunity	4	0.150432	0.194168	CRTAM, PVRL2, KLRK1, IL12B	1367	10	8785	2.57059	1	0.917737	98.0498
GOTERM_BP_FAT	GO:0002717~positive regulation of natural killer cell mediated immunity	4	0.150432	0.194168	CRTAM, PVRL2, KLRK1, IL12B	1367	10	8785	2.57059	1	0.917737	98.0498
GOTERM_BP_FAT	GO:0045954~positive regulation of natural killer cell mediated cytotoxicity	4	0.150432	0.194168	CRTAM, PVRL2, KLRK1, IL12B	1367	10	8785	2.57059	1	0.917737	98.0498
GOTERM_BP_FAT	GO:0002706~regulation of lymphocyte mediated immunity	8	0.300865	0.220476	P2RX7, CRTAM, FCGR1A, PVRL2, KLRK1, FCER1G, IL12B, HSPD1	1367	32	8785	1.60662	1	0.938911	98.9354
GOTERM_BP_FAT	GO:0032729~positive regulation of interferon-gamma production	3	0.112824	0.419497	KLRK1, IL12B, HSPD1	1367	9	8785	2.14216	1	0.990073	99.9951
Annotation Cluster 64	Enrichment Score: 1.2268999767051172
Category	Term	Count	%	PValue	Genes	List Total	Pop Hits	Pop Total	Fold Enrichment	Bonferroni	Benjamini	FDR
GOTERM_MF_FAT	GO:0015035~protein disulfide oxidoreductase activity	5	0.188041	0.0221997	GLRX3, GLRX5, PTGES2, TXN2, GLRX	1405	8	9249	4.11432	1	0.388076	30.0817
GOTERM_MF_FAT	GO:0016667~oxidoreductase activity, acting on sulfur group of donors	9	0.338473	0.033979	GLRX3, SEPX1, TXNDC12, GLRX5, ERO1LB, PTGES2, TXN2, PCYOX1, GLRX	1405	26	9249	2.2787	1	0.484059	42.3644
GOTERM_MF_FAT	GO:0015036~disulfide oxidoreductase activity	5	0.188041	0.0719261	GLRX3, GLRX5, PTGES2, TXN2, GLRX	1405	11	9249	2.99224	1	0.676002	69.5718
INTERPRO	IPR002109:Glutaredoxin	3	0.112824	0.228011	GLRX3, GLRX5, GLRX	1678	5	9171	3.27926	1	0.999807	98.8828
Annotation Cluster 65	Enrichment Score: 1.2207504659774975
Category	Term	Count	%	PValue	Genes	List Total	Pop Hits	Pop Total	Fold Enrichment	Bonferroni	Benjamini	FDR
GOTERM_BP_FAT	GO:0070661~leukocyte proliferation	8	0.300865	0.0341417	SATB1, P2RX7, CD40LG, CXCR4, PRDX2, HSPD1, IMPDH1, IMPDH2	1367	21	8785	2.44818	1	0.520791	46.93
GOTERM_BP_FAT	GO:0046651~lymphocyte proliferation	8	0.300865	0.0341417	SATB1, P2RX7, CD40LG, CXCR4, PRDX2, HSPD1, IMPDH1, IMPDH2	1367	21	8785	2.44818	1	0.520791	46.93
GOTERM_BP_FAT	GO:0032943~mononuclear cell proliferation	8	0.300865	0.0341417	SATB1, P2RX7, CD40LG, CXCR4, PRDX2, HSPD1, IMPDH1, IMPDH2	1367	21	8785	2.44818	1	0.520791	46.93
GOTERM_BP_FAT	GO:0042098~T cell proliferation	4	0.150432	0.32896	SATB1, P2RX7, CXCR4, PRDX2	1367	13	8785	1.97738	1	0.97503	99.9308
Annotation Cluster 66	Enrichment Score: 1.213072887932256
Category	Term	Count	%	PValue	Genes	List Total	Pop Hits	Pop Total	Fold Enrichment	Bonferroni	Benjamini	FDR
GOTERM_CC_FAT	GO:0008305~integrin complex	9	0.338473	0.0121551	ITGAL, ITGB8, ITGAV, ITGB4, ITGA11, ITGAD, ITGA4, ITGB1, ITGAM	1179	20	6966	2.65878	0.996849	0.0994323	16.0234
INTERPRO	IPR013513:Integrin alpha chain, C-terminal, cytoplasmic region	5	0.188041	0.0243903	ITGAL, ITGAV, ITGAD, ITGA4, ITGAM	1678	7	9171	3.90388	1	0.893961	34.8736
INTERPRO	IPR000413:Integrin alpha chain	5	0.188041	0.0418142	ITGAL, ITGAV, ITGAD, ITGA4, ITGAM	1678	8	9171	3.4159	1	0.959738	52.375
INTERPRO	IPR018184:Integrin alpha chain, C-terminal cytoplasmic region, conserved site	5	0.188041	0.0418142	ITGAL, ITGAV, ITGAD, ITGA4, ITGAM	1678	8	9171	3.4159	1	0.959738	52.375
GOTERM_BP_FAT	GO:0007229~integrin-mediated signaling pathway	9	0.338473	0.047616	ITGAL, ITGB8, ITGAV, COL3A1, ITGB4, ITGAD, ITGA4, ITGB1, ITGAM	1367	27	8785	2.14216	1	0.61307	58.9255
SMART	SM00191:Int_alpha	5	0.188041	0.0506079	ITGAL, ITGAV, ITGAD, ITGA4, ITGAM	741	9	4364	3.27185	1	0.887825	50.6525
INTERPRO	IPR013649:Integrin alpha-2	5	0.188041	0.0646024	ITGAL, ITGAV, ITGAD, ITGA4, ITGAM	1678	9	9171	3.03635	1	0.986212	68.6463
INTERPRO	IPR013519:Integrin alpha beta-propellor	5	0.188041	0.0646024	ITGAL, ITGAV, ITGAD, ITGA4, ITGAM	1678	9	9171	3.03635	1	0.986212	68.6463
GOTERM_CC_FAT	GO:0043235~receptor complex	15	0.564122	0.0792723	ITGAL, CSF1, ITGB4, ITGA11, TLR4, ITGA4, ITGB1, ITGAM, TRADD, OSM, ITGB8, ITGAV, ITGAD, HSPD1, INSR	1179	56	6966	1.58261	1	0.426341	69.2521
INTERPRO	IPR013517:FG-GAP	5	0.188041	0.125168	ITGAL, ITGAV, ITGAD, ITGA4, ITGAM	1678	11	9171	2.48429	1	0.997981	90.1962
PIR_SUPERFAMILY	PIRSF002497:integrin alpha with I domain	3	0.112824	0.184683	ITGAL, ITGAD, ITGAM	789	4	3890	3.69772	1	1	95.716
SP_PIR_KEYWORDS	integrin	6	0.225649	0.290395	ITGAL, ITGAV, ITGAD, ITGA4, ITGB1, ITGAM	1405	19	7349	1.65177	1	0.865985	99.3209
Annotation Cluster 67	Enrichment Score: 1.2119226226479423
Category	Term	Count	%	PValue	Genes	List Total	Pop Hits	Pop Total	Fold Enrichment	Bonferroni	Benjamini	FDR
GOTERM_BP_FAT	GO:0030199~collagen fibril organization	8	0.300865	0.0027096	TNXB, TGFBR1, COL3A1, COL1A2, COL1A1, SERPINH1, ANXA2, DPT	1367	14	8785	3.67228	0.999892	0.116138	4.82808
GOTERM_CC_FAT	GO:0005583~fibrillar collagen	5	0.188041	0.00915081	TNXB, LUM, COL3A1, COL1A2, COL1A1	1179	6	6966	4.92366	0.986831	0.0813953	12.3019
GOTERM_CC_FAT	GO:0005581~collagen	8	0.300865	0.022099	COL4A2, COL4A1, TNXB, LUM, COL3A1, COL1A2, COL1A1, COL4A5	1179	18	6966	2.62595	0.999973	0.168609	27.3197
GOTERM_BP_FAT	GO:0043588~skin development	6	0.225649	0.0533295	AARS, COL3A1, COL1A2, COL1A1, EDA, APC	1367	14	8785	2.75421	1	0.641255	63.1946
SP_PIR_KEYWORDS	hydroxylation	11	0.413689	0.0692704	C1QB, COL17A1, COL4A2, COL4A1, COL3A1, ELN, COL1A2, C1S, COL1A1, ADIPOQ, PROC	1405	32	7349	1.79802	1	0.505153	64.8191
GOTERM_MF_FAT	GO:0005201~extracellular matrix structural constituent	7	0.263257	0.0864416	COL4A2, COL4A1, COL3A1, ELN, COL1A2, COL1A1, COL4A5	1405	21	9249	2.19431	1	0.70224	76.3327
SP_PIR_KEYWORDS	triple helix	4	0.150432	0.132885	COL4A1, COL3A1, COL1A2, COL1A1	1405	7	7349	2.98892	1	0.682428	87.4435
SP_PIR_KEYWORDS	trimer	4	0.150432	0.132885	COL4A1, COL3A1, COL1A2, COL1A1	1405	7	7349	2.98892	1	0.682428	87.4435
PIR_SUPERFAMILY	PIRSF002255:collagen alpha 1(I) chain	3	0.112824	0.184683	COL3A1, COL1A2, COL1A1	789	4	3890	3.69772	1	1	95.716
SMART	SM00038:COLFI	3	0.112824	0.270193	COL3A1, COL1A2, COL1A1	741	6	4364	2.94467	1	0.967421	98.6207
INTERPRO	IPR000885:Fibrillar collagen, C-terminal	3	0.112824	0.302569	COL3A1, COL1A2, COL1A1	1678	6	9171	2.73272	1	0.999939	99.8085
Annotation Cluster 68	Enrichment Score: 1.2028041742561568
Category	Term	Count	%	PValue	Genes	List Total	Pop Hits	Pop Total	Fold Enrichment	Bonferroni	Benjamini	FDR
GOTERM_BP_FAT	GO:0060325~face morphogenesis	5	0.188041	0.0241186	SGPL1, SCHIP1, PDGFRA, COL1A1, PLEKHA1	1367	8	8785	4.01655	1	0.437207	35.9349
GOTERM_BP_FAT	GO:0060323~head morphogenesis	5	0.188041	0.0241186	SGPL1, SCHIP1, PDGFRA, COL1A1, PLEKHA1	1367	8	8785	4.01655	1	0.437207	35.9349
GOTERM_BP_FAT	GO:0048008~platelet-derived growth factor receptor signaling pathway	5	0.188041	0.0381573	PLAT, SGPL1, SCHIP1, PDGFRA, PLEKHA1	1367	9	8785	3.57027	1	0.547915	50.8131
GOTERM_BP_FAT	GO:0060322~head development	5	0.188041	0.0381573	SGPL1, SCHIP1, PDGFRA, COL1A1, PLEKHA1	1367	9	8785	3.57027	1	0.547915	50.8131
GOTERM_BP_FAT	GO:0060324~face development	5	0.188041	0.0381573	SGPL1, SCHIP1, PDGFRA, COL1A1, PLEKHA1	1367	9	8785	3.57027	1	0.547915	50.8131
GOTERM_BP_FAT	GO:0010171~body morphogenesis	5	0.188041	0.0559473	SGPL1, SCHIP1, PDGFRA, COL1A1, PLEKHA1	1367	10	8785	3.21324	1	0.653296	65.0072
GOTERM_BP_FAT	GO:0060021~palate development	5	0.188041	0.194451	SGPL1, SCHIP1, TGFBR1, PDGFRA, PLEKHA1	1367	15	8785	2.14216	1	0.917365	98.0623
GOTERM_BP_FAT	GO:0048705~skeletal system morphogenesis	8	0.300865	0.678481	SGPL1, SCHIP1, P2RX7, COL13A1, TGFBR1, PDGFRA, COL1A1, PLEKHA1	1367	50	8785	1.02824	1	0.999662	100
Annotation Cluster 69	Enrichment Score: 1.188091667548723
Category	Term	Count	%	PValue	Genes	List Total	Pop Hits	Pop Total	Fold Enrichment	Bonferroni	Benjamini	FDR
GOTERM_BP_FAT	GO:0006605~protein targeting	24	0.902595	0.00441116	NXT1, SRP14, MTX1, TIMM10, EIF5A, TOMM40, TIMM13, OPTN, CALR, SRP19, TIMM8B, TIMM8A, PEX19, TOMM5, PEX26, AKAP5, NUTF2, PPP3CA, SEC61A1, KPNA1, SEC61G, RAB27A, SSR3, HSPA9	1367	85	8785	1.81454	1	0.160644	7.74644
GOTERM_BP_FAT	GO:0007006~mitochondrial membrane organization	8	0.300865	0.0142356	HSP90AA1, BCL2, TIMM10, TOMM22, TIMM50, TIMM13, TIMM8B, TIMM8A	1367	18	8785	2.85621	1	0.316224	23.0102
GOTERM_BP_FAT	GO:0006612~protein targeting to membrane	8	0.300865	0.0195786	SRP14, PEX26, TIMM10, TIMM13, SRP19, TIMM8B, TIMM8A, SSR3	1367	19	8785	2.70589	1	0.382718	30.2756
GOTERM_BP_FAT	GO:0070585~protein localization in mitochondrion	7	0.263257	0.0371974	TOMM5, MTX1, TIMM10, TOMM40, TIMM13, TIMM8B, TIMM8A	1367	17	8785	2.6462	1	0.542977	49.9101
GOTERM_BP_FAT	GO:0006626~protein targeting to mitochondrion	7	0.263257	0.0371974	TOMM5, MTX1, TIMM10, TOMM40, TIMM13, TIMM8B, TIMM8A	1367	17	8785	2.6462	1	0.542977	49.9101
GOTERM_BP_FAT	GO:0033365~protein localization in organelle	16	0.60173	0.0495057	SRP14, MTX1, PAX6, TIMM10, TOMM40, OPTN, TIMM13, SRP19, TIMM8B, TIMM8A, TOMM5, NUTF2, PPP3CA, SEC61A1, SEC61G, KPNA1	1367	62	8785	1.65845	1	0.623514	60.3868
GOTERM_CC_FAT	GO:0005758~mitochondrial intermembrane space	7	0.263257	0.0690058	COX6B1, TIMM10, AK2, CHCHD4, TIMM13, TIMM8B, TIMM8A	1179	18	6966	2.29771	1	0.395075	63.9769
INTERPRO	IPR004217:Zinc finger, Tim10/DDP-type	4	0.150432	0.0788954	TIMM10, TIMM13, TIMM8B, TIMM8A	1678	6	9171	3.64362	1	0.993118	76.0034
INTERPRO	IPR004217:Mitochondrial inner membrane translocase complex, Tim8/9/10/13-zinc finger-like	4	0.150432	0.0788954	TIMM10, TIMM13, TIMM8B, TIMM8A	1678	6	9171	3.64362	1	0.993118	76.0034
GOTERM_BP_FAT	GO:0045039~protein import into mitochondrial inner membrane	4	0.150432	0.0806198	TIMM10, TIMM13, TIMM8B, TIMM8A	1367	7	8785	3.67228	1	0.74016	78.4117
GOTERM_CC_FAT	GO:0042719~mitochondrial intermembrane space protein transporter complex	4	0.150432	0.0991369	TIMM10, TIMM13, TIMM8B, TIMM8A	1179	7	6966	3.37623	1	0.485471	77.4807
PIR_SUPERFAMILY	PIRSF018144:mitochondrial import inner membrane translocase Tim8-Tim13, subunits Tim8/Tim13	3	0.112824	0.106406	TIMM13, TIMM8B, TIMM8A	789	3	3890	4.93029	1	1	82.3746
GOTERM_BP_FAT	GO:0007007~inner mitochondrial membrane organization	4	0.150432	0.114521	TIMM10, TIMM13, TIMM8B, TIMM8A	1367	8	8785	3.21324	1	0.82105	89.1199
GOTERM_CC_FAT	GO:0031970~organelle envelope lumen	8	0.300865	0.136286	CACYBP, COX6B1, TIMM10, AK2, CHCHD4, TIMM13, TIMM8B, TIMM8A	1179	26	6966	1.81797	1	0.564571	87.6577
GOTERM_BP_FAT	GO:0006839~mitochondrial transport	8	0.300865	0.152782	TOMM5, BCL2, MTX1, TIMM10, TOMM40, TIMM13, TIMM8B, TIMM8A	1367	29	8785	1.77282	1	0.875443	95.1386
UP_SEQ_FEATURE	short sequence motif:Twin CX3C motif	3	0.112824	0.265231	TIMM10, TIMM8B, TIMM8A	1135	5	5635	2.97885	1	1	99.5453
GOTERM_BP_FAT	GO:0017038~protein import	11	0.413689	0.326126	TOMM5, PEX26, MTX1, TIMM10, TOMM40, NUTF2, PPP3CA, TIMM13, KPNA1, TIMM8B, TIMM8A	1367	54	8785	1.3091	1	0.974556	99.9253
Annotation Cluster 70	Enrichment Score: 1.1623870180686051
Category	Term	Count	%	PValue	Genes	List Total	Pop Hits	Pop Total	Fold Enrichment	Bonferroni	Benjamini	FDR
GOTERM_BP_FAT	GO:0005996~monosaccharide metabolic process	31	1.16585	0.00758691	ALDOA, RBP4, LDHB, TALDO1, PFKFB4, ADPGK, PFKFB2, ALDOC, PGAM1, NAGK, TPI1, PIK3CA, GALE, AGL, B4GALT1, GMDS, RBKS, FBP2, ADIPOQ, PGM3, GPI, MAN2A1, PPP1R2, ATF3, SDS, OTOG, PKLR, PGK1, MDH2, SERP1, MDH1	1367	124	8785	1.60662	1	0.220386	12.9684
GOTERM_BP_FAT	GO:0019318~hexose metabolic process	28	1.05303	0.0114692	ALDOA, RBP4, LDHB, TALDO1, PFKFB4, ADPGK, PFKFB2, ALDOC, PGAM1, TPI1, PIK3CA, GALE, AGL, B4GALT1, GMDS, FBP2, ADIPOQ, PGM3, GPI, MAN2A1, PPP1R2, ATF3, SDS, PKLR, PGK1, MDH2, SERP1, MDH1	1367	112	8785	1.60662	1	0.288728	18.9728
GOTERM_BP_FAT	GO:0006006~glucose metabolic process	22	0.827379	0.0414956	ALDOA, RBP4, LDHB, TALDO1, ADPGK, ALDOC, PGAM1, FBP2, ADIPOQ, GPI, PGM3, TPI1, ATF3, PPP1R2, SDS, PKLR, PIK3CA, PGK1, AGL, MDH2, MDH1, SERP1	1367	92	8785	1.53677	1	0.568029	53.8352
GOTERM_BP_FAT	GO:0019320~hexose catabolic process	13	0.488906	0.0518005	ALDOA, LDHB, TALDO1, ADPGK, ALDOC, PGAM1, GPI, TPI1, PKLR, GALE, PGK1, MDH2, MDH1	1367	47	8785	1.77754	1	0.636443	62.0953
GOTERM_BP_FAT	GO:0046365~monosaccharide catabolic process	13	0.488906	0.0596909	ALDOA, LDHB, TALDO1, ADPGK, ALDOC, PGAM1, GPI, TPI1, PKLR, GALE, PGK1, MDH2, MDH1	1367	48	8785	1.74051	1	0.671798	67.4534
GOTERM_BP_FAT	GO:0006096~glycolysis	11	0.413689	0.0603873	ALDOA, GPI, LDHB, TPI1, ADPGK, ALDOC, PKLR, PGAM1, PGK1, MDH2, MDH1	1367	38	8785	1.8603	1	0.672263	67.8902
GOTERM_BP_FAT	GO:0016052~carbohydrate catabolic process	16	0.60173	0.0707265	ALDOA, LDHB, TALDO1, ADPGK, ALDOC, CHI3L1, PGLYRP1, PGAM1, GPI, TPI1, CHID1, PKLR, GALE, PGK1, MDH2, MDH1	1367	65	8785	1.5819	1	0.703775	73.758
GOTERM_BP_FAT	GO:0006007~glucose catabolic process	12	0.451297	0.0907745	ALDOA, GPI, LDHB, TPI1, TALDO1, ADPGK, ALDOC, PKLR, PGAM1, PGK1, MDH2, MDH1	1367	46	8785	1.67647	1	0.770023	82.3702
GOTERM_BP_FAT	GO:0044275~cellular carbohydrate catabolic process	13	0.488906	0.13667	ALDOA, LDHB, TALDO1, ADPGK, ALDOC, PGAM1, GPI, TPI1, PKLR, GALE, PGK1, MDH2, MDH1	1367	55	8785	1.51899	1	0.854171	93.1453
SP_PIR_KEYWORDS	glycolysis	9	0.338473	0.174494	ALDOA, GPI, LDHB, TPI1, ADPGK, ALDOC, PKLR, PGAM1, PGK1	1405	29	7349	1.62329	1	0.752596	93.8613
GOTERM_BP_FAT	GO:0046164~alcohol catabolic process	13	0.488906	0.181067	ALDOA, LDHB, TALDO1, ADPGK, ALDOC, PGAM1, GPI, TPI1, PKLR, GALE, PGK1, MDH2, MDH1	1367	58	8785	1.44042	1	0.904787	97.383
KEGG_PATHWAY	bta00010:Glycolysis / Gluconeogenesis	10	0.376081	0.602184	ALDOA, PGM2, GPI, LDHB, TPI1, ALDOC, PKLR, PGAM1, FBP2, PGK1	838	55	4940	1.07182	1	0.892436	99.9988
Annotation Cluster 71	Enrichment Score: 1.1328323257816268
Category	Term	Count	%	PValue	Genes	List Total	Pop Hits	Pop Total	Fold Enrichment	Bonferroni	Benjamini	FDR
GOTERM_BP_FAT	GO:0018205~peptidyl-lysine modification	4	0.150432	0.029331	JMJD6, DOHH, EIF5A, EIF5A2	1367	5	8785	5.14119	1	0.480625	41.8965
GOTERM_BP_FAT	GO:0046516~hypusine metabolic process	3	0.112824	0.116705	DOHH, EIF5A, EIF5A2	1367	4	8785	4.81986	1	0.823377	89.5991
GOTERM_BP_FAT	GO:0008612~peptidyl-lysine modification to hypusine	3	0.112824	0.116705	DOHH, EIF5A, EIF5A2	1367	4	8785	4.81986	1	0.823377	89.5991
Annotation Cluster 72	Enrichment Score: 1.1282738060579414
Category	Term	Count	%	PValue	Genes	List Total	Pop Hits	Pop Total	Fold Enrichment	Bonferroni	Benjamini	FDR
GOTERM_BP_FAT	GO:0043030~regulation of macrophage activation	4	0.150432	0.029331	BPI, LBP, HSPD1, THBS1	1367	5	8785	5.14119	1	0.480625	41.8965
GOTERM_BP_FAT	GO:0043032~positive regulation of macrophage activation	3	0.112824	0.0649837	LBP, HSPD1, THBS1	1367	3	8785	6.42648	1	0.686567	70.6373
GOTERM_MF_FAT	GO:0043498~cell surface binding	5	0.188041	0.216295	CD48, LBP, HSPD1, THBS1, ADIPOQ	1405	16	9249	2.05716	1	0.912995	97.945
Annotation Cluster 73	Enrichment Score: 1.0506680400862114
Category	Term	Count	%	PValue	Genes	List Total	Pop Hits	Pop Total	Fold Enrichment	Bonferroni	Benjamini	FDR
GOTERM_MF_FAT	GO:0016706~oxidoreductase activity, acting on paired donors, with incorporation or reduction of molecular oxygen, 2-oxoglutarate as one donor, and incorporation of one atom each of oxygen into both donors	6	0.225649	0.0356797	P4HB, P4HA2, PLOD1, JMJD6, PLOD2, P4HA1	1405	13	9249	3.03827	1	0.489064	43.9607
GOTERM_MF_FAT	GO:0031543~peptidyl-proline dioxygenase activity	3	0.112824	0.11183	P4HB, P4HA2, P4HA1	1405	4	9249	4.93719	1	0.756483	84.8978
GOTERM_MF_FAT	GO:0004656~procollagen-proline 4-dioxygenase activity	3	0.112824	0.11183	P4HB, P4HA2, P4HA1	1405	4	9249	4.93719	1	0.756483	84.8978
GOTERM_MF_FAT	GO:0031545~peptidyl-proline 4-dioxygenase activity	3	0.112824	0.11183	P4HB, P4HA2, P4HA1	1405	4	9249	4.93719	1	0.756483	84.8978
GOTERM_MF_FAT	GO:0019798~procollagen-proline dioxygenase activity	3	0.112824	0.11183	P4HB, P4HA2, P4HA1	1405	4	9249	4.93719	1	0.756483	84.8978
Annotation Cluster 74	Enrichment Score: 1.0472101059035022
Category	Term	Count	%	PValue	Genes	List Total	Pop Hits	Pop Total	Fold Enrichment	Bonferroni	Benjamini	FDR
GOTERM_BP_FAT	GO:0046364~monosaccharide biosynthetic process	7	0.263257	0.0621089	RBP4, PGM3, GPI, TPI1, ATF3, SDS, FBP2	1367	19	8785	2.36765	1	0.675173	68.9464
GOTERM_BP_FAT	GO:0016051~carbohydrate biosynthetic process	15	0.564122	0.0649944	B4GALT1, RBP4, GLT25D1, FBP2, GPI, PGM3, TPI1, NANS, ATF3, SDS, CHST12, GFPT2, MPDU1, PTAFR, AGL	1367	59	8785	1.63385	1	0.684768	70.6434
GOTERM_BP_FAT	GO:0046165~alcohol biosynthetic process	8	0.300865	0.0670205	RBP4, PGM3, GPI, TPI1, ATF3, SDS, FBP2, PTAFR	1367	24	8785	2.14216	1	0.692621	71.7822
GOTERM_BP_FAT	GO:0006094~gluconeogenesis	6	0.225649	0.070094	RBP4, GPI, TPI1, ATF3, SDS, FBP2	1367	15	8785	2.57059	1	0.703984	73.4303
GOTERM_BP_FAT	GO:0006090~pyruvate metabolic process	6	0.225649	0.0894069	RBP4, GPI, TPI1, ATF3, SDS, FBP2	1367	16	8785	2.40993	1	0.766186	81.8803
GOTERM_BP_FAT	GO:0034637~cellular carbohydrate biosynthetic process	11	0.413689	0.0932991	B4GALT1, RBP4, PGM3, GPI, TPI1, GLT25D1, ATF3, SDS, FBP2, PTAFR, AGL	1367	41	8785	1.72418	1	0.778163	83.2419
GOTERM_BP_FAT	GO:0019319~hexose biosynthetic process	6	0.225649	0.111161	RBP4, GPI, TPI1, ATF3, SDS, FBP2	1367	17	8785	2.26817	1	0.815177	88.3419
SP_PIR_KEYWORDS	gluconeogenesis	4	0.150432	0.238342	GPI, TPI1, SDS, FBP2	1405	9	7349	2.32471	1	0.818475	98.0975
Annotation Cluster 75	Enrichment Score: 1.0448623616686799
Category	Term	Count	%	PValue	Genes	List Total	Pop Hits	Pop Total	Fold Enrichment	Bonferroni	Benjamini	FDR
GOTERM_BP_FAT	GO:0035272~exocrine system development	5	0.188041	0.0137328	EGFR, FGFR2, PAX6, RAB26, EDA	1367	7	8785	4.59034	1	0.317251	22.2907
GOTERM_BP_FAT	GO:0007431~salivary gland development	4	0.150432	0.0519539	EGFR, FGFR2, PAX6, EDA	1367	6	8785	4.28432	1	0.633427	62.2069
GOTERM_BP_FAT	GO:0007435~salivary gland morphogenesis	3	0.112824	0.174954	EGFR, FGFR2, PAX6	1367	5	8785	3.85589	1	0.896897	97.0028
GOTERM_BP_FAT	GO:0022612~gland morphogenesis	4	0.150432	0.194168	EGFR, FGFR2, BCL2, PAX6	1367	10	8785	2.57059	1	0.917737	98.0498
GOTERM_BP_FAT	GO:0048732~gland development	12	0.451297	0.246156	B4GALT1, EGFR, FGFR2, AGPAT6, LY6E, BCL2, TGFBR1, PAX6, PTCH1, NR3C1, EDA, CITED2	1367	56	8785	1.3771	1	0.949806	99.4221
Annotation Cluster 76	Enrichment Score: 1.025371638228695
Category	Term	Count	%	PValue	Genes	List Total	Pop Hits	Pop Total	Fold Enrichment	Bonferroni	Benjamini	FDR
SP_PIR_KEYWORDS	amino-acid biosynthesis	9	0.338473	0.0122886	BCAT1, ADI1, MRI1, PYCR1, CTH, PHGDH, ASNS, PSPH, ASL	1405	18	7349	2.6153	0.998725	0.211814	16.4677
GOTERM_BP_FAT	GO:0016053~organic acid biosynthetic process	23	0.864987	0.036091	BCAT1, MRI1, PTGES3, PTGES2, TBXAS1, PTGS2, EDN1, NDUFAB1, ASNS, PSPH, ASL, MIF, ADI1, PYCR1, TPI1, CTH, DHFR, PTGDS, SDS, PHGDH, QKI, ELOVL7, MECR	1367	96	8785	1.53968	1	0.536399	48.8499
GOTERM_BP_FAT	GO:0046394~carboxylic acid biosynthetic process	23	0.864987	0.036091	BCAT1, MRI1, PTGES3, PTGES2, TBXAS1, PTGS2, EDN1, NDUFAB1, ASNS, PSPH, ASL, MIF, ADI1, PYCR1, TPI1, CTH, DHFR, PTGDS, SDS, PHGDH, QKI, ELOVL7, MECR	1367	96	8785	1.53968	1	0.536399	48.8499
GOTERM_BP_FAT	GO:0008652~cellular amino acid biosynthetic process	10	0.376081	0.0597035	BCAT1, ADI1, MRI1, PYCR1, CTH, DHFR, PHGDH, ASNS, PSPH, ASL	1367	33	8785	1.94742	1	0.669917	67.4613
GOTERM_BP_FAT	GO:0009309~amine biosynthetic process	11	0.413689	0.348062	BCAT1, ADI1, MRI1, PYCR1, CTH, DHFR, PHGDH, ASNS, SLC5A7, PSPH, ASL	1367	55	8785	1.2853	1	0.980043	99.9591
GOTERM_BP_FAT	GO:0009066~aspartate family amino acid metabolic process	4	0.150432	0.419748	ADI1, MRI1, PHGDH, ASNS	1367	15	8785	1.71373	1	0.989994	99.9951
GOTERM_BP_FAT	GO:0009067~aspartate family amino acid biosynthetic process	3	0.112824	0.47583	ADI1, MRI1, ASNS	1367	10	8785	1.92794	1	0.994703	99.9992
Annotation Cluster 77	Enrichment Score: 1.0153846819221317
Category	Term	Count	%	PValue	Genes	List Total	Pop Hits	Pop Total	Fold Enrichment	Bonferroni	Benjamini	FDR
GOTERM_MF_FAT	GO:0016706~oxidoreductase activity, acting on paired donors, with incorporation or reduction of molecular oxygen, 2-oxoglutarate as one donor, and incorporation of one atom each of oxygen into both donors	6	0.225649	0.0356797	P4HB, P4HA2, PLOD1, JMJD6, PLOD2, P4HA1	1405	13	9249	3.03827	1	0.489064	43.9607
GOTERM_MF_FAT	GO:0016702~oxidoreductase activity, acting on single donors with incorporation of molecular oxygen, incorporation of two atoms of oxygen	9	0.338473	0.0618327	ADI1, P4HA2, PLOD1, PTGS2, JMJD6, P4HA1, ALOX12E, BCO2, HPDL	1405	29	9249	2.04297	1	0.634399	63.846
GOTERM_MF_FAT	GO:0016701~oxidoreductase activity, acting on single donors with incorporation of molecular oxygen	9	0.338473	0.0735668	ADI1, P4HA2, PLOD1, PTGS2, JMJD6, P4HA1, ALOX12E, BCO2, HPDL	1405	30	9249	1.97488	1	0.664523	70.418
SP_PIR_KEYWORDS	dioxygenase	6	0.225649	0.534737	ADI1, PLOD1, PTGS2, JMJD6, P4HA1, ALOX12E	1405	25	7349	1.25535	1	0.965968	99.9985
Annotation Cluster 78	Enrichment Score: 1.0152917825475047
Category	Term	Count	%	PValue	Genes	List Total	Pop Hits	Pop Total	Fold Enrichment	Bonferroni	Benjamini	FDR
GOTERM_BP_FAT	GO:0001816~cytokine production	9	0.338473	0.0385864	IRF9, MAF, TLR4, IRF3, IL12B, ABCA1, HSPD1, PTAFR, IL10	1367	26	8785	2.22455	1	0.547684	51.2118
GOTERM_BP_FAT	GO:0042107~cytokine metabolic process	4	0.150432	0.152702	IRF9, IRF3, IL12B, IL10	1367	9	8785	2.85621	1	0.876263	95.1302
GOTERM_BP_FAT	GO:0042089~cytokine biosynthetic process	4	0.150432	0.152702	IRF9, IRF3, IL12B, IL10	1367	9	8785	2.85621	1	0.876263	95.1302
Annotation Cluster 79	Enrichment Score: 1.008214896797377
Category	Term	Count	%	PValue	Genes	List Total	Pop Hits	Pop Total	Fold Enrichment	Bonferroni	Benjamini	FDR
GOTERM_BP_FAT	GO:0015985~energy coupled proton transport, down electrochemical gradient	15	0.564122	0.00327594	ATP5D, ATP6V0E1, ATP5F1, ATP5G3, ATP6V0B, ATP6V1F, ATP6V0C, ATP6V1E1, ATP5C1, ATP5O, ATP6V0D1, ATP5I, ATP5H, ATP6V0D2, ATP5J	1367	42	8785	2.29517	0.999984	0.133665	5.80896
GOTERM_BP_FAT	GO:0015986~ATP synthesis coupled proton transport	15	0.564122	0.00327594	ATP5D, ATP6V0E1, ATP5F1, ATP5G3, ATP6V0B, ATP6V1F, ATP6V0C, ATP6V1E1, ATP5C1, ATP5O, ATP6V0D1, ATP5I, ATP5H, ATP6V0D2, ATP5J	1367	42	8785	2.29517	0.999984	0.133665	5.80896
GOTERM_MF_FAT	GO:0019829~cation-transporting ATPase activity	8	0.300865	0.103273	ATP5D, ATP2B1, ATP2A3, ATP6V1E1, ATP5C1, ATP5O, ASNA1, ATP6V1F	1405	27	9249	1.95049	1	0.743017	82.4038
SP_PIR_KEYWORDS	atp synthesis	5	0.188041	0.182034	ATP5D, ATP5J2, ATP5C1, ATP5O, ATP5I	1405	12	7349	2.17942	1	0.759503	94.6286
SP_PIR_KEYWORDS	ATP biosynthesis	5	0.188041	0.225526	ATP5D, ATP5F1, ATP5C1, ATP5O, ATP5H	1405	13	7349	2.01177	1	0.806004	97.5746
GOTERM_MF_FAT	GO:0046961~proton-transporting ATPase activity, rotational mechanism	5	0.188041	0.287334	ATP5D, ATP6V1E1, ATP5C1, ATP5O, ATP6V1F	1405	18	9249	1.82859	1	0.949028	99.5481
GOTERM_MF_FAT	GO:0046933~hydrogen ion transporting ATP synthase activity, rotational mechanism	4	0.150432	0.359487	ATP5D, ATP5C1, ATP5O, ATP6V1F	1405	14	9249	1.88083	1	0.971671	99.9176
GOTERM_CC_FAT	GO:0045261~proton-transporting ATP synthase complex, catalytic core F(1)	3	0.112824	0.402981	ATP5D, ATP5C1, ATP5O	1179	8	6966	2.21565	1	0.87685	99.9367
GOTERM_CC_FAT	GO:0033178~proton-transporting two-sector ATPase complex, catalytic domain	5	0.188041	0.445353	ATP5D, ATP6V1E1, ATP5C1, ATP5O, ATP6V1F	1179	20	6966	1.4771	1	0.89726	99.9779
Annotation Cluster 80	Enrichment Score: 0.9938106198260318
Category	Term	Count	%	PValue	Genes	List Total	Pop Hits	Pop Total	Fold Enrichment	Bonferroni	Benjamini	FDR
SP_PIR_KEYWORDS	metalloprotease	14	0.526514	0.0855429	CPA5, OSGEP, ADAM10, MMP9, THOP1, MMP19, ANPEP, DNPEP, ECE2, ERAP2, ADAMTS1, PMPCA, ADAMTS5, ADAMTS4	1405	46	7349	1.59192	1	0.564401	72.7835
UP_SEQ_FEATURE	metal ion-binding site:Zinc; catalytic	11	0.413689	0.109647	CPA5, ECE2, SORD, ADAM10, THOP1, ERAP2, AICDA, ANPEP, CA2, ADAMTS5, ADAMTS4	1135	33	5635	1.65492	1	1	86.8975
INTERPRO	IPR006025:Peptidase M, neutral zinc metallopeptidases, zinc-binding site	8	0.300865	0.111273	ECE2, ADAM10, THOP1, MMP9, ERAP2, ANPEP, ADAMTS5, ADAMTS4	1678	23	9171	1.90102	1	0.998117	87.1099
Annotation Cluster 81	Enrichment Score: 0.9937550772693592
Category	Term	Count	%	PValue	Genes	List Total	Pop Hits	Pop Total	Fold Enrichment	Bonferroni	Benjamini	FDR
GOTERM_BP_FAT	GO:0002252~immune effector process	23	0.864987	0.000641422	CARD9, ADORA3, CFB, SWAP70, NCF1, RSAD2, PRDX2, C1S, TLR7, PRDX1, C1QB, TNFSF13B, CD40LG, LYST, FCN2, FCGR1A, FCER1G, AICDA, C2, HSPD1, INPP5D, PTX3, RAB27A	1367	70	8785	2.11156	0.884716	0.0513276	1.16339
GOTERM_BP_FAT	GO:0002449~lymphocyte mediated immunity	13	0.488906	0.0155122	SWAP70, C1S, PRDX1, C1QB, CD40LG, FCGR1A, LYST, FCER1G, AICDA, HSPD1, INPP5D, C2, RAB27A	1367	40	8785	2.08861	1	0.332967	24.8085
GOTERM_BP_FAT	GO:0002443~leukocyte mediated immunity	14	0.526514	0.0166197	ADORA3, SWAP70, C1S, PRDX1, C1QB, CD40LG, FCGR1A, LYST, FCER1G, AICDA, HSPD1, INPP5D, C2, RAB27A	1367	45	8785	1.99935	1	0.343682	26.3362
GOTERM_BP_FAT	GO:0042113~B cell activation	11	0.413689	0.0361236	BAK1, CR2, CD40LG, SWAP70, BCL2, NTRK1, AICDA, HSPD1, SKAP2, ADA, PIK3R1	1367	35	8785	2.01975	1	0.534521	48.8814
GOTERM_BP_FAT	GO:0016064~immunoglobulin mediated immune response	10	0.376081	0.0500585	C1QB, CD40LG, SWAP70, FCGR1A, FCER1G, AICDA, C1S, INPP5D, C2, HSPD1	1367	32	8785	2.00828	1	0.625609	60.8048
GOTERM_BP_FAT	GO:0019724~B cell mediated immunity	10	0.376081	0.0597035	C1QB, CD40LG, SWAP70, FCGR1A, FCER1G, AICDA, C1S, INPP5D, C2, HSPD1	1367	33	8785	1.94742	1	0.669917	67.4613
GOTERM_BP_FAT	GO:0002250~adaptive immune response	11	0.413689	0.0813409	C1QB, CD40LG, SWAP70, FCGR1A, FCER1G, AICDA, C1S, INPP5D, C2, HSPD1, RAB27A	1367	40	8785	1.76728	1	0.740095	78.7184
GOTERM_BP_FAT	GO:0002460~adaptive immune response based on somatic recombination of immune receptors built from immunoglobulin superfamily domains	11	0.413689	0.0813409	C1QB, CD40LG, SWAP70, FCGR1A, FCER1G, AICDA, C1S, INPP5D, C2, HSPD1, RAB27A	1367	40	8785	1.76728	1	0.740095	78.7184
GOTERM_BP_FAT	GO:0002204~somatic recombination of immunoglobulin genes during immune response	4	0.150432	0.114521	CD40LG, SWAP70, AICDA, HSPD1	1367	8	8785	3.21324	1	0.82105	89.1199
GOTERM_BP_FAT	GO:0002208~somatic diversification of immunoglobulins during immune response	4	0.150432	0.114521	CD40LG, SWAP70, AICDA, HSPD1	1367	8	8785	3.21324	1	0.82105	89.1199
GOTERM_BP_FAT	GO:0045190~isotype switching	4	0.150432	0.114521	CD40LG, SWAP70, AICDA, HSPD1	1367	8	8785	3.21324	1	0.82105	89.1199
GOTERM_BP_FAT	GO:0002381~immunoglobulin production during immune response	4	0.150432	0.152702	CD40LG, SWAP70, AICDA, HSPD1	1367	9	8785	2.85621	1	0.876263	95.1302
GOTERM_BP_FAT	GO:0016447~somatic recombination of immunoglobulin gene segments	4	0.150432	0.23795	CD40LG, SWAP70, AICDA, HSPD1	1367	11	8785	2.3369	1	0.94674	99.296
GOTERM_BP_FAT	GO:0002440~production of molecular mediator of immune response	5	0.188041	0.303203	TNFSF13B, CD40LG, SWAP70, AICDA, HSPD1	1367	18	8785	1.78513	1	0.969661	99.8624
GOTERM_BP_FAT	GO:0002377~immunoglobulin production	5	0.188041	0.303203	TNFSF13B, CD40LG, SWAP70, AICDA, HSPD1	1367	18	8785	1.78513	1	0.969661	99.8624
GOTERM_BP_FAT	GO:0016445~somatic diversification of immunoglobulins	4	0.150432	0.32896	CD40LG, SWAP70, AICDA, HSPD1	1367	13	8785	1.97738	1	0.97503	99.9308
GOTERM_BP_FAT	GO:0016444~somatic cell DNA recombination	4	0.150432	0.419748	CD40LG, SWAP70, AICDA, HSPD1	1367	15	8785	1.71373	1	0.989994	99.9951
GOTERM_BP_FAT	GO:0002562~somatic diversification of immune receptors via germline recombination within a single locus	4	0.150432	0.419748	CD40LG, SWAP70, AICDA, HSPD1	1367	15	8785	1.71373	1	0.989994	99.9951
GOTERM_BP_FAT	GO:0002200~somatic diversification of immune receptors	4	0.150432	0.506043	CD40LG, SWAP70, AICDA, HSPD1	1367	17	8785	1.51211	1	0.996207	99.9997
GOTERM_BP_FAT	GO:0006310~DNA recombination	6	0.225649	0.767029	CD40LG, SWAP70, NSMCE2, RUVBL2, AICDA, HSPD1	1367	40	8785	0.963972	1	0.999937	100
Annotation Cluster 82	Enrichment Score: 0.983940079071867
Category	Term	Count	%	PValue	Genes	List Total	Pop Hits	Pop Total	Fold Enrichment	Bonferroni	Benjamini	FDR
GOTERM_BP_FAT	GO:0050900~leukocyte migration	9	0.338473	0.047616	B4GALT1, CCL25, SELP, CCL2, IL8, CD34, IL1B, FCER1G, SELPLG	1367	27	8785	2.14216	1	0.61307	58.9255
GOTERM_BP_FAT	GO:0006928~cell motion	31	1.16585	0.0723889	DNAH11, SCHIP1, CCL2, PAX6, GJA1, ITGB1, DSTN, GPX1, CCL25, CD9, CXCR4, DNAJA1, IL1B, FCER1G, ETV1, STRBP, SELPLG, APC, B4GALT1, PLAT, SGPL1, SELP, IL8, PDPN, TGFBR1, KIF5C, ESR2, ITGA4, CD34, CCR4, IL12B	1367	148	8785	1.34609	1	0.71068	74.6011
GOTERM_BP_FAT	GO:0048870~cell motility	25	0.940203	0.146531	DNAH11, SCHIP1, CCL2, PAX6, GJA1, ITGB1, CCL25, GPX1, CXCR4, DNAJA1, FCER1G, IL1B, SELPLG, APC, PLAT, B4GALT1, SELP, SGPL1, IL8, TGFBR1, ESR2, ITGA4, CCR4, CD34, IL12B	1367	124	8785	1.29566	1	0.867449	94.441
GOTERM_BP_FAT	GO:0051674~localization of cell	25	0.940203	0.146531	DNAH11, SCHIP1, CCL2, PAX6, GJA1, ITGB1, CCL25, GPX1, CXCR4, DNAJA1, FCER1G, IL1B, SELPLG, APC, PLAT, B4GALT1, SELP, SGPL1, IL8, TGFBR1, ESR2, ITGA4, CCR4, CD34, IL12B	1367	124	8785	1.29566	1	0.867449	94.441
GOTERM_BP_FAT	GO:0016477~cell migration	23	0.864987	0.162561	B4GALT1, PLAT, SGPL1, SELP, SCHIP1, CCL2, IL8, TGFBR1, PAX6, GJA1, ITGA4, ESR2, ITGB1, CCL25, GPX1, CD34, CXCR4, CCR4, IL1B, FCER1G, IL12B, SELPLG, APC	1367	114	8785	1.29657	1	0.885163	96.0663
Annotation Cluster 83	Enrichment Score: 0.9553814176311008
Category	Term	Count	%	PValue	Genes	List Total	Pop Hits	Pop Total	Fold Enrichment	Bonferroni	Benjamini	FDR
GOTERM_BP_FAT	GO:0009069~serine family amino acid metabolic process	8	0.300865	0.0142356	PDPR, CTH, SHMT2, DHFR, GCLC, SDS, PHGDH, PSPH	1367	18	8785	2.85621	1	0.316224	23.0102
GOTERM_BP_FAT	GO:0006563~L-serine metabolic process	4	0.150432	0.114521	SHMT2, SDS, PHGDH, PSPH	1367	8	8785	3.21324	1	0.82105	89.1199
KEGG_PATHWAY	bta00260:Glycine, serine and threonine metabolism	5	0.188041	0.834824	CTH, SHMT2, SDS, PHGDH, PSPH	838	33	4940	0.89318	1	0.956258	100
Annotation Cluster 84	Enrichment Score: 0.9503117140464837
Category	Term	Count	%	PValue	Genes	List Total	Pop Hits	Pop Total	Fold Enrichment	Bonferroni	Benjamini	FDR
GOTERM_BP_FAT	GO:0009408~response to heat	9	0.338473	0.00732456	OSM, GCLC, STAC, CRYAB, TFEC, CLPB, HSPB2, HSPB1, SCARA5	1367	20	8785	2.89192	1	0.217354	12.5478
GOTERM_BP_FAT	GO:0009266~response to temperature stimulus	9	0.338473	0.0824422	OSM, GCLC, STAC, CRYAB, TFEC, CLPB, HSPB2, HSPB1, SCARA5	1367	30	8785	1.92794	1	0.741722	79.1789
GOTERM_BP_FAT	GO:0034605~cellular response to heat	4	0.150432	0.114521	STAC, TFEC, CLPB, SCARA5	1367	8	8785	3.21324	1	0.82105	89.1199
GOTERM_BP_FAT	GO:0009628~response to abiotic stimulus	27	1.01542	0.149791	RBP4, HRAS, GCLC, CLPB, COL3A1, GJA1, GPX1, BAK1, STAC, BCL2, TFEC, ETV1, PCYT1A, STRBP, EGFR, SLC12A2, CRYAB, MBD4, GNAT2, OSM, P2RX7, CDKN1A, HSPB2, HSPB1, IL12B, SMC1A, SCARA5	1367	136	8785	1.27585	1	0.872774	94.8158
INTERPRO	IPR001436:Alpha crystallin/Heat shock protein	3	0.112824	0.375688	CRYAB, HSPB2, HSPB1	1678	7	9171	2.34233	1	0.999992	99.972
INTERPRO	IPR002068:Heat shock protein Hsp20	3	0.112824	0.510507	CRYAB, HSPB2, HSPB1	1678	9	9171	1.82181	1	1	99.9996
Annotation Cluster 85	Enrichment Score: 0.9440765761322473
Category	Term	Count	%	PValue	Genes	List Total	Pop Hits	Pop Total	Fold Enrichment	Bonferroni	Benjamini	FDR
INTERPRO	IPR008983:Tumour necrosis factor-like	9	0.338473	0.0869578	C1QB, C1QTNF5, C1QTNF6, TNFSF13B, CD40LG, TNFSF13, EDA, ADIPOQ, C1QTNF9	1678	26	9171	1.89188	1	0.995311	79.4013
GOTERM_MF_FAT	GO:0005164~tumor necrosis factor receptor binding	5	0.188041	0.095382	TNFSF13B, CD40LG, TNFSF13, EDA, TNFSF8	1405	12	9249	2.74288	1	0.730311	79.7666
SMART	SM00207:TNF	5	0.188041	0.100325	TNFSF13B, CD40LG, TNFSF13, EDA, TNFSF8	741	11	4364	2.67697	1	0.921518	76.2551
INTERPRO	IPR006052:Tumor Necrosis Factor	5	0.188041	0.125168	TNFSF13B, CD40LG, TNFSF13, EDA, TNFSF8	1678	11	9171	2.48429	1	0.997981	90.1962
GOTERM_MF_FAT	GO:0032813~tumor necrosis factor receptor superfamily binding	5	0.188041	0.182783	TNFSF13B, CD40LG, TNFSF13, EDA, TNFSF8	1405	15	9249	2.19431	1	0.875147	95.9943
Annotation Cluster 86	Enrichment Score: 0.9412311751771785
Category	Term	Count	%	PValue	Genes	List Total	Pop Hits	Pop Total	Fold Enrichment	Bonferroni	Benjamini	FDR
SMART	SM00202:SR	6	0.225649	0.0949298	LGALS3BP, LOXL4, LOXL2, CD6, SCARA5, DMBT1	741	15	4364	2.35574	1	0.939257	74.2435
GOTERM_MF_FAT	GO:0005044~scavenger receptor activity	11	0.413689	0.120024	LGALS3BP, WC1, LOXL4, VTN, STAB2, LOXL2, CD6, SCARA5, WC1.3, DMBT1, CD163	1405	44	9249	1.64573	1	0.778254	86.9718
INTERPRO	IPR017448:Speract/scavenger receptor related	6	0.225649	0.122801	LGALS3BP, LOXL4, LOXL2, CD6, SCARA5, DMBT1	1678	15	9171	2.18617	1	0.998488	89.7251
INTERPRO	IPR001190:Speract/scavenger receptor	6	0.225649	0.122801	LGALS3BP, LOXL4, LOXL2, CD6, SCARA5, DMBT1	1678	15	9171	2.18617	1	0.998488	89.7251
Annotation Cluster 87	Enrichment Score: 0.9379579640609473
Category	Term	Count	%	PValue	Genes	List Total	Pop Hits	Pop Total	Fold Enrichment	Bonferroni	Benjamini	FDR
GOTERM_MF_FAT	GO:0008175~tRNA methyltransferase activity	5	0.188041	0.0221997	POGZ, METTL1, TRMT5, WDR4, TRMT61A	1405	8	9249	4.11432	1	0.388076	30.0817
GOTERM_BP_FAT	GO:0008033~tRNA processing	13	0.488906	0.0596909	RPP38, HSD17B10, POGZ, FARS2, AARS, TYW3, QTRT1, TRMT61A, CTU1, METTL1, TRMT5, WDR4, POP5	1367	48	8785	1.74051	1	0.671798	67.4534
GOTERM_MF_FAT	GO:0008173~RNA methyltransferase activity	6	0.225649	0.0822465	POGZ, METTL1, TRMT5, WDR4, TRMT61A, FTSJ2	1405	16	9249	2.46859	1	0.692587	74.5396
GOTERM_BP_FAT	GO:0006400~tRNA modification	6	0.225649	0.0894069	CTU1, METTL1, AARS, WDR4, QTRT1, TRMT61A	1367	16	8785	2.40993	1	0.766186	81.8803
GOTERM_MF_FAT	GO:0016423~tRNA (guanine) methyltransferase activity	3	0.112824	0.11183	METTL1, TRMT5, WDR4	1405	4	9249	4.93719	1	0.756483	84.8978
SP_PIR_KEYWORDS	trna processing	9	0.338473	0.150011	RPP38, HSD17B10, CTU1, METTL1, TRMT5, TYW3, WDR4, POP5, TRMT61A	1405	28	7349	1.68127	1	0.719066	90.6073
GOTERM_BP_FAT	GO:0009451~RNA modification	9	0.338473	0.207706	RPUSD4, DNAJB11, CTU1, METTL1, AARS, WDR4, QTRT1, TRMT61A, FTSJ2	1367	37	8785	1.5632	1	0.929233	98.5682
SP_PIR_KEYWORDS	methyltransferase	10	0.376081	0.923549	PRMT1, ECE2, SHMT2, POGZ, PRMT5, METTL1, TRMT5, TYW3, TRMT61A, METTL11A	1405	68	7349	0.769207	1	0.999566	100
Annotation Cluster 88	Enrichment Score: 0.9234056768502082
Category	Term	Count	%	PValue	Genes	List Total	Pop Hits	Pop Total	Fold Enrichment	Bonferroni	Benjamini	FDR
SP_PIR_KEYWORDS	4fe-4s	8	0.300865	0.0297681	NDUFS7, SDHB, ACO2, NUBP2, NDUFV1, NDUFS8, NARFL, MOCS1	1405	17	7349	2.46146	1	0.341413	35.582
GOTERM_MF_FAT	GO:0051539~4 iron, 4 sulfur cluster binding	7	0.263257	0.0704107	NDUFS7, SDHB, ACO2, NUBP2, NDUFV1, NDUFS8, MOCS1	1405	20	9249	2.30402	1	0.673111	68.7702
SP_PIR_KEYWORDS	iron-sulfur	11	0.413689	0.083085	NDUFS7, SDHB, CISD1, ACO2, NUBP2, NDUFV1, NDUFS8, NARFL, FDX1L, RSAD2, MOCS1	1405	33	7349	1.74353	1	0.55967	71.6993
GOTERM_MF_FAT	GO:0051540~metal cluster binding	11	0.413689	0.093825	NDUFS7, SDHB, CISD1, ACO2, NUBP2, CISD3, NDUFV1, NDUFS8, FDX1L, RSAD2, MOCS1	1405	42	9249	1.7241	1	0.728531	79.2043
GOTERM_MF_FAT	GO:0051536~iron-sulfur cluster binding	11	0.413689	0.093825	NDUFS7, SDHB, CISD1, ACO2, NUBP2, CISD3, NDUFV1, NDUFS8, FDX1L, RSAD2, MOCS1	1405	42	9249	1.7241	1	0.728531	79.2043
SP_PIR_KEYWORDS	iron-sulfur protein	4	0.150432	0.183613	NDUFS6, ACO2, NDUFV1, NDUFS8	1405	8	7349	2.6153	1	0.758302	94.7775
UP_SEQ_FEATURE	metal ion-binding site:Iron-sulfur (4Fe-4S)	4	0.150432	0.325904	NDUFS7, ACO2, NUBP2, NDUFV1	1135	10	5635	1.9859	1	1	99.8994
GOTERM_MF_FAT	GO:0051537~2 iron, 2 sulfur cluster binding	4	0.150432	0.446901	SDHB, CISD1, CISD3, FDX1L	1405	16	9249	1.64573	1	0.985889	99.9921
Annotation Cluster 89	Enrichment Score: 0.9182160328766444
Category	Term	Count	%	PValue	Genes	List Total	Pop Hits	Pop Total	Fold Enrichment	Bonferroni	Benjamini	FDR
GOTERM_BP_FAT	GO:0006396~RNA processing	61	2.2941	0.00142922	RPP38, PRPF4B, GAR1, SNRPD2, IMP3, CTU1, RBM8A, PRMT5, TRMT5, LSM5, U2AF1, LSM4, QKI, LSM3, LSM1, IMP4, FTSJ2, EXOSC8, RRP1, POGZ, EXOSC4, MAGOH, AARS, EXOSC5, EXOSC3, MBNL1, TRMT61A, WDR83, RSL1D1, TARBP2, NOP2, SNRPB, SLU7, AICDA, THOC4, SNRPF, NHP2, MRPL44, HSD17B10, FARS2, TYW3, BOP1, QTRT1, SF3B5, FCF1, MOV10, UTP11L, METTL1, NPM3, SCNM1, TSR2, MPHOSPH10, U2AF1L4, FBL, PPIH, DDX56, JMJD6, WD…	1367	266	8785	1.47374	0.991898	0.0838329	2.57476
GOTERM_CC_FAT	GO:0005681~spliceosome	19	0.714554	0.0577156	BCAS2, TXNL4B, PRPF4B, MAGOH, SNRPB2, SNRPD2, SF3B5, U2AF1L4, WDR83, PPIH, RBM8A, SNRPB, U2AF1, SLU7, LSM3, THOC4, SNRPF, SNRNP25, TXNL4A	1179	73	6966	1.5378	1	0.349992	57.2107
GOTERM_BP_FAT	GO:0008380~RNA splicing	23	0.864987	0.0649412	PRPF4B, MAGOH, SNRPD2, MBNL1, SF3B5, U2AF1L4, WDR83, PPIH, RBM8A, JMJD6, PRMT5, U2AF1, LSM5, SNRPB, LSM4, SLU7, QKI, SCNM1, LSM3, THOC4, LSM1, SNRPF, SNRNP25	1367	102	8785	1.44911	1	0.68819	70.6129
KEGG_PATHWAY	bta03040:Spliceosome	26	0.977811	0.173702	SNRPD3, LSM6, LSM7, SNRPB2, SNRPD2, HSPA1A, SF3B5, BUD31, RBM8A, U2AF1, LSM5, LSM4, LSM3, BCAS2, SNRPA1, SF3B14, MAGOH, PPIH, SNRPB, SLU7, THOC4, PHF5A, SNRPC, SNRNP27, THOC2, TXNL4A	838	122	4940	1.25631	1	0.602698	90.4439
SP_PIR_KEYWORDS	mrna splicing	20	0.752162	0.296168	PRPF4B, MAGOH, SNRPD2, SF3B5, U2AF1L4, PPIH, RBM8A, JMJD6, U2AF1, SNRPB, LSM5, LSM4, SLU7, QKI, SCNM1, LSM3, THOC4, LSM1, SNRPF, SNRNP25	1405	87	7349	1.20244	1	0.86939	99.397
GOTERM_BP_FAT	GO:0006397~mRNA processing	25	0.940203	0.307312	PRPF4B, SNRPD2, SF3B5, MOV10, RBM8A, PRMT5, U2AF1, LSM5, QKI, LSM4, SCNM1, LSM3, LSM1, MAGOH, MBNL1, U2AF1L4, WDR83, PPIH, JMJD6, SNRPB, SLU7, AICDA, THOC4, SNRPF, SNRNP25	1367	138	8785	1.16422	1	0.968967	99.8765
SP_PIR_KEYWORDS	Spliceosome	14	0.526514	0.331382	PRPF4B, MAGOH, SNRPD2, SF3B5, U2AF1L4, PPIH, RBM8A, SNRPB, U2AF1, SLU7, LSM3, THOC4, SNRPF, SNRNP25	1405	59	7349	1.24116	1	0.890735	99.7143
GOTERM_BP_FAT	GO:0016071~mRNA metabolic process	27	1.01542	0.382164	PRPF4B, SNRPD2, SF3B5, MOV10, DNAJB11, RBM8A, PRMT5, WIBG, U2AF1, LSM5, LSM4, QKI, SCNM1, LSM3, LSM1, MAGOH, MBNL1, U2AF1L4, WDR83, PPIH, JMJD6, SNRPB, SLU7, AICDA, THOC4, SNRPF, SNRNP25	1367	156	8785	1.11228	1	0.985172	99.9847
SP_PIR_KEYWORDS	mrna processing	21	0.789771	0.507743	PRPF4B, MAGOH, SNRPD2, SF3B5, U2AF1L4, PPIH, RBM8A, JMJD6, U2AF1, LSM5, SNRPB, LSM4, SLU7, QKI, SCNM1, AICDA, LSM3, THOC4, LSM1, SNRPF, SNRNP25	1405	103	7349	1.06643	1	0.960736	99.9967
Annotation Cluster 90	Enrichment Score: 0.9134456957422894
Category	Term	Count	%	PValue	Genes	List Total	Pop Hits	Pop Total	Fold Enrichment	Bonferroni	Benjamini	FDR
GOTERM_BP_FAT	GO:0032963~collagen metabolic process	5	0.188041	0.0774168	P2RX7, TNXB, MMP9, COL1A1, SERPINH1	1367	11	8785	2.92113	1	0.730356	76.998
GOTERM_BP_FAT	GO:0044259~multicellular organismal macromolecule metabolic process	5	0.188041	0.102355	P2RX7, TNXB, MMP9, COL1A1, SERPINH1	1367	12	8785	2.6777	1	0.798433	86.0455
GOTERM_BP_FAT	GO:0044236~multicellular organismal metabolic process	5	0.188041	0.229466	P2RX7, TNXB, MMP9, COL1A1, SERPINH1	1367	16	8785	2.00828	1	0.944263	99.1384
Annotation Cluster 91	Enrichment Score: 0.9108783012568334
Category	Term	Count	%	PValue	Genes	List Total	Pop Hits	Pop Total	Fold Enrichment	Bonferroni	Benjamini	FDR
GOTERM_MF_FAT	GO:0017124~SH3 domain binding	8	0.300865	0.0487518	CYBA, GPX1, FAM125A, ADAM10, QKI, GJA1, SIRPA, ELMO2	1405	23	9249	2.28971	1	0.578601	54.9173
SP_PIR_KEYWORDS	sh3-binding	5	0.188041	0.182034	FAM125A, ADAM10, QKI, SIRPA, ELMO2	1405	12	7349	2.17942	1	0.759503	94.6286
UP_SEQ_FEATURE	short sequence motif:SH3-binding	5	0.188041	0.208556	FAM125A, ADAM10, QKI, SIRPA, ELMO2	1135	12	5635	2.06865	1	1	98.3313
Annotation Cluster 92	Enrichment Score: 0.8894639751431344
Category	Term	Count	%	PValue	Genes	List Total	Pop Hits	Pop Total	Fold Enrichment	Bonferroni	Benjamini	FDR
GOTERM_BP_FAT	GO:0045787~positive regulation of cell cycle	9	0.338473	0.0385864	EGFR, CCND2, EDN1, IL1B, NUSAP1, ASNS, CALR, INSR, CITED2	1367	26	8785	2.22455	1	0.547684	51.2118
GOTERM_BP_FAT	GO:0007088~regulation of mitosis	7	0.263257	0.0486783	PSMG2, EDN1, IL1B, NUSAP1, INSR, APC, MYCBP2	1367	18	8785	2.49919	1	0.619265	59.7531
GOTERM_BP_FAT	GO:0051783~regulation of nuclear division	7	0.263257	0.0486783	PSMG2, EDN1, IL1B, NUSAP1, INSR, APC, MYCBP2	1367	18	8785	2.49919	1	0.619265	59.7531
GOTERM_BP_FAT	GO:0010564~regulation of cell cycle process	11	0.413689	0.0813409	OSM, LIF, PSMG2, ROCK2, EDN1, IL1B, NUSAP1, CALR, INSR, APC, MYCBP2	1367	40	8785	1.76728	1	0.740095	78.7184
GOTERM_BP_FAT	GO:0051726~regulation of cell cycle	24	0.902595	0.109479	EGFR, ROCK2, EDN1, NUSAP1, ASNS, CALR, CDK4, FOXO4, ITGB1, JUNB, CITED2, MYCBP2, LIF, OSM, BAK1, CDKN1A, PSMG2, CCND2, BCL2, IL1B, GADD45B, SMC1A, INSR, APC	1367	114	8785	1.35294	1	0.812791	87.9329
GOTERM_BP_FAT	GO:0051785~positive regulation of nuclear division	4	0.150432	0.152702	EDN1, IL1B, NUSAP1, INSR	1367	9	8785	2.85621	1	0.876263	95.1302
GOTERM_BP_FAT	GO:0045840~positive regulation of mitosis	4	0.150432	0.152702	EDN1, IL1B, NUSAP1, INSR	1367	9	8785	2.85621	1	0.876263	95.1302
GOTERM_BP_FAT	GO:0010638~positive regulation of organelle organization	7	0.263257	0.157817	ROCK2, EDN1, IL1B, NUSAP1, INSR, APC, DSTN	1367	24	8785	1.87439	1	0.881635	95.6393
GOTERM_BP_FAT	GO:0030071~regulation of mitotic metaphase/anaphase transition	3	0.112824	0.298787	PSMG2, APC, MYCBP2	1367	7	8785	2.75421	1	0.968382	99.8456
GOTERM_BP_FAT	GO:0007346~regulation of mitotic cell cycle	10	0.376081	0.349236	PSMG2, BCL2, EDN1, IL1B, NUSAP1, ASNS, FOXO4, INSR, APC, MYCBP2	1367	49	8785	1.31153	1	0.979948	99.9604
GOTERM_BP_FAT	GO:0033043~regulation of organelle organization	13	0.488906	0.525808	ROCK2, ELN, EDN1, NUSAP1, MYCBP2, DSTN, PSMG2, TSC1, CAPG, IL1B, INSR, RASA1, APC	1367	76	8785	1.09927	1	0.996978	99.9999
Annotation Cluster 93	Enrichment Score: 0.8845166601678285
Category	Term	Count	%	PValue	Genes	List Total	Pop Hits	Pop Total	Fold Enrichment	Bonferroni	Benjamini	FDR
GOTERM_MF_FAT	GO:0005520~insulin-like growth factor binding	7	0.263257	0.0704107	NOV, IGFBP7, IGFBP6, ESM1, INSR, IGFBP4, CRIM1	1405	20	9249	2.30402	1	0.673111	68.7702
GOTERM_BP_FAT	GO:0001558~regulation of cell growth	13	0.488906	0.123333	DERL2, ADAM10, TGFBR1, IGFBP7, IGFBP6, NDUFA13, ESM1, NOV, CDKN1A, BCL2, SERTAD3, CRIM1, IGFBP4	1367	54	8785	1.54712	1	0.837384	90.9341
SMART	SM00121:IB	5	0.188041	0.165313	NOV, IGFBP7, IGFBP6, ESM1, IGFBP4	741	13	4364	2.26513	1	0.959442	91.4348
INTERPRO	IPR000867:Insulin-like growth factor-binding protein, IGFBP	5	0.188041	0.201794	NOV, IGFBP7, IGFBP6, ESM1, IGFBP4	1678	13	9171	2.10209	1	0.999684	98.0047
Annotation Cluster 94	Enrichment Score: 0.8839166944030105
Category	Term	Count	%	PValue	Genes	List Total	Pop Hits	Pop Total	Fold Enrichment	Bonferroni	Benjamini	FDR
GOTERM_BP_FAT	GO:0032103~positive regulation of response to external stimulus	9	0.338473	0.0579157	TNFRSF1A, ADAM10, ADORA3, IL8, NPY, FCGR1A, FCER1G, LBP, THBS1	1367	28	8785	2.06565	1	0.664362	66.3143
GOTERM_BP_FAT	GO:0050727~regulation of inflammatory response	9	0.338473	0.0824422	TNFRSF1A, GPX1, SBNO2, A2M, ADORA3, FCGR1A, FCER1G, LBP, ADA	1367	30	8785	1.92794	1	0.741722	79.1789
GOTERM_BP_FAT	GO:0050729~positive regulation of inflammatory response	5	0.188041	0.130444	TNFRSF1A, ADORA3, FCGR1A, FCER1G, LBP	1367	13	8785	2.47172	1	0.84893	92.1855
GOTERM_BP_FAT	GO:0002673~regulation of acute inflammatory response	4	0.150432	0.152702	A2M, FCGR1A, FCER1G, LBP	1367	9	8785	2.85621	1	0.876263	95.1302
GOTERM_BP_FAT	GO:0002675~positive regulation of acute inflammatory response	3	0.112824	0.174954	FCGR1A, FCER1G, LBP	1367	5	8785	3.85589	1	0.896897	97.0028
GOTERM_BP_FAT	GO:0002886~regulation of myeloid leukocyte mediated immunity	3	0.112824	0.298787	ADORA3, FCGR1A, FCER1G	1367	7	8785	2.75421	1	0.968382	99.8456
Annotation Cluster 95	Enrichment Score: 0.8813236150889939
Category	Term	Count	%	PValue	Genes	List Total	Pop Hits	Pop Total	Fold Enrichment	Bonferroni	Benjamini	FDR
GOTERM_MF_FAT	GO:0005085~guanyl-nucleotide exchange factor activity	29	1.09064	0.00157648	ALS2, AKAP13, RASGEF1A, ITSN2, ARFGEF1, RGL1, MCF2L, PLEKHG1, RASGRP3, TIAM1, RASGRP4, RASGRP1, RAPGEF6, RAPGEF5, RAPGEF2, RAPGEF1, EIF2B3, DOCK11, EIF2B4, ARHGEF18, ARHGEF19, RAB3IL1, TRIO, DOCK7, ITPR3, EIF2B1, RANGRF, SPATA13, BCAR3	1405	105	9249	1.81814	0.815724	0.0947004	2.48348
GOTERM_MF_FAT	GO:0060589~nucleoside-triphosphatase regulator activity	44	1.65476	0.0369644	ARFGAP1, DLC1, ALS2, AKAP13, ASAP1, RASGEF1A, ITSN2, ARHGAP15, ARFGEF1, MCF2L, RGL1, RASAL1, PLEKHG1, RASGRP3, TIAM1, RASGRP4, RASGRP1, RAPGEF6, TBC1D5, RAPGEF5, RAPGEF2, EIF2B3, DOCK11, RASA4, RAPGEF1, RASA1, EIF2B4, RASA2, TBC1D2B, ARHGEF18, ARHGEF19, RAB3IL1, TRIO, DOCK7, ITPR3, EIF2B1, USP6NL, RANGRF, SYTL2, ATPIF1, AHSA2, SPATA13, AHSA1, BCAR3	1405	217	9249	1.33479	1	0.495583	45.1389
GOTERM_MF_FAT	GO:0030695~GTPase regulator activity	41	1.54193	0.0721025	ARFGAP1, DLC1, ALS2, AKAP13, ASAP1, RASGEF1A, ITSN2, ARHGAP15, ARFGEF1, MCF2L, RGL1, RASAL1, PLEKHG1, RASGRP3, TIAM1, RASGRP4, RASGRP1, TBC1D5, RAPGEF6, RAPGEF5, RAPGEF2, RASA4, EIF2B3, DOCK11, RAPGEF1, RASA1, EIF2B4, RASA2, TBC1D2B, ARHGEF18, ARHGEF19, RAB3IL1, TRIO, DOCK7, ITPR3, EIF2B1, USP6NL, RANGRF, SYTL2, SPATA13, BCAR3	1405	210	9249	1.28524	1	0.671821	69.6639
GOTERM_BP_FAT	GO:0051056~regulation of small GTPase mediated signal transduction	32	1.20346	0.131408	ARFGAP1, ALS2, HRAS, CSF1, AKAP13, ASAP1, RASGEF1A, ITSN2, ARFGEF1, RGL1, MCF2L, RASAL1, PLEKHG1, RASGRP3, RASGRP4, RASGRP1, TBC1D5, RAPGEF6, RAPGEF5, RAPGEF2, RASA4, RAPGEF1, RASA1, RASA2, TBC1D2B, ARHGEF18, ARHGEF19, TRIO, ITPR3, USP6NL, TSC1, SPATA13	1367	163	8785	1.26164	1	0.850041	92.342
GOTERM_MF_FAT	GO:0005088~Ras guanyl-nucleotide exchange factor activity	12	0.451297	0.239858	ALS2, PLEKHG1, RASGRP3, RASGRP4, ARHGEF18, ARHGEF19, AKAP13, TRIO, ITSN2, ITPR3, SPATA13, MCF2L	1405	57	9249	1.38588	1	0.925855	98.7367
GOTERM_MF_FAT	GO:0005089~Rho guanyl-nucleotide exchange factor activity	10	0.376081	0.413975	ALS2, PLEKHG1, ARHGEF18, ARHGEF19, AKAP13, TRIO, ITSN2, ITPR3, SPATA13, MCF2L	1405	53	9249	1.24206	1	0.981795	99.98
GOTERM_BP_FAT	GO:0035023~regulation of Rho protein signal transduction	11	0.413689	0.414873	ALS2, PLEKHG1, TSC1, ARHGEF18, ARHGEF19, AKAP13, TRIO, ITSN2, ITPR3, SPATA13, MCF2L	1367	58	8785	1.21882	1	0.989624	99.9943
GOTERM_BP_FAT	GO:0046578~regulation of Ras protein signal transduction	20	0.752162	0.596485	ALS2, ARFGAP1, TBC1D2B, HRAS, ARHGEF18, CSF1, ARHGEF19, AKAP13, TRIO, ASAP1, ITSN2, ITPR3, ARFGEF1, MCF2L, USP6NL, PLEKHG1, TSC1, RASGRP4, TBC1D5, SPATA13	1367	126	8785	1.02008	1	0.998806	100
GOTERM_MF_FAT	GO:0005083~small GTPase regulator activity	19	0.714554	0.862186	ALS2, ARFGAP1, TBC1D2B, ARHGEF18, ARHGEF19, AKAP13, TRIO, ASAP1, ITSN2, ITPR3, ARFGEF1, MCF2L, USP6NL, PLEKHG1, RASGRP3, RASGRP4, TBC1D5, SYTL2, SPATA13	1405	146	9249	0.856681	1	0.999947	100
Annotation Cluster 96	Enrichment Score: 0.8777866665895899
Category	Term	Count	%	PValue	Genes	List Total	Pop Hits	Pop Total	Fold Enrichment	Bonferroni	Benjamini	FDR
GOTERM_BP_FAT	GO:0002683~negative regulation of immune system process	11	0.413689	0.0196193	TARBP2, GPX1, BPI, A2M, COL3A1, UBASH3A, PRDX2, INPP5D, THBS1, ADA, IL10	1367	32	8785	2.2091	1	0.381194	30.3284
GOTERM_BP_FAT	GO:0050777~negative regulation of immune response	4	0.150432	0.152702	GPX1, A2M, COL3A1, INPP5D	1367	9	8785	2.85621	1	0.876263	95.1302
GOTERM_BP_FAT	GO:0048585~negative regulation of response to stimulus	8	0.300865	0.245096	TARBP2, GPX1, A2M, SOCS3, COL3A1, IL1B, INPP5D, ADA	1367	33	8785	1.55793	1	0.94953	99.4071
GOTERM_BP_FAT	GO:0031348~negative regulation of defense response	4	0.150432	0.419748	TARBP2, GPX1, A2M, ADA	1367	15	8785	1.71373	1	0.989994	99.9951
Annotation Cluster 97	Enrichment Score: 0.8567303328918912
Category	Term	Count	%	PValue	Genes	List Total	Pop Hits	Pop Total	Fold Enrichment	Bonferroni	Benjamini	FDR
INTERPRO	IPR009038:GOLD	5	0.188041	0.0646024	TMED5, TMED3, TMED1, TMED9, SEC14L1	1678	9	9171	3.03635	1	0.986212	68.6463
INTERPRO	IPR000348:emp24/gp25L/p24	4	0.150432	0.119774	TMED5, TMED3, TMED1, TMED9	1678	7	9171	3.12311	1	0.998452	89.0916
UP_SEQ_FEATURE	domain:GOLD	3	0.112824	0.347694	TMED5, TMED1, TMED9	1135	6	5635	2.48238	1	1	99.9434
Annotation Cluster 98	Enrichment Score: 0.8466589800959995
Category	Term	Count	%	PValue	Genes	List Total	Pop Hits	Pop Total	Fold Enrichment	Bonferroni	Benjamini	FDR
GOTERM_BP_FAT	GO:0006399~tRNA metabolic process	21	0.789771	0.0305836	RPP38, HSD17B10, CARS, POGZ, NARS, SARS, FARS2, AARS, TYW3, GARS, QTRT1, TRMT61A, TARS, CTU1, RARS, METTL1, TRMT5, WDR4, HARS, FARSA, POP5	1367	84	8785	1.60662	1	0.490704	43.2489
INTERPRO	IPR006195:Aminoacyl-tRNA synthetase, class II, conserved region	7	0.263257	0.0413532	TARS, NARS, SARS, FARS2, GARS, HARS, FARSA	1678	15	9171	2.55054	1	0.962732	51.9754
KEGG_PATHWAY	bta00970:Aminoacyl-tRNA biosynthesis	11	0.413689	0.126558	TARS, CARS, NARS, RARS, SARS, FARS2, AARS, GARS, SEPSECS, HARS, FARSA	838	40	4940	1.62112	1	0.55397	81.0841
GOTERM_BP_FAT	GO:0006418~tRNA aminoacylation for protein translation	10	0.376081	0.141064	TARS, CARS, NARS, RARS, SARS, FARS2, AARS, GARS, HARS, FARSA	1367	39	8785	1.64782	1	0.860431	93.7545
GOTERM_BP_FAT	GO:0043038~amino acid activation	10	0.376081	0.141064	TARS, CARS, NARS, RARS, SARS, FARS2, AARS, GARS, HARS, FARSA	1367	39	8785	1.64782	1	0.860431	93.7545
GOTERM_BP_FAT	GO:0043039~tRNA aminoacylation	10	0.376081	0.141064	TARS, CARS, NARS, RARS, SARS, FARS2, AARS, GARS, HARS, FARSA	1367	39	8785	1.64782	1	0.860431	93.7545
GOTERM_MF_FAT	GO:0016875~ligase activity, forming carbon-oxygen bonds	10	0.376081	0.159356	TARS, CARS, NARS, RARS, SARS, FARS2, AARS, GARS, HARS, FARSA	1405	41	9249	1.60559	1	0.850256	93.7145
GOTERM_MF_FAT	GO:0016876~ligase activity, forming aminoacyl-tRNA and related compounds	10	0.376081	0.159356	TARS, CARS, NARS, RARS, SARS, FARS2, AARS, GARS, HARS, FARSA	1405	41	9249	1.60559	1	0.850256	93.7145
GOTERM_MF_FAT	GO:0004812~aminoacyl-tRNA ligase activity	10	0.376081	0.159356	TARS, CARS, NARS, RARS, SARS, FARS2, AARS, GARS, HARS, FARSA	1405	41	9249	1.60559	1	0.850256	93.7145
INTERPRO	IPR002314:Aminoacyl-tRNA synthetase, class II (G, H, P and S), conserved region	4	0.150432	0.16655	TARS, SARS, GARS, HARS	1678	8	9171	2.73272	1	0.999061	95.7742
INTERPRO	IPR004154:Anticodon-binding	3	0.112824	0.375688	TARS, GARS, HARS	1678	7	9171	2.34233	1	0.999992	99.972
SP_PIR_KEYWORDS	Aminoacyl-tRNA synthetase	6	0.225649	0.608244	TARS, NARS, RARS, SARS, FARS2, HARS	1405	27	7349	1.16236	1	0.98007	99.9999
Annotation Cluster 99	Enrichment Score: 0.8428866887185064
Category	Term	Count	%	PValue	Genes	List Total	Pop Hits	Pop Total	Fold Enrichment	Bonferroni	Benjamini	FDR
KEGG_PATHWAY	bta04370:VEGF signaling pathway	18	0.676946	0.100177	PTGS2, SPHK1, MAPKAPK3, PPP3R1, PRKCB, KRAS, PLCG1, PLA2G2D4, NFAT5, PPP3CB, PIK3CA, HSPB1, NFATC4, PPP3CA, PLA2G2D1, NFATC2, NFATC3, PLA2G5, PIK3R1	838	73	4940	1.45356	1	0.516509	72.7193
KEGG_PATHWAY	bta04650:Natural killer cell mediated cytotoxicity	23	0.864987	0.164086	ITGAL, PRF1, BRAF, KLRK1, PPP3R1, KIR2DS1, PTPN11, PRKCB, CD48, KRAS, PLCG1, NFAT5, PPP3CB, FCER1G, PIK3CA, NFATC4, PPP3CA, NFATC2, SHC3, NFATC3, IFNGR2, PIK3R1, TYROBP	838	105	4940	1.29128	1	0.600136	88.9816
KEGG_PATHWAY	bta04662:B cell receptor signaling pathway	16	0.60173	0.180094	CR2, NFKBIB, PPP3R1, KRAS, RASGRP3, DAPP1, GSK3B, PPP3CB, NFAT5, PIK3CA, NFATC4, PPP3CA, INPP5D, NFATC2, NFATC3, PIK3R1	838	69	4940	1.36695	1	0.598026	91.3149
Annotation Cluster 100	Enrichment Score: 0.8422262630740951
Category	Term	Count	%	PValue	Genes	List Total	Pop Hits	Pop Total	Fold Enrichment	Bonferroni	Benjamini	FDR
SMART	SM00327:VWA	11	0.413689	0.0831846	MATN2, COCH, ITGAL, CFB, CPNE3, PSMD4, ITGAD, C2, ITGB1, GTF2H2, ITGAM	741	37	4364	1.75088	1	0.930104	69.3069
INTERPRO	IPR002035:von Willebrand factor, type A	11	0.413689	0.124071	MATN2, COCH, ITGAL, CFB, CPNE3, PSMD4, ITGAD, C2, ITGB1, GTF2H2, ITGAM	1678	37	9171	1.62486	1	0.998372	89.9804
UP_SEQ_FEATURE	domain:VWFA	6	0.225649	0.288143	ITGAL, CFB, PSMD4, C2, ITGB1, GTF2H2	1135	18	5635	1.65492	1	1	99.7388
Annotation Cluster 101	Enrichment Score: 0.8398360258836197
Category	Term	Count	%	PValue	Genes	List Total	Pop Hits	Pop Total	Fold Enrichment	Bonferroni	Benjamini	FDR
GOTERM_BP_FAT	GO:0043588~skin development	6	0.225649	0.0533295	AARS, COL3A1, COL1A2, COL1A1, EDA, APC	1367	14	8785	2.75421	1	0.641255	63.1946
GOTERM_BP_FAT	GO:0008544~epidermis development	12	0.451297	0.129106	PTGS2, BCL2, AARS, FST, COL3A1, COL1A2, ANXA1, PAX6, PTCH1, COL1A1, EDA, APC	1367	49	8785	1.57383	1	0.848074	91.9633
GOTERM_BP_FAT	GO:0048730~epidermis morphogenesis	4	0.150432	0.152702	BCL2, FST, COL1A2, COL1A1	1367	9	8785	2.85621	1	0.876263	95.1302
GOTERM_BP_FAT	GO:0022404~molting cycle process	6	0.225649	0.161294	PTGS2, BCL2, AARS, FST, EDA, APC	1367	19	8785	2.02942	1	0.884843	95.9563
GOTERM_BP_FAT	GO:0022405~hair cycle process	6	0.225649	0.161294	PTGS2, BCL2, AARS, FST, EDA, APC	1367	19	8785	2.02942	1	0.884843	95.9563
GOTERM_BP_FAT	GO:0001942~hair follicle development	6	0.225649	0.161294	PTGS2, BCL2, AARS, FST, EDA, APC	1367	19	8785	2.02942	1	0.884843	95.9563
GOTERM_BP_FAT	GO:0007398~ectoderm development	12	0.451297	0.174951	PTGS2, BCL2, AARS, FST, COL3A1, COL1A2, ANXA1, PAX6, PTCH1, COL1A1, EDA, APC	1367	52	8785	1.48303	1	0.897714	97.0026
GOTERM_BP_FAT	GO:0042303~molting cycle	6	0.225649	0.189223	PTGS2, BCL2, AARS, FST, EDA, APC	1367	20	8785	1.92794	1	0.913173	97.8196
GOTERM_BP_FAT	GO:0042633~hair cycle	6	0.225649	0.189223	PTGS2, BCL2, AARS, FST, EDA, APC	1367	20	8785	1.92794	1	0.913173	97.8196
Annotation Cluster 102	Enrichment Score: 0.8332344668350328
Category	Term	Count	%	PValue	Genes	List Total	Pop Hits	Pop Total	Fold Enrichment	Bonferroni	Benjamini	FDR
GOTERM_BP_FAT	GO:0018149~peptide cross-linking	8	0.300865	0.0100202	BGN, EPB42, F13A1, COL3A1, ANXA1, TGM3, DCN, THBS1	1367	17	8785	3.02423	1	0.267348	16.7791
GOTERM_MF_FAT	GO:0016755~transferase activity, transferring amino-acyl groups	5	0.188041	0.182783	QPCT, GGCT, EPB42, F13A1, TGM3	1405	15	9249	2.19431	1	0.875147	95.9943
INTERPRO	IPR001102:Transglutaminase, N-terminal	3	0.112824	0.302569	EPB42, F13A1, TGM3	1678	6	9171	2.73272	1	0.999939	99.8085
INTERPRO	IPR013808:Transglutaminase, conserved site	3	0.112824	0.302569	EPB42, F13A1, TGM3	1678	6	9171	2.73272	1	0.999939	99.8085
GOTERM_MF_FAT	GO:0003810~protein-glutamine gamma-glutamyltransferase activity	3	0.112824	0.406785	EPB42, F13A1, TGM3	1405	9	9249	2.19431	1	0.98113	99.9757
Annotation Cluster 103	Enrichment Score: 0.824698867565108
Category	Term	Count	%	PValue	Genes	List Total	Pop Hits	Pop Total	Fold Enrichment	Bonferroni	Benjamini	FDR
GOTERM_MF_FAT	GO:0016744~transferase activity, transferring aldehyde or ketonic groups	4	0.150432	0.0123793	TALDO1, TKT, TKTL2, TKTL1	1405	4	9249	6.58292	0.999998	0.28383	18.0085
GOTERM_MF_FAT	GO:0004802~transketolase activity	3	0.112824	0.0621049	TKT, TKTL2, TKTL1	1405	3	9249	6.58292	1	0.630697	64.0128
INTERPRO	IPR005474:Transketolase, N-terminal	3	0.112824	0.0880526	TKT, TKTL2, TKTL1	1678	3	9171	5.46544	1	0.994959	79.8261
INTERPRO	IPR005476:Transketolase, C-terminal	3	0.112824	0.228011	TKT, TKTL2, TKTL1	1678	5	9171	3.27926	1	0.999807	98.8828
INTERPRO	IPR015941:Transketolase C-terminal-like	3	0.112824	0.228011	TKT, TKTL2, TKTL1	1678	5	9171	3.27926	1	0.999807	98.8828
INTERPRO	IPR005475:Transketolase, central region	3	0.112824	0.302569	TKT, TKTL2, TKTL1	1678	6	9171	2.73272	1	0.999939	99.8085
SP_PIR_KEYWORDS	thiamine pyrophosphate	3	0.112824	0.470181	TKT, TKTL2, TKTL1	1405	8	7349	1.96148	1	0.952971	99.9903
UP_SEQ_FEATURE	metal ion-binding site:Calcium	5	0.188041	0.504477	TKT, TKTL2, C1S, TKTL1, FAH	1135	18	5635	1.3791	1	1	99.9995
Annotation Cluster 104	Enrichment Score: 0.8221484534404234
Category	Term	Count	%	PValue	Genes	List Total	Pop Hits	Pop Total	Fold Enrichment	Bonferroni	Benjamini	FDR
GOTERM_BP_FAT	GO:0001824~blastocyst development	11	0.413689	0.0298218	G2E3, PSMC3, TGFBR1, GRN, DAD1, NLE1, EOMES, MED21, JUNB, ADA, CITED2	1367	34	8785	2.07916	1	0.484146	42.43
GOTERM_BP_FAT	GO:0001825~blastocyst formation	5	0.188041	0.130444	NLE1, EOMES, JUNB, ADA, CITED2	1367	13	8785	2.47172	1	0.84893	92.1855
GOTERM_BP_FAT	GO:0001829~trophectodermal cell differentiation	4	0.150432	0.194168	EOMES, JUNB, ADA, CITED2	1367	10	8785	2.57059	1	0.917737	98.0498
GOTERM_BP_FAT	GO:0001890~placenta development	5	0.188041	0.681195	LIF, HSP90AB1, JUNB, ADA, CITED2	1367	29	8785	1.10801	1	0.999671	100
Annotation Cluster 105	Enrichment Score: 0.8146732279527592
Category	Term	Count	%	PValue	Genes	List Total	Pop Hits	Pop Total	Fold Enrichment	Bonferroni	Benjamini	FDR
GOTERM_BP_FAT	GO:0051247~positive regulation of protein metabolic process	21	0.789771	0.0140864	GCLC, AURKAIP1, TGFBR1, CSF1, GJA1, EIF5A, ADIPOQ, LIF, OSM, P2RX7, APOE, CCND2, WIBG, BCL2, IL1B, FAM129A, THBS1, EIF5A2, INSR, APC, SERP1	1367	78	8785	1.73021	1	0.31552	22.7973
GOTERM_BP_FAT	GO:0032270~positive regulation of cellular protein metabolic process	19	0.714554	0.0281186	GCLC, AURKAIP1, TGFBR1, CSF1, EIF5A, ADIPOQ, LIF, OSM, P2RX7, APOE, CCND2, BCL2, WIBG, IL1B, FAM129A, THBS1, EIF5A2, INSR, SERP1	1367	73	8785	1.67265	1	0.470579	40.5585
GOTERM_BP_FAT	GO:0033135~regulation of peptidyl-serine phosphorylation	4	0.150432	0.0806198	OSM, LIF, BAK1, BCL2	1367	7	8785	3.67228	1	0.74016	78.4117
GOTERM_BP_FAT	GO:0033138~positive regulation of peptidyl-serine phosphorylation	3	0.112824	0.116705	OSM, LIF, BCL2	1367	4	8785	4.81986	1	0.823377	89.5991
GOTERM_BP_FAT	GO:0001932~regulation of protein amino acid phosphorylation	16	0.60173	0.166378	EGFR, TNXB, SOCS3, TGFBR1, EDN1, LIF, OSM, BAK1, PRKAR2B, P2RX7, NDUFS4, CCND2, BCL2, PDGFD, FAM129A, INSR	1367	74	8785	1.38951	1	0.887887	96.3807
GOTERM_BP_FAT	GO:0045937~positive regulation of phosphate metabolic process	10	0.376081	0.258297	OSM, EGFR, LIF, P2RX7, CCND2, BCL2, TGFBR1, FAM129A, THBS1, INSR	1367	45	8785	1.42811	1	0.954322	99.5702
GOTERM_BP_FAT	GO:0010562~positive regulation of phosphorus metabolic process	10	0.376081	0.258297	OSM, EGFR, LIF, P2RX7, CCND2, BCL2, TGFBR1, FAM129A, THBS1, INSR	1367	45	8785	1.42811	1	0.954322	99.5702
GOTERM_BP_FAT	GO:0042327~positive regulation of phosphorylation	10	0.376081	0.258297	OSM, EGFR, LIF, P2RX7, CCND2, BCL2, TGFBR1, FAM129A, THBS1, INSR	1367	45	8785	1.42811	1	0.954322	99.5702
GOTERM_BP_FAT	GO:0031399~regulation of protein modification process	18	0.676946	0.318954	EGFR, GCLC, TNXB, SOCS3, TGFBR1, EDN1, LIF, OSM, BAK1, PRKAR2B, P2RX7, NDUFS4, TSC1, CCND2, BCL2, PDGFD, FAM129A, INSR	1367	96	8785	1.20497	1	0.973021	99.9093
GOTERM_BP_FAT	GO:0001934~positive regulation of protein amino acid phosphorylation	8	0.300865	0.458712	OSM, LIF, P2RX7, CCND2, BCL2, TGFBR1, FAM129A, INSR	1367	41	8785	1.25395	1	0.993531	99.9986
GOTERM_BP_FAT	GO:0031401~positive regulation of protein modification process	8	0.300865	0.699118	OSM, LIF, P2RX7, CCND2, BCL2, TGFBR1, FAM129A, INSR	1367	51	8785	1.00808	1	0.999761	100
Annotation Cluster 106	Enrichment Score: 0.8037035308166003
Category	Term	Count	%	PValue	Genes	List Total	Pop Hits	Pop Total	Fold Enrichment	Bonferroni	Benjamini	FDR
GOTERM_BP_FAT	GO:0006915~apoptosis	37	1.3915	0.103249	MEF2C, TMEM85, GGCT, FOXO3, CIAPIN1, TNFRSF1A, FIS1, BAK1, GPX1, CASP4, BCL2, BAG3, BAG2, SHISA5, DAD1, PYCARD, XAF1, CIB1, BCL2L15, SRA1, TBRG4, NDUFA13, FADD, STK4, AHR, ELMO2, CIDEC, TRADD, OSM, PHF17, PSMG2, JMJD6, HSPD1, PDCD5, GADD45B, PPP1R15A, IFI6	1367	188	8785	1.26479	1	0.798568	86.2969
GOTERM_BP_FAT	GO:0008219~cell death	41	1.54193	0.106809	MEF2C, PRF1, TMEM85, GGCT, FOXO3, CIAPIN1, TNFRSF1A, FIS1, BAK1, GPX1, CASP4, BCL2, BAG3, BAG2, SHISA5, DAD1, PYCARD, TSTA3, XAF1, CIB1, LYZ2, BCL2L15, SRA1, TBRG4, NDUFA13, FADD, STK4, AHR, ELMO2, CIDEC, TRADD, OSM, PHF17, P2RX7, PSMG2, JMJD6, HSPD1, PDCD5, GADD45B, PPP1R15A, IFI6	1367	212	8785	1.24286	1	0.808633	87.2558
GOTERM_BP_FAT	GO:0012501~programmed cell death	37	1.3915	0.128887	MEF2C, TMEM85, GGCT, FOXO3, CIAPIN1, TNFRSF1A, FIS1, BAK1, GPX1, CASP4, BCL2, BAG3, BAG2, SHISA5, DAD1, PYCARD, XAF1, CIB1, BCL2L15, SRA1, TBRG4, NDUFA13, FADD, STK4, AHR, ELMO2, CIDEC, TRADD, OSM, PHF17, PSMG2, JMJD6, HSPD1, PDCD5, GADD45B, PPP1R15A, IFI6	1367	192	8785	1.23844	1	0.848713	91.9263
GOTERM_BP_FAT	GO:0016265~death	41	1.54193	0.138023	MEF2C, PRF1, TMEM85, GGCT, FOXO3, CIAPIN1, TNFRSF1A, FIS1, BAK1, GPX1, CASP4, BCL2, BAG3, BAG2, SHISA5, DAD1, PYCARD, TSTA3, XAF1, CIB1, LYZ2, BCL2L15, SRA1, TBRG4, NDUFA13, FADD, STK4, AHR, ELMO2, CIDEC, TRADD, OSM, PHF17, P2RX7, PSMG2, JMJD6, HSPD1, PDCD5, GADD45B, PPP1R15A, IFI6	1367	217	8785	1.21422	1	0.856056	93.3387
SP_PIR_KEYWORDS	Apoptosis	21	0.789771	0.488456	MEF2C, TMEM85, BCL2L15, HINT2, NDUFA13, FADD, CIAPIN1, STK4, ELMO2, TRADD, PHF17, FIS1, TNFRSF1A, CASP4, SHISA5, PYCARD, DAD1, XAF1, GADD45B, PDCD5, PPP1R15A	1405	102	7349	1.07689	1	0.956794	99.9942
Annotation Cluster 107	Enrichment Score: 0.8036372882647616
Category	Term	Count	%	PValue	Genes	List Total	Pop Hits	Pop Total	Fold Enrichment	Bonferroni	Benjamini	FDR
SP_PIR_KEYWORDS	metalloprotease	14	0.526514	0.0855429	CPA5, OSGEP, ADAM10, MMP9, THOP1, MMP19, ANPEP, DNPEP, ECE2, ERAP2, ADAMTS1, PMPCA, ADAMTS5, ADAMTS4	1405	46	7349	1.59192	1	0.564401	72.7835
GOTERM_MF_FAT	GO:0004222~metalloendopeptidase activity	17	0.639338	0.197492	ADAMTS17, ADAM10, UQCRC1, OSGEP, ADAM23, ADAMTSL4, KEL, MMP9, THOP1, MMP19, MMP11, ECE2, ADAMTS1, PMPCA, ADAMTS5, ADAMTS4, ADAM15	1405	84	9249	1.33226	1	0.891938	97.0012
GOTERM_MF_FAT	GO:0008237~metallopeptidase activity	25	0.940203	0.229802	ADAMTS17, AEBP1, UQCRC1, THOP1, MMP9, ADAMTSL4, KEL, ANPEP, LNPEP, ECE2, ERAP2, DPEP2, CPA5, ADAM10, OSGEP, ADAM23, MMP19, MMP11, DNPEP, CPXM1, ADAMTS1, PMPCA, ADAMTS5, ADAMTS4, ADAM15	1405	135	9249	1.21906	1	0.919676	98.4423
Annotation Cluster 108	Enrichment Score: 0.772651438178158
Category	Term	Count	%	PValue	Genes	List Total	Pop Hits	Pop Total	Fold Enrichment	Bonferroni	Benjamini	FDR
GOTERM_MF_FAT	GO:0003713~transcription coactivator activity	11	0.413689	0.0821246	ENY2, NCOA3, SUB1, SRA1, EDF1, PDLIM1, TGFB1I1, MED21, SCAND1, CALCOCO1, CITED2	1405	41	9249	1.76615	1	0.6967	74.4857
GOTERM_MF_FAT	GO:0016563~transcription activator activity	22	0.827379	0.144663	ENY2, TAF4, PTGES2, SUB1, PHB, SRA1, PDLIM1, FOXO3, HLTF, FOXO4, MED21, CALCOCO1, CITED2, NCOA3, GTF2F1, BCL2, SERTAD3, EDF1, ETV1, TGFB1I1, SCAND1, SERTAD1	1405	109	9249	1.32866	1	0.825338	91.7151
GOTERM_MF_FAT	GO:0003712~transcription cofactor activity	15	0.564122	0.240994	ATF7IP, ENY2, SUB1, SRA1, CREBBP, HR, PDLIM1, MED21, CALCOCO1, CITED2, NCOA3, DRAP1, EDF1, TGFB1I1, SCAND1	1405	75	9249	1.31658	1	0.925203	98.7665
GOTERM_MF_FAT	GO:0008134~transcription factor binding	23	0.864987	0.283503	ENY2, ATF7IP, SUB1, SRA1, CREBBP, HR, PDLIM1, MED21, STK4, CALCOCO1, AHR, CITED2, DIP2A, DIP2B, PSMC5, DIP2C, NCOA3, DRAP1, BCL2, EDF1, TGFB1I1, SCAND1, NR1H3	1405	127	9249	1.19218	1	0.947848	99.5078
Annotation Cluster 109	Enrichment Score: 0.7707642024750346
Category	Term	Count	%	PValue	Genes	List Total	Pop Hits	Pop Total	Fold Enrichment	Bonferroni	Benjamini	FDR
GOTERM_BP_FAT	GO:0043094~cellular metabolic compound salvage	4	0.150432	0.0519539	ADI1, HPRT1, ADA, APRT	1367	6	8785	4.28432	1	0.633427	62.2069
GOTERM_BP_FAT	GO:0009119~ribonucleoside metabolic process	8	0.300865	0.0670205	UMPS, NME3, UPP1, QTRT1, HPRT1, ADA, APRT, NME6	1367	24	8785	2.14216	1	0.692621	71.7822
GOTERM_BP_FAT	GO:0042451~purine nucleoside biosynthetic process	4	0.150432	0.0806198	QTRT1, HPRT1, ADA, APRT	1367	7	8785	3.67228	1	0.74016	78.4117
GOTERM_BP_FAT	GO:0042455~ribonucleoside biosynthetic process	4	0.150432	0.0806198	QTRT1, HPRT1, ADA, APRT	1367	7	8785	3.67228	1	0.74016	78.4117
GOTERM_BP_FAT	GO:0046129~purine ribonucleoside biosynthetic process	4	0.150432	0.0806198	QTRT1, HPRT1, ADA, APRT	1367	7	8785	3.67228	1	0.74016	78.4117
GOTERM_BP_FAT	GO:0009163~nucleoside biosynthetic process	4	0.150432	0.0806198	QTRT1, HPRT1, ADA, APRT	1367	7	8785	3.67228	1	0.74016	78.4117
INTERPRO	IPR002375:Purine/pyrimidine phosphoribosyl transferase, conserved site	3	0.112824	0.0880526	UMPS, HPRT1, APRT	1678	3	9171	5.46544	1	0.994959	79.8261
GOTERM_BP_FAT	GO:0043101~purine salvage	3	0.112824	0.116705	HPRT1, ADA, APRT	1367	4	8785	4.81986	1	0.823377	89.5991
GOTERM_BP_FAT	GO:0009112~nucleobase metabolic process	5	0.188041	0.161289	ALDH6A1, UMPS, HPRT1, ADA, APRT	1367	14	8785	2.29517	1	0.885743	95.9558
GOTERM_BP_FAT	GO:0042278~purine nucleoside metabolic process	4	0.150432	0.283149	QTRT1, HPRT1, ADA, APRT	1367	12	8785	2.14216	1	0.963348	99.7692
GOTERM_BP_FAT	GO:0046128~purine ribonucleoside metabolic process	4	0.150432	0.283149	QTRT1, HPRT1, ADA, APRT	1367	12	8785	2.14216	1	0.963348	99.7692
GOTERM_BP_FAT	GO:0046112~nucleobase biosynthetic process	3	0.112824	0.419497	UMPS, ADA, APRT	1367	9	8785	2.14216	1	0.990073	99.9951
INTERPRO	IPR000836:Phosphoribosyltransferase	3	0.112824	0.4454	UMPS, HPRT1, APRT	1678	8	9171	2.04954	1	0.999998	99.9964
GOTERM_BP_FAT	GO:0009116~nucleoside metabolic process	8	0.300865	0.485443	UMPS, NME3, UPP1, QTRT1, HPRT1, ADA, APRT, NME6	1367	42	8785	1.22409	1	0.995382	99.9995
GOTERM_BP_FAT	GO:0018130~heterocycle biosynthetic process	7	0.263257	0.496471	PYCR1, HMBS, SPR, HPRT1, ADA, APRT, MOCS1	1367	36	8785	1.24959	1	0.995807	99.9996
GOTERM_BP_FAT	GO:0006144~purine base metabolic process	3	0.112824	0.528692	HPRT1, ADA, APRT	1367	11	8785	1.75268	1	0.997079	99.9999
Annotation Cluster 110	Enrichment Score: 0.7678265323864077
Category	Term	Count	%	PValue	Genes	List Total	Pop Hits	Pop Total	Fold Enrichment	Bonferroni	Benjamini	FDR
GOTERM_BP_FAT	GO:0050727~regulation of inflammatory response	9	0.338473	0.0824422	TNFRSF1A, GPX1, SBNO2, A2M, ADORA3, FCGR1A, FCER1G, LBP, ADA	1367	30	8785	1.92794	1	0.741722	79.1789
GOTERM_BP_FAT	GO:0002366~leukocyte activation during immune response	6	0.225649	0.111161	SBNO2, ADORA3, IL12B, LBP, ADA, RAB27A	1367	17	8785	2.26817	1	0.815177	88.3419
GOTERM_BP_FAT	GO:0002263~cell activation during immune response	6	0.225649	0.111161	SBNO2, ADORA3, IL12B, LBP, ADA, RAB27A	1367	17	8785	2.26817	1	0.815177	88.3419
GOTERM_BP_FAT	GO:0002275~myeloid cell activation during immune response	3	0.112824	0.298787	SBNO2, ADORA3, LBP	1367	7	8785	2.75421	1	0.968382	99.8456
GOTERM_BP_FAT	GO:0002285~lymphocyte activation during immune response	3	0.112824	0.47583	IL12B, ADA, RAB27A	1367	10	8785	1.92794	1	0.994703	99.9992
Annotation Cluster 111	Enrichment Score: 0.7669602785215439
Category	Term	Count	%	PValue	Genes	List Total	Pop Hits	Pop Total	Fold Enrichment	Bonferroni	Benjamini	FDR
GOTERM_BP_FAT	GO:0002699~positive regulation of immune effector process	10	0.376081	0.0274569	P2RX7, CRTAM, ADORA3, FCGR1A, PVRL2, KLRK1, FCER1G, IL12B, LBP, HSPD1	1367	29	8785	2.21603	1	0.469206	39.8162
GOTERM_BP_FAT	GO:0002705~positive regulation of leukocyte mediated immunity	8	0.300865	0.0435632	P2RX7, CRTAM, FCGR1A, PVRL2, KLRK1, FCER1G, IL12B, HSPD1	1367	22	8785	2.3369	1	0.583973	55.618
GOTERM_BP_FAT	GO:0002708~positive regulation of lymphocyte mediated immunity	8	0.300865	0.0435632	P2RX7, CRTAM, FCGR1A, PVRL2, KLRK1, FCER1G, IL12B, HSPD1	1367	22	8785	2.3369	1	0.583973	55.618
GOTERM_BP_FAT	GO:0002821~positive regulation of adaptive immune response	7	0.263257	0.0486783	P2RX7, TNFSF13B, FCGR1A, PVRL2, FCER1G, HSPD1, ADA	1367	18	8785	2.49919	1	0.619265	59.7531
GOTERM_BP_FAT	GO:0002824~positive regulation of adaptive immune response based on somatic recombination of immune receptors built from immunoglobulin superfamily domains	7	0.263257	0.0486783	P2RX7, TNFSF13B, FCGR1A, PVRL2, FCER1G, HSPD1, ADA	1367	18	8785	2.49919	1	0.619265	59.7531
GOTERM_BP_FAT	GO:0002703~regulation of leukocyte mediated immunity	9	0.338473	0.166228	P2RX7, CRTAM, ADORA3, FCGR1A, PVRL2, KLRK1, FCER1G, IL12B, HSPD1	1367	35	8785	1.65252	1	0.888521	96.3688
GOTERM_BP_FAT	GO:0002706~regulation of lymphocyte mediated immunity	8	0.300865	0.220476	P2RX7, CRTAM, FCGR1A, PVRL2, KLRK1, FCER1G, IL12B, HSPD1	1367	32	8785	1.60662	1	0.938911	98.9354
GOTERM_BP_FAT	GO:0002891~positive regulation of immunoglobulin mediated immune response	3	0.112824	0.236454	FCGR1A, PVRL2, FCER1G	1367	6	8785	3.21324	1	0.947116	99.2703
GOTERM_BP_FAT	GO:0002714~positive regulation of B cell mediated immunity	3	0.112824	0.236454	FCGR1A, PVRL2, FCER1G	1367	6	8785	3.21324	1	0.947116	99.2703
GOTERM_BP_FAT	GO:0002819~regulation of adaptive immune response	7	0.263257	0.349218	P2RX7, TNFSF13B, FCGR1A, PVRL2, FCER1G, HSPD1, ADA	1367	31	8785	1.45114	1	0.980154	99.9604
GOTERM_BP_FAT	GO:0002822~regulation of adaptive immune response based on somatic recombination of immune receptors built from immunoglobulin superfamily domains	7	0.263257	0.349218	P2RX7, TNFSF13B, FCGR1A, PVRL2, FCER1G, HSPD1, ADA	1367	31	8785	1.45114	1	0.980154	99.9604
GOTERM_BP_FAT	GO:0002711~positive regulation of T cell mediated immunity	3	0.112824	0.419497	P2RX7, PVRL2, HSPD1	1367	9	8785	2.14216	1	0.990073	99.9951
GOTERM_BP_FAT	GO:0002709~regulation of T cell mediated immunity	3	0.112824	0.623044	P2RX7, PVRL2, HSPD1	1367	13	8785	1.48303	1	0.999208	100
GOTERM_BP_FAT	GO:0002889~regulation of immunoglobulin mediated immune response	3	0.112824	0.623044	FCGR1A, PVRL2, FCER1G	1367	13	8785	1.48303	1	0.999208	100
GOTERM_BP_FAT	GO:0002712~regulation of B cell mediated immunity	3	0.112824	0.623044	FCGR1A, PVRL2, FCER1G	1367	13	8785	1.48303	1	0.999208	100
Annotation Cluster 112	Enrichment Score: 0.7649885823631742
Category	Term	Count	%	PValue	Genes	List Total	Pop Hits	Pop Total	Fold Enrichment	Bonferroni	Benjamini	FDR
GOTERM_BP_FAT	GO:0007178~transmembrane receptor protein serine/threonine kinase signaling pathway	12	0.451297	0.0518739	TWSG1, ACVRL1, SMAD9, MSX1, ID1, TGFBR1, FST, COL3A1, COL1A2, TGFB1I1, ECSIT, TAB1	1367	42	8785	1.83614	1	0.634906	62.1487
GOTERM_BP_FAT	GO:0007179~transforming growth factor beta receptor signaling pathway	6	0.225649	0.218713	ACVRL1, SMAD9, TGFBR1, COL3A1, COL1A2, TAB1	1367	21	8785	1.83614	1	0.937919	98.8906
GOTERM_MF_FAT	GO:0046332~SMAD binding	4	0.150432	0.446901	TGFBR1, COL3A1, COL1A2, TGFB1I1	1405	16	9249	1.64573	1	0.985889	99.9921
Annotation Cluster 113	Enrichment Score: 0.7602646111224012
Category	Term	Count	%	PValue	Genes	List Total	Pop Hits	Pop Total	Fold Enrichment	Bonferroni	Benjamini	FDR
GOTERM_BP_FAT	GO:0009166~nucleotide catabolic process	7	0.263257	0.0948549	PDE2A, PDE5A, UPP1, CNP, ENTPD1, ADA, NT5C	1367	21	8785	2.14216	1	0.782434	83.7587
GOTERM_BP_FAT	GO:0044270~nitrogen compound catabolic process	8	0.300865	0.0967836	HMOX2, PDE2A, PDE5A, UPP1, CNP, ENTPD1, ADA, NT5C	1367	26	8785	1.97738	1	0.786445	84.3784
GOTERM_BP_FAT	GO:0034656~nucleobase, nucleoside and nucleotide catabolic process	7	0.263257	0.114089	PDE2A, PDE5A, UPP1, CNP, ENTPD1, ADA, NT5C	1367	22	8785	2.04479	1	0.821112	89.0228
GOTERM_BP_FAT	GO:0034655~nucleobase, nucleoside, nucleotide and nucleic acid catabolic process	7	0.263257	0.114089	PDE2A, PDE5A, UPP1, CNP, ENTPD1, ADA, NT5C	1367	22	8785	2.04479	1	0.821112	89.0228
GOTERM_BP_FAT	GO:0009125~nucleoside monophosphate catabolic process	3	0.112824	0.174954	PDE2A, PDE5A, CNP	1367	5	8785	3.85589	1	0.896897	97.0028
GOTERM_BP_FAT	GO:0006195~purine nucleotide catabolic process	4	0.150432	0.283149	PDE2A, PDE5A, ENTPD1, ADA	1367	12	8785	2.14216	1	0.963348	99.7692
GOTERM_BP_FAT	GO:0046700~heterocycle catabolic process	7	0.263257	0.349218	HMOX2, KYNU, PDE2A, PDE5A, ENTPD1, ADA, NT5C	1367	31	8785	1.45114	1	0.980154	99.9604
GOTERM_BP_FAT	GO:0009123~nucleoside monophosphate metabolic process	9	0.338473	0.400404	UMPS, PDE2A, ADCY7, PDE5A, CNP, GUCY1B3, IMPDH1, ADA, IMPDH2	1367	45	8785	1.2853	1	0.987917	99.9911
Annotation Cluster 114	Enrichment Score: 0.758911794846199
Category	Term	Count	%	PValue	Genes	List Total	Pop Hits	Pop Total	Fold Enrichment	Bonferroni	Benjamini	FDR
INTERPRO	IPR004279:Perilipin	3	0.112824	0.155028	PLIN2, PLIN1, PLIN3	1678	4	9171	4.09908	1	0.99889	94.6363
PIR_SUPERFAMILY	PIRSF036881:lipid droplet-associated protein, perilipin type	3	0.112824	0.184683	PLIN2, PLIN1, PLIN3	789	4	3890	3.69772	1	1	95.716
PIR_SUPERFAMILY	PIRSF036881:PAT	3	0.112824	0.184683	PLIN2, PLIN1, PLIN3	789	4	3890	3.69772	1	1	95.716
Annotation Cluster 115	Enrichment Score: 0.7561614097788767
Category	Term	Count	%	PValue	Genes	List Total	Pop Hits	Pop Total	Fold Enrichment	Bonferroni	Benjamini	FDR
GOTERM_BP_FAT	GO:0042176~regulation of protein catabolic process	8	0.300865	0.0341417	GCLC, APOE, PSMD1, IL1B, PSMD3, GJA1, IL10, APC	1367	21	8785	2.44818	1	0.520791	46.93
GOTERM_BP_FAT	GO:0030162~regulation of proteolysis	7	0.263257	0.0486783	A2M, GCLC, AURKAIP1, APOE, IL1B, THBS1, IL10	1367	18	8785	2.49919	1	0.619265	59.7531
GOTERM_BP_FAT	GO:0045732~positive regulation of protein catabolic process	5	0.188041	0.130444	GCLC, APOE, IL1B, GJA1, APC	1367	13	8785	2.47172	1	0.84893	92.1855
GOTERM_BP_FAT	GO:0009894~regulation of catabolic process	9	0.338473	0.166228	GCLC, APOE, PSMD1, IL1B, PSMD3, GJA1, INSR, IL10, APC	1367	35	8785	1.65252	1	0.888521	96.3688
GOTERM_BP_FAT	GO:0009896~positive regulation of catabolic process	6	0.225649	0.249484	GCLC, APOE, IL1B, GJA1, INSR, APC	1367	22	8785	1.75268	1	0.951185	99.4669
GOTERM_BP_FAT	GO:0045862~positive regulation of proteolysis	4	0.150432	0.283149	GCLC, AURKAIP1, APOE, IL1B	1367	12	8785	2.14216	1	0.963348	99.7692
GOTERM_BP_FAT	GO:0051043~regulation of membrane protein ectodomain proteolysis	3	0.112824	0.298787	APOE, IL1B, IL10	1367	7	8785	2.75421	1	0.968382	99.8456
GOTERM_BP_FAT	GO:0031331~positive regulation of cellular catabolic process	4	0.150432	0.419748	GCLC, APOE, IL1B, INSR	1367	15	8785	1.71373	1	0.989994	99.9951
GOTERM_BP_FAT	GO:0031329~regulation of cellular catabolic process	5	0.188041	0.490222	GCLC, APOE, IL1B, INSR, IL10	1367	23	8785	1.39706	1	0.995548	99.9995
Annotation Cluster 116	Enrichment Score: 0.7345967637569649
Category	Term	Count	%	PValue	Genes	List Total	Pop Hits	Pop Total	Fold Enrichment	Bonferroni	Benjamini	FDR
SMART	SM00244:PHB	4	0.150432	0.140159	PHB, PHB2, FLOT1, STOML2	741	8	4364	2.94467	1	0.95844	87.1739
INTERPRO	IPR001107:Band 7 protein	4	0.150432	0.16655	PHB, PHB2, FLOT1, STOML2	1678	8	9171	2.73272	1	0.999061	95.7742
PIR_SUPERFAMILY	PIRSF005651:membrane protease subunits, stomatin/prohibitin homologs	3	0.112824	0.267943	PHB, PHB2, STOML2	789	5	3890	2.95817	1	1	99.1871
[truncated: 2,096 more rows]
