# Supplementary material for: Immunological Response to Single Pathogen Challenge with Agents of the Bovine Respiratory Disease Complex: An RNA-Sequence Analysis of the Bronchial Lymph Node Transcriptome
Source: PLoS One. 2015 Jun 29;10(6):e0131459. doi: 10.1371/journal.pone.0131459 (PMC4484807; doi:10.1371/journal.pone.0131459)
Supplement: S3 Table — Activation status refers to the Control group. (XLS) [file pone.0131459.s003.xls]

## Sheet: Sheet0
© 2000-2014 QIAGEN. All rights reserved.
Upstream Regulator	Log Ratio	Molecule Type	Predicted Activation State	Activation z-score	p-value of overlap	Target molecules in dataset	Mechanistic Network
lipopolysaccharide		chemical drug	Inhibited	-8.130	9.32E-44	ABCA1,ABCB1,ABCB10,ABCC3,ABCC4,ABCG1,ACP5,ACTA2,ADA,ADAR,ADIPOQ,ADM,ADORA2A,ADORA3,AHR,AICDA,ALCAM,ANGPTL4,ANXA1,APOBEC3A,APOE,AQP1,AQP3,AQP7,AREG,ASAP1,ATF3,ATP2B1,ATP6V0D1,AZGP1,AZU1,BAG3,BAX,BCL2,BCL3,BCL6,BDKRB1,BGN,BID,BLZF1,BPI,BSG,C3,C3AR1,CALML5,CALR,CASP1,CASP4,CCL17,CCL19,CCL2,CCL20,CCL22,CCL24,CCL5,CCL8,CCND2,CCNE1,CCNG2,CCNI,CCR1,CCR3,CCR4,CD14,CD163,CD1A,CD209,CD40LG,CD48,CD83,CD9,CD…	CEBPA,IFNG,IL1B,IL6,IRF1,JUN,NFKB1,NFKBIA,NFkB (complex),RELA,STAT1,STAT3,TNF,lipopolysaccharide
tretinoin		chemical - endogenous mammalian		-1.324	8.57E-33	A2M,ABCA1,ABCG1,ACKR2,ADA,ADAM10,ADAMTS5,ADAR,ADD3,ADM,AFF2,AGO1,AHR,AICDA,ALPL,AMICA1,ANGPTL4,ANPEP,ANXA1,ANXA2,ANXA6,ANXA8/ANXA8L1,AP1S2,APOD,APOE,AQP1,AQP9,AREG,ASNS,ATP1B3,ATP2A3,B3GALT5,BCL2,BCL3,BCL6,BCMO1,BID,BLZF1,BMP6,BPI,BTC,BTG2,C3,C3AR1,CA2,CACNA1S,CALR,CASP1,CBFB,CCL19,CCL2,CCL20,CCL22,CCL24,CCND2,CCNE1,CCR1,CCT5,CD14,CD34,CD63,CDCA7,CDK4,CDKN1A,CEACAM1,CFP,CGGBP1,CHN2,CITED2,CKS2,CL…	Creb,IFNG,IRF1,IRF3,IRF7,Interferon alpha,NFKB1,NFKBIA,NFkB (complex),PPARG,RELA,SMAD3,SMAD4,STAT1,STAT3,TGFB1,TGM2,TNF,tretinoin
TNF		cytokine	Inhibited	-3.261	2.11E-32	ABCA1,ABCC3,ACKR2,ACP5,ADAMTS4,ADAMTS5,ADIPOQ,ADM,ADORA2A,AEBP1,AICDA,AK2,ALCAM,ANGPTL4,ANPEP,ANXA1,APAF1,APC,APOE,AQP1,AQP3,AQP7,AQP9,ARRDC3,ATF2,ATF3,ATP2B1,ATP5J,AZU1,B4GALT1,BAX,BCL2,BCL3,BCL6,BDKRB1,BGN,BID,BST2,BTG2,BTG3,C1QTNF9,C3,CALR,CASP1,CASP4,CCL17,CCL19,CCL2,CCL20,CCL22,CCL26,CCL5,CCND2,CCR1,CCR3,CCR4,CD14,CD163,CD1A,CD209,CD40LG,CD83,CDC25C,CDC42EP5,CDK4,CDKN1A,CEBPD,CFB,CHI3L1,CHST…	IFNG,IL1B,IL6,IRF1,JUN,NFKB1,NFKBIA,NFkB (complex),RELA,STAT1,STAT3,TNF,TP53
TGFB1		growth factor	Inhibited	-2.811	1.59E-30	ABCA1,ABCF1,ABCG1,ACKR1,ACKR2,ACTA2,ACTG2,ACVRL1,ADAM10,ADAMTS4,ADI1,ADIPOQ,ADK,ADM,AHR,AK1,ANGPTL4,ANPEP,ANXA2,ANXA8/ANXA8L1,APOE,AQP1,AQP9,AREG,ARHGAP19,ARHGAP35,ARHGEF19,ARID5B,ASGR2,ASNS,ASPM,BARD1,BAX,BCL2,BCL3,BCL6,BGN,BMI1,BMP1,BMP6,BRIP1,BSG,BUD31,C1QB,C1S,C2,CALML4,CAMK2G,CARS,CASP1,CASP4,CAV2,CBFB,CCDC85B,CCL2,CCL20,CCL5,CCND2,CCNE1,CCNG2,CCR1,CCR10,CCR3,CCR4,CCT2,CCT5,CCT6A,CD14,CD163,…	CEBPB,CTNNB1,ERBB2,IFNG,IL6,IRF1,JUN,NFKB1,NFKBIA,NFkB (complex),RELA,SMAD3,SMAD4,SMAD7,SP1,STAT1,STAT3,TGFB1,TNF,TP53,estrogen receptor
beta-estradiol		chemical - endogenous mammalian	Inhibited	-2.844	9.66E-29	A2M,AARS,ABCA1,ABCA3,ABCB1,ABCB10,ACKR2,ACP5,ACTA2,ADAMTS4,ADAMTS5,ADIPOQ,ADK,ADM,ADORA2A,AEBP1,AGRN,AHR,AIF1,ALDOA,ANPEP,ANXA1,APAF1,APOD,APOE,AQP1,AREG,ATAD2,ATF3,ATP2B1,ATP5F1,ATP5I,ATP6V1F,AURKA,BACE2,BAK1,BATF,BAX,BCL2,BCL6,BID,BLOC1S6,BOP1,BSG,BTG2,BYSL,C1QTNF6,C3,C4A/C4B,CA12,CA2,CALR,CAP2,CASP4,CAV2,CBL,CBX6,CCL2,CCL20,CCL25,CCL5,CCND2,CCNE1,CCNG2,CCNT2,CCR1,CCR3,CCR4,CCT2,CD14,CDC123,CDC…	CEBPB,ESR1,IL6,JUN,NFKB1,NFKB2,NFKBIA,NFkB (complex),NR3C1,PGR,RELA,SMAD3,SMAD4,STAT1,STAT3,TGFB1,TNF,beta-estradiol,progesterone
RICTOR		other	Activated	8.658	1.03E-28	ATP5C1,ATP5D,ATP5F1,ATP5G3,ATP5H,ATP5J,ATP5J2,ATP5O,ATP6V0B,ATP6V0C,ATP6V0D1,ATP6V0D2,ATP6V1E1,ATP6V1F,CDC42EP5,COX17,COX5A,COX6A1,COX6B1,COX7A1,COX7A2,COX7B,COX8A,CYC1,IFIT2,ISG15,MRPL13,NDUFA1,NDUFA10,NDUFA11,NDUFA2,NDUFA3,NDUFA4,NDUFA5,NDUFA6,NDUFA7,NDUFA8,NDUFA9,NDUFAB1,NDUFB2,NDUFB3,NDUFB4,NDUFB6,NDUFB7,NDUFB8,NDUFB9,NDUFC1,NDUFC2,NDUFS4,NDUFS6,NDUFS7,NDUFS8,NDUFV1,NDUFV2,NIPAL1,POMP,PPA1,PR…	E2F1,EGR1,FOXO1,PPARG,RICTOR,RUNX2,SIRT1
IFNG		cytokine	Inhibited	-6.769	2.25E-27	A2M,ABCA1,ABCB1,ABI1,ADCY7,ADIPOQ,ADM,ADORA2A,AGRN,AHR,AIF1,ANGPTL4,AQP1,AQP9,ATF3,AZGP1,BAK1,BATF2,BAX,BCL2,BCL3,BID,BMP6,BRIP1,BST2,C1QB,C1R,C2,C3,C4A/C4B,CAPN3,CASP1,CASP4,CCL17,CCL19,CCL2,CCL20,CCL22,CCL25,CCL26,CCL5,CCL8,CCND2,CCR1,CCR3,CD14,CD163,CD209,CD40LG,CD63,CD83,CDK4,CDKN1A,CEACAM1,CEBPD,CELSR1,CELSR2,CFB,CHAC1,CHST3,CIRBP,CLEC10A,CLEC2D,CLEC4E,CLEC5A,CLIC5,CMPK2,COL1A1,COL1A2,COL5A2…	CEBPA,IFNG,IL1B,IRF8,IRF9,JUN,NFKB1,NFKBIA,NFkB (complex),RELA,STAT1,STAT2,STAT3,TNF
CD3		complex	Activated	2.636	1.86E-24	AARS,ACTG2,AHR,ANG,ANXA1,AQP3,ATF2,ATP11B,ATP5C1,AZU1,BATF,BCL2,BCL6,BST2,C1R,C2,CBL,CCL17,CCL20,CCL22,CCL5,CCND2,CCNE1,CCR1,CCR4,CD226,CD40LG,CD83,CD8B,CDK4,CEACAM1,CENPF,CKS1B,CKS2,COX5A,COX7A1,CREM,CXCL10,CXCL8,CXCR4,CYBA,CYC1,CYCS,DAD1,DDX18,DHRS4,EBI3,EBP,EDIL3,EEF1A2,EGR2,EGR3,EIF4E,ELK3,EOMES,ETS1,ETS2,EXOSC8,FAM160B1,FBL,FCER1G,FKBP2,FTL,FUT7,GAPDH,GPR37,GUCY1B3,GZMA,GZMB,H19,HAX1,HCCS,HI…	CD3,CEBPA,IL12 (complex),IL2,IL6,IRF1,JUN,NFATC2,NFKB1,NFKBIA,NFkB (complex),RELA,STAT1,STAT3,STAT5A,STAT5a/b,STAT6,TCR
MYC		transcription regulator	Inhibited	-4.130	9.57E-24	ADAMTS1,ADD1,ADK,ADM,AK2,ALCAM,ALDOA,ANXA6,AQP1,ASNS,ATPIF1,BAX,BCAT1,BCL2,BCL6,BCOR,BMI1,BOP1,C1QBP,CASP1,CCND2,CCNE1,CCNG2,CCT3,CD48,CD9,CDC25C,CDCA7,CDK4,CDKN1A,CEBPD,CIDEC,CKS2,CLEC3B,CLPB,CNP,COBLL1,COL1A1,COL1A2,COL3A1,COL4A1,COL4A2,COL5A2,COL6A3,COX5B,COX6A1,COX6B1,CRYAB,CSRP2,CSTB,CTSB,CXCL10,CXCL8,CYCS,CYFIP2,DBI,DCTPP1,DDIT3,DDX18,DDX3X,DKK1,DUSP5,EBI3,ECM1,ECSIT,EDN1,EFEMP1,EGR1,EGR2,E…	CEBPB,ERK1/2,ESR1,FOS,JUN,MYC,NFKB1,NFKBIA,NFkB (complex),RELA,SMAD3,SMAD4,SP1,STAT3,TP53,TP73,Tgf beta,beta-estradiol
IL4		cytokine		-1.229	1.20E-22	ACP5,ACTA2,ADRM1,AHR,AICDA,ALDOC,ALG3,ANXA2,ANXA6,APOE,APRT,BAX,BBX,BCL2,BCL3,BCL6,BOP1,C3,CA2,CAPG,CBFB,CCL17,CCL2,CCL20,CCL22,CCL24,CCL25,CCL26,CCL5,CCL8,CCND2,CCNE1,CCR3,CCR4,CCT3,CD14,CD163,CD1A,CD209,CD40LG,CD6,CD83,CDKN1A,CHST3,CITED2,CLDN5,CLEC10A,CLEC7A,COL1A1,COL1A2,COL6A3,CR2,CSF1,CSF3,CSF3R,CTSC,CXCL10,CXCL6,CXCL8,CXCL9,CXCR4,DEFB4A/DEFB4B,EBNA1BP2,EEA1,EGR2,EIF2S1,EIF3G,EIF4A1,EOMES,F…	CEBPB,FOXP3,IFNG,IL10,IL2,IL4,IL6,IRF1,JUN,NFKB1,NFKBIA,NFkB (complex),RELA,STAT1,STAT3,STAT5A,STAT5a/b,STAT6
TP53		transcription regulator	Inhibited	-3.069	1.48E-22	A2M,ABCB1,ACO2,ACOT11,ACTA2,ADA,ADAMTSL4,ADD3,AK1,ANLN,ANXA1,ANXA2,ANXA6,ANXA8/ANXA8L1,APAF1,APC,APOE,AREG,ARHGAP5,ASL,ASNS,ASPM,ATAD2,ATF3,ATG2B,ATP5C1,AURKA,BAK1,BAX,BCAP31,BCL2,BCL3,BID,BLZF1,BMP1,BRAF,BTG2,C2,CAMK2D,CARHSP1,CARS,CASP1,CASP4,CCL2,CCND2,CCNE1,CCNG2,CDC25C,CDK4,CDKN1A,CENPF,CHST12,CISD1,CKB,CKS1B,CLPP,CNN1,COL1A1,COL1A2,COL3A1,COL4A1,COL5A2,COX7A2,CP,CRYAB,CSF1,CSF3R,CSTB,CTSB,C…	CCND1,CDKN1A,CTNNB1,E2F4,ERBB2,ESR2,FOS,Hdac,JUN,MYC,NFkB (complex),NOTCH1,RB1,RELA,SP1,STAT3,TP53,TP73,WT1,YBX1,estrogen receptor
TCR		complex	Inhibited	-2.106	3.40E-22	ADM,ADORA2A,AKT3,APOD,ARPP21,BATF,BCL2,BCL3,BSG,CBL,CBLB,CCL17,CCL22,CCL5,CCNE1,CCR1,CCR3,CCR4,CD40LG,CD6,CD8B,CDK13,CTSB,CXCL10,CXCL8,CXCL9,CXCR4,DDX58,DHX58,EBNA1BP2,EGR1,EGR2,EIF4E,ELL2,ETV5,GADD45B,GZMA,GZMB,HERC5,HSP90B1,HSPA5,HSPD1,IFI44,IFI6,IFIH1,IFIT1,IFIT2,IFIT3,IL10,IL6,IL7R,IRF7,ISG15,ISG20,JUNB,KIAA0430,LBR,LSM3,MAF,MX1,MX2,NHP2,NME1,NR3C1,OAS1,P2RX7,P4HB,PA2G4,PDCD1,PDE3B,PDIA4,PFDN…	CEBPA,IFNG,IL10,IL1B,IL2,IRF1,NFKB1,NFKBIA,NFkB (complex),RELA,STAT1,STAT3,STAT5A,STAT5a/b,TCR
PDGF BB		complex	Inhibited	-3.841	5.53E-22	ACTA2,ADD3,ADM,AKR7A2,AREG,ATF3,ATP2B1,BCL3,BDKRB1,BMP6,C3,CASP4,CAV2,CCL2,CCL20,CCL8,CCNE1,CCR4,CDK4,CDKN1A,CEBPD,CNN1,COL3A1,CP,CRYAB,CSF1,CSRP2,CTH,CXCL8,CYCS,DCN,DDIT3,DUSP5,EDN1,EGFR,EGR1,EGR2,EGR3,ETS1,ETS2,FOSB,FOSL1,FOXS1,FRZB,FZD2,GDA,GFPT2,GJA1,GREM1,GSS,GUCY1B3,H19,HOMER2,HRAS,HSD3B7,IER3,IGFBP4,IL1B,IL6,ITGB1,JUNB,KLF6,KRAS,LBP,LIF,LMNA,MCFD2,MGST1,MINOS1-NBL1/NBL1,MMP9,NAMPT,NDUFB8,N…	Akt,CTNNB1,EGR1,FGF2,FOS,IL6,JUN,NFKB1,NFKBIA,NFkB (complex),PDGF BB,RELA,SMAD3,SMAD4,SP1,STAT1,STAT3,TGFB1
APP		other	Inhibited	-3.979	7.26E-21	ABCA1,ABCG1,ACO2,ACTA2,ADORA3,AIF1,AK1,ALDOA,ALDOC,AP3B2,APOE,ARL6IP5,ARNTL,ATOX1,ATP5C1,ATP5D,ATP5H,ATP5J,ATP6V1E1,AXIN2,BAX,BCL2,BMP6,BSG,C1QBP,C1R,C1S,C3,C4A/C4B,CA12,CALML4,CALR,CAMK2D,CCL2,CCL20,CCL5,CCND2,CCNE1,CDC14A,CDC37,CDK4,CKB,CLIC1,CLTA,COL13A1,COX7A2,CREBBP,CSF1,CTSB,CXCL8,CXCR2,CXCR4,CYCS,CYFIP2,DBI,DCN,DKK1,DLG4,DNM1,DPY19L3,DSTN,ECE2,EDN1,EGFR,EGR1,EIF5A2,ELN,EOMES,ERMP1,ETS2,FAB…	APOE,APP,CTNNB1,Ca2+,Creb,IL1B,JUN,Jnk,MYC,NFKB1,NFKBIA,NFkB (complex),PPARG,PSEN1,RELA,SP1,STAT3,TP53
IL1B	-1.192	cytokine	Inhibited	-4.276	1.54E-19	A2M,ABCC3,ACKR2,ACTA2,ADAMTS1,ADAMTS4,ADAMTS5,ADM,AIF1,ALPL,ANGPTL4,ANXA1,APOE,ATF3,BAX,BCL2,BCL3,BDKRB1,BGN,BTG2,C1R,C3,CASP4,CCL17,CCL2,CCL20,CCL22,CCL24,CCL5,CCR1,CD14,CD40LG,CD83,CDKN1A,CEBPD,CFB,CHI3L1,CMPK2,COL1A1,CP,CREM,CRYAB,CSF1,CSF3,CTSB,CXCL10,CXCL6,CXCL8,CXCL9,CXCR4,CYBA,DCN,DDIT3,DEFB4A/DEFB4B,DLL4,DUSP5,EBI3,EDN1,EGR1,EIF4E,ELN,F13A1,FAM129A,FMR1,FOSB,FOSL1,FOXO1,FST,FUT7,GADD45B,G…	IFNG,IL1B,IL6,IRF1,JUN,NFKB1,NFKB2,NFKBIA,NFkB (complex),RELA,STAT1,STAT3,TNF
NFE2L2		transcription regulator	Inhibited	-5.919	1.59E-19	ABCC3,ABCC4,ACSL5,AHR,AKR7A2,ALDOA,ANG,ATP6V0D2,BCL2,CCL5,CCT3,CCT7,CD8B,CDKN1A,CLPP,COL1A1,COL3A1,COL4A2,COPS5,COQ7,CXCL10,CXCL6,CXCL8,DAD1,DNAJB11,DNAJC3,DSTN,DYNLL1,EIF2S1,EIF3G,ELN,EPB41,ERP29,FGF13,FOXO3,FTL,GABBR1,GBE1,GCLC,GPX1,GPX3,GSS,GSTO1,HAX1,HM13,HMBS,HPRT1,HSP90AA1,HSP90AB1,HSP90B1,HSPA9,HTATIP2,IFNGR2,IL10,IL1B,IL1RN,IL6,IMPDH1,KCND1,LGALS8,LMNA,LY6E,MAFF,MCFD2,MEF2C,MGST1,MMP9,MOG…	HMOX1,KEAP1,MYD88,NFE2L2,NFKB1,NFKB2,NFKBIA,NFkB (complex),NRF1,RELA,RELB,SP1,STAT1,STAT3
1,2-dithiol-3-thione		chemical reagent	Inhibited	-7.094	4.26E-19	ABCC3,ACSL5,ALDOA,ANG,CCT3,CCT7,CD8B,CLPP,COPS5,COQ7,DAD1,DNAJB11,DNAJB9,DNAJC3,DSTN,DYNLL1,EIF2S1,EIF3G,EIF6,EPB41,ERP29,FKBP11,GBE1,GCLC,HAX1,HM13,HMBS,HPRT1,HSP90AA1,HSP90AB1,HSP90B1,HTATIP2,LGALS8,LMNA,LY6E,MCFD2,MORF4L2,MRPS18B,NARS,PDIA3,PDIA4,PDIA6,PFN2,PPIB,PRDX1,PSMA1,PSMA2,PSMA4,PSMA5,PSMA6,PSMA7,PSMB1,PSMB2,PSMB3,PSMB4,PSMB5,PSMB6,PSMC1,PSMC2,PSMC3,PSMD1,PSMD11,PSMD14,PSMD3,PSMD4,PSMD8…	1,2-dithiol-3-thione,Creb,KEAP1,NFE2L2,NFKB1,RELA
D-glucose		chemical - endogenous mammalian		-0.840	7.05E-19	AARS,ABCA1,ABCB1,ABCG1,ACO2,ACTA2,ADA,ADIPOQ,ALDOA,ALDOC,ANLN,ANXA1,AQP1,ARNTL,ASNS,ATF3,ATP2B1,BAX,BCAT1,BCL2,C3,CALR,CARS,CBL,CCL2,CCND2,CDKN1A,COL1A1,COL3A1,COL4A1,CREM,CTSB,CXCL8,CXCR4,CYBA,DBI,DCN,DDIT3,DNAJB11,DNAJC3,EDN1,EGR1,EIF2B4,ERO1LB,FBP2,FBXO32,FKBP2,FST,GAPDH,GJA1,GPI,GREM1,GRN,HP,HPRT1,HSPA5,HSPB1,HSPD1,ID1,IL1B,IL6,IL6ST,INSR,ITGB1,ITPR1,ITPR3,JUNB,KDELR2,KIF5C,KLRG1,LAMC1,MDH2,M…	AGT,ATF6,CEBPB,Creb,D-glucose,EGR1,FOXO1,HIF1A,IGF1,Insulin,JUN,NFKB1,NFKBIA,NFkB (complex),PPARA,PPARG,RELA,SMAD3,SP1,STAT3,TNF,palmitic acid
CD40LG	0.701	cytokine		-1.261	8.37E-19	AHR,AICDA,AKAP13,ALCAM,ALG3,ANXA6,APRT,ARID4B,ATF3,BATF3,BAX,BCL2,BCL6,BTG3,CA2,CASP1,CCL17,CCL19,CCL2,CCL20,CCL22,CCL5,CCNG2,CCR1,CD40LG,CD63,CD83,CDKN1A,CFP,CSF1,CTSC,CXCL10,CXCL8,CXCR4,DAPP1,DUSP5,EBI3,EGFR,EGR1,EIF2S1,FBL,FOSB,FOSL2,GZMB,HLA-DQA1,HRSP12,HSP90AA1,HSPA1A/HSPA1B,IFI44,IFI6,IFIT1,IFIT2,IFIT3,IL10,IL12B,IL1B,IL6,IL7R,IPO8,ISG15,ITGA4,ITGAM,JUNB,KIF2A,LMAN2,MED1,MIF,MMP11,MRE11A,MT…	CD40,CD40LG,IFNG,IL1B,IL4,IRF1,NFKB1,NFKBIA,NFkB (complex),RELA,STAT1,STAT3,STAT6,TNF
IFNA2		cytokine	Inhibited	-6.861	1.01E-18	ANXA1,ARL5A,BAG3,BAX,BCL2,BST2,C1R,C1S,CBFB,CCL2,CCL8,CDKN1A,CEACAM1,CMPK2,CNP,CORO2A,CXCL10,CXCL9,DAD1,DDX56,DDX58,EPB41L3,HERC5,HERC6,HSPA6,IFI16,IFI27,IFI35,IFI44,IFI6,IFIH1,IFIT1,IFIT2,IFIT3,IFIT5,IFITM2,IFITM3,IL10,IL1B,IL2RB,IL6,IRF7,IRF9,ISG15,ISG20,KCNK17,KDM5A,LGALS3BP,LY6E,MMP9,MT2A,MX1,MX2,OAS1,OAS2,OGFR,PARP12,PARP4,PARP9,PLAT,PML,PSME1,PTAFR,RBL2,REC8,RSAD2,SAMD9,SDC1,SOCS3,TDRD7,TNF…	CEBPA,ELK1,IFNA2,IRF1,IRF7,IRF8,IRF9,JUN,MAPK1,NFKB1,NFkB (complex),RELA,STAT1,STAT2,STAT3
dexamethasone		chemical drug		1.175	2.51E-18	ABCB1,ABCC3,ACTA2,ACTG2,ADAM10,ADAM15,ADAMTS1,ADIPOQ,ADM,AEBP1,AGPAT6,AICDA,AKAP13,ALCAM,ALDH6A1,ANGPTL4,ANXA1,APOD,APOE,AQP1,AQP7,AREG,ARHGEF19,ASNS,ATP11A,ATP2B1,AUP1,AXIN2,BAK1,BAX,BCAR1,BCL2,BCL6,BCLAF1,BGN,BLVRB,BLZF1,BMP1,BSG,BZW2,C1QB,C3,C3AR1,CA2,CALR,CARS,CCL17,CCL2,CCL20,CCL25,CCL26,CCL5,CCND2,CCNE1,CCNG2,CCR1,CD163,CD209,CD83,CD8B,CDK4,CDKN1A,CEACAM1,CEBPD,CEP135,CFB,CGGBP1,CHI3L1,CLDN…	CEBPA,CEBPB,Creb,IGF1,IL6,JUN,NFKB1,NFKBIA,NFkB (complex),RELA,SMAD3,SMAD4,STAT1,STAT3,TGFB1,TNF,dexamethasone
IL5		cytokine	Inhibited	-4.829	8.60E-18	A2M,ACP5,AICDA,ALDOA,ALDOC,ANXA2,ANXA6,AREG,ASNS,BCL2,BCL3,BCL6,CASP4,CCL2,CCL22,CCND2,CCNE1,CCR1,CCR3,CD40LG,CD63,CDC123,CDKN1A,CEACAM1,CHST12,CISD1,CITED2,CKAP4,CLEC2B,CRELD2,CTSC,CXCL8,CXCR4,DUSP5,EBP,EGR1,EGR2,EGR3,EIF4EBP1,ELL2,FAM65B,FGL2,FOSL2,GBP7,GLIPR2,HSP90B1,HSPA5,HSPA6,HSPH1,IER3,IGJ,IL18BP,IRF7,ITGAD,ITGAM,ITGAV,LUM,MANF,MKNK1,MMP9,MYADM,NFE2,NFIL3,P4HA1,PAX5,PDIA6,PDK1,PDLIM1,PIM1,…	CEBPA,CSF2,FADD,IFNG,IL5,IRF1,IRF3,Immunoglobulin,NFKB1,NFKBIA,NFkB (complex),RB1,RELA,STAT1,STAT3,STAT6,TP53
F2		peptidase	Inhibited	-5.382	9.40E-18	ACTA2,ADAMTS9,ANGPTL4,B4GALT1,BAX,BCL3,CALR,CASP1,CCL2,CCL20,CCL8,CCND2,CD63,CDKN1A,CKAP4,CLIC1,COL1A1,COL4A1,CTPS1,CXCL8,CXCR4,DKK3,DST,EDN1,EGR1,EIF4A1,ELL2,ENTPD1,EPB41,ERP29,ESM1,ETS1,FOSB,FOSL1,FOSL2,GNA13,GREM1,HDAC9,HSP90AA1,IER3,IFRD2,IGFBP4,IL1B,IL6,ITGB1,JUNB,KIF13A,KLF6,LOXL2,MIF,MMP9,NCF1,NUAK2,PDCD1LG2,PDGFRA,PDIA4,PGM2L1,PLAT,PPIF,PRKCE,PROCR,PTGS2,SDC4,SELP,SLC16A5,SLC2A6,SLC7A1,SO…	CTNNB1,EGR1,ERK1/2,F2,FGF2,FOS,JUN,NFKB1,NFKBIA,NFkB (complex),RELA,SMAD3,SMAD4,SP1,STAT3,TGFB1,TNF
HTT		transcription regulator	Inhibited	-2.332	6.38E-17	ABCA1,ACKR1,ACTA2,ADAM23,ADAMTS4,ADAMTS5,ADORA2A,AGRN,ALDOA,ALDOC,AQP1,ARNTL,ARPP21,ATF3,ATP5J2,ATP5O,ATP6V0E1,ATP8A1,ATPAF2,BCAP31,BCL11B,BCL3,BCL6,BID,BMP1,BTG3,C1R,CA12,CALML4,CASP1,CCL5,CD9,CDKN1A,CITED2,CLDN1,COCH,COL4A1,COL4A2,COL6A3,CORO2B,COX6A1,CREBBP,CRYAB,CYC1,CYCS,CYFIP2,DCN,DDIT3,DKK3,DLG4,DNAJB1,DNAJC3,DNM1,DPM2,DUSP5,EBF1,EGR1,EGR2,EMP3,EPB41L3,ETV1,FKBP4,FOSL1,GAPDH,GCLC,GLO1,GPI,…	APP,BDNF,CEBPB,CREB1,CTNNB1,Ca2+,Creb,EGR1,ELK1,HIF1A,HTT,Insulin,JUN,MYC,NFKB1,NFkB (complex),PPARA,PPARG,RELA,SP1,STAT3,TP53,TP73
interferon beta-1a		biologic drug		0.684	6.80E-17	ALG5,ANAPC11,ARHGEF6,ATP5G3,ATP5I,CCT4,CCT6A,COPS5,COX5A,COX5B,COX6A1,CXCR4,DNAJA1,DNAJB1,EIF2B1,FCER1G,FCGR1A,FCGRT,GADD45B,GBP5,GNLY,GZMB,IFI35,IFI6,IFIT1,IL1RN,IL2RB,IRF7,LGALS1,MMP9,MRPL20,MRPS18B,MX1,NDUFA1,NDUFA2,NDUFB2,NDUFB9,NFE2,NFIL3,NMI,PGAM1,PGK1,PSMB8,PSME1,RAN,RPL36AL,S100A12,S100A9,TBXAS1,TNFSF13B,TRADD,TREX1,TTC1,ZNF148	IL1RN,IRF1,IRF8,IRF9,JUN,NFKB1,NFKBIA,NFkB (complex),RELA,STAT1,STAT2,STAT3,interferon beta-1a
HNF4A		transcription regulator		-1.603	9.85E-17	ABCB10,ABCC3,ABCG1,ACO2,ACSS3,ACTA2,ADCY7,AHSA1,AK2,AKAP13,ALS2,ANG,ANPEP,APOE,AQP1,AQP3,AQP9,ARFGAP1,ARFIP2,ARHGAP11A,ARHGEF19,ARL1,ASGR2,ATF2,ATP6V0C,ATP6V1F,AXIN2,AZI2,BARD1,BCAR1,BCCIP,BCL6,BCLAF1,BCS1L,BLOC1S1,BLOC1S6,BLVRB,BLZF1,BMI1,BRD4,BRIP1,BUD31,C1S,C2,C3,C4A/C4B,CALML4,CAMK2D,CCDC59,CCL14,CCL16,CCNE1,CCNG2,CCNT1,CCP110,CCT8,CDC123,CDC14A,CDHR1,CDIPT,CDKN1A,CEACAM1,CEBPD,CEP83,CHCHD2,C…	CREB1,FOS,FOXO1,FOXO3,HNF4A,INS,PPARA
OSM	-1.862	cytokine	Inhibited	-2.466	1.81E-16	A2M,ABCA1,ABCC3,ABCC4,ABCG1,ACKR2,ADAMTS1,ADAMTS4,ADAMTS5,AHR,ANXA1,ANXA2,AQP7,AQP9,ASNS,BAK1,BMI1,BTC,C1R,C1S,CASP4,CCL2,CCL20,CCL24,CCL5,CCND2,CCNG2,CDKN1A,CEBPD,CLEC2B,CLPP,COL3A1,COX6B1,COX7B,CSF3,CTSH,CTSL,CXADR,CXCL10,CXCL8,DEFB4A/DEFB4B,DNAJC3,ECM1,EIF4EBP1,EMP3,ETFB,ETS2,EVPL,GPNMB,GPR126,HIPK3,HP,HSD11B1,HSD11B2,HSPA5,ID1,IFI35,IGFBP6,IL10,IL1B,IL33,IL6,IL6R,IL6ST,IRF7,IRF9,ISG20,ITGAL,I…	CEBPA,ERK1/2,IL6,JAK1,JUN,NFKB1,NFKBIA,NFkB (complex),OSM,RELA,SMAD3,SP1,STAT,STAT1,STAT3,STAT5A
IL3		cytokine	Inhibited	-2.255	2.51E-16	ADA,AREG,BCL2,BTG2,CALR,CBFB,CCL19,CCL2,CCND2,CCR3,CCT5,CD14,CD1A,CD40LG,CD48,CD63,CD83,CDKN1A,CIAPIN1,CITED2,CLEC11A,CREM,CSF1,CSF3,CXCL8,CXCL9,CXCR4,DAD1,DDIT3,DOK2,EGR1,EGR2,EGR3,EIF3G,ELK4,EMP3,FOSL2,GADD45B,GNA13,GPX1,GZMA,HRSP12,HSP90B1,HSPA5,HSPA9,IGJ,IL12B,IL1B,IL33,IL6,IMPDH2,ITGAM,ITGAV,JUNB,KIF1B,KLF9,LIF,LY75,MLF2,NARS,NCF1,NEDD9,NFATC3,NIFK,NOV,OSM,PDPN,PHGDH,PIM1,PLCB2,PROX1,PSMA5,P…	Creb,ERK,IL10,IL3,JUN,NFKB1,NFKBIA,NFkB (complex),P38 MAPK,PI3K (complex),RELA,SMAD3,STAT3
SB203580		chemical - kinase inhibitor	Activated	4.306	4.29E-16	ACTA2,ADAMTS1,ADAMTS4,ADAMTS9,ADIPOQ,ALPL,ANXA1,AQP1,AQP9,ATF2,ATF3,ATP5J2,BAX,BCL2,BDKRB1,BST2,C3,C3AR1,C4A/C4B,CCL17,CCL2,CCL20,CCL5,CCL8,CD1A,CD83,CDKN1A,CEACAM1,CEBPD,CLDN5,COL1A1,COL1A2,COL3A1,CXCL10,CXCL8,CXCL9,DDIT3,DEFB4A/DEFB4B,EGR1,ERP29,ETS2,FABP3,FOSB,GJA1,GLRX,GPI,GZMB,IER3,IFI27,IFI35,IFIT1,IFIT2,IFIT3,IFIT5,IL10,IL12B,IL1B,IL1RN,IL6,IRF7,ISG15,ISG20,ITGA4,ITGAM,JUNB,LIFR,LMO2,MMP9,…	CEBPA,IFNG,IL1B,IRF1,JUN,NFKB1,NFKBIA,NFkB (complex),P38 MAPK,RELA,SB203580,SMAD3,STAT1,STAT3,TNF
IL2		cytokine	Inhibited	-2.347	5.16E-16	AHR,AICDA,AMICA1,BAX,BCCIP,BCL2,BCL6,C3,CARD9,CASP1,CCL2,CCL5,CCND2,CCNE1,CCNG2,CCR3,CCR4,CD40LG,CD83,CDK4,CDKN1A,CEACAM1,CLSPN,CSF1,CSF3,CTPS1,CTSC,CXCL10,CXCL8,CXCR4,CYCS,DUSP5,EDN1,EEF1E1,EMP1,EOMES,ETS1,FCER1G,FCGR3A/FCGR3B,FGFR2,FOXO1,FOXO3,GADD45B,GAPDH,GARS,GNL3,GZMA,GZMB,HAVCR2,HCK,HSP90B1,HSPA1A/HSPA1B,HSPA5,HSPD1,IER3,IFNGR2,IL10,IL12B,IL18BP,IL1B,IL2RB,IL6,IL7R,ISG20,ITGA4,ITGB1,ITK,KL…	IL10,IL12 (complex),IL18,IL2,IL4,IL6,IRF1,JUN,NFKB1,NFKBIA,NFkB (complex),RELA,STAT1,STAT3,STAT6
IFNL1		cytokine	Inhibited	-5.283	9.21E-16	ATF3,BST2,CD83,CHAC1,CXCL10,CXCL8,CXCL9,DDX58,HERC5,HERC6,IFI27,IFI35,IFI44,IFI6,IFIH1,IFIT1,IFIT2,IFIT3,IFIT5,IFITM3,IL10,IL12B,IL6,IRF9,ISG15,ISG20,LGALS3BP,MX1,OAS1,OAS2,PML,PSMB9,RSAD2,SAMD9,TDRD7,TLR2,TMEM140,UBE2L6,USP18	CEBPA,IFNL1,IL6,IRF1,IRF8,IRF9,JUN,NFKB1,NFKBIA,NFkB (complex),RELA,STAT1,STAT2,STAT3,TNF
CD 437		chemical drug	Activated	5.800	1.49E-15	AK2,ALDOA,AP2M1,AP2S1,APC2,ARL2,ATP5C1,ATP5G3,ATP5J,ATP5O,ATP6V0C,BANF1,BAX,CCL5,CCT2,CCT3,CCT6A,CDC25C,CDK4,CDKN1A,CLIC1,COX7A2,COX7B,COX7C,DNAJA1,EIF3G,EIF3I,EIF4A1,EIF5A,FTL,HSP90AA1,ILF2,IMP3,ITGA11,LGALS1,LSM3,MGST1,MOB1A,NARS,NDUFB9,NDUFS5,NME1,NOP10,PDIA3,PGAM1,PLP2,POLR2G,PSMA4,PSMB1,PSMD3,PSMF1,RPL36AL,SAP18,SHFM1,SLIRP,SNRPB,SNRPD2,SNRPF,SNRPG,SOX4,SSBP1,SSR2,STOML2,TBL1XR1,TIMM8B,TOMM7…	CD 437,CTNNB1,RB1,SP1,STAT1,TP63,caspase
dihydrotestosterone		chemical - endogenous mammalian		-0.746	1.55E-15	ABCA1,ABCC4,ABCG1,ACO2,ADAMTS1,ADIPOQ,ADM,ALDOA,APOD,APOE,AQP1,AREG,ATAD2,AXIN2,AZGP1,BAX,BCAP31,BCAR1,BCL2,BCOR,BRIP1,BTG2,C4A/C4B,CACYBP,CASP1,CCL16,CCND2,CCNE1,CCNI,CCT3,CD63,CDCA7,CDKN1A,CHI3L1,COL3A1,COL4A1,COL5A2,COL5A3,DBI,DCTPP1,DEPDC1,DLG4,DPM3,DYNLL1,E2F8,EGFR,EGR1,EIF4EBP1,ELN,ELOVL7,ESR2,ETV1,FBXO32,FOXO1,FST,FTL,GAPDH,GIGYF2,GLRX3,GPI,GPX3,GPX4,GRN,GRWD1,HERC3,HINT1,HOMER2,HSD11B2,HS…	CEBPB,CREBBP,EGF,EGR1,ESR1,FOXO1,JUN,MYC,NFKB1,NFKBIA,NFkB (complex),NOTCH1,NR3C1,PGR,RB1,RELA,SMAD3,SP1,SREBF1,STAT3,TP53,beta-estradiol,dihydrotestosterone,metribolone,progesterone
PD98059		chemical - kinase inhibitor	Activated	3.952	1.56E-15	ABCA1,ACOT7,ACTA2,ADIPOQ,ALDOA,ANPEP,ANXA1,AREG,ATF3,BATF2,BAX,BCL2,BCL6,BGN,C3,CA2,CCL19,CCL2,CCL20,CCL5,CCND2,CCNE1,CCR1,CD14,CD83,CDC25C,CDKN1A,CEBPD,COL1A1,COL1A2,COL3A1,COL4A1,CREM,CTSB,CTSH,CTSL,CXCL10,CXCL8,CXCR4,CYCS,DDIT3,DEFB4A/DEFB4B,DUSP5,EDN1,EGFR,EGR1,EGR2,EGR3,ELN,EMP1,EMP3,ETS1,FAH,FOSB,FOSL1,GJA1,GPI,GRN,GSK3B,HMGB3,HNRNPAB,HSD11B2,HSPA5,HYOU1,IER3,IL10,IL12B,IL1B,IL1RN,IL6,INSR,…	EGF,EGR1,IL1B,JUN,MYC,NFKB1,NFKBIA,NFkB (complex),P38 MAPK,PD98059,RAF1,RELA,SMAD3,STAT3,TNF
FAS		transmembrane receptor		-1.590	2.05E-15	ACTA2,AKAP9,ANXA2,ARFGAP1,BAX,BCL2,BGN,BID,BTG3,CAMK2G,CCL2,CCL20,CCL5,CCR1,CD48,CD83,CDIPT,CDKN1A,CEBPD,CLASP1,COL1A1,COL1A2,COL3A1,COL4A1,COL4A2,COL6A3,CSF1,CTSL,CXCL6,CXCL8,CXCR2,EGR1,EGR2,FADD,FCAR,FES,FGL2,FOSB,FOXO1,FOXO3,GDE1,GIT2,GPNMB,GPR107,IER3,IFIT1,IL10,IL1B,IL6,INPP5D,ITGAV,ITGB8,ITPR1,JMJD6,LUM,LY75,MEF2C,MGP,MIF,MMP9,MTMR1,NR3C1,NUAK2,OPTN,OSM,P2RY2,PGLYRP1,PIK3C2B,PIK3CA,PKN2,PLI…	FAS,JUN,NFKB1,NFKB2,NFKBIA,NFkB (complex),P38 MAPK,RELA,RELB,SMAD3,STAT3,TP53
phorbol myristate acetate		chemical drug	Inhibited	-3.647	2.08E-15	ABCA1,ABCB1,ADAM15,ADAMTS1,ADAMTS4,ADM,ADORA2A,AHSA1,ANGPTL4,ANXA1,APRT,AREG,ATP11B,AURKA,AZU1,BAK1,BAX,BCAR1,BCL2,BMP6,BTC,BTG2,C3,CA2,CAPG,CAV2,CCL2,CCL20,CCL5,CCND2,CCNE1,CCNT1,CCR3,CD14,CD163,CD209,CD40LG,CDK4,CDKN1A,CIDEC,CLDN1,CR2,CREBBP,CREM,CSF1,CSF3,CXCL10,CXCL8,CXCR2,CXCR4,CYBA,DEFB4A/DEFB4B,DES,DMBT1,DNAJC3,EBI3,EDF1,EEF1D,EGFR,EGR1,EGR2,EGR3,EIF4A1,EIF4E,EIF4EBP1,EIF4EBP2,EIF5A,EIF6,E…	EGF,EGR1,IFNG,IL1B,IL6,IRF1,JUN,NFKB1,NFKBIA,NFkB (complex),RELA,SMAD3,STAT1,STAT3,TNF,phorbol myristate acetate
STAT3		transcription regulator	Inhibited	-3.818	4.27E-15	A2M,ADIPOQ,ADM,AHR,AMER1,ANGPTL4,AREG,BAK1,BATF,BCL2,BCL3,BCL6,BST2,CASP1,CCDC88A,CCL17,CCL2,CCL20,CCL5,CCND2,CCNE1,CCR1,CD209,CD40LG,CD83,CD9,CDKN1A,CEACAM1,CEBPD,CFB,CHI3L1,COL1A2,COL3A1,CSF3,CTSB,CTSL,CXCL10,CXCL6,CXCL8,CXCL9,CXCR2,DDIT3,EGR1,EGR2,EGR3,EOMES,ESR2,FCER1G,FCGR1A,FST,GJA1,GZMB,HAS2,HERC5,HLA-DQA1,HP,IFI16,IFI27,IFI35,IFI44,IFI6,IFIH1,IFIT1,IFIT3,IFIT5,IFITM2,IFITM3,IKZF2,IKZF3,IL…	CEBPB,IFNG,IL1B,IL6,IRF1,IRF3,IRF7,Interferon alpha,JUN,NFKB1,NFKBIA,NFkB (complex),RELA,STAT1,STAT2,STAT3,TNF
TNFSF11		cytokine	Inhibited	-2.801	4.80E-15	ACP5,AICDA,AIF1,AKAP13,AQP9,ATP6V0D2,AURKA,BCL2,BSG,C3AR1,CA2,CCL2,CCL5,CCNE1,CCR1,CCR4,CD14,CD1A,CD83,CDKN1A,CKB,CLEC11A,CLEC4E,CSF3,CXCL8,DOK2,EGR2,ETS1,FOSL1,GADD45B,GCLC,GLRX,HCK,IER3,IL10,IL12B,IL1B,IL1RN,IL6,IRG1,ITGAL,ITGAM,ITGAV,ITPKB,JUNB,MEF2B,MMP9,NFATC2,NFATC3,NFIL3,NFKBIB,NME6,NR1H3,PA2G4,PAG1,PIM1,POR,PTGER4,PTGS2,RGL1,RGS16,RRAS,SDC1,SDC4,SIGLEC15,SIGMAR1,SMARCAD1,SOCS3,SOD2,SRXN1,…	IL1B,IL4,JUN,NFKB1,NFKBIA,NFkB (complex),RELA,STAT3,STAT6,TNF,TNFSF11,TP53
IL6	-4.235	cytokine	Inhibited	-4.417	6.03E-15	A2M,ABCA1,ABCC3,ACKR2,ACVRL1,ADAMTS1,ADAMTS4,ADAMTS5,AHR,ANG,ANPEP,ANXA1,APOE,ATF3,BAK1,BATF,BAX,BCL2,BCL3,BCL6,BGN,BMI1,BMP6,BST2,BTG2,C3,CASP1,CCL2,CCL20,CCL24,CCL5,CCNE1,CCR1,CCR3,CCR4,CD14,CD163,CD209,CD48,CD83,CDC25C,CDKN1A,CEACAM1,CEBPD,CLEC4E,COL3A1,CP,CSF1,CSF3R,CTSC,CXCL10,CXCL6,CXCL8,CXCR4,DCN,DEFB4A/DEFB4B,DHFR,DPP3,EGFR,EGR1,EGR2,EOMES,ERBB2IP,ESR2,ETS2,FCGR1A,FCGRT,FGF23,GADD45B,GALE…	CEBPA,IFNG,IL10,IL1B,IL6,IRF1,NFKB1,NFKBIA,NFkB (complex),RELA,STAT1,STAT3,TNF
ERBB2		kinase		-1.020	7.54E-15	ACTA2,ADAMTS5,ADORA3,ALDOC,ANG,ANGPTL4,ANXA2,AREG,ASPM,ATP1B3,AURKA,BAG2,BARD1,BCL2,BCL3,BMP1,BRIP1,BTG2,CCL20,CCL5,CCND2,CCNE1,CD34,CD9,CDC25C,CDKN1A,CENPF,CHST2,CIDEC,CKS1B,CKS2,CLDN3,CLEC11A,CLEC3B,COL1A1,COL3A1,COL4A1,COL5A2,COL6A3,COL7A1,CTSB,CXCL10,CXCL8,DDIT3,DPT,EBP,EDN1,EGFR,EGR1,EIF4EBP1,EIF6,ELK3,ELL2,EMP1,EMP3,EPS15,EPSTI1,ESR2,ETFB,ETV1,ETV5,FAM134B,FOXO1,FSTL1,GBE1,GJA1,GLO1,GPX3,GS…	CEBPB,EGF,EGFR,EGR1,ERBB2,ERK1/2,ESR1,Hdac,JUN,MYC,NFKB1,NFKBIA,NFkB (complex),NRG1,RELA,SMAD3,SP1,STAT3,TP53,TP73
VEGFA	-0.809	growth factor	Inhibited	-3.526	8.54E-15	ADAM15,ADAMTS1,ANPEP,ATP5G3,ATP5J2,ATP5O,BAX,BCL2,CBFB,CCL14,CCL2,CCNE1,CD34,CDC25C,CDKN1A,CEACAM1,COL1A1,COX5B,COX6B1,COX8A,CREBBP,CSTB,CTSB,CXCL10,CXCL8,CXCR4,DBT,DLL4,DUSP5,EDN1,EGR1,ETS1,ETS2,ETV5,EXOC3L2,GJA1,ID1,IGFBP4,IL6,INPP5D,ITGB1,JUNB,LMNA,LOC102724828/MRPL23,MDH2,MEF2C,MMP9,MRPS12,NDUFA1,NME1,NME2,NPHS1,PIM1,PLAT,PPA1,PTGS2,RASGRP3,SDHB,SHMT2,SLC12A6,SOD2,SPARC,SYNM,TFPI2,THBS1,TIMM1…	CTNNB1,EGR1,ERK1/2,FGF2,FOS,IL6,JUN,NFKB1,NFkB (complex),PI3K (complex),RELA,SMAD3,SP1,SRC,STAT1,STAT3,VEGFA
HRAS	-0.680	enzyme		-0.637	1.38E-14	A2M,ADM,ANXA2,ANXA6,AREG,ASAP1,ASNS,ATP5J,AURKA,BAK1,BCL2,BMP1,BTBD11,BTG2,CAPG,CCL5,CCND2,CCNE1,CDK4,CDKN1A,CEBPD,CFB,CHST12,CNN1,COL1A1,COL1A2,COL3A1,COL4A1,COL5A2,CSF1,CSRP2,CTSB,CTSC,CXCL10,CXCL8,DDIT3,DNER,DOK2,EFEMP1,EGFR,EGR1,EIF2D,EIF4EBP1,EIF4G3,EIF5A2,ELK3,ELN,ERP29,ETS1,FABP3,FAM167A,FOSB,FOSL1,FOSL2,FRMD6,FSTL1,FUT7,FZD2,GJA1,GNA13,GPX3,GRN,HAS2,HRAS,HSP90AA1,HSPB1,IFITM2,IGFBP4,IL1B,…	CEBPB,CTNNB1,Creb,EGFR,ERK,ESR1,HDAC1,HRAS,JUN,MAP2K1,MYC,NFKB1,NFkB (complex),RB1,RELA,RNA polymerase II,SMAD3,SP1,STAT3,TERT,TP53,TP73
IL1RN	-1.956	cytokine	Activated	3.313	2.69E-14	ACTA2,ATF3,BDKRB1,CCL2,CCL20,CHAC1,CXCL8,DDX58,ERAP2,GSDMD,HDAC9,HERC6,HSD11B1,IFI27,IFI44,IFI6,IFIH1,IFIT3,IFIT5,IGFBP4,IL10,IL18BP,IL1B,IL6,IRF7,IRF9,ISG20,KLF6,LIF,LIFR,MMP9,MX1,MX2,NTRK1,OAS1,OAS2,PELI1,PML,PTGS2,RARRES1,RSAD2,RTP4,S100A9,SAMD9,SPP1,STAT2,TIMP1,USP18,VEGFA,ZNF81	IFNG,IFNL1,IL1B,IL1R1,IL1RN,IRF1,NFKB1,NFKBIA,NFkB (complex),RELA,SRF,STAT1,STAT2,STAT3,STAT4,TNF
camptothecin		chemical reagent	Inhibited	-3.583	3.04E-14	ABCB1,ACTA2,AKAP9,ALDOA,ANXA2,APAF1,APOE,ARFGAP1,ASPM,ATF3,AURKA,BAK1,BAX,BCL2,BDKRB1,BIRC6,BTG2,BTG3,CAMK2G,CASP1,CASP4,CCL2,CCL20,CCNE1,CCR1,CD48,CD83,CDIPT,CDK4,CDKN1A,CHAC1,CHCHD7,CLASP1,CSF1,CTSL,CXCL6,CXCL8,CXCR2,DKK1,DLG1,EDN1,EGFR,EGR2,FADD,FCAR,FES,FGL2,FNDC3B,FOSB,FOXO1,GADD45B,GAPDH,GDE1,GIGYF2,GIT2,GNAQ,GPI,GPNMB,GPR107,GRINA,H2AFJ,H3F3A/H3F3B,HJURP,HLA-DQA1,ID1,IFI16,IL1B,IL6,IMP3,IT…	Akt,CEBPB,FOS,JUN,MYC,NFKB1,NFKB2,NFKBIA,NFkB (complex),RELA,RELB,SP1,STAT3,TP53,TP73,camptothecin
IRF7	-2.054	transcription regulator	Inhibited	-6.258	3.92E-14	ADAR,CASP4,CCL19,CCL5,CCL8,CMPK2,CXCL10,CXCL9,DDX58,DHX58,DNAJA1,FAM26F,FCGR1A,GBP5,HERC5,IFI16,IFI35,IFI44,IFI6,IFIH1,IFIT1,IFIT2,IFIT3,IFITM2,IFITM3,IRF7,IRF9,ISG15,ISG20,ITGAM,MX1,MX2,NAMPT,NMI,NT5C3A,OAS1,OAS2,PARP12,PARP14,PELI1,PSMB10,PSMB8,PSMB9,PSME1,PSME2,RSAD2,RTP4,S100A8,STAT2,TDRD7,TLR4,TMPO,TNFSF13B,TREX1,TRIM21,UBA7,UBE2L6,USP18,XAF1,ZBP1	CREBBP,IFNA1/IFNA13,IFNA2,IFNB1,IRF1,IRF3,IRF7,Interferon alpha,JUN,NFkB (complex),STAT1,STAT2,STAT3,STAT4
XBP1	-1.413	transcription regulator	Inhibited	-5.322	5.57E-14	ADAM10,AICDA,BCL2,BLZF1,CALR,COPE,CREB3L1,CXCL8,DAD1,DDIT3,DDOST,DNAJB11,DNAJB9,DNAJC3,EDEM1,EDEM2,ERO1LB,ERP29,ERP44,ETS1,FKBP10,FKBP11,FKBP14,FKBP2,FKBP7,GOPC,HM13,HSP90B1,HSPA5,HYOU1,IL6,KDELR2,LMAN1,LMAN2,MCFD2,MOGS,NCF1,PCYT1A,PDIA3,PDIA4,PDIA6,PPIB,RABAC1,RCN3,RPN1,RPN2,SEC11A,SEC11C,SEC24D,SEC61A1,SEC61B,SEC61G,SELM,SERP1,SPCS2,SPCS3,SRP19,SRP68,SSR2,SSR3,SSR4,SURF4,TXN,TXNDC11,TXNDC5,VCAM…	ATF6,ATF6B,ERK1/2,Immunoglobulin,JUN,Jnk,NFKB1,NFkB (complex),PPARG,RELA,SMAD3,SP1,STAT1,STAT3,STAT6,XBP1
5-fluorouracil		chemical drug	Activated	5.129	6.30E-14	AHSA1,ALDOA,ANXA2,ATP5C1,ATP5F1,ATP5I,ATP5O,BAK1,BAX,BCL2,CCT3,CCT4,CCT6A,CDKN1A,COL1A2,COX6A1,COX6B1,COX8A,CSTB,CYCS,EGR1,EIF2S2,EIF3G,EIF4A1,FBL,FGFR2,FOXO1,GAPDH,GARS,GTF2H2,HNRNPAB,HSP90AB1,HSPE1,IL1B,ILF2,KRAS,LDHA,MDH1,MVP,NDUFA1,NDUFA4,NDUFS8,NDUFV2,NNT,PGK1,POLR2L,PSMA6,PSMA7,PSMB1,PSMB2,PSMB5,PSMB7,PSME1,PSME2,PTGES3,PTGS2,RPS23,RPS4Y1,SERPINB6,SNRPB,SNRPD2,SNRPE,SNRPF,SNRPG,SRM,SSR4,SUB…	5-fluorouracil,CTNNB1,EGR1,ESR1,HMGB1,JUN,MAPK8,MYC,NFKB1,NFKBIA,NFkB (complex),NR3C1,RB1,RELA,SIRT1,SP1,STAT1,TP63,VEGFA,caspase
IL10	-1.059	cytokine		-1.549	8.63E-14	ACTA2,ADM,AICDA,BAX,BCL2,BCL3,BDKRB1,BMP6,CCL16,CCL17,CCL19,CCL2,CCL20,CCL22,CCL5,CCND2,CCR1,CCR4,CD14,CD163,CD1A,CD209,CD83,CDKN1A,CEACAM1,CLEC7A,COL1A1,CSF1,CSF3,CTSB,CXCL10,CXCL6,CXCL8,CXCL9,CXCR4,DCN,DEFB4A/DEFB4B,ETS2,FCER1G,FCGR1A,FCGR3A/FCGR3B,GZMA,GZMB,HDAC9,HTATIP2,IFIT2,IGFBP4,IL10,IL12B,IL1B,IL1RN,IL33,IL6,IL6ST,IL7R,INPP5D,ITGA4,ITGAL,LAG3,LGALS1,LIF,LY75,LZTS1,MAF,MMP9,NEDD9,NPHS1,OS…	IFNG,IL10,IL1B,IL4,IL6,IRF1,JUN,NFKB1,NFKBIA,NFkB (complex),RELA,STAT1,STAT3,STAT6,TNF
IL15		cytokine	Inhibited	-2.607	1.05E-13	ACTG2,AHR,ANXA1,AQP3,AZU1,BCL2,CCL17,CCL19,CCL2,CCL5,CCND2,CCR1,CD226,CD40LG,CD83,CD8B,CDK4,CEACAM1,CKS1B,CKS2,CSF1,CSF3,CXCL10,CXCL8,CXCR4,DDX18,DHRS4,DUSP5,EBP,EDN1,EGR2,ELK3,ETS1,EXOSC8,FAM160B1,FCGR3A/FCGR3B,GAPDH,GARS,GNLY,GZMB,HAVCR2,HMCN1,HSPE1,IFI35,IFIT1,IL10,IL12B,IL2RB,IL6,IL7R,ITGB1,JUNB,KLRC4-KLRK1/KLRK1,KLRG1,LEF1,LIF,MAF,MAPKAPK3,MIF,MKI67,MX1,NME1,PA2G4,PDCD1,PDCD5,PDIA3,PDIA4,PFD…	CEBPA,IFNG,IL15,IL2,IL4,IRF1,JUN,NFKB1,NFKBIA,NFkB (complex),RELA,STAT1,STAT3,STAT5A,STAT5a/b,STAT6
HSF1		transcription regulator		0.376	1.12E-13	ABCB1,AHSA1,BAG3,BAX,BCL2,BST2,CCNE1,CCT2,CCT3,CCT4,CCT5,CCT6A,CCT7,CCT8,CELSR1,CKS1B,CKS2,CRYAB,CSF3,CSRP2,DEDD2,DNAJA1,DNAJB1,EFEMP1,FBLN1,FKBP4,FMOD,HSBP1,HSP90AA1,HSP90AB1,HSPA1A/HSPA1B,HSPA4,HSPB1,HSPB2,HSPD1,HSPE1,HSPH1,IL1B,IL6,IL7R,JMJD6,LIF,MRPL18,MSH3,NFATC2,PDZD2,PGK1,PPP3CA,PPP3CB,RAB5C,RAD51D,RRAD,SERPINH1,SPR,STAG2,STAG3,STIP1,TCP1,TEX12,TUBB4A,VCAM1,XAF1	CEBPA,CEBPB,FOXP3,HDAC1,HIF1A,HMGB1,HSF1,HSF2,HSPD1,Hsp70,JUN,NFKB1,NFKBIA,NFkB (complex),NR3C1,RELA,RNA polymerase II,STAT3
TGM2		enzyme	Inhibited	-3.423	1.36E-13	AFF2,ALPL,AMICA1,AQP9,ATP1B3,BCL6,BTG2,C3,CA2,CCL2,CCL22,CCL24,CDCA7,CEACAM1,CFP,CSF3,CXCL10,CXCL8,DAAM2,EMR3,FARSB,FCER1G,GJA1,GM2A,HIP1,HK3,IFI35,IFI6,IFIT1,IFIT2,IFIT3,IFIT5,IL1B,IL6,IRF9,ITGA6,ITGAM,KCNQ5,LRRC25,LRRK2,LY6E,MGP,MMP9,MT2A,NLRC4,OAS1,OAS2,PARP14,PARP9,PGA5 (includes others),PIM1,POR,RTKN2,S100A8,SACS,SELL,SELP,SERPINB2,SIRPA,SLAMF7,SLC16A1,SLC27A2,SLC9B2,SPP1,THBS1,TIMM8A,TNFRSF…	CEBPA,CREBBP,CTNNB1,Creb,ERK1/2,ESR2,JUN,NFKB1,NFKB2,NFKBIA,NFkB (complex),PPARA,PPARG,RELA,RELB,SMAD3,SP1,STAT3,TGM2,TP53
NFKBIA		transcription regulator		-1.516	1.96E-13	A2M,ADAMTS5,AEBP1,AK2,ATF2,ATP11A,ATP5J2,AZGP1,BAX,BCCIP,BCL2,BCL3,BID,BTG2,C3,CASP4,CCL2,CCL20,CCL5,CCND2,CCR1,CCR3,CDKN1A,CEBPD,CKS1B,COL1A2,COL3A1,COL5A2,CP,CRYAB,CSF1,CSF3,CTSB,CXCL10,CXCL6,CXCL8,CXCR4,CYBA,DCN,DDIT3,DDX3X,EOMES,ERAP2,ESM1,FCGRT,GADD45B,GM2A,GPX3,GRN,GZMB,HPSE,HSPA5,IER3,IFI16,IFI6,IGFBP6,IL10,IL1B,IL1RN,IL33,IL6,IL7R,IRG1,ISG15,ITGB1,ITPR1,JUNB,LIF,LIFR,LITAF,LY6E,MGP,MMP9,M…	CHUK,IKBKB,IL1B,IRF3,JUN,NFKB1,NFKBIA,NFkB (complex),PPARG,RELA,SP1,STAT3,TNF
Immunoglobulin		complex	Activated	2.359	2.03E-13	ACKR2,ADM,AICDA,ANPEP,AQP9,BCL2,BCL3,BCL6,BLVRB,C3AR1,CALR,CCL2,CCL5,CCL8,CCND2,CCNE1,CD40LG,CD83,CDK4,CHN2,CRISPLD2,CSF1,CTH,CXCL10,CXCL8,CXCL9,CXCR2,DEFB4A/DEFB4B,DYSF,EGR1,EGR2,ENTPD1,ETS2,FCER1G,FCGR1A,FCGR3A/FCGR3B,FGF23,FOSB,HCK,HK3,HSPA6,IGJ,IL10,IL12B,IL1B,IL6,KCTD12,LAG3,MAFF,MEF2C,MMP9,MZB1,NAMPT,NFIL3,PAX5,PDIA6,PTGS2,RSAD2,S100A12,S100A8,S100A9,SIRPA,SLC11A1,TIMP1,TLR2,TLR7,TNFRSF11A,…	CEBPB,FOXP3,IFNG,IL10,IL4,IL6,IRF1,Immunoglobulin,JUN,NFKB1,NFKBIA,NFkB (complex),RELA,STAT1,STAT3,STAT6
cyclosporin A		biologic drug		0.089	2.72E-13	A2M,ACTA2,ADORA2A,ANG,ANXA1,ANXA2,APOD,APOE,ASNS,ATF3,BATF,BAX,BCL2,BGN,C4A/C4B,CASP1,CBLB,CCL2,CCL5,CD14,CD163,CD1A,CD40LG,CD6,CD83,CD8B,CDK13,CDK4,CDKN1A,COL1A1,COL4A2,CP,CR2,CXCL8,CXCL9,CXCR4,CYBA,EDIL3,EDN1,EFEMP2,EGFR,EGR1,EGR2,EIF6,ELL2,EMP3,FADD,FBLIM1,FGF23,FST,GPNMB,GZMA,GZMB,HSP90AA1,HSPA5,HSPD1,IER3,IL10,IL12B,IL1B,IL6,ITGAL,ITGB4,ITPR1,KIAA0430,LBR,MAF,MDH2,MIF,MMP9,NDFIP2,NDUFB6,NFAT…	CTNNB1,Ca2+,IL4,IL6,JUN,NFKBIA,NFkB (complex),PPARA,PTGS2,RELA,SP1,STAT1,STAT3,STAT6,TP53,TP73,cyclosporin A,doxorubicin
CD28		transmembrane receptor	Activated	2.363	2.76E-13	AHR,ANXA1,ATF2,ATP11B,ATP5C1,BCL2,C2,CBL,CBLB,CCND2,CCNE1,CCR4,CD226,CD40LG,CDK4,CENPF,CREM,CXCL8,CXCR4,CYC1,CYCS,DAD1,EBI3,EGR2,EIF4E,EOMES,FBL,FCER1G,FKBP2,GAPDH,GPR37,GUCY1B3,GZMA,GZMB,H19,HAVCR2,HAX1,HCCS,HINT1,HIVEP3,HOMER2,HSPA1A/HSPA1B,HUWE1,IFRD2,IGFBP6,IL10,IL1B,IL6,IL7R,ILF2,ITGA4,KDELR2,KIAA0247,LNPEP,LTN1,MAF,MRPL11,NAMPT,NDFIP2,NFATC2,ORAI2,PCYOX1,PDE4D,PGAM1,PHB,PHB2,PKLR,PNP,PPA1,P…	BCL6,CD28,CD3,CREBBP,IL12 (complex),IL2,IL4,IRF1,NFATC2,NFKB1,NFKBIA,NFkB (complex),RELA,STAT1,STAT3,STAT5A,STAT5a/b,STAT6,TCR
5-O-mycolyl-beta-araf-(1->2)-5-O-mycolyl-alpha-araf-(1->1')-glycerol		chemical - endogenous non-mammalian	Inhibited	-2.722	3.23E-13	ADAMTS5,ADORA2A,AQP9,ATF3,BCL3,CCL2,CCL20,CCL8,CD83,CHST2,CXCL10,CXCL8,CXCL9,CXCR2,EBI3,EGR2,IER3,IFIT1,IFIT2,IFIT3,IFIT5,IL1B,ITGB8,KYNU,MMP9,NAMPT,NLRC3,PTGS2,RGS16,RND3,SDC4,SERPINB2,SERPINE2,SLAMF7,SOCS3,SOD2,SPHK1,TNFAIP3,VCAM1	5-O-mycolyl-beta-araf-(1->2)-5-O-mycolyl-alpha-araf-(1->1')-glycerol,CREBBP,CXCL8,IL1B,JUN,NFKB1,NFKBIA,NFkB (complex),RELA,STAT3,TNF
poly rI:rC-RNA		chemical reagent	Inhibited	-5.651	3.24E-13	ABCA1,ADAM10,ADAR,AGRN,ANXA1,ATF3,BAK1,BAX,BCL2,BST2,C2,C3,CCL17,CCL2,CCL20,CCL26,CCL5,CCL8,CD14,CD209,CD40LG,CD83,CDC14A,CEBPD,CFB,CLEC7A,CNP,CSF3,CXCL10,CXCL8,CXCL9,CXCR4,DDX58,DEFB4A/DEFB4B,DHX58,DLL4,DUSP5,EBI3,EDN1,EGR1,ETNK1,FCGR1A,GADD45B,HSPB2,IFI16,IFI27,IFIH1,IFIT1,IFIT2,IFIT3,IFIT5,IGFBP6,IL10,IL12B,IL1B,IL6,IRF3,IRF7,IRF9,ISG15,ISG20,ITGAM,JUNB,KLF6,KMO,KYNU,LIF,LIPG,LY6E,MARCO,MMP9,M…	IFNG,IL1B,IRF1,IRF3,IRF7,Interferon alpha,JUN,NFKB1,NFKBIA,NFkB (complex),RELA,STAT1,STAT3,TNF,poly rI:rC-RNA
MAPK1		kinase	Activated	5.400	3.34E-13	ADAR,ANPEP,APOE,ARHGAP11A,ATF3,BCL2,BLZF1,BST2,C1S,CCL2,CCL5,CDK19,CDKN1A,CFB,CHST2,COL7A1,COX17,CTSB,CXCL8,DDX58,DMP1,DNAH7,EGR1,EGR2,EMP1,ERP29,FES,GBP5,GLTSCR1L,HERC5,IFI16,IFI27,IFI35,IFI44,IFI6,IFIH1,IFIT1,IFIT2,IFIT3,IFIT5,IFITM3,IGFBP7,IL1B,IL1RN,IL6,IRF7,IRF9,ISG15,ISG20,ITGAV,JUNB,LAG3,LGALS1,LGALS3BP,LIF,LMNA,MBP,MMP9,MVP,MX2,NKG7,NMI,NUPR1,OAS1,OAS2,OGFR,OLFML2A,OSBPL3,PARP12,PLA2G5,PM…	CEBPA,ELK1,FOS,Hdac,IL6,IRF8,IRF9,JUN,MAPK1,NFKB1,NFkB (complex),P38 MAPK,RELA,SMAD3,SRF,STAT1,STAT2,STAT3
Cg		complex	Inhibited	-3.521	3.34E-13	ABCB1,ACTA2,ADAMTS1,ADM,AREG,BAX,BCAT1,BCL2,BTC,BTG2,BTG3,CCDC86,CCL2,CCND2,CDKN1A,CEBPD,CEP170,CLDN11,CREM,CXCL10,CXCL8,CXCR4,DBI,DNAH11,DPT,EFEMP1,EGR1,EIF4E,ELK3,EMP1,ESM1,ESR2,FGL2,FST,GGCT,GJA1,GM2A,HAS2,HLA-DQA1,HPSE,HSD11B1,HSD11B2,IER3,IFIT3,IGFBP4,IL10,IL1B,IL33,IL6,ITGA4,ITGAV,ITGB1,KCNQ5,LGALS3BP,LIF,LIMCH1,LRRN3,MAF,MEGF10,MMP19,MMP9,MRPS6,MTPN,NFKBIB,NRIP1,PAPPA,PDE4D,PLAT,PPP1R14A,P…	CEBPB,CREB1,Cg,Creb,EGFR,ESR1,JUN,Lh,NFKB1,NFKBIA,NFkB (complex),NR3C1,PGR,RELA,SMAD3,SP1,STAT3,TP53,progesterone,prostaglandin E2
TREM1	-2.699	transmembrane receptor		-1.865	4.87E-13	ABL2,AREG,ASNS,ATF3,CCL17,CCL20,CCL5,CD14,CD1A,CD83,CFB,CKS2,CRTAM,CSF1,CXCL10,CXCL8,CXCR4,DEFB4A/DEFB4B,EBI3,EDN1,EGR1,EGR2,EGR3,ELOVL7,EPM2AIP1,ETS2,FABP3,FOSL1,GADD45B,GREM1,HES4,HOMER1,HSD3B7,IFIT2,IL10,IL12B,IL1B,IL36RN,IL6,IL6R,ISG15,LIF,MAFF,MMP19,MT1E,NFKBIB,PGLYRP1,PLEKHF2,PTGS2,RGS13,RGS16,RRAD,SERPINB2,SFMBT2,SIGIRR,SLAMF7,SLCO4A1,SPP1,TFPI2,THBS1,TIFA,TLR2,TLR4,TMEM158,TMPO,WNT5A	IL10,IL17A,IL1B,IL6,JUN,NFKB1,NFKBIA,NFkB (complex),RELA,STAT1,STAT3,TNF,TREM1
EIF2AK2		kinase	Inhibited	-4.132	5.15E-13	ATF3,BAX,BCL2,BRIP1,CDKN1A,CEBPD,CXCL8,DDIT3,DDX58,EGR1,ERAP2,GABBR1,HIST1H2BD,IFI27,IFI35,IFI6,IFIT1,IFIT5,IFITM2,IL1B,IL6,ISG15,ISG20,LGALS3BP,NEDD9,NMI,OAS1,PARP12,PARP9,PPP1R15A,PSMB10,REC8,SOCS3,SOD2,TM4SF20,TNFAIP3,UBE2L6,USP18,ZNF292	CEBPA,CREBBP,EIF2AK2,IRF1,IRF3,IRF7,IRF8,IRF9,Interferon alpha,JUN,NFKB1,NFkB (complex),RELA,STAT1,STAT2,STAT3
FOXO1	0.557	transcription regulator		-0.776	8.82E-13	A2M,ACSL5,ADIPOQ,AFF3,AICDA,ANLN,APAF1,AQP9,ASPM,ATP5G3,ATP5J,ATP6V0B,ATP6V0D2,BACH2,BAX,BCL2,BID,BRIP1,CA2,CCNG2,CDKN1A,CENPF,CITED2,CLDN5,CXCL10,CXCL8,CYCS,DEFB4A/DEFB4B,DEPDC1,EBF1,EGR1,EGR2,EIF4EBP1,EOMES,FAM65B,FBXO21,FBXO32,FOSB,FOXO1,GADD45B,GPI,GZMA,HSPA5,IER3,IKZF1,IKZF2,IKZF5,IL6,IL7R,INSR,JUNB,KIF11,LTBR,MMP9,MRPL34,MRPL46,MRPL47,MRPL55,MRPS12,MRPS14,MRPS18A,MRPS2,NAMPT,NDUFA12,NDUFA4,…	Akt,CCND1,CDKN1A,E2F4,EGR1,ERK1/2,FOXO1,IL6,JUN,NFKB1,NFKBIA,NFkB (complex),RB1,RELA,SIRT1,SMAD3,SP1,STAT1,STAT3,TP53
KRAS	0.776	enzyme		0.272	1.07E-12	ABCA1,ABCC4,AGRN,AHR,ALDOA,ANPEP,ANXA8/ANXA8L1,AREG,AXIN2,BAK1,BCL2,BGN,BMI1,BSG,CASP1,CDKN1A,COL1A1,COL3A1,COL4A1,CRYAB,CXADR,CXCL10,CXCL8,DDIT3,DHFR,DUSP5,EFEMP1,ELN,ETV1,ETV5,FAH,FOSL1,FSTL1,GJA1,GNA13,GRN,HSPA5,HYOU1,ID1,IER3,IFI6,IFIT1,IFITM2,IFITM3,IL1B,IRF9,ISG15,KRAS,LAMB3,LIPG,MAN2A1,MINOS1-NBL1/NBL1,MX1,MX2,NFKBIB,NME2,NR3C1,OAS1,PALD1,PAWR,PDIA3,PDPN,PIM1,PLAGL1,PLAT,PRDX4,PSMA7,PTGS2,…	CEBPA,EGFR,ESR1,JUN,KRAS,MYC,NFKB1,NFKBIA,NFkB (complex),NOTCH1,PI3K (complex),RELA,SMAD3,SP1,STAT1,STAT3,TP53
sirolimus		chemical drug	Activated	4.920	1.31E-12	ABHD11,ACTA2,ADA,ADM,APPL1,AQP3,ASNS,ATP5C1,BAX,BCL2,BCL3,BID,CCND2,CCNE1,CD209,CDK4,CDKN1A,CLIC1,COL1A1,COL1A2,COX6A1,COX6B1,CSF1,CSF3,CXCR4,CYCS,DAD1,DDIT3,DDX56,DES,DLG4,EIF2S1,EIF4A1,GCLC,H3F3A/H3F3B,HSP90AA1,HSP90AB1,HSP90B1,HSPA4,HSPA5,HSPD1,ID1,IL10,IL12B,IL6,INSR,IRF7,IRF9,ISG15,JUNB,KIF15,LDHA,LDHB,LPIN1,MBP,MMP9,MYB,NDUFA9,NEDD8,NPHS1,NR3C1,PDGFRA,PDPK1,PGK1,PIK3R1,PIM1,PLIN1,PLIN2,PML,…	AKT1,CEBPB,CTNNB1,IL4,JUN,MYC,NFKB1,NFKBIA,NFkB (complex),NOTCH1,RELA,SP1,STAT3,STAT6,TNF,TP53,TP73,sirolimus
FOS		transcription regulator	Inhibited	-2.478	1.35E-12	A2M,ABCB1,AFF4,AQP3,ARID3A,ASAP1,ASL,ATF3,ATF7IP,B4GALT1,BCAR3,C3AR1,CA2,CAMK2D,CCL2,CCNE1,CD14,CHI3L1,CHODL,COBLL1,COL1A1,CREBBP,CSF3,CTH,CTSB,CTSH,CXCL8,CYCS,DDX3X,DLG1,EEA1,EGR1,EGR2,ESM1,FARS2,FBLIM1,FOSB,FOSL1,FRZB,FSTL1,FZD5,GIT2,GJA1,GM2A,GSK3B,HAS2,HIPK3,HSD17B10,HSP90B1,HSPA5,HTATIP2,IL10,IL12B,IL6,ITGA6,ITGB1,ITGB4,JUNB,KIF1B,KIF2A,KIF5B,KIRREL3,KLF6,LGALS3BP,MGST1,MMP9,MT1A,MT2A,NDUFS7…	CDKN2A,CREBBP,ESR2,ETS1,FOS,HDAC1,JUN,NFKB1,NFKB2,NFKBIA,NFkB (complex),RELA,RNA polymerase II,SP1,STAT1,STAT3,TP53
CSF2		cytokine		-1.922	1.42E-12	ABCA1,ABCG1,ACP5,ADA,ANLN,ANXA1,APAF1,AURKA,BAX,BCL2,BCL3,BID,BSG,C3,C4A/C4B,CASP1,CCL2,CCL25,CCR1,CD14,CD1A,CD209,CD40LG,CD63,CD83,CDC123,CDKN1A,CEACAM1,CKS1B,CLEC7A,CSF1,CSF3,CTSC,CXCL10,CXCL8,CXCR4,DDIT3,DOK2,E2F8,EDN1,EFEMP2,EGR1,EGR2,EGR3,ELN,FAM65B,FCGR1A,FOSL1,GADD45GIP1,HAS2,HCAR2,HJURP,HSPD1,HSPH1,IER3,IFITM3,IL10,IL12B,IL1B,IL1RN,IL6,INPP5D,ITGA4,ITGAM,KIF11,LY75,MARCO,MFSD2A,MKI67,MKNK…	CSF2,IFNG,IL10,IL6,IRF1,JUN,NFKB1,NFKBIA,NFkB (complex),RELA,STAT1,STAT3,TNF
IFNB1		cytokine	Inhibited	-4.291	1.63E-12	AGL,AIRE,BAK1,BCL2,BST2,CASP1,CCL2,CCL5,CD14,CD83,CDK10,CDKN1A,CLEC4E,CMPK2,CRYAB,CXCL10,CXCL8,CXCL9,DDX3Y,DDX58,DHX58,DKK3,EBI3,GBP5,GBP7,GLIS2,GPC4,GZMH,HERC5,IFI16,IFI27,IFI6,IFIH1,IFIT1,IFIT2,IFIT3,IL10,IL12B,IL1B,IL6,IRF3,IRF7,IRF9,IRG1,ISG15,ISG20,ITGAV,KLRC4-KLRK1/KLRK1,LAMB1,MMP9,MX1,NDUFA13,NMI,NPTX1,NT5C3A,OAS1,OAS2,PDCD1,PHLDB2,PML,PTCH1,PTGS2,REL,RND3,RSAD2,SERPINB2,SIRPB1,SLC39A14,ST…	CREBBP,IFNB1,IFNG,IRF1,IRF3,IRF7,IRF8,IRF9,Interferon alpha,JUN,NFkB (complex),RELA,STAT1,STAT2,STAT3
HGF		growth factor		1.216	2.37E-12	A2M,ACTA2,ADAMTS1,ADORA2A,AHR,AKAP13,ANGPT4,ANGPTL4,APAF1,ARNTL,ASNS,ATF2,ATF3,AURKA,BAG2,BCL2,CASP1,CCL14,CCL2,CCL26,CCL5,CCNG2,CDC14A,CDC25C,CDK4,CDKN1A,CELSR1,CENPF,CKS1B,COL1A2,COL3A1,COL4A1,CRYAB,CSF1,CXCL8,CXCR4,DDIT3,DDX3X,DES,DTYMK,DYNLL1,EBP,EDA,EDN1,EGR1,EMP1,ENTPD1,ESM1,ETS1,FOSB,FOSL1,FOXN2,GNA13,GRB14,GTF2H2,GUCY1B3,HOMER1,ID1,IGFBP4,IL10,IL12B,IL1B,IL6,IL6ST,INPPL1,ISG15,ISG20,ITGA6…	Creb,ERK1/2,HGF,IL6,JUN,NFKB1,NFKBIA,NFkB (complex),P38 MAPK,RELA,SMAD3,SP1,STAT1,STAT3,TNF,prostaglandin E2
HIF1A		transcription regulator	Inhibited	-3.705	3.88E-12	ABCB1,ACTA2,ADAM10,ADAM15,ADAMTS1,ADIPOQ,ADM,ALDOA,ALDOC,ANGPTL4,APOE,AQP9,ASNS,ATP5J,ATP7A,AURKA,AXIN2,BCL2,BGN,BID,CARS,CCNT1,CDKN1A,CITED2,CTPS1,CXCL8,CXCR4,CYP2S1,DLL4,EDN1,EGFR,EIF4E,EIF5A,EMC9,ETS1,FHL3,FUT7,FZD2,GADD45B,GAPDH,GBE1,GCHFR,GJA1,GPI,HIST1H1C,HSPA4,HSPA5,HUWE1,IL10,IL1B,IL6,ITGAV,ITPR1,JUP,KDM4B,LDHA,LGALS1,LIFR,LOXL2,MAFF,MANF,MEF2C,MIF,MMP9,MST1R,NEFL,NOV,NTRK2,P4HA1,P4HA2,PD…	AHR,ARNT,Akt,CTNNB1,HDAC1,HIF1A,JUN,NFKB1,NFKB2,NFKBIA,NFkB (complex),NOTCH1,RELA,RELB,RUNX2,SMAD3,SMAD4,SP1,STAT3,Vegf
FGF2		growth factor		-1.563	4.73E-12	ACTA2,ADAMTS5,ANG,ANGPTL4,ANPEP,AQP3,AREG,BAX,BCL2,BCL6,BGN,BTG2,CBFB,CCL2,CCND2,CDKN1A,CIDEC,CNP,COL1A1,COL1A2,COL3A1,CRYAB,CSF1,CSF3,CTSL,CXCR4,DAD1,DCN,DDIT3,DLL4,DMP1,EGFR,EGR1,ELN,ETS1,ETV1,FGFR2,FOSL1,FOXO1,FOXO3,FOXO4,GJA1,GPNMB,GREM1,GRIK4,HAS2,HPSE,IGFBP4,IL1B,ITGB1,JUNB,KRAS,LEF1,LMNA,MBP,MGP,MIF,MKI67,MMP9,MSX1,NES,NOV,NPY,NR3C1,PDGFRA,PGK1,PLAT,PPP1R12A,PRKCE,PTGS2,S100A10,SDC1,SNAI1,…	Akt,CEBPB,Creb,FGF2,FOS,IGF1,JUN,NFKB1,NFKBIA,NFkB (complex),RELA,SMAD3,SMAD4,SP1,STAT3,TNF,TP53,Tgf beta
Ifnar		group	Inhibited	-4.222	5.98E-12	C3,CCL2,CCL5,CXCL10,DDX58,FCER1G,IFI16,IFI35,IFIH1,IFIT2,IFIT3,IFITM3,IL12B,IL1B,IL6,IRF7,IRF9,ISG20,ITGA4,MMP9,OAS1,OAS2,PDCD1LG2,PNPT1,PSMB8,PSMB9,RSAD2,SPP1,STAT2,TGFBR1,TLR2,TRIM21,UBE2L6,USP18,VCAM1,XAF1,ZBP1	IFNB1,IFNG,IL1B,IRF1,IRF3,IRF8,IRF9,Ifnar,NFKB1,NFKBIA,NFkB (complex),RELA,STAT1,STAT2,STAT3,poly rI:rC-RNA
forskolin		chemical toxicant	Inhibited	-3.771	7.38E-12	ABCA1,ACP5,ACTA2,ACTG2,ADAMTS1,ADIPOQ,ADORA2A,ADORA3,AKAP13,ALDOA,ALDOC,ALPL,AQP3,AREG,ARL6IP5,ATF3,ATP6V0B,ATP6V0C,ATP6V0D1,B4GALT1,BAG3,BCL2,BCL3,BTG2,CALR,CAP2,CASP4,CCDC85B,CCND2,CD14,CD9,CDKN1A,CEBPD,CIDEC,CNN1,CNP,COL1A1,CREM,CRISPLD2,CSF1,CXCR4,CYFIP2,DDIT3,EBI3,ECM1,EDN1,EGR1,EIF5A,ELL2,ESM1,ESR2,FGFR2,FOSB,FOSL1,FOSL2,FOXO1,FST,GADD45B,GJA1,GNLY,GPRC5C,GRN,H19,H3F3A/H3F3B,HAS2,HLA-DQA1,H…	CEBPB,CREB1,CREBBP,CTNNB1,Ca2+,Creb,FSH,JUN,Lh,NFKB1,NFKBIA,NFkB (complex),RELA,RNA polymerase II,SMAD2,SMAD3,SP1,STAT3,TNF,forskolin
TERT		enzyme		-1.061	7.98E-12	ASAP1,ASNS,ATF3,BAX,BMI1,BTBD11,CCNE1,CDKN1A,COL5A2,CTSC,CXCL8,DNER,EFEMP1,EGFR,EIF5A2,ELK3,ETS1,FAM167A,FRMD6,GNA13,IFI16,IFIT1,IFIT2,IGFBP4,IL1B,IL6,ISG15,ITGAV,JUP,LIPG,MMP9,MTHFD1L,MX1,NSFL1C,PLOD2,PROM1,PRSS23,PTGS2,RRM2,SERP1,SERPINB2,SMAD3,SOD2,SPON1,SPP1,SSR3,TK1,TOX2,XBP1	CTNNB1,ESR1,FOS,HDAC1,Histone h3,IRF3,JUN,NFKB1,NFkB (complex),P38 MAPK,RELA,RNA polymerase II,SMAD3,SP1,SP3,SRC,STAT3,TERT,TP53
LY294002		chemical - kinase inhibitor		1.160	1.06E-11	ABCA1,ABCB1,ACTA2,ADAMTS1,AGL,ANPEP,APOE,AQP3,ATF3,ATP2B1,AURKA,BAK1,BAX,BCL2,BCL6,BSG,CASP4,CCL2,CCL5,CCL8,CCND2,CCNE1,CCNT2,CCR1,CD14,CD83,CDK4,CDKN1A,CHML,CKS2,COL1A1,COL1A2,CP,CREM,CSF3,CXCL10,CXCL6,CXCL8,DDIT3,DEFB4A/DEFB4B,DHFR,EGFR,EGR1,EGR2,EGR3,EMILIN1,ETS1,ETS2,FOSB,FOSL1,GCLC,GJA1,GPR137B,GRN,GSK3B,HAVCR2,HSP90AB1,HSPA5,IER3,IFRD2,IL10,IL12B,IL1B,IL1RN,IL6,INPP4B,INSR,ISG20,ITGAM,ITGAV…	Akt,Creb,IL1B,JUN,LY294002,NFKB1,NFKBIA,NFkB (complex),P38 MAPK,PI3K (complex),RELA,SMAD3,STAT3,prostaglandin E2
IFNLR1		transmembrane receptor			1.46E-11	ATF3,CCL20,CCL5,CLEC4E,CMPK2,CSF1,CXCL10,CXCL6,IFI44,IFIH1,IFIT2,IFIT3,IL1B,IL6,IRF7,ISG15,ITGAV,LIF,MX1,PTGS2,RSAD2,SOD2,THBS1,TLR2,TNFAIP3	CEBPA,IFNL1,IFNLR1,IRF1,IRF8,IRF9,JUN,NFKB1,NFkB (complex),RELA,STAT1,STAT2,STAT3,STAT4
tacrolimus		chemical drug		1.317	1.48E-11	APOD,BATF,BAX,BCL2,CCL2,CCL5,CCR3,CD48,CD6,CD8B,CDK13,CDK4,CHN2,COL1A1,COL3A1,CXADR,CXCL10,CXCL8,CXCL9,CXCR4,DPYSL3,EDN1,EGR1,ELL2,ETV1,FOSB,GZMA,GZMB,HOMER2,HSPD1,IL10,IL12B,IL1B,IL33,ITPR1,JUNB,KIAA0430,KLRC4-KLRK1/KLRK1,LBR,MAF,NFAT5,NFATC4,NME1,NPTX1,NR3C1,PA2G4,PDE3B,PLIN2,PPP3CB,PRF1,PRKACB,PROM1,PTGS2,PTPRF,SDC3,SELL,SMAD7,SOD2,SPP1,TIAM1,TLE1,TNFRSF12A	Creb,ERK,ERK1/2,IL2,JUN,Jnk,NFKB1,NFKBIA,NFkB (complex),PPARG,RELA,SMAD3,SP1,STAT3,STAT5A,STAT5a/b,tacrolimus
GNA15	-0.686	enzyme			1.60E-11	ACTA2,ADD3,AKR7A2,C3,CASP4,CAV2,CCL20,CEBPD,CP,CRYAB,CTH,CXCL8,CYCS,DDIT3,FOSL1,FOXS1,GDA,GUCY1B3,HSD3B7,IL10,IL6,LBP,MCFD2,MGST1,MINOS1-NBL1/NBL1,OLR1,PAWR,PDLIM1,PFN2,PLAT,PRRX2,SLC29A1,SLC6A6,SLC7A1,SOD2,SYNE1,TAGLN,TIMP1,UNC5B,VCAN	CEBPA,CHUK,GNA15,IKBKB,IRF3,JUN,Jnk,NFKB1,NFKBIA,NFkB (complex),PPARG,RELA,STAT1,STAT3
E. coli B4 lipopolysaccharide		chemical toxicant	Inhibited	-3.906	1.94E-11	ADAMTS5,ADCY7,APAF1,AQP1,BAK1,BAX,BCL2,BID,C1QB,CALML4,CCL2,CCL20,CCL5,CD40LG,CD83,CLDN1,CLEC14A,CLEC5A,CSF1,CSF3,CXCL10,CXCL6,CXCL8,CXCL9,DDX58,ETNK1,F13A1,FADD,FBLIM1,FCER1G,FCGR1A,FGL2,FIBIN,FOSB,GPNMB,IFI16,IFI35,IFIT3,IFITM3,IL10,IL12B,IL1B,IL1RN,IL33,IL6,IMP4,INPP5D,IRG1,KLHL6,KMO,METTL1,NCF1,PARP9,PDCD1,PIM1,PSMB8,PTGS2,PYCARD,RAB20,RAB7B,RSAD2,RTP4,SERPINH1,SLAMF9,SOCS3,SOD2,TF,TLR2,TLR4,…	E. coli B4 lipopolysaccharide,IFNG,IL10,IL1B,IRF1,NFATC2,NFKB1,NFKBIA,NFkB (complex),RELA,STAT1,STAT3,TLR4,TNF
PSEN1		peptidase		0.839	2.60E-11	ABCG1,ACO2,ALDOA,APOE,ATOX1,ATP5C1,ATP5D,ATP5H,ATP5J,ATP6V1E1,BAX,BSG,C1QB,C1QBP,C1R,C1S,C3,C3AR1,CAMK2D,CCL5,CD9,CKB,CLTA,COX7A2,COX8A,CTSC,CUEDC1,CYCS,CYFIP2,DBI,DGKE,DLG4,DPY19L3,DSTN,EGFR,EGR1,EIF5A2,EMP1,ERMP1,FAM32A,FBL,FOXO3,GADD45B,GAPDH,GDF11,GJA1,GPANK1,H2AFJ,HINT1,HIST1H2BD,HOMER1,HSP90AA1,HSPA5,HSPD1,HSPE1,IL10,IL1B,INSR,IRF3,IRF7,KIF5B,LRP1,MBP,MMP9,MTHFD1L,NAPB,NDUFA5,NDUFA8,NDUFS4,…	APP,CEBPB,CTNNB1,FOS,JUN,MYC,NFKB1,NFkB (complex),NOTCH1,PSEN1,PSEN2,RELA,SP1,STAT3,TP53,TP73
IRF1		transcription regulator	Inhibited	-3.967	2.68E-11	BAK1,BAX,BCL2,BRIP1,C1R,CASP1,CCL19,CCL2,CCL5,CDK4,CDKN1A,CEACAM1,CFB,CXCL10,CXCL8,DST,FGL2,IFI35,IFIH1,IFIT1,IFIT2,IFIT3,IFIT5,IFITM3,IL10,IL12B,IL18BP,IL1B,IL6,IRF7,IRF9,ISG15,MMP9,MX1,MYB,NFE2,NSMCE2,OAS1,OAS2,PML,PSMB10,PSMB8,PSMB9,PSME1,PSME2,PTGS2,RSAD2,SELL,SOCS7,STAT2,TRIM21,VCAM1	CEBPA,IFN Beta,IFNG,IRF1,IRF3,IRF7,IRF8,IRF9,NFKB1,NFkB (complex),RELA,STAT1,STAT2,STAT3
ATF4		transcription regulator	Inhibited	-3.541	2.80E-11	AARS,AREG,ASNS,ATF3,BCAT1,CALR,CCL2,CDKN1A,CTH,DDIT3,EDN1,EIF2S2,EIF4EBP1,FUT7,GARS,HSP90B1,HSPA5,IL6,KLF9,MED13L,MT2A,NARS,NR1H3,OSMR,PHGDH,PPP1R15A,PRRX2,PSPH,PTGS2,PTX3,PYCR1,RBPJ,SARS,SERPINF1,SHMT2,SIGMAR1,SLC1A5,SLC3A2,SLC7A1,SLC7A5,SSBP2,TNFRSF11A,TNFRSF11B,TNFRSF12A,VEGFA	ARNT,ATF4,CEBPA,CEBPB,CTNNB1,DDIT3,EPO,GATA1,HIF1A,Ins1,JUN,NFKB1,NFkB (complex),PPARA,PPARG,RELA,SMAD3,SREBF1,STAT1,STAT3,STAT5A
doxorubicin		chemical drug	Inhibited	-2.969	3.59E-11	A2M,ABCB1,ABCC3,ADAMTS1,ADM,ANXA1,ANXA2,APAF1,AREG,ASNS,ATF3,AURKA,BAK1,BARD1,BAX,BCL2,BIRC6,BTG2,C4A/C4B,CA2,CAMK2D,CASP1,CD14,CDC25C,CDKN1A,COL3A1,CP,CREM,CTSB,DDIT3,DES,DUSP5,EDN1,EFEMP2,EGFR,EGR1,EIF5A,EMP3,FBLN1,FOXO3,GCLC,GPNMB,GSS,ID1,IER3,IGFBP6,IGFBP7,IL1B,IRF7,ITGB4,KLRC4-KLRK1/KLRK1,LGALS3BP,MBNL2,MEF2C,MVP,MYO6,NLRC4,NOL3,NPHS1,PINX1,PRDX1,PSMB10,PSMB8,PTGDS,PTGS2,RBL2,RCN1,RGS13,RGS1…	CEBPB,FOS,IL1B,JUN,MYC,NFE2L2,NFKB1,NFKBIA,NFkB (complex),RELA,SP1,STAT3,TP53,TP73,doxorubicin,glutathione
CD38		enzyme	Inhibited	-3.264	4.15E-11	AICDA,ALDOA,ALDOC,ANXA2,ANXA6,ASNS,BCL6,CCL22,CCND2,CCNE1,CD40LG,CHST12,CISD1,CITED2,CKAP4,CRELD2,EIF4EBP1,ELL2,FGL2,GBE1,GBP7,GLIPR2,IGJ,IL6,IL6R,MANF,MYADM,NFIL3,P4HA1,PAX5,PDIA6,PDK1,PDLIM1,PIM1,PPP3CA,PPP3CB,PRDX4,PYCR1,RPN1,RRAS2,SDC1,SELL,SLC7A5,SOCS3,SPCS2,TMED5,TMEM97,TPI1,UCHL3,UCK2,VCAM1,XBP1,ZBTB32	BCL6,CD38,IL6,Igm,JUN,NFATC2,NFKB1,NFKBIA,NFkB (complex),RELA,STAT1,STAT3,STAT5A
TRIM24		transcription regulator	Activated	5.657	4.94E-11	AGRN,CA2,CMPK2,CNOT6,CXCL10,DDX58,DHX58,EIF5A,EPSTI1,FAM26F,HERC6,IFI35,IFI44,IFIH1,IFIT2,IFIT3,IFNGR2,IRF7,IRF9,ISG15,LGALS3BP,MOV10,NMI,OAS1,PARP12,PSMB10,PSMB8,PSMB9,RTP4,SHISA5,SPP1,STAT2,TGFBI,TLR2,TRAFD1,TRIM26,UBA7,USP18,VEGFA	IRF8,IRF9,NFkB (complex),STAT1,STAT2,STAT3,TRIM24
Alpha catenin		group	Activated	4.394	7.97E-11	ADAM33,ADAMTS1,ADAMTS4,ADAMTS5,AREG,AXIN2,BCL3,BGN,COL1A1,COL1A2,COL3A1,COL5A2,COL6A3,CTSB,CXCL10,CXCL6,DKK1,ELK3,ELN,FSTL1,IGFBP4,IGFBP6,IGFBP7,IL1B,IL6,IL6ST,ITGAM,LEF1,LUM,MMP11,MMP19,MMP9,NOV,PDGFRA,PTGS2,PTX3,S100A8,S100A9,SNAI1,SOCS3,TIMP1,TNFAIP3,TNFRSF12A,VCAM1	Alpha catenin,CTNNB1,ELK1,ESR1,FOS,HDAC1,JUN,Mapk,NFKB1,NFKB2,NFKBIA,NFkB (complex),RELA,RUNX2,SMAD3,SMAD4,STAT3
cisplatin		chemical drug	Inhibited	-2.916	8.07E-11	A2M,ABCB10,ABCC3,ABCC4,ACTA2,ADAMTS1,ANK1,ANPEP,ANXA1,ANXA2,AQP1,AQP3,ASNS,ATF3,ATP6V0C,BAX,BCL2,BTG2,C4A/C4B,CASP1,CCL2,CCL5,CCNG2,CCR1,CD14,CDKN1A,CLCN6,CLSTN3,COL1A1,CP,CSF1,CTSB,CXCL10,CXCL14,CXCL8,CXCL9,DDIT3,DGKE,DKK1,DMXL2,DRAM1,EDN1,EFEMP2,EGR1,EMP3,ESYT2,FBLIM1,FNDC3B,FOSL1,GABPB2,GATAD2B,GMDS,GPNMB,HDAC9,HJURP,HSPA5,IER3,IFI6,IL1B,IL6,IL6ST,INPP5D,ITGB1,ITGB4,KAT6B,KLF12,LAMB1,LBP,LDHB,…	CEBPB,CSF2,FOS,IL6,JUN,MYC,NFKB1,NFKBIA,NFkB (complex),RELA,SP1,STAT1,STAT3,TNF,TP53,TP73,cisplatin
prostaglandin E2		chemical - endogenous mammalian		-1.122	9.07E-11	ABCG1,ACTA2,ADAMTS1,AHR,ANGPTL4,ANXA2,AQP3,AREG,ATF3,ATP2A3,B3GALT5,BAK1,BAX,CASP1,CCL2,CCL20,CCL22,CCL5,CCL8,CCR1,CCR4,CD14,CD83,CDKN1A,CEBPD,COL1A1,CREM,CSF1,CXCL10,CXCL8,CXCR4,DCN,DYNLL1,EEA1,EGFR,EGR1,EGR2,ETS1,FMOD,FOSB,FOSL1,FOSL2,FOXO1,FST,GJA1,IER3,IFITM5,IGFBP4,IGFBP7,IL10,IL12B,IL1B,IL1RN,IL6,IL7R,ITGAM,ITGB1,KLRC4-KLRK1/KLRK1,LMNA,MMP19,MMP9,NEDD9,NFIL3,NR1H3,OSM,PKLR,PTGER4,PTGS2,RIN1…	FOS,IL10,IL6,JUN,NFKB1,NFKBIA,NFkB (complex),RELA,SP1,STAT1,STAT3,TNF,TP53,prostaglandin E2
STAT1		transcription regulator	Inhibited	-5.505	9.19E-11	A2M,ABCA1,APOE,BATF2,BAX,BCL6,C3,CASP1,CASP4,CCL19,CCL2,CCL5,CCND2,CCNE1,CD14,CDKN1A,CEACAM1,CEBPD,CFB,CLIC5,CMPK2,CREM,CSF3R,CXCL10,CXCL8,DEFB4A/DEFB4B,EGR1,FAM26F,FCER1G,FCGR1A,FGL2,GBP5,HERC6,IFI16,IFI27,IFI35,IFI6,IFIT1,IFIT2,IFIT3,IFITM2,IFITM3,IL10,IL12B,IL1B,IL6,IRF7,IRF9,IRG1,ISG15,KCTD12,LY6E,MMP9,MX1,NFE2,OAS2,PIM1,POMC,PRF1,PSMB10,PSMB8,PSMB9,PSME1,PSME2,PTGS2,RSAD2,S100A10,SMAD3,SMAD7…	CEBPA,ELK1,ESR1,IFNG,IL1B,IRF1,IRF9,JUN,MAPK1,NFKB1,NFKBIA,NFkB (complex),RELA,STAT1,STAT2,STAT3,STAT4
TWIST1		transcription regulator		-1.149	1.06E-10	ACTA2,ADAMTS1,ALCAM,APOD,ASPM,BAX,BCL2,BMI1,CCL2,CDKN1A,CELSR1,CHI3L1,COL1A1,CXCL8,DCN,DKK3,DNM1,EMILIN1,EMP3,ETS1,FGFR2,FIBIN,FMOD,FOSL1,FOXO1,IGFBP4,IL1B,IL6,ITGA8,LMNA,LRG1,MXRA8,OLFML3,PDGFRA,PDZD2,PROM1,PRRX2,PTPRU,PTPRZ1,SDC3,SNAI1,SPHK1,SPOCK2,SPP1,TCF3,TF,TGFBI,UNC5B,VCAN,ZEB1	BCL2,CEBPB,Creb,FOS,IFI16,JUN,MYC,MYOD1,NFKBIA,NFkB (complex),NOTCH1,RELA,RNA polymerase II,RUNX2,SMAD3,SMARCA4,STAT3,TP53,TP73,TWIST1
CD24		other	Activated	3.674	1.41E-10	ADD3,ASPM,ATF3,BCLAF1,CDKN1A,CHAC1,CXCL8,DEPDC1,DLG1,DUSP5,ECM1,EDEM3,EMP3,FRYL,ISG20,JMJD1C,LPP,MBNL1,MTUS1,NAGK,NCOA3,NIPBL,NRIP1,PDS5A,PPP1R15A,PRDX2,RARRES1,RASA1,SCAF11,SMC4,SPG11,SPHK1,TFPI,TFPI2,THBS1,TOP2A,TRAFD1,UROD,VPS13B,VPS13C	CD24,JUN,NFkB (complex),P38 MAPK,RELA,SMAD3,STAT3
LDL		complex	Inhibited	-2.048	1.56E-10	ABCA1,ABCG1,APOE,ATF3,BCL2,C3,CASP1,CCL2,CCL20,CCL5,CCL8,CD40LG,CDKN1A,CREM,CXCL10,CXCL6,CXCL8,DDIT3,DLL4,EGR1,EGR3,FCGR1A,FOSB,GCLC,HSP90B1,HSPA5,HYOU1,IFIT2,IGFBP4,IL12B,IL1B,IL1RN,IL6,IRF7,ITGAV,ITPR1,LAMB3,LRP1,MKI67,MMP9,MSC,MX1,NAMPT,NCF1,NME1,NR1H3,OLR1,PANX1,PLAT,PLIN2,PSMC5,PTAFR,PTGS2,PTPRF,RND3,S100A8,SELP,SMAD3,SOCS3,SOD2,TGFBR1,TGFBR3,TLR4,TNFAIP3,TRADD,VCAM1,VEGFA,XBP1	IL1B,JUN,LDL,NFKB1,NFKBIA,NFkB (complex),P38 MAPK,RELA,SMAD3,STAT1,STAT3,TNF,lipopolysaccharide
PTEN		phosphatase		1.993	2.14E-10	ABCC4,ACO2,ADIPOQ,ADM,ALG3,ANXA1,ARHGAP5,ATP5I,AURKA,BAX,BCL2,BCL3,BDKRB1,BTG2,C3,CA12,CA2,CCL5,CCNE1,CDK10,CDK4,CDKN1A,CITED2,CKS1B,CKS2,COX5A,COX8A,CTSB,CXCL8,CXCR4,DEFB4A/DEFB4B,DHFR,DRAP1,EBP,EDN1,EGFR,EGR2,EIF4EBP1,EP400,ETS1,ETV3,FES,FGF23,FOXO1,FOXO3,GMDS,GPX3,HSPA1A/HSPA1B,IFNGR2,IGFBP6,IL10,IL1B,IL6,INPPL1,ISG15,ITPR3,KAT2A,KLF6,KLHL24,MAPKAPK3,MBP,MDH1,MKI67,MMP9,MRPL12,MT2A,NDUFB3,NDUF…	AKT1,Akt,CEBPB,CTNNB1,Creb,ERK,IGF1,JUN,NFKB1,NFKBIA,NFkB (complex),PTEN,RELA,SMAD3,SP1,STAT3,TP53
TLR3		transmembrane receptor	Inhibited	-4.829	2.38E-10	ABCA1,ADAMTS4,AKT3,ATF3,BAK1,BCAR3,C3,CCL17,CCL2,CCL20,CCL5,CFB,CMPK2,CSF3,CTH,CXCL10,CXCL8,DDX58,DEFB4A/DEFB4B,DHX58,EDN1,GADD45B,GLRX3,HERC5,ID1,IER3,IFI16,IFI44,IFI6,IFIH1,IFIT1,IFIT2,IFIT3,IL10,IL12B,IL1B,IL1RN,IL33,IL6,IRF3,IRF7,IRG1,ISG15,ISG20,LIPG,MX1,MX2,NMI,NPY,OAS1,PFDN6,PIK3R1,PROCR,PTGS2,PTX3,RHBDD3,RSAD2,S100A8,SOCS3,TIMP1,TLR4,TLR7,TNFRSF1A,TNFSF13B,TREM1,TRIM38,USP18,ZBTB32,ZNFX1	IFNB1,IFNG,IRF1,IRF3,IRF5,IRF7,Interferon alpha,NFKB1,NFkB (complex),RELA,STAT1,STAT2,STAT3,TICAM1,TLR3,poly rI:rC-RNA
EIF4E	-0.579	translation regulator	Inhibited	-4.727	2.67E-10	ATOX1,BAK1,BCL2,BCLAF1,BIRC6,CAPG,CDK4,CDKN1A,CKS2,DDX56,DEDD2,EGFR,EIF4EBP1,FOSL1,GPX3,HMOX2,HRAS,IGFBP4,ILF2,LSM1,LSM10,LSM4,LSM5,LSM6,LSM7,NEDD8,NHP2,NOL3,NOP10,PA2G4,PHB,PHF5A,PIM1,POLR3D,PRDX5,PTGES3,SERTAD1,SPHK1,SRXN1,TP53BP1,TXNL4B,UBA7,UBE4A,UBR5,UPP1,XIAP,ZPR1	CTNNB1,Ca2+,EIF4E,JUN,NFkB (complex),RELA,Ras,SP1,STAT3,TP53
Vegf		group		0.496	2.78E-10	A2M,ABCB1,ACTA2,ADAM10,ADAM15,ADAMTS1,ADORA2A,AHR,AKAP13,ANGPT4,ANGPTL4,ANPEP,APAF1,ARNTL,ASNS,ATF3,AURKA,BAG2,BAX,BCL2,CA2,CCL14,CDC14A,CDC25C,CELSR1,CENPF,CHI3L1,CKS1B,CLDN1,CNN1,CRYAB,CXCL8,CXCR2,CXCR4,DDIT3,DDX3X,DLL4,DTYMK,DUSP5,EBP,EDA,EDN1,EGR1,ELN,EMP1,ENTPD1,ESM1,ETS1,FOSB,FOSL1,FOXN2,FST,GNA13,GRB14,GUCY1B3,HOMER1,HPSE,ID1,IGFBP4,IL6,IL6ST,ISG20,ITGA6,ITGB1,ITGB8,ITPR1,ITPR3,KIF11,KIF15…	EGR1,ERK1/2,JUN,MYC,NFKB1,NFKBIA,NFkB (complex),NOTCH1,P38 MAPK,RELA,RUNX2,SMAD3,SP1,STAT3,TP53,VEGFA,Vegf
mibolerone		chemical drug	Inhibited	-4.493	3.01E-10	AHR,ALCAM,BMP6,C4A/C4B,CALR,CEACAM1,CLEC11A,CLTA,COL1A1,COL1A2,COL6A3,CYP4V2,DAD1,DBI,DNAJB11,EIF2S1,EIF4A1,ERP29,FKBP11,FOSL2,GPNMB,HLA-DQA1,HSP90B1,HSPA5,HYOU1,IRF7,MAN2A1,NANS,NME1,NME2,P4HB,PGK1,PPIB,PRELP,PRKCH,SERP1,SRM,STMN1,TF,TGFBI,TK1,TMED3,TMEM66,TOP2A,UFM1,USP18
CEBPA		transcription regulator		-1.488	3.22E-10	A2M,ABCA3,ABCB1,ADCY7,ADIPOQ,ANPEP,ANXA1,ASL,ASNS,BCL2,BTG2,C3,C3AR1,CA2,CCL20,CCND2,CCR1,CD14,CDC37,CDK4,CDKN1A,CEBPD,CHI3L1,CKAP4,COL1A1,COL1A2,CSF1,CSF3,CSF3R,CXCL8,CXCR4,CYCS,DHFR,EDF1,EEF1A2,EGR2,EIF4E,EVPL,FCAR,FCGR1A,FOXO1,FOXO3,GAPDH,GGH,GJA1,GLRX,GSK3B,HAS2,HP,HSD11B1,HSPA5,ID1,IER3,IFI27,IFI6,IGFBP4,IL10,IL12B,IL1RN,IL6,IL6R,INSR,IRG1,ISG15,ITGAL,ITGAM,JUNB,LGALS1,LITAF,MT2A,NFATC2,NFIL…	CEBPA,CREBBP,CTNNB1,FOS,HDAC1,JUN,NFKB1,NFkB (complex),PPARA,PPARG,PPARGC1A,RELA,RNA polymerase II,SP1,SP3,STAT1,STAT3,TP53
mono-(2-ethylhexyl)phthalate		chemical toxicant	Inhibited	-2.985	3.39E-10	ACO2,ADIPOQ,ALDOC,ANGPTL4,ATF2,ATP5D,ATP5F1,BAX,BCL2,CCND2,CCNE1,CDK4,CELSR2,COX6A1,COX7A2,CYC1,EIF3J,FBP2,GAPDH,GPI,IL1B,JUNB,KIF5B,LRP1,MDH1,MDH2,MED1,NAMPT,NDUFA10,NDUFA2,NDUFB9,NDUFS7,NDUFV1,NDUFV2,NR1H3,OLR1,PDK1,PGK1,PLIN2,PPA1,PPTC7,PTPRU,PTRH2,ROCK2,SDHB,SUCLG1,TALDO1,TARDBP,TIMP2,TKT,TPI1,TSPO,UQCRC1	CEBPA,CEBPB,CTNNB1,EGR1,ESR1,Esrra,FOXO3,JUN,NFkB (complex),NR3C1,PPARA,PPARG,PPARGC1A,RB1,RELA,SIRT1,SMAD3,SP1,SREBF1,STAT1,TP53,TP63,caspase,mono-(2-ethylhexyl)phthalate
tanespimycin		chemical drug		-0.588	3.61E-10	AHR,AHSA1,AKT3,BAK1,BCL2,BRAF,CDK4,CDKN1A,CXCL8,CYCS,DDIT3,DLG4,DNAJB1,EIF4A1,HNRNPAB,HSP90AB1,HSP90B1,HSPA1A/HSPA1B,HSPA5,HSPA9,IL6R,KRAS,LDHA,MIF,OSM,PDGFRA,PDPK1,POLR2L,PRMT5,PSMA7,PTCH1,SERPINH1,SNRPB,SNRPE,SNRPF,SNRPG,SOD2,SYN1,TNFAIP3,VEGFA,XIAP	AKT1,Akt,BCL2,CTNNB1,Creb,ESR1,FOS,JUN,MAPK8,NFKB1,NFKBIA,NFkB (complex),NR3C1,RELA,SP1,TP53,tanespimycin
STAT6		transcription regulator		-0.449	4.02E-10	ACP5,APOE,AREG,BAX,BCL2,BCL3,BCL6,CCL17,CCL20,CCL22,CCL24,CCL26,CCL5,CCL8,CCND2,COL1A1,COL1A2,CR2,CTSB,CXCL10,EGR1,EGR2,FCER1G,FCGR1A,FCGR3A/FCGR3B,GADD45B,GNA15,HCK,IFI16,IFIT3,IL10,IL12B,IL1RN,IL33,IL6,IRF7,ISG15,ISG20,LGALS3BP,LIF,LIFR,MAF,MMP9,MOV10,MYB,MYO6,NCOA3,NEDD9,NFATC2,NFIL3,POLE2,PTGS2,S100A10,SELENBP1,SELP,SERPINB6,SERPINF1,STAT2,TFEC,TMEM131,TNFRSF11A,TXK,VCAM1,XBP1	IFNG,IL10,IL13,IL4,IRF1,JUN,NFKB1,NFKBIA,NFkB (complex),RELA,STAT1,STAT3,STAT6
MAPT		other		-0.882	5.26E-10	ABCG1,ACO2,ALDOA,ATOX1,ATP5C1,ATP5D,ATP5H,ATP5J,ATP6V1E1,BSG,C1QBP,C1R,C1S,C3,CAMK2D,CDKN1A,CKB,CLTA,COX7A2,CYCS,CYFIP2,DBI,DLG4,DPY19L3,DPYSL3,DSTN,EIF5A2,ERMP1,FBL,GAPDH,GLO1,GPANK1,GPX4,H2AFJ,HINT1,HIST1H2BD,HSP90AA1,HSPA1A/HSPA1B,HSPA5,HSPD1,HSPE1,IL1B,IL6,MBP,MDH1,MTHFD1L,NAPB,NDUFA5,NDUFA8,NDUFS4,NDUFS6,NME1,PGAM1,PGK1,PPA1,PRDX5,SNCB,STIP1,STMN1,SUCLG1,SYN1,TOP2B,TPI1,TUBA4A,TUBB3,TUFM,TXN…	APP,Creb,ELK1,ESR1,FOS,HIF1A,HSPD1,JUN,MAPT,MYC,Mapk,NFKB1,NFkB (complex),PSEN1,RELA,STAT3,TP53,nitric oxide
IL12 (complex)		complex	Inhibited	-2.481	5.41E-10	AHR,BCL3,CASP1,CCL17,CCL19,CCL2,CCL20,CCL22,CCL5,CCR4,CD226,CD40LG,CD63,CEACAM1,CSF1,CXCL10,CXCL6,CXCL8,EBI3,EOMES,FUT7,GADD45B,GJA1,GZMA,GZMB,HAVCR2,IFIH1,IFIT2,IFNGR2,IL10,IL12B,IL18BP,IL1B,IL6,IL7R,ISG15,ISG20,ITGA4,ITGA6,ITGAL,KLRC4-KLRK1/KLRK1,KLRG1,MARCO,MIF,MMP9,PIM1,PRF1,PTGS2,RRAD,SELL,SELP,SELPLG,SMAD3,SOCS3,TIMP1,TLR2,TLR4,TNFRSF1A,TXK,VEGFA	IFNG,IL10,IL12 (complex),IL15,IL2,IL4,IRF1,NFKB1,NFKBIA,NFkB (complex),RELA,STAT1,STAT2,STAT3,STAT5A,STAT5a/b,STAT6
TLR4	-0.517	transmembrane receptor	Inhibited	-3.949	5.49E-10	ADM,AREG,ATF3,BATF,BBX,BCL2,BPI,C3,CCL2,CCL5,CCL8,CCND2,CD14,CD163,CEBPD,CFB,CITED2,CMPK2,CSF3,CXCL10,CXCL6,CXCL8,CXCR2,DEFB4A/DEFB4B,DLL4,DOCK11,EBI3,EDN1,FGL2,HPSE,IFI16,IFIT2,IFIT3,IFITM3,IL10,IL12B,IL18BP,IL1B,IL2RB,IL6,IRF3,IRF7,ISG15,ISG20,ITGAM,LRRK2,MARCO,METTL1,MIF,MMP9,MX1,NMI,PELI1,PLAGL1,PLAT,PML,PTGS2,REL,RGS16,RGS18,RSAD2,SELP,SLCO3A1,SOCS3,SPP1,STAT2,TLR2,TLR4,TNFAIP3,TNFRSF13B,TNF…	IL1B,IRF3,IRF5,MYD88,NFATC1,NFATC2,NFATC3,NFKB1,NFKBIA,NFkB (complex),RELA,STAT1,STAT3,STAT5A,TICAM1,TLR4,TP53,lipopolysaccharide
IRF5		transcription regulator	Inhibited	-4.094	5.61E-10	BAK1,BAX,CCL19,CCL5,CDKN1A,CMPK2,CXCL10,CXCR4,DDX58,DHX58,IFI44,IFIH1,IFIT1,IFIT2,IFIT3,IFITM3,IL12B,IL6,IRF7,ISG15,ISG20,NAMPT,NT5C3A,OAS1,OAS2,PARP12,RSAD2,STAT2,TMPO,UBE2L6	IFN type 1,IFNA4,IL12 (complex),IRF1,IRF5,IRF8,IRF9,ISGF3,Ifn,NFKB1,NFkB (complex),RELA,RNA polymerase II,SPI1,STAT1,STAT2,STAT3,STAT4,STAT6
STAT2	-0.565	transcription regulator	Inhibited	-3.303	5.78E-10	BCL2,CCL19,CCL5,CXCL10,CXCL8,IFI27,IFI35,IFI6,IFIT1,IFIT2,IFIT3,IFITM2,IL10,IL6,IRF7,IRF9,ISG15,MX1,OAS1,OAS2,PSMB8,RSAD2	CEBPA,IFNAR1,IRF1,IRF7,IRF8,IRF9,ISGF3,NFKB1,NFkB (complex),RELA,STAT1,STAT2,STAT3,STAT6
methylprednisolone		chemical drug		-1.855	5.79E-10	A2M,ABI1,ADK,AGO1,AKR7A2,ANPEP,ANXA1,ANXA2,ARNTL,ASNS,ATP5C1,ATPIF1,ATRN,B4GALT6,C1QB,C1QBP,CBLB,CCT6A,CD9,CDKN1A,CITED2,CLDN3,CLEC4F,CNP,COX6A1,CREM,CTSC,CTSH,CYC1,CYCS,DYNLL1,EDA,EMP1,FAH,FARSA,FBP2,FBXO30,FBXO32,FGL2,FKBP4,FSTL1,GCHFR,GCLC,GDA,GNL3,HMBS,HSD17B10,HSD3B7,HSP90B1,HSPA1A/HSPA1B,HSPH1,ID1,IL10,IL1B,IL1RN,IL6,IL6R,IL6ST,IMP3,IRF7,ITGB1,ITPR1,JUP,KLF9,KMO,KRAS,LGR4,MGAT1,MGP,MMP11,MM…	ARNT,CTNNB1,HIF1A,IFNG,IL6,IRF1,JUN,NFKB1,NFKBIA,NFkB (complex),NR3C1,RELA,SP1,STAT1,STAT3,TP53,methylprednisolone,mitoxantrone
RAF1		kinase	Inhibited	-3.435	5.81E-10	ACOT7,ANXA1,AREG,BCL2,BCL6,CA2,CCL19,CDKN1A,CLDN1,CRYAB,CTSH,CTSL,DUSP5,EGR1,EGR3,EMP1,EMP3,GRN,HMGB3,HNRNPAB,HSD11B2,HSPB1,IER3,IL10,IL12B,IL1B,IL6,ITGAM,ITGB1,ITGB4,LDHA,LIF,LIFR,LPGAT1,MCF2L,MGAT5,MKI67,MMP9,MT3,NINJ1,NPY,OSMR,PLAT,PNP,PTGS2,RAN,RND3,RRM2,SCNN1A,SDC1,SELENBP1,SERPINB2,SLC16A7,ST3GAL4,TFPI2,TIAM1,TIMP1,TOMM40,TUBA4A,TUBG1,VEGFA,ZFP36L2	BCL2,CEBPA,Creb,ERK,FOS,JUN,NFKB1,NFKBIA,NFkB (complex),RAF1,RELA,SMAD3,SP1,STAT1,STAT3,TP53
FSH		complex		-1.306	8.99E-10	ACP5,ACTA2,ACTG2,ADAMTS1,ADCY7,ADM,AHR,ALPL,AQP3,AREG,ARHGAP35,ARL6IP5,ATP2B1,ATPIF1,BTC,BTG2,CAMK2G,CAP2,CASP4,CCND2,CLEC11A,COPS5,CREM,CXCR4,CYFIP2,DNAJB9,EGFR,ELL2,EPS15,ESR2,FOSB,FOSL1,FOSL2,FOXG1,FST,GCLC,GDE1,GNLY,GZMB,HSD11B1,ID1,IGFBP4,IL1RN,IL6,IL6R,ISG20,ITPR1,JMJD6,JUNB,KIF5B,MINOS1-NBL1/NBL1,MMP9,MT2A,MT3,NOL3,NPY,P4HA2,PAWR,PDXK,PGK1,PLAT,PLCL1,PLIN3,POP5,PPIH,PPP1R2,PPP2R5C,PPP3R1,P…	CEBPB,CREB1,CTNNB1,Ca2+,Cg,Creb,ESR1,FSH,JUN,Lh,NFKBIA,NFkB (complex),NR3C1,PGR,RELA,SMAD3,SMAD4,SMAD7,SP1,progesterone
Tgf beta		group		-0.822	9.29E-10	ABCA1,ACKR2,ACTA2,ANGPTL4,ASGR2,BCL2,BGN,CASP1,CCL2,CCL5,CCND2,CCNE1,CD209,CDKN1A,COL1A1,COL1A2,COL7A1,CSF1,CXCL10,CXCL8,CXCR4,DCN,EDN1,EGR2,FST,FSTL1,GADD45B,GCLC,GREM1,GZMB,HNRNPAB,IL10,IL12B,IL1B,IL6,INPP5D,ITGB1,JUNB,LIF,MAF,MIF,MMP11,MMP9,NEDD9,NFAT5,PLAT,PROM1,PTGS2,RNF111,SKIL,SMAD7,SNAI1,SOCS3,SPARC,SPP1,TAGLN,TGFBI,TIMP1,TIMP2,TLR2,TNFRSF11A,TNFRSF11B,TREM1,VCAM1,VEGFA	CEBPB,IL6,JUN,NFKB1,NFKBIA,NFkB (complex),P38 MAPK,RELA,SMAD3,SMAD4,SMAD7,SP1,STAT1,STAT3,TGFB1,TNF,Tgf beta
Lh		complex	Inhibited	-2.190	9.36E-10	ACP5,ACTA2,ACTG2,ADAMTS1,ADCY7,ALPL,AREG,ARHGAP35,ARL6IP5,ARNTL,ATP2B1,ATPIF1,BTC,CAMK2G,CAP2,CASP4,CCND2,CXCL8,CXCR4,CYFIP2,EGFR,FST,GJA1,GNLY,HAS2,HSD11B1,IL6,ITPR1,JMJD6,MMP19,MMP9,MT3,NOL3,P4HA2,PAWR,PDE4D,PDXK,PGK1,PHB,PLAT,PLCL1,PLIN3,POP5,PPIH,PPP2R5C,PPP3R1,PSMD1,PSMD3,PTGS2,PTPRF,PTX3,RAB27A,RAB4A,RAB5C,RGS16,SFRP4,SOD2,STIP1,TFPI2,THBS1,TK1,TNFAIP3,TNFRSF11B,TNFRSF12A,TPM2,TRIB1,UPP1,VE…	Akt,CEBPB,Cg,Creb,ESR1,JUN,Lh,NFKB1,NFKBIA,NFkB (complex),NR3C1,PGR,RELA,SP1,STAT3,TP53,beta-estradiol,progesterone,prostaglandin E2
thioacetamide		chemical toxicant	Inhibited	-3.119	9.36E-10	ABCC4,ACP5,ADAMTS1,ADD3,ANXA1,ANXA2,ASNS,B4GALT6,BARD1,BGN,BRIP1,C4A/C4B,CD14,CIDEC,CKB,COL1A1,COL1A2,COL3A1,CP,CSRP2,CYGB,DKK3,ELN,EMP1,EMP3,FANCB,FSTL1,GDE1,GPNMB,GPX3,HSPA4,IER3,IFITM2,IL1B,IL6,ITGB4,KLRG1,LGALS1,LGALS3BP,MBD4,NPY,NUPR1,PDGFD,PDGFRA,POLE2,POR,PRELP,PROM1,PSMB10,PSMB8,PSMD10,PTGS2,RCN1,S100A10,S100A11,SMAD7,SPARC,SPP1,STEAP3,TAGLN,TES,TGFBR1,TIMP1,TIMP2,TMEM45A,TNFRSF12A,TRIM25…	NFKB1,NFKBIA,NFkB (complex),RELA,SMAD3,SMAD4,STAT1,STAT3,TGFB1,TNF,adenosine,thioacetamide
Interferon alpha		group	Inhibited	-5.906	9.69E-10	ADAR,APOBEC3A,BAK1,BCL2,BCL3,BST2,C3,C3AR1,CASP1,CCL19,CCL2,CCL22,CCL5,CCND2,CCR1,CCR3,CD209,CD83,CDKN1A,CEACAM1,CELSR1,CXCL10,CXCL8,CXCL9,DDX58,DHX58,EGFR,FCGR1A,IFI16,IFI27,IFI35,IFI6,IFIH1,IFIT1,IFIT2,IFIT3,IFITM2,IFITM3,IGFBP4,IL10,IL12B,IL1B,IL1RN,IL6,IL6R,IL6ST,INSR,IRF7,IRF9,ISG15,ISG20,ITGA4,ITGAM,ITGB1,KLRG1,MX1,MX2,NMI,NPM3,OAS1,OAS2,PIM1,PLAT,PML,PNPT1,POMC,PRF1,PRKCE,PSMB8,PSMB9,PTGS2…	CEBPA,IFNB1,IFNG,IRF1,IRF3,IRF7,IRF8,IRF9,Interferon alpha,NFKB1,NFkB (complex),RELA,STAT1,STAT2,STAT3
CLDN7		other		1.317	1.01E-09	APOE,ASAP1,C1S,C3,CA12,CCL20,CKAP4,CXCL8,DKK1,DPM3,FOSL1,FZD2,GRINA,IFI44,IFI6,IGFBP7,ITPR3,LAMTOR1,LGR4,MMP9,MRPL36,MRPS15,MRPS17,MT1A,MT2A,MX1,PHGDH,PRKCZ,PRSS23,PSMG2,RNASET2,RRAS2,RSL1D1,SERP1,SLC35B1,SLCO2A1,SYTL2,TIMP2,TINAGL1,TMCO1,TRIM31,UBE2L6,WIPI1
indomethacin		chemical drug		-0.943	1.38E-09	A2M,ADAMTS1,ADAMTS5,ANXA1,ANXA2,ASNS,ATP6V0B,BAX,BCL2,BSG,BTG2,C4A/C4B,CCL2,CD14,CD34,CD40LG,CDKN1A,CLDN1,COX8A,CP,CXCR4,DYNLL1,EFEMP2,EMP3,FBLIM1,GPNMB,HAS2,IER3,IFITM3,IL10,IL1B,IL6,INSR,ITGAM,ITGB4,LOXL2,MANF,P4HB,PDE4C,PIM1,PLIN2,POMC,PROM1,PSMB10,PSMB5,PSMB8,PSMB9,PTGER4,PTGS2,RCN1,RFTN1,S100A10,S100A11,S100A8,SDC1,SELL,SLC7A5,SPP1,TES,TFPI2,TIMP1,TNFRSF12A,UAP1,UPP1,UQCR10,VCAN,VEGFA	CSF2,ERK1/2,IL1B,IL6,JUN,NFKB1,NFKBIA,NFkB (complex),PPARA,PTGS2,RELA,SMAD3,SP1,STAT1,STAT3,TP53,indomethacin
NFkB (complex)		complex	Inhibited	-3.081	1.66E-09	A2M,ABCB1,ABCG1,ADAMTS9,AICDA,APOE,ATF3,B4GALT1,BAK1,BATF,BAX,BCL2,BCL3,BID,BMI1,C1R,C3,CAMK2D,CASP4,CCL17,CCL2,CCL20,CCL22,CCL5,CCL8,CCND2,CD40LG,CD83,CDKN1A,CEBPD,CFB,CLEC4E,COL1A2,CREM,CSF1,CSF3,CXCL10,CXCL6,CXCL8,CXCL9,CXCR4,DAD1,DBT,DDIT3,DEFB4A/DEFB4B,DMBT1,DUSP5,EDN1,EGFR,EGR1,ELL2,EOMES,ERAP2,ETS1,FCGR1A,FST,GADD45B,GCLC,GFPT2,HAS2,HDAC9,HERC5,HIP1,HSPA9,HSPB1,IER3,IL10,IL12B,IL1B,IL1RN,I…	CREBBP,IL1B,IRF1,JUN,NFKB1,NFKB2,NFKBIA,NFkB (complex),RELA,RELB,STAT3,TNF,TP53
MAPK9		kinase		-1.767	1.99E-09	AGPAT6,AQP1,BAK1,BAX,BCL2,BDP1,BMP1,CCL2,CDKN1A,CIDEC,CXCL8,EDN1,EGR1,FGL2,FOSL1,FOSL2,GADD45B,GAPDH,IFI16,IL12B,IL1B,IL6,IRF9,ISG20,ITGB4,JUNB,LGALS3BP,LIF,LMNA,LSM3,LSM5,MIF,MMP9,NME2,NMI,NR1H3,PARP14,PDIA3,PLAT,PLIN2,PPP1R15A,PTCH1,PTX3,SELPLG,SHFM1,SOD2,TNFAIP3,TNFSF8	ESR1,FOS,IL1B,JUN,MAPK8,MAPK9,NFKB1,NFKBIA,NFkB (complex),NR3C1,PRKCD,RELA,SP1,STAT3,TP53
NR3C1	0.665	ligand-dependent nuclear receptor		0.461	2.17E-09	A2M,ABCA1,ABI1,ADM,ANGPTL4,ANXA1,APOE,AQP1,ARID4B,BAG2,BAG3,BARD1,BAX,BCL2,BCOR,BRAF,BRWD1,C1R,C4A/C4B,CARD14,CASP4,CCL2,CCL5,CD40LG,CD83,CDKN1A,CIDEC,CKS1B,CLDN5,CORO2A,CRYAB,CXCL10,CXCL8,DAD1,DBI,DBT,DEDD2,DNER,DYNLL1,EDN1,EGR1,ELMO2,EMP1,FADD,FCER1G,FKBP4,FNTA,FOXO1,FOXO3,GADD45B,GPX1,GPX3,GZMA,HCAR2,HSD11B1,HSD11B2,HSP90AB1,IER3,IFI6,IFIH1,IFIT2,IL10,IL12B,IL1B,IL6,IL7R,INSR,ISG15,JADE1,JMJD6…	CEBPA,FOS,JUN,NFKB1,NFKBIA,NFkB (complex),NR3C1,NR3C2,RELA,STAT3,TNF,dexamethasone,glucocorticoid,prednisolone
CSF3	-4.407	cytokine		-1.972	2.56E-09	BATF,BCL2,C3AR1,CAPG,CCL5,CCND2,CCNE1,CD14,CD34,CDK4,CSF3R,CXCL8,CXCR4,DES,EDN1,EGR1,EGR2,EGR3,ENTPD1,ERAP2,ETS1,FCGR1A,GADD45B,GJA1,GNLY,GZMB,GZMH,HLA-DQA1,HSPD1,IL10,IL12B,IL1RN,IL6,ITGAM,LBP,MMP9,NFIL3,NME2,PIM1,PLCB2,PRKCB,PRKCE,RAB27A,SELL,SOCS3,TLR2,TLR4,TNFAIP3,TNFRSF1A,VCAM1,VEGFA	CEBPA,CSF3,IFNG,IL6,IRF1,JUN,NFKB1,NFKBIA,NFkB (complex),P38 MAPK,RELA,SMAD3,STAT1,STAT3
bexarotene		chemical drug		0.738	2.61E-09	ABCA1,ABCB10,ADD3,ARL6IP5,ASNS,CCL2,CTH,CTSH,CYCS,DKK1,DUSP5,EGFR,EGR3,GARS,ID1,IGFBP6,IL2RB,ITPR1,LOXL2,MAF,MAFF,PER2,PIK3R1,PLAT,PLOD2,PNO1,PTGS2,S100A9,SLC7A1,SLC7A5,SPARC,TM4SF1,UAP1,VAMP8,VCAM1,XBP1	CEBPA,JUN,NFkB (complex),Nr1h,PPARA,PPARG,PPARGC1A,RELA,Rar,Rxr,SREBF1,bexarotene
CDKN2A		transcription regulator		-0.796	2.73E-09	A2M,AK1,APAF1,ATAD2,BARD1,BAX,BCL2,BMI1,BTG2,BTG3,C3,CAPG,CCL19,CCL2,CCL22,CCL24,CCL5,CCNE1,CCNI,CCR4,CD40LG,CDC25C,CDKN1A,CEBPD,CITED2,CNOT6L,CXCL10,CXCL14,CXCL6,CXCR2,DCK,DHFR,EBF1,EGR1,FBL,FST,GFRA2,GNA13,GNL3,IFI35,IL1B,IL6,ITGAV,KANK2,KCNK1,LEF1,MCMBP,MKI67,MS4A1,NPAT,NR3C1,P4HA2,PLAGL1,PML,PSMA5,PSMB9,PTX3,RAB27A,RRM2,RRM2B,SH3BP2,SUZ12,TK1,TLR4,TMEM97,TMPO,TNFRSF1A,TOB1,TP53INP1,VEGFA,ZMAT3	CDKN2A,CEBPA,Creb,E2F1,E2F4,ERK,HDAC1,IL6,JUN,NFKB1,NFKBIA,NFkB (complex),RB1,RELA,SMAD3,SP1,STAT1,STAT3,TP53
IL13		cytokine		-1.915	2.90E-09	ABCA1,ADA,ADAM15,ADORA2A,ATF3,BATF,BAX,BCL3,BID,BZW2,C3,C3AR1,CA2,CASP1,CCL17,CCL2,CCL20,CCL22,CCL24,CCL25,CCL26,CCL5,CD14,CD163,CD1A,CD1E,CD209,CD48,CHCHD7,CHI3L1,CHN2,CHST2,CLEC4E,CLEC7A,COL1A1,COL1A2,COL3A1,CTSB,CTSC,CTSH,CXCL6,CXCL8,CXCR2,CXCR4,DEFB4A/DEFB4B,DMXL2,EGFR,EGR1,F13A1,FCGR1A,FLOT1,GPNMB,GPX3,GPX4,HOMER2,HPSE,HSD11B1,IL10,IL12B,IL1B,IL1RN,IL6,MAF,MMP9,NCLN,NFE2,PLXNC1,PTGS2,RFTN1,S…	IL10,IL13,IL4,IL6,JUN,NFKB1,NFKBIA,NFkB (complex),RELA,STAT1,STAT3,STAT6,TNF
FBXO32	0.884	enzyme		-0.527	3.00E-09	ABCC4,AXIN2,CALR,CCL20,CCND2,CSRP2,CXCL6,DNAJB9,DNAJC3,ERP44,GCLC,GMPPB,HSPA5,HYOU1,IL1B,IL6,LBP,LEF1,NANS,PDIA3,PPP3CA,PPP3CB,PRKCZ,PTGS2,PYCR1,RAB27A,RPN1,SERP1,SERPINB2,SOD2,STT3A,TFPI2,XBP1
PI3K (complex)		complex	Inhibited	-2.619	4.33E-09	ABCA1,ABCC4,AQP7,ATF3,BAK1,BCL2,CCL2,CCND2,CCNE1,CCNG2,CCNT1,CCT6A,CD40LG,CDK4,CDKN1A,COL1A1,CXCL10,CXCL8,CXCR4,DAPP1,DDIT3,DLL4,ETS1,FBXO32,FOSL1,FOXO1,FRY,FUT7,GCLC,GJA1,H19,IFIT1,IL10,IL12B,IL1B,IL1RN,IL33,IL6,IL7R,ITGAM,ITGB1,KRAS,LEF1,MEF2C,MMP9,MT2A,NME1,NUPR1,PIM1,PLA2G5,PRDX2,PRKAR2B,PRKCZ,PTGS2,RBL2,RND3,SELL,SKIL,SLC12A6,SNAI1,SOCS3,SPP1,STMN1,THBS1,TLR4,TNFRSF11A,TREM1,TRIM25,TUBB3,UGC…	Akt,EGR1,ERK1/2,JUN,LY294002,NFKB1,NFKBIA,NFkB (complex),P38 MAPK,PI3K (complex),RELA,SMAD3,SP1,STAT3,TNF
MAVS		other	Inhibited	-3.858	4.47E-09	ADAR,CCL5,CMPK2,CXCL10,CXCL8,DDX58,DHX58,IFIT1,IFIT2,IFIT3,IFITM3,IL12B,IL6,IRF7,ISG15,ISG20,NT5C3A,OAS1,OAS2,PARP12,RSAD2,SOCS3,STAT2,TLR7,UBE2L6	CREBBP,DDX58,IFNB1,IRF1,IRF3,IRF7,Interferon alpha,JUN,MAVS,NFkB (complex),RELA,STAT1,STAT2,STAT3
E. coli serotype 0127B8 lipopolysaccharide		chemical - endogenous non-mammalian		-1.977	4.88E-09	ADIPOQ,ANXA1,AQP1,AQP9,BRIP1,CCL17,CCL2,CCL5,CD14,CELSR2,CXCL10,CXCR4,DDIT3,DERL2,DNAJC3,EDEM1,EGR2,ELN,FZD2,GJA1,GNA13,HAS2,HCAR2,HSPA5,IL10,IL12B,IL1B,IL6,IRF3,LAMC1,LIF,LIFR,NTRK2,P2RY1,P2RY6,PANX1,PRDX5,PTGS2,PTX3,RSAD2,SLC16A9,SLC52A2,SLC7A5,SMAD3,SOCS3,SOD2,STAT2,SYNM,TGFBR1,TGFBR3,TLR2,TLR4,TNFRSF11B,TNFSF13B,VEGFA	E. coli serotype 0127B8 lipopolysaccharide,IFNG,IL12 (complex),IL1B,IRF1,JUN,NFKB1,NFKBIA,NFkB (complex),RELA,STAT1,STAT3,TNF
IL1		group	Inhibited	-2.467	5.29E-09	ADAMTS1,ADAMTS4,ADAMTS5,AHR,APOE,AREG,BAX,BCL2,C2,C3,CASP1,CCL2,CCL20,CCL5,CD1A,CD34,CD40LG,CDKN1A,CEACAM1,CEBPD,CFB,CLEC7A,COL1A1,CP,CSF1,CSF3,CTSB,CTSC,CTSL,CXCL10,CXCL8,CXCL9,DCN,DEFB4A/DEFB4B,EDN1,EGFR,FST,FZD5,GJA1,H19,HP,HSD11B1,IL10,IL1B,IL1RN,IL2RB,IL33,IL6,ITGAM,KYNU,LAMB1,LIF,LRP1,MADCAM1,MMP9,NFATC2,NR1H3,NTRK1,PANX1,PDGFRA,POMC,PTGS2,RBP4,S100A9,SDC4,SELL,SELP,SERPINB2,SOCS3,SOD2,SPAR…	CEBPA,IL1,IL6,JUN,NFKB1,NFKB2,NFKBIA,NFkB (complex),RELA,RELB,STAT1,STAT3,TNF
SP1		transcription regulator		-1.054	5.53E-09	ABCA1,ABCB1,ACTA2,ACVRL1,ADA,AEBP1,ALMS1,ALPL,ANK1,APOE,ASNS,ATF3,ATP2A3,ATP6V0C,ATP7A,BACE2,BAX,BCL2,C1QBP,CCL2,CCL20,CCL22,CCL5,CCND2,CCNG2,CDC25C,CDK4,CDKN1A,CEACAM1,CEBPD,CHI3L1,CIRBP,CITED2,CKB,COL1A1,COL1A2,COL7A1,CR2,CRYAB,CTH,CXCL10,CXCL8,CYBRD1,CYC1,DHFR,DLC1,DNM1,DRG2,EDA,EGFR,EGR1,FES,FOSL1,GJA1,GPX4,GSS,HAS2,HINT1,HPSE,HSD11B2,HSPA5,IFITM3,IFITM5,IGFBP4,IL10,IL1B,IL2RB,INSR,IRF3,ITGAD…	APP,CEBPA,CEBPB,CTNNB1,EGR1,ESR1,HDAC1,JUN,NFKB1,NFkB (complex),RB1,RELA,RNA polymerase II,SIRT1,SMAD3,SMAD4,SMAD7,SP1,Smad,TP53,estrogen receptor
CEBPB		transcription regulator	Inhibited	-3.170	5.91E-09	ABCB1,ACTA2,ADIPOQ,ASNS,BCL2,C3,CCL2,CCL5,CCND2,CCNE1,CD14,CDC25C,CDKN1A,CEBPD,CIRBP,CLEC4E,CLPP,COL1A1,COL1A2,COL5A2,CP,CSF3,CSF3R,CTSC,CXCL8,DCN,DDIT3,DHFR,DYNLT1,ENTPD2,FBLN1,FCAR,FGFR2,FOXO3,FTL,GLIPR2,GSK3B,HAS2,HP,HSD11B1,HSP90AA1,HSPD1,HSPE1,ID1,IER3,IFITM3,IGFBP4,IL10,IL12B,IL18BP,IL1B,IL1RN,IL6,INSR,IRF9,ITGAL,LAMC1,LBP,MBP,MGP,MMP11,NFATC2,NR1H3,NUPR1,PDGFRA,POMC,PPP1R14A,PPP1R15A,PRKAR…	CEBPA,CEBPB,CREBBP,CTNNB1,HDAC1,IL6,JUN,NFKB1,NFKBIA,NFkB (complex),PPARG,RELA,RNA polymerase II,SP1,SP3,STAT1,STAT3,TP53
EGFR	0.962	kinase		-1.061	6.06E-09	ABI1,ACOT7,ACTA2,ANXA1,AREG,BAX,BCL2,BCL6,BTC,CASP4,CCL2,CCL5,CCNG2,CDK4,CDKN1A,CHI3L1,COL1A1,COL3A1,COL5A2,CRYAB,CXCL10,CXCL8,DDIT3,EGFR,EGR1,EGR3,EIF6,EPS15,ESR2,FOSL1,FOSL2,GRN,GZMB,HAS2,HMGB3,HP,HSD11B2,HSPB1,ID1,IER3,IGFBP4,IL1B,IL33,IL6,ITGA6,JUNB,LEF1,MATN2,MMP9,MT3,OSMR,PHF20,PLAT,PLCG1,PRF1,PRKCZ,PROM1,PTGER4,PTGS2,RRAS,S100A2,SERPINE2,SLC4A7,SOCS3,TBXAS1,THBS1,TNFRSF11B,TNXB,TUBB4A,TUBG…	CTNNB1,Creb,EGF,EGFR,EGR1,ERBB2,ERBB3,ERK,ERK1/2,ESR2,JUN,NFkB (complex),RELA,SMAD3,SP1,STAT3,TP53,estrogen receptor
trichostatin A		chemical drug		0.564	6.65E-09	ABCA1,ABCB1,ADAMTS5,AGRN,ALPL,ANXA6,APAF1,APOE,ARFIP2,ATAD2,ATP5I,BAK1,BAX,BCL2,BRMS1,C1QTNF6,CA12,CAP2,CCND2,CCR3,CD14,CD34,CD40LG,CD9,CDC123,CDC25C,CDCA7,CDKN1A,CKS1B,CLDN1,CLEC3B,COCH,COL1A2,COL6A3,COLEC12,CREBBP,CREM,CSF3R,CTPS1,CXADR,CXCL10,CXCL8,CXCR4,DLC1,DNM1,DOK2,DPM2,DTYMK,EPC1,ESR2,FBLN1,FNBP1,FOSL2,FRZB,GCLC,GDF11,HPSE,HSD11B2,ID1,IGJ,IKZF1,IL10,IL12B,IL1B,IL6,ITGAM,JUP,MAF,MBNL1,MMP9…	CEBPB,EGR1,ESR1,FOS,IL6,JUN,NFKB1,NFKBIA,NFkB (complex),P38 MAPK,RELA,SMAD3,SP1,STAT1,STAT3,TP53,trichostatin A
IgG		complex		1.565	8.54E-09	ADM,APOE,ATP1B3,ATP6V0D1,C3,CALR,CCL2,CCL5,CCND2,CD9,CDKN1A,CEBPD,CLDN5,COL3A1,CSF1,CTSC,CXCL8,EDN1,EMP1,FCGR1A,FST,HSPB1,IFITM3,IL10,IL12B,IL1B,IL1RN,IL6,ISG15,ITGB8,LGALS1,MS4A1,PDPN,PIM1,PPIF,PPP1R15A,PTGS2,RND3,SLAMF7,TLR7,TNFAIP3,TNFRSF13B,TNFRSF13C,TNFRSF17,TOB1,UGCG,VCAM1,VEGFA	CEBPA,IL6,IgG,JUN,NFKB1,NFKBIA,NFkB (complex),P38 MAPK,RELA,SMAD3,STAT1,STAT3,TNF
butyric acid		chemical - endogenous mammalian		0.236	9.41E-09	A2M,ABCB1,ANXA1,ANXA2,AQP1,ATP2A3,ATP5G3,BAK1,BAX,BCL2,CCL20,CCND2,CCNE1,CCR1,CCR3,CD83,CDC25C,CDK4,CDKN1A,CKS1B,CLDN1,COL4A1,COL4A2,COL5A2,COL6A3,COX6A1,CREBBP,CSF1,CXCL8,CXCR4,CYCS,DNM1,DTYMK,ELK3,EMP3,ESYT2,FES,FRMD6,FSTL1,GCLC,GRN,H2AFZ,HIST1H1C,IFI16,IFIT1,IFIT3,IFITM2,IFNGR2,IGJ,IL10,IL12B,IL18BP,IL1B,IL6,INPP5D,ITGAM,ITPR3,ITSN2,KDM5A,KRAS,LY6E,MKI67,MT2A,MVP,MYB,NAMPT,NDUFAF4,NEU1,NEU3,NM…	CTNNB1,Ca2+,EGR1,IL2,IL6,JUN,LY294002,NFKB1,NFKBIA,NFkB (complex),RELA,SMAD3,SMAD4,SP1,STAT1,STAT3,STAT5A,STAT5a/b,TGFB1,butyric acid
mir-155		microRNA		-1.156	9.42E-09	ADAM10,AICDA,APAF1,BCL2,BCL6,CCL2,CCL5,CD209,CLDN1,CSF3,CXCL10,CXCL8,DUSP5,EGFR,FADD,FOXO3,GCSAM,IL10,IL12B,IL1B,IL6,INPP5D,MAF,MSH6,MYB,NUP153,PTGS2,SOCS3,TP53INP1,YWHAZ	Akt,Creb,ERK,IL10,JUN,NFKB1,NFKB2,NFKBIA,NFkB (complex),RELA,SMAD3,STAT3,TNF,mir-155
IRF3	-0.789	transcription regulator	Inhibited	-5.000	9.58E-09	CCL19,CCL2,CCL5,CMPK2,CXCL10,CXCL8,DDX58,DHX58,FAM26F,FCGR1A,FST,GBP5,IFI16,IFI27,IFI44,IFI6,IFIH1,IFIT1,IFIT2,IFIT3,IFITM3,IL10,IL12B,IL1B,IL6,IRF7,ISG15,ISG20,JUNB,MMP9,NR3C1,NT5C3A,OAS1,OAS2,PARP12,PARP14,PNP,PVR,RASA1,RSAD2,SORL1,STAT2,TDRD7,TLR4,TMPO,TNFAIP3,TREX1,UBE2L6,USP18,ZBP1	IFNA1/IFNA13,IFNA2,IFNB1,IRF1,IRF3,IRF7,IRF8,IRF9,NFkB (complex),STAT1,STAT2,STAT3,STAT4
IFNAR1		transmembrane receptor	Inhibited	-2.534	1.01E-08	ATF3,CCL17,CCL20,CCL24,CCL5,CLEC4E,CLIC5,CMPK2,CSF1,CXCL10,CXCL6,IFI16,IFI44,IFIH1,IFIT2,IFIT3,IL12B,IL1B,IL6,IRF7,IRG1,ISG15,ITGAV,LIF,OAS1,OAS2,PLAT,PTGS2,RSAD2,RTP4,SDC1,SOCS3,SOD2,THBS1,TLR2,TNFAIP3,TNFSF13B,USP18	CEBPA,IFNAR1,IFNB1,IFNG,IL1B,IRF1,IRF3,IRF7,Interferon alpha,NFKB1,NFKBIA,NFkB (complex),RELA,STAT1,STAT2,STAT3
NKX2-3		transcription regulator	Activated	3.212	1.16E-08	ADM,ALPL,ANGPTL4,ANLN,ASNS,BATF2,C2CD4B,CASP1,CMPK2,CRYAB,CXADR,CXCL8,DDX58,DHX58,EDN1,FAM172A,IL18BP,IL7R,LY6E,MADCAM1,MCTP1,NT5C3A,PAPSS2,PARP10,PARP12,PARP14,PARP9,PAWR,PHGDH,PIM3,PLEKHA4,PNPT1,PSMB8,PSMB9,PTGS2,RPS23,RTP4,SAMD9,SDPR,SERPINE2,SHMT2,SLC25A28,SLC40A1,SMAD7,SRPX,SRPX2,STAT2,TFPI2,TMEM158,TNFSF18,TRIM21,TXNDC12,UBA7,UBE2L6,USP18,VCAM1,XAF1,ZMAT3,ZNFX1
mifepristone		chemical drug		0.990	1.17E-08	ABCB1,ABCC3,ADM,ALPL,ANXA1,APOE,AQP1,AREG,ATF3,BAX,BCAT1,BCL2,C1QB,C3,CA2,CASP1,CCL2,CD14,CDKN1A,CEACAM1,CEBPD,CHI3L1,CLDN3,CLEC3B,COL5A2,CYBA,DKK3,DLC1,EGR1,EGR2,FST,GJA1,HAS2,HSD11B1,HSPA4,HSPA5,IL10,IL12B,IL1B,IL6,IRG1,ITGA4,ITGAM,ITGB4,JUNB,KRAS,LAMB3,LRP1,MMP9,MYB,NCOA3,NME2,NPM3,NPY,NR3C1,P2RX7,PADI2,PAX9,PDGFRA,PGLYRP1,PLAT,PSMA1,PTGS2,RAMP3,SFRP2,SFRP4,SNAI1,SPP1,SRM,TFPI,TK1,VCAN,XBP1	CEBPA,CEBPB,EGR1,ESR1,NFKB1,NFKBIA,NFkB (complex),NR3C1,PGR,RELA,SMAD3,SP1,STAT3,TNF,TP53,dexamethasone,estrogen receptor,mifepristone,progesterone
IGF1		growth factor		-1.379	1.25E-08	A2M,ACTA2,ADA,ADIPOQ,ADM,ANPEP,ASGR2,BAK1,BAX,BCL2,BGN,BSG,C4A/C4B,CACNA1S,CCL5,CCND2,CCNE1,CCNG2,CDK4,CDKN1A,CEBPD,CLEC11A,CNP,COL1A1,COL3A1,CSF1,CXCL6,CXCL8,CYBA,DDIT3,DEFB4A/DEFB4B,DLG4,EDN1,EGR1,EGR2,EIF4E,ELN,ESR2,FBXO32,FOSB,FOXO1,GAPDH,HSD11B1,HSD11B2,HSPA5,IER3,IFITM3,IFNGR2,IGFBP4,IGFBP6,IL10,IL1B,IL6,INSR,ITGAV,JUNB,MBP,MIF,MKI67,MYB,NFE2,NR3C1,NTRK1,NTRK2,NUPR1,OSMR,PARP1,PDGFRA,PIM1,P…	CTNNB1,EGR1,ERK1/2,ESR1,FGF2,FOS,IGF1,IL6,JUN,NFKB1,NFKBIA,NFkB (complex),RELA,SMAD3,SP1,STAT1,STAT3,TNF,TP53,beta-estradiol
PRKCE	0.750	kinase		-1.178	1.32E-08	ABCB1,ACTA2,BAX,BCL2,CCNE1,CDKN1A,CHRNB3,CSF3,CXCL8,EGFR,EGR1,FCGR1A,HSP90AB1,HSPA5,IL1B,IL2RB,IL6,IL6ST,IRF3,JUNB,MMP9,PIM1,POMC,PRKCE,PTGS2,VEGFA,XIAP	CEBPA,CTNNB1,Ca2+,IL6,JUN,NFKB1,NFKBIA,NFkB (complex),PRKCD,PRKCE,RELA,SP1,STAT1,STAT3
progesterone		chemical - endogenous mammalian		-1.285	1.34E-08	ABCB1,ACOT7,ACP5,ACTA2,ADAMTS1,ADIPOQ,ADM,AEBP1,ALPL,APOD,APOE,AQP1,AREG,ARNTL,ATF3,AURKA,BAX,BCAT1,BCL2,BSG,C3,CA2,CCL2,CCNE1,CCR3,CDC25C,CDKN1A,CFB,CIDEC,CITED2,CLDN3,CLDN5,CNDP2,CP,CRYAB,CSF1,CSF3R,CXCL10,CXCL8,CXCR4,DDIT3,DKK1,DLC1,ECE2,EGFR,ESR2,FGFR2,FOXO1,FST,GARS,GGCT,GJA1,GRINA,H19,HSD11B1,HSD11B2,ID1,IL10,IL12B,IL6,IL6R,INSR,IRG1,ISG20,ITGA11,ITGB1,KCNK1,KLF9,LAMB3,LGALS1,LIF,LITAF,LPIN…	AGT,AKT1,CTNNB1,EGR1,ERK1/2,IL1B,IL6,JUN,NFKB1,NFKBIA,NFkB (complex),RELA,SMAD3,SP1,STAT1,STAT3,progesterone
decitabine		chemical drug		-1.626	1.63E-08	ABCB1,ABCC3,ABO,ADAM23,AGRN,ANGPTL4,ANXA2,APAF1,APC,APOE,BAX,BTG3,CCND2,CCNG2,CCR3,CD226,CD9,CDKN1A,CHI3L1,CHRNB3,CLDN5,COL1A1,COL1A2,COL3A1,COL6A3,COL7A1,CXCL10,CXCR4,DLC1,DMBT1,DST,EGR3,FMR1,GADD45B,GLRX,GPR37,GPX1,H19,HPRT1,HPSE,HSPA1A/HSPA1B,IFI16,IFI27,IFI35,IFIT2,IGFBP7,IL6,IL7R,IRF7,ISG15,ITGA4,ITGAV,JUNB,JUP,KIR2DS4 (includes others),KLF6,LUM,MAF,MKI67,MMP9,MSH6,MX1,MYEF2,NME1,NPTX1,OAS1,…	CEBPA,CEBPB,EGR1,ESR1,HDAC1,Hdac,Histone h3,Histone h4,IRF3,JUN,MYC,NFKB1,NFkB (complex),RELA,RNA polymerase II,SMAD3,SP1,STAT1,STAT3,TP53,TP73,decitabine
hexachlorobenzene		chemical toxicant	Inhibited	-2.523	1.75E-08	A2M,ANXA1,ANXA2,ASNS,C4A/C4B,CD14,CP,EFEMP2,EMP3,FBLIM1,GPNMB,IER3,ITGB4,MMP9,PSMB10,PSMB8,RCN1,RFTN1,S100A10,S100A11,SPP1,TES,TIMP1,TNFRSF12A,UPP1	CTNNB1,ERK1/2,MMP9,NFKB1,NFkB (complex),NOTCH1,RELA,SMAD3,SP1,STAT3,hexachlorobenzene
JUN		transcription regulator	Inhibited	-2.654	1.75E-08	A2M,ABCB1,ACP5,AKT3,ANXA1,ANXA2,APOE,ASNS,ATF3,BAK1,BAX,BCL3,C3AR1,CCL2,CCL8,CCND2,CD14,CDKN1A,COL1A1,COL1A2,CSF1,CTSL,CXCL10,CXCL8,CYCS,CYGB,DKK1,EDN1,EGFR,EIF4A1,FOSL1,FRZB,GCLC,GJA1,GSK3B,IFI16,IGFBP4,IGFBP7,IL10,IL12B,IL1B,IL6,IL7R,ITGAD,ITGAM,ITGAV,ITGB1,ITGB4,ITGB8,JUNB,LBP,LIF,LMNA,MBP,MCF2L,MMP9,MOGS,MT2A,MYB,NOV,NRCAM,PLAGL1,PRDX1,PRKCE,PTGDS,PTGS2,PTPRO,PTX3,S100A10,SDC1,SERP1,SERPINB2,…	Akt,CEBPB,CREBBP,EGR1,ESR2,ETS1,FOS,IL6,JUN,NFKB1,NFKBIA,NFkB (complex),RELA,SP1,STAT1,STAT3,TNF
pirinixic acid		chemical toxicant	Inhibited	-5.334	1.82E-08	ABCA1,ABCC3,ACSL5,ALDOC,ANGPTL4,ANXA2,APOE,AQP3,AQP9,ASL,ASNS,ATP11A,BAX,BSG,C3,CCL2,CCL5,CCNE1,CCNT1,CCT3,CCT6A,CCT7,CD63,CDK4,CDKN1A,CEACAM1,CIDEC,COL1A1,CTSB,CXCL8,DAD1,DBI,DECR2,DYNLL1,EGFR,ELOVL1,ENTPD1,FBP2,FCER1G,GADD45B,GAPDH,GBE1,HIST1H1C,HLA-DQA1,HSD17B10,HSP90AA1,HSPB1,HSPD1,HSPE1,IFITM3,IL1B,IL6,ITGAM,JUNB,KLF11,KPNA1,LAMB3,LDHB,LIFR,LY6D,MMP9,NR1H3,PDCD5,PKLR,PLIN2,POR,PPIC,PPID,PSMA…	CEBPA,ERK1/2,JUN,LDL,NFKB1,NFKBIA,NFkB (complex),NR1H2,NR3C1,PPARA,PPARG,RELA,SMAD3,SP1,SREBF1,STAT1,STAT3,pirinixic acid
benzyloxycarbonyl-Leu-Leu-Leu aldehyde		chemical - protease inhibitor		-0.908	1.83E-08	AHR,AICDA,AK2,ATF3,BAX,BCAR1,BST2,CCL2,CCL5,CCND2,CCT2,CDK4,CDKN1A,CFB,CLIC1,CRYAB,CTSB,CXCL10,CXCL8,DCN,DDIT3,DEFB4A/DEFB4B,DHFR,EIF4E,EIF4EBP1,EIF5A,ETS1,FADD,FOXO1,HAS2,HSP90AA1,HSP90B1,HSPA4,HSPA5,HSPA9,HSPB1,HSPB2,HSPD1,IER3,IL1B,IL6,IRF7,ITGB1,ITPR3,LMAN1,MMP11,MMP9,MRTO4,MST1R,MSX1,MYB,NCF1,NEDD8,NR3C1,PARP1,PAX6,PDGFRA,PTGS2,RHOBTB2,SOD2,STAT2,STMN1,SUB1,TIMP1,TREM1,TUBB4A,TXN,VCAM1,VEGFA…	ERK1/2,JUN,NFKB1,NFKB2,NFKBIA,NFkB (complex),RELA,RELB,SMAD3,SP1,STAT3,TNF,benzyloxycarbonyl-Leu-Leu-Leu aldehyde
lactacystin		chemical - protease inhibitor		-1.877	2.06E-08	AK2,ASNS,ATF3,ATP2A3,BAG3,BAK1,BCAR1,CBL,CCL2,CCND2,CCT2,CD9,CDC25C,CDKN1A,CLIC1,CRYAB,CXCL8,CXCR4,DDIT3,EBNA1BP2,EIF4E,EIF5A,FOSL1,FOXO1,FTL,GCLC,GJA1,HSP90B1,HSPA5,HSPB1,IL12B,IL6,ITGB4,MMP11,MMP9,MRTO4,NCOA2,NEDD8,NEDD9,NFKBIB,NR1H3,NR3C1,P4HA2,PPP5C,PRKCE,PTGS2,SLC3A2,STMN1,SUB1,TLR2,TUBB4A,TXN,VHL,XIAP,ZFP36L2	Akt,EGF,EGR1,ERK1/2,JUN,NFKB1,NFKBIA,NFkB (complex),P38 MAPK,RELA,SMAD3,SP1,STAT3,TNF,lactacystin
P38 MAPK		group	Inhibited	-2.732	2.38E-08	ABCA1,ADIPOQ,ATF2,ATF3,BATF2,BAX,BCL2,BGN,CCL2,CCL26,CCL5,CCL8,CCND2,CCNE1,CCNG2,CD83,CDKN1A,CLDN5,COL3A1,CXCL10,CXCL6,CXCL8,CXCL9,DDIT3,DES,EDN1,EGR1,EGR2,ETS1,FADD,FBXO32,FST,GCLC,GJA1,HP,HSPA5,IL10,IL12B,IL1B,IL1RN,IL6,IRF7,ITGA4,ITGAM,ITGAV,ITGB4,ITGB8,JUNB,KDELR1,MEF2C,MIF,MMP9,MYBPH,NFATC2,PML,PTGS2,RAB7B,RASA1,RND3,RRAD,S100A12,SCNN1A,SERPINB2,SMAD3,SNAI1,SOCS3,TCF3,THBS1,TIMP1,TIMP2,TLR2,…	Creb,ERK,ERK1/2,JUN,Jnk,NFKB1,NFKBIA,NFkB (complex),P38 MAPK,PPARG,RELA,SMAD3,SP1,STAT3,TNF
EPAS1		transcription regulator	Inhibited	-2.674	2.42E-08	ABI1,ADM,ALDOC,ANGPTL4,AREG,CA12,CDC42EP5,CITED2,CKB,CNKSR2,CXCR4,CYBRD1,DDIT3,DECR2,DMXL1,EDN1,EGFR,EIF5A,GADD45B,GBE1,GCHFR,GJA1,GPX1,HIST1H1C,HSPA4,HSPA5,IL6,ITGAV,ITPR1,KDM4B,LDHA,LOXL2,MAFF,MANF,MIF,NDUFB6,NEFL,NFIL3,PIK3CA,PLIN2,PLOD2,PTPRZ1,RASSF1,SLC29A1,SLC7A5,SOD2,SPHK1,TMEM45A,TNFAIP3,TRIM21,VEGFA,WNT10B	CTNNB1,EGFR,EPAS1,ERBB4,ESR1,HDAC1,JUN,N-cor,NFKBIA,NFkB (complex),NOTCH1,RNA polymerase II,SMAD3,SP1,STAT,STAT3,STAT5A,TP53,Vegf,sphingosine-1-phosphate
CpG oligonucleotide		chemical drug	Inhibited	-2.398	2.62E-08	ABCA1,AHR,AICDA,BAX,BCL2,C2,CASP4,CCL5,CCR1,CD14,CD40LG,CD63,CD83,CLEC4E,CXCL8,DLL4,EGR1,ETS2,FCGRT,IFI27,IFI6,IL10,IL12B,IL1B,IL33,IL6,INPP5D,JMJD6,MARCO,OLR1,PTGS2,RASSF4,SDC1,SLC40A1,SOD2,THBS1,TLR2,TNFRSF13B,TNFRSF17,TNFSF13,TNFSF13B	CpG oligonucleotide,IFNG,IL10,IL6,IRF1,IRF3,JUN,MYD88,NFKB1,NFKBIA,NFkB (complex),RELA,STAT1,STAT3,Tlr
RET		kinase	Inhibited	-2.605	2.68E-08	AKAP9,ANXA1,CCL2,CCL20,CLDN5,COL1A1,COL1A2,CSF1,CSF3,CTSB,CXCL10,CXCL8,CXCR4,DCN,DNAJA1,DNAJC3,EGR1,EIF4G3,FKBP4,GJA1,HSP90AA1,HSPA1A/HSPA1B,HSPA9,HSPD1,HSPH1,IL10,IL1B,IL6,ITGA6,MMP9,NOV,PER3,PLOD2,RNF19A,S100A9,SELL,STIP1	ERK1/2,FOS,IKBKB,JUN,NFKB1,NFKB2,NFKBIA,NFkB (complex),RELA,RELB,RET,SMAD3,SP1,SRC,STAT3,TP53
TGFB3		growth factor		-1.140	2.81E-08	ACTA2,ACTG2,BCL2,CDKN1A,CLDN11,COL1A1,COL1A2,COL3A1,EEF1D,ELN,ETS1,FOSB,FOSL2,GJA1,ITGAV,LEF1,MGP,MMP9,MS4A1,NOV,PLOD2,PTAFR,SDC3,SERPINE2,SKIL,SMAD7,SNAI1,TAGLN,TGFBR3,THBS1,TNFRSF11B,TNS1,TSPAN13,VEGFA	CTNNB1,EGR1,ERK1/2,FGF2,FOS,HRAS,JUN,NFkB (complex),NOTCH1,RELA,SKIL,SMAD2,SMAD3,SMAD4,SP1,STAT3,Smad,TGFB3,TP53
ANGPT2		growth factor	Inhibited	-5.195	3.04E-08	ADA,AXIN2,BCL2,C1R,CALR,CCL5,CCT7,CDKN1A,CFB,COL1A1,COL1A2,COL3A1,CRYAB,CYBA,DDIT3,EDN1,EFR3A,EGFR,ETS1,FKBP10,FKBP2,FKBP4,GSK3B,HSP90AA1,HSPA1A/HSPA1B,HSPA4,HSPA5,HSPB2,HSPD1,IL1B,IL6,INPP5F,JMJD6,MGST1,MIF,MMP9,NCF1,NME1,OLR1,P4HB,PDIA3,PDIA5,PDIA6,PTGS2,SNAI1,SOCS7,SOD2,SRXN1,TCN2,THBS1,TNFRSF12A,TNIK,TUBB3,VCAM1	ANGPT2,CEBPA,JUN,Jnk,NFKB1,NFKB2,NFKBIA,NFkB (complex),P38 MAPK,PPARA,PPARG,RELA,SMAD3,STAT3,TNF
AGT		growth factor	Inhibited	-2.739	3.34E-08	ACTA2,ADAM23,ADAMTS5,ADD3,ADIPOQ,ADM,ARID1B,ARID2,ASL,ATF3,ATP2B1,BAX,BCL2,BGN,BMP6,CALR,CCL2,CCL5,CCL8,CCND2,CCNE1,CDK4,CDKN1A,COL1A1,COL1A2,COL3A1,COL4A1,COX5A,COX7A1,COX7A2,CP,CREM,CXCL10,CXCL8,CYBA,DLL4,EBP,EDN1,EFEMP1,EGFR,EGR1,ETS1,ETV1,FBXO21,FCGR1A,FGF13,FOXO3,GABBR1,GJA1,GSK3B,GSS,HAS2,HSPB1,IGFBP4,IL1B,IL6,IL6ST,INSR,ITGAV,ITGB1,ITPKB,LAMB1,LIF,LPP,MATN2,MGST1,MIF,MMP9,MYB,NCF1,NMNAT2,N…	AGT,Akt,CTNNB1,EGR1,ERK1/2,FGF2,FOS,IL1B,JUN,NFKB1,NFKBIA,NFkB (complex),RELA,SMAD3,SP1,STAT3,TP53
ERK		group	Inhibited	-2.929	3.50E-08	ABCA1,ACP5,ACSL5,ADAM10,AREG,BAX,BCAR3,BCL2,BGN,BTG2,BTG3,CCL2,CCNE1,CDK4,CDKN1A,CEBPD,CKS2,COL1A1,COL3A1,CXCL10,CXCL6,CXCL8,EDN1,EGR1,ETS1,FOSL1,FOSL2,FOXO1,FOXO3,FST,GCLC,GPR126,GPRC5C,HOMER1,IER3,IL10,IL12B,IL1B,IL6,ITGAM,JUNB,KYNU,LAMB1,LIF,MAFF,MMP9,MS4A1,OSBPL10,PTGS2,RAB7B,S100A12,SELL,SERPINB2,SLC4A7,SOX4,THBS1,TIMP1,UGCG,VCAN,VEGFA	Akt,CEBPB,ERK,ERK1/2,JUN,NFKB1,NFKBIA,NFkB (complex),PI3K (complex),RELA,SMAD3,SMAD4,SMAD7,SP1,STAT3,TNF
ACKR2	-1.381	G-protein coupled receptor	Activated	3.900	3.87E-08	ADAR,CCL5,CXCL10,DDX58,DHX58,IFI16,IFI44,IFIT2,IFIT3,IL1B,IRF7,IRG1,ISG15,ISG20,OAS1,OAS2,RSAD2,STAT2,USP18	ACKR2,CCL2,NFATC1,NFkB (complex),SMAD3,STAT3
2-amino-1-methyl-6-phenylimidazo(4,5-b)pyridine		chemical drug	Inhibited	-4.143	3.94E-08	BAX,BCL2,CCT2,CCT4,CCT5,CCT7,CCT8,CDK4,HSP90AA1,HSPA5,HSPD1,HSPE1,HSPH1,PSMA2,PSMA6,PSMB1,PSMB2,PSMB4,PSMB9,PSME1,RAN
rosiglitazone		chemical drug		0.264	4.11E-08	ABCG1,ACO2,ADA,ADAMTS1,ADIPOQ,ANGPTL4,APOE,AQP3,AQP7,BAX,BCL2,C1QB,C3,C4A/C4B,CAV2,CCL17,CCL2,CCL5,CDKN1A,CIDEC,CLEC7A,COL1A1,COL4A3BP,COX5A,COX7A1,CSF1,CXCL10,CXCL8,CXCL9,CYCS,EBI3,EGFR,EOMES,ERP44,ETS1,FGF13,FOSL1,GAPDH,HAS2,HP,HSD11B1,HSPA5,HSPA9,IFIT2,IGFBP6,IL10,IL12B,IL1B,IL1RN,IL6,IL7R,INSR,ITGAL,ITGAM,LAMB3,LNPEP,LPIN1,LRG1,LRP1,MDH2,MMP9,MX2,NPHS1,NPY,NR1H3,OAS1,OAS2,OLR1,PDGFRA,PIK3R1,P…	CEBPA,Creb,FOS,JUN,LEP,NFKB1,NFKBIA,NFkB (complex),PPARA,PPARG,RELA,STAT3,TNF,prostaglandin E2,rosiglitazone
CSF1	0.577	cytokine		-1.558	4.23E-08	ACP5,APOE,BAX,BCL2,CBL,CCL2,CCL5,CCND2,CCNE1,CD163,CD1A,CD209,CDK4,CDKN1A,CSF1,CXCL6,DOK2,DUSP5,EGR1,EGR3,ETS2,ETV3,FCER1G,FCGR3A/FCGR3B,HSP90B1,HSPA5,IL10,IL12B,IL18BP,IL1B,IL6,IL6ST,IRF7,ITGA4,ITGAM,ITGAV,ITGB1,JUNB,MARCO,MMP9,SERPINB2,SIRPB1,SLC29A1,THBS1,TLR2,TNFRSF11A,TNFRSF1A,VCAM1,VEGFA	CSF1,IFNG,IL10,IL2,IL6,IRF1,JUN,NFKB1,NFKBIA,NFkB (complex),P38 MAPK,RELA,SMAD3,STAT1,STAT3,STAT5A,STAT5a/b
ERK1/2		group		-0.883	4.27E-08	ABCA1,ADIPOQ,AREG,BAX,BCL2,CALR,CCL2,CCL20,CCL22,CCL26,CCL5,CCL8,CCND2,CDC25C,CDC42EP5,CDK4,CDKN1A,CLEC11A,COL1A1,COL3A1,CTSB,CXCL10,CXCL6,CXCL8,CXCR4,DKK1,EDN1,EGR1,ESR2,ETS1,FOSL1,FOXO1,GJA1,H19,HAS2,HSPA5,ID1,IFIT1,IL10,IL12B,IL1B,IL6,JUNB,MED1,MKNK1,MMP9,NAMPT,PDGFRA,PFKFB4,PRKCZ,PSMB10,PSMB6,PSMB8,PSMB9,PTGER4,PTGS2,PTPN11,SKIL,SLC12A6,SNAI1,SOCS3,SPP1,TIMP1,TIMP2,TREM1,VCAM1,VCAN,VEGFA,ZEB1	Creb,ERK,ERK1/2,IL1B,JUN,Jnk,NFKB1,NFKB2,NFKBIA,NFkB (complex),PPARG,RELA,SMAD3,STAT3,TNF
PRL		cytokine		-1.673	4.34E-08	A2M,ANXA2,ATP5H,BCL2,BCL6,CCL2,CDK4,CDKN1A,CEBPD,CLDN3,CLDN5,COL1A1,COL1A2,COL3A1,CTSB,CTSH,CXCL10,CXCL9,DCN,DES,ECM1,EGFR,EGR1,ESR2,GPNMB,HIPK3,HSD11B2,HSPD1,ID1,IL6,LAMC1,MGP,MGST1,MINOS1-NBL1/NBL1,NPY,NUPR1,P4HB,PARM1,PDGFRA,PDIA4,PDIA5,PDPN,PIM1,PIM3,PLAT,PROX1,PSME1,PSME2,RABAC1,SDC1,SFRP2,SOCS3,SPARC,SPP1,TCEB1,TIMP1,TIMP2,TNFSF13B	CEBPA,CEBPB,Creb,ERK1/2,ESR1,IGF1,NFKB1,NFKBIA,NFkB (complex),PRL,RELA,SMAD3,SP1,STAT1,STAT3,TP53,beta-estradiol
EDN1	-1.176	cytokine	Inhibited	-2.093	4.49E-08	ACTA2,ADIPOQ,ANXA1,ANXA6,BAG2,BCL2,COL1A2,COL4A1,COL7A1,CXCL8,CXCR4,EDN1,EGFR,EGR1,EIF3J,FOSB,FOSL1,FST,GJA1,GRN,HSPA5,IL6,INSR,ITGAM,ITGB1,JUNB,MBP,MMP9,MYL6,NCF1,NFATC3,NUPR1,OLR1,PDIA6,PLOD1,POMC,PRKCB,PRKCE,PTGER4,PTGS2,RAMP3,SDC1,SELL,SERPINB2,SOCS3,SOX5,THBS1,TIMP1,TPM2,TPM4,VCAM1,VCAN,VEGFA,XIAP	EDN1,ERK1/2,FOS,HRAS,JUN,NFKB1,NFKBIA,NFkB (complex),NOTCH1,PRKCE,RELA,SMAD3,SMAD4,SP1,STAT3,TGFB1,TP53
U0126		chemical - kinase inhibitor	Activated	2.456	4.75E-08	ABCB1,ACTA2,ADAMTS4,ADIPOQ,ANGPTL4,APC2,APOBEC3A,AQP1,AQP3,AREG,ASGR2,ATF3,AXIN2,BAX,BCL2,BMP6,C3,CCL17,CCL2,CCL5,CCND2,CCNE1,CCNG2,CD40LG,CDKN1A,CEBPD,CELSR2,COL4A1,CSF3,CXCL10,CXCL8,CXCL9,DDIT3,DMP1,DUSP5,EDN1,EEF1E1,EGFR,EGR1,EGR3,EIF4EBP1,EMP1,ETS1,ETV1,ETV3,ETV5,FGFR2,FOSB,FOSL1,GADD45B,GCLC,GFPT2,GJA1,GRN,GSK3B,HMGB3,HSP90AB1,HSPA5,IER3,IL10,IL12B,IL1B,IL6,ITGA6,JUNB,LIF,LIFR,MMP9,NAV3,NES,…	EGF,EGR1,IL1B,JUN,NFKB1,NFKBIA,NFkB (complex),P38 MAPK,RELA,SMAD3,STAT3,TNF,U0126
hydrogen peroxide		chemical - endogenous mammalian	Inhibited	-3.990	5.43E-08	ACTA2,ADIPOQ,AEBP1,ANXA2,APAF1,ATF2,ATF3,AURKA,BAK1,BAX,BCL2,BSG,BTG2,CCL2,CD63,CDC25C,CDKN1A,CKS1B,COL1A1,COL1A2,CREBBP,CRYAB,CSF1,CTSB,CXCL6,CXCL8,CXCR4,CYCS,DDIT3,DDX52,DKK1,DNAJB1,EDN1,EGFR,EGR1,ELN,ETS1,ETS2,FBXO32,FOSL1,FOXO4,FZD2,GADD45B,GLRX,GPX1,GZMB,HRAS,HSPA5,HSPB2,IFI6,IFIT2,IL10,IL1B,IL6,ITGA6,KIAA0247,KRAS,LGR4,MIF,MMP9,NOL3,NTRK2,NUPR1,PDGFRA,PDIA3,PDIA4,PIM1,PRDX1,PRDX2,PTGER4,PTG…	ERK1/2,FOS,JUN,NFKB1,NFKBIA,NFkB (complex),RELA,SMAD3,SP1,STAT3,TNF,TP53,hydrogen peroxide,reactive oxygen species
prostaglandin J2		chemical - endogenous non-mammalian	Inhibited	-2.981	5.67E-08	CXCL8,HSPA1A/HSPA1B,IL6,PSMA2,PSMA3,PSMA5,PSMA6,PSMB2,PSMB3,PSMB4,PSMB7,PSMC5,PSMD1,PSMD3,PSMD8,PTGS2,UBE2H	26s Proteasome,Akt,CEBPB,HSF1,JUN,MYC,NFKB1,NFKBIA,NFkB (complex),Nr1h,PPARG,PPARGC1A,RELA,Rar,Rxr,SREBF1,STAT3,TP53,TP73,prostaglandin A1,prostaglandin J2
SOX11		transcription regulator		1.629	5.99E-08	ADAM10,BCL7A,BST2,CCL5,CD9,CNOT6,CXCR4,EBF1,EGR1,HMGB3,HSPD1,ICK,IFIH1,IKZF3,IL6ST,ITGA4,ITGB1,LEF1,MS4A1,MSI2,PAG1,PAX5,SKAP2,TIAM1,TNKS,TP53INP1,TUBB3,VPREB3
thapsigargin		chemical toxicant	Inhibited	-2.863	6.10E-08	ABCB1,ADIPOQ,ASNS,ATF3,BCL6,CALR,CCNG2,CD83,CDKN1A,COL1A1,COX5B,CP,CREB3L1,CREM,CXCL10,CXCL8,DDIT3,DNAJB9,EDN1,EGR1,EGR2,ETS1,GADD45B,HSP90B1,HSPA5,HSPA9,IL6,ITGA4,KPNA1,LIFR,LMAN1,LMAN2,LPIN1,MEF2C,MMP9,NFIL3,OLR1,PAWR,PDCD1,PPP1R15A,SLC38A5,SNAI1,THRSP,TLR2,VCAM1,XBP1,XIAP	CEBPB,HIF1A,IL6,Insulin,JUN,NFKB1,NFKB2,NFKBIA,NFkB (complex),P38 MAPK,PPARA,PPARG,RELA,SMAD3,SP1,STAT1,STAT3,thapsigargin
HSF2		transcription regulator	Inhibited	-2.720	6.41E-08	CCT2,CCT3,CCT4,CCT5,CCT6A,CCT7,CCT8,HSPA1A/HSPA1B,HSPA4,HSPB1,HSPH1,IL1B,STAG2,STAG3,TCP1,TXN
cis-urocanic acid		chemical drug	Inhibited	-2.465	6.51E-08	ADAMTS1,CLDN1,CRYAB,CXCL8,EGFR,GADD45B,GLRX,HSPA1A/HSPA1B,IL6,KCNK1,PPIF,PTGS2,SERPINB2,TNFAIP3	Creb,JUN,NFKB1,NFKBIA,NFkB (complex),RELA,STAT3,cis-urocanic acid,prostaglandin E2
resiquimod		chemical drug	Inhibited	-3.183	7.54E-08	AIF1,ATF3,ATP5C1,ATP5J,BCL2,BST2,CASP4,CCL2,CCL20,CCL24,CCL5,CD83,CLEC4E,CSF3,CXCL10,CXCL8,DLL4,EBI3,ETS2,GM2A,GPX1,HIVEP2,HSPB1,IER3,IL10,IL12B,IL1B,IL33,IL6,IRF7,LIF,LMNA,NAMPT,PARK7,PLAT,PRDX1,PSMB2,PSMB4,PTGS2,PTX3,PYCARD,SOD2,SPP1,STMN1,TLR2,TNFSF13B,TRPM2	IL1B,IRF1,IRF3,IRF5,JUN,MYD88,NFKB1,NFKBIA,NFkB (complex),RELA,STAT1,STAT3,TLR7,Tlr,resiquimod
triamcinolone acetonide		chemical drug		0.577	9.09E-08	ADCY7,AKAP13,ANGPTL4,AQP1,AQP3,ATF3,ATP11B,BAX,BCL2,BID,BMP6,BTG2,CAPG,CASP4,COL13A1,CTH,CXADR,DDIT3,DGKE,DGKH,EGR1,ELK3,FGFR2,FOXO3,GZMA,HCK,IGFBP4,IL6ST,IRF7,JUNB,KCND1,KLF9,MDFI,MT1E,MT2A,MXRA5,NEK7,NFATC3,NR3C1,PDIA5,PER3,PLXNC1,PRF1,PSPH,RAPGEF2,RGS16,SFRP2,SLC16A1,SLC4A7,SOD2,SOX4,SPP1,ST8SIA4,TKTL1,TRIB1,TRIM21,VLDLR	CREBBP,CTNNB1,Creb,HDAC1,JUN,NFkB (complex),NOTCH1,NR3C1,NR3C2,NRIP1,RELA,STAT1,STAT3,TP53,Vegf,triamcinolone acetonide
PTH		other		-0.502	1.09E-07	ADAMTS1,ADD3,AREG,BCL2,CARD14,CCL2,CDKN1A,COL1A1,COL1A2,CREM,CSF1,CXCR4,CYBA,DMP1,EGFR,EGR2,FGF23,FOSB,FOSL2,GJA1,IL33,IL6,IL6R,ITGAV,LEF1,LMNA,LRBA,MGP,NFIL3,PHLDB2,PLXDC2,PTGS2,SDC4,SEC61B,SFRP2,SFRP4,SMAD3,SMAD7,SOCS3,SPP1,TFPI2,TNFRSF11B,TNS1,WIF1,WNT10B	Akt,CTNNB1,Ca2+,EGFR,ESR1,ESR2,FOS,JUN,NFKB1,NFKBIA,NFkB (complex),PTH,RELA,SMAD3,SP1,STAT3,TP53,estrogen
tunicamycin		chemical - endogenous non-mammalian	Inhibited	-2.217	1.19E-07	ABCB1,ADAM10,ASNS,ATF3,CALR,CASP4,CDKN1A,CLDN5,COL1A1,COX5B,DDIT3,DNAJB9,DNAJC3,EDEM1,EDEM2,EGR1,ERO1LB,ETS1,GADD45B,HSD11B1,HSP90B1,HSPA5,HSPA9,LMAN1,LMAN2,LPIN1,MANF,MMP9,PDIA6,PLIN2,PROM1,PTGS2,SEC61A1,SEC61G,SIGMAR1,SLC38A5,SNAI1,TLR2,VCAM1,VEGFA,XBP1,XIAP	ATF6,ATF6B,EIF2AK3,FOXO1,FOXO3,JUN,NFE2L2,NFKB1,NFKBIA,NFkB (complex),P38 MAPK,RELA,SMAD3,STAT3,TP53,XBP1,tunicamycin
ANG	-1.181	enzyme			1.22E-07	ANG,BAX,BCL2,CCL5,CCL8,CDKN1A,CXCL10,CXCL9,IL6	ANG,ERK1/2,HDAC1,Hdac,Histone h4,JUN,NFKB1,NFkB (complex),RELA,SMAD3,SP1,STAT3,nitric oxide
GnRH analog		biologic drug	Activated	2.944	1.27E-07	ABO,ACOT7,AFF2,AQP7,ASNA1,ATF3,ATP11B,ATP6V1E1,ATRN,BCL3,BST2,CALR,CCP110,CENPF,CHMP2A,CIB1,CKS1B,CLTA,CNPY3,CRIP2,CYC1,DCAF7,DDOST,DYNLL1,EIF4EBP1,FADD,FCGRT,FOXJ3,GSTO1,HEBP2,HINT1,HSP90AB1,IFI27,ITPR1,ITPR3,KIAA0430,KYNU,MFAP5,MKI67,MTX1,NARS,NCOA3,NCOA6,NDUFB1,NDUFS7,NDUFV2,NME2,NME6,NOV,NTRK2,NTRK3,NUTF2,OGFR,POLR2E,PSMA6,PSMB3,PSMB4,PSMB7,PSMD1,PVR,RAB5C,RAB8A,RAN,RASSF2,RBMS2,RER1,RGS13,SD…
E. coli lipopolysaccharide		chemical - endogenous non-mammalian	Inhibited	-3.594	1.30E-07	BCL2,CCL2,CCL22,CCL5,CCL8,CD83,CEBPD,CXCL10,CXCL6,CXCL8,EBI3,HSP90B1,HSPA5,IL10,IL12B,IL1B,IL6,MMP9,MX1,S100A8,S100A9,SOCS3,TLR4,TREM1,TREM2,VCAM1	E. coli lipopolysaccharide,IFNG,IL10,IL17A,IL1B,IRF1,NFATC2,NFKB1,NFKBIA,NFkB (complex),RELA,STAT1,STAT3,TLR4
TP63		transcription regulator		-1.272	1.32E-07	ABCB1,ADA,ADAMTS1,ADM,AHR,APAF1,APC,ATF2,ATG2B,BAX,BRAF,BST2,CCND2,CCNE1,CCNT1,CCNT2,CDC25C,CDKN1A,CITED2,CKS2,COL4A1,CXCL8,DKK1,DST,EMP1,FGFR2,FOXO3,FST,GREM1,ID1,IGFBP6,IGFBP7,IL1B,IL6,INSR,ITGA4,ITGB4,ITGB8,JUNB,KLF6,MAFF,MED1,MYB,PI3,PIK3CA,PKLR,PNPT1,PRKCZ,REL,RIN1,S100A8,SERPINB2,SERPINF1,SH2B3,SNAI1,TAGLN,THBS1,TNFRSF1A,UBE2H,ULK2,UVRAG,VEGFA,VMP1,WNT5A,ZEB1	CEBPB,EGR1,ESR1,HDAC1,Hdac,Histone h3,Histone h4,INHBA,IRF3,JUN,MYC,RB1,RELA,RNA polymerase II,SMAD3,SMAD7,SP1,STAT3,TP53,TP63,TP73,YBX1
AHR	0.626	ligand-dependent nuclear receptor		1.110	1.36E-07	A2M,ABCC4,ACTA2,ADAMTS5,ADM,APAF1,APH1B,AREG,ATP2B1,BAX,BTG2,BZW2,CCL5,CCNE1,CCNG2,CDC25C,CDK4,CDKN1A,CHD7,CHST2,COL13A1,COL1A1,COL1A2,COL3A1,COL4A1,COL4A2,COL5A2,COL6A3,COX8A,CXCL10,CYP2S1,DCN,DHFR,DMXL2,DNAJB1,E2F8,EFEMP1,EMILIN1,EMILIN2,ENHO,FGFR2,HDAC9,HP,HSP90AA1,HSPA5,HSPH1,IKZF3,IL10,IL1B,IL6,ITGA6,ITGAM,LBP,LYST,MATN2,MT2A,NPTX1,OLFML1,PDGFRA,PKLR,PLAT,POMP,PPP1R15A,PTGS2,SDC1,SERPINB2,SL…	AHR,CEBPA,CEBPB,EGFR,ERK1/2,ESR1,HDAC1,IL6,JUN,MYC,NFkB (complex),RELA,RNA polymerase II,SMAD3,SP1,STAT1,STAT3,TP53,TP73
CREB1		transcription regulator	Inhibited	-3.783	1.41E-07	ABCA1,ADM,ADORA2A,AKAP13,AKT3,APOE,APOLD1,ARHGAP35,ATF3,ATP5I,ATP6V0B,ATP6V0D1,BAG3,BCL2,BTG2,CARS,CD9,CDC37,CDK19,CDKN1A,CEBPD,CNN1,COCH,COX8A,CR2,CREM,CRIM1,CSRP2,CXCL8,CXCR4,CYFIP2,EBI3,EBP,ECM1,EDIL3,EDN1,EGR1,EGR2,ETV3,FAM65B,FAM73A,FGF13,FGFR2,FGL2,FOSB,FRMD6,FUT7,GADD45B,GALNT1,GDF11,GPNMB,HAS2,HECA,HOMER1,HSD11B1,HSPA4,HSPA5,ID1,IER3,IGSF10,IL1B,IL6,IRF7,JUNB,LGALS8,LITAF,MCTP1,MFSD2A,MKN…	CEBPA,CEBPB,CREB1,CREBBP,CTNNB1,Creb,ESR2,HDAC1,JUN,NFKB1,NFKBIA,NFkB (complex),RELA,RNA polymerase II,STAT1,STAT3,TP53
NFKB1		transcription regulator		-1.198	1.77E-07	A2M,ABCB1,AICDA,APOE,BCL2,BCL3,BTG2,CCL19,CCL2,CCL20,CCL22,CCL5,CCND2,CDKN1A,CFB,COL1A1,COL1A2,CR2,CSF1,CTSB,CXCL10,CXCL8,CXCL9,DEFB4A/DEFB4B,DLL4,EBI3,EGFR,EGR1,FCGRT,GJA1,HAS2,IER3,IFNGR2,IL10,IL12B,IL1B,IL1RN,IL6,ISG15,ITPR1,MMP9,MYB,NFKBIB,NMI,PI3,PTAFR,PTGS2,PTX3,SDC4,SELP,SOD2,TK1,TLR2,TNFAIP3,UBE2H,VCAM1,VEGFA,XIAP	CREBBP,IFNG,IRF1,JUN,NFKB1,NFKB2,NFKBIA,NFkB (complex),RELA,SP1,STAT1,STAT3,TNF,TP53
IL18		cytokine	Inhibited	-2.248	1.78E-07	ADAMTS5,ADIPOQ,BCL2,BSG,CCL2,CCL20,CCL5,CCR4,CD226,CD40LG,CD83,CSF1,CXCL10,CXCL8,FCGR3A/FCGR3B,GADD45B,GJA1,HAVCR2,IL10,IL18BP,IL1B,IL6,INPP5D,IRF9,ITGAM,KLRC4-KLRK1/KLRK1,KLRG1,MMP9,PDCD1,PRF1,PTGS2,SELL,SMAD3,SPP1,TF,TIMP1,TLR4,TNFRSF11B,TXK,VCAM1,VEGFA	IFNG,IL18,IL1A,IL4,IL6,IRF1,JUN,NFKB1,NFKBIA,NFkB (complex),RELA,STAT1,STAT3,STAT6
FADD	-1.082	other		-1.950	2.29E-07	CCND2,CCNE1,CDKN1A,CXCL10,CXCL8,DDX58,DHX58,EGR1,ETNK1,GADD45B,IFIH1,IFIT2,IL6,IRF7,JUNB,KLF6,LY6E,MMP9,NFIL3,PIM1,PPP1R15A,PSMB8,RC3H2,RNF114,ST8SIA4,STAT2,TNFAIP3,TRAFD1	CREBBP,FADD,FOS,IKBKE,IRF3,IRF5,IRF7,JUN,MAVS,NFKB1,NFKBIA,NFkB (complex),RELA,SP1,SRC,STAT1,STAT3
KRT17		other	Inhibited	-2.500	2.35E-07	CCL17,CCL22,CCL24,CCL5,CCR1,CCR4,CLEC7A,CSF3,CXCL10,CXCL6,CXCR2,IL10,IL1B,IL6,MMP9,SPP1
epigallocatechin-gallate		chemical drug		1.433	2.47E-07	ACP5,ADAM10,ADORA2A,AHR,APC,BAK1,BAX,BCL2,CA2,CASP1,CCL17,CCL2,CCL22,CCL5,CDKN1A,CLDN5,CSF3,CXCL10,CXCL8,EDN1,EGFR,EGR1,FADD,FOSB,FOSL1,FOSL2,FOXO3,GADD45B,GCLC,GJA1,HSPB2,IL10,IL12B,IL1B,IL6,IL6ST,ISG15,ITGAV,JUNB,JUP,LTBR,MKI67,MMP9,MT3,MTA3,PDIA4,PRKCE,PTGS2,RBP4,REL,SEMA4D,SLC16A1,SNAI1,TIMP1,TLR4,VCAM1,VEGFA,XIAP	Creb,ERK,ERK1/2,JUN,NFKB1,NFKBIA,NFkB (complex),P38 MAPK,RELA,SMAD3,SP1,STAT3,TNF,epigallocatechin-gallate
salmonella minnesota R595 lipopolysaccharides		chemical - endogenous non-mammalian	Inhibited	-3.974	2.69E-07	ATP6V1E1,BCL3,CASP4,CCL2,CCL5,CEBPD,CMPK2,CXCL10,CXCL6,EGR1,ETS2,FOSB,FOSL1,IFIT2,IL10,IL12B,IL1B,IL6,IRG1,ISG15,JUNB,MAFF,MKI67,PILRA,PTGS2,RSAD2,SERPINB2,SOCS3,TFEC,TLR2,TNFAIP3,VCAM1	ERK1/2,IRF1,JUN,NFATC2,NFKB1,NFKBIA,NFkB (complex),P38 MAPK,RELA,SMAD3,SP1,STAT1,STAT3,TLR4,TP53,salmonella minnesota R595 lipopolysaccharides
raloxifene		chemical drug		0.762	3.11E-07	ACVRL1,AREG,BAK1,BCL2,BCL3,CBX6,CCL5,CDKN1A,CSF1,CTSH,CTSL,CXCL6,DYNLL1,EGR3,ESR2,HSPA1A/HSPA1B,IER3,IGFBP4,IL6,ITGB1,KIAA0922,KLF6,KYNU,LAMB1,LITAF,LUM,MATN2,MFAP5,MIF,MKI67,MYBL1,NCOA3,NTRK1,PAX5,PDGFRA,PRSS23,PTGS2,ROCK2,SELENBP1,SMAD3,SMAD7,SPP1,TIMP1,TM4SF1,TNFRSF11B,TOP2A,TUBA4A,ZFX	AKT1,CEBPB,CTNNB1,Creb,EGFR,ESR1,IGF1,IL6,JUN,NFKB1,NFKBIA,NFkB (complex),RELA,SMAD3,SP1,STAT1,STAT3,estrogen receptor,raloxifene
EGF		growth factor	Inhibited	-2.541	3.34E-07	ABI1,ADA,ALCAM,ANPEP,AQP3,AREG,ATF3,AURKA,B4GALT1,BAK1,BCL2,BTG2,CASP1,CCL17,CCL20,CCND2,CCNE1,CDC25C,CDKN1A,CEBPD,CKS2,CLDN3,COL1A1,COL1A2,COL3A1,CREM,CXCL14,CXCL8,CXCR4,DAD1,DCN,DDIT3,DUSP5,EDN1,EGFR,EGR1,EGR2,EGR3,EPS15,ESR2,ETS1,ETS2,FOSB,FOSL1,FST,FSTL1,GJA1,GSK3B,HAS2,HRAS,ID1,IDS,IER3,IGFBP4,IL10,IL1B,IL6,IL7R,ITGAM,ITGB1,JUNB,KRAS,LDHA,LSM1,MMP9,MT3,NCF1,NCOA2,NES,PDPN,PLAGL1,PLAT,PPIB,PR…	Akt,CTNNB1,Creb,EGF,ERBB2,ESR1,JUN,NFKB1,NFKBIA,NFkB (complex),RELA,STAT3,TP53,beta-estradiol,estrogen receptor,prostaglandin E2
EIF2AK3		kinase	Inhibited	-2.153	3.54E-07	AARS,ANG,APAF1,ARNTL,ASNS,ATF3,BTG2,CARS,CTSC,DDIT3,DNAJB9,DNAJC3,EGR1,EIF4EBP1,ERO1LB,ETS2,FOSL1,HSPA5,HSPA9,MECR,NARS,NFIL3,NUPR1,PPP1R15A,SARS,SHMT2,SLC1A4,TARS,VEGFA,XBP1,XIAP,YARS	CEBPB,CTNNB1,Ca2+,Creb,EGR1,EIF2AK3,FOXO1,FOXO3,JUN,KEAP1,MYC,NFE2L2,NFKB1,NFkB (complex),RELA,SIRT1,SMARCA4,SP1,STAT3,STK11,TP53,TP73
fenamic acid		chemical reagent	Inhibited	-2.584	3.67E-07	A2M,ADAMTS1,ANXA1,ANXA2,ASNS,C4A/C4B,CD14,CP,EFEMP2,EMP3,FBLIM1,GPNMB,IER3,ITGB4,PSMB10,PSMB8,RCN1,RFTN1,S100A10,S100A11,SELL,SPP1,TES,TIMP1,TNFRSF12A,UPP1
LIPE		enzyme	Activated	2.345	3.76E-07	ABCA1,ADIPOQ,AQP1,ARNTL,ATF3,BCL6,CA2,CITED2,COL1A1,COL1A2,CP,EDN1,EGR1,FBP2,FMOD,GAPDH,GJA1,H3F3A/H3F3B,HLA-DQA1,HSPA1A/HSPA1B,ITGA6,JUP,MED1,MEF2C,NCOA2,NFKBIB,NPY,NRIP1,PLIN2,POLR2K,PRDX2,RBP4,RRAD,SDC4,SMAD7,ST8SIA4,THRSP,TKT	CEBPB,ERK1/2,FOS,Ins1,JUN,LEP,LIPE,NFKB1,NFKBIA,NFkB (complex),PI3K (complex),PPARA,PPARG,RELA,SMAD3,SP1,SREBF1,STAT3
IKBKB		kinase	Inhibited	-3.427	3.89E-07	ABCA1,AEBP1,ATF3,BCL2,C3,CBLB,CCL17,CCL19,CCL2,CCL20,CCL5,CCR1,CCR3,CDKN1A,CEBPD,CKS1B,CP,CSF1,CTSB,CXCL10,CXCL6,CXCL8,CXCR4,CYBA,DCN,EDN1,EGR1,FOXO3,GM2A,GRN,IFI16,IGFBP6,IL10,IL1B,IL1RN,IL6,IRG1,ISG15,JUNB,LIFR,MBP,MGP,MMP9,MX1,NFKBIB,PLIN1,PTGS2,PTX3,REL,RGS16,SERPINB2,SERPINE2,SNAI1,SOCS3,SOD2,TIMP2,TMEM176B,TNFRSF11B,VCAM1,VCAN,VEGFA,XIAP	CHUK,IKBKB,IKBKG,IL1B,IRF3,NFKB1,NFKBIA,NFkB (complex),RELA,STAT1,STAT3,TNF,TP53
H89		chemical - kinase inhibitor		1.505	4.73E-07	ABCA1,ADIPOQ,ADORA2A,AREG,BAK1,BAX,CD14,CD83,CDKN1A,CREBBP,CREM,CXCL8,EGFR,EGR1,EGR2,EGR3,GJA1,IL10,IL1B,IL6,ITPR3,MMP9,NFATC2,NFIL3,PDE3B,PLAGL1,POMC,PTGS2,S100A8,SDC1,SIGMAR1,SMAD3,SOD2,TPH1,TREM1,TXN,VCAM1,VEGFA	CEBPA,CREBBP,CTNNB1,Ca2+,Creb,ERK1/2,ESR2,H89,JUN,NFKB1,NFkB (complex),P38 MAPK,RELA,SMAD3,SP1,STAT1,STAT3,TP53
TGFBR2		kinase		-0.956	5.25E-07	ACTA2,ADAMTS5,ANGPTL4,BGN,BMP6,CASP1,CCNE1,CCT5,CD14,CDHR1,CDKN1A,COL1A1,COL1A2,CRYAB,CXCL6,DYRK2,FMOD,FST,GADD45B,GJA1,HSD11B1,IL10,IL1B,IL6,JUP,KRAS,LBR,MMP9,PAX9,PDPN,PLAGL1,RBL2,SELP,SKIL,SMAD3,SMAD7,SNAI1,SOCS3,SPARC,SPP1,SVEP1,TAGLN,TGFBR1,THBS1,TIMP1,TNFRSF11B,TNFRSF12A,VEGFA,ZMIZ1,ZNF365	CEBPB,CTNNB1,JUN,NFKBIA,NFkB (complex),SMAD2,SMAD3,SMAD4,SMAD7,SP1,STAT3,TGFB1,TGFB3,TGFBR2,Tgf beta
WT1		transcription regulator		1.667	5.31E-07	ANPEP,APC,AREG,BAK1,BCL2,CCNE1,CDKN1A,CLIC1,COL4A1,CSF1,CXCL10,DDX3X,DESI1,EGFR,EGR1,IL10,IL2RB,INSR,ITGAM,JUNB,JUP,KPNA1,KRAS,LMAN1,LRP1,MED13,MMP9,NPHS1,NTRK2,NUCB1,RALGPS2,SDC1,SLC35G2,SLC6A6,SMC1A,TARS,THBS1,TM4SF1,VEGFA,YARS,ZMIZ1	CEBPA,CEBPB,CTNNB1,Creb,FOXO1,HDAC1,IGF1,IGF1R,JUN,MYC,NFKB1,NFKBIA,NFkB (complex),RB1,RELA,RNA polymerase II,Ras,STAT1,STAT3,TERT,TP53,WT1
PPARG		ligand-dependent nuclear receptor		0.533	5.37E-07	ABCA1,ABCA3,ABCG1,ACSL5,ACTA2,ADIPOQ,ANGPTL4,APOE,AQP3,AQP7,ATP5O,BCL6,C3,CA2,CALR,CAV2,CCL17,CCL2,CCL22,CCL5,CDKN1A,CIDEC,COL1A1,COL1A2,CSF3,CTPS1,CTSL,CXCL14,CXCL6,CXCL8,CYBA,EDN1,EGFR,EIF4EBP1,ETS1,FABP3,FBP2,FOSL1,FST,GAPDH,HP,HR,HSD3B7,HYOU1,IGFBP6,IGFBP7,IL1B,IL6,INSR,KLF6,LAMB3,LNPEP,LY6D,MDH1,MGST1,MKI67,MKNK2,MMP9,MRTO4,NCF1,NDUFA5,NR1H3,OLR1,PACS1,PDE3B,PLIN1,PLIN2,PPIC,PTGS2,PTPRF,RAPG…	CEBPA,CREBBP,EGR1,JUN,NCOR2,NFKB1,NFKBIA,NFkB (complex),NR3C1,Nr1h,PPARA,PPARG,RELA,SP1,SREBF1,STAT3,TNF,TP53,pioglitazone,rosiglitazone,troglitazone
triamterene		chemical drug	Inhibited	-2.678	5.46E-07	A2M,ADAMTS1,ANXA1,ANXA2,ASNS,C4A/C4B,CD14,CP,EFEMP2,EMP3,FBLIM1,GPNMB,IER3,ITGB4,PSMB10,PSMB8,RCN1,RFTN1,S100A10,S100A11,SPP1,TES,TIMP1,TNFRSF12A,UPP1
SP600125		chemical - kinase inhibitor	Activated	2.850	5.75E-07	ABCA1,ABCB1,ADAMTS4,ADAMTS9,ADM,APOE,AQP1,ATF3,BAK1,BAX,BCL2,CCL2,CCL5,CD83,CDKN1A,CIDEC,COL1A1,COL7A1,COX7A2,CXCL10,CXCL8,DEFB4A/DEFB4B,DKK1,EGR1,FOSB,HSPB2,IL10,IL12B,IL1B,IL6,ISG15,ITGA6,ITGB4,JUNB,MMP9,MSH3,NPHS1,P4HA2,PRDX1,PTGDS,PTGS2,PTX3,SELP,SGPL1,SOCS3,SOD2,SPP1,SSBP2,THBS1,TLR4,VCAM1,VEGFA,XIAP	Akt,FOS,JUN,NFKB1,NFKB2,NFKBIA,NFkB (complex),RELA,RELB,SP1,SP600125,STAT3,TP53
CHUK		kinase	Inhibited	-3.649	5.75E-07	AEBP1,ARL6IP5,ATF3,C3,CASP4,CCL19,CCL2,CCL5,CCR1,CDKN1A,CEBPD,CP,CSF1,CTSB,CXCL10,CXCL6,CXCL8,CYBA,DCN,GADD45B,GM2A,GRN,HSP90AA1,IFI16,IFI35,IFIT2,IGFBP6,IL10,IL12B,IL1RN,IL6,IRG1,ISG15,JUNB,LIFR,MFAP5,MGP,MMP9,NOV,PTGS2,PTX3,RGS16,SERPINB2,SERPINE2,SOCS3,SPP1,TK1,TMEM176B,TNFAIP3,TNFRSF11B,TNFSF13B,VCAM1,VEGFA	CHUK,IKBKB,IKBKG,JUN,NFKB1,NFKBIA,NFkB (complex),RELA,STAT1,STAT3,TNF,TP53
bromodeoxyuridine		chemical drug	Inhibited	-3.460	5.99E-07	CSF1,CXCL10,CXCL8,IFI16,IFI27,IFI44,IFI6,IFIH1,IFIT1,IFIT2,IFIT3,IGFBP4,IL1B,IL6,IL7R,IRF7,ISG15,MX1,NEU3,OAS1,PML,TGFBI	CEBPA,CEBPB,ESR1,Histone h3,IRF3,IRF8,IRF9,JUN,MYC,NFKB1,NFkB (complex),RELA,RNA polymerase II,SP1,STAT1,STAT2,STAT3,TP53,TP73,bromodeoxyuridine
Akt		group		-1.820	6.05E-07	A2M,ADM,AQP3,BAK1,BAX,BCL2,BID,CCL2,CCND2,CDK4,CDKN1A,COL3A1,COPS6,CP,CXCL10,CXCL8,CXCR4,DLL4,EGFR,EGR2,ETS1,FBXO32,FOSL1,FOXO3,GSK3B,IER3,IL10,IL12B,IL1B,IL2RB,IL6,IL7R,INSR,LEF1,LMNA,MMP9,MYB,NDUFV1,PTGER4,PTGS2,PTX3,RRM2,SLC4A7,SNAI1,SOCS3,SOD2,SPP1,THBS1,TLR2,TNFRSF11A,TRADD,UTRN,VCAM1,VCAN,VEGFA,XIAP	Akt,ERK1/2,FOS,JUN,NFKB1,NFKB2,NFKBIA,NFkB (complex),RELA,RELB,SMAD3,SP1,STAT3,TNF,TP53
Ins1		other	Inhibited	-2.409	6.39E-07	ADIPOQ,ANGPTL4,AP2M1,APAF1,AQP7,ASGR2,CCL5,CCNE1,CDKN1A,CEBPD,CNN1,COL1A1,COX7A2,CRYAB,DDIT3,DHFR,DYNLL1,EDN1,EGR1,EGR2,EIF4EBP1,ERP29,FABP3,FBP2,GAPDH,HP,HSD11B2,IGFBP4,IL10,IL1B,IL6,IL6ST,IMPDH2,INSR,ITGA6,JUNB,LDHA,LDHB,LGALS3BP,LIFR,LRP1,MBP,MIF,NDUFB9,NDUFS4,NPY,NR1H3,PIK3R1,PIKFYVE,PKLR,PLAT,PLIN1,PLIN2,POMC,PPIB,PRKCB,PRKCZ,PTGS2,RBL2,RETN,RRM2,SDHB,SOCS3,SOD2,SPARC,TF,THRSP,TIMP1,TIMP2,TK…	CEBPB,Creb,D-glucose,EGR1,FOS,IGF1,IL1B,Ins1,JUN,LEP,MYC,NFKB1,NFKBIA,NFkB (complex),PPARG,RELA,SP1,STAT3,TNF,TP53
SPI1		transcription regulator		-0.985	6.54E-07	ARID3A,BAX,CCL17,CCL22,CCND2,CD14,CD209,CDKN1A,CHI3L1,CSF1,CSF3R,ETS2,FCER1G,FCGRT,FES,FUT7,GPX1,HK3,HMBS,IL10,IL12B,IL1B,IL1RN,IL7R,IMP4,IRF9,ISG15,ITGA4,ITGAM,MBP,MEF2C,MS4A1,MYB,NCF1,NCF4,NOL6,POLR1D,PSMB10,PSMB8,PSMB9,PTGS2,SPP1,TCP1,TFEC,TK1,TLR2,TLR4,TREM1	FOS,IL1B,IL6,IRF1,IRF8,JUN,NFKB1,NFKBIA,NFkB (complex),RELA,RNA polymerase II,SP1,SPI1,STAT1,STAT3,TNF,TP53
HMGA1		transcription regulator		0.955	6.66E-07	ACTA2,ALPL,BCL2,CAV2,CCND2,CLCN6,COL1A1,COL1A2,COL4A1,COL4A2,CRYAB,CTSC,CTSH,DDIT3,EGR1,FOSL2,FSTL1,GNA15,H19,HCK,IER3,IGFBP4,IGFBP7,IL6,INSR,ITGAL,JUNB,LAMB1,LY6E,MGAT1,MMP9,PTGS2,PTPRU,PVRL1,RAN,SDC4,SERPINH1,SHC3,SLC27A2,SOX4,SPARC,TAGLN	CEBPB,Creb,EGR1,ERK,ESR1,HMGA1,IL4,Ins1,JUN,NCOR2,NFKBIA,NFkB (complex),PPARA,PPARG,RELA,SMAD3,SP1,SREBF1,STAT3,STAT6,TP53,estrogen receptor
mycophenolic acid		chemical drug		-0.654	6.90E-07	ACTA2,ADM,ANPEP,ATF3,AZGP1,CCL2,CCL20,CCND2,CD63,CDKN1A,CLDN1,CXCL6,CXCL8,CXCR4,DAPP1,EDN1,ETS1,GNL3,HSPA5,IL1B,IL6,MYBL1,NPY,OLR1,PTGS2,SERPINB2,SOD2,TNFAIP3,UGCG	ALB,CTNNB1,EDN1,ELK1,FOS,HIF1A,JUN,NFKB1,NFKB2,NFKBIA,NFkB (complex),P38 MAPK,RELA,SMAD3,SP1,STAT3,TP53,mycophenolic acid
SPHK1	-0.649	kinase		-1.088	7.43E-07	CCL17,CCL22,CCL5,CDKN1A,COL1A2,CXCL8,DEFB4A/DEFB4B,EGR1,IL10,IL1B,IL33,IL6,PTGS2,SELP,SOCS3,TIMP1	ERK1/2,IKBKB,JUN,NFKB1,NFKBIA,NFkB (complex),P38 MAPK,RELA,SMAD3,SP1,SPHK1,STAT3,TP53
prednisolone		chemical drug	Activated	2.116	7.56E-07	ADORA2A,ALS2,APC,APOE,BAG3,BAK1,BAX,BCL2,BID,BYSL,CCL2,CD163,CD40LG,CEBPD,CTSB,CXCL10,CXCR4,CYGB,DAD1,DRAM1,EDN1,FADD,GM2A,GPX3,HSP90AA1,IL10,IL1B,IL6,INSR,ISG20,ITGA4,ITGAM,KCTD12,KLF9,MRPS16,NFIL3,NR3C1,PARK7,PGK1,PLAT,POMC,PPCDC,PRDX1,PRDX2,PTGS2,RNF111,RNF38,SLC29A3,SOD2,SPON2,SPP1,TNFAIP3,TNFRSF11B,TUBA4A,ULK2,UTRN,UVRAG,ZFP36L2	CREBBP,CSF2,Creb,IL1B,JUN,NFKB1,NFKBIA,NFkB (complex),NR3C1,NR3C2,NRIP1,RELA,STAT1,STAT3,TP53,prednisolone
lipid A		chemical toxicant	Inhibited	-2.353	7.84E-07	ABCA1,AICDA,C2,C3,CCL2,CCL5,CD14,CSF3,CXCL10,CXCL8,FCGR1A,IL10,IL12B,IL1B,IL6,IRG1,MARCO,OLR1,THBS1	CD14,CREB1,IL10,IRF1,IRF8,IRF9,JUN,NFATC2,NFKB1,NFKBIA,NFkB (complex),Nfat (family),RELA,STAT1,STAT2,STAT3,TLR4,lipid A
nitrofurantoin		chemical drug	Inhibited	-2.163	8.09E-07	A2M,ADAMTS1,ANXA2,APOE,ASL,ASNS,BAX,BTG2,C3,C4A/C4B,CP,CTSB,CXCL10,DBI,DDIT3,EIF4E,GPNMB,GSS,HSPA5,ID1,IER3,IL10,IL1B,IL6,ITGB1,ITGB4,LBP,PCYT1A,PLAT,PRDX1,PRDX2,PRKCB,S100A10,S100A11,SDC1,SELENBP1,SEPP1,SLC27A2,SPP1,STMN1,TIMP1,TNFRSF12A,TXN,VCAM1,VEGFA,YWHAZ
IL6R	0.759	transmembrane receptor	Inhibited	-2.662	8.11E-07	A2M,ABCC3,CCL2,CCL5,CDKN1A,CXCL10,CXCL6,CXCL8,HP,HUWE1,IL10,IL1B,IL6,IL6ST,MMP9,NAMPT,NPY,PTGS2,SOCS3,TIMP1,TNFRSF11A,TNFRSF11B,VCAM1,VEGFA	CEBPA,ERK1/2,IL6,IL6R,JUN,LDL,NFKB1,NFKBIA,NFkB (complex),PPARA,PTGS2,RELA,SMAD3,SP1,STAT1,STAT3,TP53
E. coli B5 lipopolysaccharide		chemical - endogenous non-mammalian	Inhibited	-2.561	8.21E-07	ACKR1,ADAMTS1,BCL3,BCL6,CCL17,CCL19,CCL2,CCL20,CCL22,CCL24,CCL25,CCL5,CCR1,CCR10,CCR4,CD83,CDKN1A,CSF3,CSF3R,CXCL10,CXCL6,CXCL8,CXCR2,CXCR4,EGFR,ETS2,GCLC,GPX1,HSD11B1,IFIT1,IL10,IL12B,IL1B,IL6,IL6R,IL6ST,IL7R,ISG20,ITGAL,JUNB,LIF,NCF1,PAX5,PSMA5,PTGS2,SDC1,SELENBP1,SEPP1,SEPSECS,SOCS3,SOD2,TGFBR1,TGFBR3,THBS1,TLR2,TLR4,TLR7,TNFAIP3,TREM1,VEGFA,VTN,XIAP	E. coli B5 lipopolysaccharide,IL10,IL1B,IL6,JUN,NFKB1,NFKBIA,NFkB (complex),RELA,STAT1,STAT3,TNF
FN1		enzyme		0.960	8.33E-07	ACP5,ACTA2,ADD1,APOE,BCAT1,BCL2,CCL2,CCL5,CCNE1,CCNI,CCT4,CD83,CDK4,CDKN1A,COL1A1,COPS5,CXCL8,DDX3X,EGFR,EIF5A,G3BP2,GFRA2,GPX1,IL1B,IL6,ITGA4,ITGAM,ITGAV,ITGB1,KIF21B,LGALS8,MGP,MMP9,NES,PDGFRA,PREB,PSMC1,PTGER4,RASSF2,RNF125,SDC1,SDC4,SOCS3,SPARC,SPP1,TAGLN,THBS1,TIMP2,TOMM22,UBE2H,XIAP,YWHAZ	CTNNB1,Ca2+,Creb,FN1,HIF1A,ITGB1,JUN,MAPK14,NFKB1,NFKBIA,NFkB (complex),RELA,SMAD3,SMAD4,SP1,STAT1,STAT3,STAT5A,TNF,Tgf beta
INHA		growth factor		1.473	8.61E-07	ACTA2,ACTG2,ADAMTS1,AREG,BAX,BCL2,CCND2,CCNE1,CDK4,CNN1,COCH,COL1A2,COL3A1,COL4A3BP,COL4A5,DNAH7,EGFR,EMILIN2,FST,HAS2,IGFBP4,LMNA,LRP11,MATN2,MYO18A,PIK3R1,PRSS23,PTGS2,PTX3,SFRP4,SMAD7,TBCEL,TP53INP1	CREB1,EGR1,FSH,INHA,INHBA,JUN,NFkB (complex),RB1,SMAD2,SMAD3,SMAD7,SP1
ANXA1	-2.066	enzyme		1.277	9.45E-07	ANXA1,ANXA2,CCL2,CCR10,CSF1,CXCR4,FARSA,IL1B,IL6,ITGAM,POMC,PTGS2,SELL,TIFA,TLR4	ANXA1,CEBPB,CREBBP,CXCL8,IL1B,IL6,JUN,NFKB1,NFKBIA,NFkB (complex),NR3C1,RELA,RNA polymerase II,STAT1,STAT3,hydrocortisone
BRD4	0.497	kinase		-1.342	1.05E-06	ABCC4,ACSL5,BCL2,CCR1,CXCR4,DCTPP1,DERL3,FKBP11,FOSL2,IL7R,KAT2A,KCNA3,KCNQ5,MLF2,MTHFD1L,MYB,NME1,POLE2,PTPN22,RNF125,SFXN4,SLC16A9,SLC38A5,SORD,SRM
lipoteichoic acid		chemical - endogenous non-mammalian		-1.897	1.13E-06	BCL2,CCL2,CCR1,CD14,CD83,CSF3,CXCL10,CXCL8,CXCR4,DEFB4A/DEFB4B,EBI3,IL10,IL12B,IL1B,IL1RN,IL6,MMP9,PTAFR,PTGS2,SELP,TLR2,TLR4,TLR7,TNFRSF11B	IFNG,IL10,IL17A,IL1B,IRF1,NFKB1,NFKBIA,NFkB (complex),RELA,STAT1,STAT3,TLR2,lipoteichoic acid
ramipril		chemical drug	Activated	2.515	1.16E-06	COL1A1,COL1A2,COL3A1,COL4A1,COL4A2,COL4A5,LAMB1,LAMC1,MMP9,PTGS2,TIMP1,TIMP2,TLR4,VEGFA
MITF		transcription regulator	Activated	2.932	1.21E-06	ACO2,ACP5,ALCAM,APOE,APOLD1,BCL2,CAPN3,CCNG2,COL1A1,CTSG,CXCL8,DSTYK,FBXO32,FMOD,GM2A,GPNMB,GPR137B,GZMB,IL6R,INPP4B,ITGA4,ITPKB,LYST,MBP,MDH1,MGP,MICAL1,NR3C1,PAX6,PRF1,RAB27A,SDC1,SERPINF1,SLC7A8,SNAI1,SOX5,ST3GAL6,STX7,TBC1D16,TDRD7,TPH1,UBL3,ZFYVE16	CEBPA,CEBPB,MITF,NFKB1,NFkB (complex),RELA,SMAD3,SMAD4,SMAD7,SP1,STAT1,STAT3
E2F1		transcription regulator		0.137	1.25E-06	ABCB1,ACSL5,ADIPOQ,ADK,ALG5,ALPL,APAF1,ATAD2,AURKA,BAK1,BAX,BCL2,BCS1L,BID,BMI1,CA2,CALR,CCND2,CCNE1,CCT2,CCT4,CD9,CDK4,CDKN1A,CITED2,CKB,CLIC1,CRIP2,CRYAB,CTSB,DHFR,EGR1,EGR2,EIF3I,EYA3,FGFR2,FHDC1,FOXO1,FOXO3,GM2A,H19,HLTF,HSP90B1,HSPD1,HSPE1,JMY,KCNA3,MAF,MAGEF1,MDH1,MYB,NCOA3,NEDD8,NFKBIB,NMI,NPAT,NRIP1,NUDC,NUSAP1,PA2G4,PAWR,PDCD5,PDK1,PHB,PIK3R1,PRDM2,PSMB9,QKI,RAN,RCOR1,RHOBTB2,RND3,RRM2,R…	Akt,CCND1,CDKN1A,CEBPB,E2F1,E2F4,HDAC1,JUN,MYC,MYOD1,NFKB1,NFKBIA,NFkB (complex),RB1,RELA,SP1,STAT3,TP53,TP73,doxorubicin
testosterone		chemical - endogenous mammalian	Inhibited	-2.648	1.27E-06	A2M,ADIPOQ,ALDOA,ANPEP,ANXA1,ATP2B1,ATP5F1,ATP6V1F,BCL2,BCL2L15,CCNE1,CDKN1A,COX5A,DDX3Y,EGFR,EGR1,EIF2S1,ESR2,FADD,FGFR2,FOSB,FOSL1,FOSL2,FST,GMFB,GPX4,HPCAL4,HSP90AB1,HSPA1A/HSPA1B,HSPD1,ID1,IL6,ITGB1,KRAS,MGST1,MX1,NPY,NTRK1,PARP1,PDAP1,PDE3B,PDE5A,PDIA4,POMC,PRKCB,PRKCE,PRKCZ,PSMA1,PSMA2,PSMB1,PSMC3,PTCH1,PTGS2,RPS4Y1,SCNN1A,SDC1,SELP,SLC38A5,SMARCC1,SNRNP25,SOD2,TBXAS1,TCEB1,TF,TGFBR1,THBS1,…	CEBPB,CTNNB1,Creb,EGFR,EGR1,ESR1,FGF2,FOS,IGF1,IL6,JUN,NFKB1,NFKBIA,NFkB (complex),RELA,SMAD3,SP1,STAT1,STAT3,TP53,beta-estradiol,testosterone
BAX	-0.729	transporter		-0.809	1.28E-06	APAF1,BAK1,BAX,BCL2,CCL5,CDC25C,CDKN1A,CTSB,CTSH,CXCL10,DNAJB9,EDEM1,ETV1,IFITM2,IL6,IRF7,MMP9,PDIA6,TIMP1,XBP1,XIAP	BAK1,BAX,BCL2,CEBPB,Creb,FOS,IRF3,JUN,MYC,NFE2L2,NFKB1,NFKBIA,NFkB (complex),PARP1,RELA,SP1,STAT3,TP53,TP73
DDX58	-2.130	enzyme	Inhibited	-3.543	1.28E-06	CCL5,CXCL10,DDX58,IFI27,IFI35,IFI44,IFIH1,IFIT1,IFIT2,IFIT3,IL6,IRF3,IRF7,ISG15,ISG20,NMI,OAS1,PTGS2,RSAD2,SOCS3,STAT2	CREBBP,DDX58,IFNB1,IRF1,IRF3,IRF7,Interferon alpha,JUN,MAVS,NFkB (complex),RELA,STAT1,STAT2,STAT3
bortezomib		chemical drug		-1.469	1.37E-06	ALPL,BAG3,BAK1,BAX,BCL2,CALR,CASP1,CCL22,CCL5,CCND2,CDK4,CDKN1A,CRYAB,CXCL10,CXCL8,CXCR4,DDIT3,DKK1,DNAJA1,DNAJB1,FOXO1,GADD45B,GPNMB,HSP90AA1,HSPA1A/HSPA1B,HSPA5,HSPE1,IL12B,IL1B,IL33,IL6,IL6ST,KLF9,LIF,LTBR,MS4A1,MX1,PFN2,PTCH1,PTGS2,RSAD2,SDC1,SRXN1,UCHL1,VCAM1,XBP1,XIAP	Akt,ERK1/2,JUN,Jnk,NFKB1,NFKBIA,NFkB (complex),PPARG,RELA,SMAD3,SP1,STAT3,TP53,bortezomib
troglitazone		chemical drug		1.527	1.40E-06	ABCA1,ABCG1,ACTA2,ADIPOQ,AK2,ANGPTL4,ANXA2,APC,AQP3,AQP7,ARHGEF19,ATF3,ATP2B1,AXIN2,BAK1,BAX,BCL2,BMP1,C3,CARS,CAV2,CCL2,CCL5,CCND2,CDK4,CDKN1A,CEBPD,CEP135,CIDEC,COL1A1,COL1A2,COL4A1,COX7A1,CRYAB,CXCL10,CXCL6,CXCL8,CXCL9,DBI,DCN,DDIT3,EGR1,ETS1,FABP3,FOSL1,GLO1,HIPK3,HMGB3,HSPA5,IFI16,IL1B,IL6,ITGA6,KIF14,MKI67,MMP9,MRPL47,MYB,NAGK,NCF1,NR1H3,NRIP1,P4HA1,PADI2,PDE3B,PDGFRA,PLIN1,PLIN2,PTGS2,PTPN…	CEBPA,D-glucose,EGR1,ERK1/2,JUN,LDL,MYC,NFKB1,NFKBIA,NFkB (complex),PPARA,PPARG,RELA,SMAD3,SP1,STAT1,STAT3,TNF,TP53,troglitazone
HRG		other		-0.653	1.46E-06	C1QB,CCL24,CD83,CXCL14,CXCR4,FCGR1A,FCGR3A/FCGR3B,HLA-DQA1,SNAI1,SPARC,SPP1,TIMP1
GLI1		transcription regulator		-1.059	1.53E-06	ASPM,BCL2,CCL26,CCND2,CDKN1A,CMBL,CMPK2,COL1A1,DKK1,DRG2,EGR3,GMFG,HUWE1,IDS,IGFBP6,IGFBP7,JUP,LMNA,LZTS1,MEF2C,MMP11,MMP9,MRPS6,MTMR1,NAV3,NES,PAPSS2,PCOLCE2,PDGFRA,PGM2L1,PIM1,PLOD1,POMC,PRKCE,PTCH1,PVR,RAB34,S100A9,SESN3,SH2B3,SNAI1,SOX5,SPP1,SYNE1,TNFSF13B,TUFM,VEGFA,WIF1,ZC3HAV1L	CEBPB,CTNNB1,EGR1,ESR1,GLI1,HDAC1,Histone h3,IRF3,JUN,MYC,NFKB1,NFkB (complex),RELA,RNA polymerase II,RUNX2,SMAD3,SMAD4,SP1,STAT3,TP53,TP73,VEGFA
tributyrin		chemical drug		-1.310	1.57E-06	ADM,ATF3,ATP2A3,AZGP1,CCL2,CCL20,CDKN1A,CLDN1,CXCL6,CXCL8,CXCR4,DAPP1,EDN1,ETS1,HSPA5,IL1B,IL6,MYBL1,OLR1,PTGS2,SERPINB2,SOD2,TNFAIP3,UGCG	CTNNB1,HDAC1,HDAC4,HIF1A,NFKB1,RUNX2,SP1,SP3,TP53,tributyrin
reactive oxygen species		chemical toxicant		-1.951	1.58E-06	ACTA2,ADIPOQ,BAX,BCL2,CASP1,CCL2,CCL5,CDKN1A,CSF3,CXCL8,CXCR4,DDIT3,DEFB4A/DEFB4B,EDN1,EGFR,EIF4EBP1,ETS1,FOXO3,GLRX,GZMB,HPSE,HSPA5,IL1B,IL6,LPIN1,PHB,PRDX5,PRF1,PTGS2,RRAD,SOD2,TLR2,TNFAIP3,VCAM1,VEGFA	JUN,NFE2L2,NFKB1,NFKB2,NFKBIA,NFkB (complex),P38 MAPK,RELA,SMAD3,SP1,STAT3,TP53,glutathione,reactive oxygen species
tosedostat		chemical drug	Inhibited	-2.212	1.66E-06	ASNS,ATF3,CARS,CCNG2,CDKN1A,CHAC1,CLEC7A,CTH,CXCL8,DDIT3,PPP1R15A,RETN,SARS,SDC1,VEGFA
PI3K (family)		group		-1.040	1.69E-06	ABCA1,ABCG1,ADM,CCL2,CCNG2,CXCL10,CXCL8,CXCR4,DDIT3,FBXO32,FOXO1,FOXO4,GCLC,HSPA5,IL10,IL12B,IL6,ITGA6,ITGB1,MMP9,PRKCZ,PTGS2,SLC4A7	AKT1,Akt,CTNNB1,EGR1,ERK1/2,FOXO1,FOXO3,JUN,NFKB1,NFKBIA,NFkB (complex),P38 MAPK,PI3K (family),RELA,SIRT1,SMAD3,SP1,STAT3,TP53
homocysteine		chemical - endogenous mammalian	Inhibited	-2.826	1.75E-06	ANXA2,ATF3,CCL2,CCL5,CDKN1A,CLDN5,CXCL10,CXCL8,DDIT3,EEF1D,FOSL2,HCAR2,HSPA5,ID1,IL6,ITGAM,OLR1,PRDX1,PRDX2,PTGS2,RETN,SOCS3,TIMP1,VCAM1,VEGFA,XBP1	ALB,ELK1,ERK1/2,FOS,HIF1A,JUN,NFKB1,NFkB (complex),Nr1h,P38 MAPK,RELA,SMAD3,SP1,SREBF1,STAT3,TP53,cholesterol,homocysteine
androgen		chemical drug		-0.253	1.76E-06	ADI1,ALDH6A1,APOD,AXIN2,BCL2,BMP6,BTG2,C4A/C4B,CA12,CA2,CALR,CDC25C,COL4A2,CTSB,CXCR4,EPS15,ETS1,ETV3,FES,FGF23,FGFR2,FOSL1,FOXO3,GJA1,ITGAM,MMP9,NES,NTRK2,PARK7,PIK3R1,PIM1,PRKCB,PTGS2,SDC1,SDC4,SFRP2,SMAD3,SOX4,STEAP1,TRADD,VMP1,WIF1,WNT5A	Akt,CTNNB1,Ca2+,Creb,ERK,HDAC1,JUN,NFKB1,NFKBIA,NFkB (complex),PI3K (complex),RELA,RUNX2,SMAD3,SMAD4,SP1,STAT3,androgen
gentamicin		chemical drug	Inhibited	-3.336	1.91E-06	ALCAM,ALPL,AQP1,ASL,ATF3,BAX,BTG2,BTG3,C4A/C4B,CALR,CCL2,CD9,CDK13,CSRP2,CXCL10,DDIT3,DECR2,EGR1,EIF2B4,GFER,GNL3,H3F3A/H3F3B,HIVEP2,HSD11B2,HSP90AA1,HSP90B1,HSPA1A/HSPA1B,HSPA5,HSPB1,HYOU1,IL1B,IRF7,JUNB,KLF6,KMO,KYNU,LITAF,LOC102724828/MRPL23,MAF,MAPKAPK3,MPST,MYBBP1A,NME1,NR1D2,NUDC,PDIA4,PFDN2,PHGDH,PLIN2,PSMB8,RBP4,RPS27L,RUVBL1,S100A1,SPP1,TARS,TIMP1,TMEM120A,VCAM1,YBX3	CAT,ESR1,Histone h3,IRF3,JUN,NFKBIA,NFkB (complex),P38 MAPK,RELA,RNA polymerase II,SMAD3,SP1,STAT1,STAT3,TP53,gentamicin
IFI16	-1.217	transcription regulator	Inhibited	-2.714	1.95E-06	AREG,BAX,CCL2,CCL20,CCL5,CCR4,CDKN1A,CSF3R,CXCL10,CXCL8,DHFR,EDN1,GPX1,IFI16,IL1B,IL1RN,IL2RB,IL6,IL7R,KPNA1,MGST1,MIF,PIM1,STAT2,VCAM1	CEBPB,CREBBP,EGR1,ESR1,IFI16,IRF3,IRF7,JUN,NFKB1,NFKB2,NFKBIA,NFkB (complex),RELA,SMAD3,SP1,STAT1,STAT3,TP53
methotrexate		chemical drug		0.798	2.03E-06	ABCA1,ADORA2A,ADORA3,ALDOA,BTG2,C1QB,C1R,C2,C3,C6,CASP4,CCL19,CCL2,CCL25,CCL5,CCL8,CDKN1A,CFB,CLEC11A,COL4A1,CR2,CSF1,CXCL10,CXCL8,CXCR2,CYCS,DHFR,ENTPD2,FAR1,GAPDH,GPI,GZMA,HSD11B1,ID1,IL1B,IL6,INSR,LBP,LPIN1,MASP2,MECR,NR3C1,PCYT1A,PFN2,PRDX1,PRKCB,PTGS2,S100A11,SDS,SELL,SEPP1,SLC27A2,SOCS3,SPP1,TNFRSF11B,TOB1,TP53INP1,VCAM1,ZBTB43	ERK1/2,IKBKB,IL1B,JUN,NFKB1,NFKBIA,NFkB (complex),RELA,SMAD3,SP1,STAT3,TNF,methotrexate
ESR1		ligand-dependent nuclear receptor		-0.932	2.05E-06	ABCA3,ABCB1,ADA,APOE,AQP1,AQP9,AREG,AXIN2,BAX,BCL2,C1QTNF5,C1QTNF6,C3,CA2,CALML4,CAV2,CCL2,CCL20,CCNE1,CCNG2,CDKN1A,CELSR2,CKB,CREBBP,CSAD,CTSB,CXCL8,DMP1,EDN1,EFEMP1,EGFR,EGR1,EIF5A,ESR2,FAM102A,FBLN1,FKBP4,FOSL1,FOSL2,FST,GJA1,GREM1,GUCY1B3,H19,ID1,IER3,IFI27,IL1B,IL6,INSR,ISG20,ITGA6,KLHL24,KLRC4-KLRK1/KLRK1,LBP,LOXL4,MINOS1,MKI67,MMP9,MTA3,MYB,NCOA3,NME1,NRCAM,PDCD5,POR,PPP5C,PRSS23,PTGS2,PTX…	4-hydroxytamoxifen,CREBBP,CTNNB1,ESR1,ESR2,HDAC1,JUN,NCOR2,NFKB1,NFKBIA,NFkB (complex),RB1,RELA,SP1,STAT3,TP53,beta-estradiol,estrogen,estrogen receptor,fulvestrant,tamoxifen
FOXO3	1.362	transcription regulator		0.159	2.09E-06	APAF1,ATP6V0D2,CCND2,CCNG2,CDK4,CDKN1A,CXCL10,CXCL8,DDIT3,DEFB4A/DEFB4B,EGR1,EGR2,EIF4EBP1,FBXO32,FGFR2,FOSB,FOXO1,FOXO3,FOXO4,GADD45B,GPX1,GRB14,IER3,IL10,IL6,IMPDH2,JUNB,MKI67,MMP9,NAMPT,NOL3,PIK3CA,PPP1R15A,PRDX5,RBL2,SATB1,SESN1,SLC1A4,SLC40A1,SLC7A1,SNAI1,SOD2,TNFRSF1A,TXN2	Akt,CEBPB,E2F1,EGR1,FOXO1,FOXO3,JUN,MYC,NFKB1,NFKBIA,NFkB (complex),PPARG,RB1,RELA,RUNX2,SIRT1,SP1,STAT3,TP53,TP73
ATP		chemical - endogenous mammalian		-1.532	2.10E-06	ADAMTS9,BAX,CASP1,CD14,CD83,CLDN1,CXCL10,CXCL8,CXCR4,FOXO1,FOXO3,GCLC,IL10,IL12B,IL1B,IL1RN,IL33,IL6,ITGA4,ITGAM,MBP,P2RX7,P2RY2,PAX6,PTGS2,SELL,SPHK1,THBS1,TLR4,TUBB3,TXN,VCAM1	ATP,Creb,ERK,FOS,IL10,IL1B,JUN,NFKB1,NFKBIA,NFkB (complex),PI3K (complex),RELA,SMAD3,SP1,STAT3,TP53
PRDM1		transcription regulator		-1.285	2.22E-06	ADA,AICDA,ALPL,ANGPTL4,AXIN2,BCL6,CCL20,CHI3L1,CLTA,CRISPLD2,CSF3,CXCL6,CXCR4,ECM1,EGR2,FOSL1,FZD2,GBE1,GNLY,HLA-DQA1,IGJ,IL10,IL1B,IL6,ITGA4,ITPR1,LGALS1,MALL,MT2A,NFAT5,PAX5,PDCD1,PROX1,PSMB10,PSMB8,RASSF2,RGS18,RSAD2,S100A8,S100A9,SCARA5,SMAD3,SNAI1,SWAP70,TNFRSF13B,TRIB1,TRIM38,XBP1	CEBPA,CEBPB,CREB1,CSF3,CTNNB1,ESR1,Histone h3,IRF3,IRF8,IRF9,IgG,Immunoglobulin,NFKB1,NFkB (complex),PRDM1,RELA,RNA polymerase II,SP1,STAT1,STAT2,STAT3,STAT6
IRF2		transcription regulator		1.282	2.35E-06	BCL2,CASP1,CDKN1A,CEACAM1,CXCL10,DST,IFI35,IL12B,IL1B,IL6,IRF7,ISG15,OAS1,PSMB10,PSMB8,PSMB9,PSME1,PSME2,PTGS2,TLR4,TRIM21,USP18,VCAM1	ERK1/2,HDAC1,Hdac,Histone h4,IRF1,IRF2,IRF7,IRF8,IRF9,NFkB (complex),RELA,RNA polymerase II,SMAD3,SP1,SPI1,STAT1,STAT2,STAT3
allopurinol		chemical drug		-1.926	2.37E-06	A2M,ADAMTS1,ANXA1,ANXA2,ASNS,C4A/C4B,CD14,CP,CXCL10,EFEMP2,EMP3,FBLIM1,GPNMB,IER3,IL1B,ITGB4,PSMB10,PSMB8,PTGS2,RCN1,RFTN1,S100A10,S100A11,SPP1,TES,TIMP1,TNFRSF12A,UPP1	Akt,Creb,ERK,IRF8,IRF9,JUN,NFKB1,NFKBIA,NFkB (complex),P38 MAPK,RELA,SMAD3,STAT1,STAT2,STAT3,allopurinol
SMAD3	0.793	transcription regulator		-0.505	2.46E-06	ACTA2,AREG,ARID3A,BCL2,BGN,BMP6,CCL2,CCND2,CCNE1,CCNG2,CDK4,CDKN1A,COL1A1,COL1A2,COL3A1,COL6A3,COL7A1,CXCL10,DES,EGR1,ELN,ESR2,FBLN1,FST,GADD45B,GZMA,GZMB,HAS2,HP,ID1,IL12B,IL1B,IL6,INPP5D,ITGB1,JUNB,LUM,MBOAT2,MMP9,NOV,POR,SKIL,SMAD3,SMAD7,SNAI1,SPP1,TAGLN,TF,TGFBR1,THBS1,TIMP1,TPM2,VEGFA	CTNNB1,ERK1/2,JUN,NFKB1,NFKBIA,NFkB (complex),RELA,SMAD1,SMAD2,SMAD3,SMAD4,SMAD7,SP1,STAT3,TGFB1,Tgf beta
advanced glycation end-products		chemical - endogenous mammalian		-1.250	2.62E-06	ABCA1,ABCG1,BAX,BCL2,BSG,CCL2,CDKN1A,CLDN5,CXCL8,FOXO1,GJA1,IL6,MKI67,MMP9,PTGS2,SERPINF1,SPP1,VCAM1	Akt,Creb,ELK1,ERK,ERK1/2,ESR1,FOS,JUN,Mapk,NFKB1,NFKBIA,NFkB (complex),RELA,SMAD3,SP1,STAT3,advanced glycation end-products,nitric oxide
NFATC2	1.213	transcription regulator		-1.513	2.63E-06	ABCA1,ACP5,BATF,BBX,CCNE1,CD40LG,CDK4,CDKN1A,CITED2,CMPK2,CRYAB,CXCL10,EDN1,EGR2,EGR3,FGL2,IFIT2,IFIT3,IKZF1,IL10,IRF7,ISG15,ISG20,ITPR1,LDHA,NMI,PDZD2,PELI1,PLAT,PML,PPP3R1,PTGS2,REL,RSAD2,SLC3A2,SLCO3A1,SOCS3,STAT2,TNFSF8,ZBTB32	BCL6,IFNG,IL4,IL5,IRF1,JUN,NFATC2,NFATC3,NFKB1,NFKBIA,NFkB (complex),RELA,STAT1,STAT3,STAT5A,STAT5a/b,STAT6,TNF
SASH1		other	Inhibited	-2.600	2.63E-06	BBX,CCND2,CITED2,CMPK2,CXCL10,EDN1,FGL2,IFIT2,IFIT3,IL12B,IL6,IRF7,ISG15,ISG20,MARCO,NMI,PELI1,PLAT,PML,PTGS2,RSAD2,SLCO3A1,STAT2,TNFSF8,TRIM21
PTGER2		G-protein coupled receptor		-0.385	2.66E-06	AREG,ARFGEF1,ASPM,AURKA,CENPF,CFP,CKS2,CLEC6A,CXCL8,CXCR2,CXCR4,DEPDC1,ECM1,EGR1,HUWE1,IL10,IL1B,IL6,ITGAL,KIF11,KIF15,MKI67,MMP9,NUSAP1,PIM1,PTGS2,SPP1,THBS1,TIMP1,TIMP2,TREM1,VEGFA	CSF2,Creb,ERK,ERK1/2,IL13,JUN,NFKB1,NFKBIA,NFkB (complex),PTGER2,RELA,SMAD3,SP1,STAT3,STAT6,TP53,prostaglandin E2
CCND1		transcription regulator		0.788	2.71E-06	ABCC4,AQP3,AREG,ASPM,ATAD2,ATP6V0E1,AURKA,AZGP1,BCL2,BRIP1,BRWD1,CCND2,CCNE1,CD6,CDCA7,CDK4,CDKN1A,CENPF,CLPB,CLSPN,COL1A1,COL5A2,CPNE3,DEPDC1,E2F8,EGFR,EIF5A2,ELOVL7,GAS2L3,H2AFJ,HERC3,HJURP,HOMER2,IER3,ITGAV,KIF11,KLHL24,LCORL,LNP1,MAFF,MAML3,MESDC2,MTMR1,MYBL1,QKI,ROR2,RRM2,SATB1,SELENBP1,SERF2,SLC9B2,SOX4,SPP1,STOM,TIAM1,TMEM219,TOR3A,TP53INP1,TSC1,UAP1,USE1,UTRN,ZNF367	Akt,CCND1,CDKN1A,CTNNB1,E2F1,E2F4,HDAC1,JUN,MYC,NFKB1,NFKBIA,NFkB (complex),RB1,RELA,RNA polymerase II,SP1,SP3,STAT1,STAT3,TP53,TP63,caspase
15-deoxy-delta-12,14 -PGJ 2		chemical - endogenous non-mammalian		1.220	2.72E-06	ACTA2,ADAMTS4,BAK1,BAX,BCL2,CAV2,CCL2,CCL5,CCND2,CDC25C,CDK4,CDKN1A,CEBPD,COL1A1,COL1A2,CTSB,CXCL10,CXCL8,CXCL9,DDIT3,DDX58,DNAJB1,EGR1,FKBP4,GCLC,HSPB1,HTRA3,IL10,IL1B,IL6,ITGAM,MMP9,MYB,NFKBIB,P4HA1,PARP1,PDGFRA,PRDX1,PTGES2,PTGS2,REL,SOCS3,SPP1,TBXAS1,VCAM1,VEGFA,XIAP	15-deoxy-delta-12,14 -PGJ 2,ERK1/2,JUN,NFKB1,NFKB2,NFKBIA,NFkB (complex),PI3K (complex),RELA,RELB,SMAD3,SP1,STAT3
IFN type 1		group	Inhibited	-2.300	2.72E-06	BCL2,BCL6,BST2,CCL5,CXCL10,CXCL8,DDX58,DHX58,IFI16,IFIH1,IFIT1,IFIT2,IL12B,IL6,ISG15,MMP9,PML,STAT2,UBA7	CEBPA,FADD,IFN type 1,IRF1,IRF3,IRF7,IRF8,IRF9,Interferon alpha,NFKB1,NFkB (complex),RB1,RELA,STAT1,STAT2,STAT3
stallimycin		chemical drug	Inhibited	-3.469	2.72E-06	CSF1,CXCL10,CXCL8,IFI16,IFI27,IFI44,IFI6,IFIH1,IFIT1,IFIT2,IFIT3,IL1B,IL6,IL7R,IRF7,ISG15,MX1,OAS1,PML	CEBPA,CEBPB,IRF8,IRF9,JUN,MYC,NFKB1,NFkB (complex),RELA,STAT1,STAT2,STAT3,TP53,TP73,stallimycin
CNOT7		transcription regulator			2.81E-06	BST2,CLDN1,CMPK2,HERC6,IFI27,IFI35,IFI6,IFIT5,ISG15,LGALS3BP,OAS1,OAS2,PARP12,PSMB8,UBE2L6	CNOT7,IRF8,IRF9,NFkB (complex),STAT1,STAT2,STAT3
tosylphenylalanyl chloromethyl ketone		chemical - protease inhibitor	Activated	2.044	2.98E-06	BAK1,BCL2,CCL2,CXCL8,GCLC,GZMB,IL6,NFKBIB,PRF1,PTGS2,SMAD7,VCAM1	Akt,BCL2,Creb,FOS,JUN,NFKB1,NFKB2,NFKBIA,NFkB (complex),RELA,RELB,STAT3,tosylphenylalanyl chloromethyl ketone
nitric oxide		chemical - endogenous mammalian		-1.397	3.05E-06	AHR,APAF1,ARID1B,ATF3,BAX,BCL2,CDKN1A,CTSH,CXCL10,CXCL8,DDIT3,DPYSL3,EDN1,EGR1,GCLC,HPRT1,HSP90AA1,HSP90AB1,IER3,IL10,IL12B,IL1B,IL6,IL7R,JUNB,MGST1,MKI67,MMP9,NPY,NR3C1,PDIA4,PRDX5,PTGS2,SLC23A2,SMARCC1,SPP1,THBS1,TIMP2,TK1,TNFSF13,TNFSF13B,VEGFA,XIAP	BCL2,Creb,ERK,FOS,JUN,NFKB1,NFKBIA,NFkB (complex),P38 MAPK,RELA,SMAD3,STAT3,TNF,nitric oxide
vancomycin		chemical drug	Inhibited	-2.640	3.09E-06	A2M,ADAMTS1,ANXA1,ANXA2,ASNS,C3,C4A/C4B,CD14,CP,EFEMP2,EMP3,FBLIM1,GPNMB,GPX8,IER3,ITGB4,PSMB10,PSMB8,RCN1,RFTN1,S100A10,S100A11,SOD2,SPP1,TES,TIMP1,TNFRSF12A,UPP1
TICAM1		other	Inhibited	-4.056	3.20E-06	ATP6V1E1,BCL3,CASP4,CCL2,CCL5,CEBPD,CFB,CMPK2,CXCL10,CXCL6,CXCL8,DDX58,EGR1,ETS2,IFI16,IFIT1,IFIT2,IFIT3,IL10,IL12B,IL18BP,IL1B,IL6,IRF3,IRF7,IRG1,ISG15,ISG20,MAFF,MKI67,PELI1,PILRA,PTGS2,RSAD2,SOCS3,TFEC,TLR2,TNFAIP3,VCAM1	CREBBP,IRF1,IRF3,IRF5,IRF7,IRF8,IRF9,Interferon alpha,JUN,NFATC2,NFkB (complex),RELA,STAT1,STAT2,STAT3,TBK1,TICAM1,TLR4
gentamicin C		chemical drug	Inhibited	-2.734	3.23E-06	A2M,ADAMTS1,ANXA1,ANXA2,ASNS,C4A/C4B,CD14,CP,EFEMP2,EMP3,FBLIM1,GPNMB,IER3,PSMB10,PSMB8,RFTN1,S100A10,S100A11,SPP1,TES,TIMP1,TNFRSF12A,UPP1
IL1A		cytokine	Inhibited	-2.521	3.51E-06	ADAMTS1,ADAMTS4,ADAMTS5,ADORA2A,APOD,BCL2,BCL3,CCL2,CCL20,CCL5,CCL8,CD83,CDKN1A,CSF1,CXCL10,CXCL8,DEFB4A/DEFB4B,HSD11B1,IFNGR2,IL10,IL12B,IL1B,IL1RN,IL6,ITGAV,ITGB1,LDHA,LIF,MED1,MMP9,MT2A,NPY,NR3C1,P2RY6,PDCD1LG2,PI3,POMC,PTGS2,PTX3,RBL2,S100A12,S100A8,S100A9,SOD2,SPARC,SPP1,TK1,TLR2,TNFAIP3,TNFRSF11B,VCAM1,WNT5A	IL1A,IL6,JUN,NFKB1,NFKB2,NFKBIA,NFkB (complex),RELA,RELB,STAT1,STAT3,TNF
ciprofloxacin		chemical drug	Activated	2.959	3.52E-06	ABCC4,ACO2,ACSL5,ATP5C1,ATP6V1E1,CCR1,COLEC12,DNAJC3,EDIL3,EMILIN2,GRN,HSPA9,HSPD1,ITGAL,ITM2C,LRPAP1,MPP1,MTHFD1L,MYBBP1A,NIFK,NRCAM,PKN2,RAB11FIP1,RUVBL1,SEMA4D,SHMT2,SIGIRR,SLC2A6,SPP1,TLR7,TMPO,TUFM,UBTD1
TNFSF10		cytokine	Inhibited	-3.037	3.57E-06	BAK1,BAX,BCL2,CD14,CXCL8,CXCR4,EGFR,FADD,IFI16,IFI27,IFI6,IFIT1,IFITM2,IL1RN,IL6,IRF9,ISG15,ITGAM,MMP9,PRKCE,PSME2,PTGS2,SERPINH1,TIMP1,TNFAIP3,VEGFA,XIAP	FOS,IFNG,IRF1,JUN,NFKB1,NFKBIA,NFkB (complex),PRKCE,RELA,SP1,STAT1,STAT3,TNFSF10,TP53
MMP14		peptidase		-0.341	3.70E-06	CCL5,CDKN1A,CSF3,IL10,IL12B,IL6,LRP1,NNT,NR3C1,PTGS2,SDC1,SLCO2A1,SNRPB2,VEGFA	Akt,CEBPA,ERK1/2,ESR1,JUN,MMP14,NFKB1,NFKBIA,NFkB (complex),P38 MAPK,RELA,SMAD3,SMAD7,SP1,STAT1,STAT3,hyaluronic acid
TAB1	-0.712	enzyme	Activated	2.302	3.70E-06	CCL20,CCL5,CDKN1A,CFB,CXCL10,CXCL8,IFIH1,IFIT1,IL1B,IL6,IRF7,PTGS2,TNFSF13B,XAF1	CREBBP,EGR1,IKBKB,IRF3,JUN,MAP2K3,MAP3K7,NFE2L2,NFKB1,NFKB2,NFKBIA,NFkB (complex),RELA,RELB,STAT3,TAB1,TP53
simvastatin		chemical drug		0.318	3.70E-06	ABCA1,ABCG1,ACP5,ACTA2,AGPAT6,ANXA1,ASL,BAX,BCL2,CCL2,CCL20,CCND2,CD14,CD40LG,CD9,CDKN1A,CXCL8,EDN1,ENTPD1,GJA1,HIST1H1C,IL10,IL12B,IL1B,IL6,ITGAL,ITGB4,LGALS8,MKI67,MMP9,NCF1,NRIP1,NTRK2,OLR1,PGLYRP1,PLAT,PTGS2,SDC4,SELP,SLC16A7,SOCS3,SPP1,ST6GALNAC4,TIMM10,TIMP1,TLR2,TLR4,TNFRSF11B,VCAM1,VEGFA,XIAP	CSF2,ERK1/2,FOS,JUN,LDL,NFKB1,NFKBIA,NFkB (complex),RELA,SMAD3,SP1,STAT1,STAT3,TP53,simvastatin
SMAD7	1.014	transcription regulator		0.936	3.83E-06	ACTA2,AREG,BGN,BZW2,CCL2,CCL5,CCNE1,CDC25C,CDKN1A,CITED2,COL1A1,COL1A2,COL3A1,COL6A3,CXCL10,DCN,EFEMP1,FST,HDAC9,IL12B,IL1B,ITGA6,MATN2,MMP9,PLAT,PROM1,SMAD3,SMAD7,TAGLN,TGFBI,TGFBR1,TIMP1,TPM2,TXN,VEGFA,XIAP	CEBPB,CTNNB1,EGFR,ESR1,JUN,NFkB (complex),P38 MAPK,RELA,SMAD1,SMAD2,SMAD3,SMAD4,SMAD7,SP1,STAT3,Smad,TGFBR1
halofuginone		chemical drug	Activated	2.578	3.89E-06	ACP5,ADD3,B4GALT6,BGN,C4A/C4B,CKB,COL1A1,COL1A2,CP,CTHRC1,CYGB,DKK3,EGR1,ELN,EMP1,FSTL1,GDE1,GPX3,H19,HSPA4,IFITM2,KLRG1,LGALS1,LGALS3BP,MMP9,NUPR1,PDGFRA,POR,PRELP,PROM1,SMAD7,SPARC,SPP1,STEAP3,TAGLN,TIMP1,TIMP2,WNT5A	CEBPB,Creb,FOS,JUN,MAPK14,NFKB1,NFKBIA,NFkB (complex),P38 MAPK,RELA,SMAD3,SMAD4,SMAD7,SP1,STAT3,TP53,halofuginone
inosine		chemical - endogenous mammalian	Inhibited	-4.007	3.92E-06	A2M,AIF1,ALCAM,ANXA1,ANXA2,C1QB,C1S,C2,C3,C4A/C4B,CD63,CFB,EIF4EBP1,EMP3,FTL,IFITM3,LGALS3BP,RNASET2,TIMP1,TSPO
RELA		transcription regulator	Inhibited	-2.229	3.95E-06	A2M,ABCB1,ACTA2,ADAMTS5,ALCAM,APOE,BCL2,BCL3,BTG2,CCL19,CCL2,CCL20,CCL22,CCL5,CDKN1A,CFB,CHI3L1,COL1A1,COL1A2,CR2,CTSB,CXCL10,CXCL6,CXCL8,CXCL9,CXCR4,DDIT3,DEFB4A/DEFB4B,EDN1,EGR1,ELN,ERAP2,FCGRT,HAS2,IER3,IFNGR2,IL10,IL12B,IL1B,IL1RN,IL6,IL7R,INPP5D,IRF7,ISG15,JUNB,LUM,MMP9,MST1R,MYB,NAMPT,NFKBIB,NMI,OAS2,OLR1,PI3,PSMB10,PSMB9,PTGDS,PTGS2,PTX3,SDC4,SELP,SERPINE2,SMAD7,SNAI1,SOD2,TFPI2,TLR2,TNFAI…	CEBPA,IRF1,JUN,NFKB1,NFKB2,NFKBIA,NFkB (complex),RELA,RELB,SP1,STAT1,STAT3,TNF,TP53
5-N-ethylcarboxamido adenosine		chemical reagent	Inhibited	-2.601	3.98E-06	ADM,ADORA2A,BAG3,BCL3,BTG2,CCL2,CEBPD,COL1A2,CREM,CXCL8,DAD1,EGR1,EGR2,GCLC,HLA-DQA1,IFIT2,IFIT3,IL10,IL1B,IL6,JUNB,KLF6,MMP11,NFIL3,PROCR,SLC4A7,SOCS3,SRXN1,THBS1,VCAN,VEGFA	5-N-ethylcarboxamido adenosine,Akt,IL6,IRF8,IRF9,JUN,NFKB1,NFKBIA,NFkB (complex),P38 MAPK,RELA,SMAD3,STAT1,STAT2,STAT3
GDF2		growth factor	Inhibited	-2.086	3.99E-06	BID,COL1A1,CRYAB,CXCL8,CXCR4,EDN1,EGFR,ELOVL1,FMOD,GADD45B,GJA4,ID1,MDFI,MMP9,MSX1,NINJ1,NPY,NRCAM,NTRK1,PIM3,PROX1,SERPINE2,SERPINF1,SLC3A2,SLC6A6,SMAD7,SPP1,TUBB3	CTNNB1,ERK1/2,ESR1,GDF2,JUN,MAPK8,MMP9,NFKB1,NFkB (complex),NOTCH1,NR3C1,RELA,RUNX2,SKIL,SMAD1,SMAD2,SMAD3,SMAD4,SP1,STAT3,Smad,TP53
INSR	0.797	kinase	Inhibited	-3.689	4.30E-06	ACO2,ACSL5,ALDH6A1,AQP1,AREG,ATF3,ATP2A3,ATP5D,ATP5G3,ATP5H,ATP5J,ATP5J2,ATP5O,C2,CCL2,CCND2,CCNG2,CD83,CDKN1A,COL6A3,CORO2B,CSTB,CTSB,CXCR4,CYC1,CYCS,DES,EDN1,EGR1,EGR2,ETFB,FBLN1,GAPDH,GPANK1,GRN,HSD17B10,HSPD1,IER3,IFITM2,IL6,INSR,JUNB,KLF9,LGALS1,MDH2,MED1,MKNK1,MMP11,MMP9,MSH6,NAMPT,NDUFA1,NDUFA3,NDUFA4,NDUFA9,NDUFB4,NDUFB9,NDUFV2,NR1H3,OLR1,PAX6,PFDN6,PIM1,RGS16,RRM2,RUVBL2,SATB1,SEPP1,SKAP…	CREB1,Creb,D-glucose,EGR1,ERK1/2,FOXO1,IGF1R,IGF2,INSR,JUN,MYC,NFKB1,NFKBIA,NFkB (complex),PDX1,PPARG,RELA,RNA polymerase II,SMAD3,SP1,STAT3,TP53
SAMSN1		other	Inhibited	-3.157	4.38E-06	BATF,BBX,CCND2,CITED2,CMPK2,CXCL10,EDN1,FGL2,IFIT2,IFIT3,IL12B,IL6,IRF7,ISG15,ISG20,MARCO,NMI,PELI1,PLAT,PML,PTGS2,RSAD2,SDC1,SLCO3A1,SOCS3,STAT2,TNFSF8,TRIM21,XBP1	Akt,IL4,JUN,NFKB1,NFKBIA,NFkB (complex),RELA,SAMSN1,STAT3,STAT6
staurosporine		chemical - kinase inhibitor		-0.455	4.38E-06	ABCB1,BCL2,BTG2,CA2,CCR3,CDK4,CDKN1A,COL1A1,COL1A2,CPNE3,CSF3R,CXCL8,EGFR,FOSL1,H19,IFIT2,IL1B,IL6,ISG15,KCNA3,MMP9,NCF1,NEDD9,PHB,PIM1,PLAT,PRDX1,PTGS2,SELL,SMAD3,TGFBR3,TK1,VEGFA	CTNNB1,Ca2+,Creb,ERK,JUN,NFKB1,NFKB2,NFKBIA,NFkB (complex),PRKCD,PRKCE,RELA,RELB,SMAD3,SP1,STAT3,staurosporine
BCR (complex)		complex		-0.857	4.38E-06	AICDA,B4GALT1,BCL2,BCL6,CALR,CCND2,CCNG2,CDC37,CDK4,CXCR4,EGR1,FOSB,GZMB,HSP90B1,HSPA5,IL10,IL2RB,ITGA4,ITGB1,JUNB,KLF9,PIM1,PLA2G5,PTAFR,PTGS2,PTPN22,S100A10,SELL,SLAMF7,TNFRSF13C,TNFSF8,XBP1,XIAP	BCL6,BCR (complex),CD40,IL2,IRF1,Igm,Immunoglobulin,JUN,NFATC2,NFKB1,NFKBIA,NFkB (complex),PI3K (complex),RELA,SMAD3,STAT1,STAT3,STAT5A,STAT5a/b,STAT6
cigarette smoke		chemical toxicant	Inhibited	-2.187	4.55E-06	ACTA2,ADM,AHR,AREG,BCL2,CCL2,CCT5,CDC25C,CDKN1A,CKB,CLEC5A,COL4A2,CXCL10,CXCL8,DEFB4A/DEFB4B,EGR1,ELN,FOSL1,FOXO3,FTL,GCLC,GPX3,H19,HSP90AA1,HSPA9,HSPB2,IL10,IL1B,IL6,MAFF,MMP9,OAS1,OAS2,P2RX7,P2RY2,P2RY6,PRDX1,PRKCZ,PSMD1,PTGS2,SLC1A4,SMAD7,SOD2,TCN2,TCP1,TGFBR1,TIMP1,TLR4,TREM2,VEGFA	Creb,ERK,ERK1/2,JUN,KEAP1,NFE2L2,NFKB1,NFKB2,NFKBIA,NFkB (complex),RELA,SMAD3,SMAD4,SP1,STAT3,TGFB1,cigarette smoke
parthenolide		chemical drug		1.483	4.63E-06	ADAMTS5,BCL2,CASP1,CCL2,CCL5,CLDN5,CXCL8,DDIT3,IL1B,IL6,LIF,MMP9,PTGS2,SOD2,VCAM1	CEBPA,ESR1,JUN,MAPK8,NFKB1,NFKB2,NFKBIA,NFkB (complex),NR3C1,RELA,SP1,STAT1,STAT3,TP53,parthenolide,reactive oxygen species
S-nitroso-N-acetylpenicillamine		chemical reagent		-1.603	4.63E-06	ADM,BCL2,CCL2,CCNE1,CDKN1A,CXCL8,DDIT3,HSPA1A/HSPA1B,IL12B,MSH3,MSH6,MST1R,PTGS2,S100A10,VEGFA	BCL2,Creb,EGR1,ERK1/2,FOS,JUN,MYC,NFKB1,NFKBIA,NFkB (complex),RELA,S-nitroso-N-acetylpenicillamine,SMAD3,SP1,SRC,STAT3,VEGFA,nitric oxide
IGF1R		transmembrane receptor	Inhibited	-3.424	4.75E-06	ABCC4,ACTA2,ALDOA,ATP5D,ATP5G3,ATP5H,ATP5J,ATP5J2,ATP5O,BAX,BCL2,CAPG,CBFB,CCL5,CD48,CDKN1A,CKS2,COL1A1,COL3A1,COL4A1,COL4A2,CYCS,DDIT3,DES,EDN1,HSPA5,IFNGR2,IGFBP4,IL6,ITGAM,NDUFA1,NDUFA3,NDUFA4,NDUFA9,NDUFB4,NDUFB9,NDUFV2,NME1,PLAT,PRKCDBP,PROM1,PTGS2,SCARA5,SDC4,SF3B5,SNAI1,TGFBI,TXN,UBE2V2,UQCRC1,VEGFA,ZFP36L2	CTNNB1,EGFR,ELK1,ERBB2,ESR1,FOS,IGF1R,INSR,JUN,Jnk,NFkB (complex),P38 MAPK,PDX1,PPARG,RELA,SMAD3,SP1,STAT3,STAT5A,TP53,estrogen receptor
cycloheximide		chemical reagent		0.836	5.07E-06	ABCB1,ADM,AHR,ALDOA,AREG,BAX,BDKRB1,BTG2,CALR,CCL2,CCL20,CCR1,CDC25C,CDKN1A,CEBPD,CITED2,COL1A1,CSF1,CXCL10,CXCL8,CXCR4,DTYMK,EDN1,EEF1D,EGFR,EGR1,ESR2,FOSB,FOSL2,FST,GADD45B,GCLC,GJA1,HSD11B1,IFIT1,IGFBP4,IGFBP6,IL1B,IL1RN,IL6,IL7R,IRF7,ISG20,ITGAM,JUNB,LDHA,MMP11,MMP19,NR1H3,NR2C2,NR3C1,OLR1,OSM,PDGFRA,PGK1,PLAT,PRKAR2B,PTGDS,PTGS2,PTX3,RHOBTB2,RSAD2,S100A8,SELP,SERPINB2,SOCS3,SPP1,TGFBR1,THBS1…	Creb,FOS,IL1B,JUN,NFKB1,NFKBIA,NFkB (complex),RELA,SP1,STAT3,TNF,TP53,cycloheximide,prostaglandin E2
carbon tetrachloride		chemical toxicant		-1.497	5.30E-06	ABCC4,ACTA2,APOE,ATF3,BAX,CCL5,CCR1,CDKN1A,COL1A1,COL1A2,COL3A1,CREBBP,CXCL10,DDIT3,DES,DHFR,GADD45B,GCLC,GPX4,HSP90AA1,HSPB1,HSPD1,IGFBP6,IL1B,IL6,ITGA8,ITGB1,JUNB,MMP9,PDGFD,PDGFRA,PPP1R15A,PRKCH,PTAFR,PTGS2,RAB13,S1PR2,SKIL,SMAD3,SMAD7,SOD2,SORD,SPHK1,SPP1,TF,TGFBR1,TIMP1,TIMP2,TNFRSF12A,VCAM1	CEBPB,JUN,NFKB1,NFKBIA,NFkB (complex),RELA,SMAD3,SMAD4,SMAD7,SP1,STAT3,TGFB1,TNF,Tgf beta,carbon tetrachloride
DOCK8	0.755	other	Inhibited	-2.041	5.30E-06	BBX,CCND2,CITED2,CMPK2,CXCL10,EDN1,FGL2,IFIT2,IFIT3,IL12B,IL6,IRF7,ISG15,ISG20,NMI,PELI1,PLAT,PTGS2,REL,RSAD2,SLCO3A1,STAT2,TNFSF8,TRIM21
curcumin		chemical drug		1.778	5.38E-06	ABCA1,ABCB1,ABCG1,ACTA2,ADAMTS4,ADAMTS5,ADIPOQ,APOE,AQP1,ATOX1,BAX,BCL2,CCL2,CCL5,CCND2,CCNE1,CDK4,CDKN1A,CLIC1,COL1A1,COL1A2,COPS5,COX7B,CXCL8,CXCR4,DDIT3,DLG4,DNAJB1,EDN1,EGFR,EGR1,EIF4E,ETS1,FOSB,FOSL1,FOSL2,FTL,GABBR1,GSK3B,HSP90B1,HSPA1A/HSPA1B,IGFBP4,IL10,IL1B,IL6,ITGA6,ITGAM,ITGB4,JUNB,KLF9,MIF,MLF2,MMP9,MST1R,NAMPT,NPHS1,OLR1,PIM1,PTGS2,RETN,SMAD7,SOCS3,SP4,TCEB2,TGFBR1,TLR2,TLR4,TNFRSF11…	IL1B,JUN,NFKB1,NFKB2,NFKBIA,NFkB (complex),P38 MAPK,RELA,SMAD3,STAT3,TNF,curcumin
MAPKAPK2		kinase		-1.992	5.57E-06	CCL2,CEBPD,CITED2,CXCL10,CXCL8,DDIT3,HSPA5,HSPB1,IL10,IL1B,IL6,IRF3,MARCO,MKNK1,MMP9,NFKBIB,PLAT,TOP2A,VCAM1,ZC3H12C	EGFR,ERK1/2,ESR1,IL1B,JUN,MAPKAPK2,NFKB1,NFKB2,NFKBIA,NFkB (complex),RELA,SMAD3,SP1,STAT3
medroxyprogesterone acetate		chemical drug		-1.318	5.68E-06	ABCB10,ANLN,ASPM,BAX,BCL2,BRIP1,BTG2,CCL2,CCL5,CD40LG,CENPF,CLDN1,CXCL10,CXCR4,DCN,DEPDC1,ETS1,FMOD,FOXO1,HSD11B1,IL12B,IL1B,IL6,IL6R,ITGB1,JUNB,KIF11,LMNA,NUSAP1,POMC,PTGS2,TFPI2,VCAN,VEGFA,WNT5A	CTNNB1,Creb,ERBB2,ERK,ERK1/2,ESR1,IL6,JUN,NFKB1,NFKBIA,NFkB (complex),RELA,SMAD3,SP1,STAT1,STAT3,TP53,beta-estradiol,estrogen receptor,medroxyprogesterone acetate
IL7		cytokine		-0.745	5.73E-06	AHR,BAX,BCL2,CBLB,CCL2,CCND2,CD8B,CDKN1A,CEACAM1,COL1A1,CSF1,CXCR4,DUSP5,EBF1,GARS,HAVCR2,IL6,IL7R,KLRC4-KLRK1/KLRK1,KLRG1,LEF1,LIF,MAF,MAPKAPK3,MMP9,MX1,PAX5,PDCD1,PIM1,RGS16,SELL,SMAD7,SOCS3,TCF3,TNFSF8,UPP1,XBP1	ESR1,ID2,IL12 (complex),IL15,IL2,IL4,IL7,IRF1,NFKB1,NFKBIA,NFkB (complex),NR3C1,RELA,STAT1,STAT2,STAT3,STAT5A,STAT5a/b,STAT6
MYCN		transcription regulator		-0.981	5.75E-06	ALDOA,BAX,BID,BMI1,CCND2,CCNG2,CCNT1,CDKN1A,CITED2,CKAP4,COL1A1,COL4A1,COL5A2,CRIM1,DKK3,DPYSL3,EEF1D,EGFR,EIF4A1,EIF5A,FGFR2,FRMD6,GAPDH,HSP90AB1,HSPD1,IGFBP7,ITGB1,LDHA,LGALS1,LRRN3,MRE11A,MTF2,NME1,NME2,NUCB1,PDIA4,PDK1,PHB,PHGDH,POLR2L,PSMA7,PSMB6,PSMB7,RPS23,S100A10,SLC25A19,SORD,SPARC,SUZ12,TAGLN,TIMP2,TMED9,TMEM109,TNFRSF1A,TPI1,TUFM,UBE2V2,UCHL1	Akt,HMGA1,JUN,MYCN,NFKB1,NFKBIA,NFkB (complex),REL,RELA,SP1,estrogen receptor
IFNAR2		transmembrane receptor	Inhibited	-2.720	5.76E-06	HERC5,IL6,ISG15,KLRC4-KLRK1/KLRK1,OAS1,PSMB10,PSMB8,PSMB9,PSME2,UBA7,UBE2L6,USP18	CEBPA,IFNAR2,IFNG,IRF1,IRF8,IRF9,JAK1,NFKB1,NFkB (complex),RELA,STAT,STAT1,STAT2,STAT3,STAT5A
ATP2B2		transporter		0.128	5.77E-06	BAX,BCL2,CALR,DDIT3,HSPA5,XBP1	ATP2B2,BAX,EIF2AK3,FOXO1,FOXO3,IRF3,JUN,NFE2L2,NFkB (complex),TP53
UDP-D-glucose		chemical - endogenous mammalian	Activated	2.449	5.77E-06	CALR,HSP90B1,HSPA5,HYOU1,PDIA3,PDIA4
ionomycin		chemical reagent		-1.143	5.92E-06	BCL2,BID,CCND2,CCNG2,CD40LG,CIDEC,CSF3,CXCL10,CXCL8,DNAJC3,EBI3,EGR1,EIF4E,EIF4EBP1,EIF4EBP2,ETS1,ETS2,FCGR1A,FOSB,HPSE,HSPA4,HSPA5,IKZF1,IL10,IL12B,IL6,ITGAL,ITPR3,LDHA,MAF,MMP9,NDFIP2,NFAT5,P2RY2,PAX5,PIM1,PRKCZ,PTAFR,PTGS2,RBPJ,SLC3A2,SLC6A6,SPP1,TLR2	Akt,ERK1/2,IL2,JUN,NFKB1,NFKB2,NFKBIA,NFkB (complex),RELA,RELB,SMAD3,SP1,STAT3,STAT5A,STAT5a/b,ionomycin
formoterol		chemical drug		1.741	5.93E-06	CALR,CXCL10,CXCR2,FOSL1,IL6,MMP9,PDE4D,PSMA3,PSMA4	CSF2,Creb,ERK,ERK1/2,ESR1,JUN,NFKB1,NFKBIA,NFkB (complex),Pka,RELA,SMAD3,SP1,STAT1,STAT3,TNF,TP53,formoterol
ethanol		chemical - endogenous mammalian	Inhibited	-2.351	6.55E-06	ABCA1,ABCG1,ACTA2,ADIPOQ,ADM,ANPEP,ATF3,BAX,BCL2,C3AR1,CCL2,CCL5,CD14,CD40LG,CDKN1A,CEBPD,CHRNB3,COL1A2,COL3A1,CXCL8,CXCR4,DDIT3,DKK1,EDN1,EGFR,EGR1,FOSB,GDE1,GZMB,HOMER2,HSBP1,HSD17B10,HSP90AB1,HSP90B1,HSPA5,HTATIP2,ID1,IL10,IL12B,IL1B,IL1RN,IL6,IRF7,ITGAM,KLHL24,LGALS1,LPIN1,MBP,MMP9,NAPEPLD,NCF1,NMI,NPY,NR3C1,NTRK2,PARP1,PDCD1,PHB,PLAT,POMC,PRF1,PTGS2,RARRES2,SLC40A1,SNAI1,SOD2,SRXN1,TFPI2,TIM…	IL6,JUN,Jnk,NFKB1,NFKBIA,NFkB (complex),P38 MAPK,PPARG,RELA,SMAD3,SP1,STAT1,STAT3,TNF,ethanol,reactive oxygen species
gefitinib		chemical drug		-0.551	6.66E-06	ADAMTS1,AREG,AURKA,BCL2,BTG2,C3,CCL2,CCNE1,CDC25C,CEBPD,CELSR2,COL1A1,CTSB,CXCL8,DHFR,EGFR,EGR3,EPSTI1,FGFR2,FOSL1,GADD45B,GJA1,HSP90B1,HSPB1,ID1,KIF11,LIFR,MKI67,MMP11,OSM,OSMR,PDGFRA,S100A14,S100A9,SMC2,TIMP2,TLR2,TOP2A,TP53INP1,VEGFA	CTNNB1,EGFR,ERBB2,ERK1/2,ESR1,FOS,JUN,NFKB1,NFkB (complex),RELA,SMAD3,SP1,SRC,STAT3,TP53,estrogen receptor,gefitinib
17-alpha-ethinylestradiol		chemical drug		0.212	6.79E-06	AARS,ABCC3,APOE,AQP3,AQP9,ASNS,BCAT1,BCL3,C1QB,C3,CCL5,CCR1,CCR3,CCR4,CFP,CKB,CXCL10,CXCL6,CXCR2,EIF2S2,ESR2,IFI16,LIFR,LPIN1,MANF,MARCO,MMP9,MRPS23,NME1,PTGDS,SERPINH1,SESN1,SLC11A1,SLC40A1,SPOCK2,TNFSF8,UHMK1,VCAM1,VEGFA	17-alpha-ethinylestradiol,ESR1,IFNG,IL6,IRF1,JUN,NFKB1,NFKBIA,NFkB (complex),RELA,STAT1,STAT3,TNF,TP53,beta-estradiol,lipopolysaccharide
APOE	0.704	transporter		1.341	7.05E-06	ABCA1,ACTA2,ADAMTS5,APOD,APOE,BAX,BGN,BRI3,CALR,CCL5,CCND2,CD40LG,COL1A1,COX6B1,CSF1,CTSB,ECM1,EDN1,EGR1,EMILIN1,FKBP4,GPX3,GPX4,HSD11B1,HSP90AB1,HSPD1,IGFBP6,IL10,IL12B,IL1B,IL1RN,IL6,INSR,ITGAM,LIPG,LRP1,LTBR,MGP,MMP9,MYBBP1A,NCF1,NR1H3,PRKCB,PRKRIP1,PSMB6,PTGS2,PTX3,S100A8,S100A9,SDC4,SOCS3,SOD2,SPP1,TIAM1,TIMP1,TNFRSF1A,VCAM1	APOE,APP,CD44,CTNNB1,IL1B,JUN,LDLR,NFKB1,NFKBIA,NFkB (complex),RELA,SMAD3,SP1,SREBF1,STAT3,TNF,TP53
SU6656		chemical toxicant		1.884	7.44E-06	ADM,ATF3,CCR4,CSF1,DDIT3,EGR1,ETS2,GFPT2,IER3,JUNB,NFIL3,PTGS2,SOCS3,TNFRSF11B,VEGFA	Akt,CEBPA,EGFR,ELK1,ESR1,FOS,JUN,Mapk,NFKB1,NFKBIA,NFkB (complex),P38 MAPK,RELA,SMAD3,SP1,STAT1,STAT3,SU6656
mir-21		microRNA		0.806	7.52E-06	AIF1,ARNTL,BCL2,C1R,CASP4,CCL17,CCL19,CCL2,CD226,CDKN1A,CLEC5A,COL3A1,CSF3R,CXCL10,DHX58,EGR2,ELN,FCGR1A,FGL2,GBP5,GBP7,IFI16,IL1B,IL6,ITK,MARCO,MMP9,OAS2,PER2,PER3,PLAT,PSME2,RAB7B,SIRPB1,SMAD7,SOD2,STAT2,TIAM1,TLR2,TLR4,TREM2,VCAM1	Akt,IFNG,IL4,IL6,IRF1,JUN,Jnk,NFKB1,NFKBIA,NFkB (complex),PPARG,RELA,STAT1,STAT3,STAT6,mir-21
miR-155-5p (miRNAs w/seed UAAUGCU)		mature microRNA		-1.014	7.75E-06	AICDA,ARFIP2,ARID2,CASP1,CBFB,CCL20,CD209,CLDN1,CXCL8,DCAF7,DNAJB1,EGFR,ETS1,FADD,FAR1,FOXO3,GNA13,IL12B,IL1B,IL6,INPP5D,KRAS,MAF,MOSPD2,MSI2,MYB,MYO1E,NARS,PELI1,PKN2,POLE4,PPP5C,PRAF2,RAB27B,RAB34,RAB5C,RCOR1,RHEB,SATB1,TP53INP1,TXNDC12
MYD88		other	Inhibited	-3.994	8.08E-06	ATP6V1E1,BATF,BCL3,C3,CASP4,CCL2,CCL5,CD14,CD83,CEBPD,CMPK2,CSF3,CXCL10,CXCL6,CXCL8,DEFB4A/DEFB4B,DLL4,EBI3,EGR1,ETS2,FBXO32,HP,HSP90AB1,IFIT2,IL10,IL12B,IL1B,IL6,INPP5D,IRF7,IRG1,ISG15,ITGA4,MAFF,MARCO,MKI67,MMP9,OLR1,PILRA,PLCG1,PTGS2,RSAD2,S100A8,SLCO3A1,SOCS3,SPP1,TFEC,TIMP1,TLR2,TNFAIP3,TNFRSF13B,TNFSF13B,USP18,VCAM1,ZC3H12C	IL10,IL1B,IRF1,IRF8,IRF9,JUN,MYD88,NFATC2,NFKB1,NFKBIA,NFkB (complex),RELA,STAT1,STAT2,STAT3,TLR4
ARNT		transcription regulator		-1.973	8.11E-06	ADM,AHR,ALDOA,ALDOC,AREG,ATP5O,CCND2,CDK4,CITED2,COX6B1,CSF3,CXCR4,CYP2S1,EDN1,EIF6,GAPDH,GPI,GZMH,IL10,INSR,ITGAV,LDHA,MPP1,MYL6,NDUFS4,PGK1,PGM2,PRF1,SELL,TPI1,TUBA4A,VEGFA	AHR,ARNT,CEBPB,CTNNB1,EGR1,EPO,ESR1,GATA1,HIF1A,JUN,NFKB1,NFkB (complex),RELA,SMAD3,SMAD4,SP1,STAT5A,TP53,VHL
guanidinopropionic acid		chemical - endogenous non-mammalian	Inhibited	-3.447	8.27E-06	ATP5O,ATP8A1,ATPAF2,CYC1,CYCS,MED1,NDUFA1,NDUFA11,NDUFA12,NDUFA3,NDUFA5,NDUFA7,NDUFB2,NDUFB4,NDUFB8,NDUFS4,NDUFS7,SDHB,UQCRB
miR-1 (and other miRNAs w/seed GGAAUGU)		mature microRNA		1.448	8.31E-06	ABHD11,ADAR,ADPGK,AGRN,ANPEP,ANXA2,ARHGEF18,ARID1A,ARID2,BCL2,CNOT6,CTSC,DNAJB1,EGFR,EML4,FSTL1,GJA1,H3F3A/H3F3B,HSPA1A/HSPA1B,HSPD1,INPP5F,ITGB4,KIF2A,LRP1,MOV10,MTMR12,MTX1,PGM2,PIM1,PNP,POLR2K,PPIB,PTPLB,PTPRF,RAB11FIP2,RABGAP1L,SDC4,SERP1,SLC16A9,SPHK1,SRXN1,SSNA1,SYNE1,TAGLN2,THBS1,TPM2,TPM4,UHMK1,UTRN,XPNPEP3
TGFB2		growth factor	Inhibited	-2.068	8.39E-06	ABCA1,ACTA2,AHR,ANGPTL4,COL1A1,COL1A2,COL3A1,EDN1,EGR1,EGR2,FMOD,HAS2,LIPG,MMP9,NFATC2,PTAFR,SELL,SESN1,SMAD3,SPHK1,SPP1,TAGLN,TGFBR3,THBS1,TIMP1,TNFRSF11B,VCAN,VEGFA	CEBPB,EGR1,ERK1/2,ESR1,JUN,NFKBIA,NFkB (complex),RELA,SMAD3,SMAD4,SMAD7,SP1,STAT3,TGFB1,TGFB2,TP53,Tgf beta
Ifn		group	Inhibited	-3.709	8.42E-06	ADAMTS1,APOBEC3A,BCL6,CD83,CXCL10,DDX58,DHX58,EDN1,IFI16,IFIH1,IFIT1,IFITM3,IL10,IL12B,IL33,IRF3,IRF7,ISG15,ISG20,ITGA4,MMP9,MX1,NTRK2,OAS2,PML,PTAFR,RSAD2,S100A8,SPP1,TLR2,TLR7,TNFSF13B,TRIM21,ZBP1	CEBPA,CEBPB,FOXP3,IFNAR1,IRF1,IRF8,IRF9,Ifn,NFKB1,NFkB (complex),RELA,STAT1,STAT2,STAT3,STAT6
atorvastatin		chemical drug	Activated	2.352	8.47E-06	ABCA1,ABCB1,ABCC3,ABCG1,ADIPOQ,APOE,BCL2,BMP6,CCL2,CD40LG,COL1A1,COPS5,CXCL8,CYBA,DKK1,EDN1,GJA1,IL10,IL6,ITGAL,LIPG,MMP9,NR1H3,OLR1,PLAT,PTGS2,RHEB,S100A12,SELP,SPP1,TLR2,TLR4,TNFRSF11A,VCAM1,VEGFA	CEBPA,ERK1/2,JUN,LDL,NFKB1,NFKBIA,NFkB (complex),PI3K (complex),PPARA,PPARG,RELA,SMAD3,SP1,STAT1,STAT3,TNF,atorvastatin
SMAD4		transcription regulator		-1.051	8.80E-06	ACKR1,ANGPTL4,AREG,BGN,BMI1,CCL2,CCND2,CCNE1,CCNG2,CDKN1A,CITED2,COCH,COL1A2,COL7A1,CSF1,EGFR,FST,GADD45B,GJA1,HAS2,HEBP1,HP,ID1,IER3,IL10,IL12B,IL1B,INPP5D,ITGA6,ITGB1,LEF1,MST1R,NAMPT,NUP153,PILRA,POR,PTGS2,PTX3,RASSF1,SERTAD1,SHISA5,SKIL,SLC23A2,SMAD3,SMAD7,THBS1,TIMP1,TPM2,VEGFA	CEBPB,IRF4,JUN,NFKB1,NFKBIA,NFkB (complex),P38 MAPK,RELA,SKIL,SMAD2,SMAD3,SMAD4,SMAD7,SP1,STAT3,Smad,TNF
HOXD10		transcription regulator		-0.853	8.96E-06	BIRC6,CCL22,CEACAM1,CLEC10A,DAPP1,ERP44,FCRLA,FMR1,HEBP1,ITGB4,LSM5,LSM6,NME1,NUDT5,RAB40B,RSAD2,TFPI,TGFB1I1,TIMP1,TIMP2,TNFSF8,UBL5
CDKN1A	-0.702	other		-0.727	9.22E-06	ACTA2,ANLN,ASPM,ATAD2,ATRX,AURKA,BAX,BCL2,CCL2,CCNE1,CDC25C,CDK4,CDKN1A,CENPF,CKS1B,CRYAB,CTSB,ECSIT,EOMES,GRN,H2AFZ,HJURP,HSPA1A/HSPA1B,HSPA5,IL1B,IL6,ITGAM,ITGAV,LBR,LGALS3BP,MAF,MBNL2,MKI67,MMP9,MSX1,NUSAP1,P4HA1,PHGDH,RBL2,SMC2,SMC4,SOD2,SSPN,STMN1,TCN2,TNFSF13,TOP2A,TUBB3,TUBB4A,UBE2S,VEGFA,VGLL4,ZBTB5	CDKN1A,CEBPB,E2F1,E2F4,HDAC1,JUN,Jnk,MYC,NFkB (complex),P38 MAPK,PPARG,RB1,RELA,SMAD3,SP1,STAT3,TP53,TP73
let-7a-5p (and other miRNAs w/seed GAGGUAG)		mature microRNA	Activated	3.429	9.74E-06	ACTA2,AGO4,ATP6V1F,BCL7A,BSG,CAPG,CARHSP1,CCND2,CCNE1,CDIPT,CHMP2A,COL1A1,COL1A2,COMMD9,DAD1,DUSP23,EIF3J,HRAS,HYOU1,IFIT5,KRAS,MED28,MMP9,MRPS24,MRPS33,MTPN,PTGS2,RABGAP1L,RPP38,SIGMAR1,SLC1A4,SLC38A1,SMC1A,SPCS3,TAGLN,TGFBR1,THBS1,TLR4,TPM2
estrogen		chemical drug		-1.223	9.78E-06	ABCA1,APOE,AREG,ATP5J,AURKA,BCL2,BCL3,CCL2,CDC25C,CDKN1A,CKB,CKS1B,COL1A1,COL3A1,COL4A2,DHFR,DLG4,EGFR,EGR1,ESR2,FBLN1,GJA1,HIVEP3,HSPH1,IGFBP4,IGFBP6,IL10,IL1B,IL6,ITGB1,JUNB,LGALS1,LIF,MSX1,MTA3,MYB,MYBL1,NAMPT,NCOA3,NFIL3,NME1,NRIP1,NTRK1,PHF5A,PIM1,PLAT,PSMA2,PTAFR,PTGDS,PTGS2,PTX3,RRM2,SERPINE2,SMAD3,SMC2,SPARC,SPP1,SRM,TGFBR1,TNFRSF11B,TOP2A,VEGFA,XBP1	CTNNB1,EGF,EGR1,ERBB2,ESR1,IL6,JUN,NFKBIA,NFkB (complex),RELA,SMAD3,SMAD4,SP1,STAT1,STAT3,TGFB1,TP53,estrogen,estrogen receptor
miR-124-3p (and other miRNAs w/seed AAGGCAC)		mature microRNA		0.714	9.91E-06	AHR,AK2,ANKRD27,ANXA8/ANXA8L1,ATP6V0E1,B4GALT1,BLOC1S6,BTG3,CCL2,CDCA7,CDK4,CHODL,CLDND1,CPNE3,CTDSP2,DEPDC1,DRAM1,EGR1,ELK3,ELOVL1,FAM129B,GAS2L1,HEBP2,HTATIP2,IFRD2,INO80C,ITGB1,KLHL24,LAMC1,LIMCH1,LITAF,LRRC58,MAD2L2,MAN2A1,MMADHC,MTPN,NEK9,OAF,OSBPL8,PAPSS2,PLOD3,PLP2,SEC11A,SERP1,SERPINB6,SLC16A1,STOM,SURF4,SWAP70,TMEM109,UHMK1,USP49,ZFP36L2,ZNF367
Map3k7		kinase		-1.724	9.93E-06	CCL5,CMPK2,CXCL10,EDN1,EGR2,FGL2,HAS2,IFIT2,IL10,IL1B,IL6,ISG15,ISG20,MMP9,NFATC2,PTGS2,RSAD2,S100A9,SESN1,SPHK1,VCAM1	CREBBP,IL1B,IRF3,IRF7,JUN,Map3k7,NFKB1,NFKB2,NFKBIA,NFkB (complex),P38 MAPK,RELA,RELB,SMAD3,STAT1,STAT3
Tnf (family)		group		-1.736	1.01E-05	ABCC3,ADAMTS5,ADIPOQ,ATF3,BCL2,C3AR1,CCL2,CCL5,CCL8,CD163,CDK4,CIRBP,CSF1,CXCL10,CXCL8,CXCL9,DEFB4A/DEFB4B,DKK1,ESM1,FBXO32,FST,GJA1,HSD11B1,IL10,IL12B,IL1B,IL33,IL6,LIF,MMP9,OLR1,POMC,PRKCDBP,PTGS2,SELL,SLC11A1,SOCS3,SRA1,TLR2,TNFAIP3,TNFSF13B,VCAM1,XIAP	IL1,IRF3,JUN,NFKB1,NFKB2,NFKBIA,NFkB (complex),P38 MAPK,RELA,SMAD3,STAT3,TNFAIP3,Tnf (family)
TLR9		transmembrane receptor	Inhibited	-3.975	1.01E-05	ABCA1,ADAMTS4,AICDA,ATF3,CCL17,CCL5,CD83,CSF3,CTH,CXCL10,CXCL8,EBI3,EDN1,GADD45B,GLRX3,IER3,IFI16,IFIT2,IFIT3,IL10,IL12B,IL1B,IL33,IL6,IRF7,IRG1,ISG15,LIPG,NPY,PROCR,PTGS2,RAB7B,RSAD2,S100A8,SOCS3,STAT2,TIMP1,TLR4,TLR7,TNFRSF13B,TNFSF13B,USP18,XBP1	CpG ODN 1668,IFNB1,IL1B,IRF1,IRF3,IRF7,IRF9,Interferon alpha,MYD88,NFKB1,NFKBIA,NFkB (complex),RELA,STAT1,STAT2,STAT3,TLR9
ADORA2A	0.623	G-protein coupled receptor		0.161	1.02E-05	ABCA1,ALDOC,ATP2B1,ATP8A1,CCL17,CCT5,CKB,CLDN5,COL3A1,CXCL10,DSTN,EGR2,EIF2S2,EIF5A,FBL,G3BP2,GAPDH,GPI,IFITM3,IL10,IL12B,IL6,KIF5B,MMP9,NAPB,NTRK2,P4HB,PDCD1,PGAM1,PMPCA,PPP3R1,PTGS2,SPARC,TUBB3,TUBB4A,VEGFA	ADORA2A,ATP,CREB1,IL6,JUN,NFKB1,NFkB (complex),NR3C1,P38 MAPK,RELA,SMAD3,STAT1,STAT3,adenosine,norepinephrine
IL17RA		transmembrane receptor	Inhibited	-2.899	1.03E-05	CCL20,CCR1,CSF3,CSF3R,CXCL6,CXCL8,CXCR2,IL1B,IL6,MMP9,S100A8,S100A9,SELP,TIMP1	CCL2,IL13,IL17A,IL17RA,IL1B,IRF3,MAP3K7,NFATC1,NFKB1,NFKBIA,NFkB (complex),RELA,SMAD3,STAT3,STAT6
CD40		transmembrane receptor		-0.621	1.05E-05	AICDA,ANPEP,BAX,BCL2,BCL6,CCL17,CCL2,CCL22,CCL5,CCND2,CD40LG,CD83,CDK4,CDKN1A,CR2,CSF1,CSF3,CXCL10,CXCL8,DAPP1,IGJ,IL10,IL12B,IL1B,IL1RN,IL2RB,IL6,IL6R,ITGAL,ITGAM,ITGB1,KLF9,MMP9,PIM1,PSMB10,PSMB9,PTGS2,REL,RGS13,SELL,SLAMF7,SMAD7,TCF3,TLR2,TNFAIP3,TNFRSF11B,TNFRSF13B,TNFSF13B,VCAM1,VEGFA,XBP1	CD40,CD40LG,IL10,IL1B,IL4,IRF1,JUN,NFKB1,NFKBIA,NFkB (complex),RELA,STAT3,STAT6
dextran sulfate		chemical drug		-1.783	1.05E-05	ADA,ADAMTS1,AHR,ANLN,AURKA,C3,C4A/C4B,CCL5,CD14,CD209,CD40LG,CD83,CKS1B,CSF3,CXCL8,E2F8,EFEMP2,GADD45GIP1,HJURP,IFITM3,IL10,IL1B,IL6,IRF7,ISG15,KIF11,MKI67,MMP9,NFATC2,NUSAP1,OSMR,PHGDH,PTGS2,REC8,RRM2,S100A8,S100A9,SELP,SERPINB2,SMC2,SOCS3,SPON2,STEAP3,STMN1,TGFBR3,THBS1,TIMP2,TLR4,TOP2A,VCAM1,VEGFA	IL17A,IL1B,IL6,JUN,LDL,NFKB1,NFKBIA,NFkB (complex),RELA,STAT1,STAT3,TP53,dextran sulfate
ATP-gamma-S		chemical reagent		-0.217	1.06E-05	AREG,C3,CCL2,CCL22,CCL24,CCL8,CCR1,CD83,CREM,CSF1,CXCL8,CXCR4,FOXO3,IL10,IL6,IL7R,MMP19,MMP9,PRDX2,PTGS2,SLC29A1,SOD2,THBS1	ATP-gamma-S,ERK1/2,IFNG,IL10,IL12 (complex),IL2,IRF1,NFKB1,NFKBIA,NFkB (complex),RELA,SMAD3,SP1,STAT1,STAT3,STAT5A,STAT5a/b
cobalt chloride		chemical reagent		-0.768	1.06E-05	ABCB10,ADAMTS1,ADM,ALDOA,ANPEP,APAF1,ATP7A,BCL2,CDKN1A,CP,CXCL8,CXCR4,CYBRD1,HSD11B2,HSP90AB1,PGK1,PROM1,PTGS2,SERPINF1,SLC40A1,SORL1,SPHK1,VEGFA	ARNT,Akt,CTNNB1,EGR1,HIF1A,IL6,JUN,MYC,NFKB1,NFKBIA,NFkB (complex),RELA,SP1,STAT1,STAT3,VEGFA,cobalt chloride,reactive oxygen species
HMOX1		enzyme		1.124	1.12E-05	ABCA1,ABCG1,ACTA2,ADIPOQ,ADORA2A,APAF1,AQP1,BCL2,CCL2,CD14,COL1A1,CXCL10,CXCL8,CXCL9,GCLC,ID1,IL10,IL12B,IL1B,IL1RN,IL6,ITGAM,MMP9,PROCR,PTGS2,SPARC,THBS1,VCAM1,VEGFA	Creb,ERK,HMOX1,JUN,MAPK14,NFKB1,NFKB2,NFKBIA,NFkB (complex),Nr1h,P38 MAPK,RELA,SMAD3,SP1,SREBF1,STAT3,cholesterol
6-hydroxydopamine		chemical toxicant	Inhibited	-3.109	1.16E-05	BAX,BCL2,C3,CALR,CCL5,CEACAM1,DDIT3,FOSB,HSP90AB1,HSPA1A/HSPA1B,HSPA4,HSPA5,HSPA9,HSPBP1,IL10,IL1B,IL6,MMP9,NPY,P4HB,PDIA3,PPIB,PSMB2,SERP1,TIMP2,ZMAT3	6-hydroxydopamine,ERK1/2,IL1B,JUN,NFE2L2,NFKB1,NFKBIA,NFkB (complex),P38 MAPK,PARP1,RELA,SMAD3,SP1,STAT3,TP53
TSLP		cytokine		-0.285	1.17E-05	ABCA1,CCL17,CD63,CD83,CXCL8,CXCL9,IL10,IL12B,IL6,MKI67,MX1,NME1,SELL,SELP,TIMP1	CCL2,CEBPA,IFNG,IL10,IRF1,JUN,NFATC1,NFKB1,NFKBIA,NFkB (complex),P38 MAPK,RELA,SMAD3,STAT1,STAT3,TSLP
lomustine		chemical drug	Inhibited	-2.132	1.20E-05	A2M,ANXA1,ANXA2,ASNS,C4A/C4B,CD14,CP,EMP3,FBLIM1,GPNMB,IER3,ITGB4,PSMB8,RCN1,RFTN1,S100A10,S100A11,SPP1,TES,TIMP1,TNFRSF12A,UPP1
4-phenylbutyric acid		chemical - endogenous mammalian		-0.004	1.22E-05	ABCA1,ATP2A3,BCL2,CALR,CDKN1A,CNP,CXCL8,DDIT3,EIF2S2,GFER,GJA1,HSP90B1,HSPA4,HSPA5,IL10,OLR1,PRKCE,PSMA3,PSMC3,PSMD10,SEPP1,SOD2,TIMP2,XBP1	4-phenylbutyric acid,Akt,CEBPA,ESR1,FOS,JUN,LEP,MAPK8,NFKB1,NFKBIA,NFkB (complex),NR3C1,RELA,SERPINA1,STAT1,STAT3
methamphetamine		chemical drug	Inhibited	-2.040	1.22E-05	BAX,BCL2,BID,CREM,EGR1,FOSB,FOSL2,GPX4,HOMER2,IL1B,IL6,LGALS1,MMP9,NDUFB8,NPY,NTRK2,PPP3CA,PPP3CB,SIGMAR1,TIMP2,TNFRSF1A,TPH1,TXN,VCAM1	CREB1,ERK1/2,IL1B,L-glutamic acid,NFE2L2,NFKB1,NFKBIA,NFkB (complex),PARP1,RB1,RELA,RUNX2,SMAD3,SP1,STAT3,TNF,TP53,methamphetamine
carrageenan		chemical - endogenous non-mammalian		-0.204	1.24E-05	CCL5,CXCL8,EGR1,EGR2,FOSB,FOSL1,FOSL2,IL1B,JUNB,NR3C1,PARP1,PTGS2,SELP,SEPP1,TRPM2,VEGFA	CREBBP,Creb,ETS1,FOS,JUN,LDL,NFKB1,NFKB2,NFKBIA,NFkB (complex),RELA,STAT1,STAT3,TNF,carrageenan,prostaglandin E2
IL27		cytokine		-1.795	1.25E-05	AHR,BST2,CCL16,CCL2,CCL20,CCL5,CCND2,CD14,CD163,CD63,CDK4,CEBPD,CXCL10,CXCL8,CXCL9,EGR1,EGR2,GZMB,HLA-DQA1,IL10,IL12B,IL18BP,IL1B,IL1RN,IL6,ITGAM,LAG3,MAF,MX1,PIM1,PTGS2,SOCS3,STAT2,TNFSF13,TNFSF13B	CEBPA,IFNG,IL10,IL27,IL6,IRF1,IRF8,IRF9,JUN,NFKB1,NFKBIA,NFkB (complex),RELA,STAT1,STAT2,STAT3
TFAP2A		transcription regulator		0.088	1.26E-05	ABCA1,ALCAM,ANXA1,APOE,BLOC1S6,CDKN1A,COL7A1,EFEMP1,EGFR,G3BP2,GLO1,GPR37,HIPK3,MT2A,NPY,PAG1,POR,PRDX1,PTGER4,RAB27B,RBL2,SESN1,SESN3,SOD2,STX7,VEGFA,XRN1	Akt,CEBPB,CTNNB1,EGR1,ESR1,HDAC1,JUN,NFKB1,NFKBIA,NFkB (complex),RELA,RNA polymerase II,RUNX2,SMAD3,SMAD4,SP1,SP3,TFAP2A,TP53
CXCL12		cytokine		-1.333	1.27E-05	ACP5,ACTA2,AIF1,ATRX,BAX,BCL2,BCL3,BMP1,CA2,CCL2,CCL5,CCNT1,CD40LG,CD9,CXCL10,CXCL8,CXCR4,DAD1,EGFR,EGR1,GOPC,HIPK3,ID1,IFNGR2,IGFBP7,IL1B,IL6,IRF3,ITGAL,ITGB1,ITGB4,JMJD1C,JUNB,LOXL2,MMP11,MMP9,MSH6,NPHS1,PPEF2,PTGS2,RRAS,SOCS3,SSBP1,TNFRSF11A,TNFRSF11B	CXCL12,CXCR4,Creb,EGFR,ESR1,HIF1A,JUN,MAPK14,NFKB1,NFKB2,NFKBIA,NFkB (complex),RELA,SMAD3,SP1,STAT3,TP53
carbon monoxide		chemical - endogenous mammalian		1.156	1.35E-05	ADORA2A,BAX,BCL2,CCL2,CD14,CDKN1A,DDIT3,EGR1,FADD,IL10,IL12B,IL1B,IL6,ITGB1,NCF1,PRDX1,PTGS2,SELP,TLR4,VEGFA,XBP1	HMOX1,JUN,NFKB1,NFKBIA,NFkB (complex),NRF1,P38 MAPK,RELA,SMAD3,SP1,STAT1,STAT3,TNF,carbon monoxide,nitric oxide
EGR1	0.880	transcription regulator	Inhibited	-3.418	1.40E-05	ABCB1,ATF3,BAX,BCAR1,CCL2,CCND2,CCR1,CD40LG,CDKN1A,COL1A1,COL1A2,CREM,CSF1,CXCL6,CXCL8,EGFR,EGR1,EGR2,EIF4EBP1,FOSL1,FTL,GADD45B,HPSE,IL1B,ITGAM,JUNB,KCNT1,MMP9,MYB,MYBL1,PTGS2,RRAD,SLC12A2,SNAI1,SOD2,SPP1,SYN1,THBS1,TIAM1,TIMP1,TLR4,VCAM1,VEGFA	CEBPB,CREBBP,Creb,EGR1,ERK,ERK1/2,ESR1,FOS,JUN,NFKB1,NFKBIA,NFkB (complex),RELA,SMAD3,SP1,STAT3,TNF,TP53
SOD1		enzyme	Activated	2.433	1.40E-05	ALDOC,APOE,ASL,AURKAIP1,BAX,BCL2,BID,CASP1,CASP4,CCNT1,CD14,CDK4,CKB,CP,CREBBP,CRYAB,DPYSL3,ETS2,FOSL2,GCLC,GPX3,HIVEP3,HSBP1,HSPA4,HSPB1,HSPB2,IL10,IL1B,IL6,JUNB,MMP9,MYBL1,NEFL,NPY,PAWR,PPP3CB,PSMB5,PSMB8,SLC40A1,SOD2,SPP1,STIP1,STMN1,TNFAIP3,TUBB4A,VCAM1	ATF3,CEBPB,HSF1,HSF2,IL1B,JUN,MYC,NFKB1,NFKBIA,NFkB (complex),RELA,SOD1,SP1,STAT3,TP53,TP73,hydrogen peroxide
HNRNPA2B1		other			1.42E-05	ABCB1,ACSL5,AKT3,ATRX,CA12,CIDEC,CLDN1,CP,DNER,ELOVL7,ENTPD1,GJA1,H19,HMGB3,IDS,IL6,JUP,KCTD12,NRCAM,NTRK3,OAS1,P4HA1,PAPPA,PGM2L1,PITPNC1,PLOD2,SNAI1,SRPX,ST8SIA4,STOM,SULT1A1,SVEP1,TFPI2,TLE1,TM4SF18,TRIM31,UTRN,VCAN	Akt,HNRNPA2B1,JUN,NFKB1,NFKBIA,NFkB (complex),RELA
magnolol		chemical - endogenous non-mammalian		1.254	1.46E-05	BAX,BCL2,CDKN1A,CLEC11A,CXCL8,IL10,IL6,MMP9,PTGS2,TLR4	AMPK,Akt,Creb,EGR1,ERK,ERK1/2,FOXO1,HIF1A,JUN,MYC,NFKB1,NFKBIA,NFkB (complex),NOS2,PPARGC1A,RELA,SMAD3,SP1,STAT1,STAT3,magnolol
LBP	-4.501	transporter		-0.863	1.46E-05	CD14,CXCL10,CXCL8,CXCR2,IFIT1,IL1B,IL1RN,IL6,LBP,TLR2	CD14,CREB1,IL6,IRF1,JUN,LBP,NFATC2,NFKB1,NFKBIA,NFkB (complex),Nfat (family),RELA,STAT1,STAT3,TLR4,TNF,lipoteichoic acid
manganese		chemical - endogenous mammalian		-1.912	1.46E-05	CDKN1A,DDIT3,GAPDH,HSP90B1,HSPA5,PARK7,PTGS2,SLC40A1,SOD2	Akt,CEBPB,CTNNB1,EGR1,ESR1,JUN,MET,MYC,NFKB1,NFKBIA,NFkB (complex),P38 MAPK,RELA,SMAD3,SP1,STAT3,TP53,TP73,manganese
FOXP3		transcription regulator		-1.124	1.49E-05	AKT3,ANXA1,BCL2,CCR4,CD40LG,CDKN1A,ENTPD1,FGL2,IKZF2,IL10,IL6,IL7R,JMY,MAF,MGAT1,MMP9,NFIL3,NTRK3,PDE3B,PLAGL1,RRM2B,SATB1,SELL,SMAD7,TNFAIP3,VEGFA	FOXP3,IL17A,IL2,IL4,JUN,NFKB1,NFKB2,NFKBIA,NFkB (complex),RELA,STAT3,STAT5A,STAT5a/b,STAT6
IFNA1/IFNA13		cytokine	Inhibited	-3.209	1.49E-05	CCL8,CD83,CXCL10,CXCL9,DHX58,IFI27,IFI6,IFIH1,IFIT1,IFIT2,IL1B,ISG15,MX1,OAS1,OAS2,PTGS2,RSAD2,STAT2,UBE2L6,ZBP1	CEBPA,ELK1,IFNA1/IFNA13,IFNAR1,IRF1,IRF8,IRF9,JUN,MAPK1,NFKB1,NFkB (complex),RELA,STAT1,STAT2,STAT3,STAT6
STK11		kinase		0.662	1.51E-05	A2M,ALCAM,ATF3,CCL2,CCT6A,CDKN1A,CNTN1,CSF3R,FOSL1,GADD45B,IL2RB,IL6,JUNB,KLF12,LUM,MMP9,MRPS15,NEDD9,NRCAM,PPP1R2,PSMB5,PTGS2,PTPN3,PTPRZ1,RASGRP1,RASSF1,RASSF2,STK17B,TARS,TNFAIP3,TOP2A,VEGFA,WNT5A,ZBTB25,ZHX1	AHR,AMPK,CREB1,CTNNB1,EGR1,ERK1/2,FOXO1,IgG,MYOD1,NFKBIA,NFkB (complex),PPARGC1A,RELA,RNA polymerase II,SMAD1,SMAD3,SMARCA4,SP1,STAT1,STAT3,STK11,STUB1,TP53
IFN Beta		group	Inhibited	-3.521	1.52E-05	BAK1,BCL2,C3AR1,CD83,CDKN1A,CXCL10,CXCL8,DDX58,HERC5,IFI6,IFIH1,IFIT1,IFIT2,IL10,IL1B,IL1RN,IL6,IRF7,IRF9,ISG15,MMP9,MX1,OAS1,OAS2,PLCG1,PNPT1,RSAD2,SLC16A6,STAT2,TGFBR1,USP18,XAF1,ZBP1	CEBPA,ELK1,IFN Beta,IRF1,IRF7,IRF8,IRF9,Ifnar,JUN,MAPK1,NFKB1,NFkB (complex),RELA,STAT1,STAT2,STAT3
resveratrol		chemical drug	Activated	2.644	1.58E-05	ACTA2,ADIPOQ,AIF1,APAF1,ATF3,BAX,BCL2,BSG,CCL2,CCL5,CCND2,CD14,CDK4,CDKN1A,CREBBP,CXCL10,CXCL8,DDIT3,DEFB4A/DEFB4B,DYNLL1,EDN1,EGFR,EGR1,ESR2,FOSL1,FOSL2,FOXO1,FOXO3,FOXO4,GPX1,HSPA5,IFIT1,IL12B,IL1B,IL6,IL7R,ISG15,ITGAL,LITAF,MMP9,NDUFA13,NDUFA2,NDUFB8,NFKBIB,NRIP1,PLIN1,PPP1R15A,PTCH1,PTGS2,PTPN11,RAN,SELP,SOD2,SPHK1,SPP1,TNFRSF11A,TNFRSF11B,TNS1,ULBP3,VCAM1,XIAP,ZEB1,ZNF148	Akt,ERK1/2,ESR1,JUN,NFKB1,NFKBIA,NFkB (complex),RELA,SMAD3,SP1,STAT3,TNF,TP53,beta-estradiol,reactive oxygen species,resveratrol
PDGFB		growth factor		-1.015	1.63E-05	ACTA2,CNN1,COL1A1,COL1A2,CXCL8,EGR1,FOXO1,FOXO3,FOXO4,IL1RN,IL6,MMP9,MYL6,NOV,PTGS2,S1PR2,SPP1,THBS1,TIMP1	Creb,EGR1,ELK1,ERK,ERK1/2,ESR1,FOS,JUN,Mapk,NFKB1,NFkB (complex),PDGFB,PI3K (complex),RB1,RELA,SIRT1,SMAD3,SP1,STAT3
Gm-csf		group		-1.454	1.63E-05	BAX,BCL2,BCL3,CCND2,CD14,CD163,CD1A,CD209,CD83,CXCL8,IL10,IL1B,IL6,JUNB,MMP9,PIM1,PTGS2,SOCS3,XIAP	Akt,ERK1/2,Gm-csf,IL1B,JUN,NFKB1,NFKBIA,NFkB (complex),P38 MAPK,PI3K (complex),RELA,SMAD3,SP1,STAT3
TNFSF13B	-0.765	cytokine		-0.864	1.74E-05	ADIPOQ,AICDA,BAX,BCL2,BCL6,CCL2,CCND2,CD40LG,CDK4,CR2,CXCL6,CXCL8,DUSP5,IL10,MMP9,NAMPT,SPP1,TFG	ERK1/2,IL2,Immunoglobulin,JUN,NFKB1,NFKBIA,NFkB (complex),RELA,SMAD3,SP1,STAT1,STAT3,STAT5A,STAT5a/b,STAT6,TNF,TNFSF13B
bee venom		chemical - endogenous non-mammalian	Inhibited	-2.944	1.75E-05	AREG,CCL5,CREBBP,CREM,CXCL8,DDIT3,DNAJB1,ETS2,FOSB,HSPB1,IL10,IL1B,IPO5,IRG1,ITGAV,JUNB,MKI67,NFIL3,NUPR1,NUSAP1,OSM,PPP1R15A,PTGS2,PTPN11,SERPINB2,SOCS3,TNFAIP3,TOP2A,YBX3	ESR1,JUN,MAPK8,NFKB1,NFKB2,NFKBIA,NFkB (complex),NR3C1,RELA,RELB,STAT3,TP53,bee venom
SNCA		other		0.229	1.75E-05	AIF1,BAX,CHMP4B,CTSB,DDIT3,DNAJB9,DNM1,GLO1,HSBP1,HSP90B1,HSPA5,IL1B,KIF1B,KIF2A,LDHB,LRRK2,MDH2,MMP9,NCF1,PSMA3,SYN1,TPI1,TUBB3,TUBG1,UCHL1	AHR,APP,JUN,Jnk,MYC,NFKB1,NFKBIA,NFkB (complex),PPARG,RELA,SNCA,SP1,STAT1,STAT3,TP53,baicalein,reactive oxygen species,rotenone
phenylbutazone		chemical drug	Inhibited	-2.481	1.81E-05	A2M,ADAMTS1,ANXA1,ANXA2,ASNS,C4A/C4B,CP,EFEMP2,FBLIM1,GPNMB,IER3,ITGB4,PSMB8,PTGS2,RCN1,S100A10,S100A11,SPP1,TIMP1,TNFRSF12A,UPP1	CHUK,IRF3,JUN,NFKB1,NFKBIA,NFkB (complex),PPARA,PTGS2,RELA,STAT3,TP53,phenylbutazone
BRD2		kinase			1.82E-05	BCL2,CR2,DNAJA1,DYNLT1,IL1B,IL6,IL7R,P4HB,PAWR,PPA1,PRELID1,PRKD3,RPN1,SATB1,SLAMF9,SOX5,TARS
GPX1	-0.848	enzyme	Activated	2.722	1.82E-05	ACTA2,BCL2,CD14,CXCL10,FADD,GLRX,GPX3,GPX4,IL6,MMP9,NDUFB8,SOD2,TNFRSF1A,TRADD,TXN,TXN2,VCAM1	FOS,GPX1,JUN,LEP,NFKB1,NFKBIA,NFkB (complex),RELA,SP1,STAT3,TP53,reactive oxygen species
miR-30c-5p (and other miRNAs w/seed GUAAACA)		mature microRNA		-1.017	1.83E-05	ADPGK,ANPEP,ATRX,BCL6,CBFB,DOCK7,GALNT1,GALNT7,LTN1,MBNL1,MPDU1,NCEH1,NT5C3A,NUCB1,P4HA2,PNP,PPP2R4,PPP3CA,RAB27B,SLC38A1,SLC4A7,SLC7A1,SLC9A3R2,STRN,STX7,THEM4,TMCO1,TMED3,TNRC6A,UAP1,WNT5A
COL4A3		other			1.85E-05	COL1A1,COL1A2,COL3A1,COL4A1,COL4A2,COL4A5,LAMB1,LAMC1,MMP9,PTGS2,TIMP1,TIMP2	COL4A3,EGR1,ITGB3,JUN,MYC,NFKB1,NFKBIA,NFkB (complex),REL,RELA,SMAD2,SMAD4,STAT3,TP53,VEGFA
NUPR1	-2.897	transcription regulator	Inhibited	-2.714	1.99E-05	ABL2,ADM,AGRN,ALDOC,ANK1,AREG,ARHGAP11A,ASPM,ATF3,AURKA,CD63,CDC25C,CDK4,CEP97,CITED2,COL1A2,COL3A1,CTU1,CXADR,CXCL8,CXCR4,DDIT3,DIDO1,DLG1,DUSP5,E2F8,ELL2,ERMP1,ETS1,ETV1,FAM111B,FCF1,FOXO3,GABBR1,GPCPD1,HIST1H2BM,HIVEP3,HJURP,HLTF,IFIT2,IL6R,ITPR3,KANK2,KIF11,KLF6,LBR,LIF,MKI67,MKL2,MSH6,MX2,MYO18A,NAPEPLD,NEK9,NFIL3,NR1D2,NT5DC3,NUPR1,P4HA2,PARP1,PARP9,PCYOX1,PDK1,PER3,PFKFB4,PIK3R1,PIM1,PLEKH…	EGR1,FOXO1,FOXO3,NFkB (complex),NUPR1,SIRT1,TP53
tamoxifen		chemical drug		-1.975	2.00E-05	ADM,ANG,AQP1,AQP9,BAX,BCL2,C3,CA2,CAV2,CDKN1A,CSAD,CXCL8,EGFR,ESR2,ETV5,F13A1,FLOT1,GAPDH,H19,HAS2,HSP90AB1,HSP90B1,IER3,IGFBP4,IL1RN,IL6,INPPL1,ISG20,JUNB,KLHL24,LIF,MAFF,MIF,MKI67,MX1,NRCAM,PPP5C,PRSS23,PTGS2,RAMP3,RBL2,SCUBE2,SDC3,SDS,SLC7A5,SMAD3,SMAD7,SNAI1,SOD2,SPP1,SYNE1,TAGLN,TLR4,TXN,UGCG,VEGFA,WIPI1	CEBPA,CEBPB,CTNNB1,Creb,ERBB2,ESR1,JUN,NFKB1,NFKBIA,NFkB (complex),NR3C1,PGR,RELA,SMAD3,SP1,STAT1,STAT3,TP53,calcitriol,estrogen receptor,progesterone,tamoxifen
SATB1	0.502	transcription regulator		0.114	2.01E-05	APC,BCL2,CDK19,CEACAM1,CLEC2B,CSF3R,DSTYK,EBI3,EPSTI1,ETS1,FAM129A,FAM65B,FCGR1A,FOSB,FOXJ3,GADD45B,GLRX,HSP90AA1,HVCN1,IKZF1,IL7R,IRF7,ITGB1,LAG3,LRRN3,MT1A,NR2C2,NUP153,PDCD1,PRKCB,PTGES3,PTGS2,SELL,SLC27A2,SMAD3,SP4,TNFSF13B,TUBA4A,UBE2L6,XAF1,ZKSCAN8,ZNF287
GW3965		chemical reagent		0.868	2.03E-05	ABCA1,ABCG1,APOD,APOE,CCL5,CSF3,CXCL10,CXCL8,IL12B,IL1B,IL1RN,IL6,MMP9,NR1H3,PKLR,PLIN2,PTGS2,SOCS3,THRSP,VEGFA	CEBPA,CEBPB,ESR1,GW3965,NFKB1,NFkB (complex),NR3C1,Nr1h,PGR,RELA,Rxr,SREBF1,STAT1,STAT3,progesterone
Sos		group			2.09E-05	AFF4,AQP3,ARID3A,ASAP1,ATF7IP,B4GALT1,BCAR3,CA2,CAMK2D,CHI3L1,COBLL1,CREBBP,DDX3X,DLG1,EEA1,ESM1,FBLIM1,GIT2,GM2A,GSK3B,HIPK3,HSD17B10,ITGA6,ITGB1,KIF1B,KIF2A,KIF5B,KLF6,KRAS,LGALS3BP,MGST1,NDUFS7,NFIL3,NPTX1,NRIP1,PDPN,PRPF4B,PTGS2,PTPRZ1,QKI,RAB11FIP1,SEMA4D,SIRPA,SMAD7,SMG1,STMN1,UGCG,UTRN,YWHAZ
GFI1		transcription regulator		1.917	2.10E-05	ATF2,AZU1,BAK1,BAX,BCL3,CASP1,CDKN1A,CREBBP,CSF1,CXCL8,CXCR4,EGR2,ENTPD1,ETS2,GJA1,HPRT1,HSP90AB1,IL10,IL1B,IL6,IL6R,IL7R,LTBR,RASGRP1,REL,SMAD3,TNFRSF1A,TRADD	GFI1,IL10,IL1B,JUN,NFKB1,NFKB2,NFKBIA,NFkB (complex),RELA,RELB,STAT3,TNF
MAPK14		kinase	Inhibited	-3.629	2.11E-05	ABCA1,ACP5,ACTA2,AREG,ATF2,ATP5J2,BAX,BCL2,CALR,CCL2,CCL25,CCL5,CD83,CEBPD,COL1A1,CRYAB,CXCL10,CXCL8,EGFR,FOSL2,GJA1,HAS2,IL10,IL12B,IL1B,IL6,ITGB8,JUNB,MEF2C,MMP9,PLA2G5,PRDX1,PSMD10,PTGS2,SOCS3,SOD2,TAGLN,TIMP1,TIMP2,TOP2A,VEGFA	Creb,EGFR,ERK,ESR1,JUN,Jnk,MAPK14,NFE2L2,NFKBIA,NFkB (complex),P38 MAPK,PPARG,RELA,SMAD3,SP1,SPP1,STAT3
SYVN1		transporter		-0.667	2.13E-05	ABCC3,ABCC4,AHR,ATP1B3,BCAT1,CTPS1,ERCC6,HERC5,HSPB1,IFI44,IFITM2,IL7R,ITGA6,ITGAV,ITGB1,ITGB4,LDHB,LGALS3BP,LMBRD2,NDFIP2,OLR1,PSMC3,RAB34,RPN2,SLC16A1,SLC1A5,SLC35C2,SLC3A2,SLC4A7,SLC6A6,SLC7A5,SLCO4A1,STOM,TARS,TMEM106B,TRERF1
hydrocortisone		chemical - endogenous mammalian	Inhibited	-2.167	2.18E-05	ADM,BCLAF1,CCL17,CCL2,CCND2,CCNE1,CD163,CEBPD,CXCL8,CXCR4,ERP29,GADD45B,HSD11B1,HSPD1,IGFBP4,IGFBP6,IGFBP7,IL10,IL1B,IL6,ITGAM,LY75,MT3,NARFL,NDUFA6,NPY,NR3C1,NTRK2,NUSAP1,PROX1,PTGS2,S100A8,TLR2,TNFAIP3,TNFRSF11B	CEBPA,CEBPB,Creb,IGF1,IL1A,IL6,JUN,NFKB1,NFKBIA,NFkB (complex),RELA,STAT1,STAT3,dexamethasone,hydrocortisone
salirasib		chemical drug	Activated	2.779	2.24E-05	ADM,ALDOC,ATF3,CITED2,COL5A2,HRAS,KRAS,LDHA,LGALS1,P4HA1,PDGFRA,PFKFB4,PGAM1,PGK1,PLAT,PLOD1,PLOD2,TPI1,VEGFA	ELK1,HIF1A,HRAS,JUN,LGALS1,MTOR,NFKB1,NOTCH1,NR3C1,SMAD3,SP1,STAT1,STAT3,TP53,salirasib
CAMP		other	Inhibited	-2.150	2.40E-05	BAK1,BAX,BCL2,BMP1,CCL2,CCL20,CCL5,CD83,CSF1,CSF3R,CXCL8,CXCR2,CXCR4,IL10,IL12B,IL1B,IL6,ITGAM,LIFR,PTGS2,SNAI1,TLR4,TNFAIP3	CAMP,E. coli B4 lipopolysaccharide,IL10,IL18,IL1B,IL6,IRF3,JUN,NFKB1,NFKBIA,NFkB (complex),RELA,STAT1,STAT3
FOSL1	-1.266	transcription regulator		-0.019	2.42E-05	ADM,CCL2,CSF3,CXCL6,CXCL8,EGR1,EGR2,ELN,FOSB,FOSL1,GCLC,IL10,IL1B,IL6,JUNB,MMP9,MT2A,SERPINB2,SERPINE2,SNAI1,SPARC	Creb,FOSL1,KEAP1,NFE2L2,NFKB1,RELA
EPO		cytokine		-1.099	2.52E-05	ADAMTS10,ANK1,BAX,BCL2,BCL3,BCL6,BLVRB,BZW2,CA2,CCL19,CCND2,CCNG2,CDKN1A,CLIC1,CXCR4,DDIT3,DES,EDN1,EGR1,FOSB,H2AFZ,HK3,IL6,ILF2,ITGA4,ITGB1,JUNB,KLHL24,KMT2A,LY6E,MAN2A1,MTF2,MYB,NFE2,NMNAT1,NR3C1,NUPR1,OSM,PAX6,PIM1,PLCB2,PRKCB,PRKCZ,PTGS2,RAB4A,RNF128,ROCK2,RPS23,RPS4Y1,SELP,SLC24A1,SOCS3,SPP1,ST3GAL4,TF,TLR4,TNFRSF11B,TPH1,TPI1,UGCG,VEGFA,XIAP,ZNF711	CTNNB1,EDN1,ELK1,EPO,ESR1,FOS,JUN,Mapk,NFKB1,NFKB2,NFKBIA,NFkB (complex),PI3K (complex),RELA,SMAD3,SP1,STAT3,nitric oxide
BCL6	0.836	transcription regulator	Activated	2.855	2.54E-05	A2M,AICDA,ALCAM,BACH2,BAX,BCL2,BCL3,BCL6,CCL2,CCND2,CDKN1A,COL1A1,CXCL10,DNAJB11,EBI3,ENTPD1,FCGRT,FMOD,FUT7,IL10,IL2RB,IL6,IL6R,IL7R,IRF9,JUNB,LITAF,MAF,MGP,MYB,PFDN4,PTPRO,SDC1,SOCS3,SOX5,XBP1	BCL6,CEBPB,Creb,FOXP3,IL10,IL4,JUN,NFKB1,NFKBIA,NFkB (complex),RELA,STAT1,STAT3,STAT6,prostaglandin E2
TCF3	0.554	transcription regulator		0.450	2.55E-05	ADIPOQ,ANLN,ATF3,AURKA,AXIN2,AZGP1,BCL6,BID,CA2,CCND2,CCNE1,CD8B,CDKN1A,COL1A1,CR2,DGKE,EBF1,EIF4EBP1,EPB42,ETS2,FGFR2,FOXO1,GADD45B,GM2A,IL1B,IL7R,KIF11,LEF1,LMO2,LRBA,MEF2B,MEF2C,MKI67,MLLT4,NFIL3,NTRK2,NUSAP1,PAX5,PGK1,PTPRU,RASA4,RASSF4,RGS16,SLC12A2,SLC7A5,SMARCC1,SOCS3,TCF3,TF,TOP2A,TOX,XBP1	ESR1,HDAC1,Hdac,Histone h3,Histone h4,ID3,IFI16,IRF3,MYOD1,RELA,RNA polymerase II,SMARCA4,SP1,TCF3
Ca2+		chemical - endogenous mammalian		-0.924	2.56E-05	ABCB1,ACTA2,ADORA2A,AHR,ATF3,BCL2,CALR,CCND2,CCNE1,CD83,CDK4,CDKN1A,CEBPD,COL1A1,CREM,CXCL8,CXCR4,DES,EDN1,EGFR,EGR1,FGF23,FOSL1,FOSL2,HOMER1,HSPA5,ID1,IL10,IL12B,IL1B,IL33,IL6,IL6R,ITGA6,ITPR1,ITPR3,JUNB,MGP,MMP19,MMP9,MYB,NPY,NTRK2,PER2,PLCG1,PTGS2,S100A8,S100A9,SELP,SERPINB2,SP4,SPP1,TAGLN,TIMP2,TLR4,UGCG,VEGFA	Ca2+,Creb,ERK,ERK1/2,IL1B,JUN,MAPK14,NFKB1,NFKBIA,NFkB (complex),RELA,SMAD3,SP1,STAT3,TNF
CR1L		other	Activated	3.217	2.57E-05	BGN,C3,COL1A1,COL1A2,COL3A1,COL4A1,COL4A2,COL6A3,IL10,IL1B,LUM,MGP,PTGER4,TNFRSF1A	Akt,CR1L,Creb,ERK,IL4,JUN,Jnk,NFKB1,NFKBIA,NFkB (complex),P38 MAPK,PPARG,RELA,SMAD3,STAT3,STAT6
ALB		transporter	Inhibited	-2.795	2.59E-05	ACTA2,CCL2,CCL5,CDKN1A,COL1A1,CXCL8,CYBA,DDIT3,EDN1,HPSE,HSPA5,IL1B,IL6,NPHS1,PTGS2,VEGFA,XBP1	AGT,ALB,EGR1,ERK1/2,JUN,Jnk,NFKB1,NFKB2,NFKBIA,NFkB (complex),P38 MAPK,PPARG,RELA,SMAD3,SP1,STAT3
GLI2		transcription regulator		0.497	2.62E-05	BCL2,CCL17,CCL22,CCL24,CCL5,CCND2,CCR1,CCR4,CDKN1A,CLEC7A,CSF3,CXCL10,CXCL6,CXCR2,IFITM5,IL10,IL1B,IL6,ITGB1,JUNB,MEF2C,MMP9,PAX9,PI3,PTCH1,SNAI1,SPP1,UGCG	BCL6,CEBPB,GLI2,IL4,Igm,JUN,MYC,NFATC2,NFKBIA,NFkB (complex),RELA,STAT3,STAT5A,STAT6,TP53,TP73
LMNB1		other			2.69E-05	AEBP1,CRYAB,FSTL1,GJA1,GPC4,LMNA,MGP,MGST1,PAPPA,PLIN2,PRRX2,RCN1,REEP5,S100A13,TGFBI,ZHX1
NOD2		other		-1.064	2.69E-05	AREG,CCL2,CCL5,CXCL8,DEFB4A/DEFB4B,DMBT1,IER3,IL10,IL12B,IL1B,IL6,ITGAM,NPHS1,SOCS3,TNFAIP3	C5,Creb,IRF3,JUN,N-acetylmuramyl-L-alanyl-D-isoglutamine,NFKB1,NFKB2,NFKBIA,NFkB (complex),NOD2,PYCARD,RELA,STAT3,Tnf (family)
IFNE		cytokine	Inhibited	-2.359	2.69E-05	CD83,CDKN1A,CXCL10,CXCL9,EIF4E,HSD11B1,IFIH1,IFIT2,IL10,ISG20,MX2,PTGER4,PTGS2,USP18,ZBP1	Akt,IFNE,IL10,IRF8,IRF9,JAK,JUN,NFKB1,NFKBIA,NFkB (complex),RELA,STAT1,STAT2,STAT3,STAT4,STAT6
pyrrolidine dithiocarbamate		chemical reagent	Activated	3.667	2.72E-05	ANXA1,BCL2,BDKRB1,CCL2,CCL5,COL1A1,CXCL10,CXCL6,CXCL8,CXCR4,GCLC,GZMB,IL10,IL1B,IL6,IRF7,MMP9,MST1R,PDGFRA,PGK1,PRF1,PSMB8,PTGS2,SELP,SOD2,TLR2,TLR4,VCAM1,VEGFA,XIAP	IL17A,JUN,NFKB1,NFKB2,NFKBIA,NFkB (complex),PRKCD,RELA,RELB,STAT3,TNF,pyrrolidine dithiocarbamate
IFN alpha/beta		group	Inhibited	-3.135	2.85E-05	BAX,BID,CCL2,CCL24,CCL5,CD83,CLEC10A,CXCL10,CXCL14,FGL2,IFI16,IFIT2,IFIT3,IL10,IL6,IRF7,LY6E,RSAD2,STAT2,TLR2,TLR7,TNFSF13,TNFSF13B,TREM1,TRIM21	IFN alpha/beta,IFNAR1,IFNG,IL10,IRF1,IRF8,IRF9,NFKB1,NFKBIA,NFkB (complex),RELA,STAT1,STAT2,STAT3,STAT6
USP18	-1.768	peptidase	Activated	3.138	2.88E-05	CXCL10,IFI6,IFITM3,IL6,IRF7,IRF9,ISG15,MX1,OAS1,SOCS3	IRF3,IRF8,IRF9,JUN,MAP3K7,NFATC1,NFATC2,NFATC3,NFKB1,NFkB (complex),PPARG,RELA,STAT1,STAT2,STAT3,STAT4,STAT5A,TAB1,TP53,USP18
IL17R		complex	Inhibited	-2.003	2.88E-05	CCL2,CCL20,CCL5,CXCL10,CXCL6,CXCL8,DEFB4A/DEFB4B,S100A8,S100A9,TIMP1	ERK1/2,IL17R,JAK2,JUN,NFKB1,NFKB2,NFKBIA,NFkB (complex),P38 MAPK,RELA,SMAD3,SP1,STAT1,STAT3
CD44		enzyme		0.534	2.89E-05	ABCB1,BCL2,BGN,CALR,CCL19,CCL5,CCND2,CD63,CD8B,CDKN1A,CIDEC,CLEC5A,CLEC7A,COL1A1,COL3A1,COL5A2,CXADR,CXCL6,DDIT3,ECM1,EMILIN1,FKBP4,HSP90AB1,IL10,IL1B,IL1RN,IL6,ITGA4,LGALS1,LY6D,MMP9,MYBBP1A,PRKRIP1,SDC4,SELL,SPP1,THBS1,TIAM1,TNFRSF11A,VCAM1,XIAP	CD44,IFNG,IL10,IRF1,JUN,NFKB1,NFKB2,NFKBIA,NFkB (complex),P38 MAPK,PI3K (complex),RELA,SMAD3,STAT1,STAT3
N-nitro-L-arginine methyl ester		chemical drug		-1.202	3.02E-05	ADIPOQ,ADM,ATF3,BAX,BCL2,BGN,CCL2,CD83,COL1A2,COL3A1,CSF1,CXCL8,CYBA,GJA1,IL12B,IL1B,IL6,ITGAV,MMP9,OLR1,PTGS2,TIMP1,TLR2,TLR4,VCAM1,VEGFA	JUN,N-nitro-L-arginine methyl ester,NFKB1,NFKBIA,NFkB (complex),P38 MAPK,RELA,SMAD3,SMAD4,STAT3,TGFB1,TNF,Tnf (family)
LEP		growth factor		-1.965	3.02E-05	ABCC3,ACSL5,ADIPOQ,ANGPTL4,APPL1,AQP3,AQP7,AQP9,ASL,ATP5F1,BAX,BCL2,CCL2,CCL5,CD14,CD63,CDKN1A,COL1A1,COL3A1,COL4A1,CSF3,CTSL,CXCL10,CYBA,DLL4,EDN1,EGR1,EGR2,ESR2,FABP3,FBP2,FGF23,FGFR2,FOXO3,GAPDH,GCLC,GPX1,GSK3B,HSPA5,IL10,IL12B,IL1B,IL1RN,IL6,ITGAM,JUNB,LIF,LIFR,MBP,MCHR1,MMP19,NAMPT,NCF1,NPY,NR3C1,PER2,PLAT,PLIN1,PLIN2,POMC,PRDX1,PRF1,PSMB3,PTGS2,RETN,SELP,SEPP1,SLC16A1,SOCS3,SOD2,SORD,SPARC,…	CEBPB,FOS,IL1B,IL6,Ins1,JUN,LEP,NFKB1,NFKBIA,NFkB (complex),NR3C1,PPARA,PPARG,RELA,SREBF1,STAT1,STAT3,TNF,glucocorticoid
IL12B	1.203	cytokine		-1.371	3.06E-05	AICDA,CCL5,CEBPD,CXCL10,CXCL8,DUSP5,EOMES,GZMB,IL10,IL12B,IL1B,INPP5D,IRF9,S100A8,S100A9,SELPLG,SOCS3,STAT2,VCAM1	IL12 (complex),IL12B,IL27,IL4,IRF1,IRF8,IRF9,JUN,NFKB1,NFKBIA,NFkB (complex),NR3C1,RELA,STAT1,STAT2,STAT3,STAT5a/b,STAT6
topotecan		chemical drug		-1.953	3.12E-05	ATF3,ATRNL1,AURKA,BCL3,C3,C4A/C4B,CAMTA1,CCNE1,CD83,CDKN1A,CITED2,DCK,DUSP5,EGR1,EGR3,FOSB,GPX1,GRID1,GTF2H2,HLA-DQA1,HSPA1A/HSPA1B,HSPD1,JMJD1C,JUNB,MBNL2,MED13L,MYB,NBEA,NFATC4,NINJ1,NUP153,OSBPL8,PARD3B,PNP,PPP3CA,PRKAR2B,PTGS2,RCBTB2,SELP,SLC7A5,SOX4,TOP2A,TST,VEGFA,VPS13B	AMPK,CEBPB,EGR1,FOXO1,JUN,MYC,NFKB1,NFKBIA,NFkB (complex),PI3K (complex),PPARGC1A,SMAD3,SP1,STAT1,STAT3,TP53,TP73,mitoxantrone,topotecan
zoledronic acid		chemical drug		-0.846	3.13E-05	BCL2,BID,CXCL8,CXCR4,DKK1,FZD5,IL6,MMP9,PTGS2,TNFRSF11A,TNFRSF11B,WNT5A	Akt,CTNNB1,ERK1/2,HDAC1,IL18,JUN,NFKB1,NFKB2,NFKBIA,NFkB (complex),NOTCH1,RELA,SMAD3,SP1,STAT3,Vegf,zoledronic acid
SP3		transcription regulator		-1.756	3.16E-05	ABCA1,ABCB1,ACTA2,AEBP1,ASNS,ATF3,CCL20,CDKN1A,CEACAM1,CHI3L1,CITED2,COL1A1,COL1A2,COL7A1,DHFR,DNM1,EGFR,EGR1,FOSL1,HAS2,HPSE,HSD11B2,HSPA5,IFITM5,IL10,IL2RB,IRF3,ITGAD,MSH6,PCYT1A,PGK1,PROCR,PTGS2,RRAS,SERPINH1,SLC4A7,SMARCC1,SPARC,TAGLN,TGFBR1,TGFBR3,TIMP1,TIMP2,TLR2,TSPO,VEGFA,XYLT1	CTNNB1,ESR1,HDAC1,Histone h3,IRF3,JUN,MET,NFKB1,NFKBIA,NFkB (complex),RB1,RELA,RNA polymerase II,SP1,SP3,STAT3,TERT,TP53
Mek		group		-1.488	3.18E-05	ANPEP,APOE,CCND2,CDCA7,CDKN1A,COL1A2,CXCL8,DUSP5,EGR1,EGR2,EGR3,ETS1,ETV5,GNL3,HOMER1,IL10,IL12B,IL1B,IL6,ITGA6,ITGB1,LYAR,MMP9,MS4A1,MST1R,NES,NR1H3,OSBPL8,PDGFRA,PTGS2,RND3,ROCK2,SACS,SLC16A6,SORL1,ST6GAL1,THBS1,TOP2A,ZEB1	Akt,Creb,ERK,ERK1/2,JUN,MAP2K1,Mek,NFKB1,NFKBIA,NFkB (complex),P38 MAPK,RELA,SMAD3,SP1,STAT3
SIN3B		transcription regulator			3.22E-05	BCL6,CCNG2,COL1A2,DDIT3,DHFR,FBXO32,GADD45B,KLF6,RRM2
mir-223		microRNA		-0.558	3.26E-05	ABCB1,ACTA2,ALCAM,CCR3,CD34,CLEC4E,CSF1,CTSG,EGR2,EGR3,EMP1,FGL2,FNIP2,IFI16,IL1RN,IL6,LEF1,MEF2C,MT1E,PARP1,RASGRP4,S100A9,SERPINB2,SGPL1,SLC16A7,SLC29A1,SLC39A1,SLC40A1,STMN1,TGFBI,TLR4,TLR7,TOB1
2-bromoethylamine		chemical reagent	Inhibited	-2.864	3.37E-05	A2M,ADAMTS1,ANXA1,ANXA2,C4A/C4B,CD14,CP,EFEMP2,EMP3,FBLIM1,GPNMB,IER3,S100A10,S100A11,SPP1,TIMP1,TNFRSF12A,UPP1
SMARCA4		transcription regulator	Inhibited	-2.326	3.48E-05	A2M,ABCA1,ACTA2,ADIPOQ,ASNS,CCDC85B,CCL2,CCR1,CDKN1A,CNTN1,CSF1,CTSB,CTSH,CXCR4,DDX18,DES,DHFR,DYSF,EBF1,EMP3,ETS2,FBLIM1,FGFR2,FOSL2,GAPDH,GCLC,GPX1,IFI16,IFI27,IFIT1,IFITM2,IFITM3,IGFBP4,IL6,IL7R,ITGAV,ITGB1,LGALS1,LMNA,LOXL2,LUM,MEF2C,MYB,MYBPH,PER3,PGM2L1,PTCH1,RASSF1,RETN,RRM2,S100A2,SCHIP1,SEPP1,SERPINE2,SKAP2,SLC11A1,SLC23A2,SMARCA2,SPP1,ST6GALNAC4,TAGLN,TIMP2,TNFSF13,TNNI2,TREM2,UBE2H,USP…	CEBPA,ESR1,HDAC1,Hdac,Histone h3,Histone h4,IFI16,IRF3,MYOD1,NFKB1,NFkB (complex),RELA,RNA polymerase II,SMARCA4,SP1,STAT1,STAT3,TP53
HOXA9		transcription regulator		0.713	3.52E-05	ADD3,AKAP13,ARHGAP11A,ARL3,ARNTL,BCL2,BCL7A,BMI1,CBX6,CCL2,CD34,CDC37,CLIC2,CREM,CTH,CTSG,ETS2,FCGRT,FZD5,GLRX,GLRX3,IL7R,INPPL1,JUNB,KCNA3,MAN2A1,MBNL1,MED13,MSI2,MYB,NDUFB3,OSBPL8,PIM1,PRKD3,RCBTB2,S100A8,SATB1,SDC4,SOX4,SPP1,TCN1,VHL,WNT10B
pioglitazone		chemical drug		1.664	3.56E-05	ABCA1,ABCB10,ABCG1,ACTA2,ADIPOQ,ANGPTL4,APOE,AQP1,AQP7,ATP2A3,BAX,BCL2,CDK4,CDKN1A,CEBPD,CXCL10,CXCL8,EGR1,FBP2,FOSL1,HAS2,IL1B,IL1RN,IL6,ITGAM,LPIN1,MMP9,NCEH1,NCF1,PDE3B,PLIN1,PLIN2,PTGS2,PTPN11,RBP4,RETN,SOD2,TNFRSF11A,TNFRSF1A,VLDLR	AMPK,CEBPA,Creb,EGR1,ERK,ERK1/2,FOXO1,JUN,NFKB1,NFKBIA,NFkB (complex),PPARA,PPARG,PPARGC1A,RELA,SMAD3,SP1,STAT1,STAT3,TNF,pioglitazone
Collagen(s)		complex		-1.609	3.65E-05	BCL3,C3,C3AR1,C4A/C4B,CD63,CR2,CREB3L1,DDIT3,EDEM1,GZMA,ITGAM,PPP1R15A,PRF1,SELP,SERPINH1,SNAI1,THBS1	CEBPA,Collagen(s),JUN,NFKB1,NFKB2,NFKBIA,NFkB (complex),P38 MAPK,RELA,SMAD3,STAT1,STAT3
bleomycin		chemical drug		-1.919	3.74E-05	ACTA2,BCL2,BMP1,CCL17,CCL2,CCL22,CCL5,CCR1,CCR4,CDKN1A,COL1A1,COL1A2,COL3A1,CXCL10,CXCR4,DNER,EGFR,ELN,FOSL1,FRZB,ID1,IL1B,IL6,ITGB1,MAP3K6,MIF,MMP9,PLAT,SDC4,SPHK1,SPP1,STK17B,STOM,TIMP1,TIMP2,TINAGL1,TLR2,VHL,WNT5A	CEBPB,JUN,NFKB1,NFKBIA,NFkB (complex),RELA,SMAD3,SMAD4,SMAD7,SP1,STAT3,TNF,TP53,Tgf beta,bleomycin
RCE1		peptidase			3.86E-05	AEBP1,CRYAB,FSTL1,GJA1,GPC4,LMNA,MGP,MGST1,PAPPA,PLIN2,PRRX2,RCN1,REEP5,S100A13,TGFBI,ZHX1
JAK3		kinase	Activated	2.076	3.91E-05	BAX,BCL2,CCNE1,CD40LG,CDK4,CSF3,IL10,IL12B,IL6,IL7R,LAG3,MAF,PDCD1,TUBB3	AKT1,Akt,CTNNB1,ESR1,ID2,IFNG,IL10,IRF1,JAK3,JUN,NFKB1,NFKBIA,NFkB (complex),NR3C1,RELA,SP1,STAT1,STAT3,STAT5A
SOCS1		other	Activated	4.582	3.91E-05	A2M,BAK1,BAX,BCL2,BID,CCL2,CCNE1,CDK4,CSF3,CXCL10,CXCL8,DDX58,FCER1G,GBP5,IFI16,IFI44,IFIH1,IFIT1,IFIT2,IFIT3,IL1B,IL2RB,IL6,IRF7,IRG1,ISG15,ISG20,MX1,OAS1,OAS2,PTGS2,SOCS3,VCAM1	CEBPA,IFNB1,IFNG,IRF1,IRF3,IRF7,IRF8,IRF9,NFKB1,NFkB (complex),RELA,SOCS1,STAT1,STAT2,STAT3
caffeic acid phenethyl ester		chemical toxicant		1.687	4.04E-05	ABCB1,ABCB10,BAX,BCL2,CCNE1,CD83,CDKN1A,CTSB,CXCL10,CXCL8,DDIT3,DEFB4A/DEFB4B,EGFR,EGR1,ELOVL1,FCGRT,FTL,HSPB1,IGFBP6,IL1B,IL6,KLF6,MKI67,NFKBIB,OLR1,PTGS2,TCP1,TLR2,VCAM1	JUN,NFKB1,NFKB2,NFKBIA,NFkB (complex),P38 MAPK,PPARA,PTGS2,RELA,SMAD3,SP1,STAT3,TP53,caffeic acid phenethyl ester,reactive oxygen species
IND S1		chemical - kinase inhibitor		0.905	4.17E-05	ATP5D,C1QBP,COX5A,HSPA1A/HSPA1B,PDIA3,PGAM1,PGK1,PRDX1,PRDX2,PSMA1,STIP1
PGF		growth factor		-1.858	4.17E-05	ANGPTL4,CCL2,CXCL8,CXCR4,DCN,EDN1,EGR1,ETS2,FST,IL1B,MMP9	CTNNB1,EDN1,EGR1,ERK1/2,JUN,Jnk,MYC,NFKB1,NFKBIA,NFkB (complex),P38 MAPK,PGF,PPARG,RELA,SMAD3,SP1,STAT3,VEGFA
KLF2		transcription regulator		1.065	4.25E-05	ADAM15,ADM,BCL3,CCL2,CCR3,CD1A,CD40LG,CDKN1A,CNP,COL4A1,CXCL8,CXCR4,ECM1,EDN1,ELN,FBLN1,HPSE,ID1,IL1B,IL6,ITGB4,JUNB,LBP,MT2A,MVP,PLOD2,PTGDS,PTGS2,SELL,SLCO2A1,TFPI,TFPI2,TGFBR1,THBS1,TIMP1,VCAM1	ARNT,CREBBP,CTNNB1,CXCL8,HIF1A,JUN,KLF2,NFKB1,NFKBIA,NFkB (complex),RELA,SKIL,SMAD2,SMAD3,SMAD4,SP1,STAT3,Smad
kainic acid		chemical toxicant		-1.921	4.25E-05	APOE,APOLD1,ATF3,BAX,BCL2,BTG2,CCNE1,CDK4,CREM,EGR1,EGR2,FOSB,FOSL1,FOSL2,GADD45B,GRIK4,HOMER1,HYOU1,IL1B,JUNB,LMO2,MMP9,NFIL3,NR3C1,NTRK1,NTRK2,PIM3,PPP1R15A,PTGS2,REST,SDC1,SLC16A1,SPP1,TIMP1,TMEM158,XIAP	CEBPB,CREB1,CREBBP,CTNNB1,Ca2+,Creb,ETS1,FOS,IL1B,JUN,NFKB1,NFKBIA,NFkB (complex),RELA,RNA polymerase II,SP1,STAT3,kainic acid
ITGB1	0.475	transmembrane receptor		0.370	4.28E-05	ACTA2,APOE,BCL2,CCL2,CDKN1A,COL1A1,COL1A2,CXCL8,EIF4EBP1,IL1B,IL1RN,IL6,ITGAV,ITGB4,JUNB,LAMB1,LAMC1,MMP9,PTGER4,SNAI1,THBS1,TIMP2,TNFAIP3,VEGFA	CTNNB1,CYR61,ERK1/2,FN1,ITGB1,JUN,NFKB1,NFKBIA,NFkB (complex),P38 MAPK,PRKCD,RELA,SMAD3,SP1,STAT3
dacarbazine		chemical drug		-0.447	4.31E-05	CCL5,CXCL10,CXCL8,CXCL9,VEGFA	EGR1,FOS,JUN,MYC,NFKB1,NFKB2,NFKBIA,NFkB (complex),RELA,RELB,SP1,STAT3,TP53,VEGFA,dacarbazine
HDAC4		transcription regulator		0.077	4.93E-05	ANGPTL4,ATF3,CAP2,CDKN1A,CNKSR2,CNTN1,CYFIP2,FGF13,FOSL1,FST,HDAC9,HOMER1,HOMER2,LDHA,MEF2C,MMP9,NBEA,NRCAM,PPP3CA,PRKCB,PTGS2,SERPINB2,SYN1,TAGLN,TNFRSF12A,TP53BP1,TSPAN13,VCAM1,VEGFA	ARNT,CTNNB1,ESR1,HDAC1,HDAC4,HIF1A,Hdac,Histone h3,Histone h4,IRF3,JUN,NFKB1,NFkB (complex),NOTCH1,RB1,RELA,RNA polymerase II,RUNX2,SMAD3,SP1,VHL,tributyrin
Salmonella enterica serotype abortus equi lipopolysaccharide		chemical toxicant		-1.572	5.01E-05	ABL2,AREG,ASNS,CCL20,CCL5,CFB,CSF3,EBI3,EDN1,EGR1,EGR3,ELOVL7,EPM2AIP1,ETS2,FOSL1,GADD45B,HES4,HOMER1,IFIT2,IL10,IL12B,IL1B,IL6,IL7R,ISG15,MAFF,MBNL1,PIM3,PLEKHF2,PTGS2,PTX3,RAPGEF2,RHOH,SERPINB2,SFMBT2,SLAMF7,SOCS3,TFPI2,THBS1,TIFA,TMPO,WNT5A	ESR1,FOS,IL6,JUN,MAPK8,NFKB1,NFKBIA,NFkB (complex),NR3C1,P38 MAPK,RELA,SMAD3,SP1,STAT1,STAT3,Salmonella enterica serotype abortus equi lipopolysaccharide,TNF,TP53
IL17A		cytokine	Inhibited	-2.622	5.09E-05	ACTA2,BCL2,C3,CCL17,CCL2,CCL20,CCL22,CCL26,CCL5,CD14,CD163,CEBPD,CSF3,CXCL6,CXCL8,DEFB4A/DEFB4B,EDIL3,ENTPD1,FOSL1,IL10,IL1B,IL1RN,IL33,IL6,ISG15,ITPR1,MMP9,NME3,OSMR,PTGS2,RGS13,RGS16,S100A8,SELP,SOCS3,TIMP1,TIMP2,TLR2,TLR4,TNFAIP3,TNFRSF11A,TNFRSF11B,VCAM1,VEGFA	IL10,IL17A,IL1B,IL4,JUN,NFKB1,NFKBIA,NFkB (complex),RELA,STAT3,STAT6,TP53
betulinic acid		chemical drug		1.993	5.11E-05	ABCA1,BAX,BCL2,CYBA,IL6,MMP9,PTGS2,SELP,SP4,TIMP1,TIMP2,TLR4	AMPK,CEBPB,EGR1,ESR1,FOXO1,JUN,MAPK8,NFKB1,NFKBIA,NFkB (complex),NR3C1,PPARGC1A,RELA,SMAD3,SP1,STAT1,STAT3,TP53,betulinic acid
LRP1	-0.463	transmembrane receptor		0.549	5.11E-05	C1R,C1S,COL3A1,DDIT3,ITGB1,LRP1,MMP9,PLIN2,PTGS2,SERPINF1,WNT10B,WNT5A	A2M,APP,CREB1,CTNNB1,JUN,LRP1,MAP2K1,MMP9,NFKB1,NFkB (complex),NOTCH1,P38 MAPK,RELA,SMAD3,SP1,STAT3,TP53
ADAMTS12		peptidase	Activated	3.434	5.11E-05	CHI3L1,CLEC4E,CXCL10,IL33,IL6,IRG1,LGALS1,MGP,S100A8,S100A9,SELP,TAGLN
miR-16-5p (and other miRNAs w/seed AGCAGCA)		mature microRNA		1.500	5.11E-05	ANLN,ARL2,ASXL2,BCL2,BMI1,CA12,CCND2,CCNE1,CDC14A,EGFR,EIF4E,FNDC3B,GALNT7,GRN,H3F3A/H3F3B,HARS,HERC6,HRSP12,HSP90B1,HSPA1A/HSPA1B,LAMC1,LAMTOR5,LYPLA2,MRPL20,MYB,PANX1,PHLDB2,PNP,PPIF,PPP2R5C,PTGS2,RARS,SERPINE2,SKAP2,SLC12A2,SLC38A1,SLC38A5,SLC7A1,TIA1,TMEM109,TPI1,TXN2,UBE2S,UBE4A,VEGFA,YIF1B
TNFSF12		cytokine		-1.831	5.41E-05	ATP5O,CCL19,CCL2,CCL24,CCL5,CCR1,CLEC4E,CXCL10,CXCL6,CXCL8,CYCS,FBXO32,IL1B,IL6,ITGAM,MMP9,NCF4,NPHS1,PTX3,S100A8,S100A9,TIMP1,TNFRSF12A,VCAM1	CCL2,IFNG,IL10,IRF1,JUN,NFATC1,NFKB1,NFKBIA,NFkB (complex),P38 MAPK,RELA,SMAD3,STAT1,STAT3,TNFSF12,TP53
N-formyl-Met-Leu-Phe		chemical reagent		-1.021	5.46E-05	ANLN,CAPG,CCL2,CXCL8,FCGR1A,IL1B,ITGAM,KIF11,NFKBIB,OSM,PTGS2,SELL,SELPLG,SIRPA,TAGLN2,VEGFA	Creb,ERK,HRAS,IL12 (complex),IRF1,JUN,N-formyl-Met-Leu-Phe,NFKB1,NFkB (complex),NOTCH1,Nfat (family),PRKCD,PTAFR,RELA,SMAD3,STAT3,TP53
docetaxel		chemical drug	Inhibited	-2.309	5.46E-05	ABCC3,AURKA,BAX,BCL2,CCL17,CDKN1A,CXCL10,ERBB2IP,IL10,IL1B,PIM1,PTGS2,THBS1,TUBB3,TUBB4A,UGCG	Akt,CEBPA,EGR1,JUN,MYC,NFE2L2,NFKB1,NFKBIA,NFkB (complex),P38 MAPK,PARP1,RELA,SMAD3,STAT1,STAT3,TP53,VEGFA,docetaxel
D-galactosamine		chemical - endogenous mammalian	Inhibited	-3.202	5.46E-05	BAX,BCL2,CASP1,CD14,CTSB,CXCL10,IL10,IL12B,IL6,JUNB,SDC3,SOD2,TIMP1,TLR4,TNFRSF1A,TRADD	D-galactosamine,IFNG,IL1,IL10,IL6,IRF1,JUN,NFKB1,NFKBIA,NFkB (complex),RELA,STAT1,STAT3,TNF
NOS2		enzyme	Inhibited	-2.646	5.48E-05	ADIPOQ,AZGP1,BAX,BCL2,CALML5,CCL2,CD14,CDKN1A,CHI3L1,COL4A1,COX7A1,CP,CSF3R,CTSC,CXCL8,CYCS,DDX3X,DLG4,EDN1,FOXO1,GJA1,H19,IFIT3,IL10,IL12B,IL1B,IL1RN,IL6,ISG15,KLF6,LGALS3BP,MMP9,PRF1,PTGS2,S100A8,SERPINH1,SLC1A5,SLC40A1,SPR,TIMP1,TKT,TLR4,TOR3A,TYROBP,VEGFA	BCL2,Creb,ERK1/2,FOS,HMOX1,IFNG,IL1B,IRF1,NFKB1,NFKBIA,NFkB (complex),NOS2,NRF1,RELA,SMAD3,SP1,STAT1,STAT3
IRF8		transcription regulator		1.156	5.73E-05	AICDA,ATF3,BAX,BCL6,CBL,CCL5,CD14,CD83,CDKN1A,CFB,CREM,CSF3R,EGR1,EGR2,ETV3,IFI6,IFIT2,IL12B,IL1B,IL6,ISG15,ITGAM,KLF6,LIF,MAF,MMP9,OAS1,PML,SOCS7,TK1,TRIM21,TYROBP	IFNG,IL6,IRF1,IRF7,IRF8,IRF9,JUN,NFKB1,NFKBIA,NFkB (complex),RELA,STAT1,STAT2,STAT3,STAT6,TNF
niacinamide		chemical - endogenous mammalian		-1.543	5.74E-05	ACTA2,BCL2,CCL2,CD14,GAPDH,H2AFZ,IL10,IL6,ITGAM,JUNB,KRAS,MMP9,PARP1,PINX1,PTGS2	Creb,HIF1A,IL1B,JUN,MYC,NFKB1,NFKB2,NFKBIA,NFkB (complex),NOS2,PI3K (complex),RELA,SMAD3,STAT3,niacinamide,prostaglandin E2
Pam3-Cys		chemical toxicant	Inhibited	-2.076	5.74E-05	CCL2,CCL5,CD14,CD163,CD83,CXCL10,CXCL8,IL10,IL12B,IL1B,IL1RN,IL6,SOD2,TLR2,TLR4	IL10,IL6,IRF3,JUN,NFKB1,NFKBIA,NFkB (complex),Pam3-Cys,RELA,STAT1,STAT3,TLR2,Tlr
HBEGF		growth factor		0.021	5.83E-05	ANGPTL4,BCL2,CCND2,CXCR4,EGFR,ELN,GJA1,ITGB1,MMP9,NES,PTGS2,REST,VEGFA,ZEB1	Akt,CTNNB1,ERBB2,ERK1/2,HBEGF,JUN,MMP9,NFKB1,NFKBIA,NFkB (complex),NOTCH1,PI3K (complex),RELA,SMAD3,SP1,STAT3,TP53,estrogen receptor
trinitrobenzenesulfonic acid		chemical reagent	Inhibited	-3.480	5.84E-05	CCL24,CCL5,CCR1,CLEC4E,COL1A1,COL1A2,COL3A1,CSF3,CXCL10,CXCL6,IL10,IL12B,IL1B,IL6,ITGAM,LUM,MMP9,NCF4,PTGDS,PTGS2,PTX3,S100A8,S100A9,SOCS3,TIMP1,TNFRSF12A	HIF1A,IFNG,IRF1,JUN,MYC,NFKB1,NFKB2,NFKBIA,NFkB (complex),NOS2,RELA,STAT1,STAT3,trinitrobenzenesulfonic acid
NR3C2		ligand-dependent nuclear receptor		-0.843	5.99E-05	ADAMTS1,BAX,BCL2,BID,COL1A1,COL3A1,CYFIP2,DES,EDN1,EGR1,FKBP4,GPX1,GPX3,HMOX2,HSPA9,IL1B,IL6,KLF9,LYST,MSRB1,NR3C1,PPIB,PTGS2,RRAD,SCNN1A,TUBA4A,TUBB3,VEGFA,VLDLR	CEBPA,FOS,JUN,NFKB1,NFKB2,NFKBIA,NFkB (complex),NR3C1,NR3C2,RELA,STAT1,STAT3,TP53,dexamethasone,glucocorticoid,spironolactone
WNT5A	1.664	cytokine		-1.243	5.99E-05	AREG,AXIN2,BCL2,BMP6,CCL2,COL1A1,CRYAB,CSF3,CXCL6,CXCL8,CXCR4,DOK2,EGFR,IL10,IL12B,IL1B,IL6,LAMB3,NR1H3,PTGS2,RBL2,ROR2,SDC1,SNAI1,SOCS3,SPARC,SPP1,TLR4,TNFRSF11A	Akt,CEBPA,CTNNB1,Ca2+,Creb,IL1B,JUN,MAPK14,NFKB1,NFKBIA,NFkB (complex),PPARA,PPARG,RELA,SP1,STAT3,WNT5A
RUNX2		transcription regulator		1.034	6.00E-05	ACTA2,ALPL,AXIN2,BAX,BCL2,C4A/C4B,CCNE1,CDKN1A,CEBPD,COL1A1,COL1A2,CXCL8,DPYSL3,FGFR2,GADD45B,ITGAL,ITGB4,LEF1,LUM,MKI67,SNAI1,SOX5,SPP1,TAGLN,TIMP1,TNFRSF11B,UGCG,VEGFA	CCND1,CDKN1A,CEBPB,CTNNB1,E2F1,E2F4,HDAC1,MYC,NFKB1,NFkB (complex),NOTCH1,RB1,RUNX2,SMAD3,SMAD4,SMAD7,SP1,STAT3,TP53,Vegf
MAP2K3		kinase	Inhibited	-2.607	6.00E-05	ARL1,BAX,CCL8,CDKN1A,COL1A1,COL1A2,COL3A1,CXCL10,CXCL8,CXCL9,DDIT3,IL12B,IL1B,IL6,IRF9,ISG15,MMP9,PPA1,PTGS2,RAB34,STK4,VEGFA	ERK1/2,IL4,JUN,Jnk,MAP2K3,NFKB1,NFKBIA,NFkB (complex),P38 MAPK,PPARG,RELA,SMAD3,SP1,STAT3,STAT6
ITGB3		transmembrane receptor		-0.969	6.35E-05	BCL2,CD40LG,CEACAM1,COL1A1,COL1A2,CSF1,HSP90B1,IL10,IL1B,ITGAV,MMP9,NDUFV1,PTGS2,SELP,SMAD3,SMAD7,SPARC,TGFBR1,TIMP1,XIAP	CREB1,Creb,ITGB3,JUN,NFE2L2,NFKB1,NFKBIA,NFkB (complex),REL,RELA,RUNX2,SMAD3,SMAD4,SPP1,STAT3,TNF,Tgf beta,VTN
IL9R		transmembrane receptor			6.39E-05	AREG,BCL3,GZMA,IL6,JUNB,PIM1,SELL	CEBPA,ESR1,ID2,IL9R,NFKB1,NFkB (complex),NR3C1,RELA,STAT1,STAT3,STAT5A
STAT4		transcription regulator	Inhibited	-3.225	6.41E-05	ACVRL1,ALDOC,ARHGAP15,ATP7A,BCL2,BCL3,BSG,C3,CCL2,CCNI,CXCL10,DPM3,ETV5,FCER1G,GBE1,GJA1,H3F3A/H3F3B,IER3,IFIH1,IFIT2,IL10,IL6,ISG15,ISG20,KDELR2,KLF9,LPIN1,LRP1,MBOAT2,P4HA2,PCGF5,PDK1,PFN2,PGP,PLOD2,POLD4,RASSF1,RCN3,RGS16,RNF128,RRAD,SELENBP1,SELPLG,SERTAD1,SOCS3,TIMP1,TLE6,TSPAN5,VEGFA,VLDLR	CEBPA,IL12 (complex),IL17A,IL4,IRF1,JUN,NFKB1,NFKBIA,NFkB (complex),RELA,STAT1,STAT3,STAT4,STAT6
dinoprost		chemical - endogenous mammalian		-1.432	6.44E-05	ADM,CCND2,EDN1,EGFR,FOSL2,HSD11B2,HSPA1A/HSPA1B,HSPA4,ID1,IL1B,IL6,MGST1,MMP9,NFIL3,PDIA4,POR,PTGS2,PTX3,SPP1,THBS1,THRSP,VEGFA,YWHAZ	Akt,CEBPB,CTNNB1,Ca2+,EGFR,ESR1,JUN,NFKB1,NFKBIA,NFkB (complex),NR3C1,PGR,RELA,SMAD3,SP1,STAT3,TNF,dinoprost,progesterone
lysophosphatidic acid		chemical - other	Inhibited	-2.500	6.44E-05	ACTA2,BCL6,CCL2,CCL26,CCNE1,CXCL8,EDN1,EGFR,EGR1,GRN,HYOU1,IL1B,IL6,ITGAM,JUNB,LIPG,MMP9,PDGFRA,PTGS2,SPHK1,TAGLN,TF,VEGFA	CTNNB1,Ca2+,Creb,EGFR,ESR1,JUN,MAPK14,NFKB1,NFkB (complex),P38 MAPK,PRKCD,RELA,SMAD3,SP1,STAT3,lysophosphatidic acid
MEL T1		chemical - kinase inhibitor		0.333	6.47E-05	ATP5D,C1QBP,COX5A,HSPA1A/HSPA1B,HSPD1,PGAM1,PGK1,PRDX1,PSMA1
IKBKG		kinase	Inhibited	-2.977	6.64E-05	AEBP1,BAX,C3,CCL5,CCR1,CEBPD,CP,CSF1,CTSB,CXCL6,CXCL8,DCN,GM2A,GRN,IFI16,IGFBP6,IL1B,IL1RN,IL6,IRF7,IRG1,ISG15,JUNB,LIFR,MGP,PTX3,RGS16,SERPINB2,SERPINE2,SOCS3,TMEM176B,TNFAIP3,VEGFA	CHUK,IKBKB,IKBKG,IRF3,JUN,NFKB1,NFKBIA,NFkB (complex),RELA,STAT3,TNF,TP53
vitamin D		chemical drug		-0.577	6.96E-05	ADAMTS1,BAX,BCL2,CCL2,CCR10,CDKN1A,DEFB4A/DEFB4B,FGF23,IFI27,IL10,IL6,INSR,MGP,S100A8,S1PR2,SPP1,TLR4	CDKN2A,CEBPB,CREBBP,CTNNB1,Creb,ERK,ETS1,HDAC1,HIF1A,Insulin,JUN,NFkB (complex),Nr1h,PPARA,PPARG,PPARGC1A,RB1,RNA polymerase II,Rar,Rxr,SMAD3,SP1,SREBF1,STAT1,STAT3,TP53,TP63,caspase,vitamin D
platelet activating factor		chemical - endogenous mammalian		-0.673	6.96E-05	CCL2,CDKN1A,EGR1,EGR2,IL10,IL6,ITGAM,MMP9,PTAFR,PTGS2,SELL,SELP,SELPLG,THBS1,TIMP1,TIMP2,VEGFA	CEBPA,Creb,ERK,IL1,JUN,NFKB1,NFKB2,NFKBIA,NFkB (complex),P38 MAPK,RELA,RELB,SMAD3,STAT1,STAT3,platelet activating factor
2-aminopurine		chemical reagent	Activated	3.226	7.03E-05	CXCL10,CXCL8,DDX58,IFI6,IFIT1,IFIT2,IL6,IRG1,ISG15,OAS1,PTGS2	2-aminopurine,Akt,CEBPB,EIF2AK2,IRF1,IRF3,JUN,MYC,NFKB1,NFKBIA,NFkB (complex),PPARA,PTGS2,RELA,STAT1,STAT3,TP53,TP73
AGER		transmembrane receptor		-1.196	7.06E-05	APAF1,BCL2,CCL2,CD40LG,CDKN1A,COL4A1,CSF1,CXCL8,EGR1,IFIT1,IL1B,IL6,MMP9,NEFL,NPHS1,PTGS2,S100A8,S100A9,TUBB3,VCAM1,VEGFA	AGER,ELK1,ERK1/2,ESR1,FOS,IL1B,JUN,Mapk,NFKB1,NFKB2,NFKBIA,NFkB (complex),PPARA,PTGS2,RELA,RELB,SMAD3,SP1,STAT3,TP53
PIK3R1	0.505	kinase	Inhibited	-2.202	7.06E-05	BCL2,CCND2,COL1A2,CXCL10,CXCL8,DDIT3,FOXO1,IL12B,IL1B,IL6,IRF7,ISG15,MKI67,PDGFRA,PIK3CA,PIK3R1,PTGS2,SELP,SOD2,VCAM1,VEGFA	Akt,ERK1/2,JUN,NFKB1,NFKBIA,NFkB (complex),PI3K (complex),PIK3R1,RELA,SMAD3,SP1,STAT3,TP53
TFAP2C		transcription regulator		-0.993	7.32E-05	ADA,ALCAM,ANLN,CDKN1A,DYRK2,EGR3,EOMES,FKBP4,FST,GPX1,GZMH,HIST1H1C,MBP,RASA1,SOD2,THBS1,TK1,TNFAIP3,XBP1
glucocorticoid		chemical drug		1.454	7.38E-05	AHR,ANXA1,BAX,BCL2,BMP6,CCL2,CCL5,CD163,CD40LG,CDK4,CDKN1A,CEBPD,CLDN5,CLEC11A,COL1A1,CSF1,CSF3,CXCL8,CXCR4,EDN1,EGFR,FBLN1,GPX3,GRN,GZMB,HAS2,HRAS,HSPB2,IL10,IL12B,IL1B,IL1RN,IL6,IL6R,INPP5D,INSR,LPIN1,MIF,MMP9,MT2A,NCF1,NPY,NR3C1,PER2,PER3,PLAT,POMC,PTGS2,SCNN1A,SOCS3,SPP1,TK1,TLR2,TNFRSF11B,TNFRSF1A,VCAM1,VEGFA	IL1,IL1A,IL6,JUN,NFKB1,NFKBIA,NFkB (complex),RELA,SMAD3,SMAD4,STAT1,STAT3,TNF,Tgf beta,glucocorticoid
MAP2K1		kinase		-0.552	7.57E-05	ABCB1,ACTA2,AHR,APOE,AREG,ASGR2,ATF3,BCL2,CAPN3,CCL2,CCL5,CDKN1A,COL1A1,COL1A2,COL3A1,CTSB,CXCL8,DKK1,DUSP5,EGR2,ETV5,FOSL1,HSPA5,IL6,ITGB1,ITGB4,JUP,MBP,MMP9,PDGFRA,PIM1,PTGS2,SERPINE2,SIRPA,SMAD3,TFPI2,THBS1,TNFRSF11A,UNC5B,VEGFA	CEBPB,EGR1,ERK1/2,ESR1,FOS,JUN,MAP2K1,NFKBIA,NFkB (complex),PD98059,RELA,SMAD3,SMAD4,SP1,STAT3,TGFB1,TP53
ethionine		chemical toxicant		-1.557	8.18E-05	ANXA1,C4A/C4B,CD14,CP,GPNMB,IER3,PSMB10,PSMB8,S100A10,S100A11,SPP1,TES,TIMP1,TNFRSF12A,UPP1
WNT3A		cytokine		1.036	8.22E-05	ADAM10,ADAMTS4,AHR,ALPL,ARHGAP18,AXIN2,BCL2,BGN,CALR,CCND2,CLEC11A,COL1A1,CPT1C,DCN,DKK1,EDN1,EGR2,ETV5,FMOD,GPNMB,GSK3B,HAS2,ID1,IKZF2,IL12B,IL6,KCNK17,KCTD12,LEF1,LRRC17,MEF2C,MRGPRF,PDGFRA,PLIN1,PTGS2,SFRP2,SGMS1,SLC7A1,SPARC,TCF3,THBS1,TMEM158,TNFRSF11B,TNXB,TUBB3,VCAM1,VEGFA,WIF1,WNT5A,XBP1	Akt,CTNNB1,ERK1/2,HDAC1,JUN,NFKB1,NFKBIA,NFkB (complex),NOTCH1,PI3K (complex),RELA,RUNX2,SMAD3,SMAD4,SP1,STAT3,Vegf,WNT3A
Pro-inflammatory Cytokine		group	Inhibited	-2.164	8.26E-05	ADM,AICDA,APOE,GCLC,HP,HSPA5,IL6,LGALS1,LIPG,MMP9,NOV,OLR1,PI3,S100A1,SDC4,SELP,SOCS3,TIMP1,TLR2,VCAM1	ESR1,IRF1,JUN,MAPK8,NFATC2,NFKB1,NFKBIA,NFkB (complex),NR3C1,Nr1h,P38 MAPK,Pro-inflammatory Cytokine,RELA,SMAD3,SP1,SREBF1,STAT1,STAT3,TLR4,cholesterol
SIN3A		transcription regulator		-0.816	8.36E-05	ALDH6A1,ARID4B,BCL2,BCL6,CCND2,CCNG2,COL1A2,DDIT3,FBXO32,GADD45B,KLF6,MMP9,PTGS2,RBL2,REST,S100A9,TMEM71,TP53BP1	CEBPB,CTNNB1,HDAC1,JUN,MYC,NFKB1,SIN3A,SP1,SP3,STAT3,TP53,TP73
LDLR		transporter		0.813	8.48E-05	ABCA1,ABCG1,ALCAM,APOE,ATP7A,BGN,CD40LG,EGR1,GJA1,GJA4,IL10,IL12B,IL1B,IL6,LRP1,MMP9,NR1H3,PSMA7,PSMB7,PSMB9,PSME2,SPP1,VCAM1,VLDLR	APOE,CTNNB1,JUN,LDL,LDLR,NFKB1,NFKBIA,NFkB (complex),Nr1h,P38 MAPK,RELA,SMAD3,SP1,SREBF1,STAT1,STAT3,TNF,cholesterol
ELANE		peptidase		-1.166	8.53E-05	AZU1,CD14,CTSB,CXCL8,DEFB4A/DEFB4B,EGFR,ELN,HSPA5,IL1B,IL6,MMP9,OSM,TLR4	CTNNB1,ELANE,IL1,IL1B,IRF1,NFATC2,NFKB1,NFKB2,NFKBIA,NFkB (complex),PLAU,RELA,SP1,STAT1,STAT2,STAT3,TLR4
BDNF		growth factor	Activated	2.051	9.29E-05	ARPP21,BCL2,BID,CAV2,CCND2,CDKN1A,CHN2,CXCR4,CYGB,DLG1,EGR1,EGR2,FRMD6,FTL,GDA,GRB14,HOMER1,HSP90AA1,HSPA5,IL6,ITGAM,ITPR1,LGALS1,MBP,NAPB,NECAB3,NPY,NTRK1,NTRK2,P4HA1,PER2,POMC,PRKCZ,REEP5,RPS23,S100A10,S100A9,SFRP2,SLC16A7,SOD2,SORL1,SPP1,SPRED2,SYN1,TIAM1,TMEM45A,TNFRSF11B,TPH1,TSC1,TUBB3	BDNF,CTNNB1,Ca2+,EGR1,ELK1,ESR1,FOS,Hdac,JUN,LEP,Mapk,NFKB1,NFKBIA,NFkB (complex),NRG1,RB1,RELA,SIRT1,SP1,STAT3
PPARA		ligand-dependent nuclear receptor		0.659	9.70E-05	ABCA1,ACSL5,ADIPOQ,ANGPTL4,ANXA2,APOE,AQP3,AQP7,AQP9,ASL,ASNS,AURKA,C1QB,C1R,C1S,C2,C3,C6,CCNE1,CCNT1,CD63,CDK4,CDKN1A,CEBPD,CIDEC,CSAD,CTH,CTSL,CYBA,DBI,DECR2,DYNLL1,EDN1,ENTPD1,ETHE1,FABP3,FBXO21,GSTZ1,H2AFZ,HIST1H1C,HLA-DQA1,HSD17B10,IFITM3,IGFBP6,IL10,IL6,LAMB3,LIFR,LIPG,LY6D,MASP2,MGST1,MKI67,MMP9,MPG,NCF1,NR1H3,PKLR,PLIN1,PLIN2,POR,PPA1,PTGS2,QPCT,RBP4,RETN,SAR1A,SELENBP1,SLC27A2,SMC2,SMC4,…	CEBPA,CEBPB,CREBBP,ESR1,ESR2,FOXO3,Ins1,JUN,NFKB1,NFKBIA,NFkB (complex),NR1H2,PPARA,PPARD,PPARG,PPARGC1A,RELA,SREBF1,STAT3,TNF,pirinixic acid
genistein		chemical drug		0.447	1.02E-04	A2M,ADK,ADM,ATP5O,BAX,BCL2,BCL3,BDKRB1,BTG3,C3,CCL2,CCL5,CDC25C,CDKN1A,CITED2,COL1A1,CXCL10,CXCL6,CXCL8,CXCR2,DEFB4A/DEFB4B,DKK1,ESR2,GCLC,GUCY1B3,HLA-DQA1,HSPA1A/HSPA1B,HSPA5,ID1,IFIT2,IL10,IL1B,IL6,IRF7,JUNB,LBP,MMP9,MTMR1,MYB,NR1H3,NR3C1,OSBPL3,PFKFB4,PIK3R1,PIM1,PLAT,POMC,PTAFR,PTGS2,RASGRP1,RPN2,SIGLEC10,SLC1A5,SOD2,SPHK1,SPP1,STK17B,TNFRSF11B,VCAM1,VEGFA,WNT5A,XIAP	ERK1/2,ESR1,IL6,JUN,NFKB1,NFKB2,NFKBIA,NFkB (complex),RELA,SMAD3,SP1,STAT1,STAT3,TNF,TP53,beta-estradiol,genistein
captopril		chemical drug		-1.519	1.02E-04	A2M,ANXA1,ASNS,BGN,C4A/C4B,CP,CSRP2,EFEMP2,FBLIM1,IER3,IGFBP6,IL1RN,IL6,MMP9,MYO6,PSMB8,PTGS2,S100A10,S100A11,SPP1,TIMP1,TNFRSF12A,UPP1	AGT,AMPK,CTNNB1,EGR1,ERK1/2,FOS,FOXO1,JUN,LEP,MMP9,NFKB1,NFKBIA,NFkB (complex),NOTCH1,PPARGC1A,RELA,SMAD3,SP1,STAT1,STAT3,captopril
ETS1	0.964	transcription regulator		0.438	1.04E-04	ABCB1,ANPEP,ATP2A3,BAX,CASP1,CCL2,CCNE1,CD14,CDKN1A,CITED2,COL1A2,CRTAM,DNAJA3,EEF1D,EGR1,ETS1,ETS2,GZMA,HPSE,HSPA1A/HSPA1B,HSPA6,HSPE1,IKZF2,IL10,IL12B,IL2RB,ITK,JUNB,KLRG1,LAIR1,MGAT5,MMP9,MYB,NCF1,NCLN,NFIL3,PARP1,PML,PRF1,PVR,SELL,SERPINB6,SNAI1,SPP1,TBXAS1,VEGFA,ZEB1	CEBPB,CREBBP,CTNNB1,ESR1,ETS1,HDAC1,Histone h3,IL10,IRF3,JUN,MYC,NFKB1,NFKBIA,NFkB (complex),RELA,RNA polymerase II,SP1,SP3,STAT1,STAT3,TP53,TP73
TP73		transcription regulator		-0.292	1.05E-04	ABCB1,ACTA2,ADA,ADAM10,ARNTL,ATG2B,BAK1,BAX,BID,BLZF1,BRAF,CASP1,CCNG2,CDC25C,CDKN1A,COL5A2,CRYAB,CTH,DDIT3,DHFR,DLG1,DRAM1,EGR1,FOXO3,IER3,IGFBP4,ITGB4,LZTS1,NLRC4,NTRK1,PPP4R2,PROCR,PTPN3,RRM2B,S100A2,SERPINE2,SERPINF1,SHISA5,SNAI1,SNRK,STMN1,THBS1,TIMP1,UBL3,ULK2,UVRAG,VEGFA,VMP1,ZMAT3,ZNF175	BAX,CCND1,CDKN1A,CEBPB,E2F4,ESR1,HDAC1,HIF1A,Hdac,IRF3,JUN,MYC,NFkB (complex),NOTCH1,RB1,SIN3A,SP1,STAT3,TP53,TP73
Mapk		group		-1.150	1.07E-04	ABCB1,ADA,BCL2,CCL2,CDKN1A,COL1A1,CXCL8,DLG4,EGR1,FBLN1,GJA1,GZMB,IL6,ITGA4,JUNB,MMP9,NOV,NR3C1,PER2,PRF1,PRKCZ,PTGS2,S100A8,SNAI1,SPP1,TUBB3,VCAM1,VEGFA	AMPK,CTNNB1,Ca2+,EGR1,ESR1,FOXO1,JUN,Mapk,NFKB1,NFKB2,NFKBIA,NFkB (complex),PI3K (complex),PPARGC1A,RELA,RELB,SMAD3,SP1,STAT1,STAT3,estrogen receptor
HOXA10		transcription regulator		1.380	1.08E-04	ADIPOQ,ADM,ALPL,APOE,AQP1,ARL2,CDKN1A,CLDN5,COL3A1,CSF3R,CTSG,DDX19B,DKK1,EGFR,EGR2,FCER1G,FST,FZD5,GJA1,HLA-DQA1,HLF,HMBS,HSP90AA1,ID1,KLF9,MINOS1-NBL1/NBL1,P4HB,PDPN,PHGDH,PIK3R1,PROM1,PTGER4,S100A12,SNRPE,SSPN,ST6GAL1,STK17B,TCEB1,TGFBR3,THRSP,TNFSF13B,TNXB,WNT10B	CREBBP,HOXA10,NFkB (complex),RELA,RNA polymerase II,STAT1,STAT3
SNAI1	-1.348	transcription regulator		0.676	1.11E-04	ADIPOQ,BAK1,CCND2,CCNE1,CDK4,CDKN1A,CLDN3,CXCL8,FOSL1,ID1,ITGB1,LEF1,MMP9,SDC1,SLC27A2,SNAI1,SPARC,ZEB1	Akt,CDKN2A,CEBPB,CREBBP,CTNNB1,EGR1,ESR1,ETS1,HDAC1,Hdac,Histone h4,JUN,NFKB1,NFKBIA,NFkB (complex),RELA,RNA polymerase II,SMAD3,SNAI1,SP1,SP3,TP53
fluticasone		chemical drug		-1.107	1.14E-04	BGN,C3,CCL5,CD163,CFB,CXCL8,DCN,DEFB4A/DEFB4B,IL10,IL6,TLR4	CEBPA,CEBPB,HDAC1,IL4,JUN,NFKB1,NFKB2,NFKBIA,NFkB (complex),PPARA,PPARG,RELA,RNA polymerase II,STAT3,STAT4,STAT6,TSLP,fluticasone
5-azacytidine		chemical drug		-1.887	1.14E-04	ABCB1,ANXA2,CALR,CLDN1,COL1A1,DKK1,ESR2,ETV5,FOSL1,HSP90B1,HSPA5,HSPD1,IFI6,IRF7,ITGAL,KLF6,LDHB,MAFF,PLAGL1,PRF1,PTGS2,RASSF1,RRM2,SERPINB8,SLC3A2,SLC7A5,SOCS3,SPHK1,TFPI2,TGFBR1,THBS1,UPP1	5-azacytidine,ESR1,HDAC1,Hdac,Histone h3,Histone h4,IRF3,MECP2,RELA,RNA polymerase II,SMAD2,SMAD3,SMAD4,SP1,SP3,STAT3,TGFBR2
tyrphostin AG 1478		chemical - kinase inhibitor		1.879	1.15E-04	AREG,BTC,CCL17,CCL2,CDKN1A,CXCL8,CXCR4,EDN1,EGFR,ELN,FOXO3,HAS2,IL6,ITGAM,MMP9,NCF1,PLAGL1,PTGS2,S100A10,SPHK1,VCAM1	Creb,EGF,EGR1,ERK1/2,FOS,JUN,NFKB1,NFkB (complex),RELA,SMAD3,SP1,SRC,STAT1,STAT3,TGFA,TP53,tyrphostin AG 1478
RNA polymerase II		complex			1.19E-04	ADAM23,ADIPOQ,ALPL,ASNS,BCL2,CA12,CAP2,CCL5,CCND2,CD83,CDKN1A,COL1A2,CSF1,CXCL8,CXCR4,DCTPP1,DDIT3,DHFR,DKK1,ELK4,EXOSC8,FOSL1,FOSL2,GADD45B,GAPDH,GBP7,HAS2,HLA-DQA1,HPRT1,HSD11B2,HSPA1A/HSPA1B,ID1,IL12B,IL1B,IL1RN,IL6,JUNB,KMT2A,MEF2C,MINOS1,MMP9,NCOA3,PKLR,POMC,PSMB9,PTGS2,RND3,SLC27A2,SOCS3,SOD2,SORBS1,SPP1,TXN,ZBTB18	CEBPB,JUN,MYC,RNA polymerase II,STAT3,TP53,TP73
fontolizumab		biologic drug	Activated	3.000	1.21E-04	CCL8,IFI35,IL6,ISG15,LAG3,MX1,NAMPT,RSAD2,TGM3
RNASE2		enzyme		-0.155	1.22E-04	CCL2,CCL22,CCL24,CCL5,CCL8,CD83,CSF1,CXCL10,CXCL9,IL10,IL12B,IL6,OSM,TNFRSF1A	ERK1/2,JUN,NFKB1,NFKBIA,NFkB (complex),RELA,RNASE2,SMAD3,SP1,STAT1,STAT3,TLR2
Hsp27		group	Inhibited	-2.187	1.22E-04	BAX,BCL2,CD14,CD163,CD1A,CD40LG,CDKN1A,CSF1,CXCL8,FBXO32,IL10,IL6,IL6R,PTGS2	Akt,CREBBP,Hsp27,IL10,IL1B,IL6,JUN,MAP2K6,NFKB1,NFKBIA,NFkB (complex),NR3C1,RELA,STAT1,STAT3
Nr1h		group		1.696	1.23E-04	ABCA1,ABCG1,APOD,APOE,AQP3,BCL2,BCL3,BMP6,C2,C3,CCL5,CCND2,CLEC4E,CSF1,CSF3,CXCL10,CXCL8,EDN1,HCK,HIP1,IFIH1,IL10,IL12B,IL1B,IL6,ITGAL,ITPR1,MED1,PML,PTGS2,SBNO2,SELP,THBS1,TLR4	ABCA1,APP,CSF2,IRF8,IRF9,JUN,NFKB1,NFKBIA,NFkB (complex),Nr1h,RELA,STAT1,STAT2,STAT3,TP53
DNASE2		enzyme		1.800	1.26E-04	CP,CXCL10,DHX58,GPNMB,IFIT3,IRF7,ISG15,OAS1,RSAD2,RTP4,SLAMF8,USP18,ZBP1
GAPDH	-0.609	enzyme		0.353	1.26E-04	C2,CCL2,CCL20,FCER1G,GAPDH,IFI6,IFIT2,IFITM2,IL10,OAS1,OAS2,SPP1,UBE2L6	EIF2AK2,GAPDH,IRF1,IRF3,NFkB (complex),STAT1,STAT3
honokiol		chemical - endogenous non-mammalian		0.053	1.26E-04	ADIPOQ,BAK1,BAX,CCND2,CDK4,CDKN1A,IL10,JUNB,MMP9,PPID,PTGS2,RETN,SNAI1	Akt,ERK1/2,JUN,NFKB1,NFKBIA,NFkB (complex),PI3K (complex),RELA,SMAD3,SP1,STAT3,TNF,honokiol
ribavirin		chemical drug		-1.597	1.26E-04	CXCL8,DDX58,HERC5,IFI27,IFIT3,IL10,IL6,IRF7,ISG15,ITGAM,MX1,RNF125,USP18	CEBPA,EIF2AK2,IFNG,IRF1,IRF3,IRF8,IRF9,NFKB1,NFKBIA,NFkB (complex),RELA,STAT1,STAT2,STAT3,TNF,ribavirin
fulvestrant		chemical drug		0.007	1.26E-04	AREG,ASNS,AURKA,BAK1,BARD1,BAX,BCL2,C3,CASP4,CCL2,CCL5,CCNE1,CDKN1A,CENPF,CKS1B,CSF1,CTSL,CXCL10,DYNLL1,EGFR,EGR1,EGR3,ESR2,FOSL2,GJA1,GUCY1B3,HRAS,ID1,IER3,IL1B,ITGB1,KIF11,MANF,MYB,NCOA3,NME1,PAX5,PRSS23,PTGS2,RBL2,RNF126,ROCK2,SELP,STMN1,TGFBR3,TK1,TNFRSF11B,TUBA4A,VCAM1,VEGFA,ZEB1,ZFX	CEBPB,Creb,EGFR,ERK1/2,ESR1,JUN,NFKB1,NFkB (complex),NR3C1,PGR,RELA,SMAD3,SP1,STAT3,estrogen receptor,fulvestrant,progesterone,prostaglandin E2
CEBPE		transcription regulator		-1.551	1.27E-04	BCL2,CCND2,CCNE1,CD14,CDK4,CLEC10A,CSF3R,IL10,IL1RN,IL6,ITGAM,MBP,MMP9,NCF1,PTGS2,SELL,SERPINB2	CEBPE,NFKB1,NFKB2,NFKBIA,NFkB (complex),RELA,STAT3
PD 168393		chemical - kinase inhibitor		0.000	1.27E-04	BCL2,CCL2,CCL5,CXCL10,CXCL8,RGS16	AKT1,CEBPA,CREB1,CTNNB1,Creb,ERK,ERK1/2,JUN,NFKB1,NFKBIA,NFkB (complex),PD 168393,PIK3R1,RELA,SMAD3,SP1,STAT1,STAT3,TP53
cerivastatin		chemical drug		-0.767	1.27E-04	AGTRAP,CCL2,CD40LG,CDKN1A,CNP,COL1A1,CXCL8,DBI,GPX1,HSPB1,IL6,INSR,ITGAL,ITGB4,MMP9,PLAT,PTGDS,PTGS2,S100A8,S100A9,TGFBR3,VCAM1,VEGFA	CCL2,ELK1,ESR1,FOS,IL1B,JUN,LDL,Mapk,NFATC1,NFKB1,NFKBIA,NFkB (complex),RELA,SMAD3,STAT1,STAT3,TNF,cerivastatin
TGFA		growth factor	Inhibited	-2.180	1.27E-04	AREG,CASP1,CCL2,CCL5,CDKN1A,CXCL10,CXCL8,DDX3X,EGFR,FOSL2,IGFBP4,IL6,ITGAM,JUNB,MMP9,NES,PLA2G5,PLAGL1,PLAT,PTGS2,S100A10,VEGFA,WNT5A	Creb,EGFR,ESR1,FOS,IL6,JUN,NFKB1,NFKBIA,NFkB (complex),PPARA,PTGS2,RELA,SMAD3,SP1,STAT1,STAT3,TGFA,TP53,prostaglandin E2
ERBB3		kinase		-1.072	1.30E-04	ACTA2,BAX,BGN,CCND2,CCNG2,CDKN1A,COL1A1,EGFR,EGR1,EIF6,GZMH,HAS2,HP,MATN2,PTGS2,RRAS,SLC4A7,SLK,SOCS3,SPARC,STAG2,THBS1,TNXB,VEGFA	Akt,CTNNB1,EGF,EGFR,EGR1,ERBB2,ERBB3,ERBB4,ESR1,JUN,N-cor,NFKB1,NFKBIA,NFkB (complex),RELA,SMAD3,SP1,STAT,STAT3,STAT5A,TP53,estrogen receptor
TBK1		kinase		-1.786	1.30E-04	CCL5,CMPK2,CXCL10,CXCL8,EDN1,FGL2,IFIT1,IFIT2,IL10,IL12B,IL1B,IL6,IRF7,IRG1,ISG15,ISG20,MARCO,NMI,PTGS2,RSAD2,SLCO3A1,TAF12,TLR2,VEGFA	CREBBP,IFNB1,IFNG,IRF1,IRF3,IRF7,IRF8,IRF9,Interferon alpha,JUN,NFkB (complex),RELA,STAT1,STAT2,STAT3,TBK1
NRAS		enzyme		-0.870	1.32E-04	AGRN,BCL2,CCL5,CCNE1,CD34,CD48,CDC25C,CDKN1A,CEACAM1,COL1A2,EGR1,ETS1,ETV5,GALE,IFIT1,IGJ,KRAS,LGALS1,MKI67,PTGS2,RNASE6,SBNO2,SESN1,SESN3,VEGFA	AKT1,CEBPA,CEBPB,CTNNB1,EGR1,ERK1/2,ESR1,JUN,NFKB1,NFkB (complex),NRAS,PI3K (complex),RELA,SMAD3,SP1,STAT1,STAT3,TP53
Ifn gamma		complex	Inhibited	-2.920	1.32E-04	ADAR,CASP1,CCL2,CCL5,CHI3L1,COL1A1,CXCL10,CXCL8,CXCL9,EDN1,IGFBP4,IL10,IL18BP,IL1B,IL33,LIF,MMP9,PML,PSME1,PSME2,SOCS3,SOCS7,TLR4,TNFRSF13C,XAF1	CEBPA,IFNG,IRF1,IRF7,IRF8,Ifn gamma,JUN,NFKB1,NFKBIA,NFkB (complex),RELA,STAT1,STAT3,TNF,Tnf (family)
MAP3K8		kinase		-1.097	1.37E-04	ADCY7,ADORA3,APOE,ARRDC3,BMP1,CBFB,CEBPD,CLIC5,COBLL1,COLEC12,CSF3,CXCL8,DOK2,FAM107B,HIP1,HP,IER3,IL10,IL12B,IL1B,IL6,KIF5C,MARCO,NFAM1,P2RY1,PLAT,PTGER4,PTGS2,SENP7,SESN1,SLCO4A1,SOCS3,SPATS2L,STK17B,ZC3H6	ESR1,JUN,Jnk,MAP3K8,MAPK8,Mek,NFKB1,NFKB2,NFKBIA,NFkB (complex),NR3C1,PPARG,RELA,RELB,SRF,STAT1,STAT3,TP53
RBM5		other		0.058	1.43E-04	ANXA1,ATP5G3,ATP6V0C,BCL2,BTG2,GBE1,HSP90AA1,IFITM3,ISG15,NCOA3,NDUFV2,PIM1,SCAF11,SERPINH1,TSPAN6,XIAP
YBX1		transcription regulator		-0.749	1.46E-04	ABCB1,ACTA2,APAF1,CCL5,CDKN1A,COL1A1,COL1A2,DEFB4A/DEFB4B,EFEMP1,EGFR,ID1,MKNK1,MVP,PIK3CA,PPP2R4,PTGS2,SNAI1,SPON1	BRCA1,CEBPB,IL17A,IL6,JUN,NFKB1,NFKBIA,NFYA,NFkB (complex),RELA,SMAD3,SMAD4,SMAD7,SP1,STAT1,STAT3,YBX1
IFNA21		cytokine	Inhibited	-2.586	1.46E-04	CCL8,CXCL10,CXCL9,IFIH1,IFIT1,ISG15,MX1,ZBP1	IFNA21,IRF8,IRF9,JUN,NFkB (complex),STAT1,STAT2,STAT3,STAT4
IFNA10		cytokine	Inhibited	-2.592	1.46E-04	CCL8,CXCL10,CXCL9,IFIH1,IFIT1,ISG15,MX1,ZBP1	IFNA10,IRF8,IRF9,JUN,NFkB (complex),STAT1,STAT2,STAT3,STAT4
IFNA5		cytokine	Inhibited	-2.592	1.46E-04	CCL8,CXCL10,CXCL9,IFIH1,IFIT1,ISG15,MX1,ZBP1	CEBPA,ELK1,IFNA5,IRF8,IRF9,JUN,MAPK1,NFKB1,NFkB (complex),RELA,STAT1,STAT2,STAT3,STAT4
IFNA7		cytokine	Inhibited	-2.592	1.46E-04	CCL8,CXCL10,CXCL9,IFIH1,IFIT1,ISG15,MX1,ZBP1	IFNA7,IRF8,IRF9,JUN,NFkB (complex),STAT1,STAT2,STAT3,STAT4
IFNA14		cytokine	Inhibited	-2.592	1.46E-04	CCL8,CXCL10,CXCL9,IFIH1,IFIT1,ISG15,MX1,ZBP1	IFNA14,IRF8,IRF9,JUN,NFkB (complex),STAT1,STAT2,STAT3,STAT4
IFNA6		cytokine	Inhibited	-2.592	1.46E-04	CCL8,CXCL10,CXCL9,IFIH1,IFIT1,ISG15,MX1,ZBP1	CEBPA,ELK1,IFNA6,IRF8,IRF9,JUN,MAPK1,NFKB1,NFkB (complex),RELA,STAT1,STAT2,STAT3,STAT4
enterotoxin B		biologic drug		-1.292	1.53E-04	CCL17,CCL2,CCL22,CCL24,CCL5,CSF3,CXCL10,CXCL6,CXCR4,GPNMB,IL10,IL12B,IL1B,IL33,IL6,LIF,LTBR,LY75,PFN2,RSAD2,SRXN1,UCHL1	IFNG,IL6,IRF1,JUN,NFKB1,NFKBIA,NFkB (complex),RELA,STAT1,STAT3,TNF,enterotoxin B
naringin		chemical - endogenous non-mammalian		1.408	1.55E-04	BAK1,BAX,BCL2,CCL2,CXCL8,MMP9,TNFRSF11B	CREBBP,CXCL8,Creb,ELK1,ERK,ESR1,FOS,IL6,JUN,Mapk,NFKB1,NFKBIA,NFkB (complex),RELA,SMAD3,SP1,STAT1,STAT3,estrogen receptor,naringin
ORMDL3		other	Inhibited	-2.449	1.55E-04	CCL20,CD48,CXCL10,CXCL8,MMP9,OAS1,OAS2	JUN,NFKB1,NFKBIA,NFkB (complex),ORMDL3,RELA,STAT3
RNASE1		enzyme		-0.184	1.58E-04	CCL2,CCL22,CCL24,CCL5,CCL8,CXCL10,CXCL9,IL12B,IL6,OSM
emodin		chemical drug		0.327	1.59E-04	ABCB1,ADIPOQ,BAX,BCL2,CCR1,CLDN5,CXCL8,CXCR4,HSPA5,IL1B,MKI67,MMP9,SOD2,TLR4,VCAM1	CREBBP,EGR1,ERK1/2,JUN,Jnk,NFKB1,NFKBIA,NFkB (complex),P38 MAPK,PPARG,RELA,SMAD3,SP1,STAT3,TP53,emodin,troglitazone
SPP1	0.561	cytokine		-1.109	1.60E-04	ADIPOQ,AURKA,BAX,BCL2,CA2,CCL2,CCL20,CCL5,CD40LG,CD9,COL1A1,CXCL6,CXCL8,EGFR,HAS2,HOMER2,IL10,IL12B,IL1B,IL6,MMP9,NRCAM,PTGS2,SERPINF1,SPP1,TIMP1	ERK1/2,IL10,IL4,JUN,NFKB1,NFKB2,NFKBIA,NFkB (complex),RELA,SMAD3,SP1,SPP1,STAT3,STAT6
potassium chloride		chemical drug		1.105	1.60E-04	ATF3,ATP2B1,BTG2,CALR,CCNE1,DDIT3,EGR1,EGR2,HSP90B1,HSPA5,ID1,IL1B,MEF2C,NPTX1,NR3C1,NTRK2,PDIA3,PDIA4,PIK3R1,PIM3,PTGS2,SPP1,UNC5B,XBP1	CEBPB,CREB1,CREBBP,CTNNB1,Ca2+,Creb,ERK1/2,IGF2,Ins1,JUN,NFKBIA,NFkB (complex),PPARA,PPARG,RELA,RNA polymerase II,SMAD3,SP1,SREBF1,STAT3,potassium chloride
Creb		group		-1.538	1.68E-04	ABL2,ADIPOQ,ADM,AREG,BAK1,BCL2,CACNA1S,CASP1,CD14,CDKN1A,CEBPD,CIDEC,CREM,CTSB,CXCL10,CXCL8,EGR1,EIF4EBP2,ETV5,FCER1G,FOSL1,GABBR1,GABPB2,GJA1,HAS2,IER3,IL10,IL1B,IL6,ITGAM,JUNB,MIF,MYB,NCOA2,NDUFA3,NEDD9,PDE3B,PER2,PGK1,PLAT,PSENEN,PTGS2,SERPINB2,SESN3,SKIL,SOX4,TF,TNFRSF11B,VEGFA,ZBP1	CREBBP,CTNNB1,Creb,ESR1,ESR2,HDAC1,Histone h3,IRF3,JUN,MMP9,NFKB1,NFkB (complex),NOTCH1,PPARG,RELA,RNA polymerase II,RUNX2,SMAD3,SMAD4,SP1,STAT1,STAT3
bucladesine		chemical toxicant		-1.078	1.68E-04	ABCA1,ADAMTS1,ANKRD52,ANXA1,APOE,BCL2,C3AR1,CCL22,CD14,CD40LG,CDKN1A,CHST2,CNP,CR2,CREM,CXCL10,CXCL8,CXCR4,EGR2,EOMES,ESM1,ETNK1,FOSL2,FOXO1,FST,GADD45B,GXYLT1,H19,HSD11B1,ID1,IGFBP6,IL10,IL1B,IL6,JUNB,LAMB3,LIF,LRRN3,MAN2A1,MMP9,NTRK1,OSM,PDE4C,PDE4D,PDGFRA,PLAGL1,POMC,PTCH1,PTGER4,PTGS2,RGS16,SIGMAR1,SLC9A3R2,SMAD3,SOCS3,TC2N,TF,TGFBR3,TIMP1,TIMP2,TINAGL1,UTRN	CEBPB,ERK1/2,ESR1,JUN,MAPK8,NFKB1,NFKBIA,NFkB (complex),NR3C1,PGR,RELA,SMAD3,SP1,STAT3,TNF,bucladesine,progesterone
ACVR1		kinase			1.73E-04	ALPL,C1R,CDKN1A,CSRP2,DCN,EDIL3,FSTL1,ID1,IL33,LEF1,MOSPD2,MSX1,NOV,SRPX2	ACVR1,NOTCH1,RUNX2,SMAD1,SP1,Smad,TP53
IRF4		transcription regulator		-1.536	1.73E-04	ADA,AICDA,ALPL,BCL6,CLTA,CXCR4,DBI,DDIT3,IKZF2,IL10,IL12B,IL1B,IL33,IL6,INPP5D,ISG15,ITGAL,ITGB1,MANF,MS4A1,OAS1,PAX5,PPIB,PSMA1,PSMA2,SUB1,TK1,TRIM21,UBE2H,XBP1	IL10,IL4,IRF4,JUN,NFKB1,NFKBIA,NFkB (complex),PRDM1,RELA,STAT1,STAT3,STAT6,TNF
ADA	-0.973	enzyme		0.114	1.79E-04	ADA,ADORA3,CCL17,CCL24,COL1A2,DCK,IL6,MMP9,SPP1,TIMP1,VEGFA	ADA,CTNNB1,Ca2+,Creb,JUN,NFATC2,NFKB1,NFkB (complex),RELA,SP1,STAT1,STAT3,STAT6,TCR,adenosine,dipyridamole
SAA		group		-0.891	1.79E-04	CCL2,CSF1,CSF3,CXCL8,IL12B,IL6,PLIN1,PTGS2,TFPI,TLR2,VCAM1	Akt,CSF2,JUN,NFKB1,NFKB2,NFKBIA,NFkB (complex),RELA,RELB,SAA,STAT3,TNF,TP53
ICMT		enzyme			1.79E-04	AEBP1,CDKN1A,CRYAB,FSTL1,GJA1,GPC4,LMNA,REEP5,S100A13,TGFBI,ZHX1	CTNNB1,ICMT,KRAS,MYC,NFKBIA,STAT3,TP53
A2M	-1.500	transporter		-0.517	1.83E-04	BCL2,DDIT3,FOXO1,GADD45B,GSK3B,HSPA5,LRP1,PPP1R15A,SLC40A1,WNT10B,WNT5A,XBP1,XIAP	A2M,AKT1,CEBPB,CREB1,CREBBP,CTNNB1,Creb,JUN,LRP1,NFKB1,NFkB (complex),P38 MAPK,PI3K (complex),RELA,RNA polymerase II,SMAD3,SP1,STAT3
SPDEF		transcription regulator		0.471	1.84E-04	APC,CD34,CDKN1A,COL13A1,COL1A1,COL4A1,COL4A2,COL4A5,COL5A2,COL6A3,CXCL8,DKK3,EGFR,ITGA6,LAMC1,LEF1,PTPRF,SDC1,SMAD3,WNT5A,ZEB1	CTNNB1,HDAC1,JUN,NFkB (complex),NOTCH1,RUNX2,SMAD3,SMAD4,SPDEF,STAT3,Vegf
S100A6		transporter		1.155	1.86E-04	ADAMTS1,ATF3,AURKA,CCL20,CXCL8,DEPDC1,EXOSC8,PPP3CB,TMPO,TNFAIP3,TPM4,YBX3
AGN194204		chemical drug		-0.626	1.89E-04	ANXA2,ATF3,AURKA,BZW2,CAMK2D,CCNG2,CD6,CDKN1A,EMP1,EMP3,EPB41,FNBP1,GAPDH,GJA1,H2AFZ,HIST1H1C,IFITM3,IL2RB,IL7R,KLF6,LGALS1,LIFR,LMNA,LRMP,MKI67,MMP9,NRIP1,PIM1,PLIN2,RAMP3,RCAN3,SLC3A2,SMC2,SMC4,SPP1,STRA6,TIMP1,TOP2A,XBP1	AGN194204,Akt,CTNNB1,HDAC1,JUN,NFKB1,NFKBIA,NFkB (complex),RELA,RUNX2,SMAD3,SMAD4
4-hydroxytamoxifen		chemical drug		0.481	1.90E-04	ABCB1,AREG,BAX,BCL2,C3,CDCA7,CDKN1A,DYNLL1,EFEMP1,EGFR,EIF5A,FOSL2,IER3,IL10,IL6,IL7R,KLRC4-KLRK1/KLRK1,NCOA3,OGT,PDCD5,PTPN11,RHOBTB2,SPHK1,TM4SF1,TMEM97,ZEB1,ZNF148	4-hydroxytamoxifen,Akt,Creb,ERK1/2,ESR1,JUN,MAPK14,NFKB1,NFKBIA,NFkB (complex),RELA,SMAD3,SP1,STAT3,estrogen receptor
IRAK4		kinase		-1.188	1.90E-04	ATF3,BTG2,CCL17,CCL20,CXCL10,CXCL6,CXCL8,EDN1,EGR1,FOSB,IL10,IL12B,IL1B,IL6,IRF3,IRF7,LIF,MARCO,OLR1,RASA2,RGS16,TNFAIP3	IKBKB,IRAK4,JUN,MYD88,NFKB1,NFKB2,NFKBIA,NFkB (complex),RELA,STAT1,STAT3,TNF
DYSF	-0.753	other			1.94E-04	ABCA1,ANXA1,ANXA2,C1QB,CD48,CD83,CTSH,CXCL10,CYBA,DNAJB1,FTL,GDF11,GPR137B,HLA-DQA1,HSPA1A/HSPA1B,HSPB1,IFI16,ITGB1,PDGFRA,PRPF4B,PRSS23,S100A13,TIMP1
Esrra		transcription regulator	Inhibited	-2.759	1.94E-04	ACSL5,AGL,ALDOA,ALDOC,ATP5F1,ATP5G3,ATP5J,ATP5J2,ATP5O,ATP6V0D2,COX5A,COX8A,CYC1,CYCS,IL6,NDUFA2,NDUFA5,PDK1,PPA1,PTGS2,SDHB,SPP1,UQCR11	Esrra,FOXO3,PPARA,PPARG,PPARGC1A,Rxr,SIRT1
methylselenic acid		chemical reagent			2.06E-04	ABCC4,ADAMTS1,ADD3,APOD,ATAD2,ATF3,ATP11A,AURKA,B4GALT1,BLVRB,CDC25C,CDK10,CDK4,CDKN1A,CENPF,DDIT3,DHFR,DNAJB9,DNAJC3,DTYMK,DYNLL1,ERP44,ESR2,G3BP2,GPR37,HSP90B1,ID1,INPP4B,IPO8,ITGB4,JUNB,KIF11,MANF,MATN2,MKI67,NFIL3,NMI,PDIA4,POLE2,PPP5C,RABAC1,RND3,RRM2,SEC24D,SSBP2,STX7,TGFBR3,TLR2,TNFAIP3,TOP2A,TUBA4A,VEGFA,ZFX,ZNF217	CCND1,CDK4,E2F1,E2F4,ESR1,HDAC1,NFKB1,NFKBIA,RB1,RELA,RNA polymerase II,SP1,TP53,WT1,beta-estradiol,methylselenic acid
KITLG		growth factor	Inhibited	-2.776	2.10E-04	AIF1,BCL2,BLVRB,BMP1,BZW2,CA2,CASP1,CCL2,CCL22,CCNE1,CD14,CDKN1A,CIAPIN1,CLIC1,CSF1,CSF3R,CXCL8,CXCR4,EGR1,GJA1,HCK,IL10,IL1B,IL1RN,IL6,ITGAV,KLHL24,LY6E,MARCO,MEF2C,MYB,NMNAT1,NR3C1,OSM,PAX6,PIM1,PRKCB,PRKCE,PSMB5,PTGES3,PTGS2,RAB4A,RNF128,RPS23,ST3GAL4,TAF12,TCF3,TNFRSF1A,TPH1,UGCG	IL6,IRF8,IRF9,JUN,KITLG,NFKB1,NFKB2,NFKBIA,NFkB (complex),P38 MAPK,PI3K (complex),RELA,RELB,SMAD3,STAT1,STAT2,STAT3
TFEC	-1.042	transcription regulator			2.13E-04	BBX,COL6A3,CSF3R,F13A1,GBP7,IL6,KDM5A,PSMA6,S100A9
SKIL	0.822	transcription regulator		-0.629	2.16E-04	ACTA2,CCL19,CDKN1A,CKS2,CLDND1,COL1A2,COL4A1,DIXDC1,KPNA1,SLC16A6,SLC1A5,SMAD7,TMCO1,WDR37,ZEB1	CEBPB,CTNNB1,IRF4,JUN,MYC,NFkB (complex),RUNX2,SKIL,SMAD2,SMAD3,SMAD4,SP1,STAT3,Smad,TP53,TP73
phenacetin		chemical drug		-1.884	2.16E-04	A2M,ANXA1,ANXA2,CP,FBLIM1,IER3,PSMB8,RFTN1,S100A10,S100A11,SPP1,TES,TIMP1,TNFRSF12A,UPP1
N-acetyl-L-cysteine		chemical drug		1.806	2.17E-04	ABCB1,ACTA2,ADM,BAX,BCL2,CASP4,CCL2,CCL20,CCL5,CCND2,CDC25C,CDKN1A,COL1A1,CXCL10,CXCL8,CXCR4,CYBA,DDIT3,EDN1,EGR1,ESM1,FBXO32,FOXO3,GCLC,GZMB,HSPA5,IL10,IL12B,IL1B,IL6,ITGA4,ITGAM,MMP9,PARP1,PRDX2,PTGS2,SELP,SNAI1,SOD2,SPP1,VCAM1,VEGFA,XAF1,XIAP	Akt,ERK1/2,JUN,Jnk,N-acetyl-L-cysteine,NFKB1,NFKB2,NFKBIA,NFkB (complex),P38 MAPK,PPARG,RELA,SMAD3,SP1,STAT3
NEUROG1		transcription regulator	Activated	2.236	2.20E-04	ADD3,C1S,C3,CCND2,COL3A1,FABP3,FAM65B,GFPT2,GREM1,HAS2,IL6,LRRN3,MFAP4,MMP9,P4HA2,PAPPA,PPIC,SDPR,SERPINF1,THBS1	CREBBP,NEUROG1,NFkB (complex),RELA,RNA polymerase II,STAT1,STAT3
DCN	-0.706	other		0.544	2.21E-04	BAX,BGN,CDKN1A,COL1A2,CXCL10,FST,HLA-DQA1,IL1B,IL6,ITGAV,ITGB1,MMP9,SDC1,SMAD3,THBS1,VCAM1,VEGFA	DCN,IL1B,JUN,NFKB1,NFKBIA,NFkB (complex),RELA,SKIL,SMAD2,SMAD3,SMAD4,SP1,STAT3,Smad,TGFB1,TGFBR2,Tgf beta
PML	-0.988	transcription regulator		-1.516	2.21E-04	BAX,CACYBP,CCNE1,CDKN1A,CIAPIN1,EGFR,HSPB1,IL1B,JUP,NR3C1,NSFL1C,PSMB8,PSMB9,STMN1,TNFAIP3,TRIO,UBE2M	CEBPB,CREBBP,CTNNB1,FOS,GATA1,HDAC1,IRF3,IRF8,JUN,NFKB1,NFKBIA,NFkB (complex),PML,RARB,RB1,RELA,SP1,SPI1,STAT1,STAT3,TNFAIP3,TP63,caspase
Cdk		group		-1.231	2.30E-04	CCL2,CCL5,CXCL10,CXCL8,IL6	ATP,BAX,CDKN2A,Cdk,IRF3,JUN,NFkB (complex),NR3C1,RB1,RELA,STAT1,STAT3,TP53
VCP		enzyme			2.30E-04	BCL2,CXCL8,DDIT3,HSPA5,NEDD8	26s Proteasome,Akt,JUN,NFKB1,NFKBIA,NFkB (complex),RELA,STAT3,TP53,VCP
estrogen receptor		group		-0.531	2.35E-04	ADIPOQ,AGO1,AKT3,ANXA1,BAX,BCL2,C3,CAPG,CAV2,CCND2,CLDN3,COL13A1,COL4A1,COL4A2,COL4A5,COL7A1,CXCL8,CXCR4,EDN1,EGFR,EGR1,ETS1,FGF13,FGFR2,HRAS,HSP90AA1,HSPA1A/HSPA1B,IL6,ITGB1,JUP,LOXL2,LY6E,MMP9,NEDD9,PDGFD,POR,PPP5C,SELL,SMAD3,SNAI1,SPARC,TGFBR1,TGFBR3,TIMP1,TIMP2,TLR4,VEGFA,WNT5A,XBP1,ZEB1	CEBPB,EGF,EGR1,ESR1,FOS,JUN,NFKB1,NFKBIA,NFkB (complex),RELA,SMAD3,SP1,STAT3,TP53,beta-estradiol,estrogen receptor,tamoxifen
STAT5a/b		group		0.349	2.39E-04	AHR,BCL2,BCL6,BMP6,CCND2,CDKN1A,EBF1,EMP1,FCER1G,FCGR1A,LRMP,MAF,NIFK,OSM,PAX5,PIM1,PROX1,PTGS2,RFTN1,STIP1,STK17B,TLR2,XIAP	AKT1,Akt,CTNNB1,ERK1/2,IL17A,JAK2,JUN,NFKB1,NFKBIA,NFkB (complex),RELA,SMAD3,SP1,STAT1,STAT3,STAT5a/b
JAG2		growth factor		0.082	2.40E-04	BCL6,C3,CCL20,CCL24,CCL26,CCL5,CCR1,CD40LG,CXCL6,CXCL9,IL1B,IL1RN,MIF,SPP1
CYR61		other		-0.219	2.40E-04	BAX,CCL2,CDKN1A,COL1A1,COL1A2,CXCL8,IL1B,ITGAV,ITGB1,RBL2,TIMP1,TIMP2,VEGFA,XIAP	CTNNB1,CYR61,EGR1,ERK1/2,FGF2,FOS,JUN,NFKB1,NFKBIA,NFkB (complex),PI3K (complex),RELA,SMAD3,SP1,STAT3,TP53
paclitaxel		chemical drug		-1.843	2.42E-04	ABCB1,ABCB10,ACTA2,APC2,APOBEC3A,AREG,ATF3,BAX,BCL2,BTG2,CCL2,CCNG2,CDKN1A,CELSR2,CXCL10,CXCL8,DDIT3,DUSP5,EEF1E1,EGR1,EMP1,ETV1,ETV3,ETV5,FOSL1,FOXO3,GADD45B,GFPT2,GRINA,HMGB3,HPSE,HSP90AB1,IER3,IL10,IL1B,IL6,ITGA6,MMP9,NAV3,OSMR,PARP4,PHGDH,PRELP,PTGS2,RFTN1,S100A9,SERPINB2,SH2B3,SOD2,STMN1,TFPI,TFPI2,THBS1,TMEM158,TP53INP1,TUBA4A,UGCG,XIAP	Akt,Creb,EGFR,ERK,ESR1,JUN,NFKB1,NFKBIA,NFkB (complex),RELA,SMAD3,SP1,STAT3,TNF,paclitaxel
ESR2	1.499	ligand-dependent nuclear receptor		-0.604	2.42E-04	ANK1,APOE,BCL2,BID,C3,CCL2,CDKN1A,CLDN11,COL1A1,CXCL8,DKK1,DNAH11,EDN1,EGR1,FOXO3,GCLC,GGCT,GM2A,IGFBP4,IL1B,ITGB1,KCNQ5,LIMCH1,LMNA,LOXL4,LRP11,LRRN3,MEGF10,MKI67,MPP7,NEDD9,PTGDS,PTGS2,RASSF2,RETN,SFRP4,SLC5A7,SOCS3,SPP1,SRXN1,ST8SIA4,SUSD4,TENM4,TIMP1,TIMP2,TSPAN13,VEGFA	Creb,ERK,ERK1/2,ESR1,ESR2,FOS,HDAC1,JUN,NFKB1,NFKBIA,NFkB (complex),RELA,SMAD3,SP1,STAT3,TP53,estrogen
baicalin		chemical - endogenous non-mammalian		1.208	2.55E-04	BCL2,CCL20,CIRBP,COL1A1,CXCL8,IL1B,IL6,MBP,MGST1,MIF,MVP,SPARC,TAGLN,TLR2,TLR4,TNFRSF11B	ERK1/2,ESR1,HMGB1,JUN,MAPK8,NFKB1,NFKBIA,NFkB (complex),NR3C1,RELA,SMAD3,SP1,STAT3,baicalin,nitric oxide
CAT		enzyme	Activated	2.038	2.55E-04	ADM,BAX,CCL2,CDKN1A,COL1A1,CXCL8,GCLC,HSPA4,IL6,MMP9,PTGS2,THBS1,TIMP1,VCAM1,XAF1,XIAP	Akt,CAT,Creb,ERK,HMOX1,JAK2,JUN,NFKB1,NFKBIA,NFkB (complex),NRF1,P38 MAPK,RELA,SMAD3,SP1,STAT1,STAT3
PAF1		other	Inhibited	-2.500	2.55E-04	CCL5,CITED2,DDX58,HERC5,IFI44,IFIT3,IFITM3,ISG15,ISG20,LRRN3,OAS2,PNP,SDC4,SERTAD1,SOD2,ZNFX1
CLEC7A	0.968	transmembrane receptor		-0.869	2.55E-04	CCL17,CCL2,CCL22,IL10,IL12B,IL1B,IL33,IL6,PTGS2,TLR4	CLEC7A,IL10,IL1B,JUN,Jnk,NFKB1,NFKB2,NFKBIA,NFkB (complex),PPARG,RELA,STAT3
bisphenol A		chemical - endogenous non-mammalian		-1.825	2.71E-04	ADIPOQ,ATP5O,BAX,BCL2,C3,CCL2,CCNE1,CDK4,CDKN1A,CITED2,CXCL10,DLG4,EGR1,ESR2,HSP90AB1,HSP90B1,HSPA1A/HSPA1B,LBP,MMP9,PAX6,PFKFB4,PTGS2,RPN2,SKIL,SLC1A5,STK17B,SYN1	CEBPA,CEBPB,ERK1/2,ESR1,NFKB1,NFkB (complex),NR3C1,PGR,RELA,SMAD3,SMAD4,SMAD7,SP1,STAT1,STAT3,bisphenol A,estrogen receptor,progesterone
etanercept		biologic drug		1.689	2.72E-04	CCL2,CCL20,CD83,CXCL10,CXCL8,CXCL9,GZMB,IL12B,IL1B,IL6,NCF1,PTGS2	Creb,JUN,MAPK14,NFKB1,NFKB2,NFKBIA,NFkB (complex),PRKCD,RELA,STAT3,TNF,Tnf (family),etanercept
VTN	-1.573	other		0.622	2.72E-04	BCL2,CDKN1A,COL1A1,COL1A2,IL1B,ITGA4,ITGAM,ITGAV,ITGB1,MMP9,PTGS2,S100A10	FN1,IL1B,ITGB3,JUN,NFKB1,NFKBIA,NFkB (complex),P38 MAPK,REL,RELA,SMAD2,SMAD3,SMAD4,STAT3,TNF,TP53,VTN
Insulin		group		0.650	2.73E-04	ADAM10,ADIPOQ,AEBP1,ALDOA,ANGPTL4,APOE,APPL1,AQP9,ATP7A,BCL2,CCL2,CCNE1,CCNG2,CDKN1A,COL1A1,COL4A1,CTH,DBI,EDN1,EGFR,EGR1,FBXO32,FOSB,FOXO1,FTL,GCLC,GRB14,GSK3B,HPSE,HSD11B1,HSPA5,IGFBP4,IL6,INSR,LGALS3BP,LPIN1,MDH2,MMP9,NCF1,NDUFA1,NDUFB9,NFIL3,NPY,NR1H3,OGT,PER2,PGK1,PIK3R1,PLIN1,PLIN3,POMC,PPP1R15A,PRKCZ,PTPN11,RBP4,RETN,SEPP1,SLC7A1,SORBS1,TGFBI,THRSP,TLR2,VEGFA,VLDLR,XBP1,XIAP	CEBPA,CEBPB,Creb,D-glucose,EGR1,FOS,IGF1,Insulin,JUN,LEP,MYC,NFKB1,NFKBIA,NFkB (complex),PPARA,PPARG,RELA,SP1,STAT3,TNF,TP53
Histone h3		group			2.74E-04	ABCB1,ADAM10,ADD3,ADIPOQ,ANK1,ATF7IP,BTG3,CCL2,CCND2,CCNE1,CCR3,CDK4,CDKN1A,CEACAM1,CKAP4,COL1A2,CRIP2,CXCL8,DKK1,EGR1,FGFR2,FMR1,GABPB2,GAPDH,HIVEP3,HPSE,IFITM3,IL10,IL1B,IL6,IRF7,MMP9,MTUS1,NCF1,PAX5,PNO1,POLD4,PSMA2,PTCH1,PTGS2,RETN,RSL1D1,SCNN1A,SNAI1,SOCS3,SOD2,SPATS2L,SPP1,STOM,SUZ12,TAGLN,TGFBR1,TLR2,TM4SF18,TNFAIP3,UPP1,UQCRC1,VAMP8,VEGFA,VKORC1,XBP1,ZBTB44,ZEB1	CEBPB,EGR1,ESR1,HMGB1,Histone h3,IFNG,IRF1,NFKB1,NFKB2,NFKBIA,NFkB (complex),NR3C1,RELA,RNA polymerase II,SMAD3,SP1,STAT1,STAT3,TP53
IFNA16		cytokine	Inhibited	-2.592	2.76E-04	CCL8,CXCL10,CXCL9,IFIH1,IFIT1,ISG15,MX1,ZBP1	IFNA16,IRF8,IRF9,JUN,NFkB (complex),STAT1,STAT2,STAT3,STAT4
IFNA8		cytokine	Inhibited	-2.602	2.76E-04	CCL8,CXCL10,CXCL9,IFIH1,IFIT1,ISG15,MX1,ZBP1	IFNA8,IRF8,IRF9,JUN,NFKB1,NFKBIA,NFkB (complex),RELA,STAT1,STAT2,STAT3,STAT4
phosphate		chemical - endogenous mammalian		-1.346	2.85E-04	A2M,ADK,ALPL,BIRC6,CHST12,CYC1,DAAM2,DCN,DECR2,ECM1,ECSIT,EMILIN1,FGF23,FGFR2,FOSL1,LDHA,MTPN,NDUFA12,POLR3K,RPL7L1,SPP1,TIMP1,UQCR11,XRN2,ZFP36L2	NOTCH1,RUNX2,SMAD1,SP1,Smad,TP53,phosphate
CCL5	0.629	cytokine	Inhibited	-2.863	2.86E-04	AHR,ALCAM,CCL2,CCL5,CCR1,CCR3,CD163,CDC37,CXCL8,EMP1,IL1B,IL6,MMP19,MMP9,NAMPT,OLR1,PNP,PPIF,PTGDS,SERPINB2,TLR4	CCL5,CTNNB1,Ca2+,IL10,IL12 (complex),IRF1,JUN,NFKB1,NFKBIA,NFkB (complex),RELA,SP1,STAT3,TNF
NKX3-1		transcription regulator			2.88E-04	BTG2,CA12,CA2,CTSB,ETS1,ETV3,FES,FGF23,FOXO3,MMP9,PIK3R1,PIM1,PRKCB,SDC1,SDC4,SOX4,STEAP1	Akt,JUN,NFKB1,NFKBIA,NFkB (complex),NKX3-1,RELA
valproic acid		chemical drug		0.596	2.90E-04	ABCG1,ATAD2,ATP11A,ATP2A3,ATP5I,B4GALT1,BAG2,BCL2,C1QTNF6,CA12,CACYBP,CALR,CAP2,CCL2,CCND2,CCR1,CD1A,CD209,CD83,CDC123,CDCA7,CDKN1A,CKS1B,COCH,CPT1C,CREBBP,CTPS1,CTSB,CXADR,CXCR4,DBI,DDIT3,DPM2,EDN1,FNBP1,FRMD6,GADD45B,GPX7,HOMER1,HSD3B7,HSPA5,IDS,IL6,LBR,NES,NME1,NR3C1,OSBPL5,OSBPL8,PLAT,PRKCZ,PRSS23,PSMB2,PTGS2,PTX3,SEPP1,SERPINH1,SLC7A8,SMAD9,SPCS2,SPP1,SSBP2,TCF3,TES,THBS1,THRSP,TMPO,UBE2H,WN…	ERK1/2,ESR1,FOS,JUN,Jnk,LEP,NFKB1,NFKBIA,NFkB (complex),P38 MAPK,PPARG,RELA,SMAD3,SP1,STAT3,TP53,beta-estradiol,valproic acid
N-acetylsphingosine		chemical reagent		-1.580	2.91E-04	BAX,BCL2,BID,CDKN1A,COL1A1,COL1A2,COL3A1,CRYAB,CXCL8,HSD11B1,PDE3B,PTGS2,SOD2,SPHK1,UGCG	Akt,CEBPB,Creb,ERK,ESR1,JUN,MAPK14,N-acetylsphingosine,NFKB1,NFKBIA,NFkB (complex),NR3C1,PGR,RELA,SMAD3,STAT3,TP53,progesterone
Irgm1		other	Activated	2.853	2.91E-04	CCL5,CXCL10,IFI16,IFIT2,IFIT3,IL6,IRF7,MKI67,NUPR1,OAS2,RRM2,RSAD2,SELP,TK1,USP18	IFNG,IRF1,Irgm1,JUN,NFkB (complex),P38 MAPK,RELA,SMAD3,STAT1,STAT3
paraquat		chemical toxicant		1.232	2.97E-04	BAK1,BAX,BID,CCDC88A,CCL19,CEBPD,COL1A1,CXCL8,DIP2B,ELN,GCLC,GPX1,IL6,ITGAM,ITGB8,KIF1B,LIFR,MBOAT2,MKL2,MMP9,NFAT5,NIPBL,PTGS2,STRBP,TIMP1,TXN,UBXN7,VEGFA,ZBTB44	CAT,ERK1/2,FOS,JUN,NFKB1,NFKBIA,NFkB (complex),PI3K (complex),RELA,SMAD3,SP1,STAT1,STAT3,TP53,TXN,estrogen receptor,paraquat
REL	0.917	transcription regulator		-0.583	2.97E-04	AHR,BCL2,BCL3,CCL2,CCND2,CD40LG,CDKN1A,CR2,CREM,CXCL10,CXCL8,DHFR,EGR2,FOXO3,GADD45B,IER3,IL12B,IL6,JUP,MMP9,NFE2,PDCD1,PPP1R15A,PTGDS,REL,SH2B3,SNAI1,SOD2,TNFAIP3,TNFRSF13B,TNFRSF13C,TNFSF13B	CEBPA,CEBPB,Creb,ERK,HDAC1,IL2,JUN,NFKB1,NFKB2,NFKBIA,NFkB (complex),REL,RELA,RELB,RNA polymerase II,SMAD3,STAT3,STAT5A,STAT5a/b
MAPK8		kinase		-1.225	3.06E-04	ABCA1,ABCB1,APOD,APOE,AQP1,B4GALT1,BCL2,BDP1,CCL5,CDKN1A,COL1A1,CXCL8,EGR1,EOMES,FOSL1,FOSL2,FOXO1,FOXO4,HIPK3,IL10,IL12B,IL1B,IL6,LIF,MIF,MMP9,MVP,NEFL,NUPR1,PTCH1,PTGS2,PTX3,TLR2,TNFAIP3,VCAM1,WNT5A	Creb,ERK,JUN,MAPK8,MAPK9,NFKB1,NFKB2,NFKBIA,NFkB (complex),RELA,SMAD3,STAT3,TNF,TP53
losartan potassium		chemical drug		1.757	3.10E-04	AQP1,ATP5H,BAX,COL1A1,COL3A1,CREM,CXCL8,EDN1,EGR1,GJA1,HSPA5,IL1B,IL6,ITGAV,KRAS,MMP9,OLR1,PLCG1,PTGS2,SOCS3,SPP1,TGFBR1,TIMP1,TUBB3,VCAM1,VEGFA,XBP1,ZEB1	AGT,EGR1,ERK1/2,JUN,Jnk,NFKB1,NFKBIA,NFkB (complex),P38 MAPK,PPARG,RELA,SMAD3,SMAD4,SP1,STAT3,TGFB1,losartan potassium
Sn50 peptide		chemical toxicant	Activated	2.953	3.13E-04	APOE,BAX,BCL2,CXCL8,DEFB4A/DEFB4B,GJA1,GZMB,IFNGR2,IL1B,IL6,LIPG,MIF,MMP9,PTGDS,PTGS2,SNAI1,VCAM1,XIAP	ATF6,CREBBP,CXCL8,FOXO1,JUN,NFKB1,NFKB2,NFKBIA,NFkB (complex),RELA,RELB,STAT3,Sn50 peptide,palmitic acid
BO-653		chemical drug		1.982	3.22E-04	PSMA1,PSMA2,PSMA3,PSMA4
IL17B		cytokine		-1.960	3.22E-04	CDKN1A,CSF3,IL6,MMP9	CTNNB1,Ca2+,ERK1/2,IL17B,IL1B,JUN,NFKB1,NFKBIA,NFkB (complex),RELA,SMAD3,SP1,STAT3,TP53
CC8490		chemical drug	Inhibited	-2.000	3.22E-04	CXCL8,IER3,IL6,SOD2	CC8490,ESR1,NFkB (complex),RELA,SMAD3,SP1,estrogen receptor
pegintron		biologic drug	Inhibited	-2.000	3.22E-04	DDX58,ISG15,RNF125,USP18	IFNAR1,IFNAR2,NFkB (complex),STAT1,STAT2,STAT3,STAT6,pegintron
PRNP		other		0.013	3.28E-04	APOE,BAX,BCL2,CCL5,DLG4,EGR1,EIF2S1,HSP90B1,HSPA1A/HSPA1B,HSPA5,HSPA9,HSPB1,IL1B,PDIA3	AKT1,APP,CEBPB,CTNNB1,Creb,ERK1/2,IGF1,JUN,NFKB1,NFKBIA,NFkB (complex),P38 MAPK,PRNP,RELA,SMAD3,SP1,STAT3,TP53
SMAD1		transcription regulator		-1.087	3.28E-04	ACTA2,ALPL,BTG2,CDKN1A,COCH,COL1A1,COL1A2,COL4A1,CSF1,GADD45B,ID1,SMAD7,SPP1,VEGFA	CEBPB,EGR1,ESR1,HIF1A,JUN,MYC,NFkB (complex),NOTCH1,RB1,RUNX2,SMAD1,SMAD3,SP1,STAT3,Smad,TP53,TP73,VHL
JAK1		kinase	Inhibited	-2.089	3.28E-04	CCL2,CDKN1A,CSF3,DEFB4A/DEFB4B,ID1,IFIT2,IL1B,IL6ST,IRF9,MX1,OSMR,PSMB9,SOCS3,USP18	CEBPA,ELK1,IRF8,IRF9,JAK1,JAK2,JUN,MAPK1,NFKB1,NFKBIA,NFkB (complex),RELA,SOCS3,STAT1,STAT2,STAT3,STAT6
tetrathiomolybdate		chemical drug		1.890	3.29E-04	ACTA2,COL1A1,ITGAM,MMP9,S100A13,TIMP1,VCAM1	CTNNB1,HDAC1,NFKB1,NFKBIA,NFkB (complex),NOTCH1,RELA,SMAD3,SMAD4,STAT3,TGFB1,TNF,Vegf,tetrathiomolybdate
STIM1		ion channel		1.195	3.29E-04	GCLC,GPX1,GSTO1,IL6,NFATC2,NFATC3,PRDX1	Creb,KEAP1,NFE2L2,NFKB1,RELA,STIM1
Il8r		group		0.342	3.29E-04	BAX,BCL2,CR2,CXCL8,EGFR,ITGAM,MMP9	Akt,CTNNB1,Il8r,JUN,Jnk,MMP9,NFKB1,NFKBIA,NFkB (complex),NOTCH1,PI3K (complex),PPARG,RELA,Ras,SMAD3,STAT3,TP53
STAR		transporter		-0.447	3.29E-04	ABCA1,ABCG1,CCL5,CLEC7A,NR1H3,POMC,SPP1	NFkB (complex),Nr1h,RELA,SP1,SREBF1,STAR,cholesterol
azetidyl-2-carboxylic acid		chemical reagent		-1.970	3.29E-04	ASNS,DDIT3,EDEM1,HSP90B1,HSPA1A/HSPA1B,HSPA5,HSPA9
KIAA1524		other		1.228	3.32E-04	ACTG2,BCL2,CFB,CRYAB,DCN,EBI3,FAM110D,GPNMB,GPR37,IER3,KIAA1324,LUM,MFAP5,NPTX1,PDE2A,S100A16,SERPINE2,SLC22A4,TUBA4A
NRF1		transcription regulator		-1.437	3.35E-04	CCL20,COX5A,COX5B,COX6A1,COX6B1,COX7A2,COX7B,COX8A,CXCL8,CYCS,ESM1,FMR1,GCLC,IL1RN,MOGS,PVR
IKBKE		kinase		-1.824	3.35E-04	ADAR,BCL2,CCL5,CXCL10,CXCL8,IFI16,IFIH1,IFIT1,IFIT2,IFIT3,IL6,IRF7,IRG1,MMP9,PTGS2,RSAD2	CREBBP,IFNB1,IKBKE,IRF1,IRF3,IRF5,IRF7,IRF8,IRF9,Interferon alpha,JUN,NFkB (complex),RELA,STAT1,STAT2,STAT3,TBK1
tyrphostin AG 127		chemical - kinase inhibitor		-0.115	3.37E-04	BAX,BCL2,DEFB4A/DEFB4B,IL1B,PARP1,PTGS2	IL18,IL1B,IL6,JUN,NFKB1,NFKBIA,NFkB (complex),RELA,STAT1,STAT3,TNF,tyrphostin AG 127
nickel chloride		chemical toxicant	Inhibited	-2.381	3.37E-04	CCL2,GAPDH,IL1B,IL6,PTGS2,VEGFA	Akt,Creb,IKBKB,JUN,MAPK14,NFKB1,NFKBIA,NFkB (complex),PI3K (complex),RELA,SMAD3,STAT3,nickel chloride
RARB		ligand-dependent nuclear receptor		1.341	3.45E-04	ADAM10,CCNE1,CDKN1A,CRYAB,CXCL8,DLG1,EGR1,ETS1,ID1,IL1B,IL6,ILF2,ITGAV,MMP11,PTGS2,SATB1,STRA6,TCEA1,UBA7,VEGFA	CEBPA,CEBPB,CREBBP,ETS1,FOS,HDAC1,IRF1,IRF8,IRF9,JUN,NFKB1,NFkB (complex),RARB,RARG,RELA,RNA polymerase II,Rxr,STAT1,STAT2,STAT3,alitretinoin,tretinoin
tetrachlorodibenzodioxin		chemical toxicant		-1.493	3.46E-04	AARS,ABCB1,ADM,AHR,APAF1,APH1B,AQP3,ASNS,ATP2B1,BACH2,BAX,BCAT1,BCL2,CAP2,CCL5,CCNE1,CDKN1A,CHD7,CHST2,COL13A1,COL4A5,CRLF3,CXCL8,CYP2S1,DHFR,DMXL2,E2F8,EDN1,EGFR,EIF4EBP2,ELN,EMP3,ENHO,ETS2,FMR1,HDAC9,HRAS,HSPA1A/HSPA1B,IL1B,IL6,ITGAL,KCNA3,KIF1B,LYST,MANF,MARCO,MDFI,MEGF10,MINOS1-NBL1/NBL1,NCF4,NME1,NPTX1,PLAGL1,POMP,PRKAR2B,PTGS2,S100A8,S100A9,SDC1,SERPINB2,SERPINH1,SESN1,SLC40A1,SLCO3A1,SPOCK…	17-alpha-ethinylestradiol,AHR,CEBPB,EGF,EGR1,ESR1,ESR2,HDAC1,Hdac,Histone h4,JUN,N-cor,NFkB (complex),RELA,RNA polymerase II,SMAD3,SMAD4,SP1,STAT3,TP53,tetrachlorodibenzodioxin
CDK4	-0.443	kinase		-0.343	3.51E-04	AQP3,ATP6V0E1,AURKA,BRWD1,CDCA7,CDK4,CDKN1A,CENPF,CLPB,CPNE3,DHFR,EIF5A2,ELN,GAS2L3,H2AFJ,HJURP,KIF11,KLHL24,LCORL,LNP1,MAML3,MESDC2,MTMR1,MYBL1,SATB1,SERF2,SLC9B2,STOM,TMEM219,TOR3A,TP53INP1,USE1,UTRN,ZNF367	BRCA1,CCND1,CDK2,CDK4,CDKN1A,E2F1,E2F4,ESR1,HDAC1,RB1,SP1,STAT3,TP53,WT1
MTPN	0.984	transcription regulator	Inhibited	-2.723	3.54E-04	ANXA1,APOD,BAX,BCL2,CASQ1,CCND2,COL1A1,COL1A2,CP,EDN1,FADD,FBLN1,IL6,MIF,MTPN,PLAT,S100A10,S100A8,SPARC,SPP1,TAGLN,TNFRSF1A,VCAM1	JUN,MTPN,NFKB1,NFKB2,NFKBIA,NFkB (complex),RELA,STAT3,TP53
PS-1145		chemical - kinase inhibitor		0.552	3.57E-04	CCL2,CCL5,CDK4,CXCL8,EBI3,HSPA5,IL6,PTGS2,TNFAIP3	CCL5,CTNNB1,JUN,NFKB1,NFKB2,NFKBIA,NFkB (complex),PLAU,PS-1145,RELA,SP1,STAT1,STAT2,STAT3,TP53
SLC29A1	-0.514	transporter		-0.426	3.57E-04	AQP3,BAX,CDKN1A,ITGB1,RPS27L,RRM2B,SESN1,SNRPG,TP53INP1
MSR1		transmembrane receptor		-1.969	3.57E-04	CCL5,CXCL10,IFIT1,IL10,IL1B,IL6,IRG1,ISG15,MMP9	ERK1/2,IRF8,IRF9,JUN,MSR1,NFKB1,NFKBIA,NFkB (complex),RELA,SMAD3,SP1,STAT1,STAT2,STAT3,lipopolysaccharide,lipoteichoic acid
mercuric chloride		chemical toxicant		-0.755	3.63E-04	CDKN1A,CHMP5,DDIT3,GCLC,HP,HSP90AA1,HSPA1A/HSPA1B,HSPA9,HSPB1,JUNB,SPP1,TNFSF13B,TXN	ATF3,ESR1,FOS,JUN,NFE2L2,NFKB1,NFKBIA,NFkB (complex),RB1,RELA,SP1,SRC,STAT3,TNF,TP53,beta-estradiol,glutathione,mercuric chloride
2-deoxyglucose		chemical drug		-1.436	3.71E-04	ABCB1,BCL2,BID,CDKN1A,DDIT3,GPX1,HSP90B1,HSPA5,IL6,INSR,NPY,PDIA3,POMC,PTGS2,SOD2,SPP1,XIAP	2-deoxyglucose,ATF6,Akt,CEBPB,Creb,FOS,FOXO1,HIF1A,IGF1,Insulin,JUN,LEP,NFKB1,NFKBIA,NFkB (complex),PPARA,PPARG,RELA,SP1,STAT3,palmitic acid
palmitic acid		chemical - endogenous mammalian		-1.887	3.77E-04	ADIPOQ,ALDOA,ATF3,ATP5J2,BAX,BCL2,CCL2,CXCL8,CYBA,DDIT3,DEFB4A/DEFB4B,FBXO32,GAPDH,HSPA5,IL6,IL6R,INSR,KLRG1,NCF1,NCF4,NDUFA5,NPY,OLR1,PAX6,PKLR,PLIN2,PROCR,PTGS2,SOCS3,SPHK1,TLR4,UCHL1,VCAM1,XBP1,XIAP	D-glucose,EGR1,JUN,Jnk,LDL,MYC,NFKB1,NFKBIA,NFkB (complex),Nr1h,PPARG,RELA,SP1,SREBF1,STAT1,STAT3,TP53,cholesterol,palmitic acid,reactive oxygen species
MTOR		kinase		-0.126	3.82E-04	ADM,AKAP13,BCL2,CASP1,CCNE1,CDKN1A,CEBPD,CITED2,CXCR4,DDIT3,DHFR,DLG4,EGFR,EOMES,FADD,HSD11B1,IFI16,IL10,IL12B,IL2RB,MMP9,OAS1,PIP5K1C,PRKAR2B,PRKCZ,RAB4A,RHEB,SELL,SOCS3,SRPX,ST6GAL1,TCEB2,TK1,TLR4,TNFRSF11B,TNFRSF1A,TNFSF13,TRADD,VCAM1,VEGFA	Akt,CEBPA,JUN,MTOR,MYC,NFKB1,NFKBIA,NFkB (complex),PI3K (complex),RELA,SMAD3,STAT1,STAT3,TNF,TP53,sirolimus
LGALS1	-1.229	other		-1.389	3.88E-04	ACTA2,AHR,ANG,CDKN1A,FIS1,HRAS,IFNGR2,IL10,IL6,KRAS,LGALS1,MAF,MMP9,PDCD1,PTX3	Akt,Creb,ESR1,IFNG,IL2,IRF1,JUN,LGALS1,MAPK8,NFKB1,NFKBIA,NFkB (complex),NR3C1,RELA,STAT1,STAT3,STAT5A,STAT5a/b,prostaglandin E2
S100A4		other		-0.290	3.90E-04	BAX,CCL19,CCL24,CCL5,CDKN1A,CSF3,MMP9,SNAI1,THBS1,TIMP1,TIMP2,VCAM1	ERK1/2,JUN,NFE2L2,NFKB1,NFKB2,NFKBIA,NFkB (complex),PARP1,REL,RELA,RELB,S100A4,SMAD3,SP1,STAT3,TP53
FAM3B		cytokine			3.98E-04	CASP4,CDKN1A,DCN,GJA1,IER3,IGFBP4,LDHA,LGALS1,MED1,SPARC	CEBPB,FAM3B,Ins1,PPARA,PPARG,SREBF1,STAT3
NFATC3	0.868	transcription regulator		-0.674	3.98E-04	ABCA3,ACTA2,ATF3,BCL2,CD40LG,COL1A1,CR2,EDN1,EGR2,EGR3,GJA1,IL10,IL12B,IL6,NUPR1,PPP3R1,PRKD3,PTGS2	FOS,GJA1,JUN,NFATC3,NFkB (complex),RELA,SP1,TP53
SCARB1		transporter		0.990	4.05E-04	APOD,CCL2,CCL5,FABP3,IL10,IL1B,IL1RN,IL6,PTGS2,SPP1,VCAM1	APOE,CTNNB1,ERK1/2,JUN,NFKB1,NFKB2,NFKBIA,NFkB (complex),Nr1h,RELA,SCARB1,SMAD3,SP1,SREBF1,STAT3,cholesterol
hemozoin		chemical - endogenous non-mammalian	Inhibited	-2.145	4.05E-04	CCL2,CCR1,CD83,CXCR2,CXCR4,IL10,IL1B,IL6,MMP9,S100A8,S100A9	ERK1/2,IL10,IL1B,IL6,JUN,NFKB1,NFKBIA,NFkB (complex),RELA,SMAD3,SP1,STAT1,STAT3,TNF,hemozoin
IL21		cytokine	Inhibited	-2.685	4.09E-04	AICDA,BCL2,BCL6,BSG,CCL20,CCL24,CCL5,CCR10,CD40LG,CDKN1A,CXCL10,CXCL8,EOMES,GZMA,GZMB,IL10,IL6,IL7R,KLRC4-KLRK1/KLRK1,KLRG1,MKI67,MMP9,PDCD1,PRF1,SELL,SOCS3,TLR4,TYROBP,XBP1	BCL6,CDKN2A,CEBPA,ESR1,ID2,IL21,IL4,JUN,MYC,NFKB1,NFKBIA,NFkB (complex),NR3C1,RELA,SMAD3,STAT1,STAT3,STAT5A,STAT6
ATF3	-0.879	transcription regulator		-1.083	4.17E-04	ADIPOQ,ASNS,ATF3,AURKA,CCL5,CCNE1,CDK4,CDKN1A,DDIT3,HSPB1,HSPB2,ID1,IL12B,IL6,MT2A,NUPR1,PPP1R15A,SLC11A1,XIAP	ATF3,CEBPB,IFNG,IRF1,Immunoglobulin,JUN,MYC,NFKB1,NFKB2,NFKBIA,NFkB (complex),RELA,STAT1,STAT3,STAT6,TP53,TP73
dimethyl sulfoxide		chemical drug		0.820	4.25E-04	ANXA1,AQP7,CALR,CCND2,COL22A1,CXCL8,DDIT3,EIF4EBP1,EIF4EBP2,EMP3,FRZB,HEBP1,HSP90AB1,IFI16,IFITM5,IL1B,ITGAM,LIFR,LOXL4,MEF2C,NCF1,NUPR1,P2RY11,PDZD2,SELP,TNFRSF11B,TRIM10,UBE2L6,VCAM1,VLDLR,WIF1	CREBBP,CTNNB1,CXCL8,FOS,HDAC1,IL1B,JUN,NFKB1,NFKBIA,NFkB (complex),RELA,RUNX2,SMAD3,SMAD4,SP1,STAT3,TP53,dimethyl sulfoxide
NS-398		chemical reagent	Activated	3.341	4.29E-04	BAX,BCL2,BTG2,CDKN1A,COL1A2,CXCL8,CXCR4,EGR2,IL10,IL1B,IL6,MMP9,PRDX1,PSMB5,PSMB8,PSMB9,PTGS2,S100A8,S100A9,SPP1,TFPI2,TREM1,VEGFA	Creb,ERK1/2,JUN,MAPK14,NFKB1,NFKBIA,NFkB (complex),NS-398,PPARA,PTGS2,RELA,SMAD3,SP1,STAT3,TP53,prostaglandin E2
MAP2K6		kinase	Inhibited	-2.440	4.34E-04	ACP5,ACTA2,BAX,BCL2,BGN,CCL2,CCL8,CD83,CDC25C,CDKN1A,CRYAB,CXCL10,CXCL8,CXCL9,IFIT2,IL6,IRF9,ISG15,MMP9,PRDX1,PTGS2	Creb,ERK,ERK1/2,IL6,JUN,MAP2K6,MAPK14,NFkB (complex),P38 MAPK,RELA,SMAD3,SP1,STAT1,STAT3
DETA-NONOate		chemical reagent		-0.368	4.37E-04	ADAM10,BGN,CDKN1A,CXCL8,GLO1,IL6,IRF7,LOXL2,MMP9,PDE3B,PTGS2,S100A8,TIMP1,TNFRSF11B,VCAM1,XIAP	Akt,CAT,DETA-NONOate,IL6,JUN,NFKB1,NFKBIA,NFkB (complex),P38 MAPK,RELA,SMAD3,STAT1,STAT3,TP53
L-methionine		chemical - endogenous mammalian		-0.912	4.37E-04	ACTA2,AREG,CDK19,DDIT3,EEF1D,ETS2,GADD45B,HSPA5,IFI16,IGFBP4,NUSAP1,PLAT,SMAD7,SOD2,SPP1,TOP2A	CREB1,CTNNB1,Creb,FOXO3,HMGA1,IRS1,JUN,L-methionine,NFE2L2,NFKBIA,NFkB (complex),PIK3R1,RELA,SP1,TP53,glutathione
anisomycin		chemical - endogenous non-mammalian		-1.481	4.37E-04	ABCB1,AHR,ATF3,BCL2,CXCL8,EGR1,GJA1,HSPA5,IL10,IL6,JUNB,NTRK2,SDC1,SKIL,SPP1,VEGFA	ELK1,ERK1/2,ESR1,FOS,JUN,Mapk,NFKB1,NFKB2,NFKBIA,NFkB (complex),P38 MAPK,RELA,RELB,SMAD3,SP1,STAT3,TP53,anisomycin
RGS10		other			4.37E-04	BCL6,CASP1,CCL19,CCL2,CCR1,CCR3,CCR4,CD40LG,CXCL10,CXCL6,IL10,IL1B,IL2RB,IL6ST,ITGAM,TNFRSF1A
AKT1		kinase	Inhibited	-2.346	4.42E-04	ABCB1,ACTA2,ADIPOQ,BAX,BCL2,CCL2,CCL5,CCND2,CCNE1,CDK4,CDKN1A,CEBPD,CKS2,COL4A1,CXCL10,CXCR4,DLG4,EBP,EGR1,FBXO32,FOXO1,FSTL1,GCLC,HIPK3,IL10,IL12B,IL6,ITGB1,LAMB1,MBP,MT2A,MYB,NFATC2,PDGFRA,PIK3R1,PTGS2,RAMP3,SERPINF1,SLC3A2,SLC4A7,SNAI1,SPP1,TGFBR3,THBS1,TIMP1,TK1,VCAN,VEGFA,XIAP	AKT1,Akt,Creb,ERK,ERK1/2,ESR1,JUN,NFKB1,NFKBIA,NFkB (complex),P38 MAPK,RELA,SMAD3,SP1,STAT3,TP53,beta-estradiol
N-cor		group		0.822	4.43E-04	ABCA1,ADIPOQ,AXIN2,CCL5,CCR1,CDKN1A,CXCL10,CXCL14,MMP9,OLR1,PLIN1,PTGS2,REST,USP18	Akt,CEBPA,HDAC1,Hdac,Histone h4,JUN,N-cor,NFKB1,NFKBIA,NFkB (complex),NR3C1,PPARA,PPARG,RELA,SREBF1,STAT3,TNF
BMP7		growth factor		1.143	4.51E-04	ACTA2,ADIPOQ,CCL2,CD34,CDKN1A,CEBPD,COL1A1,COL1A2,COX7A1,CXCL8,DKK1,EDN1,GJA1,GRB14,GREM1,HRAS,ID1,IGFBP4,IGFBP6,IL1B,IL6,NPHS1,PAX6,PIK3R1,POMC,RNF111,SMAD7,SOCS3,SPP1,VEGFA	BMP7,CEBPB,ERK1/2,JUN,Jnk,NFkB (complex),NOTCH1,PPARG,RELA,RUNX2,SMAD1,SMAD3,SMAD4,SMAD7,SP1,STAT3,Smad,TP53
NRG1		growth factor		-1.144	4.64E-04	BAK1,BCL2,CCND2,CCNE1,CDKN1A,CKS2,COL1A1,COL6A3,CXCL6,CXCL8,CXCR4,DAD1,DDIT3,EDN1,EGR1,EGR2,EGR3,ESR2,ETFB,FOSB,FSTL1,GDA,GPI,GPX3,ID1,IER3,IL10,IRF3,ITGAM,ITGAV,JUNB,LIFR,LSM1,MBP,MED1,MMP9,NTRK1,PKLR,PTGS2,SLC4A7,SOX4,TF,TGFBR1,UTRN,VEGFA,ZFP36L2	CTNNB1,Creb,EGF,EGR1,ERBB2,ERK,ERK1/2,JUN,NFkB (complex),NRG1,P38 MAPK,RELA,SMAD3,SP1,STAT3,TP53,estrogen receptor
LMNA	-0.798	other			4.64E-04	ACKR1,ACTA2,ADAMTS10,AMMECR1L,ATG2A,ATP11B,BCL2,CCNG2,CCP110,DES,EDN1,ELK4,EPB41L3,FAM13C,FNIP1,GCLC,GJA1,H3F3A/H3F3B,HEATR5A,HTRA3,IFI44,IFIH1,ISG20,JAZF1,KCNE4,LMNA,MAFF,MIB1,MLLT10,MSC,PLXDC2,POGZ,PPCDC,RAPGEF1,RFWD3,SKAP2,SLN,SMARCA2,SNRK,ST6GALNAC4,TMEM64,TUBB3,UBA7,ZBTB38,ZCCHC6,ZMYM2
SRC		kinase	Inhibited	-2.074	4.78E-04	CA2,CBL,CCL2,CCND2,CCNE1,CDKN1A,COL1A2,CSF3,CTSB,CXCL10,CXCL8,EGFR,FOSL1,GCLC,GJA1,HAS2,ID1,IL6,MMP9,PGK1,PRKCE,PTGS2,SIRPA,SLC4A7,SPP1,TFPI2,TNFRSF11A,VCAM1,VEGFA	Akt,ERK1/2,FOS,JUN,NFKB1,NFKB2,NFKBIA,NFkB (complex),PI3K (complex),RELA,RELB,SMAD3,SP1,SRC,STAT3,TP53
D609		chemical reagent		1.195	4.87E-04	CCL2,CXCL8,IL6,ITPR1,MMP9,NFKBIB,PTGS2,VCAM1	Akt,D609,ELK1,ERK1/2,ESR1,FOS,JUN,Mapk,NFKB1,NFKB2,NFKBIA,NFkB (complex),RELA,SMAD3,SP1,STAT3
SYK		kinase		-1.942	4.99E-04	BCL2,CCL2,CCL5,CITED2,CXCL10,CXCL8,EDN1,FGL2,FOSL1,IL10,IL1B,IL6,VEGFA	Akt,Creb,ERK,ERK1/2,JUN,NFKB1,NFKB2,NFKBIA,NFkB (complex),P38 MAPK,RELA,SMAD3,SP1,STAT3,SYK
Pam3-Cys-Ser-Lys4		chemical reagent		-0.513	5.04E-04	AKAP13,CASP4,CCL2,CCL5,CCR1,CD40LG,CD83,CSF3,CXCL6,CXCL8,CXCR2,DEFB4A/DEFB4B,IL10,IL12B,IL1B,IL6,ITGA4,MMP9,NAMPT,PTGS2,SELP,SLC40A1,TLR2,TLR4	IL12 (complex),IL1B,IRF1,JUN,MYD88,NFKB1,NFKBIA,NFkB (complex),Pam3-Cys-Ser-Lys4,RELA,STAT1,STAT3,TLR2
phorbol esters		chemical - other	Inhibited	-2.909	5.04E-04	ANXA1,BCAR1,CXCL6,CXCL8,EGR1,IL10,IL1B,IL6,ITGAD,ITGAM,JUNB,LIF,MMP9,OSM,PLAT,PRKCB,PTGDS,PTGS2,PTPRO,REL,SLC12A2,SOD2,TIMP1,TXN	APP,CEBPA,Creb,ERK,FOS,JUN,NFKB1,NFKBIA,NFkB (complex),RELA,SMAD3,SP1,STAT1,STAT3,TP53,phorbol esters
TLR7	-0.931	transmembrane receptor		-1.742	5.04E-04	ATF3,BCL2,CCL2,CCL20,CCL5,CD83,CDKN1A,CXCL10,CXCL8,DMXL2,ETS2,HIVEP2,IER3,IL12B,IL1B,IL6,INPP5D,IRF7,ISG15,PLAT,PTX3,RSAD2,SOD2,STAT2,TLR7,TNFAIP3,TRIM38,TRPM2	IL1B,IRF1,IRF3,IRF7,Interferon alpha,JUN,MYD88,NFKB1,NFKBIA,NFkB (complex),RELA,STAT1,STAT3,TLR7,resiquimod
Histone h4		group			5.04E-04	ABCB1,ADA,ADIPOQ,BTG3,CCL5,CCNE1,CDC25C,CDK4,CDKN1A,CXCL10,CXCL8,DHFR,DKK1,FMR1,HAS2,HPSE,IL1B,IL6,LEF1,MMP9,PKLR,PTGS2,RRM2,SOCS3,SPP1,SUZ12,TAGLN,TGFBR1	BCL2,CCND1,CDKN1A,CTNNB1,Creb,E2F4,ESR1,FOS,HDAC1,HIF1A,Hdac,Histone h4,NFKB1,NFKB2,NFKBIA,NFkB (complex),RB1,RELA,SIN3A,SP1,SP3,STAT3,TP53
dimethylnitrosamine		chemical toxicant	Inhibited	-2.242	5.10E-04	ACTA2,CDKN1A,COL1A1,COL1A2,COL3A1,COL4A1,DES,IL1B,IL6,MMP9,PRKCH,PRKCZ,RAB13,SOD2,TIMP1	ALB,EGR1,ELK1,ESR1,F2,HIF1A,JUN,NFKB1,NFKBIA,NFkB (complex),RELA,SMAD3,SMAD4,SMAD7,STAT3,TGFB1,dimethylnitrosamine,hyaluronic acid
MAP3K7		kinase		1.121	5.19E-04	CCL20,CCL5,CD14,CFB,CXCL10,CXCL6,CXCL8,DEFB4A/DEFB4B,IFIH1,IFIT1,IL1B,IL6,IRF7,ITGB1,PTGS2,TNFSF13B,VHL,WNT5A,XAF1	CEBPA,JUN,MAP3K7,NFKB1,NFKB2,NFKBIA,NFkB (complex),PPARG,RELA,STAT1,STAT3,TAB1,TNF,TP53
CD247		transmembrane receptor		-0.794	5.19E-04	ANG,COL4A5,CYBA,EDIL3,EIF2S2,HSP90AA1,IL10,ITPR1,MYCBP2,NDUFB6,NFE2,PLA2G5,QPCT,SLC23A2,SRP14,SSR4,TARDBP,TFEC,XAF1
wortmannin		chemical - kinase inhibitor		1.347	5.23E-04	ACTA2,ANPEP,AQP3,BAX,BCL2,CCL2,CCL5,CCND2,CCR3,CD14,CDC25C,CDKN1A,CEBPD,CIDEC,CKB,COL1A1,COL1A2,COL3A1,CSF1,CXCL10,CXCL8,DDIT3,EGR1,GCLC,IL10,IL12B,IL1B,IL6,INSR,ITGAM,KRAS,MMP9,MT2A,OGT,P4HA1,PDPK1,PTGER4,PTGS2,SOCS3,TPI1,VCAM1,VEGFA	Akt,Creb,ERK1/2,JUN,NFKB1,NFKBIA,NFkB (complex),P38 MAPK,PRKCD,RELA,SMAD3,SP1,STAT3,prostaglandin E2,wortmannin
Il3		cytokine		-1.181	5.28E-04	ANPEP,BCL2,CCND2,CD14,CDKN1A,CSF1,CSF3,CSF3R,EGR1,HRAS,IL6,ITGAM,MYB,NFIL3,OSM,PIM1,PRKCE,SPP1,TCP1,TNFRSF1A	CEBPA,CREBBP,CSF2RB,ESR1,HDAC1,HRAS,ID2,Il3,JUN,NFKB1,NFKBIA,NFkB (complex),NOTCH1,NR3C1,PPARG,RELA,SMAD3,STAT1,STAT3,STAT5A,STAT5a/b,TP53
isotretinoin		chemical drug		0.326	5.30E-04	ABCA1,ABCG1,BCL2,CCL2,CDKN1A,CKS1B,CXCL8,IFIT3,IL12B,IL6,MMP9,OAS1,OLR1,PSMB10,PTGS2,RARRES1,S100A2,S100A9,STAT2,TLR2,VCAM1	ALB,Akt,EGF,EGFR,EGR1,ELK1,ESR1,HIF1A,JUN,NFKB1,NFKBIA,NFkB (complex),RELA,SMAD3,SMAD4,SP1,STAT3,TGFB1,isotretinoin
PAX3		transcription regulator			5.38E-04	ANXA1,ASNS,ATF2,BST2,CCNE1,CDKN1A,CLDN5,COL1A2,DNM1,EGR2,EIF2S1,FMR1,GPX4,HARS,IFITM2,IL6,IL6R,IL7R,LAMB3,LNPEP,LRRC17,MDFI,MED21,MGP,MKNK1,MMP9,NEDD9,PHGDH,PPIB,PPP1R2,PSME1,PTPN3,RARRES2,RASSF2,SNRK,SOX4,TCF3,TCN2,TFPI2,TIA1,VCAN,YARS,ZFP36L2	CEBPB,JUN,Jnk,MYC,NFkB (complex),PAX3,PPARG,RELA,STAT3,TP53,TP73
calcitriol		chemical drug		0.290	5.47E-04	ABCC3,ANLN,ANXA2,AREG,ATP2B1,BAK1,BAX,BCL2,BCL3,C3,CA2,CCL20,CCNE1,CD14,CDKN1A,CEBPD,COL4A1,COL4A2,CSF1,CXCL10,CXCL6,CXCL8,DCTPP1,DEFB4A/DEFB4B,EDN1,EGFR,EGR1,ETV5,EXOSC8,FGF23,GAPDH,H2AFZ,HSPD1,ID1,IER3,IL10,IL12B,IL1B,IL1RN,IL6,IRF7,ITGA4,ITGAM,KCTD12,LGALS1,LRRC17,LSM3,MAF,NDC1,NDUFV2,NEDD9,NPHS1,NUPR1,NUSAP1,OLFML2A,PADI2,PLCG1,POLE2,PTGS2,RARRES1,REL,RRM2,S100A8,S100A9,S1PR2,SERPINB6,SMC2,SO…	Creb,IL1,IL10,IL6,JUN,NFKB1,NFKBIA,NFkB (complex),RELA,STAT1,STAT3,calcitriol,prostaglandin E2
ID2		transcription regulator		-0.050	5.49E-04	ACTA2,AICDA,CDK4,CDKN1A,EEF1D,EOMES,IFI16,NTRK2,SDC1,SOCS3,TF,ZEB1	ID2,ID3,IFI16,IRF3,MYOD1,NFKBIA,NFkB (complex),RELA,RNA polymerase II,SMARCA4,SP1,TCF3
ELF4		transcription regulator		-0.817	5.49E-04	ABCB1,CA2,CDKN1A,CREM,CXCL8,DUSP5,MANF,MAPKAPK3,NDUFS8,PRF1,SELL,SPP1	ELF4,IFNG,IRF1,NFkB (complex),RELA,STAT1,STAT3
IRF9	-0.838	transcription regulator		-1.709	5.49E-04	CCL19,CXCL10,CXCL8,IFI27,IFIT2,IFIT3,IRF7,ISG15,MX1,OAS2,SOCS3,STAT2	IRF1,IRF8,IRF9,NFkB (complex),RELA,STAT1,STAT2,STAT3,STAT4,STAT6
ZBTB17		transcription regulator		0.323	5.73E-04	BCL2,BTG3,CDKN1A,DDIT3,EGR1,IER3,LRRN3,OSMR,RRM2B	BCL6,CDKN2A,JUN,MYC,NFkB (complex),NOTCH1,SMAD3,SP1,STAT5a/b,STAT6,TP53,ZBTB17
ERVW-1		other		-0.931	5.73E-04	CCL5,CDKN1A,CNP,CREB3L1,CXCL8,HSPA5,IL6,SLC1A4,XBP1	Cg,Creb,ERVW-1,JUN,NFKBIA,NFkB (complex),SP1
CYP2E1		enzyme	Inhibited	-2.143	5.73E-04	C3AR1,CD14,COL1A2,GCLC,IL6,MGST1,NCF1,PTGS2,TLR4	CAT,CYP2E1,EGR1,JUN,NADPH oxidase,NFKB1,NFKBIA,NFkB (complex),RELA,SMAD3,SP1,STAT1,STAT3,TP53,carbon tetrachloride,ethanol
L-glutamic acid		chemical - endogenous mammalian		-0.658	5.79E-04	ARNTL,ASL,BAG3,BAX,BCL2,CBL,CCNE1,CDKN1A,CIDEC,EGR1,FOSB,GADD45B,HOMER1,IL1B,JUNB,NPY,PLIN2,POMC,PTGS2,ROCK2,SORBS1,SORL1,TIMP1,TOR3A,XIAP	CEBPB,CREB1,CREBBP,CTNNB1,Ca2+,Creb,ERK,FOS,JUN,L-glutamic acid,LEP,NFKB1,NFKBIA,NFkB (complex),RELA,RNA polymerase II,SMAD3,SP1,STAT3,nitric oxide
IND S7		chemical - kinase inhibitor		1.508	5.87E-04	ATP5D,C1QBP,COX5A,ERP29,HSPA1A/HSPA1B,PDIA3,PGAM1,PGK1,PRDX2,PSMA1,STIP1
GJA1	-0.651	transporter		0.106	5.87E-04	CCL2,CDKN1A,FOXO1,GJA1,IL10,IL1B,MBP,NOV,THBS1,TNFRSF11B,VEGFA	ATP,Akt,CREB1,CTNNB1,FOS,GJA1,IgG,JUN,NFKB1,NFKBIA,NFkB (complex),NR3C1,PTEN,RELA,SP1,SRC,STAT1,STAT3,TP53,estrogen receptor
fucoidin		chemical reagent		-0.194	5.87E-04	BAK1,BCL2,BDKRB1,CCL5,CDKN1A,CLDN1,CXCL8,IL1B,IL6,IRF7,ISG15	ESR1,FOXO3,JUN,LDL,MAPK8,MSR1,NFKB1,NFKBIA,NFkB (complex),NR3C1,P38 MAPK,RELA,SMAD3,STAT1,STAT3,fucoidin,resveratrol
S100A8	-2.727	other		-1.805	5.87E-04	ABCG1,ADAMTS4,ADAMTS5,BCL2,CXCL8,IL10,IL1B,IL6,ITGAM,S100A8,VCAM1	CCL2,CEBPB,CTNNB1,Ca2+,HDAC1,IL6,JUN,NFATC1,NFKB1,NFkB (complex),RB1,REL,RELA,RNA polymerase II,S100A8,SMAD3,SP1,STAT1,STAT3,TERT,TP63,TP73
Ro31-8220		chemical - kinase inhibitor		0.624	5.91E-04	BCL2,CCL2,CDKN1A,CLDN1,COL1A1,COL1A2,CXCL8,EGR1,IL1B,IL6,ITGB1,PTGS2,ST6GAL1,VCAM1	CTNNB1,ELK1,ERK1/2,ESR1,HIF1A,ITGB1,JUN,MAPK8,NFKB1,NFKB2,NFKBIA,NFkB (complex),NR3C1,RELA,Ro31-8220,SMAD3,SP1,SPHK1,STAT1,STAT3,STAT5A
ID3		transcription regulator		-0.802	5.91E-04	ADIPOQ,APAF1,CCND2,CCNE1,CDKN1A,CXCL8,CXCR4,GNL3,IFI16,IL6,IL7R,MMP9,PPAN,SMARCC1	CREBBP,CXCL8,ID3,IFI16,IL6,IRF3,JUN,MYOD1,NFKBIA,NFkB (complex),RELA,RNA polymerase II,SMARCA4,SP1,STAT1,STAT3,TCF3
MYOC		other		-0.784	6.00E-04	DDIT3,DLG1,EGR2,FBXO32,HSPA5,ITGB1,LAMB1,LAMC1,MBP,SPP1	AKT1,Akt,CTNNB1,EGR1,FOXO1,FOXO3,HDAC1,JUN,MYOC,NFKB1,NFKBIA,NFkB (complex),RELA,RUNX2,SIRT1,SMAD3,SMAD4,SP1,TP53
JAK		group		-1.510	6.00E-04	CCL2,CD209,CD83,IL10,IL12B,IL33,IL6,MMP9,PTGER4,SOCS3	CEBPA,HMGB1,IL10,JAK,JUN,Jnk,NFKB1,NFKBIA,NFkB (complex),NR3C1,PI3K (complex),PPARG,RELA,SMAD3,STAT1,STAT3
Ni2+		chemical reagent	Inhibited	-2.504	6.00E-04	ANGPTL4,ASNS,CCL2,CCL20,CSF1,CXCL6,CXCL8,IL6,PTGES2,VCAM1	APP,CEBPB,CXCR4,ESR1,HIF1A,JUN,MYC,NFKB1,NFkB (complex),Ni2+,RELA,STAT3,TP53,TP73
IFNA4		cytokine	Inhibited	-2.901	6.00E-04	CCL8,CXCL10,CXCL9,IFIH1,IFIT1,IFIT2,ISG15,MX1,USP18,ZBP1	CEBPA,ELK1,IFNA4,IFNAR1,IRF8,IRF9,ISGF3,JUN,MAPK1,NFKB1,NFkB (complex),RELA,STAT1,STAT2,STAT3,STAT6
SERPINF1	-1.895	other		0.807	6.02E-04	ADIPOQ,AXIN2,BAX,BCL2,BID,CD34,CRYAB,CXCL8,CYBA,IL10,LOXL2,NFKBIB,PDGFRA,SELP,SOD2,THBS1,TNFRSF11B	Akt,CTNNB1,ERK1/2,HDAC1,JUN,NFKB1,NFKB2,NFKBIA,NFkB (complex),RELA,RUNX2,SERPINF1,SMAD3,SMAD4,SP1,STAT3,TP53
VHL	0.669	transcription regulator		-0.312	6.07E-04	AIF1,BCL2,CA12,CDKN1A,CNN1,COPS5,CXCR4,EGFR,FTL,GBE1,GLO1,GPX1,IER3,IFITM3,JADE1,LMNA,MAF,MIF,NDUFB1,NEDD9,NFE2,NOC2L,PREB,SEC61G,SLC40A1,SPARC,TAGLN,TMED3,UQCRQ,VEGFA	ARNT,CEBPB,CTNNB1,EGR1,EPAS1,ESR1,HIF1A,JUN,MYC,NFKB1,NFkB (complex),NOTCH1,RB1,RELA,RNA polymerase II,RUNX2,SMAD3,SP1,SRF,TP53,VEGFA,VHL
ERBB4		kinase		-0.019	6.20E-04	ACTA2,BTG2,CASP4,CCL2,CDKN1A,COL3A1,COL5A2,DDIT3,EGFR,EGR1,GJA1,GZMH,IGFBP4,PGK1,PTGS2,SERPINE2,SLK,SOCS3,STAG2,TBXAS1,THBS1,WNT10B,WWP1	Akt,CTNNB1,Creb,EGFR,ERBB2,ERBB3,ERBB4,ESR1,ESR2,JUN,NFKB1,NFKBIA,NFkB (complex),RELA,SMAD3,SP1,STAT3,TP53,estrogen receptor,prostaglandin E2
Nfat (family)		group		-0.814	6.20E-04	ACP5,B4GALT1,BAK1,BCL2,CCL2,CD40LG,CXCL8,DKK3,ELL2,ESM1,ITPR1,KIF13A,KLF6,PDCD1LG2,PDE3B,PGM2L1,PTGS2,RNF128,SDC4,SLC7A1,SOD2,TUBB3,VCAM1	BCL6,CSF2,IL2,IL4,IL5,NFKBIA,NFkB (complex),Nfat (family),PPARA,PTGS2,RELA,STAT3,STAT5A,STAT5a/b,STAT6,TP53
BCL2	1.127	transporter		0.525	6.22E-04	AIF1,BAK1,BAX,BCL2,CCNE1,CDKN1A,CTSH,CXCL8,GCLC,GZMA,HAVCR2,IGFBP6,IL10,IL12B,IL1B,IL6,ITGB1,MMP9,NES,NTRK1,PRF1,RBL2,SPHK1,TIMP1,TIMP2,VEGFA,XIAP	Akt,BAX,BCL2,Creb,ERK,ERK1/2,IRF3,JUN,NFKB1,NFKBIA,NFkB (complex),RELA,SMAD3,SP1,STAT3,TP53
minocycline		chemical drug	Activated	2.036	6.28E-04	ATF3,BAX,BCL2,CASP1,CD163,CDK4,CXCL8,IL10,IL1B,IL6,IL6R,IL6ST,ITGAM,KCNA3,MBP,PTGS2,TNFRSF1A,VCAM1	Akt,IL1,JUN,NFE2L2,NFKB1,NFKBIA,NFkB (complex),P38 MAPK,PARP1,RELA,SMAD3,STAT3,TP53,minocycline
TNFRSF11B	1.341	transmembrane receptor		1.387	6.31E-04	CA2,IL6,ITGAV,MMP9,SPP1,TNFRSF11A,TNFRSF11B	CEBPB,CTNNB1,Ca2+,ERK1/2,JUN,MMP9,NFKB1,NFKBIA,NFkB (complex),NOTCH1,RELA,SMAD3,SP1,STAT3,TNFRSF11B,TNFSF11
TMBIM6		other		1.175	6.31E-04	DDIT3,DNAJB9,EDEM1,ERO1LB,HSPA5,SEC61A1,XBP1	ATF6,TMBIM6
leukotriene C4		chemical - endogenous mammalian		-0.302	6.31E-04	CCL2,CXCL8,EGR1,EGR2,EGR3,PTGS2,SELP	CREBBP,ETS1,FOS,IL4,JUN,NFKB1,NFKB2,NFKBIA,NFkB (complex),RELA,RELB,SP1,STAT3,STAT6,leukotriene C4,reactive oxygen species
vemurafenib		chemical drug		-0.655	6.31E-04	CXCL8,GZMB,HAVCR2,IL1B,IL6,PDCD1,PRF1	BRAF,Creb,ELK1,ERK,ERK1/2,JUN,Mek,NFKB1,NFkB (complex),RELA,SMAD3,SP1,SRF,STAT1,STAT3,TP53,vemurafenib
poly-L-lysine		chemical reagent		-1.134	6.31E-04	CCL2,COL1A2,CXCL8,IL10,IL1RN,IL6,ITGAM	CREB1,CTNNB1,Creb,ELK1,ERK,ESR1,FOS,IRF3,IRF5,IRF7,IgG,Ige,JUN,Mapk,NFKB1,NFkB (complex),SMAD3,STAT1,STAT3,TLR3,poly-L-lysine
PTGER1		G-protein coupled receptor		-1.317	6.31E-04	ANGPTL4,CXCL8,EGR2,IL10,IL6,POMC,PTGS2	CREB1,CTNNB1,Creb,ERBB2,IFNG,IRF1,JUN,NFKB1,NFKBIA,NFkB (complex),PPARA,PPARD,PPARG,PTGER1,PTGS2,RELA,STAT1,STAT3,TP53,estrogen receptor,prostaglandin D2,prostaglandin E2
TRAF3		other		0.937	6.35E-04	ADM,AICDA,BAK1,BMI1,CCL5,CCR1,CXCL10,EBI3,EGFR,ENTPD1,HSPA5,IL10,IL12B,IL2RB,IL6,ISG15,PLBD1,REEP3,SNRNP25,TK1,TNFAIP3,XBP1	CD40,CHUK,IRF1,IRF3,JUN,NFKB1,NFKB2,NFKBIA,NFkB (complex),RELA,RELB,STAT3,TRAF2,TRAF3
ciglitazone		chemical drug		-0.165	6.35E-04	ABCA1,ABCG1,ACTA2,APOE,AQP3,BAX,BCL2,CAV2,CCL2,CCL5,CD40LG,CDKN1A,CXCL8,IL10,IL12B,IL6,MMP9,NFKBIB,OLR1,PARP1,PTGS2,VCAM1	CCL2,CEBPA,ESR1,JUN,LDL,MAPK8,NFATC1,NFKB1,NFKB2,NFKBIA,NFkB (complex),NR3C1,PPARA,PPARG,RELA,SMAD3,STAT1,STAT3,ciglitazone
TFAP4		transcription regulator		1.043	6.75E-04	CCNG2,CDKN1A,CKS2,CLDN1,EGR1,ETV1,GMFB,ID1,LEF1,LIF,RPS6KA5,SNAI1,STEAP3	CEBPB,JUN,MYC,STAT3,TFAP4,TP53,TP73
EGTA		chemical reagent		-0.173	6.75E-04	BAX,BCL2,BRAF,CD83,CXCL8,DDIT3,EGR1,HSPA5,IL10,IL12B,IL6,ITGAM,THRSP	EGTA,IL1B,IL6,JUN,Jnk,NFKB1,NFKBIA,NFkB (complex),P38 MAPK,PPARG,RELA,SMAD3,STAT1,STAT3
propofol		chemical drug	Activated	2.952	6.75E-04	ANXA1,BAX,BCL2,CCL2,CD14,EGR1,IL1B,IL6,MMP9,NCF1,SOD2,THBS1,TLR4	Akt,Creb,D-glucose,EGR1,ERK,JUN,Jnk,MYC,NFKB1,NFKBIA,NFkB (complex),P38 MAPK,PPARG,RELA,SMAD3,SP1,STAT3,TP53,propofol
tocilizumab		biologic drug		1.432	7.16E-04	CCL2,CCL5,CXCL8,IL10,IL6	IL6R,IRF1,LDL,NFKB1,NFKBIA,NFkB (complex),RB1,RELA,STAT,STAT1,STAT3,tocilizumab
eugenol		chemical - endogenous non-mammalian		1.067	7.16E-04	CDKN1A,CXCL8,IL10,IL6,PTGS2	CREBBP,CXCL8,JUN,NFKB1,NFKBIA,NFkB (complex),RELA,SP1,STAT3,TP53,eugenol,hydrogen peroxide
ITGB4	0.685	transmembrane receptor		-1.452	7.16E-04	BAX,CCL5,IL6,SPARC,VEGFA	AKT1,Akt,CTNNB1,EGFR,ERK1/2,ESR1,FN1,ITGB4,JUN,NFKB1,NFKBIA,NFkB (complex),RELA,SMAD3,SP1,STAT3
N-Cadherin		group			7.16E-04	AKT3,CCL2,CDKN1A,MMP9,VCAM1	Akt,Creb,JUN,MAPK14,N-Cadherin,NFKB1,NFKBIA,NFkB (complex),RELA,STAT3
SEL1L		other			7.16E-04	DDIT3,HSPA5,TIMP1,TIMP2,XBP1	CEBPB,Ins1,PPARA,PPARG,SEL1L,SREBF1,STAT3
ISG15	-3.967	other	Activated	2.222	7.16E-04	DDX58,IFI6,IFITM3,MX1,OAS1	DDX58,IRF3,IRF7,ISG15,NFKB1,NFKBIA,NFkB (complex),RELA,STAT3,TNF
mir-210		microRNA		-0.594	7.40E-04	ABCC3,ATP11C,CDK10,CHD9,COL4A2,DDOST,DHFR,ELK3,ELOF1,FAM102A,GDE1,GIT2,HECTD1,MIB1,MRPL36,NDUFA4,NIPBL,NPTX1,P4HB,PDXK,SDF2,SERTAD2,SIPA1L3
IL22		cytokine		-1.234	7.40E-04	ABCG1,ACTA2,BCL2,CALML5,CCL17,CCL22,CDK4,CXCL8,DEFB4A/DEFB4B,DMBT1,HP,HSPB1,IL10,IL12B,IL1B,IL33,IL6,LBP,MMP9,RBL2,S100A8,S100A9,SOCS3	ERK1/2,IL13,IL17A,IL22,JUN,Jnk,NFKB1,NFKB2,NFKBIA,NFkB (complex),PPARG,RELA,SMAD3,SP1,STAT3,STAT6
MXD1		transcription regulator		1.231	7.47E-04	BCL6,CCND2,EDN1,EIF4A1,EIF4E,RBL2	JUN,MXD1,MYC,NFkB (complex),NOTCH1,SP1,TP53
GPS2		transcription regulator		0.640	7.47E-04	CCL20,CDKN1A,CXCL10,CXCL8,IL12B,VCAM1	ELK1,ESR1,FOS,GPS2,JUN,Jnk,MAPK8,Mapk,NFKB1,NFkB (complex),NR3C1,PPARG,RELA,STAT3
MAPKAPK3	-0.829	kinase		0.577	7.47E-04	BCL2,DDIT3,HSPA5,HSPB1,IRF3,MKNK1
PTAFR	0.622	G-protein coupled receptor		-0.469	7.47E-04	CCL2,CXCL8,EGFR,IL1B,IL6,PTGS2	CTNNB1,Ca2+,ERK1/2,JAK2,JUN,NFKB1,NFKBIA,NFkB (complex),P38 MAPK,PTAFR,RELA,SMAD3,SP1,STAT1,STAT3
triptolide		chemical drug		0.364	7.58E-04	APAF1,BAX,BCL2,BID,CDKN1A,CXCL8,CXCR2,IL10,IL6,LEF1,MKI67,MMP19,PTGS2,SOCS3,TLR2,TLR4,XIAP	Akt,IL17A,JUN,NFKB1,NFKBIA,NFkB (complex),RELA,STAT3,STAT5a/b,TP53,mir-155,triptolide
CpG ODN 2006		chemical reagent		-0.240	7.58E-04	AICDA,CCL2,CCL5,CXCL10,CXCL8,CXCL9,IFIT1,IL10,IL12B,IL1B,IL6,IRF7,TLR4,TLR7,TNFRSF13B,TNFRSF13C,TNFRSF17	CREB1,CTNNB1,CpG ODN 2006,IL10,IRF1,IRF3,IRF5,IRF7,IgG,Interferon alpha,NFKB1,NFKBIA,NFkB (complex),RELA,STAT1,STAT3,TLR3,TLR9
ZAP70		kinase		-0.819	7.58E-04	ANG,ANXA1,COL4A5,CYBA,EDIL3,HSP90AA1,ITPR1,MYCBP2,NDUFB6,NFE2,QPCT,SEC14L1,SLC23A2,SRP14,SSR4,TFEC,XAF1
fluvastatin		chemical drug		0.464	7.58E-04	AGTRAP,BCL2,CCNE1,CD9,CDKN1A,CXCL8,CYBA,EDN1,IL6,PLAT,PTGS2,XIAP	AKT1,CTNNB1,Ca2+,JUN,Jnk,MAPK9,NFKB1,NFkB (complex),P38 MAPK,PPARG,RELA,SMAD3,SP1,STAT3,TP53,fluvastatin
TNFAIP3	0.803	enzyme	Activated	2.723	7.78E-04	BAX,BCL2,CCL20,CSF1,CXCL10,CXCL8,IL10,IL1B,IL6,MMP9,SOCS3,TNFAIP3,VCAM1,XIAP	IKBKB,IL10,JUN,NFKB1,NFKB2,NFKBIA,NFkB (complex),RELA,STAT3,TNFAIP3,TP53
Fcer1		complex		-1.446	7.81E-04	CCL2,CCL5,CD1A,CD83,CSF1,CXCL8,EIF6,IFIT2,IL10,IL1B,IL1RN,IL6,ITPR1,KMO,LIF,NFATC2,S1PR2,SPHK1	Creb,Fcer1,IL4,JUN,NFKB1,NFKBIA,NFkB (complex),P38 MAPK,RELA,SMAD3,STAT3,STAT6,SYK,TNF
CCL2	-1.390	cytokine	Inhibited	-2.535	7.81E-04	ABCA1,ABCG1,ACTA2,CCL5,CD40LG,CXCL10,CXCL8,IL10,IL1B,IL6,ITGAL,MKI67,MMP9,NPHS1,PTGDS,RNF128,TIMP1,VCAM1	CCL2,CCR2,Creb,IL10,IL12A,IL17A,JUN,MAPK14,NFKB1,NFKBIA,NFkB (complex),RELA,SMAD3,STAT1,STAT3,STAT4
FABP5		transporter		1.794	8.11E-04	CXCL8,DEFB4A/DEFB4B,FABP3,IFIT3,ISG20,PDPK1,SOCS3,VEGFA	Akt,CEBPA,FABP5,JUN,NFKB1,NFKBIA,NFkB (complex),PPARA,PPARG,RELA,STAT1,STAT3
isoliquiritigenin		chemical - endogenous non-mammalian		0.692	8.11E-04	BAX,BCL2,CDKN1A,IL1B,IL6,MMP9,PTGS2,SERPINF1	ELK1,ESR1,FOS,FOXO3,FOXO4,HDAC1,IRF1,JUN,MAPK1,Mapk,NFATC2,NFKB1,NFkB (complex),RELA,RNA polymerase II,SIRT1,STAT1,STAT3,TLR4,TP53,isoliquiritigenin,nitric oxide
doxifluridine		chemical drug		-0.348	8.11E-04	AQP3,BAX,CDKN1A,RPS27L,RRM2B,SESN1,SNRPG,TP53INP1
TF	-2.813	transporter		-0.956	8.11E-04	CCL2,CCL5,CCNE1,COL1A1,CXCL8,CYBRD1,EGFR,ERP29	EGFR,ESR1,HDAC1,Hdac,Histone h3,Histone h4,IRF3,LDL,NFKB1,NFKBIA,NFkB (complex),RELA,RNA polymerase II,SMAD3,SP1,STAT1,STAT3,TF,VHL,iron
FZD9		G-protein coupled receptor		-1.970	8.11E-04	CCL5,CXCL10,CXCL14,CXCL6,IFI16,IFI44,IRF7,ISG15	CEBPA,FZD9,JUN,NFkB (complex),PPARA,PPARG,RELA
PARP9	-0.920	enzyme	Inhibited	-2.138	8.11E-04	HLA-DQA1,IFI44,IFIT1,IFIT2,IFIT3,IRF7,ISG15,OAS2	IRF8,IRF9,NFkB (complex),PARP9,STAT1,STAT2,STAT3
TNK1		kinase	Inhibited	-2.828	8.11E-04	IFI16,IFIH1,IFIT2,IL10,IL6,IRF7,ISG20,OAS2	CREBBP,IRF3,IRF7,IRF8,IRF9,JUN,NFkB (complex),STAT1,STAT2,STAT3,TNK1
dichlorovinylcysteine		chemical toxicant		1.539	8.32E-04	CDK4,EGFR,HSPA9,IL6,MDH2,PRDX5,PSMA1,SLC27A2,SORD,STIP1,TUFM
MEL S3		chemical - kinase inhibitor		1.508	8.32E-04	ATP5D,C1QBP,COX5A,EGR1,ERP29,HSPA1A/HSPA1B,PGAM1,PGK1,PRDX2,PSMA1,STIP1
PRKG1		kinase		-1.937	8.32E-04	ACTA2,BCL2,CDKN1A,COL1A1,COL3A1,GUCY1B3,HINT1,MRE11A,TAGLN,THBS1,VCAM1	Akt,CEBPB,EGR1,ESR1,JUN,NFKB1,NFKBIA,NFkB (complex),PI3K (complex),PRKG1,RELA,SMAD3,SMAD4,SMAD7,SP1,STAT3,TP53,Tgf beta
PRKCD		kinase	Inhibited	-2.369	8.45E-04	ABCA1,BCL2,CCL2,CCL5,CCNE1,CDKN1A,COL1A1,COL1A2,CXCL8,FOSL1,FOSL2,IGJ,IL10,IL12B,IL1B,IL6,ITGAM,JUNB,MMP9,PTCH1,PTGS2,TLR2,VCAM1,VEGFA	Creb,ERK,ERK1/2,ESR1,JUN,MAPK14,MAPK8,NFkB (complex),NR3C1,P38 MAPK,PRKCD,RELA,SMAD3,SP1,STAT3
deferoxamine		chemical drug		-1.603	8.52E-04	ADM,ALDOA,ANGPT4,BCL2,CCL20,CCND2,CCNE1,CDKN1A,CITED2,CP,CXCL8,ECM1,EGR1,ELN,HSPA1A/HSPA1B,IFI16,IFI6,IFIT5,IGFBP4,IL6,ISG20,LDHA,MX2,NFIL3,PGK1,PLAT,PROM1,RSAD2,SERPINE2,SMAD7,SPP1,VCAM1,VEGFA	APP,ARNT,CTNNB1,FOS,HIF1A,JUN,MYC,NFKB1,NFKBIA,NFkB (complex),NOTCH1,RELA,SP1,SRC,STAT3,TP53,deferoxamine
DDIT3	-1.073	transcription regulator		-1.239	8.56E-04	ATF3,BAK1,BCL2,CASP4,CEBPD,CLPP,DDIT3,FOXO1,HSPD1,HSPE1,ITGAM,PPP1R15A,SARS,SOD2,TENM4	BCL6,CEBPA,CEBPB,CREBBP,CTNNB1,Ca2+,DDIT3,HDAC1,Igm,JUN,NFATC2,NFKB1,NFKBIA,NFkB (complex),PPARG,RELA,RNA polymerase II,SP1,STAT3,STAT5A
lenalidomide		chemical drug		-0.898	8.66E-04	BCL11B,BID,BTBD7,CASP1,CNKSR2,DNAJC25,FAM76B,FKBP11,GINS4,HLA-DQA1,IFIH1,ITPR1,LRRC8B,MYB,NMI,PDK1,PGM2,PLOD2,PPIF,RASGRP3,RCAN3,RGS16,RTP4,SETD7,SGK494,SNHG3,TMEM64,UTRN,WDR4,YWHAZ,ZNF148
HSP90B1	-0.982	other		-0.622	8.81E-04	CALR,HSPA5,IL12B,IL1B,IL6,ITGA4,ITGAL,TLR2,TLR4,XBP1	ATP,HSP90B1,IL10,IL12 (complex),IL4,IRF1,JUN,NFKB1,NFKBIA,NFkB (complex),NR3C1,RELA,STAT1,STAT3,STAT6,TLR2
KN-62		chemical - kinase inhibitor	Activated	2.375	8.81E-04	ATF3,CD40LG,CXCL8,DDIT3,EGR1,IL6,MMP9,PPP1R15A,PTGS2,VCAM1	CREBBP,IKBKB,IL1B,JUN,Jnk,KN-62,NFKB1,NFKBIA,NFkB (complex),P38 MAPK,PPARG,RELA,RNA polymerase II,SMAD3,STAT1,STAT3
Collagen type IV		complex		0.378	8.84E-04	ACTA2,CCL2,ITGB1,MMP9,NES,PTGS2,TAGLN,THBS1,TIMP2	CTNNB1,Collagen type IV,EGFR,ELK1,ESR1,FOS,HIF1A,ITGB1,JUN,Mapk,NFKB1,NFKBIA,NFkB (complex),PTK2,RELA,SMAD3,SP1,STAT1,STAT3,STAT5A,STAT5a/b,TP53
PD 153035		chemical drug		-0.198	8.84E-04	CCL2,COL1A2,CXCL8,DDIT3,HSPA5,ITGA6,PTGS2,VEGFA,XBP1	CEBPA,EGFR,ESR1,JUN,MAP2K1,NFKB1,NFKBIA,NFkB (complex),P38 MAPK,PD 153035,PPARA,PTGS2,RELA,SMAD3,SP1,STAT1,STAT3,TP53
Fibrinogen		complex		-1.311	8.84E-04	BCL3,CCL2,CXCL8,FCGR3A/FCGR3B,IL1B,IL6,ITGAM,SELP,TLR2	Creb,Fibrinogen,JUN,NFKB1,NFKB2,NFKBIA,NFkB (complex),RELA,RELB,SP1,STAT3,SYK,reactive oxygen species
stearic acid		chemical - endogenous mammalian		-1.744	8.84E-04	ATF3,BAK1,BAX,BCL2,EDN1,IL6,NR1H3,PLIN2,PTGS2	Akt,BAX,ERK1/2,IRF3,JUN,NFKB1,NFKBIA,NFkB (complex),PRKCE,RELA,SMAD3,SP1,STAT3,TP53,stearic acid
ALDH2		enzyme	Activated	2.345	8.84E-04	CTH,GCLC,GSS,PHGDH,PSPH,SHMT2,SLC1A4,SLC3A2,SLC7A5
OLR1	-1.902	transmembrane receptor		-0.635	9.02E-04	CCL2,CXCR2,CYBA,IL10,IL6,ITGAM,NCF1,OLR1,SELP,SPP1,TGFBR1,TGFBR3,VCAM1	ERK1/2,JUN,LDL,LDLR,NFKB1,NFKBIA,NFkB (complex),OLR1,P38 MAPK,RELA,SMAD3,SP1,SREBF1,STAT1,STAT3
IL24		cytokine	Inhibited	-2.429	9.02E-04	APAF1,BAK1,BATF2,BAX,BCL2,DDIT3,FADD,HSP90B1,HSPA5,IL12B,PPP1R15A,PTGS2,XBP1	BAX,CEBPB,Creb,IGF1,IL24,IL6,IRF3,JUN,NFKB1,NFKBIA,NFkB (complex),P38 MAPK,RELA,SMAD3,STAT1,STAT3,TP53
LGALS3		other		1.131	9.12E-04	ADIPOQ,CCR1,CDKN1A,CLEC2B,COL3A1,COL4A1,COL5A2,CTSH,DDOST,IL10,IL6,ITGA6,ITGAM,ITGAV,ITGB1,ITPR3,KRAS,MGST1,NFATC2,PRKCZ,SOCS3,VCAM1	AKT1,CTNNB1,ERK1/2,IL6,JUN,LGALS3,NFKB1,NFKBIA,NFkB (complex),PI3K (complex),RELA,SMAD3,SP1,STAT1,STAT3,TNF
cholecalciferol		chemical - endogenous mammalian		-0.408	9.12E-04	BCL2,CCL2,CCL5,CD14,CD209,CD83,CEBPD,COL1A1,CSF1,CTSL,CXCL10,EDN1,EGFR,FCAR,IL10,IL12B,ITGAM,MYO6,NDUFAF4,PDGFRA,SPP1,TNFRSF11B	CEBPA,CEBPB,CTNNB1,Ca2+,EGR1,ERK1/2,ESR1,HDAC1,IL10,JUN,NFKB1,NFKBIA,NFkB (complex),RELA,RNA polymerase II,SMAD3,SP1,STAT3,TP53,cholecalciferol
peptidoglycan		chemical - endogenous non-mammalian		-1.645	9.48E-04	AQP1,BPI,CCL2,CCL20,CCL5,CCL8,CSF3,CXCL10,CXCL6,CXCL8,DEFB4A/DEFB4B,EGR1,IL10,IL12B,IL1B,IL1RN,IL6,JUNB,PTGS2,S100A8,S100A9,SELL,TLR2,TLR4,TLR7	IL10,IL17A,IL1B,JUN,NFKB1,NFKBIA,NFkB (complex),RELA,STAT1,STAT3,TLR2,peptidoglycan
GnRH-A		chemical reagent		-1.559	9.57E-04	ATF3,BTG2,CDKN1A,CREM,EGR1,EGR2,FOSB,FOSL1,FST,GADD45B,JUNB,KLF6,PPP1R15A,PRSS23,PTGDS,RRAD,SKIL,TARBP2,TRPM7,UHMK1	CREB1,Creb,ELK1,ERK,FSH,GnRH-A,JUN,MAPK1,MAPK9,NFkB (complex),P38 MAPK,RELA,SMAD2,SMAD3,STAT1,STAT3,TP53
NFATC1		transcription regulator		-0.361	9.64E-04	ACP5,CD40LG,COL1A1,EDN1,IL12B,IL33,IL6,ITGAV,NFATC3,PAG1,PDCD1,PPP3R1,PTGS2,SELL,SELPLG,SIGLEC15,UTRN,VCAM1	IFNG,IL10,IL2,IL4,IRF1,JUN,NFATC1,NFATC3,NFKB1,NFKBIA,NFkB (complex),RELA,STAT1,STAT3,STAT5A,STAT5a/b,STAT6
TGFBR1	1.198	kinase		-1.017	9.66E-04	ACTA2,AHR,BGN,CDK4,CDKN1A,CLDN5,COL1A1,COL1A2,EDN1,EGR2,FMOD,GJA4,HAS2,IL12B,MST1R,NFATC2,SMAD7,TAGLN,TGFBI	CEBPB,CTNNB1,NFKBIA,NFkB (complex),NOTCH1,RELA,RUNX2,SMAD1,SMAD2,SMAD3,SMAD4,SMAD7,SP1,STAT3,Smad,TGFB1,TGFBR1,TP53
Sb202190		chemical - kinase inhibitor		1.949	9.98E-04	ABCB1,ANGPTL4,ATP5J2,BCL2,CCL2,CCND2,CDKN1A,COL1A1,CXCL10,CXCL8,DEFB4A/DEFB4B,DKK1,EBI3,EGR1,HSPA5,IFIT1,IL10,IL12B,IL1B,IL6,JUNB,MMP9,P4HA1,PRDX1,PTGS2,S100A8,TIMP2,UBR2,VEGFA	Creb,ERK1/2,FOS,JUN,MAPK14,NFKB1,NFKB2,NFKBIA,NFkB (complex),P38 MAPK,RELA,SMAD3,SP1,STAT3,Sb202190,TP53
BMP2		growth factor		-1.350	1.02E-03	ACP5,ACTA2,BCL2,BSG,BTC,BTG3,CDK4,CDKN1A,COL1A1,COL1A2,CREB3L1,CSF1,DKK1,DMP1,FGFR2,FOSB,FOXO1,FST,GADD45B,GREM1,HAS2,ID1,IFI16,JUNB,KLF9,MEF2C,MMP9,MRE11A,NFAT5,NTRK3,PTGS2,SMAD7,SPARC,SPP1,TAGLN,TIMP1,TNFRSF11B,TOB1,TWSG1,VCAN,VEGFA,XBP1	BMP2,ERK1/2,HIF1A,NFKBIA,NFkB (complex),NOTCH1,RB1,RELA,RUNX2,SMAD1,SMAD2,SMAD3,SMAD4,SP1,STAT3,Smad,TGFB1,TGFBR2,TP53,VHL
VIP		other		-0.717	1.05E-03	BAX,CCL2,CCL5,CCNE1,CEBPD,CREBBP,CXCL10,CXCL8,EGR2,EGR3,IL10,IL12B,IL1B,IL6,KLRC4-KLRK1/KLRK1,LGALS1,NFATC2,PDCD1,POMC,PRF1,PTGS2,SIGIRR,TLR4,TNFRSF11A,TNFRSF1A,TP53INP1	IL10,IL12 (complex),IL6,IRF1,IRF8,IRF9,JUN,NFKB1,NFKBIA,NFkB (complex),P38 MAPK,RELA,SMAD3,STAT1,STAT2,STAT3,VIP
SPARC	-1.498	other	Inhibited	-2.453	1.05E-03	ABCC4,APH1B,BARD1,BRIP1,CCL19,CEBPD,CIDEC,CLDN1,COL1A1,COL1A2,FANCB,LEF1,LOXL4,MBD4,NIPAL1,NPY,P2RY2,PAG1,PCGF2,PER2,POLE2,PPIH,SNAI1,SPARC,TMEM45A,TRIM25	CTNNB1,Ca2+,ITGB3,JUN,NFkB (complex),PTK2,REL,RELA,SMAD2,SMAD3,SMAD4,SP1,SPARC,STAT1,STAT3,STAT5a/b,TP53
PTGES		enzyme		-0.916	1.09E-03	ANXA1,ANXA2,CDKN1A,CXCL14,EGR1,IL1B,IL6,ITGA6,ITGAL,ITGB4,MMP9,NOP2,PPA1,PTGS2,SDS	CEBPA,CTNNB1,Creb,FOS,HDAC1,Ige,JUN,NFKB1,NFkB (complex),PPARA,PPARG,PTGES,RELA,RUNX2,SMAD3,SMAD4,STAT3,prostaglandin E2
MYOD1		transcription regulator		-0.297	1.09E-03	ACSL5,ACTA2,ADCY7,ALDOA,ARID3A,ATP7A,BCL2,BCL6,CCNE1,CDKN1A,COL4A1,CRYAB,DES,DHFR,DYSF,FSTL1,GMFG,HIPK3,IFI16,JUNB,KLF6,MEF2C,MKI67,MSC,MYBPH,NPTX1,PNP,PRKAR2B,PSMB4,RRAS,SCHIP1,SLC12A2,SMAD7,SUSD2,TGFBR3,TKT,TNNI2,TNS1,ZBTB18,ZEB1	Creb,FOXO1,IFI16,IGF1R,IRF3,JUN,MAPK14,MYC,MYOD1,NFKB1,NFKBIA,NFkB (complex),RELA,RNA polymerase II,SMARCA4,SP1,STAT1,STAT3,TP53
DICER1		enzyme		1.982	1.10E-03	ANGPTL4,ANPEP,APOD,ARID3A,CAMK2D,CCND2,CDKN1A,CXCL8,CXCR4,DLG4,EGR1,EGR2,EGR3,GREB1L,GZMB,H19,IL10,IL1B,KRAS,LIPG,MAF,MMP9,NPHS1,PRF1,PROCR,RASGRP1,RFTN1,SERPINB2,SERPINF1,SFRP4,SLC40A1,SOCS3,SPARC,THBS1,TM4SF1,ZC3HAV1L	Akt,CD14,CREB1,CREBBP,CTNNB1,DICER1,EGFR,ERBB2,ESR1,ETS1,FOS,JUN,NFKB1,NFKBIA,NFkB (complex),Nfat (family),RELA,SMAD3,SP1,STAT3,TP53,estrogen receptor
BRCA1		transcription regulator	Inhibited	-2.015	1.10E-03	AK1,ANXA8/ANXA8L1,AREG,ATP11C,BAK1,BAX,BCL2,CCL5,CCNE1,CDC25C,CDKN1A,DDIT3,DDX58,EGR1,GADD45B,H3F3A/H3F3B,HSPB1,IFI27,IFI6,IFIT1,IFIT2,IFIT3,IRF7,LPIN1,MX1,NR3C1,RBL2,RRM2B,RUVBL2,S100A2,SERPINE2,SMAD3,VEGFA	BRCA1,CEBPA,CEBPB,IRF8,IRF9,JUN,MYC,NFKB1,NFKBIA,NFkB (complex),NOTCH1,RELA,SP1,STAT1,STAT2,STAT3,TP53,TP73
gallic acid		chemical - endogenous non-mammalian		1.937	1.12E-03	BAX,CXCL8,IL6,MMP9,PLAT,SELP,VCAM1	ATP,Akt,CAT,CCL2,JUN,NFATC1,NFKB1,NFKB2,NFKBIA,NFkB (complex),NR3C1,RELA,SMAD3,STAT1,STAT3,TP53,gallic acid
hydrogen sulfide		chemical - endogenous mammalian		-1.029	1.12E-03	BCL2,CXCL8,DDIT3,HSPA5,PTGS2,SELL,TXN	CREBBP,CXCL8,JUN,NFKB1,NFKB2,NFKBIA,NFkB (complex),PI3K (complex),PRKCE,PTEN,RELA,SMAD3,STAT3,TP53,estrogen receptor,hydrogen sulfide
mir-143		microRNA		-1.911	1.12E-03	BCL2,COL3A1,DMP1,KRAS,PDGFRA,PRKCE,TAGLN	NFKB1,NFKBIA,NFkB (complex),PRKCE,RELA,STAT3,mir-143
PURA		transcription regulator			1.12E-03	ACTA2,CDKN1A,DHFR,ITGAD,ITGAL,ITGAM,MBP
D-tubocurarine		chemical drug			1.12E-03	CNTN1,DHFR,EGR1,IL12B,IL6,LITAF,TFPI2	CEBPA,CREB1,D-tubocurarine,JUN,NFKB1,NFkB (complex),RELA,STAT1,STAT3,norepinephrine
Ptprd		phosphatase	Activated	2.646	1.12E-03	A2M,CCL2,CDKN1A,CEBPD,CXCL14,IFI35,PSMB9	CEBPA,NFKB1,NFkB (complex),Ptprd,RELA,STAT1,STAT3
AG490		chemical - kinase inhibitor		1.947	1.12E-03	A2M,ACTA2,BAX,BCL2,CCL2,CCL5,CDKN1A,CXCL8,EDN1,ESR2,IL1B,IL6,MMP9,PIM1,PTGS2,S100A10,SOCS3,SOD2,SPP1,TIMP1,VEGFA	AG490,AGT,Akt,CEBPA,EGR1,ERK1/2,JUN,NFKB1,NFKBIA,NFkB (complex),RELA,SMAD3,SP1,STAT1,STAT3
CREBBP	0.515	transcription regulator		-0.725	1.14E-03	ADORA2A,ASL,BCL2,CAMK2D,CAMK2G,CCL5,CCND2,CDKN1A,COL1A2,CSF1,CTSG,CXCL10,CXCL8,CXCL9,DHFR,EGR1,EGR2,EGR3,EOMES,FOSB,FUT7,HAS2,IL10,IL2RB,IL6,INPP5D,ISG15,MMP9,PDE3B,PKLR,PRF1,PSMB9,PTGS2,RETN,SELP,SERPINE2,SOCS3,TAGLN,THRSP,TLR2,VCAM1,VEGFA	CEBPA,CREBBP,HDAC1,Hdac,Histone h4,JUN,NFKB1,NFKB2,NFKBIA,NFkB (complex),RELA,RNA polymerase II,STAT1,STAT3,TP53
3-nitropropionic acid		chemical toxicant		-0.766	1.15E-03	ATP5J,ATP6V0E1,BAX,BCL2,COX6A1,COX6B1,DRAM1,GAPDH,GCLC,GPI,GSK3B,LDHA,LDHB,MMP9,NPY,TPI1	3-nitropropionic acid,APP,BAX,CREB1,ELK1,FOS,HTT,Hdac,IRF3,JUN,L-glutamic acid,NFKB1,NFKBIA,NFkB (complex),RB1,RELA,RUNX2,SP1,TP53
S100A9	-2.719	other	Inhibited	-2.024	1.16E-03	ABCG1,ADAMTS4,ADAMTS5,BACE2,CXCL8,IL1B,IL6,ITGAM,S100A8,S100A9,VCAM1	APP,CCL2,CTNNB1,Ca2+,IL6,JUN,NFATC1,NFKB1,NFkB (complex),REL,RELA,S100A8,S100A9,SMAD3,SP1,STAT1,STAT3,TP53
MEOX2		transcription regulator		1.065	1.19E-03	CCL2,CCL20,CDKN1A,CXCL6,CXCL8,EDN1,ID1,IL6,ITGAV,LRP1,PTX3,TNFAIP3,VCAM1	CCND1,CDKN1A,CDKN2A,E2F4,JUN,MEOX2,NFKB1,NFKBIA,NFkB (complex),RB1,RELA,STAT3,TP53
N-acetylmuramyl-L-alanyl-D-isoglutamine		chemical - endogenous non-mammalian		-1.557	1.19E-03	CCL2,CXCL8,DEFB4A/DEFB4B,DMBT1,ETS1,IL12B,IL1B,IL6,ITGAV,MMP9,PTGS2,SNAI1,TREM1	ERK1/2,IRF3,JUN,N-acetylmuramyl-L-alanyl-D-isoglutamine,NFKB1,NFKB2,NFKBIA,NFkB (complex),NOD2,P38 MAPK,RELA,SMAD3,SP1,STAT3,TNF
JAK2		kinase	Inhibited	-2.436	1.22E-03	BAX,CASP1,CCL2,CCL5,CCND2,CDKN1A,CXCL10,CXCL8,DEFB4A/DEFB4B,EGR1,IL1B,IL6,KDM6A,NKG7,OSM,OSMR,PSMB9,PTGS2,SELP,SLAMF9,SLC11A1,SOCS3,THBS1,TP53INP1,VLDLR,XIAP	EGFR,ERK1/2,ESR1,IRF8,IRF9,JAK2,JUN,NFKB1,NFKB2,NFKBIA,NFkB (complex),P38 MAPK,RELA,RELB,SMAD3,SP1,STAT1,STAT2,STAT3
BMP6	-0.841	growth factor	Inhibited	-2.479	1.23E-03	ACTA2,ADAMTS1,ADAMTS5,ADD3,ARHGAP18,CDKN1A,ETV5,FOSL1,ID1,IL10,IL6,MATN2,PCOLCE2,PTGS2,SDPR,SNAI1,SORD,TAGLN,TIMP1,TNFRSF12A,VEGFA,XBP1,ZEB1	BMP6,CCL2,CTNNB1,IL6,JUN,NFATC1,NFkB (complex),NOTCH1,P38 MAPK,RELA,RUNX2,SMAD1,SMAD2,SMAD3,SMAD4,SP1,STAT1,STAT3,Smad,TP53
dithiothreitol		chemical reagent		-1.947	1.26E-03	ATF3,CCNG2,DDIT3,ERO1LB,HSP90B1,HSPA5,LMAN1,PTGES2,TLR2,VEGFA	ATF6,CEBPB,EIF2AK3,FOXO1,FOXO3,HIF1A,Insulin,JUN,NFE2L2,NFKB1,NFkB (complex),P38 MAPK,PI3K (complex),PPARA,PPARG,RELA,SMAD3,SP1,STAT3,TP53,dithiothreitol
CREB3L1	-1.071	transcription regulator		-0.990	1.29E-03	CHST12,COL1A1,COL1A2,HSP90B1,HSPA5,PAPSS2,SLC1A4,SPP1
miR-218-5p (and other miRNAs w/seed UGUGCUU)		mature microRNA		-1.126	1.29E-03	BMI1,COL1A1,CTSB,EGFR,LAMB3,PARP1,PIK3C2A,PLCG1
MPZ		other			1.29E-03	DDIT3,DERL2,DERL3,DNAJC3,ERO1LB,HSPA5,PPP1R15A,SOX4
S-(2,3-bispalmitoyloxypropyl)-cysteine-GDPKHPKSF		chemical reagent	Inhibited	-2.158	1.29E-03	CCL2,CCL5,CXCL10,CXCL8,IL6,MMP9,PTGS2,SLC40A1	Akt,CCL5,Creb,EGR1,IL6,IRF1,Ifn gamma,JUN,NFKB1,NFKBIA,NFkB (complex),RELA,S-(2,3-bispalmitoyloxypropyl)-cysteine-GDPKHPKSF,STAT1,STAT3,TGFA
hyaluronic acid		chemical - endogenous mammalian		-0.328	1.29E-03	ABCB1,BCL3,CCL5,CD83,CXCL10,DEFB4A/DEFB4B,FST,IL10,IL12B,IL1B,IL6,MMP9,NCF1,PTGS2,REST,SOCS3,SPHK1,SPP1,TIMP1,TIMP2,TLR2,TLR4,TNFAIP3,VCAM1,XIAP	IL10,IL1B,JUN,NFKB1,NFKB2,NFKBIA,NFkB (complex),RELA,STAT3,TNF,hyaluronic acid
alitretinoin		chemical drug		1.513	1.30E-03	ABCA1,ABCC3,ABCG1,ADAM10,ADAMTS4,APOD,BCL2,BLZF1,CASP1,CASP4,CCL20,CCL24,CCL8,CD14,CD1A,CD83,CDK4,CDKN1A,CXCL10,CYCS,GREM1,IL2RB,IL6,ISG15,ITGAM,MKI67,MMP11,MMP9,PGLYRP1,SMAD3,SPP1,STRA6,TK1,UBA7	IL1B,IL6,IRF8,IRF9,JUN,NFKB1,NFKBIA,NFkB (complex),Nr1h,PPARGC1A,RELA,Rar,Rxr,SREBF1,STAT1,STAT2,STAT3,TNF,alitretinoin
mezerein		chemical - endogenous non-mammalian			1.32E-03	CDKN1A,IFI6,IFIH1,IFIT1,IRF9,MX1,OAS2,RGS16,SLC16A6
SEMA7A		transmembrane receptor	Inhibited	-2.333	1.32E-03	BAX,COL1A1,COL1A2,COL3A1,CTSB,EGR1,ELN,NOV,TIMP1	CTNNB1,HIF1A,ITGB1,SEMA7A,STAT1,STAT3,STAT5A
melatonin		chemical - endogenous mammalian		1.806	1.32E-03	APAF1,ATF2,BAX,BCL2,CCL2,CDKN1A,CXCL10,CXCL6,CXCL8,CYCS,EDN1,GJA1,HSPA9,IL1B,IL6,INSR,JUNB,MMP9,NPY,NR3C1,PER2,PLAT,PTGS2,SOD2,SPARC,SPP1,TLR4	ELK1,ERK1/2,ESR1,FOS,JUN,Jnk,LEP,Mapk,NFKB1,NFKBIA,NFkB (complex),PPARG,RELA,SMAD3,SP1,STAT3,TNF,melatonin
GATA1		transcription regulator		1.469	1.33E-03	ABCB10,ABCC4,ANK1,AQP1,BCL2,BMP6,BTG2,CCL5,CCND2,CCR1,CCR3,CDK4,EGR1,EPB42,ETS1,FOSB,GUCY1B3,HNRNPAB,HPSE,IKZF1,IL6R,IL6ST,IL7R,ITGA6,JUNB,LMO2,MBP,MS4A1,MYB,NFE2,NFIL3,PIM1,RGS13,SELP,SLC24A1,SPOCK2,ST3GAL6,TGFB1I1,UAP1	CEBPA,CREBBP,ESR1,GATA1,HDAC1,Histone h3,IRF3,IRF8,JUN,NFKB1,NFKBIA,NFkB (complex),RELA,RNA polymerase II,SP1,SPI1,STAT1,STAT3,STAT5a/b,TP53,reactive oxygen species
SREBF1		transcription regulator		-0.662	1.33E-03	AARS,ABCA1,ACSL5,ADIPOQ,ALDOC,ATOX1,BAX,BCL2,CCL17,CDK4,CDKN1A,CEBPD,CSAD,CXCL10,DBI,DPY19L3,ELOVL7,ETHE1,GPX3,HSPA1A/HSPA1B,HSPA5,IL10,IL1B,IL6,LPIN1,NR1H3,PCYT1A,PDPK1,PKLR,PMPCA,PTGDS,PTGS2,RETN,SUCLG1,TF,THRSP,TMEM97,ULK2,VEGFA	AMPK,CEBPB,CREBBP,D-glucose,EGR1,Esrra,FOXO1,FOXO3,HIF1A,Ins1,Insulin,MYC,NFKBIA,PPARA,PPARG,PPARGC1A,SIRT1,SP1,SREBF1,STAT1,STAT3,TP53
isobutylmethylxanthine		chemical toxicant		-0.117	1.35E-03	ADIPOQ,AEBP1,ANGPTL4,AREG,CCL22,CCNE1,CD14,CDKN1A,CEBPD,CXCR4,DHFR,EGR1,GAPDH,IL10,IL1B,INSR,JUNB,NCOA2,NR1H3,PDE3B,PDE4D,PIKFYVE,PLAT,PLIN1,PLIN2,RAB5C,RBL2,RETN,SOD2,TIMP1,TIMP2,WNT10B	CEBPA,CEBPB,CREBBP,CTNNB1,Creb,ERK1/2,ESR2,HDAC1,Ins1,JUN,NFKB1,NFKBIA,NFkB (complex),PPARA,PPARG,RELA,SMAD3,SP1,SREBF1,STAT3,TNF,TP53,isobutylmethylxanthine
NLRP12		other		1.284	1.38E-03	BCL3,CASP1,CREBBP,CXCL6,CXCL8,CXCR4,IL1B,IL1RN,IL6,NR3C1,PSMB8,TLR4	ATP,IL6,JUN,NFKB1,NFKBIA,NFkB (complex),NLRP12,NR3C1,RELA,STAT1,STAT3,TNF,TP53
CLOCK		transcription regulator			1.41E-03	ABCB10,ADPGK,ANGPTL4,C1QBP,CCNT1,CHST3,DDIT3,DNAJB9,EGFR,GADD45B,HAS2,HSD17B8,HSPH1,ID1,IL18BP,JMJD6,JUNB,LGALS8,LPIN1,MGP,MKNK2,NDUFA3,NFIL3,PA2G4,PER2,PER3,POR,PPIF,PTAFR,RSL1D1,ST6GALNAC4,TBRG4,TMED3
ursodeoxycholic acid		chemical - endogenous mammalian		0.075	1.43E-03	ABCB1,ABCC3,BAX,CCL20,COL1A1,COL1A2,COL4A1,CXCL10,DDIT3,DLC1,GCLC,MAF,PTGS2,SPARC,SPP1,TIMP1	CEBPB,CYP2E1,ERK1/2,JUN,MYC,NFKB1,NFKBIA,NFkB (complex),RELA,SMAD3,SP1,STAT3,TP53,TP73,nitric oxide,ursodeoxycholic acid
IL12A		cytokine		-0.670	1.43E-03	BCL2,CCL5,CXCL10,EBI3,FUT7,IL10,IL12B,IL1B,IL6,IRF9,MMP9,PRF1,SELPLG,SOCS3,STAT2,VCAM1	Akt,IFNG,IL12A,IL27,IRF1,IRF8,IRF9,JUN,NFKB1,NFKBIA,NFkB (complex),NR3C1,P38 MAPK,RELA,SMAD3,STAT1,STAT2,STAT3,STAT5a/b,STAT6
CXCR4	0.612	G-protein coupled receptor		-1.057	1.43E-03	CCL2,CD9,CDKN1A,CXCL10,CXCL8,CXCR2,CXCR4,EGFR,EGR1,ID1,IGFBP7,IL6,JUNB,PGK1,RRAS,ZEB1	CTNNB1,CXCL12,CXCR4,Ca2+,EGFR,ERK1/2,ESR1,JAK2,JUN,NFKB1,NFKBIA,NFkB (complex),RELA,SMAD3,SP1,STAT1,STAT3
UBA7	-1.896	enzyme		1.992	1.44E-03	DDX58,DHX58,ISG15,OAS1
SPRY4		other		1.987	1.44E-03	CNN1,ETV5,ISG15,TAGLN
eritoran		chemical drug		1.951	1.44E-03	CXCL8,IL10,IL1B,IL6	IRF1,JUN,NFATC2,NFKB1,NFKBIA,NFkB (complex),RELA,STAT1,STAT3,TLR4,TNF,eritoran
Z-IETD-FMK		chemical - protease inhibitor		1.091	1.44E-03	BAX,CXCL8,EGFR,SPHK1	JUN,NFKB1,NFKBIA,NFkB (complex),RELA,STAT3,Z-IETD-FMK
sulfamethoxazole/trimethoprim		chemical drug		1.067	1.44E-03	CXCL10,CXCL8,IL6,IRF7
edratide		chemical drug		1.000	1.44E-03	EGR2,EGR3,FOXO3,ITGAL
SLC9A1		ion channel		0.283	1.44E-03	CA2,CXCL8,PPP3R1,SLC12A2
Integrinα		group		0.000	1.44E-03	ITGAL,ITGAM,TLR2,TLR4
AMER1	0.919	other		-1.067	1.44E-03	APAF1,AXIN2,BAX,CDKN1A	AMER1,CEBPB,CTNNB1,HDAC1,JUN,MYC,RUNX2,SMAD3,SMAD4,STAT3,TP53,TP73
GTP		chemical - endogenous mammalian		-1.715	1.44E-03	CD63,EGFR,GNL3,TGFBR3	GTP,OPRM1,STAT3
SOX18		transcription regulator			1.44E-03	BCL2,DLL4,PROX1,VCAM1
TFDP2		transcription regulator			1.44E-03	DHFR,SMC1A,STAG3,TOP2B	E2F1,E2F4,RB1,RELA,RNA polymerase II,SP1,TFDP2,TP53
infliximab		biologic drug	Activated	3.173	1.45E-03	BATF,CCL17,CCL20,CCND2,CXCL8,EDN1,GNLY,GZMB,IL1B,LAG3,MSC,NAMPT,PRF1,PTGS2,SLC27A2,SLC7A5,TGM3	Akt,CTNNB1,Ca2+,FOS,JUN,LEP,NFKB1,NFKBIA,NFkB (complex),RELA,SP1,STAT3,TNF,infliximab
manumycin A		chemical reagent		1.706	1.46E-03	ANPEP,CXCL8,IL1B,PTGS2,ST6GAL1,VEGFA	Akt,CTNNB1,Creb,ERK,IKBKB,JUN,NFKB1,NFKBIA,NFkB (complex),PPARA,PTGS2,RELA,Ras,SMAD3,STAT3,TP53,manumycin A
DSP		other		1.664	1.46E-03	ADIPOQ,COL1A1,COL1A2,COL3A1,DSC3,JUP
vatalanib		chemical drug		1.664	1.46E-03	ACTA2,BCL2,CCNE1,COL1A1,MMP9,TIMP1	AKT1,Akt,CTNNB1,ERK1/2,JUN,NFKB1,NFKBIA,NFkB (complex),Pdgf (complex),RELA,SMAD3,SP1,STAT3,vatalanib
SAA1		transporter		-1.044	1.46E-03	BCL2,CXCL8,IL10,IL12B,IL1B,IL1RN	Akt,IL10,JUN,NFKB1,NFKBIA,NFkB (complex),Nr1h,P38 MAPK,RELA,SAA1,SMAD3,SP1,SREBF1,STAT3,cholesterol
LECT2		other		-1.382	1.46E-03	C3,CSF3,CXCL10,IL10,IL1B,IL6	CEBPA,CEBPB,CSF3,IL10,IL1B,LECT2,NFKB1,NFKBIA,NFkB (complex),RELA,STAT1,STAT3,TNF
Collagen Alpha1		group		-1.460	1.46E-03	CDKN1A,COL1A1,EGFR,MMP9,PTGS2,TIMP2	CSF2,CTNNB1,Collagen Alpha1,Creb,ESR1,JUN,Jnk,MMP9,NFKB1,NFKBIA,NFkB (complex),NOTCH1,P38 MAPK,PPARG,Pka,RELA,SMAD3,STAT1,STAT3,TP53
puerarin		chemical drug		-1.633	1.46E-03	ABCB1,BAX,BCL2,PTGS2,RETN,TXN	ESR1,JUN,MAPK8,NFKB1,NFKBIA,NFkB (complex),NR3C1,RELA,SP1,STAT3,puerarin,reactive oxygen species
miR-129-5p (miRNAs w/seed UUUUUGC)		mature microRNA		-1.751	1.46E-03	CAMTA1,FNDC3B,GALNT1,PDS5A,SOX4,TP53INP1
hemoglobin		complex		-1.761	1.46E-03	ADM,CD163,CDKN1A,CXCL8,EDN1,IL6	CEBPB,ESR1,IL10,IL2,IL6,JUN,NFKB1,NFKBIA,NFkB (complex),NR3C1,PGR,RELA,STAT1,STAT3,STAT5A,STAT5a/b,TP53,beta-estradiol,hemoglobin,progesterone
PPARD		ligand-dependent nuclear receptor		-0.935	1.46E-03	ACTA2,ANGPTL4,APOE,AQP3,AQP7,BCL2,C1QB,CCNE1,CDK4,CLEC4F,CLEC7A,CSAD,FABP3,FAM32A,LDHA,LDHB,LIPG,MDFI,MFSD2A,MMP9,NPY,PCYOX1,PDE4C,PDPK1,PER3,PKLR,PLIN2,PTGER4,PTGS2,SLC22A3,SLC27A2,SORD,THBS1,TMEM120A,TNFRSF11B,TNFRSF12A,VEGFA,VLDLR	Akt,CEBPA,CEBPB,GW501516,HIF1A,Insulin,JUN,NFKB1,NFKBIA,NFkB (complex),NR3C1,PPARA,PPARD,PPARG,RELA,SP1,SREBF1,STAT3
SIRT1		transcription regulator		1.991	1.46E-03	ABCA1,ABCB1,ABCG1,ADAM10,ADAMTS5,ADIPOQ,AGPAT6,BAX,CCND2,CCNG2,CDKN1A,DKK1,EDEM1,EPM2AIP1,FOXO3,H2AFZ,ID1,IL10,IL1B,IL6,MGAT1,MMP9,MYL6,NDUFA5,PARP1,PML,SCNN1A,SEC61A1,SFRP2,SFRP4,SIRT6,SOD2,TFPI,ZEB1	Akt,CEBPB,CTNNB1,ESR1,HDAC1,Histone h3,IRF3,JUN,MYC,NFKB1,NFKBIA,NFkB (complex),RELA,RNA polymerase II,SIRT1,SP1,SP3,STAT3,TP53,TP73
SBDS		other			1.52E-03	CHAC1,CTH,DDIT3,DERL3,DNAJB1,EGR1,FBXO32,GADD45B,HSP90AB1,HSPA5,HSPA6,ID1,IFI16,IGFBP7,MAFF,MT2A,MYEF2,P2RX5,PLAGL1,PPP1R15A,PTPRO,SPP1	CEBPA,CEBPB,DDIT3,EGR1,JUN,NFkB (complex),RB1,RELA,SBDS,SIRT1,SP1
Laminin		complex		0.231	1.55E-03	ACTA2,CCL2,COL1A1,EGFR,ETS2,ETV5,ITGA6,ITGB1,MMP9,PTGS2,PTPRF,SDC4,WNT5A	CTNNB1,Ca2+,Collagen type IV,ERBB2,FOS,JUN,Laminin,Mek,NFKBIA,NFkB (complex),RELA,SP1,SRF,STAT1,STAT3,TP53,estrogen receptor
CRP		other		-0.483	1.55E-03	CCL5,EGR1,IL10,IL1RN,IL6R,ITGAM,PRKCB,PSMA7,PSMB7,PSMB9,PSME2,S100A12,SELL	CRP,Creb,ERK,ERK1/2,FCGR2A,FOS,JUN,LEP,NFKB1,NFKBIA,NFkB (complex),RELA,SMAD3,SP1,STAT3,TNF
ABCA1	1.135	transporter		1.215	1.58E-03	ABCA1,ANXA1,APOE,CSF3,HSPA5,IL12B,IL1B,IL6,PTGS2,SELP,TLR4	ABCA1,APOE,CTNNB1,ESR1,IL6,JUN,MAPK8,NFKB1,NFKBIA,NFkB (complex),NR3C1,Nr1h,RELA,SP1,SREBF1,STAT1,STAT3,TNF,cholesterol
Fc gamma receptor		group		-1.497	1.58E-03	CCL17,CCL19,CCL22,CCNE1,CDKN1A,CXCL8,IL10,IL12B,IL6,SOCS3,TNFAIP3	Fc gamma receptor,IL10,IL12 (complex),IRF1,JUN,Jnk,NFKB1,NFKB2,NFKBIA,NFkB (complex),PPARG,RELA,STAT3
MGEA5		enzyme		0.590	1.59E-03	ADAMTS17,ADRM1,ALDOC,AZGP1,BCOR,BRAF,CCNG2,CDCA7,CDK10,CEACAM1,CELSR1,CIAPIN1,CLDN1,CXCL6,CXCL8,CYFIP2,DST,FBLN1,FZD10,GDF11,HIVEP2,ICK,IFNGR2,IGFBP4,IL6R,ITPKB,LAMB1,NFKBIB,PDK1,PLCG1,PRDX4,PRF1,PROM1,RAB27A,S100A2,SERPINE2,SIGIRR,SLAMF9,TGFBR3,THBS1,TIMP1,TIMP2,TP53BP1,TRADD,TSPAN5,TUBA4A
herbimycin		chemical - kinase inhibitor		1.237	1.66E-03	ATP2A3,BCL2,CDK4,CXCL8,CXCR2,IL1B,IL6,JUNB,MMP9,PTGS2,SIRPA,SOD2,TNFRSF11B,TNFRSF1A	Akt,CREBBP,CXCL8,Creb,EGFR,ESR1,JUN,MAPK14,NFKB1,NFKBIA,NFkB (complex),RELA,SMAD3,SP1,STAT3,herbimycin
2',3'-dialdehyde ATP		chemical reagent		1.432	1.70E-03	BAX,CXCL10,IL6,PLA2G5,PTGS2	2',3'-dialdehyde ATP,CREBBP,EGR1,ELK1,ERK1/2,JUN,MAP2K3,MAPK1,NFE2L2,NFKB1,NFKBIA,NFkB (complex),PARP1,RELA,SMAD3,SP1,STAT1,STAT3,TP53
Mir218		microRNA		1.095	1.70E-03	CXCR4,LEF1,SFRP2,SPP1,TOB1
MFN2		enzyme		1.000	1.70E-03	BAX,BCL2,DDIT3,PPP1R15A,XBP1	ATF6,BAX,D-glucose,EGR1,EIF2AK3,FOXO1,FOXO3,IRF3,JUN,MFN2,MYC,NFE2L2,NFKB1,NFKBIA,NFkB (complex),PPARG,RELA,SP1,TP53,reactive oxygen species
DEPTOR		other		0.447	1.70E-03	CCL20,CCL5,CXCL10,CXCL9,VCAM1	Akt,DEPTOR,ERK1/2,IRF8,IRF9,JUN,NFKB1,NFKBIA,NFkB (complex),RELA,SMAD3,SP1,STAT1,STAT2,STAT3
OPRM1		G-protein coupled receptor		0.277	1.70E-03	ADM,EGFR,GZMB,IL6,PRF1	Akt,CEBPA,CXCR4,Creb,EGFR,ESR1,FOS,HIF1A,JUN,NFKB1,NFKBIA,NFkB (complex),OPRM1,RELA,RNA polymerase II,SMAD3,SP1,STAT1,STAT3,TP53,morphine
tryptase		group		-0.447	1.70E-03	BAX,CXCL10,MMP9,PLAT,TNFAIP3	IL4,JUN,NFKB1,NFKBIA,NFkB (complex),RELA,SMAD1,SMAD2,STAT3,STAT6,TP53,heparin,tryptase
ITGA4	0.764	transmembrane receptor		-0.680	1.70E-03	IL1B,IL1RN,ITGA4,MMP9,TNFAIP3	ERK1/2,FN1,IL2,ITGA4,NFKB1,NFKBIA,NFkB (complex),RELA,SMAD3,SP1,STAT3,STAT5A,STAT5a/b
Lymphotoxin		complex		-1.000	1.70E-03	CCL19,CCL2,CCL5,CXCL10,VCAM1	CHUK,IRF3,JUN,Lymphotoxin,NFKB1,NFKB2,NFKBIA,NFkB (complex),REL,RELA,RELB,STAT3
MMP8		peptidase		-1.188	1.70E-03	CXCL10,CXCL8,IL6,NR3C1,S100A8	CCL2,ERK1/2,Fibrinogen,IL4,IL6,JUN,MMP8,NFATC1,NFKB1,NFKBIA,NFkB (complex),RELA,SMAD3,SP1,STAT1,STAT3,STAT6
APOC3		transporter		-1.342	1.70E-03	ADIPOQ,CCL2,IL6,ITGB1,VCAM1	APOC3,ERK1/2,JUN,NFKB1,NFKBIA,NFkB (complex),P38 MAPK,PI3K (complex),RELA,SMAD3,SP1,STAT1,STAT3,TLR2,TP53
ISGF3		complex		-1.964	1.70E-03	IFIH1,IFIT2,IRF7,ISG15,RSAD2
IL26		cytokine	Inhibited	-2.000	1.70E-03	CCL20,CXCL8,IL10,IL1B,IL6	CEBPA,CREB1,CTNNB1,IL26,IRF8,IRF9,IgG,NFKB1,NFkB (complex),RELA,STAT1,STAT2,STAT3
PLA2G5	-2.359	enzyme	Inhibited	-2.218	1.70E-03	COL1A2,COL3A1,PLA2G5,PTGS2,VEGFA	Creb,ERK1/2,JUN,MAPK14,NFkB (complex),PLA2G5,RELA,SMAD3,SP1,STAT3
PP2/AG1879 tyrosine kinase inhibitor		chemical - kinase inhibitor	Activated	2.535	1.71E-03	BCL2,CBL,CCL2,CDKN1A,CXCL8,DEFB4A/DEFB4B,EDN1,EGFR,ID1,IL10,IL1B,IL6,ITGAM,NCF1,PTGS2,RRM2,SOD2,SPP1,VEGFA	Akt,CTNNB1,Ca2+,JUN,NFKB1,NFKB2,NFKBIA,NFkB (complex),PP2/AG1879 tyrosine kinase inhibitor,PRKCD,RELA,RELB,SP1,STAT3
Hdac		group		-0.360	1.73E-03	ADAMTS1,AHR,AREG,ATF3,BCL2,BCL6,BMI1,CCNG2,CDKN1A,CXCL8,CXCR4,DDIT3,DKK3,EDN1,EGFR,EGR1,EGR3,FBXO32,FOSL1,GADD45B,HNRNPAB,IL6,ITGA8,JUP,KLF6,KLF9,MT1E,NTRK1,RRM2B,SFRP2,SPP1,WIF1	ARNT,CEBPB,CTNNB1,ESR1,HDAC1,HIF1A,Hdac,JUN,MYC,NFKB1,NFkB (complex),RELA,SIN3A,SMAD3,SP1,SP3,STAT3,TP53,TP73,estrogen receptor
INSIG1		other		0.200	1.74E-03	ABCA1,ABCG1,APOE,CCL17,CCL22,CCL5,CLEC4E,CLEC7A,CXCL10,CXCL6,CXCR4,ELOVL1,HLA-DQA1,IL12B,IL6,LIPG,LPIN1,MARCO,OLR1,PLIN2,PRF1,RAB27A,S100A8,S100A9,SELPLG	ESR1,ESR2,FOXO3,INSIG1,NFkB (complex),Nr1h,PPARG,PPARGC1A,RELA,SP1,SREBF1,cholesterol
INS		other		0.933	1.75E-03	ADAM10,AGPAT6,AQP3,AQP9,CDKN1A,CIDEC,DDIT3,EGR1,EIF4E,EIF4EBP1,FOSB,FOSL1,FOSL2,FOXO1,HSPA5,IGFBP4,INSR,JUNB,NDUFV1,NPY,NR1H3,OGT,PLIN2,SELP,VEGFA,VLDLR,XBP1	CEBPB,Creb,E2F1,EGR1,ERK,FOXO1,HIF1A,IGF1,INS,Insulin,JUN,NFKB1,NFKBIA,NFkB (complex),PPARA,PPARG,RELA,RUNX2,SIRT1,SMAD3,SP1,STAT3,TNF
heparin		chemical - endogenous mammalian		-0.495	1.75E-03	ACTA2,APOE,AREG,CD209,CD83,CNN1,COL1A1,HAS2,HPSE,IL6ST,MMP9,NDUFA9,PAPPA,PLAT,PROCR,ROCK2,SELP,TFPI	CTNNB1,EGFR,EGR1,ESR1,F2,FGF2,FN1,FOS,IL1B,JUN,NFKB1,NFKBIA,NFkB (complex),RELA,SMAD3,SP1,STAT3,heparin
caspase		group		-1.977	1.76E-03	BAX,BCL2,CCND2,CCNE1,CD14,CDK4,CDKN1A,EGFR,NCF1,THBS1	AKT1,Akt,CCND1,CDKN1A,CTNNB1,E2F4,JUN,NFE2L2,NFKB1,NFKBIA,NFkB (complex),PRKCE,RB1,RELA,SP1,STAT3,TP53,caspase,glutathione
Ubiquitin		group	Activated	2.345	1.76E-03	AZI2,CRYAB,DDIT3,HSP90AA1,HSP90B1,HSPA4,HSPA5,HSPA9,HSPD1,TIMP2	CEBPB,CREB1,E2F1,ELK1,HTT,Hdac,JUN,MYC,NFKB1,NFKBIA,NFkB (complex),NOTCH1,RB1,RELA,RNA polymerase II,SP1,STAT3,TP53,TP73,Ubiquitin
vitamin K3		chemical drug	Inhibited	-2.159	1.76E-03	BAX,BCL2,BID,BMP6,CCL20,DDIT3,EGR1,ESM1,HSPA5,NAMPT	EGFR,ERK1/2,ESR1,IL1B,JUN,Jnk,NFKB1,NFKBIA,NFkB (complex),PPARG,RELA,SMAD3,SP1,STAT3,TNF,vitamin K3
alefacept		biologic drug		0.000	1.77E-03	ABCB1,CBLB,CCL5,CXCL8,CXCL9,CYBA,FCGR3A/FCGR3B,GNLY,GZMB,IL12B,IL2RB,IL7R,PRF1,SOCS3,STAT2,TGFBR3
metribolone		chemical reagent		-0.281	1.80E-03	ABCC4,ADAMTS1,ADRM1,AZGP1,BAX,BCL2,BRIP1,CAV2,CDKN1A,CXCR4,EGR1,ELK4,ETV1,FOXO1,HOMER2,IL6,ITGA6,ITGB4,LIFR,MPC2,PFKFB2,PGM3,PJA2,RAB27A,RAB4A,SEPP1,SMAD3,SORD,THBS1,UAP1,VCAN,VEGFA,WIPI1	AKT1,Akt,CTNNB1,EGR1,ERK1/2,JUN,MYC,NFKB1,NFKBIA,NFkB (complex),NR3C1,RELA,SMAD3,SP1,STAT3,VEGFA,dihydrotestosterone,metribolone
asoprisnil		chemical drug		0.000	1.82E-03	APOD,AQP3,BCL2,DKK1,EGFR,GZMB,IL2RB,LAMB3,PARP1,PRF1,RARRES1,RBP4
cilostazol		chemical drug	Activated	2.228	1.82E-03	ABCA1,ABCG1,BAX,BCL2,CCL2,CLDN5,IL10,MMP9,SELP,TLR4,VCAM1,VEGFA	Akt,ERK1/2,JUN,NFKB1,NFKBIA,NFkB (complex),P38 MAPK,PI3K (complex),RELA,SMAD3,SP1,STAT3,cilostazol
caffeic acid		chemical - endogenous mammalian		1.206	1.85E-03	AHR,BCL2,CCL2,CXCL8,PTGS2,SNAI1,TLR4	AMPK,EGR1,ELK1,FOXO1,JUN,MAP2K1,MAPK1,NFKB1,NFKB2,NFKBIA,NFkB (complex),P38 MAPK,PPARGC1A,RELA,SMAD3,SP1,STAT1,STAT3,caffeic acid
silicon dioxide		chemical drug		-1.026	1.85E-03	CCL2,CXCL8,FOSL1,IL12B,IL1B,JUNB,NCF1	CTNNB1,Ca2+,Creb,ERK,FOS,JUN,MAPK9,NFkB (complex),P38 MAPK,RELA,SMAD3,SP1,STAT3,TP53,silicon dioxide
RPS6KA5	0.483	kinase		-1.612	1.85E-03	CCL20,IL10,IL12B,IL6,JUNB,PTGS2,SNAI1	CEBPA,IL6,JUN,NFKB1,NFKB2,NFKBIA,NFkB (complex),RELA,RPS6KA5,STAT1,STAT3,TNF
amphotericin B		chemical drug			1.85E-03	CCL2,CXCL8,IL1B,IL1RN,IL6,SPP1,TIMP1	Akt,JUN,NFKB1,NFKBIA,NFkB (complex),RELA,STAT3,TNF,amphotericin B
26s Proteasome		complex		-0.107	1.88E-03	AHR,APAF1,BAX,BCL3,CCL2,CDKN1A,CXCL8,DDIT3,DDX58,EGFR,FOSL1,FOXO1,IFI35,IL6,JUNB,PPP2R4,PSMB5,PTGS2,SKIL,SOCS3,TK1	26s Proteasome,CEBPA,CHUK,ERK1/2,FOS,IRF3,JAK2,JUN,NFKB1,NFKBIA,NFkB (complex),RELA,SMAD3,SP1,STAT1,STAT3,TP53
HDAC1		transcription regulator		1.696	1.90E-03	ABCB1,ADIPOQ,ATF3,AXIN2,BAX,BCL6,CCL5,CCND2,CCNE1,CD34,CDC25C,CDKN1A,COL1A2,CXCL8,DHFR,EGFR,EGR1,GSK3B,ID1,IL10,IL6,ITGB4,LGR6,LMO2,MEF2C,MMP9,MTA3,PCYT1A,PTGS2,REST,RRM2,RRM2B,S100A9,SATB1,SERPINB2,SPP1,TAGLN,THEMIS,TNNI2,TOP2A,TUBB3,VHL	AKT1,CEBPB,CTNNB1,EGR1,ESR1,HDAC1,Hdac,Histone h3,Histone h4,IRF3,JUN,MYC,NFKB1,NFkB (complex),RELA,RNA polymerase II,SMAD3,SP1,STAT3,TP53,TP73
norepinephrine		chemical - endogenous mammalian		0.405	1.90E-03	ABCA1,ARNTL,CHST2,CREM,CXCL8,CXCR4,DES,EDN1,EGR1,ELOVL1,EOMES,ETNK1,FOSL2,FST,GXYLT1,ID1,IL10,IL12B,IL1B,IL6,LAMB3,LRRN3,MAN2A1,MMP9,PDE4D,PLAGL1,POMC,PTCH1,PTGS2,RBP4,SMAD7,TC2N,THRSP,TINAGL1,VEGFA	CREB1,CTNNB1,Creb,ERK,ERK1/2,ESR1,HDAC4,HSF1,JUN,MAPK8,NFKB1,NFkB (complex),NR3C1,PRKCD,RB1,RELA,SMAD3,SP1,STAT3,dinoprost,norepinephrine
CLU		other		0.104	1.91E-03	ATP7A,CCL2,CDKN1A,CXCL8,HSPA5,IL6,MMP9,NFKBIB,SMAD3	Akt,CEBPB,CLU,CTNNB1,EGR1,ESR1,JUN,MMP9,NFKB1,NFKBIA,NFkB (complex),NOTCH1,P38 MAPK,RELA,SMAD3,SP1,STAT3,TP53
NfkB-RelA		complex		-1.868	1.91E-03	BCL2,CCL2,CCL5,CXCL8,IL10,IL1B,IL6,PTGS2,VCAM1
SND1		enzyme			1.91E-03	ANGPTL4,EMP1,ETV1,ID1,KYNU,PTGS2,QPCT,SLCO4A1,SOX4
piceatannol		chemical - endogenous non-mammalian		1.044	1.97E-03	BCL2,BCL6,CCL2,IL1B,MMP9,PTGS2,TIMP2,XIAP	Akt,IKBKB,JUN,NFKB1,NFKBIA,NFkB (complex),NQO2,RELA,STAT3,TP53,piceatannol
MNT		transcription regulator		-0.816	1.97E-03	BCL6,CCND2,CCNG2,CDK4,DDIT3,FBXO32,GADD45B,KLF6
ACKR1	-1.289	G-protein coupled receptor			1.97E-03	CCL2,CITED2,IFI16,NINJ1,TNFAIP3,TNKS,VCAM1,ZBTB18
chlorogenic acid		chemical - endogenous non-mammalian	Activated	2.414	1.97E-03	CCL2,IL6,NFATC2,NFATC3,NINJ1,PTGS2,TLR4,VCAM1	HIF1A,HMGB1,IRF1,IRF7,IRF8,JUN,Jnk,MYC,NFKB1,NFKBIA,NFkB (complex),NOS2,NR3C1,P38 MAPK,PPARG,RELA,SMAD3,STAT1,STAT3,chlorogenic acid
glutamine		chemical - endogenous mammalian		1.833	1.97E-03	AARS,ADA,ASNS,BCAT1,CARS,CXCL8,DDIT3,EIF2B4,HSBP1,HSPA1A/HSPA1B,HSPA5,IL6,JUNB,PHB,PTGS2,PYCR1,TIMM17A,TUBB4A,VEGFA,XBP1	CEBPB,CREB1,EGR1,ESR1,FOS,FOXO1,FOXO3,INS,JUN,Jnk,MYC,NFkB (complex),P38 MAPK,PPARA,PPARG,RELA,SMAD3,SP1,STAT3,TP53,TP73,glutamine
ascorbic acid		chemical - endogenous mammalian		1.354	1.97E-03	ALPL,BAK1,CD40LG,CDKN1A,COL17A1,CXCL8,DDIT3,DMP1,HSPA5,IGFBP4,IL6,ITGAV,ITGB1,MGP,PTCH1,PTGS2,SLC23A2,SPARC,SPP1,TNFRSF11B	FOS,JUN,LDL,NFKB1,NFKBIA,NFkB (complex),RELA,SP1,STAT1,STAT3,TP53,ascorbic acid,hydrogen peroxide,nitric oxide
MET		kinase		-1.679	1.97E-03	AQP3,AREG,AURKA,CCND2,CDKN1A,CITED2,EDN1,FBXO32,FGL2,GCLC,IL6,NPHS1,PTGS2,SLCO3A1,SOCS3,SOD2,SPP1,TNFSF8,TRIM21,VEGFA	Akt,ERK1/2,FOS,JUN,MET,NFKB1,NFKBIA,NFkB (complex),PI3K (complex),RELA,SMAD3,SP1,SRC,STAT3,TP53
SOCS3	-1.623	phosphatase	Activated	2.560	1.97E-03	ABCA1,ATF3,BCL2,CDKN1A,CXCL10,EGR1,FCGR1A,IFIT1,IFIT2,IL10,IL12B,IL1B,IL1RN,IL6,ISG20,MX1,OAS1,OAS2,POMC,SOCS3	CEBPA,IFNG,IL1B,IRF1,IRF8,IRF9,NFKB1,NFKBIA,NFkB (complex),RELA,SOCS3,STAT1,STAT2,STAT3
PDLIM2		other		-1.043	1.98E-03	CCL20,CDC25C,CHPF,CITED2,CLCN4,CRISPLD2,CXCL8,FHDC1,FSTL1,IFI44,IFIT3,KCTD12,KYNU,LGALS3BP,PPP1R14A,RASGEF1A,RNF128,SERF1A/SERF1B,SLC22A3,SLC40A1,SMOC1,TAGLN,TNS1	IFNG,IRF1,NFkB (complex),PDLIM2,RELA,STAT1,STAT3,TRIM24
fasudil		chemical drug		1.748	1.99E-03	ACTA2,BCL2,CCL2,CD14,IL10,IL1B,IL6,MIF,MMP9,ROCK2,TAGLN,TLR4,VCAM1	ATP,IL1B,IRF1,JUN,NFATC2,NFKB1,NFKB2,NFKBIA,NFkB (complex),NR3C1,P38 MAPK,RELA,SMAD3,STAT1,STAT3,TLR4,fasudil
MAP4K4		kinase	Activated	3.272	2.00E-03	ACO2,ACSL5,AGL,ALG14,ATP6V0E1,CBLB,CYC1,DHRS4,FAR1,HSD3B7,IMPDH1,LDHB,NDUFA11,NDUFA3,NDUFA5,NDUFAB1,NDUFB7,NDUFS4,NDUFS8,NDUFV1,NT5C2,PAPSS2,PEX19,PGAM1,ST3GAL4,SUCLG1,UQCRC1
STAT5A		transcription regulator		0.032	2.01E-03	A2M,ADIPOQ,BAX,BCL2,BCL6,CASP4,CCND2,CCNE1,CDC25C,CDK4,CDKN1A,DUSP5,EOMES,ESR2,FCER1G,FOSB,FOSL2,GZMA,ID1,IFITM2,IL2RB,IL6,IL6R,IL6ST,IL7R,KLRG1,LTBR,MAF,NOL3,OSM,PIM1,PRF1,RAB27B,SOCS3,SYTL2,TNFRSF11A,TNFRSF1A,XIAP	CEBPB,Creb,IGF1,IL2,IL6,IRF8,IRF9,JUN,NFKB1,NFKBIA,NFkB (complex),RELA,STAT1,STAT2,STAT3,STAT5A,STAT5a/b,STAT6,TNF
lithium chloride		chemical drug		0.632	2.02E-03	AHR,AXIN2,B4GALT1,BAX,BCL2,BCL3,BSG,CDC25C,CDKN1A,DCN,DKK1,DLL4,GSK3B,IDS,IL10,LEF1,MT2A,MYB,NES,PLIN2,POMC,PTGS2,PTX3,SNAI1,VCAN	AKT1,Akt,CTNNB1,ERK1/2,FOS,HDAC1,JUN,NFKB1,NFKBIA,NFkB (complex),RELA,RUNX2,SMAD3,SMAD4,SP1,STAT3,TP53,lithium chloride
ursolic acid		chemical - endogenous non-mammalian		0.012	2.10E-03	ATF3,BAX,BCL2,CDKN1A,CXCR4,IL1B,MKI67,MMP9,NR3C1,OLR1,PTGS2,SOD2,TLR4,VCAM1	Akt,CREBBP,CXCL8,IL6,JUN,NFKB1,NFKBIA,NFkB (complex),PPARA,PTGS2,RELA,STAT1,STAT3,TP53,ursolic acid
IL11		cytokine		-0.574	2.10E-03	A2M,ANXA2,BCL2,CEBPD,IL6ST,JUNB,LBP,POMC,SOCS3,SPHK1,SPP1,TIMP1,VCAM1,WNT5A	CEBPA,CREBBP,ERK1/2,ETS1,FOS,IL11,JUN,NFKB1,NFkB (complex),P38 MAPK,RELA,SMAD3,SP1,STAT,STAT1,STAT3
PROC	1.382	peptidase	Activated	2.215	2.10E-03	CALR,CCL2,CXCL8,IL12B,IL1B,IL6,MMP9,MOK,PROCR,THBS1,TLR2,TLR4,TNFAIP3,VCAM1	F2R,HMGB1,IL12 (complex),IRF1,JUN,NFKB1,NFKBIA,NFkB (complex),NR3C1,P38 MAPK,PROC,RELA,SMAD3,SP1,STAT3
CORT		other		1.403	2.11E-03	CCL19,CCL5,CCR1,CCR3,CCR4,CXCL10,IL10,IL1B,IL6,MIF,POMC
PRKCZ	0.566	kinase		0.216	2.11E-03	ABCA1,BAX,BCL2,COL1A2,CXCL8,ETS1,KRAS,MMP9,PHGDH,VCAM1,VEGFA	Akt,Creb,ERK,ERK1/2,JUN,NFKB1,NFKBIA,NFkB (complex),P38 MAPK,PRKCD,PRKCZ,RELA,SMAD3,SP1,STAT3
ADORA2B		G-protein coupled receptor		-0.924	2.11E-03	BCL2,CCL17,COL1A2,CXCL8,IL10,IL1B,IL6,MMP9,SPP1,TIMP1,VEGFA	ADORA2B,Akt,IL10,IL17A,JUN,NFKB1,NFKBIA,NFkB (complex),RELA,STAT1,STAT3,adenosine
temozolomide		chemical drug		-0.955	2.11E-03	CCL2,CCL5,CDKN1A,CXCL10,CXCL8,CXCL9,DDIT3,ITGAV,MMP9,SOD2,XIAP	Akt,JUN,NFKB1,NFKB2,NFKBIA,NFkB (complex),P38 MAPK,REL,RELA,RELB,SMAD3,STAT3,temozolomide
TMEM173		other	Inhibited	-2.720	2.11E-03	CCL5,GBP5,GJA4,IFI16,IL1B,IL33,IL6,LIF,PLEKHA4,RGS16,UPP1	CREBBP,Creb,ERK,IFNB1,IRF1,IRF3,IRF7,JUN,NFkB (complex),SMAD3,STAT1,STAT2,STAT3,TMEM173
miR-29b-3p (and other miRNAs w/seed AGCACCA)		mature microRNA		0.997	2.15E-03	CAV2,COL1A1,COL1A2,COL3A1,COL4A1,COL4A2,COL5A2,COL5A3,GMFB,GPR37,LAMC1,LOXL2,NAV3,PIK3R1,PPIC,RERE,SPARC	CREB1,Creb,NFKBIA,NFkB (complex),PIK3R1,TP53,miR-29b-3p (and other miRNAs w/seed AGCACCA)
BSCL2		other			2.15E-03	ADIPOQ,CIDEC,CLEC10A,CLEC5A,CYFIP2,GREM1,IER3,IL33,IL6,LPIN1,PSMB9,PTGS2,PTPLB,RETN,RSAD2,THRSP,TIMP1
glutathione		chemical - endogenous mammalian		0.039	2.16E-03	ABCB1,BAX,BCL2,CDKN1A,DDIT3,EGFR,FOXO3,GCLC,GPX3,IL1B,IL6,PTGS2,SOD2,VCAM1,VEGFA	Akt,FOS,JUN,NFKB1,NFKBIA,NFkB (complex),RELA,SP1,STAT3,TP53,glutathione,hydrogen peroxide,reactive oxygen species
MAP2K4		kinase		-0.349	2.17E-03	ATF2,ATF3,BCL2,CCL5,CDKN1A,CXCL10,CXCL8,EGFR,IL12B,IL6,KIF2A,MEF2C,PRDX1,PTGS2,ROCK2,XIAP	Creb,FOS,JUN,MAP2K4,MAPK14,NFKB1,NFKB2,NFKBIA,NFkB (complex),P38 MAPK,RELA,SMAD3,SP1,STAT3,TP53
LCN2		transporter		-1.051	2.17E-03	ANLN,BAX,CAPG,CCL17,CCL20,CCL22,CCL5,CXCL10,CXCL6,IL10,IL1B,IL1RN,IL6,KIF11,TAGLN2,TINAGL1	CEBPB,CTNNB1,ERK1/2,FOXP3,JUN,LCN2,MMP9,NFKB1,NFKB2,NFKBIA,NFkB (complex),NOTCH1,RELA,SMAD3,SP1,STAT1,STAT3,STAT6,epigallocatechin-gallate
25-hydroxycholesterol		chemical reagent		-1.056	2.17E-03	ABCA1,ABCG1,APOD,ATF3,CXCL8,FOSB,FOSL1,FOSL2,GPX3,IL1B,IL6,JUNB,MAFF,PTCH1,PTGS2,VLDLR	25-hydroxycholesterol,APOE,CTNNB1,NFKB1,NFKBIA,NFkB (complex),NR1H2,Nr1h,PPARA,PRKCE,RELA,Rxr,SP1,SREBF1,STAT1,STAT3,cholesterol
PLN		transporter			2.17E-03	AK1,ALDOA,ANXA2,ATP2B1,DES,FABP3,HRAS,HSP90B1,ITGB1,MYL6,PGK1,PRKCB,PRKCE,RRAS,TPI1,VLDLR
F2R		G-protein coupled receptor	Inhibited	-2.185	2.17E-03	CCL2,CXCL8,EGR1,EGR3,GJA1,IL1B,IL6,MIF,PTGS2,SELP,TAGLN,TFPI2,THBS1,TNFAIP3,VCAM1,VEGFA	ELK1,ESR1,F2R,FOS,IL17A,JUN,Mapk,NFKB1,NFKB2,NFKBIA,NFkB (complex),P38 MAPK,RELA,SMAD3,SP1,SRC,STAT3
PTGS2	-1.084	enzyme		-0.782	2.20E-03	ANG,ANXA1,ANXA2,AQP1,AREG,BAX,BCL2,CCL2,CCL5,CCNE1,CDKN1A,CXCL10,CXCL14,CXCL8,CXCR2,CXCR4,DYNLL1,EGR1,IL10,IL1B,IL6,ITGA6,ITGAL,ITGB4,MKI67,MMP9,NOP2,PPA1,PTGER4,PTGS2,SELL,VEGFA	CEBPB,CTNNB1,Creb,EGFR,ESR1,HIF1A,JUN,NFE2L2,NFKB1,NFKBIA,NFkB (complex),NS-398,PPARG,PTGS2,RELA,SMAD3,SP1,STAT3,curcumin,indomethacin,prostaglandin E2
morphine		chemical drug		-1.106	2.22E-03	ABCB1,ADM,AIF1,BAX,BCL2,CDKN1A,CXCL8,EGFR,FOSB,FOSL1,FOSL2,IL12B,IL1B,IL6,JUNB,MBP,MMP9,NPHS1,NR3C1,NTRK2,NTRK3,PLAT,POMC,PTGS2,SPARC,THBS1,TLR2,TLR4,TXN	Akt,ESR1,FOS,JUN,NFKB1,NFKBIA,NFkB (complex),PRKCE,RELA,SP1,STAT3,TNF,TP53,beta-estradiol,morphine
TO-901317		chemical reagent		1.621	2.31E-03	ABCA1,ABCG1,ACSL5,ADM,APOD,APOE,C3,CASP1,CASP4,CCL2,CCL24,CDK4,COX17,ELOVL1,GBE1,GPI,HP,HSD11B1,HSD17B8,IGFBP4,IL1B,IL6,ITGA6,LIFR,LIPG,MMP9,MRPS2,NR1H3,PGLYRP1,POR,PSMA5,PSMA7,PSMB2,PSMB8,PSME1,PTGDS,PTGS2,SIGMAR1,SLC27A2,SMAD3,THRSP,TIMP1,TKT,TLR4,VEGFA	CEBPA,JUN,NFKB1,NFKBIA,NFkB (complex),NR1H2,NR3C1,Nr1h,PPARA,PPARG,RELA,SP1,SREBF1,STAT3,TNF,TO-901317,cholesterol
sphingosine-1-phosphate		chemical - endogenous mammalian		-1.497	2.33E-03	CCL2,CCL5,CCR3,CXCL10,CXCL8,EGFR,EGR1,HAS2,HSD11B1,HSPB2,IL6,MMP9,PTGS2,S1PR2,SPHK1,TAGLN,THBS1,TIMP1,TNFRSF11B,VCAM1	CXCL12,Creb,EGFR,ESR1,FOS,IKBKB,JUN,MAPK14,NFKB1,NFKBIA,NFkB (complex),RELA,SMAD3,SP1,SRC,STAT3,sphingosine-1-phosphate
IL17C		cytokine		-1.284	2.37E-03	AICDA,BCL2,CCL20,CXCL8,DEFB4A/DEFB4B,HAVCR2,IL1B,IL36RN,IL6,PI3,S100A8,S100A9	CEBPA,CREB1,CTNNB1,IL17C,IL1B,IgG,NFKB1,NFKBIA,NFkB (complex),RELA,STAT1,STAT3,TNF
TLR5		transmembrane receptor		-1.414	2.37E-03	ATF3,CCL20,CCL5,CSF3,CXCL8,DEFB4A/DEFB4B,IL10,IL12B,IL1B,IL33,IL6,TLR7	IL6,IRAK4,IRF5,JUN,MYD88,NFKB1,NFKBIA,NFkB (complex),PI3K (complex),RELA,SMAD3,STAT1,STAT3,TLR5
ATF6		transcription regulator		-1.544	2.37E-03	DDIT3,DERL3,DMP1,DNAJC3,HSP90B1,HSPA5,IL6,LMAN1,MANF,PLIN2,VEGFA,XBP1	ATF6,CEBPB,HIF1A,Insulin,NFkB (complex),Nr1h,PPARA,PPARG,RELA,SERPINA1,SP1,SREBF1,cholesterol
NFYC		transcription regulator			2.37E-03	ARID4B,COL1A1,COL1A2,COL5A3,FGFR2,LPIN1,MTPN,PGM3,SDF2,THRSP,TXNDC12,YBX3	BRCA1,NFYA,NFYC
IRF6		transcription regulator	Inhibited	-2.234	2.37E-03	ADAMTS5,CCL2,CD14,CD9,CXCL8,IL10,IL12B,IL1B,IL6,PTGS2,SOD2,TLR4	ATP,IL1,IRF1,IRF6,JUN,NFATC2,NFKB1,NFKB2,NFKBIA,NFkB (complex),NR3C1,RELA,STAT1,STAT3,TLR2,TLR4
lopinavir		chemical drug			2.41E-03	CCL2,DDIT3,TNFRSF11B	26s Proteasome,ATF6,FOXO1,JUN,Jnk,NFKBIA,NFkB (complex),PPARG,RELA,STAT3,TP53,lopinavir,palmitic acid
hyodeoxycholic acid		chemical - endogenous mammalian			2.41E-03	ABCA1,ABCG1,APOE
TGFBR		group			2.41E-03	ACTA2,SNAI1,WNT5A	CEBPB,JUN,NFKBIA,NFkB (complex),SMAD3,SMAD4,SMAD7,SP1,TGFBR,Tgf beta
KDM4D		other			2.41E-03	CCL22,CDKN1A,IL12B
EDEM1	0.770	enzyme			2.41E-03	DDIT3,HSPA5,XBP1
DGKH	1.140	kinase			2.41E-03	CCL2,CXCL8,DGKH	DGKH,FOS,JUN,Jnk,NFkB (complex),PPARG,RELA,SP1,STAT3,TP53
TH17 Cytokine		group			2.41E-03	CXCL8,IL6,LGALS1
GFRA2	2.210	transmembrane receptor			2.41E-03	EGR1,EGR2,FOSB
IL36RN	2.686	cytokine			2.41E-03	CXCL8,IL1B,IL6	IL36RN,JUN,NFKB1,NFKBIA,NFkB (complex),RELA,STAT3
RGD1560225		other			2.41E-03	EDN1,PRKD3,PTGS2
AP2A2		transporter			2.41E-03	BAX,BCL2,CDKN1A	AP2A2,BAX,IRF3,JUN,TP53
TCEB3		transcription regulator			2.41E-03	ATF3,CCNE1,CDKN1A
CTH	-0.663	enzyme			2.41E-03	CDKN1A,DDIT3,HSPA5
acriflavine		chemical toxicant			2.41E-03	ADIPOQ,IL10,SOCS3	CEBPA,NFKB1,NFkB (complex),RELA,STAT1,STAT3,acriflavine
cibacron blue F 3GA		chemical reagent			2.41E-03	CXCL8,SLC29A1,THBS1
nomifensine		chemical drug			2.41E-03	IL6,LIF,OSM	CEBPA,NFKB1,NFkB (complex),RELA,STAT1,STAT3,nomifensine
manganese chloride		chemical reagent			2.41E-03	IL6,SLC39A14,SOD2	IL6,JUN,NFkB (complex),RELA,STAT1,STAT3,manganese chloride
ferulic acid		chemical - endogenous non-mammalian		0.788	2.42E-03	BCL2,CD34,CDKN1A,CSF3,GPX1,IL1B,MKI67,PPP2R4,TIMP1,TLR4	APP,BAX,CREB1,Creb,IRF3,JUN,KEAP1,L-glutamic acid,NFE2L2,NFKB1,NFKBIA,NFkB (complex),RB1,RELA,RUNX2,TP53,ferulic acid
TSC1	0.980	other		0.431	2.42E-03	BAX,BCL2,CASP1,DDIT3,FAM129A,FOXO1,FOXO3,IL12B,IL6,PDGFRA	AKT1,Akt,CTNNB1,EGR1,FOXO1,FOXO3,HIF1A,JUN,MTOR,NFKB1,NFKBIA,NFkB (complex),NR3C1,PI3K (complex),RELA,SIRT1,SMAD3,SP1,STAT1,STAT3,TP53,TSC1
formaldehyde		chemical - endogenous mammalian		-0.632	2.42E-03	BAX,EGR1,EGR2,FOSB,FOSL1,FOSL2,GABBR1,JUNB,MMP9,PTGS2	CAT,CREB1,ELK1,ERK1/2,JUN,MAPK1,NFKB1,NFKBIA,NFkB (complex),PRKCE,RELA,SMAD3,SP1,STAT1,STAT3,TP53,formaldehyde,norepinephrine
MAPK11		kinase		-1.584	2.42E-03	ACP5,BCL2,CALR,IL12B,IL6,PRDX1,PTGS2,TIMP1,TIMP2,UBR2	Creb,ESR1,ESR2,FOS,IL6,JUN,MAPK11,NFkB (complex),P38 MAPK,PPARG,RELA,RPS6KA5,SMAD3,SP1,STAT1,STAT3,TP53
sulforafan		chemical drug		1.066	2.47E-03	APAF1,BAK1,BAX,BCL2,CCL2,CDC25C,CDKN1A,CXCL8,FTL,GCLC,GPX1,HP,IL1B,IL6,MMP9,MST1R,PGM3,PSMB5,PTGS2,SOCS3,TALDO1,TKT,VCAM1,VEGFA,XIAP,ZEB1	26s Proteasome,Akt,Creb,ERK1/2,JUN,KEAP1,NFE2L2,NFKB1,NFKBIA,NFkB (complex),P38 MAPK,RELA,SMAD3,SP1,STAT3,TP53,sulforafan
Jnk		group	Inhibited	-2.177	2.48E-03	A2M,ABCA1,ACTA2,ATF2,BAX,CCL2,CCL22,CCL5,CCNE1,CD209,CD83,CDK4,COL1A1,COL3A1,CRIP2,CXCL6,CXCL8,CXCR4,DDIT3,DKK1,EDN1,EGR1,FBXO32,GJA1,HSPA5,IL12B,IL1B,IL6,ITGA4,MMP9,NCF1,PLAT,PTGS2,S100A12,SOCS3,SOD2,VCAM1,VCAN	APP,ERK1/2,JUN,Jnk,NFKB1,NFKB2,NFKBIA,NFkB (complex),P38 MAPK,RELA,SMAD3,SP1,STAT3,TNF,TP53
CTGF		growth factor		-1.148	2.49E-03	ABCF1,ADAMTS1,BCL2,COL1A1,COL4A2,DAD1,DCN,EGR1,EMILIN1,FZD2,IL6,LEF1,MBNL2,MMP9,NOV,P4HA1,SDPR,SFRP4,SOX4,SPARC,TIMP1,VEGFA,WNK1,XIAP	CTGF,CTNNB1,Creb,EGR1,ERK,HDAC1,JUN,MYC,NFKB1,NFKBIA,NFkB (complex),PTK2,RELA,RUNX2,SMAD3,SMAD4,STAT1,STAT3,STAT5a/b,TGFB1,VEGFA
SRF		transcription regulator		0.840	2.52E-03	A2M,ACTA2,ACTG2,ANKRD6,APOLD1,AZI2,BATF,BCL2,BRD3,CCL5,CDK4,CDKN1A,CNN1,CSRP2,CTSG,CXCR4,DES,DSTN,DUSP5,EGR1,EGR2,EGR3,EIF6,ETS1,ETV1,EYA3,FAM63B,FOSB,FOSL1,FST,GDA,GLRX3,HIPK1,ITGA6,ITGB1,JUNB,LRP1,MCF2L,MGST1,MMP9,MYB,MYO1E,NFATC2,PDE2A,PGLYRP1,PRG3,PTGS2,PVRL1,RAB27B,RND3,S100A8,S100A9,SELP,SERPINB2,TAGLN,TBXAS1,TMBIM4,TNIP2,TST,ZMYM2	CREBBP,ELK1,ETS1,FOS,HIF1A,Hdac,JUN,NFkB (complex),NOTCH1,PTK2,RB1,RELA,RUNX2,SMAD3,SRF,STAT1,STAT3,STAT5a/b,VHL
SPIB		transcription regulator		0.232	2.53E-03	APOE,ATF3,BMP6,CD209,CLEC10A,EGR1,EGR2,FAM46C,GNA15,IKZF3,KLF6,MEF2C,NAV2,P2RY6,PTPRF,SLAMF9,TENM4,XBP1
PPP3CA	0.803	phosphatase		0.000	2.53E-03	C3,CA2,CD40LG,CD9,CDK4,CDKN1A,CRYAB,FTL,GRN,LITAF,MGST1,PDPN,PPP3R1,PRDX5,PTGS2,SDC4,SPP1,TF	IL2,JUN,NFATC1,NFATC3,NFKB1,NFKBIA,NFkB (complex),Nfat (family),PPP3CA,RELA,STAT3,STAT5A,STAT5a/b
9,10-dimethyl-1,2-benzanthracene		chemical toxicant		-1.038	2.53E-03	AHR,AREG,BAX,BTC,CDKN1A,EGFR,GCLC,HRAS,IL10,IL6,MMP9,PTGS2,REL	9,10-dimethyl-1,2-benzanthracene,CEBPB,CTNNB1,Ca2+,FOS,JUN,NFKB1,NFKB2,NFKBIA,NFkB (complex),REL,RELA,RELB,SP1,STAT3,TP53,TP63,TP73
actinomycin D		chemical drug		0.799	2.54E-03	ABCA1,ABCG1,ADM,BAX,BCL2,CCL2,CDC25C,CDKN1A,CLEC11A,COL1A2,CXCL8,EDN1,ETS1,FADD,FOSL2,GAPDH,GPI,GUCY1B3,HOMER1,IGFBP4,IL6,IL7R,ITPR3,JMY,NPY,NTRK2,OSM,PAPPA,PTGS2,PTX3,ROCK2,RRM2B,SDC3,SKIL,SLC40A1,SMAD7,SOCS3,SPHK1,SPP1,TF,TLR2,VEGFA,XIAP	Akt,ERK1/2,IL6,JUN,NFKB1,NFKBIA,NFkB (complex),RELA,SMAD3,SP1,STAT1,STAT3,TNF,actinomycin D
ebselen		chemical drug		1.698	2.58E-03	COL1A2,GCLC,IL1B,PTGS2,TLR4,VEGFA	Akt,HMOX1,JUN,NFKB1,NFKBIA,NFkB (complex),NRF1,PPARG,RELA,SMAD3,SP1,STAT1,TXN,curcumin,ebselen,estrogen receptor,reactive oxygen species
5'-methylthioadenosine		chemical - endogenous mammalian		1.633	2.58E-03	ADIPOQ,COL1A1,COL1A2,GUCY1B3,IL10,PTGS2	5'-methylthioadenosine,CEBPA,ESR1,Histone h3,IRF3,NFKB1,NFkB (complex),RELA,RNA polymerase II,SP1,STAT1,STAT3
SR 144528		chemical reagent		1.123	2.58E-03	CCL2,CCR1,CXCL8,EGR1,IL1B,IL1RN	Akt,CP-55940,CTNNB1,Ca2+,IL10,JUN,NFKB1,NFKBIA,NFkB (complex),RELA,SMAD3,SMAD4,SP1,SR 144528,STAT3,Tgf beta
mannose		chemical - endogenous mammalian		0.816	2.58E-03	HAS2,HSP90B1,HSPA5,NR3C1,PDIA3,THBS1	IL2,IL6,JUN,NFKBIA,NFkB (complex),RELA,STAT1,STAT3,STAT5A,STAT5a/b,mannose
DRD1		G-protein coupled receptor		0.068	2.58E-03	EGR1,FOSB,HOMER1,JUNB,PLCG1,S100A10	CREB1,CREBBP,CTNNB1,Creb,DRD1,ELK1,ESR1,ESR2,FOS,JUN,L-glutamic acid,Mapk,NFKB1,NFKBIA,NFkB (complex),Pka,RB1,RELA,RUNX2,STAT1,TP53,haloperidol
loxoribine		chemical drug		-0.108	2.58E-03	AICDA,CXCL8,IL6,SDC1,TLR4,TLR7	Creb,ERK,IRF1,IRF3,IRF5,JUN,NFkB (complex),SMAD3,STAT3,TLR7,loxoribine
N-(3-oxododecanoyl)-homoserine lactone		chemical reagent		-0.973	2.58E-03	CSF1,CXCL6,CXCL8,IL10,IL1B,PTGS2	CREBBP,CXCL8,JUN,N-(3-oxododecanoyl)-homoserine lactone,NFKB1,NFKBIA,NFkB (complex),P38 MAPK,RELA,SMAD3,STAT3,TNF
VGLL3		other		-1.633	2.58E-03	ADM,COL1A1,COL1A2,GADD45B,SPP1,THBS1
EDNRA		transmembrane receptor		-1.633	2.58E-03	COL1A1,COL3A1,ITGAM,SELL,TIMP1,TIMP2	EDNRA,JUN,NFKB1,NFkB (complex),PI3K (complex),SMAD3,STAT3
ELK4	0.621	transcription regulator			2.58E-03	CCT8,EGR1,EGR2,EGR3,FOSL1,JUNB	CREBBP,ELK1,ELK4,ETS1,FOS,JUN,NFkB (complex),RELA,RUNX2,SRF
GNA13	0.793	enzyme			2.58E-03	CNN1,CXCL8,EGR1,PTGS2,TAGLN,VEGFA	Creb,ELK1,ERK,ESR1,FOS,GNA13,JUN,MAPK14,MAPK8,NFkB (complex),NR3C1,P38 MAPK,RELA,RUNX2,SMAD3,SRF,STAT3
PIK3R2		kinase	Inhibited	-2.183	2.58E-03	CXCL10,FOXO1,IRF7,ISG15,MKI67,PIK3R1	AKT1,CTNNB1,Creb,ERK,JUN,NFKB1,NFKBIA,NFkB (complex),PIK3R2,RELA,SMAD3,SP1,STAT3,TP53
MYB	0.519	transcription regulator		0.204	2.60E-03	ANPEP,ATP2B1,BAX,BCL2,CCNE1,CD34,CLTA,COL1A2,CXCR4,ERBB2IP,HSPA5,ITPR1,MYB,PAX6,PPP3CA,PTGS2,SLC1A5,SPHK1,SPP1,TFEC,TNFRSF13C	CREBBP,ESR1,Histone h3,IRF3,JUN,Jnk,MYB,NFKB1,NFkB (complex),PPARG,PRKCD,RELA,RNA polymerase II,SP1,STAT1,STAT3
miR-146a-5p (and other miRNAs w/seed GAGAACU)		mature microRNA	Activated	2.138	2.60E-03	CCL2,CCL8,CCR3,COL13A1,CXCL8,CXCR4,DMBT1,FADD,IL10,IL36RN,LBP,PA2G4,PDIK1L,PEX11G,PGLYRP1,PLEKHA4,POLE2,PTAFR,PTGES2,S100A12,TLR4	Creb,IL6,JUN,Jnk,NFKB1,NFKBIA,NFkB (complex),P38 MAPK,PPARG,RELA,SMAD3,STAT1,STAT3,miR-146a-5p (and other miRNAs w/seed GAGAACU),prostaglandin E2
CD14	-0.827	transmembrane receptor		-1.473	2.60E-03	CCL2,CCL5,CXCL10,CXCL8,CXCR2,DEFB4A/DEFB4B,IFIT1,IL10,IL12B,IL1B,IL6,ITGB1,PTGS2,SELP,SOCS3,TLR2,TNFAIP3	CD14,EGR1,IRF1,IRF3,JUN,NFATC2,NFKB1,NFKBIA,NFkB (complex),RELA,STAT1,STAT3,TIRAP,TLR2,TLR4,peptidoglycan
PLAU		peptidase	Inhibited	-2.444	2.60E-03	ABCG1,ANG,CCL2,CCL5,EGFR,FCGR1A,GJA1,HSPA5,IL1B,IL6,MMP9,NPY,OAS1,PIM3,S100A8,S100A9,SNAI1	APP,CEBPA,ELK1,ERK1/2,ESR1,FOS,JUN,Mapk,NFKB1,NFkB (complex),PLAU,PLAUR,RELA,SMAD3,SP1,STAT1,STAT3,TP53
BRAF	0.847	enzyme		-0.963	2.63E-03	CDKN1A,CSF1,CXCL10,CXCL8,EGR1,IL1B,IL6,ITGB1,MMP9,RND3,SERPINE2,THBS1,VHL,XIAP	BRAF,EGFR,ESR1,JUN,Mek,NFKB1,NFKB2,NFKBIA,NFkB (complex),P38 MAPK,RELA,RELB,SMAD3,SP1,SRF,STAT1,STAT3,TP53
ADRA1B		G-protein coupled receptor			2.63E-03	CDKN1A,CEBPD,COL3A1,CREM,CSRP2,EGR1,EGR2,IL6,IL6ST,LIF,NPY,PPP3CA,TMPO,VEGFA	ADRA1B,ADRA1D,CEBPA,CTNNB1,FOS,JUN,LEP,NFKB1,NFKBIA,NFkB (complex),PRKCE,RELA,Ras,STAT1,STAT3,TP53
IGF2		growth factor		-1.346	2.65E-03	AREG,CCNG2,CDKN1A,CORO2B,CXCR4,DDIT3,EGR1,EGR2,GPANK1,GRN,H19,IER3,IFITM2,IGFBP4,IGFBP6,IL6,JUNB,KLF9,MMP11,PFDN6,PIK3R1,PIM1,PTGS2,RGS16,RRM2,SATB1,SEPP1,SKAP2,SOCS3,SPP1,TGFBI,TOMM40,ULK2,VEGFA,XRN1	CEBPB,Creb,ELK1,FOS,IGF1,IGF2,IKBKB,INSR,Ins1,NFKB1,NFKBIA,NFkB (complex),PDX1,PPARA,PPARG,RELA,SREBF1,STAT3,STAT5A,TP53
TNFRSF8		transmembrane receptor		0.792	2.65E-03	CASP1,CCL22,CDKN1A,CTSC,CXCL8,CXCR4,GCLC,GZMB,IFI16,IL10,JUNB,MAP4K3,MRTO4,NKG7,PDPN,PRF1	ERK1/2,IL13,JUN,NFKB1,NFKB2,NFKBIA,NFkB (complex),P38 MAPK,REL,RELA,RELB,SMAD3,SP1,STAT3,STAT6,TNFRSF8
Pln		other			2.65E-03	AK1,ALDOA,ANXA2,ATP2B1,DES,FABP3,HRAS,HSP90B1,ITGB1,MYL6,PGK1,PRKCB,PRKCE,RRAS,TPI1,VLDLR
plicamycin		chemical drug		0.254	2.67E-03	ABCA1,ADAMTS4,AHR,ATP7A,BAK1,CCL2,CDKN1A,COL1A1,COL1A2,CYBRD1,CYP4V2,DNM1,EGFR,FOXO3,GFRA2,ID1,IGFBP4,MIF,PROM1,SERPINE2,SLC40A1,SOCS3,TIMP1	CEBPB,EGR1,ESR1,HDAC1,Histone h3,IRF3,JUN,MYC,RELA,RNA polymerase II,SMAD2,SMAD3,SMAD4,SP1,SP3,STAT3,TGFBR2,TP53,TP73,plicamycin
JAK inhibitor I		chemical - kinase inhibitor		0.853	2.70E-03	C3,CCL26,CCND2,CXCL10,CXCL6,CXCL9,MMP9,PTGS2,TIMP1	CEBPA,CEBPB,FOXP3,IRF8,IRF9,JAK inhibitor I,JAK2,JUN,NFKB1,NFKBIA,NFkB (complex),RELA,STAT1,STAT2,STAT3,STAT6
geranylgeranyl pyrophosphate		chemical - endogenous mammalian		-0.963	2.70E-03	ABCA1,BAX,CCL2,CCNE1,IL1B,MMP9,PTGS2,VCAM1,VEGFA	APP,ERK1/2,IL18,JUN,NFKB1,NFKBIA,NFkB (complex),NR1H2,P38 MAPK,PPARA,RELA,SMAD3,SP1,STAT3,TP53,geranylgeranyl pyrophosphate
HSPD1	-0.781	enzyme		-1.598	2.70E-03	BAX,HSPD1,IL10,IL12B,IL1B,IL6,NFATC2,SOCS3,VCAM1	ATP,CSF2,ERK1/2,HSPD1,JUN,Jnk,NFKBIA,NFkB (complex),NR3C1,P38 MAPK,PPARG,RELA,SMAD3,SP1,STAT1,STAT3,TP53
TRPV4		ion channel	Inhibited	-2.376	2.70E-03	CCL5,CXCL10,CXCL6,IL6,SOCS3,THBS1,TIMP1,TLR2,VCAM1	ATP,CCL5,CXCL2,IL6,JUN,NFkB (complex),NR3C1,RELA,STAT1,STAT3,TRPV4
Stat3-Stat3		complex	Inhibited	-2.397	2.70E-03	A2M,CDKN1A,FTL,LBP,POMC,SOCS3,SOD2,VEGFA,WNT5A	CCND1,CDKN1A,E2F4,JUN,MYC,NFkB (complex),NOTCH1,RB1,SP1,STAT3,Stat3-Stat3,TP53
HDL		complex		1.348	2.79E-03	ABCG1,ADIPOQ,CCL2,CCL5,CD40LG,IL1B,ITGAV,ITGB1,PTGS2,SELP,VCAM1	HDL,IL1,JUN,LDL,NFKB1,NFKBIA,NFkB (complex),Nr1h,P38 MAPK,RELA,Rxr,SMAD3,SREBF1,STAT1,STAT3
STUB1		enzyme		0.606	2.79E-03	ACTA2,CDC25C,CDKN1A,FBL,FOXO1,IL6,JUNB,KLHL24,RBL2,TAGLN,VEGFA	AHR,CEBPB,CTNNB1,ERBB2,JUN,MYC,NFKB1,NFKBIA,NFkB (complex),PTEN,RELA,SMAD3,SMAD4,SMAD7,SP1,STAT3,STUB1,TP53,TP73,estrogen receptor
salvin		chemical toxicant		1.261	2.90E-03	CCL2,CCNE1,CD14,CXCL8,EGR1,IL6,ITGAM,MMP9	EGFR,ERK1/2,ESR1,FOS,JUN,NFKB1,NFKB2,NFKBIA,NFkB (complex),P38 MAPK,RELA,SMAD3,SP1,STAT3,TP53,salvin
Ras homolog		group		-0.216	2.90E-03	ABCA1,CDKN1A,EGR1,ITGAV,ITGB1,MMP9,PDGFRA,PTGS2	AKT1,CTNNB1,ESR1,IL1B,IL6,JUN,MAPK8,NFKB1,NFKBIA,NFkB (complex),NR3C1,P38 MAPK,RELA,Ras homolog,SMAD3,SP1,STAT1,STAT3
LIPG	-0.913	enzyme		-0.251	2.90E-03	ABCA1,BCL2,CCL2,CSF1,IL10,IL1B,IL6,VEGFA	APOE,CTNNB1,HDAC1,HDAC4,JUN,LDL,LIPG,NFKB1,NFKBIA,NFkB (complex),RELA,SP1,SREBF1,STAT1,STAT3,docosahexaenoic acid,epigallocatechin-gallate,tributyrin
PDPK1	0.975	kinase		-0.313	2.90E-03	A2M,BCL2,CDKN1A,CXCL10,CXCL8,IL6,SELL,SNAI1	AMPK,Akt,Creb,E2F1,EGR1,ERK,FOXO1,JUN,NFKB1,NFKB2,NFKBIA,NFkB (complex),PDPK1,PPARG,PPARGC1A,RELA,RUNX2,SIRT1,SMAD3,STAT1,STAT3
tripterine		chemical - endogenous non-mammalian		-1.318	2.90E-03	BAG3,DNAJB1,DNAJB9,HSPA1A/HSPA1B,HSPH1,IL1B,TCP1,VCAM1	ATF3,CEBPB,HSF1,HSF2,IL18,JUN,NFKB1,NFKBIA,NFkB (complex),RELA,STAT3,tripterine
IGF2BP1		translation regulator		-1.808	2.90E-03	COL1A1,COL1A2,COL6A3,CYFIP2,KRAS,LGALS1,LUM,SERPINH1
F10		peptidase		-1.951	2.90E-03	CCL2,CXCL8,EGR1,IL6,MIF,TNFAIP3,VCAM1,VEGFA	EGR1,ESR1,F10,F2,F2R,HGF,JUN,MAPK8,NFKB1,NFKBIA,NFkB (complex),NR3C1,PROC,RELA,SMAD3,SP1,STAT3
glycine		chemical - endogenous mammalian		-0.240	2.91E-03	CCNE1,CDKN1A,IL10,IL1B,ITGAM,TLR4,VEGFA	CREB1,Creb,ERK,IL1B,IRF1,JUN,L-glutamic acid,NFATC2,NFKB1,NFKBIA,NFkB (complex),RB1,RELA,RUNX2,SMAD3,STAT1,STAT3,TLR4,glycine,nitric oxide
Rhox5		transcription regulator		-0.426	2.91E-03	ADIPOQ,HPRT1,JAZF1,NPM3,PTPRU,RETN,SLC22A4
miR-205-5p (and other miRNAs w/seed CCUUCAU)		mature microRNA		-0.479	2.91E-03	HRAS,INPPL1,MED1,PARK7,PRKCE,VEGFA,ZEB1
mir-144		microRNA		-1.134	2.91E-03	ABI1,ADAM10,EMC4,ETS2,RASA1,YWHAZ,ZNF148
Hmgb1		transcription regulator		-1.910	2.91E-03	BCL2,CDKN1A,IL10,IL1B,IL6,NEFL,TUBB3	CREBBP,CTNNB1,Creb,ESR2,Hmgb1,IL1A,JUN,MMP9,NFKB1,NFKBIA,NFkB (complex),NOTCH1,Pam3-Cys-Ser-Lys4,RELA,STAT3,TP53
P2RX7	0.859	ion channel	Inhibited	-2.165	2.91E-03	BAX,CCL2,CCL20,CXCL10,IL1B,IL6,TNFRSF1A	Creb,ERK1/2,IL1,IL18,JUN,NFKB1,NFKBIA,NFkB (complex),P2RX7,P38 MAPK,RELA,SMAD3,SP1,STAT3,prostaglandin E2
1-methyl-4-phenyl-1,2,3,6-tetrahydropyridine		chemical toxicant	Inhibited	-2.031	3.01E-03	BAX,BCL2,CASP1,CLDN1,EGR1,EGR3,FOSB,HOMER1,HSPB1,IL1B,IL6,LIF,OSM,PARK7,PAWR,PTGS2,TLR4,TNFRSF1A	1-methyl-4-phenyl-1,2,3,6-tetrahydropyridine,ESR1,IL10,IL1B,JUN,MAPK8,NFKB1,NFKBIA,NFkB (complex),NR3C1,PPARA,PTGS2,RELA,STAT3,TP53
chloroquine		chemical drug		1.343	3.05E-03	CCL5,CXCL10,CXCL8,FOXO1,GJA1,IL12B,IL1B,IL6,LIFR,SOCS3,TNFSF13B,TXN	CEBPB,IL12 (complex),IL12B,IRF1,IRF3,IRF5,IRF7,JUN,NFKB1,NFKBIA,NFkB (complex),P38 MAPK,RELA,SMAD3,STAT1,STAT3,TLR3,TLR9,chloroquine
NCOR2		transcription regulator		1.067	3.05E-03	ADIPOQ,AXIN2,BCL2,C3,CDKN1A,CXCL8,IL1B,IL6,OSM,PLIN1,POMC,PTGS2	CEBPA,ESR1,ESR2,FOS,JUN,NCOR2,NFkB (complex),PPARA,PPARG,RELA,SMAD3,SP1,STAT3,estrogen receptor,mifepristone,tamoxifen
nitrofen		chemical toxicant		0.653	3.05E-03	AGTRAP,AQP1,EGR1,FGFR2,HYOU1,ITGA6,S1PR2,SCNN1A,TGFB1I1,TGFBR3,TIMP2,VEGFA
ERG		transcription regulator		1.800	3.06E-03	ABCC4,ADD1,ARHGEF6,AXIN2,BDKRB1,COLGALT1,CXCL8,CXCR4,DIP2A,DSTN,EGFL7,EPB41L3,ETS1,FMNL3,FOSB,GMFB,GUCY1B3,ITGA6,LEF1,MMP9,NFIL3,NRCAM,PIM1,PLAT,PTPN11,PTPN22,RALGPS2,RAPGEF1,RAPGEF5,RASA2,RASSF1,ROCK2,RRAS,SLC24A1,SOX4,SPARC,SPP1,TGFB1I1,THBS1,UTRN	Akt,BRAF,CREBBP,ELK1,ERG,ETS1,FOS,JUN,NFKB1,NFKBIA,NFkB (complex),RELA,SP1,TP53
Pdgf (complex)		complex	Inhibited	-2.150	3.08E-03	BAX,BCL2,CCL2,CCND2,CDKN1A,COL4A1,CYBA,EDN1,EGFR,EGR1,EIF2S1,EIF4E,FOSB,FOXO1,FOXO3,GJA1,JUNB,NOV,PTGS2,SPARC,TIMP1,VCAM1,VEGFA	CTNNB1,EDN1,ELK1,ERK1/2,ESR1,FOS,JUN,Mapk,NFKB1,NFKBIA,NFkB (complex),P38 MAPK,Pdgf (complex),RELA,SMAD3,SP1,STAT3,TP53
calphostin C		chemical - kinase inhibitor		1.321	3.13E-03	ABCB1,ACTA2,BCL2,CCL2,CDKN1A,CXCL8,ETS1,HSP90B1,HSPA5,IL6,MMP9,P4HB,PDIA4,PTGS2,S100A8,SOD2,VEGFA	Creb,ELK1,ESR1,FOS,JUN,MAPK14,Mapk,NFKB1,NFKB2,NFKBIA,NFkB (complex),PRKCD,PRKCE,RELA,STAT3,calphostin C
trichloroethylene		chemical toxicant		1.000	3.21E-03	ANPEP,ARHGAP18,CD63,CITED2,COL1A1,COL3A1,EGR1,GSTO1,LTBR,MTPN,PROC,PTPRF,SLC16A1,SPARC,STOM,TNFRSF1A
benzene		chemical toxicant		0.811	3.21E-03	ANPEP,ARHGAP18,CD63,CDKN1A,CITED2,COL1A1,COL3A1,EGR1,LTBR,MTPN,PROC,PTPRF,SLC16A1,SPARC,STOM,TNFRSF1A
CpG ODN 1826		chemical reagent		-1.559	3.21E-03	CCL2,CCL5,CD14,CD83,CXCL10,CXCL8,CYBA,DLL4,IL10,IL12B,IL1B,IL6,IRF7,NCF1,REL,TLR4	CpG ODN 1826,Creb,IL1B,IRF1,IRF3,IRF7,Interferon alpha,JUN,MAPK14,NFKB1,NFKBIA,NFkB (complex),P38 MAPK,RELA,SMAD3,STAT1,STAT3,TNF
tert-butyl-hydroquinone		chemical reagent		0.552	3.22E-03	AGL,ATF3,BCL2,CHML,DYRK2,EMILIN1,FOSL1,FOSL2,FTL,GCLC,GSS,HSPA5,IL10,ITGAM,JUNB,MAF,NUP153,RASSF2,WNT5A,ZFP36L2	CEBPB,EGR1,ESR1,FOS,HMOX1,JUN,MAPK8,NFkB (complex),NR3C1,NRF1,P38 MAPK,RELA,SMAD3,SP1,STAT1,STAT3,TP53,tert-butyl-hydroquinone
IL33	-0.617	cytokine		-0.339	3.22E-03	ABCA1,ABCG1,ADAMTS1,APOE,CCL17,CLEC4E,CXCL10,CXCL8,CXCR2,DEFB4A/DEFB4B,EGR2,HCK,IL10,IL1B,IL6,ITGAM,PLCG1,PLIN2,REL,TFEC	CCL2,IL13,IL33,Immunoglobulin,JUN,NFATC1,NFKB1,NFKBIA,NFkB (complex),RELA,SMAD3,STAT1,STAT3,STAT6,TNF
AGTR2		G-protein coupled receptor		1.213	3.25E-03	BAX,BCL2,CCNE1,CDK4,COL3A1,OLR1,PIK3R1,POMC,TGFBR1,ZEB1	AGTR2,Akt,BCL2,BRCA1,CDK2,Creb,E2F1,E2F4,EGFR,ERK,ESR1,FOS,JUN,NFKB1,NFKBIA,NFkB (complex),RB1,RELA,SMAD3,SP1,STAT3
bufalin		chemical reagent		-0.378	3.25E-03	BCL2,BMI1,CBLB,CDK4,DDIT3,EGR1,HSPA5,NPHS1,TIAM1,YWHAZ	AMPK,Creb,EGR1,EIF2AK3,ERK,ERK1/2,ESR1,FOXO1,FOXO3,JUN,MAPK8,NFE2L2,NFKBIA,NFkB (complex),NR3C1,PPARGC1A,RELA,SMAD3,SP1,STAT1,STAT3,TP53,bufalin
BAK1	-0.622	other		-1.373	3.25E-03	APAF1,CCL5,CXCL10,DNAJB9,EDEM1,IFITM2,IL6,IRF7,PDIA6,XBP1	BAK1,BAX,CREBBP,IRF3,IRF7,JUN,Jnk,NFE2L2,NFKB1,NFKB2,NFKBIA,NFkB (complex),PARP1,PPARG,RELA,STAT1,STAT3,TP53,TRAF2
Nuclear factor 1		group			3.25E-03	ALDOA,CHI3L1,COL1A1,DDIT3,GSS,GUCY1B3,HSD11B2,ID1,PKLR,TNFSF18
mir-1		microRNA		1.929	3.26E-03	ADD1,ADPGK,ANXA2,CCND2,EDN1,FBXO32,GJA1,HSPD1,MTX1,RASA1,RHEB,TAGLN2,UTRN,VEGFA
omeprazole		chemical drug			3.26E-03	A2M,ABCC3,ADORA2A,CCL26,CDKN1A,CNN1,CXCR4,EGR1,FST,ITGA6,NTRK2,POR,PRRX2,WFDC1	AHR,CEBPB,Creb,EGR1,ELK1,GAST,RELA,SMAD4,SP1,STAT3,TP53,omeprazole
Bay 11-7082		chemical - kinase inhibitor	Activated	2.437	3.26E-03	ADORA2A,CCL2,CCL5,CD83,CHI3L1,CXCL8,GJA1,HSPA5,IL10,IL6,MMP9,PIM1,PRKCDBP,PTGS2,SOD2	Bay 11-7082,ERK1/2,IL1B,JUN,NFKB1,NFKBIA,NFkB (complex),P38 MAPK,RELA,SMAD3,SP1,STAT3,TNF,Tnf (family)
TAF4	0.489	transcription regulator		0.000	3.31E-03	ABI1,ABL2,AREG,BCL6,BRAF,CLDN1,DCN,EGFR,ETS1,FMOD,GREM1,IL1RN,ITGA6,LUM,MAFF,MAP3K6,OAS1,OLFML3,SPP1,TAF12,TGM3,THBS1
ATN1		transcription regulator			3.31E-03	ACKR1,ATP1B3,BCL6,BMP1,BTG3,CBFB,DLG1,DLG4,DPYSL3,EBF1,ETV1,IFI16,JUP,KAT2A,NEFL,NPTX1,PRKACB,PSME1,PTPN22,PTPRF,RGS16,SATB1,SMC2,SOX4,SPP1,STMN1,THRSP,TIAM1,TM4SF1,TUBA4A
ARNT2		transcription regulator		0.000	3.36E-03	ABCG1,ABI1,ANG,ANGPTL4,APOE,AQP7,ARID1A,CBFB,CCR1,CYBA,EGFR,EGR1,EIF5A,ELK4,ELL2,FNBP1,GPX3,GZMH,HOMER1,IFI16,IGFBP4,IL6R,LAMB3,LIFR,MRPL37,MSC,MTPN,NDUFA1,NFATC2,NFE2,NUDC,PGK1,PLA2G5,POLD4,PTPN22,RBL2,SELENBP1,SMAD3,ST6GALNAC6,STRN,TYROBP,VEGFA
8,9-epoxyeicosatrienoic acid		chemical - endogenous mammalian		0.447	3.40E-03	ADIPOQ,EGFR,MMP9,NME1,PLAT	8,9-epoxyeicosatrienoic acid,Akt,CEBPA,CEBPB,HIF1A,Insulin,JUN,NFKB1,NFKBIA,NFkB (complex),PPARA,PPARG,RELA,SP1
JUP	0.953	other		0.000	3.40E-03	AXIN2,BCL2,NRCAM,PML,SATB1	CTNNB1,HDAC1,JUN,JUP,RUNX2,SMAD3,SMAD4
UCN2		other		-0.669	3.40E-03	BCL2,CCL2,CXCL8,POMC,TLR4	AMPK,Akt,EGR1,ESR1,FOXO1,IL6,IRF1,JUN,NFATC2,NFKB1,NFKBIA,NFkB (complex),PPARGC1A,RELA,STAT1,STAT3,TLR4,TP53,UCN2,beta-estradiol
U46619		chemical reagent		-1.067	3.40E-03	CCL2,CXCL8,INSR,SELP,TIMP2	Akt,CTNNB1,CYR61,Ca2+,Fibrinogen,HIF1A,ITGB1,JUN,NFKB1,NFKBIA,NFkB (complex),RELA,SP1,STAT1,STAT3,STAT5A,U46619
PNPT1	-1.128	enzyme		-1.177	3.40E-03	CCL5,CDKN1A,CXCL8,IL6,TNFRSF1A	EIF2AK2,IRF1,IRF3,JUN,NFKB1,NFKB2,NFKBIA,NFkB (complex),PNPT1,RELA,STAT1,STAT3,TP53
NEK6		kinase		-1.342	3.40E-03	CITED2,CXCL10,FGL2,IL6,PTGS2	CEBPA,NEK6,NFKB1,NFkB (complex),RELA,STAT1,STAT3
BTC	0.811	growth factor		-1.342	3.40E-03	CXCL8,HAS2,ITGAM,MMP9,PTGS2	BTC,Creb,EGF,EGFR,EGR1,ERK1/2,ESR1,JUN,MAPK14,NFKB1,NFkB (complex),PI3K (complex),RELA,SMAD3,SP1,STAT3
LAMA2		other			3.40E-03	ACTA2,DES,MBP,MMP9,PAG1	LAMA2,SMAD1,SMAD2,STAT3,TP53,heparin
hexamethoxyflavone		chemical toxicant	Activated	2.197	3.40E-03	CXCL8,IL6,MMP9,PTGS2,VCAM1	Akt,BCL2,Creb,ERK,FOS,JUN,NFKB1,NFKBIA,NFkB (complex),RELA,SMAD3,STAT3,hexamethoxyflavone,prostaglandin E2
PRDX1	-0.714	enzyme	Activated	2.000	3.40E-03	BAX,CD9,ECM1,PTGS2,SELP	NFKB1,NFKB2,NFKBIA,NFkB (complex),PPARA,PRDX1,PTGS2,RELA,SP1,STAT3,TP53,reactive oxygen species
saturated fatty acid		chemical - other	Inhibited	-2.000	3.40E-03	C1QTNF5,CCL2,IL10,IL6,PTGS2	Creb,ERK,IRF1,IRF3,JUN,NFATC2,NFKB1,NFKB2,NFKBIA,NFkB (complex),RELA,RELB,SMAD3,STAT1,STAT3,TLR2,TLR4,Tlr,saturated fatty acid
ELAVL1		other		-1.600	3.40E-03	ATF3,CCL8,CCNE1,CD83,CDKN1A,DCN,GSS,HOMER2,IL6,NDUFB8,PCGF2,PSMB4,PTGS2,RPN2,SNRPG,TAF9,TIA1,TIMM17A,VEGFA	CTNNB1,ELAVL1,HIF1A,JUN,MMP9,MYC,NFKB1,NFkB (complex),NOS2,NOTCH1,P38 MAPK,RELA,SMAD3,STAT3
haloperidol		chemical drug		0.036	3.53E-03	ADORA2A,BAX,BCL2,DLG4,EGR1,FOSB,GSK3B,HOMER1,KRAS,NTRK1,NTRK2,POMC,PRKAR2B,PRKCE,QKI,RASA1,SDHB,SIGMAR1,SLC5A7,VEGFA,WNT5A	AKT1,CREB1,CREBBP,CTNNB1,Creb,DRD1,ESR1,ETS1,FOS,HTT,JUN,L-glutamic acid,NFKB1,NFKBIA,NFkB (complex),Pka,RB1,RELA,RUNX2,SP1,STAT1,haloperidol
okadaic acid		chemical toxicant		-1.868	3.53E-03	ANXA1,ATF2,BCL6,CCND2,CCNG2,CDK4,CXCL8,EGR1,ELN,FOSB,FOSL2,IL1B,IL1RN,IL6,JUNB,MMP9,PIM1,PTGS2,SPP1,THRSP,TK1	AMPK,EGFR,EGR1,ESR1,FOXO1,FOXO3,JUN,NFKB1,NFKBIA,NFkB (complex),P38 MAPK,PI3K (complex),PPARGC1A,RELA,SIRT1,SMAD3,SP1,STAT1,STAT3,TP53,okadaic acid
RUNX1		transcription regulator		1.201	3.55E-03	BAX,BCL2L12,BTG2,CD34,CDKN1A,CHI3L1,CSF1,CTSG,IL10,IL7R,ITGAL,JUP,NFE2,NTRK1,PRKCB,S100A9,SLC22A4,SOX5,SPP1,TIMP1,UGCG,UPP1,VEGFA	CEBPA,CEBPB,CREBBP,ESR1,FOS,GATA1,HDAC1,IRF8,JUN,NFKB1,NFKBIA,NFkB (complex),NR3C1,PGR,PPARG,RELA,RUNX1,SP1,SPI1,STAT3,TP53,progesterone
green tea polyphenol		chemical drug		1.154	3.64E-03	ADIPOQ,ANXA1,BAX,CDKN1A,DLG4,IL1B,IL6,MMP9,PIK3R1,PTGS2,VEGFA	ELK1,ERK1/2,ESR1,FOS,HMGB1,JUN,Mapk,NFKB1,NFKBIA,NFkB (complex),NR3C1,P38 MAPK,PRKCD,RELA,SMAD3,SP1,STAT3,green tea polyphenol
PLAUR		transmembrane receptor		0.204	3.64E-03	ANG,CCL2,CCL5,CDK4,CTSB,ITGA6,ITGAM,ITGAV,ITGB1,MMP9,SNAI1	CREB1,CTNNB1,ERK1/2,FN1,IL6,JUN,NFKB1,NFKBIA,NFkB (complex),PLAU,PLAUR,REL,RELA,RUNX2,SMAD3,SP1,STAT1,STAT2,STAT3,VTN
RARG		ligand-dependent nuclear receptor		-0.022	3.64E-03	ABCA1,COL4A1,CRYAB,EGR1,EGR2,HAS2,IL6,LAMB1,MMP11,STRA6,UBA7	CEBPA,CEBPB,CREBBP,Creb,ETS1,FOS,HDAC1,IRF1,JUN,NFKB1,NFkB (complex),RARB,RARG,RELA,RNA polymerase II,Rxr,STAT1,STAT3,alitretinoin,isotretinoin,tretinoin
LIF	-0.789	cytokine	Inhibited	-3.344	3.70E-03	A2M,ACTA2,AREG,ARID1A,BATF,CCNE1,CD34,CD9,CDKN1A,CEBPD,COCH,CXCL10,CXCL8,GPCPD1,HPSE,IFI16,IL1B,IL6,IL6ST,JUNB,LBP,LIFR,NMI,NPY,PAX6,PELI1,PIM1,PIM3,POMC,PTGS2,SOCS3,SOD2,SPP1,TIMP1,TMEM176A,TMEM176B,TNFRSF11B,VEGFA,WNT5A,XBP1	CEBPA,CEBPB,CTNNB1,Ca2+,HDAC1,IRF8,IRF9,JUN,LIF,NFKB1,NFkB (complex),RELA,RNA polymerase II,SP1,STAT,STAT1,STAT2,STAT3
KEAP1		transcription regulator		-0.503	3.72E-03	AHR,ATP6V0D2,BCL2,GCLC,IL6,MMP9,MST1R,PRDX1,TBXAS1	15-deoxy-delta-12,14 -PGJ 2,BAX,Creb,IKK (complex),IRF3,JUN,KEAP1,NFE2L2,NFKB1,NFKBIA,NFkB (complex),RELA,SP1,TP53,reactive oxygen species
PD 123319		chemical drug		-0.634	3.72E-03	BAX,COL1A1,CYBA,FOSL2,POMC,PTGS2,SPP1,TIMP1,VEGFA	AGT,Akt,CREB1,EGR1,JUN,NFKB1,NFKBIA,NFkB (complex),PD 123319,PRL,RELA,SMAD3,SP1,STAT3,STAT5A,norepinephrine
Smad		complex		-0.913	3.72E-03	ANGPTL4,CDKN1A,COL1A1,COL1A2,ID1,INPP5D,SMAD7,VEGFA,WNT5A	EGFR,ESR1,HIF1A,NFkB (complex),NOTCH1,RB1,RUNX2,SMAD3,SP1,STAT3,Smad,VHL
PLK4		kinase		-1.000	3.72E-03	CITED2,CMPK2,CXCL10,EDN1,FGL2,IFIT2,IL1B,MARCO,PLAT
NFYA		transcription regulator		-0.607	3.77E-03	ABCB1,APAF1,BCL2,CDC25C,CDKN1A,COL1A2,COL5A3,EGR1,FGFR2,GADD45B,HSPA5,JUNB,LMAN1,LPIN1,PGK1,PPP1R15A,RRM2,THOP1,THRSP,TOP2A	BRCA1,ESR1,Histone h3,IRF3,MYC,NFYA,NFkB (complex),RELA,RNA polymerase II,SP1,STAT1,STAT3,TP53
WNT1		cytokine		0.438	3.81E-03	ACTA2,AXIN2,CCND2,CDKN1A,DHFR,DKK1,DLL4,EGR1,EIF4E,EIF4EBP1,EIF4EBP2,EIF5A,EIF5B,ETS2,FZD2,GRN,ISLR,JUNB,LEF1,LY6E,PDPK1,PTGS2,RBL2,SPP1,STRA6,TLE1,XIAP	Akt,CTNNB1,EGFR,ERBB2,ESR1,HDAC1,JUN,NFKB1,NFKBIA,NFkB (complex),RELA,RUNX2,SMAD3,SMAD4,SP1,STAT3,TP53,WNT1,estrogen receptor
lovastatin		chemical drug	Inhibited	-2.027	3.81E-03	ABCA1,ADAM10,ADIPOQ,AGPAT6,APOE,ATF3,BCAR1,BCL2,CCL2,CDK4,CDKN1A,DDIT3,EBNA1BP2,GPX3,IL10,IL1B,IL6,MKI67,NFKBIB,PLAT,PTGS2,SDC4,SLC16A7,SMAD3,TFPI,TNFRSF11B,XIAP	JUN,LDL,NFKB1,NFKBIA,NFkB (complex),P38 MAPK,RELA,SMAD3,STAT1,STAT3,TNF,lovastatin,paclitaxel
RWJ 67657		chemical - kinase inhibitor		1.982	3.86E-03	ACTA2,CXCL8,IL1B,PTGS2	Creb,FOS,JUN,MAPK14,NFkB (complex),P38 MAPK,RELA,RWJ 67657,SMAD3,SP1,STAT3,TP53
CYB5R4		enzyme		1.981	3.86E-03	ATF3,DDIT3,HSPA5,XBP1	CEBPB,CYB5R4,HIF1A,Insulin,PPARA,PPARG,SP1
AGI-1067		chemical drug		1.980	3.86E-03	CCL2,IL1B,IL6,VCAM1	AGI-1067,CEBPB,HIF1A,Insulin,PPARA,PPARG,SP1
Hrg		other		1.000	3.86E-03	CCL2,CCL22,IL10,MMP9
ST8SIA1		enzyme		1.000	3.86E-03	CCNE1,CDKN1A,EGFR,MMP9	CTNNB1,EGFR,ELK1,ESR1,JUN,MAPK1,MMP9,NFKB1,NFKBIA,NFkB (complex),NOTCH1,RELA,SMAD3,SP1,ST8SIA1,STAT1,STAT3
CV 3988		chemical reagent		1.000	3.86E-03	CCL2,IL6,ITGAV,ITGB1
canrenoate potassium		chemical drug		0.152	3.86E-03	EDN1,PTGS2,SPP1,STRN
TP53INP1	1.114	other		0.000	3.86E-03	BAX,CDKN1A,SPARC,TP53INP1	CEBPB,JUN,MYC,STAT3,TP53,TP53INP1,TP73
CLEC6A	-1.202	transmembrane receptor		-1.000	3.86E-03	IL10,IL12B,IL1B,IL6	CEBPB,CLEC6A,IFNG,IL10,IL12B,IL17A,IRF1,NFKB1,NFKBIA,NFkB (complex),RELA,STAT1,STAT3,TNF
SF1		transcription regulator		-1.000	3.86E-03	ACTA2,CNN1,COL1A1,MYL6
TNFRSF10A		transmembrane receptor		-1.131	3.86E-03	CD14,IL12B,IL6,ITGAM	ESR1,JUN,Jnk,MAPK8,NFKB1,NFKBIA,NFkB (complex),NR3C1,P38 MAPK,PPARG,RELA,SMAD3,STAT3,TNF,TNFRSF10A
vanillyl-N-nonylamide		chemical drug			3.86E-03	ATF3,CCNG2,DDIT3,HSPA5	CTNNB1,Ca2+,JUN,NFkB (complex),RELA,SP1,vanillyl-N-nonylamide
FES	-0.508	kinase			3.86E-03	CSF1,CSF3R,ITGA4,ITGAM	CREBBP,FES,GATA1,HDAC1,IRF8,JUN,SPI1
CDH13		other			3.86E-03	ADIPOQ,AKT3,CDKN1A,SETD7	CDH13,CTNNB1,HDAC1,JUN,RUNX2,SMAD3,SMAD4
poly(U)RNA		chemical reagent			3.86E-03	CCL2,CXCL8,IL6,MX1	EIF2AK2,IL6,IRF1,IRF3,JUN,NFKBIA,NFkB (complex),RELA,STAT1,STAT3,Tlr,poly(U)RNA
EGTA acetoxymethyl ester		chemical reagent	Activated	2.000	3.86E-03	CXCL8,PTGS2,SERPINB2,VEGFA	Akt,EGTA acetoxymethyl ester,JUN,NFKB1,NFKB2,NFKBIA,NFkB (complex),RELA,STAT3
blinatumomab		biologic drug	Inhibited	-2.000	3.86E-03	CCL2,CXCL8,IL10,IL6
5-(3-chloro-4-(2,3-dihydroxy-propoxy)benzylidene)-2-propylimino-3-o-tolyl-thiazolidin-4-one		chemical drug	Inhibited	-2.000	3.86E-03	CCL2,HAS2,IL6,THBS1
alvocidib		chemical drug		0.422	3.87E-03	AIF1,BCL2,CCL2,CCNE1,CDKN1A,EGFR,ITGAM,RHOBTB2,TCEA1,TXN,VEGFA,XIAP	Akt,BCL2,CTNNB1,Creb,FOS,JUN,NFKB1,NFKBIA,NFkB (complex),P38 MAPK,RB1,RELA,SMAD3,SP1,STAT1,STAT3,TP63,alvocidib,caspase
MMP9	-1.062	peptidase		-0.689	3.96E-03	CCL22,CDKN1A,CLDN5,CTSB,CXCL6,CXCR4,DDIT3,EGFR,IL10,IL6,ITGB1,MMP9,SERPINE2,TIMP1,VEGFA	ERK1/2,IL1B,JUN,MMP9,NFKB1,NFKB2,NFKBIA,NFkB (complex),RELA,SMAD3,SP1,STAT3,TNF
FANCC		other			3.96E-03	AQP9,DKK1,HOMER1,HSPA4,IL1B,MX1,NR3C1,NUAK1,OAS1,PRKCB,PTGS2,PTX3,RND3,SCHIP1,SKAP2	CEBPA,FANCC,IFNG,IRF1,IRF8,IRF9,JAK1,JUN,Jnk,NFKB1,NFkB (complex),PPARG,RELA,STAT,STAT1,STAT2,STAT3,STAT5A
diphenyleneiodonium		chemical reagent	Activated	2.490	3.96E-03	ACTA2,CCL2,COL1A1,CXCL8,EGFR,GCLC,IL1B,IL6,MMP9,PDE5A,PTGS2,SELL,SOD2,TIMP1,VEGFA	Creb,ERK,FOS,JUN,Jnk,NFKB1,NFKBIA,NFkB (complex),PPARG,PRKCD,RELA,SMAD3,SP1,STAT3,TP53,diphenyleneiodonium,reactive oxygen species
E2F4		transcription regulator		0.369	3.97E-03	ALG5,ANLN,ATRX,BARD1,BCL2,BMI1,CASP4,CCNE1,CDC25C,CDKN1A,CKS1B,CKS2,COX7C,DHFR,EMC4,EXOSC8,H2AFZ,HLTF,HMGB3,HP,HSP90B1,MKI67,MRTO4,MYB,NPAT,PKN2,RBL2,RRM2,SLC3A2,SMC2,SMC4,SNRPC,STMN1,SUPT4H1,SUZ12,TEAD4,TK1,TMEM126A,TMPO,TOP2A,TOP2B,TP53INP1,UMPS,WDR76
baicalein		chemical - endogenous non-mammalian		1.422	3.99E-03	ABCB1,BAX,BCL2,CCL2,CXCL8,DDIT3,IL6,MMP9,PTGS2,RBL2,TIMP1,TIMP2,VCAM1	Akt,Creb,ERK,JUN,Jnk,NFKB1,NFKBIA,NFkB (complex),PPARG,RELA,SMAD3,SP1,STAT3,baicalein,reactive oxygen species
nitroprusside		chemical drug		0.544	3.99E-03	ADM,BCL2,EGR1,FMR1,FOXO1,HSD11B2,IFNGR2,PARP1,PTGS2,SLC1A4,TLR2,TNFRSF11B,VEGFA	ESR1,IL1B,JUN,MAPK8,NFKB1,NFKB2,NFKBIA,NFkB (complex),NR3C1,RELA,RELB,STAT3,TNF,nitroprusside
ITGB2		transmembrane receptor		0.522	3.99E-03	ACTA2,BDKRB1,CSF3,CXCL10,GADD45B,IL12B,IL6,ITGA4,ITGAL,MMP9,PTGS2,VCAM1,VEGFA	CHUK,Creb,IRF3,ITGB2,JUN,Jnk,MAPK14,NFKB1,NFKBIA,NFkB (complex),PPARG,RELA,STAT1,STAT3,lipopolysaccharide
apigenin		chemical - endogenous non-mammalian		1.504	4.00E-03	ABCB1,BAX,BCL2,CCL2,CCND2,CDK4,CDKN1A,CREM,CXCL8,GCLC,IL10,IL1B,IL6,MMP9,PTGS2,SLN,SOD2,TAGLN,VCAM1	Akt,CAT,ERK1/2,FOS,JUN,NFKB1,NFKBIA,NFkB (complex),RELA,SMAD3,SP1,STAT1,STAT3,TP53,apigenin
CNR1		G-protein coupled receptor		0.435	4.06E-03	ADIPOQ,ALPL,APOE,ATP5H,BCL11B,CEACAM1,CORO2A,CXCL10,DKK1,DYRK2,EOMES,GLO1,HPRT1,HSPA4,IL6,MESDC2,MSX1,NME2,NPHS1,NR3C1,PAX5,PAX6,PDGFRA,PIK3C2A,POMC,PTGS2,SLC25A26,SLC29A1,TIMP1	AMPK,CNR1,EGR1,ERK1/2,FOS,FOXO1,JUN,LEP,NFKB1,NFKBIA,NFkB (complex),PPARGC1A,RELA,SMAD3,SP1,STAT1,STAT3,TNF,rimonabant
MECP2		transcription regulator			4.08E-03	ABCB1,APOE,ASH1L,CAPG,DLG4,EGR1,GSTO1,HSPA5,JUNB,LMNA,MBP,PIKFYVE,PROM1,PTGS2,RASSF1,REST,SCN3A,SELK,SYN1,TFPI2,UQCRC1,VEGFA,YWHAZ
rimonabant		chemical drug		1.720	4.14E-03	ADIPOQ,CXCL8,IL1B,IL1RN,IL6,MMP9,NTRK1,PTGS2	AMPK,EGR1,ELK1,ERK1/2,FOXO1,JUN,Jnk,MAPK1,NFKBIA,NFkB (complex),P38 MAPK,PPARG,PPARGC1A,RELA,SMAD3,SP1,STAT1,STAT3,rimonabant
amino acids		chemical - endogenous mammalian		0.726	4.14E-03	ASNS,DDIT3,FOSB,GAPDH,IL6,JUNB,SLC7A1,THOP1	CEBPB,Creb,FOS,FOXO1,FOXO3,HIF1A,IGF1,Insulin,JUN,NFKB1,NFKBIA,NFkB (complex),PPARA,PPARG,RELA,SP1,STAT1,STAT3,TP53,TSC1,amino acids
BTRC		enzyme		-0.520	4.14E-03	ARNTL,AXIN2,BST2,CDKN1A,CXCL8,DLG1,IL1B,IL6	Akt,BCL6,BTRC,ESR1,ESR2,Hdac,IRF8,IRF9,JUN,NCOR2,NFKB1,NFKB2,NFKBIA,NFkB (complex),PPARG,REL,RELA,RELB,SNAI1,STAT1,STAT2,STAT3,TP53,TP63,TP73
9Z,11E-octadecadienoic acid		chemical - endogenous non-mammalian	Inhibited	-2.158	4.14E-03	EBF1,IL10,IL12B,IL6ST,NFAT5,PTGS2,SORBS1,THBS1	9Z,11E-octadecadienoic acid,CTNNB1,Creb,ERK,JUN,NFKB1,NFKB2,NFKBIA,NFkB (complex),PPARA,PPARD,PPARG,RELA,SMAD3,STAT3
ADRB		group		0.000	4.16E-03	ADAMTS4,ANGPTL4,ATF3,BAK1,BAX,CASP4,CCNE1,CDK4,CDKN1A,CRYAB,CXCL10,DDIT3,HSD3B7,HSPD1,IFIT3,JUNB,KLHL6,LPIN1,MMP9,NPM3,RAN,RBL2,RSAD2,SDPR,SLC40A1,SLC9A3R2,SLCO4A1,SMC1A,SRM,SRXN1	ADRB,CTNNB1,Ca2+,Creb,ERK,FOS,JUN,MAPK14,NFkB (complex),P38 MAPK,RELA,SMAD3,SP1,STAT3,TP53
geldanamycin		chemical - endogenous non-mammalian		-1.251	4.24E-03	APAF1,BAX,BCL2,BGN,BRI3,CCNT1,CDH24,CDK4,CEBPD,CNP,CXCL8,DBNDD2,DNAJB1,EGFR,EGR3,GJA1,HLA-DQA1,HSPA1A/HSPA1B,HSPA5,HSPD1,IFIT2,IL36RN,LGR6,MOK,NR3C1,PDPK1,PTGS2,RIPK3,SFMBT2,SYT2,ZC3H12D	ARNT,CTNNB1,Creb,EGR1,ERK,FGF2,FOS,HIF1A,JUN,Jnk,NFKB1,NFkB (complex),PPARG,RB1,RELA,SMAD3,SP1,STAT1,STAT3,TP63,caspase,geldanamycin
auranofin		chemical drug		1.964	4.26E-03	C3,CXCL8,GCLC,HP,IL6,PTGS2	IKBKB,IL6,IRF1,JAK2,JUN,NFATC2,NFKB1,NFKBIA,NFkB (complex),RELA,STAT1,STAT3,TLR4,auranofin
COL1A1	-2.155	other		0.000	4.26E-03	CCL2,CDKN1A,COL1A1,CXCR4,EDN1,VCAM1	COL1A1,CTNNB1,EGFR,ESR1,HIF1A,ITGB1,NFkB (complex),SMAD3,SP1,STAT1,STAT3,STAT5A
farnesyl pyrophosphate		chemical - endogenous mammalian		0.000	4.26E-03	ABCA1,LIPG,PTGS2,SELP,SMAD3,VCAM1	APP,CEBPA,ERK1/2,HRAS,JUN,NFKB1,NFkB (complex),NOTCH1,P38 MAPK,PPARA,PPARG,RELA,SMAD3,SP1,STAT3,TP53,farnesyl pyrophosphate
CXCL2		cytokine		-0.686	4.26E-03	CCL5,CXCL10,CXCR2,IL1B,IL6,ITGAM	CXCL2,JUN,NFKB1,NFKB2,NFKBIA,NFkB (complex),RELA,STAT3
NFKBIZ		transcription regulator		-0.806	4.26E-03	CCL17,CEBPD,CSF3,DEFB4A/DEFB4B,IL12B,IL6	FOS,IFNG,IRF1,Ige,JUN,NFKB1,NFKB2,NFKBIA,NFKBIZ,NFkB (complex),RELA,RELB,STAT1,STAT3,TNF
mir-451		microRNA		-0.816	4.26E-03	ABI1,EMC4,ETS2,RASA1,YWHAZ,ZNF148
GAB1		other		-1.075	4.26E-03	CCL5,CXCL10,EGR1,HRAS,IL1B,IL6	ERK1/2,ESR1,GAB1,HRAS,JUN,MAPK8,NFkB (complex),NOTCH1,NR3C1,P38 MAPK,RELA,SMAD3,SMAD7,SP1,STAT3,TP53,hyaluronic acid
clenbuterol		chemical drug		-1.455	4.26E-03	FBXO32,IL10,IL1B,IL1RN,SLC16A1,SOCS3	Akt,ERK1/2,JUN,NFKB1,NFKBIA,NFkB (complex),RELA,SMAD3,SP1,STAT3,clenbuterol
TRIM21	-0.622	enzyme	Activated	2.401	4.26E-03	CXCL10,IL12B,IL1B,IL6,IRF7,TRIM25	CREB1,CREBBP,CTNNB1,IKBKB,IRF1,IRF3,IRF7,IRF8,IgG,JUN,NFKB1,NFKBIA,NFkB (complex),RELA,RNA polymerase II,SPI1,STAT1,STAT3,TRIM21
IFRD1		other		1.726	4.30E-03	CTH,DES,EBP,MED21,NDUFA6,SHFM1,SPP1,SYN1,TK1,TOR2A
SERPINA1		other		0.863	4.30E-03	CCL2,CR2,DDIT3,HSPA5,IL10,IL1RN,RGS16,TLR2,TLR4,XBP1	CEBPB,Creb,HIF1A,IGF1,Insulin,JUN,LDL,NFKB1,NFKBIA,NFkB (complex),PPARA,PPARG,RELA,SERPINA1,SP1,STAT1,STAT3,TNF
PTX3	-3.636	other		0.411	4.30E-03	CCL2,CCL5,CXCL8,EGR2,EGR3,IL1B,IL6,MMP9,TLR2,TLR4	CEBPB,IL6,JUN,NFKB1,NFKB2,NFKBIA,NFkB (complex),PTX3,REL,RELA,STAT1,STAT3,TP53,TP63,TP73
TIRAP		other		-1.369	4.30E-03	CCL5,CXCL10,CXCL6,CXCL8,IL10,IL12B,IL1B,IL6,PTGS2,VCAM1	ERK1/2,IRF1,JUN,MYD88,NFATC2,NFKB1,NFKB2,NFKBIA,NFkB (complex),P38 MAPK,RELA,SMAD3,SP1,STAT1,STAT3,TIRAP,TLR4
IDH1		enzyme			4.30E-03	CLDN3,CREB3L1,DDIT3,EDEM1,EGR1,PGK1,PPP1R15A,RETN,SERPINH1,ZEB1	CEBPB,ESR1,HIF1A,Histone h3,IDH1,IRF3,Insulin,PPARA,PPARG,RELA,RNA polymerase II,SP1
dipyridamole		chemical drug		1.633	4.38E-03	CCL2,IL6,MMP9,PTGS2,SPP1,TIMP1,TIMP2	CREBBP,CTNNB1,Creb,ESR2,JUN,NFE2L2,NFKB1,NFKB2,NFKBIA,NFkB (complex),RELA,SPP1,STAT3,TP53,dipyridamole,nitric oxide
SIRPA	-1.084	phosphatase		0.734	4.38E-03	CCL5,CD63,CSF3,CXCL8,IL12B,IL6,POMC	CEBPA,Creb,JAK3,JUN,Jnk,NFKB1,NFKBIA,NFkB (complex),PPARG,RELA,SIRPA,STAT1,STAT3,STAT5A,STAT6,SYK
oxysterol		chemical - endogenous mammalian		0.152	4.38E-03	ABCA1,ABCG1,APOE,CCL2,CXCL8,NR1H3,TIMP1	IL1A,JUN,NFKB1,NFKBIA,NFkB (complex),NR1H2,Nr1h,PPARA,PPARGC1A,RELA,Rar,Rxr,SMAD3,SMAD4,SREBF1,STAT1,STAT3,TGFB1,oxysterol
Ren2		peptidase		-0.655	4.38E-03	COL3A1,CYBA,CYCS,NCF4,SPP1,TIMP1,VEGFA	AGT,ATF6,CTNNB1,EGR1,FOXO1,JUN,MMP9,NFKB1,NFKBIA,NFkB (complex),NOTCH1,RELA,Ren2,SMAD3,palmitic acid
Smad2/3-Smad4		complex		-1.069	4.38E-03	BCL2,CDKN1A,COL1A1,COL1A2,IRF7,SMAD7,SNAI1
IL-17f dimer		complex		-1.195	4.38E-03	CCL2,CCL5,CSF3,DEFB4A/DEFB4B,IL10,IL1B,IL6	IL-17f dimer,IL17R,NFkB (complex),RELA
LGR4	0.833	other	Activated	2.573	4.38E-03	AXIN2,CD14,CXCL10,IL1B,IL6,LEF1,WNT5A	Akt,CD14,CREB1,CREBBP,CTNNB1,Creb,ESR2,JUN,LGR4,NFKB1,NFKBIA,NFkB (complex),Nfat (family),RELA,TP53
silibinin		chemical drug		1.941	4.44E-03	BAX,CCNE1,CDC25C,CDK4,CDKN1A,CXCL8,EGR1,GSK3B,IL6,MMP9,PTGS2,RETN,SNAI1,TIMP2,VEGFA,XIAP,ZEB1	Akt,CEBPB,Creb,ERK,ERK1/2,JUN,MYC,NFKB1,NFKBIA,NFkB (complex),P38 MAPK,RELA,SMAD3,SP1,STAT3,TP53,TP73,silibinin
INHBA		growth factor		0.450	4.46E-03	ACTA2,AGO1,ARFGEF1,ATXN7L1,BAX,BCL2,CCL2,CCND2,CDK4,CDKN1A,CHD7,CHMP4B,COX6A1,CXCL8,CXCR4,FST,IL10,IL6,JUNB,KRAS,MGP,NAV3,PGM2L1,POGZ,POMC,RGS16,S100A8,S100A9,SMAD7,SOX4,STRBP,TAGLN,TIMP1,VANGL2,VEGFA,ZNF518A	Akt,CEBPB,Cg,Creb,ERK1/2,IL1B,INHBA,JUN,NFKB1,NFKBIA,NFkB (complex),RELA,SMAD3,SMAD4,SMAD7,SP1,STAT3
PDX1		transcription regulator		-0.187	4.46E-03	AKR7A2,ANXA2,ATF3,ATP2A3,ATP5H,ATP5J,CKB,COL1A1,COL3A1,CRELD2,CREM,CXCR4,DUSP5,EGR1,ERO1LB,GRN,ID1,IER3,IL1B,IL6,JUNB,KIAA1324,KLF6,MDH1,MPHOSPH10,NDUFB9,NUPR1,PAPSS2,PHGDH,PRSS23,PTPRF,RABGAP1L,RSAD2,SLC6A6,SPP1,TGFBR3	CEBPB,Ins1,PDX1,PPARA,PPARG,RNA polymerase II,SREBF1,STAT3,TP53
CTNNB1		transcription regulator		-0.328	4.46E-03	ABCB1,ACTA2,ADIPOQ,AGRN,AHR,AKAP13,ALCAM,ALG3,ANXA1,APOD,AXIN2,BCAP31,BCL2,BGN,BMP1,C6,CCND2,CCNE1,CD34,CDKN1A,CEACAM1,CELSR1,CIDEC,CLDN5,COL1A1,COL4A1,COL4A2,COL4A5,CTHRC1,CXCL8,DIXDC1,DKK1,DLL4,ECM1,EDIL3,EDN1,EGFR,EIF5A,EOMES,F13A1,FAM126A,FCER1G,FOSL1,GADD45B,GJA1,GPR137B,GREM1,HSPE1,IGJ,IL10,IL1B,IMPDH2,ITGA6,ITGAL,ITGB1,LAMB1,LEF1,LMNA,LMO2,LY6E,MLLT6,MMP9,MSX1,NME3,NPTX1,NRCAM,PDAP1,PML,PO…	Akt,CTNNB1,Creb,ERK,ESR1,FOS,HIF1A,Histone h3,IRF3,JUN,NFKB1,NFKBIA,NFkB (complex),NOTCH1,RB1,RELA,RNA polymerase II,RUNX2,SMAD3,SP1,STAT3,TP53,VHL
Tlr		group	Inhibited	-2.463	4.51E-03	CASP4,CCL2,CCL5,CD83,CLEC2B,CXCL10,CXCL8,CXCR2,IL10,IL12B,IL1B,IL33,IL6,IRF7,PTGS2,RGS16,RGS18,SIGIRR,SOCS3,SPHK1,TNFAIP3,TNFSF13,TNFSF13B,TREM1,WNT5A	CHUK,ESR1,IRF1,IRF3,IRF5,JUN,MYD88,NFKB1,NFKBIA,NFkB (complex),RELA,SMAD3,SMAD7,STAT1,STAT3,TICAM1,Tlr,hyaluronic acid,resiquimod
vitamin E		chemical drug	Activated	2.243	4.63E-03	ACTA2,BAX,BCL2,CCL2,CDKN1A,EGR1,IL1B,NFIL3,PLAT,POMC,PRMT1,SELP,SPP1,TNFRSF1A,VCAM1,VEGFA	EGR1,F2,IL1B,JUN,LDL,NFKB1,NFKB2,NFKBIA,NFkB (complex),RELA,SMAD3,SMAD4,STAT1,STAT3,Tgf beta,vitamin E
KDR		kinase		-0.762	4.67E-03	A2M,ANXA2,CREBBP,DLL4,INPP5D,MESDC2,NME1,NME2,PIM1,PTGS2,S1PR2	Akt,CTNNB1,EGR1,HDAC1,JUN,KDR,MYC,NFKB1,NFKBIA,NFkB (complex),NOTCH1,PI3K (complex),RELA,SMAD3,STAT3,VEGFA,Vegf
PSEN2		peptidase		-0.088	4.73E-03	BAX,BCL2,C1QB,C3AR1,CD9,COX8A,CTSC,EGFR,EMP1,FOXO3,GAPDH,GDF11,GJA1,INSR,KIF5B,PDGFRA,PSENEN,PTGS2,PTPRF,TNXB,XIAP	AKT1,AMPK,APP,CTNNB1,Creb,EGR1,ERK1/2,FOXO1,JUN,MYC,NFKB1,NFKBIA,NFkB (complex),PPARGC1A,PSEN1,PSEN2,RELA,SMAD3,SP1,STAT1,STAT3,TP53
Rxr		group		-0.308	4.73E-03	ABCA1,ABCB10,ADAM10,ANGPTL4,APOE,AQP3,BCL2,CDKN1A,CSF3,HR,IL6,INSR,MGP,MMP11,NR1H3,PDPK1,PLIN2,POR,PTGS2,SERPINF1,SPP1	ESR1,ESR2,Esrra,FOXO3,JUN,NFKB1,NFkB (complex),Nr1h,PPARA,PPARG,PPARGC1A,RARB,RARG,Rar,Rxr,SIRT1,SREBF1,STAT1,alitretinoin
leukotriene D4		chemical - endogenous mammalian		-0.551	4.79E-03	ADAMTS1,APOLD1,ARID5B,ATF3,CCL2,CREM,CXCL8,EGR1,EGR2,EGR3,FOSL2,IL6,ITGB1,NEDD9,PTGS2	CTNNB1,Ca2+,Creb,EGR1,ELK1,ERK,JUN,MAPK1,NFKB1,NFkB (complex),PI3K (complex),RB1,RELA,SIRT1,SMAD3,SP1,STAT1,STAT3,leukotriene D4
PGR		ligand-dependent nuclear receptor		0.175	4.79E-03	ACP5,ADAMTS1,AKAP13,AREG,BCL6,CCL8,CDKN1A,DST,DYNLL1,FOXO1,H19,HSD11B2,ID1,IER3,IL12B,IRG1,ITGA6,ITGB1,KCNK1,KLF9,NEDD9,P2RY2,PDLIM1,PPIF,PTGS2,RASSF2,SERPINB8,TK1,UCK2,UGCG,VCAN,ZEB1	CEBPA,CEBPB,CREB1,ERK1/2,ESR1,ESR2,FSH,JUN,NFKBIA,NFkB (complex),NR3C1,PGR,RELA,SMAD2,SMAD3,SP1,STAT1,STAT3,TP53,dexamethasone,progesterone
docosahexaenoic acid		chemical drug		-0.212	4.85E-03	ADIPOQ,APOE,BAX,BCL2,BID,CCR4,CDKN1A,CSF1,CXCL8,CXCR4,CYCS,FOXO1,FOXO3,IL10,IL6,MMP9,PDE5A,PIK3R1,PKLR,PTGS2,SDC1,SMAD7,SOCS3,SORL1,SPHK1,TNFRSF1A,VCAM1	Akt,Creb,ERK1/2,FOS,JUN,NFKB1,NFKBIA,NFkB (complex),RELA,SMAD3,SP1,STAT3,TP53,docosahexaenoic acid,prostaglandin E2
Ras		group	Inhibited	-2.591	4.85E-03	ANPEP,AURKA,B4GALT1,BCL2,CCL2,CDKN1A,CSF3R,CXCL10,CXCL8,EDN1,EGR1,FOSL1,LIF,MMP9,NPY,PML,PRDX1,PSMD10,PTGS2,PVR,SERPINE2,SNAI1,STAT2,TFPI2,UPP1,VEGFA,ZEB1	AMPK,CEBPA,Creb,EGR1,ERK,ERK1/2,FOXO1,JUN,NFKB1,NFKB2,NFKBIA,NFkB (complex),PPARGC1A,RELA,Ras,SMAD3,SP1,STAT1,STAT3
BAPTA-AM		chemical reagent		1.898	4.87E-03	ATF3,CCL2,CDKN1A,COL1A1,CXCL10,CXCL8,DDIT3,EGR1,IL6,PTGS2,SOCS3,VCAM1	BAPTA-AM,EGFR,ERK1/2,ESR1,JUN,Jnk,NFKB1,NFkB (complex),P38 MAPK,PI3K (complex),PPARG,RELA,SMAD3,SP1,STAT3
RUVBL1	-0.704	transcription regulator		0.389	4.87E-03	ADAM15,AXIN2,CARS,CCND2,CCNT1,EMC9,ETS1,GADD45B,KDM4B,QKI,SLC39A7,TMEM19
H-7		chemical - kinase inhibitor		-0.380	4.87E-03	ABCB1,AREG,COL1A1,COL1A2,EGR1,IFIT2,ISG15,ITGB1,JUNB,PIM1,SMAD3,SOD2	CEBPA,CEBPB,EGR1,ELK1,ESR1,FOS,H-7,JUN,MYC,Mapk,NFKB1,NFKBIA,NFkB (complex),RELA,STAT1,STAT3,TNF,TP53,TP73,VEGFA
TXN	-0.872	enzyme		-1.136	4.87E-03	BCL2,CCND2,CDKN1A,CXCL8,IL1B,IL6,MMP9,MS4A1,SELL,SOD2,TXN,VEGFA	Creb,JUN,MAPK14,NFKB1,NFKB2,NFKBIA,NFkB (complex),P38 MAPK,RELA,RELB,SMAD3,SP1,STAT3,TP53,TXN,reactive oxygen species
TYROBP	-0.679	transmembrane receptor		-1.195	4.87E-03	CCL2,CD83,CXCL8,GPX1,IL6,ITGAM,ITGB1,SH2B3,SIRPB1,SLC1A5,SPP1,TYROBP	CSF2,IFNG,IL1B,IL6,IRF1,JUN,NFKB1,NFKBIA,NFkB (complex),RELA,STAT1,STAT3,TP53,TYROBP
valsartan		chemical drug	Activated	2.145	4.87E-03	ADIPOQ,AQP1,COL1A1,CYBA,DLG4,EDN1,GJA1,IL1B,NCF1,PTGS2,SPP1,TIMP1	AGT,Angiotensin II receptor type 1,CEBPB,CTNNB1,EGR1,FGF2,FOS,HIF1A,Insulin,JUN,NFKB1,NFKBIA,NFkB (complex),Nfat (family),PPARA,PPARG,RELA,SMAD3,SP1,STAT3,valsartan
Ige		complex		-0.171	4.90E-03	BCL2,CCL2,CCL5,CSF3,CXCL8,FCER1G,FCGR1A,HAVCR2,IL10,IL12B,IL1B,IL6,PTGS2,TLR7	CEBPA,Creb,IRF1,IRF3,IRF7,Ige,Interferon alpha,JUN,MAPK14,NFKB1,NFKBIA,NFkB (complex),RELA,STAT1,STAT3,SYK
arsenite		chemical toxicant		-1.069	4.90E-03	ABCB1,AHR,ARL6IP5,CDKN1A,CXCL8,CXCL9,EGR1,FST,GCLC,HAS2,HSPA1A/HSPA1B,HSPA9,HSPB1,IER3,IL10,INSR,MAFF,NAPB,NBEA,PTGES2,PTGS2,SFRP4,THBS1,VEGFA	AKT1,CTNNB1,Creb,EGFR,ERK,ESR1,JUN,NFKB1,NFKBIA,NFkB (complex),P38 MAPK,RELA,SMAD3,SP1,STAT3,arsenite
ELK1		transcription regulator		-0.976	4.93E-03	CCT8,CDKN1A,EGR1,EGR2,FOSL1,JUNB,MMP9,NUPR1,PTGS2,SNAI1,SPP1,TAGLN,THBS1	CREBBP,Creb,ELK1,ERK,ESR1,ETS1,FOS,Histone h3,IRF3,JUN,NFKB1,NFKBIA,NFkB (complex),RELA,RNA polymerase II,RUNX2,SMAD3,SP1,SRF,STAT3,TNF
(+)-MK-801		chemical drug		-0.798	4.96E-03	ALDOA,CDKN1A,CREM,EGR1,FOSB,GJA1,GJA4,HPCAL4,HSPA5,IL10,INPP4B,ITGAM,JUNB,NPY,NTRK2,PTPRF,SELL,TIMP1	(+)-MK-801,CREB1,CREBBP,CTNNB1,Ca2+,Creb,ERK,ESR2,JUN,L-glutamic acid,NFKBIA,NFkB (complex),P38 MAPK,RB1,RELA,RUNX2,SMAD3,SP1,STAT3,TP53
spironolactone		chemical drug	Activated	2.322	4.96E-03	ABCC3,BCL2,CDKN1A,COL1A1,COL1A2,COL3A1,CXCR4,DES,EDN1,IL6,NR3C1,PTGS2,SCNN1A,SELL,SLCO2A1,TIMP2,ULBP3,VEGFA	CREBBP,CTNNB1,Creb,EGR1,FGF2,FOS,IL6,JUN,LEP,NFKBIA,NFkB (complex),NR3C1,NR3C2,NRIP1,P38 MAPK,RELA,SMAD3,SP1,STAT1,STAT3,spironolactone
ADCYAP1		other		-1.430	5.01E-03	ADD3,ATRN,BAG2,BCL2,BMP6,BTG2,CCBE1,CCL5,CCNI,CEBPD,COL3A1,COL5A2,CREBBP,CXCL10,EDIL3,EGR1,EGR2,EGR3,FGFR2,FST,GALNT7,H2AFZ,IER3,IL10,IL12B,IL6,IRF3,ITGAM,LRPAP1,LUM,NFATC2,NTRK2,P2RY2,PLAGL1,POMC,POR,PSMB7,QKI,S100A10,SERPINE2,SERPINF1,SOCS3,SPARC,TGFBI,TK1,TMPO	ADCYAP1,AKT1,CEBPA,CREBBP,CTNNB1,Creb,ERK,IRF1,JUN,NFKB1,NFKBIA,NFkB (complex),P38 MAPK,RELA,SMAD3,SP1,STAT1,STAT3,VIP
PSMD10	-0.681	transcription regulator		0.707	5.02E-03	BAX,CDK4,CDKN1A,CXCL8,EIF4EBP1,FNBP1,IL6,PIK3CA,PIK3R1	CDKN2A,CEBPB,E2F1,E2F4,HDAC1,JUN,MYC,NFKB1,NFKBIA,NFkB (complex),PSMD10,RB1,RELA,RNA polymerase II,SP1,STAT3,TP53,TP73
CTBP1		enzyme		0.684	5.02E-03	CCNG2,CDKN1A,CLDN11,COL1A2,DKK1,JUP,THBS1,TMED4,VCAN	CTBP1,HDAC1,SIN3A,TP53
arginine		chemical - endogenous mammalian		0.000	5.02E-03	BCL2,DDIT3,EGR1,HSPA5,PTGS2,SLC7A1,SLC7A5,SOD2,XBP1	CEBPB,Creb,D-glucose,EGR1,HIF1A,IGF1,Insulin,JUN,LDL,MYC,NFKB1,NFKBIA,NFkB (complex),PPARA,PPARG,RELA,SP1,STAT1,STAT3,TP53,arginine
diazoxide		chemical drug		-0.194	5.02E-03	BAX,BCL2,CYCS,EGR1,HYOU1,PKLR,POMC,SLC39A6,SLC39A7	CEBPB,Creb,D-glucose,EGR1,ERK,ERK1/2,FOS,HIF1A,Insulin,JUN,LEP,MYC,NFKBIA,NFkB (complex),PPARA,PPARG,RELA,SMAD3,SP1,STAT3,TP53,diazoxide
letrozole		chemical drug		-0.798	5.02E-03	BAX,BCL2,CDKN1A,DKK1,FOSL1,GJA1,LIF,MKI67,NCOA3	BAX,BCL2,Creb,ELK1,ESR1,FOS,IRF3,JUN,Mapk,NFE2L2,NFKB1,NFKBIA,NFkB (complex),PARP1,RELA,TP53,letrozole
PLK2		kinase		-1.000	5.02E-03	CITED2,CMPK2,CXCL10,EDN1,FGL2,IFIT2,IL1B,MARCO,PLAT
NfkB1-RelA		complex		-1.295	5.02E-03	ADAMTS4,CCL2,CCL5,CXCL8,DEFB4A/DEFB4B,IL12B,IL6,PTGS2,VCAM1
AREG	-2.820	growth factor		-1.339	5.02E-03	AREG,BCL2,CXCR4,EGFR,EGR1,HAS2,MMP9,PTGS2,PTX3	AREG,Akt,CTNNB1,EGFR,ERBB2,ERBB3,ERK1/2,ESR1,ESR2,JUN,NFKB1,NFKBIA,NFkB (complex),RELA,SMAD3,SP1,STAT3,TP53,estrogen receptor
FCGR2A		transmembrane receptor		-1.430	5.02E-03	CCL2,CCL22,CCL5,CXCL8,IL10,IL12B,IL1B,IL6,PTGS2	CREB1,CTNNB1,Creb,ERK1/2,FCGR2A,IL10,IgG,JUN,MAPK14,NFKB1,NFKBIA,NFkB (complex),RELA,SMAD3,SP1,STAT3,SYK
metformin		chemical drug	Activated	2.512	5.09E-03	ABCA1,ABCB1,ACTA2,ADIPOQ,APPL1,BAX,BCL2,CCL2,CCND2,CCNE1,CXCL8,DDIT3,GLO1,GRB14,HSPA5,IL1RN,IL6,INSR,MMP9,MX1,NPY,PLIN2,PTGS2,RARRES2,RETN,SEPP1,SERPINF1,SP4,XBP1	AMPK,CEBPB,D-glucose,EGR1,FOXO1,HIF1A,Insulin,JUN,MYC,NFKBIA,NFkB (complex),Nr1h,P38 MAPK,PPARA,PPARG,PPARGC1A,RELA,SMAD3,SP1,STAT1,STAT3,TP53,metformin,rosiglitazone
methapyrilene		chemical drug		-1.414	5.19E-03	A2M,ALDOA,ANXA2,APOE,ATF3,BTG2,CP,CTSB,DBI,DDIT3,EIF2S1,GCLC,GRB14,GSK3B,GSS,HSPA5,ITGB1,KYNU,NSFL1C,PPP1R2,PPP3CA,PRKCB,RIPK3,SEPP1,SERP1,SLC27A2,SLC3A2,STMN1,SULT1A1,YWHAZ
methylmercury		chemical toxicant		0.728	5.25E-03	ANPEP,ARHGAP18,BAX,CD63,CITED2,COL1A1,COL3A1,EGR1,IL6,LTBR,MTPN,PROC,PTPRF,SLC16A1,SPARC,STOM,TNFRSF1A	CAT,ERK1/2,IL6,JUN,NFE2L2,NFKB1,NFKBIA,NFkB (complex),P38 MAPK,PARP1,RELA,SMAD3,SP1,STAT1,STAT3,TP53,methylmercury
KDM5B		transcription regulator		0.266	5.29E-03	ARL6IP5,AURKA,CCL14,CCNE1,CDIPT,DDIT3,EGR1,EIF5B,HSD17B8,ISG15,LGALS3BP,LIMCH1,MT1E,NEDD9,NEFL,NOL3,PDE3B,PHF20,RNASET2,SCNN1A,SMARCA2,SMC5,SNRPG,SWAP70,TNFSF13,TOP2A
NOTCH1		transcription regulator		-1.720	5.40E-03	ACTA2,BCL2,BCL6,CCND2,CCNE1,CDKN1A,CEBPD,COL1A1,COL1A2,CXCL8,DKK1,DLL4,EGFR,ESM1,FOSB,FOSL1,ID1,IFI16,IGFBP4,IL10,IL6,IL7R,ITGA6,ITGAM,ITGB1,ITGB4,LEF1,PROX1,PTGDS,PTGS2,REL,RND3,SMARCC1,SPP1,TAGLN,TGFBR3,WNT5A	AKT1,Akt,CEBPB,CTNNB1,EGFR,ESR1,HIF1A,JUN,NFKB1,NFKBIA,NFkB (complex),NOTCH1,RB1,RELA,RUNX2,SMAD3,SMAD4,SMAD7,SP1,SRF,STAT3,VHL
GAST		other	Inhibited	-2.780	5.44E-03	AREG,COX5B,CREM,DNAJA1,EGR1,HCFC1,IMPDH2,MDH2,MMP9,NARS,PGK1,PHB,PIK3R1,POMC,POR,PTGS2,SELP,SERPINB2,VCAM1	CEBPB,CREBBP,CTNNB1,Ca2+,Creb,EGR1,ESR2,GAST,HIF1A,Insulin,JUN,NFKB1,NFKBIA,NFkB (complex),PPARA,PPARG,PRKCE,RB1,RELA,SIRT1,SP1,STAT3,TP53
PARP1	0.681	enzyme		-1.635	5.45E-03	BAX,BCL2,CASP4,CCL5,CXCL10,GBP7,H19,HAS2,IL10,IL18BP,IL1B,IL6,ITGAL,LIF,PARP1,PTGS2,SELP,SH3BP2,SNAI1,TIMP2,VCAM1	ERK1/2,JUN,NFKB1,NFKB2,NFKBIA,NFkB (complex),P38 MAPK,PARP1,RELA,SMAD3,SP1,STAT3,TNF
miR-291a-3p (and other miRNAs w/seed AAGUGCU)		mature microRNA	Inhibited	-2.033	5.45E-03	ANKRD52,C3,CCND2,CD83,CDK19,CDKN1A,CENPF,CNOT6,DKK1,FAM13B,MBNL2,MED28,MYBL1,NIN,PCGF5,PDIK1L,PRKACB,STK4,VEGFA,ZHX1,ZNF226
IRS1		enzyme		1.024	5.45E-03	ADIPOQ,ATP2A3,BMP6,CEBPD,COL3A1,COL4A1,COL4A2,COL6A3,COL7A1,COX7A1,DDIT3,EGR1,FBXO32,GJA1,IGFBP4,INSR,MEF2C,PHB,PIK3R1,PTPRF,SFRP2,SNAI1,SPP1,TGFBI,TNXB,VEGFA,WNT5A	AKT1,CEBPB,CTNNB1,Creb,FOXO1,HIF1A,IGF1R,IRS1,Ins1,Insulin,JUN,MYC,NFKB1,NFkB (complex),P38 MAPK,PPARA,PPARG,RELA,SMAD3,SP1,SREBF1,STAT3
NRIP1	1.075	transcription regulator		0.342	5.51E-03	ACO2,AREG,CCNE1,CCNG2,CDKN1A,COX7A1,HAS2,IL1B,IL6,LDHB,PTGS2,PTX3,SDHB,SLC25A19,THRSP,TK1	ESR1,FOS,IL1B,IL6,JUN,NFKB1,NFKBIA,NFkB (complex),NRIP1,RELA,SMAD3,SP1,STAT1,STAT3,TP53,beta-estradiol,estrogen receptor
C5		cytokine	Inhibited	-2.206	5.57E-03	ATF3,BCL2,BCL6,CCL2,CCL5,CCNE1,CD63,CSF1,CSF3,CXCL8,EGR1,FCGR1A,IFNGR2,IL10,IL12B,IL1B,IL6,ITGAM,PLAT,PPP1R15A,ST6GAL1,TNFAIP3,VCAM1,VEGFA	C5,CEBPA,CEBPB,CSF3,IL6,JUN,NFKB1,NFKBIA,NFkB (complex),P38 MAPK,RELA,SMAD3,STAT1,STAT3,TNF
ALDH1A2		enzyme		1.929	5.60E-03	ATF3,BGN,COL1A2,COL3A1,CSF1,IGFBP4,SPARC,SPP1,TGFBI,TIMP1	ALDH1A2,CEBPA,Creb,ERK,IRF1,JUN,NFkB (complex),SMAD3,STAT1,STAT3,tretinoin
CGA		other		-0.308	5.60E-03	ADAMTS1,BAX,CCR3,CLDN5,CXCL8,PARM1,PTGS2,SFRP4,TIMP2,XIAP	CGA,CREB1,CTNNB1,FSH,JUN,Lh,NFKB1,NFKBIA,NFkB (complex),NR3C1,PGR,PRL,RB1,RELA,SMAD2,SMAD3,SP1,STAT3,STAT5A
4-methylnitrosoamino-1-(3-pyridinyl)-1-butanone		chemical toxicant		-0.933	5.60E-03	ANXA1,BCL2,CDKN1A,EGFR,HP,JUNB,PTGS2,SPP1,TF,TKT	4-methylnitrosoamino-1-(3-pyridinyl)-1-butanone,Akt,ELK1,ERK1/2,ESR1,FOS,JUN,Mapk,NFKB1,NFKBIA,NFkB (complex),RELA,SMAD3,SP1,STAT3,TP53
dalfampridine		chemical drug		-1.265	5.60E-03	ATF3,BTG2,EGR1,EGR2,FOSB,GADD45B,JUNB,MAFF,PTGS2,SAP18	CREB1,ESR1,JUN,L-glutamic acid,MAP2K4,MAPK8,NFE2L2,NFKBIA,NFkB (complex),NR3C1,P38 MAPK,RB1,RELA,RUNX2,SMAD3,STAT3,dalfampridine,norepinephrine
CDK2		kinase		-1.406	5.60E-03	BARD1,CCNE1,CD34,CDK4,CDKN1A,DHFR,MT2A,PCYT1A,RBL2,TNFAIP3	CCND1,CDK2,CDKN1A,CEBPB,E2F1,E2F4,EGR1,ESR1,HDAC1,Hdac,Histone h4,RB1,RELA,SMAD3,SP1,STAT3,TP53
IL32		cytokine	Inhibited	-2.051	5.60E-03	BAX,BCL2,CCL2,CXCL8,IL10,IL1B,IL6,MMP9,MX1,XIAP	Akt,ERK1/2,IL10,IL32,JUN,NFKB1,NFKBIA,NFkB (complex),P38 MAPK,RELA,SMAD3,SP1,STAT3,nitric oxide
isoproterenol		chemical drug	Inhibited	-2.982	5.69E-03	ACTA2,ADIPOQ,ATF3,AURKA,BCL2,CREM,EDN1,ERBB2IP,FGF23,FOSL1,FOSL2,IL10,IL1B,IL6,JUNB,MMP9,NAMPT,NFATC4,PLAGL1,PLAT,PLIN2,PRKD3,PTGS2,RAB27A,RAB5C,TIMP1,TIMP2,TUBB3,VEGFA	CREB1,CTNNB1,Ca2+,Creb,ERK,ERK1/2,FOS,JUN,LEP,NFKBIA,NFkB (complex),RELA,RNA polymerase II,SMAD3,SP1,STAT3,forskolin,isoproterenol
CpG ODN 1668		chemical reagent	Inhibited	-2.463	5.75E-03	CSF3,CXCL10,CXCL8,IL10,IL12B,IL1B,IL6,IRF7,ISG15,PTGS2,SOCS3,STAT2,TLR4,TLR7,XBP1	CpG ODN 1668,IFNB1,IRF1,IRF3,IRF7,IRF8,IRF9,NFKBIA,NFkB (complex),RELA,STAT1,STAT2,STAT3,TLR9,Tlr
vasoactive intestinal peptide		chemical drug		0.261	5.75E-03	BCL2,CCL2,CSF1,CXCL8,NES,TLR4,TNFRSF11B,VEGFA	CREB1,Creb,ERK,ERK1/2,JUN,NFKB1,NFkB (complex),PPARD,PPARG,RELA,SMAD3,SP1,STAT3,prostaglandin D2,prostaglandin E2,vasoactive intestinal peptide
ilomastat		chemical drug		-0.050	5.75E-03	ACTA2,CCL2,CCL5,CXCL10,CXCL8,EGFR,IL1B,MMP9	CREBBP,Creb,EGFR,EGR1,ERK1/2,ESR1,JUN,Jnk,MAP2K6,NFkB (complex),NR3C1,PPARG,RELA,SMAD3,SP1,STAT1,STAT3,TGFA,ilomastat
miR-204-5p (and other miRNAs w/seed UCCCUUU)		mature microRNA		-0.164	5.75E-03	ATP2B1,BMP1,CTSC,ITGB4,MMP9,PTPN11,SOX4,SPARC
TICAM2		other		-0.488	5.75E-03	CCL5,CXCL10,IL12B,IL1B,IL6,IRF3,IRF7,S100A8	CREBBP,IRF1,IRF3,IRF5,IRF7,IRF8,IRF9,JUN,NFATC2,NFKB1,NFKBIA,NFkB (complex),RELA,STAT1,STAT2,STAT3,TICAM1,TICAM2,TLR4
FASN		enzyme		-0.707	5.75E-03	CXCL8,FOXO1,GSK3B,IL10,IL12B,IL6,PKLR,PTGS2	CEBPB,ERK1/2,ESR1,ESR2,FASN,FOXO3,IL6,JUN,MYC,NFKB1,NFKBIA,NFkB (complex),PPARG,PPARGC1A,RELA,SMAD3,SP1,SREBF1,STAT1,STAT3,TP53,TP73
prostaglandin A1		chemical - endogenous non-mammalian		-1.054	5.75E-03	BCL2,CD14,CDKN1A,CXCL8,HSPA1A/HSPA1B,HSPA4,IL6,PTGS2	Creb,ERK,ERK1/2,IKBKB,JUN,NFKB1,NFKBIA,NFkB (complex),P38 MAPK,RELA,SMAD3,SP1,STAT3,TP53,prostaglandin A1
beta-glycerophosphoric acid		chemical - endogenous mammalian		-1.219	5.75E-03	ALPL,CDKN1A,DMP1,MGP,PTGS2,SPARC,SPP1,TNFRSF11B	HIF1A,NOTCH1,RB1,RUNX2,SMAD3,VHL,beta-glycerophosphoric acid
BMP15		growth factor		-1.420	5.75E-03	AREG,BTC,HAS2,ID1,PAPPA,PTGS2,PTX3,SMAD7	BMP15,BMP7,CREB1,FSH,JUN,NFkB (complex),NOTCH1,RB1,RUNX2,SKIL,SMAD1,SMAD2,SMAD3,SMAD4,SP1,Smad,TP53
AMPK		complex		1.036	5.77E-03	ACO2,ADIPOQ,BAX,BCL2,CCL2,CCND2,CDKN1A,CXCL10,CXCL8,EGR1,FBXO32,GJA1,IL1RN,IL6,LDHB,LITAF,LPIN1,MMP9,PKLR,PTGS2,THRSP,VEGFA	AKT1,AMPK,CEBPB,CTNNB1,ESR1,HIF1A,JUN,MYC,NFKB1,NFKBIA,NFkB (complex),NOS2,NR3C1,P38 MAPK,PGR,PPARA,PTGS2,RELA,SMAD3,SP1,STAT3,TP53,progesterone
CXCL8	-1.938	cytokine		1.178	5.81E-03	ABCB1,ANXA1,BAX,BCL2,CXCL8,CXCR2,DEFB4A/DEFB4B,IL1B,ITGAL,ITGAM,MMP9,MTPN,MYO1E,NR3C1,PTGS2,SELL,TGFBR1,VCAM1	CXCL8,ELK1,ESR1,FOS,JUN,Mapk,NFKB1,NFKBIA,NFkB (complex),PRKCE,PTEN,RELA,STAT1,STAT3,TP53,estrogen receptor,lipopolysaccharide
ADAM10	0.771	peptidase			5.87E-03	ATRX,BID,BRAF,CDHR1,CRYAB,CSF1,EGFR,GNA13,GNAQ,GZMH,HIP1,HIPK1,HPRT1,MCHR1,MEF2C,PAX6,PDIA3,QKI,S100A9,SHANK3	ADAM10,NFKB1,NFKBIA,NFkB (complex),RELA,STAT3,TNF
nicotine		chemical drug		0.292	5.92E-03	AHR,ALDOA,ATP6V0D2,BCL2,CA2,CCL2,CCND2,CDKN1A,CNTN1,CXCL8,DBI,DEFB4A/DEFB4B,DHFR,DLG4,DNM1,EDN1,EGR1,GJA1,GJA4,HOMER1,ID1,IL10,IL12B,IL1B,IL6,ITGAM,JUNB,LITAF,MMP9,PLAT,POMC,PTGS2,SERPINF1,SPP1,TFPI2,TREX1,XIAP	CTNNB1,Ca2+,ELK1,ERK1/2,ESR1,FOS,JUN,Mapk,NFKB1,NFKBIA,NFkB (complex),RELA,SMAD3,SP1,STAT3,nicotine,nitric oxide
bicuculline		chemical - endogenous non-mammalian		-0.905	5.92E-03	ACTA2,ATF3,BTG2,EGR1,EGR2,FOSB,GADD45B,JUNB,MAFF,PTGS2,SAP18	CREB1,Cg,Creb,JUN,L-glutamic acid,MYC,NFKBIA,NFkB (complex),NOTCH1,RB1,RUNX2,SMAD3,SP1,TP53,bicuculline
CUL4B		other	Activated	2.646	5.92E-03	AXIN2,COL4A1,EIF3I,FANCB,FOXO3,GLO1,HSPA9,NDUFB1,NME1,PSMA1,TPI1
STAT		group	Inhibited	-2.239	5.92E-03	A2M,CASP1,CDKN1A,CEBPD,IL6ST,JUNB,LBP,POMC,SMAD7,SOCS3,TIMP1	AKT1,CTNNB1,Creb,ERK,JUN,NFKB1,NFkB (complex),RELA,SMAD3,SP1,STAT,STAT3
beraprost		chemical drug		0.896	6.05E-03	CCL2,COL1A1,COL3A1,CREM,EDN1	Creb,ESR1,NFkB (complex),Pka,RELA,STAT1,beraprost
mastoparan		chemical toxicant		0.739	6.05E-03	ABCA1,CXCL10,IL12B,IL1B,IL6	ABCA1,Creb,ERK,ERK1/2,IRF3,IRF5,JUN,NFKBIA,NFkB (complex),P38 MAPK,RELA,SMAD3,SP1,STAT1,STAT3,TBK1,mastoparan
EPHB1		kinase		0.492	6.05E-03	EGR1,EGR2,IL6ST,JUNB,PTGS2	Creb,ELK1,EPHB1,ERK,ERK1/2,HRAS,JUN,MAPK1,NFkB (complex),NOTCH1,P38 MAPK,RELA,SMAD3,SP1,STAT1,STAT3,TP53
NQO2		enzyme		-0.447	6.05E-03	BCL2,CXCR4,MMP9,PTGS2,XIAP	Akt,IKK (complex),JUN,NFKB1,NFKB2,NFKBIA,NFkB (complex),NQO2,RELA,STAT3,TP53
NFKBIE		transcription regulator			6.05E-03	CCL2,CSF3,CXCL8,LIF,VCAM1	CEBPB,JUN,NFKB1,NFKB2,NFKBIA,NFKBIE,NFkB (complex),REL,RELA,RELB,STAT3,TP63,TP73
edaravone		chemical drug	Activated	2.213	6.05E-03	CCL2,DDIT3,HSPA5,IL6,PTGS2	CEBPA,CTNNB1,HDAC1,IL6,JUN,Jnk,NFKB1,NFkB (complex),NOTCH1,P38 MAPK,PPARG,RELA,SMAD3,STAT1,STAT3,Vegf,edaravone
mir-27		microRNA		-0.523	6.06E-03	ABCA1,ABCB1,BAG2,DLL4,EDN1,EGFR,IKZF1,KRAS,PHB,PTGS2,SMAD9,SP4	ABCA1,CEBPB,CTNNB1,EGR1,ESR1,HDAC1,JUN,NFKBIA,NFkB (complex),RELA,RNA polymerase II,RUNX2,SMAD3,SMAD4,SP1,SP3,STAT3,TP53,estrogen receptor,mir-27
nonylphenol		chemical toxicant		-1.026	6.06E-03	ADIPOQ,ATP5O,CCL2,CXCL10,HSPA1A/HSPA1B,IL10,LBP,PFKFB4,PTGS2,RPN2,SLC1A5,STK17B	Akt,ELK1,ESR1,FOS,JUN,Mapk,NFKB1,NFKBIA,NFkB (complex),RELA,SMAD3,SP1,STAT3,STAT5A,estrogen receptor,nonylphenol,testosterone
RETN	-1.064	other	Inhibited	-2.177	6.06E-03	CCL2,EDN1,IL6,INSR,NPY,PLAT,PTGS2,RETN,SELP,SOCS3,SPP1,VCAM1	Akt,CEBPB,D-glucose,EGR1,FOS,Ins1,JUN,LDL,LEP,MYC,NFKB1,NFKBIA,NFkB (complex),PPARA,PPARG,RELA,RETN,SP1,SREBF1,STAT1,STAT3,TP53
N-Ac-Leu-Leu-norleucinal		chemical - protease inhibitor	Activated	2.550	6.31E-03	ABCA1,BAX,BCAR1,CCL2,CDKN1A,CXCL8,DDIT3,EIF4E,IER3,ITGB1,ITPR3,NEDD8,NEDD9,PAWR,PRKCE,PTGS2,SELP,STMN1,XIAP	26s Proteasome,Akt,JUN,N-Ac-Leu-Leu-norleucinal,NFKB1,NFKB2,NFKBIA,NFkB (complex),RELA,STAT3,TP53
artesunic acid		chemical drug		1.698	6.35E-03	BAX,BCL2,CCL2,EGFR,MMP9,PTGS2,TLR4	Akt,CREBBP,CXCL8,IL6,JUN,NFKB1,NFKBIA,NFkB (complex),RELA,STAT1,STAT3,TP53,artesunic acid
TLR1		transmembrane receptor		-0.400	6.35E-03	CXCL8,DEFB4A/DEFB4B,FCGR1A,IL12B,IL1B,IL6,TNFAIP3	EGR1,IRAK4,IRF5,JUN,MYD88,NFKB1,NFKBIA,NFkB (complex),Pam3-Cys-Ser-Lys4,RELA,STAT1,STAT3,TLR1,peptidoglycan
Angiotensin II receptor type 1		group		-1.709	6.35E-03	CCL2,CXCL10,CXCL8,EDN1,NPY,TIMP1,VEGFA	Angiotensin II receptor type 1,CEBPB,Creb,EGFR,ERK,ESR1,HIF1A,Insulin,JUN,NFKBIA,NFkB (complex),Nfat (family),PPARA,PPARG,RELA,SMAD3,SP1,STAT3,SYK
MAPK13		kinase		-1.841	6.35E-03	IL10,IL12B,IL1B,IL6,PRDX1,PRMT5,VEGFA	ATP,CEBPA,Creb,ERK1/2,FOS,JUN,MAPK13,NFKB1,NFkB (complex),NR3C1,RELA,RPS6KA5,SMAD3,SP1,STAT1,STAT3,TP53
ACKR3		G-protein coupled receptor			6.35E-03	ADM,BCL2,CXCR4,ELN,FMOD,IGFBP7,RRAS	ACKR3,CXCR4,ESR1,HIF1A,NFKB1,STAT3,TP53
RELB		transcription regulator		-0.130	6.52E-03	ABCB1,AIRE,BCL2,CCL19,CCL20,CCR3,CDKN1A,CXCL8,IL1B,IL6,LTBR,MYB,NFKBIB,PTGS2,SOD2,TNFRSF1A	CEBPB,FOS,JUN,NFKB1,NFKB2,NFKBIA,NFkB (complex),REL,RELA,RELB,STAT3,TP63,TP73
LAMC1	-0.462	other		1.671	6.61E-03	ACTA2,EGR2,ETS2,ETV5,MBP,WNT5A
moxonidine		chemical drug		0.816	6.61E-03	ANPEP,CDKN1A,INSR,P2RY1,P2RY2,TGFBR1
Pkg		group		0.128	6.61E-03	BCL2,EDN1,FOSB,PRDX2,SOD2,TXN	CTNNB1,EDN1,EGR1,F2,FOS,JUN,MYC,NFKB1,NFKB2,NFKBIA,NFkB (complex),NOTCH1,Pkg,RELA,SP1,STAT3,TP53
asiatic acid		chemical reagent		-0.371	6.61E-03	BAX,BCL2,CDC25C,CDKN1A,MMP9,SMAD7	BCL2,CCND1,CDKN1A,Creb,E2F4,FOS,NFKBIA,NFkB (complex),RB1,RELA,STAT3,TP53,asiatic acid
nystatin		chemical drug		-0.415	6.61E-03	CXCL8,IL12B,IL1B,IL6,SPP1,TIMP1	Akt,Creb,ERK,ERK1/2,JUN,NFKB1,NFKBIA,NFkB (complex),Nr1h,RELA,SMAD3,SP1,SREBF1,STAT3,cholesterol,nystatin
CCK		other		-1.455	6.61E-03	CREM,CXCL10,EGR1,NPY,VEGFA,XIAP	CCK,CEBPB,CREB1,CTNNB1,Ca2+,HIF1A,Insulin,JUN,L-glutamic acid,NFKB1,NFKBIA,NFkB (complex),PPARA,PPARG,RB1,RELA,RUNX2,Ras,SP1,STAT3,TP53
lymphotoxin-alpha1-beta2		complex		-1.664	6.61E-03	CCL2,CCL5,CXCL8,IL1B,IL6,VCAM1	IRF3,JUN,NFKB1,NFKBIA,NFkB (complex),RELA,STAT3,TP53,TRAF3,lymphotoxin-alpha1-beta2
zymosan A		chemical - endogenous non-mammalian		-1.755	6.61E-03	ANXA1,BPI,IL10,IL12B,IL1B,IL6	CXCL2,IL10,IL12 (complex),IRF1,NFKB1,NFKB2,NFKBIA,NFkB (complex),RELA,STAT1,STAT3,TLR2,zymosan A
plumbagin		chemical toxicant			6.61E-03	BAK1,BAX,BCL2,IL6,PRKCE,SIRPA	Akt,BAX,HIF1A,IL6,IRF3,JUN,MYC,NFKB1,NFKBIA,NFkB (complex),NOS2,RELA,STAT1,STAT3,TP53,plumbagin
tauroursodeoxycholic acid		chemical - endogenous mammalian			6.61E-03	ADIPOQ,BAX,BCL2,DDIT3,DLG4,TLR4	AKT1,AMPK,CTNNB1,EGR1,ERK1/2,FOXO1,NFKB1,NFKBIA,NFkB (complex),PPARGC1A,PRKCE,RB1,RELA,SMAD3,SP1,STAT1,STAT3,TP63,caspase,tauroursodeoxycholic acid
neuroprotectin D1		chemical - endogenous mammalian	Activated	2.423	6.61E-03	ADIPOQ,BAX,BCL2,CCL20,IL1B,PTGS2	BAX,BCL2,Creb,FOS,IFNG,IRF1,IRF3,JUN,NFKB1,NFKBIA,NFkB (complex),RELA,STAT1,STAT3,TNF,TP53,neuroprotectin D1
prostaglandin D2		chemical - endogenous mammalian		-0.704	6.65E-03	CCL5,CXCL10,CXCL8,HSPA1A/HSPA1B,IL6,ITGAM,PTGDS,PTGS2,TNFRSF11B	CEBPB,CREBBP,CTNNB1,Creb,ESR2,HSF1,JUN,NFKB1,NFKBIA,NFkB (complex),NR3C1,PPARG,RELA,RNA polymerase II,STAT3,TP53,hydrocortisone,prostaglandin A1,prostaglandin D2,prostaglandin E2
TNC		other		-1.463	6.65E-03	ADAMTS4,CASP1,CCL2,CDKN1A,DKK1,EGFR,IL6,MBP,TLR4	Akt,Creb,ERK1/2,FN1,IL6,JUN,NFKB1,NFKBIA,NFkB (complex),RELA,SMAD3,SP1,STAT1,STAT3,TNC,prostaglandin E2
THBS4		other	Inhibited	-2.177	6.65E-03	CALR,COL3A1,CRELD2,CXCL10,HSPA5,HYOU1,MANF,P4HB,VCAM1	ATF6,THBS4
benzo(a)pyrene		chemical toxicant		-1.652	6.66E-03	ABCB1,AHR,ANXA1,ARHGEF6,ARL6IP5,BAX,BCL2,BRAF,BTG3,CDKN1A,CKS1B,FST,GCLC,GNAQ,HAS2,HP,HRAS,HSPA1A/HSPA1B,HSPB1,IER3,IGFBP6,IL1B,INSR,ITPR1,MAF,MAFF,MAP3K2,NAPB,NBEA,NMI,PDLIM1,PPIF,PSENEN,PTGS2,SELENBP1,SELP,SFRP4,SLC1A4,TF,THBS1,TKT,VEGFA,ZMAT3	Akt,CEBPB,Creb,ERK,JUN,MYC,NFKB1,NFKBIA,NFkB (complex),P38 MAPK,RELA,SMAD3,STAT3,TP53,TP73,benzo(a)pyrene
SMAD2		transcription regulator		-0.963	6.76E-03	ACTA2,BGN,CCNG2,CDKN1A,GADD45B,GZMB,HAS2,IL6,IL6R,INPP5D,ITGB1,MMP9,SKIL,SMAD3,SMAD7,THBS1,TPM2,XIAP	CEBPB,CTNNB1,IL6,JUN,NFKBIA,NFkB (complex),RELA,SMAD1,SMAD2,SMAD3,SMAD4,SMAD7,SP1,STAT1,STAT3,Smad,TGFB1,TGFBR1
nifedipine		chemical drug	Activated	3.346	6.76E-03	ABCA1,ABCB1,ABCC3,ADIPOQ,ATP2B1,BRAF,CCL2,CTSL,EDN1,IL1B,IL6,INSR,NR3C1,NTRK2,PTGS2,SERPINB2,VCAM1,VEGFA	CEBPA,CTNNB1,Ca2+,D-glucose,EGR1,ERK1/2,FOS,JUN,MYC,NFKB1,NFkB (complex),NR3C1,PPARA,PPARG,RELA,SMAD3,SP1,STAT3,TP53,glucocorticoid,nifedipine
C3	-0.573	peptidase	Inhibited	-2.630	6.85E-03	C3,CCL2,CCL5,CR2,CSF1,CXCL10,CXCL8,IL10,IL12B,IL1B,IL6,SELL,SELP,TNFRSF1A,VEGFA	C3,C5,Creb,IL1,IL10,IL12 (complex),IRF1,LDL,NFKB1,NFKBIA,NFkB (complex),RELA,STAT1,STAT3
vorinostat		chemical drug		0.418	7.05E-03	APAF1,ATP2A3,AURKA,BAK1,BAX,BCL2,BRAF,CDKN1A,DLC1,EDN1,ELOVL1,FIS1,GRN,HSPA5,IL10,IL12B,IL1B,IL6,MKI67,MMP9,MYB,NFE2,OSM,PTGS2,SOCS3,TGFBR1,TNFRSF1A,TXN,XIAP	Akt,BCL2,Creb,EGR1,ERK1/2,FOS,JUN,LY294002,NFKB1,NFKBIA,NFkB (complex),RELA,SMAD3,SP1,STAT3,nitric oxide,vorinostat
TLR2	-0.517	transmembrane receptor	Inhibited	-2.394	7.11E-03	ATF3,CCL2,CCL5,CCR1,CD1A,CEBPD,CSF3,CXCL10,CXCL8,DEFB4A/DEFB4B,EBI3,GJA1,HLA-DQA1,IL10,IL12B,IL1B,IL1RN,IL6,ITGA4,ITGB1,MMP9,MX1,POMC,PTGS2,SELP,SOCS3,TLR4,TREM1,TRIM38,XBP1	IFNG,IL1B,IRF1,NFKB1,NFKBIA,NFkB (complex),Pam3-Cys-Ser-Lys4,RELA,STAT1,STAT3,TLR2,lipopolysaccharide,lipoteichoic acid
NFKB2		transcription regulator		-0.636	7.14E-03	BCL2,CCL19,CCL20,CCL5,CDKN1A,CR2,CXCL8,CXCR4,MMP9,MYB,PTGS2,SOD2,VCAM1,XIAP	CREBBP,IL6,IRF1,JUN,NFKB1,NFKB2,NFKBIA,NFkB (complex),REL,RELA,RELB,STAT1,STAT3
rotenone		chemical toxicant		-0.887	7.14E-03	BAX,DDIT3,DNAJB9,GJA1,IL1B,IL6,ITGAM,MMP9,PDK1,PTGS2,SELL,TIMP1,TIMP2,VCAM1	Creb,ERK1/2,JUN,Jnk,MAPK14,NFKB1,NFKBIA,NFkB (complex),P38 MAPK,PPARG,RELA,SMAD3,SP1,STAT3,rotenone
adenosine		chemical - endogenous mammalian	Inhibited	-2.297	7.14E-03	BID,CCL5,CXCL8,CXCR4,HSPA5,IL10,IL12B,IL1B,IL6,PTGS2,SOCS3,TIMP1,TLR4,VEGFA	ERK1/2,IL10,IL12 (complex),IRF1,JUN,NFKB1,NFKBIA,NFkB (complex),P38 MAPK,RELA,SMAD3,SP1,STAT3,adenosine
desmopressin		biologic drug		0.304	7.15E-03	ADD3,ADM,CAPG,CARD14,CYBA,GAPDH,H3F3A/H3F3B,HINT1,HSPA1A/HSPA1B,HSPH1,LDHB,LMNA,LRBA,NFAT5,PHLDB2,PLXDC2,S100A11,SEC61B,STX7,TNS1,YWHAZ
8-bromoguanosine 3',5'-cyclic monophosphate		chemical - kinase inhibitor		-0.711	7.18E-03	ADAM10,CDKN1A,EDN1,HINT1,ITGAM,JUNB,MMP9,S100A10,VCAM1,VEGFA	8-bromoguanosine 3',5'-cyclic monophosphate,CTNNB1,Creb,EDN1,ERK,ERK1/2,IL1B,JUN,NFKB1,NFKBIA,NFkB (complex),P38 MAPK,RELA,SMAD3,SP1,STAT3
Rar		group		-0.896	7.18E-03	ADAM10,AQP3,BCL2,CRYAB,CSF3,EGR1,MGP,MMP11,REST,SERPINF1	CREBBP,JUN,NFkB (complex),Nr1h,PPARGC1A,RARB,RARG,Rar,Rxr,SREBF1,STAT1,alitretinoin
NR1H2		ligand-dependent nuclear receptor	Activated	2.434	7.22E-03	ABCA1,ABCG1,APOE,AQP1,C3,CCL5,CSF3,CXCL10,HSD11B1,IL1B,IL1RN,IL6,ITGAL,MMP9,NR1H3,PTGS2,VEGFA	24(S),25-epoxycholesterol,ABCA1,ERK1/2,IL6,JUN,NFKBIA,NFkB (complex),NR1H2,Nr1h,RELA,SMAD3,SP1,SREBF1,STAT1,STAT3,cholesterol
FGF1		growth factor		-0.684	7.32E-03	AHR,APOE,AXIN2,CDKN1A,COX5A,CR2,EDN1,EGR1,FRMD3,FZD2,GCLC,GPX1,HAS2,IKZF2,LRRC17,NR1H3,PTGS2,SGMS1,SPP1,TCF3,TEAD4,THBS1,TNFRSF12A,VCAM1,VEGFA	CTNNB1,EGR1,ELK1,ERK1/2,ESR1,FGF1,FGF2,FOS,JUN,Mapk,NFKB1,NFkB (complex),P38 MAPK,RELA,SMAD3,SP1,SRC,STAT3
ADRA1D		G-protein coupled receptor			7.35E-03	CCNE1,CEBPD,COL3A1,CREM,CSRP2,EGR1,EGR2,IL6,IL6ST,LIF,PPP3CA,TMPO,VEGFA	ADRA1D,CEBPA,CEBPB,CREB1,ERK1/2,ESR1,JUN,MAPK8,MYC,NFKB1,NFkB (complex),NR3C1,RELA,SMAD3,SP1,STAT1,STAT3,TP53,TP73,norepinephrine
PTK2		kinase	Inhibited	-2.092	7.35E-03	ACTA2,CDKN1A,COL1A1,COL1A2,IL6,LPP,MMP9,P4HA1,PCOLCE2,THBS1,TIMP1,VCAM1,XIAP	AKT1,CEBPB,CTNNB1,HIF1A,ITGB1,JUN,MAP2K1,NFKB1,NFkB (complex),PI3K (complex),PTK2,RELA,SMAD3,SMAD4,SMAD7,SP1,STAT1,STAT3,STAT5A
NQO1		enzyme		0.194	7.43E-03	BAX,BCL2,CCL5,CCR1,CDKN1A,CSF3R,CXCR4,MMP9,PTGS2,VCAM1,XIAP	Akt,ERK1/2,IL6,JUN,NFKB1,NFKBIA,NFkB (complex),NQO1,RELA,SMAD3,SP1,STAT1,STAT3,TP53
WISP2		growth factor		-0.302	7.43E-03	CLDN1,IGFBP7,JUP,LAMB3,PROCR,SMAD3,SPARC,TGFBR1,TGFBR3,XBP1,ZEB1
CCR5		G-protein coupled receptor		-1.284	7.43E-03	BAX,BID,CCL5,CD40LG,CD9,CXCL10,IL10,IL12B,IL6,MMP9,TNFRSF1A	CCL2,CCR5,CSF2,IL10,JUN,NFATC1,NFKB1,NFKBIA,NFkB (complex),P38 MAPK,RELA,SMAD3,STAT3,TP53
PPP2CA		phosphatase		-1.943	7.43E-03	CASP1,CFB,CXCL10,EIF4EBP1,GZMA,HCAR2,IRF7,ITGAL,PTGS2,SLAMF8,UPP1	IKK (complex),IRF3,IRF8,IRF9,JUN,MAP3K7,NFKB1,NFKB2,NFKBIA,NFkB (complex),PPP2CA,RELA,STAT1,STAT2,STAT3
HOXC6		transcription regulator		0.918	7.46E-03	ABCB1,BCL2,BCO2,CASP1,CNTN1,DCN,FGFR2,GAS2L3,MEGF10,PDGFRA,RFX7,VCAM1
PIK3CA	0.662	kinase		0.000	7.46E-03	CD14,CEBPD,DEFB4A/DEFB4B,HSP90AB1,IL12B,ITGAM,ITGB1,PDGFRA,PROCR,SNAI1,SPARC,TK1	AKT1,CTNNB1,EGR1,FN1,JUN,LY294002,NFKB1,NFKBIA,NFkB (complex),PI3K (complex),PIK3CA,RELA,SMAD3,SP1,STAT3
S-nitrosoglutathione		chemical toxicant		-0.268	7.46E-03	CCL2,CCL5,CDKN1A,CXCL10,GJA1,IL12B,ITGAM,LIF,PTGS2,S100A10,VCAM1,XIAP	ERK1/2,FOS,JUN,NFKB1,NFKBIA,NFkB (complex),P38 MAPK,PI3K (complex),RELA,S-nitrosoglutathione,SMAD3,SP1,STAT3,TP53
methyl methanesulfonate		chemical toxicant		-1.543	7.46E-03	APC,ATF3,BTG2,CDKN1A,DDIT3,EGR1,GADD45B,HPRT1,LIF,NMI,SNAI1,TP53INP1	BRCA1,CEBPB,JUN,MAPK9,MYC,NFKB1,NFKBIA,NFkB (complex),P38 MAPK,RELA,SMAD3,STAT1,STAT3,TP53,TP73,methyl methanesulfonate
GW501516		chemical drug		-0.072	7.77E-03	ABCA1,ADIPOQ,ANGPTL4,APOD,BCL2,CDKN1A,CXCL6,FABP3,GZMH,IGFBP6,IL1B,LAMB3,LIPG,LPIN1,PLAT,PLIN2,PTGER4,S100A8,S100A9,SERPINB2,THBS1,VEGFA,VLDLR	AMPK,CEBPA,CEBPB,CTNNB1,EGR1,ERK1/2,FOXO1,GW501516,Ins1,JUN,NFKBIA,NFkB (complex),NR3C1,PPARA,PPARD,PPARG,PPARGC1A,RELA,SMAD3,SP1,SREBF1,STAT1,STAT3
sorafenib		chemical drug		1.572	7.79E-03	CCND2,CDK4,CXCL8,DDIT3,HSPA5,IL1B,PPP1R15A,ZEB1	Akt,ERK1/2,JUN,Jnk,NFKB1,NFKBIA,NFkB (complex),P38 MAPK,PPARG,RELA,SMAD3,SP1,STAT3,bortezomib,sorafenib
VAV3		cytokine		-0.128	7.79E-03	AREG,BAK1,BAX,BTC,C4A/C4B,CAV2,CCNE1,IL6	Akt,CEBPA,Creb,ERK,ERK1/2,JUN,Jnk,NFKB1,NFKBIA,NFkB (complex),PPARG,RELA,SMAD3,SP1,STAT1,STAT3,VAV3
zidovudine		chemical drug		-0.152	7.79E-03	BCL3,BID,CCL2,CCND2,CDKN1A,CXCL8,IL12B,IL1B	CTNNB1,HDAC1,IFN Beta,IL1,IRF1,NFKB1,NFKBIA,NFkB (complex),RB1,RELA,RNA polymerase II,STAT1,STAT2,STAT3,TERT,zidovudine
MAP3K3		kinase		-0.239	7.79E-03	BCL2,CXCL8,HAS2,IL10,IL6,TGFBR3,TNFAIP3,XIAP	Creb,ESR1,JUN,MAP2K4,MAP3K3,MAPK14,MAPK8,NFE2L2,NFKB1,NFKB2,NFKBIA,NFkB (complex),NR3C1,RELA,RELB,STAT3
mitoxantrone		chemical drug		-0.513	7.79E-03	CDKN1A,COL1A1,COL1A2,CXCL8,IL1B,IL6,IRF7,VEGFA	CEBPB,EGR1,ESR1,JUN,MYC,NFKB1,NFKB2,NFKBIA,NFkB (complex),RELA,RELB,SMAD3,SP1,STAT3,TP53,TP73,mitoxantrone
IL17a dimer		complex		-1.845	7.79E-03	CCL2,CCL20,CCL5,CSF3,DEFB4A/DEFB4B,IL10,IL1B,IL6	EGFR,ESR1,IL17R,IL17a dimer,NFkB (complex),RELA,SMAD3,SP1,STAT3
RC3H1		enzyme			7.79E-03	CCL20,CCL24,CCL25,CCL5,CXCL6,IL1B,IL6ST,SPP1
SFTPA1		transporter		1.776	7.84E-03	ANGPTL4,ANPEP,CLEC1B,COL1A1,ECM1,EGR1,ESM1,FOSB,FRMD6,GFPT2,HSPA6,IL10,IL1B,IL6,NAMPT,PLIN2,SFRP2,SLC22A3	EGR1,LDL,NFKB1,NFKB2,NFKBIA,NFkB (complex),RELA,SFTPA1,STAT1,STAT3,TNF,peptidoglycan,zymosan A
HMGB1		other	Inhibited	-2.776	7.84E-03	BAX,CCL2,CCL20,CD83,CDKN1A,CXCL8,IFIT1,IL10,IL1B,IL6,INSR,MMP9,MOK,PTGS2,SMAD7,TLR2,TLR4,VCAM1	Akt,HMGB1,IL10,IL1A,IL1B,JUN,NFKB1,NFKBIA,NFkB (complex),RELA,STAT3
PRTN3		peptidase		1.996	8.04E-03	CCL2,CDKN1A,CXCL8,IL6	CAMP,CEBPA,Creb,ELK1,F2R,FN1,IL32,JUN,NFKB1,NFKBIA,NFkB (complex),PRTN3,RELA,SMAD3,SP1,STAT1,STAT3
MED28	-0.718	other		1.957	8.04E-03	ACTA2,ACTG2,AEBP1,TAGLN
24(S),25-epoxycholesterol		chemical - endogenous mammalian		1.067	8.04E-03	ABCA1,ABCG1,APOE,NR1H3	24(S),25-epoxycholesterol,ESR1,ESR2,FOXO3,NFkB (complex),Nr1h,PPARG,PPARGC1A,Rxr,SREBF1,STAT1
CLIC4		ion channel		0.865	8.04E-03	CCL5,IL12B,IL1B,IL6	CCL5,CLIC4,CREBBP,IL6,IRF3,IRF7,JUN,NFKB1,NFKBIA,NFkB (complex),RELA,STAT1,STAT3,TNF
EGR4		transcription regulator		0.849	8.04E-03	CREM,EGR1,EGR2,MYBL1
RAD9A		enzyme		0.805	8.04E-03	CDKN1A,ITGB1,KLF12,SATB1
miR-140-5p (and other miRNAs w/seed AGUGGUU)		mature microRNA		-0.192	8.04E-03	DNPEP,EGR2,SMAD3,VEGFA
HAS2	-1.199	enzyme		-0.762	8.04E-03	ACTA2,IL6,MMP9,TIMP1	Akt,CD44,CTNNB1,ERBB2,ESR1,HAS2,JUN,NFKB1,NFKBIA,NFkB (complex),RELA,SMAD3,SMAD7,STAT3,TP53,estrogen receptor,hyaluronic acid
TPSD1		peptidase		-1.982	8.04E-03	CXCL8,IL10,IL6,PTGS2	Creb,ELK1,ESR1,FOS,IL6,JUN,MAPK1,MAPK14,MAPK8,NFkB (complex),NR3C1,RELA,SP1,STAT1,STAT3,TP53,TPSD1
glucosylceramide		chemical - endogenous mammalian			8.04E-03	AQP3,IL10,IL6,PCYT1A	IRF8,IRF9,NFkB (complex),STAT1,STAT2,STAT3,glucosylceramide
CD82		other			8.04E-03	BCAR1,DCN,IL10,TIMP1	CD82,CTNNB1,HDAC1,JUN,MMP9,NFKB1,NFkB (complex),NOTCH1,Nr1h,RELA,RUNX2,SMAD3,SMAD4,SP1,SREBF1,cholesterol
KLF3		transcription regulator			8.04E-03	ANK1,KLF12,SELL,SERPINH1
TSPO	-0.834	transmembrane receptor			8.04E-03	BCL2,SOD2,TSPO,VCAM1
CACNA1A		ion channel			8.04E-03	IL10,IL1B,IL6,ITGAM	CACNA1A,CTNNB1,Ca2+,JUN,NFkB (complex),RELA,SP1
nicorandil		chemical drug			8.04E-03	ATF3,BAX,BCL2,NCF1	JUN,NFKB1,NFkB (complex),P38 MAPK,PI3K (complex),RELA,SMAD3,STAT3,nicorandil
20alpha-hydroxycholesterol		chemical - endogenous mammalian			8.04E-03	ABCA1,ABCG1,APOE,PTCH1	20alpha-hydroxycholesterol,NR1H2,PPARA
Igm		complex		-1.018	8.12E-03	BAK1,BCAR3,BCL2,CCND2,CD40LG,CDKN1A,CYCS,EGR1,IL10,PIM1,PTAFR,RBL2,TNFRSF13B,UGCG,XBP1	BCR (complex),CREB1,CTNNB1,Ca2+,Creb,ERK,FOXO3,IgG,Igm,JUN,NFKB1,NFKBIA,NFkB (complex),PI3K (complex),RELA,SMAD3,SP1,STAT3,STAT5A
iron		chemical - endogenous mammalian		0.812	8.53E-03	BMP6,CCND2,CCNE1,CDKN1A,CYBRD1,DDIT3,FTL,GADD45B,ID1,IL6,PPP1R15A,SLC40A1,SOD2,TF	ALB,CTNNB1,ELK1,HIF1A,IL6,JUN,Jnk,NFKB1,NFkB (complex),PI3K (complex),PPARG,RB1,RELA,SMAD3,SP1,STAT1,STAT3,TP63,caspase,iron
apomorphine		chemical drug		1.136	8.66E-03	ADORA2A,APC,BAX,BCL2,EGR1,GJA1,HOMER1,IL6ST,PDIA4	AKT1,CTNNB1,Creb,DRD1,EGR1,ERK1/2,ESR1,FGF2,FOS,HTT,JUN,NFKB1,NFkB (complex),Pka,RELA,SMAD3,SP1,STAT1,STAT3,apomorphine
F3		transmembrane receptor		-0.686	8.66E-03	CCL2,CXCL8,EGR1,IL10,IL1B,IL6,ITGAM,MMP9,VEGFA	Akt,ERK1/2,F10,F2R,F3,JUN,NFKB1,NFKBIA,NFkB (complex),RELA,SMAD3,SP1,STAT3,nitric oxide
RASSF5		other		-1.726	8.66E-03	BTG3,CDKN1A,CIRBP,DNAJA1,DTYMK,LOC102724594/U2AF1,LSM7,PSMD1,UQCR11
3-methyladenine		chemical toxicant	Inhibited	-2.186	8.66E-03	ADIPOQ,BCL2,CXCL8,HSP90B1,HSPA5,IL12B,IL1B,IL6,PTGS2	3-methyladenine,AMPK,CTNNB1,Ca2+,EGR1,FOXO1,JUN,Jnk,NFKBIA,NFkB (complex),Nr1h,P38 MAPK,PPARG,PPARGC1A,RELA,SMAD3,SP1,SREBF1,STAT1,STAT3,cholesterol
platelet activating factor-C16		chemical - endogenous mammalian			8.66E-03	IL6,ITGAM,PTAFR	CEBPA,JUN,NFKB1,NFKBIA,NFkB (complex),Nfat (family),PTAFR,RELA,STAT1,STAT3,platelet activating factor-C16
repertaxin		chemical drug			8.66E-03	IL1B,ITGAM,MMP9
chitinase		group			8.66E-03	CCL2,CCL5,CXCL8
tozasertib		chemical drug			8.66E-03	AURKA,BAX,CDKN1A	AKT1,CTNNB1,E2F1,E2F4,HDAC1,NFKB1,NFkB (complex),RB1,RELA,SP1,TP53,tozasertib
RNASEH2B		enzyme			8.66E-03	CDKN1A,ISG15,ZMAT3
ATF6B		transcription regulator			8.66E-03	DDIT3,HSPA5,XBP1	ATF6,ATF6B
TNIP3		other			8.66E-03	CXCL8,IL12B,IL6	JUN,NFKB1,NFKBIA,NFkB (complex),RELA,STAT3,TNIP3,TP53
USE1	-0.560	other			8.66E-03	DDIT3,HSPA5,XBP1
RSPO3		kinase			8.66E-03	AXIN2,IL6,PTGS2
B3GNT2		enzyme			8.66E-03	CD14,IL1B,IL6	B3GNT2,ERK1/2,JUN,NFkB (complex),P38 MAPK,RELA,SMAD3,SP1,STAT3
SGPL1	0.596	enzyme			8.66E-03	BAX,BCL2,PTGS2	ELK1,IRF8,IRF9,JUN,MAPK1,NFkB (complex),SGPL1,STAT1,STAT2,STAT3
USP22		peptidase			8.66E-03	CCND2,CDKN1A,MVP	CEBPB,FOXO3,FOXO4,HDAC1,JUN,MYC,RNA polymerase II,SIRT1,STAT3,TP53,TP73,USP22
betulin		chemical - endogenous non-mammalian			8.66E-03	PTGS2,TIMP1,TIMP2	JUN,NFkB (complex),P38 MAPK,RELA,SMAD3,STAT3,betulin
SERPING1		other			8.66E-03	BDKRB1,IL10,IL6	NFKBIA,NFkB (complex),RELA,SERPING1,STAT1,STAT3,lipopolysaccharide
MUC2		other			8.66E-03	IL1B,IL6,PTGS2
miR-515-5p (and other miRNAs w/seed UCUCCAA)		mature microRNA			8.66E-03	FGFR2,PIK3C2B,SPHK1
NACA		transcription regulator			8.66E-03	COL1A1,DMP1,PDPN
APAF1	0.734	other			8.66E-03	BCL2,DDIT3,HSPA5
MEP1A		peptidase			8.66E-03	CXCL8,IL1B,IL6
HSPB6		other			8.66E-03	BCL2,CCL2,CXCL8	AKT1,CTNNB1,HSPB6,JUN,NFKB1,NFkB (complex),P38 MAPK,PI3K (complex),RELA,SMAD3,SP1,STAT3
FKBP1A		enzyme			8.66E-03	CDKN1A,MMP9,SDC1	CTNNB1,Ca2+,Creb,EGFR,ERK,ESR1,FKBP1A,HIF1A,JUN,MTOR,MYC,NFKB1,NFKBIA,NFkB (complex),NR3C1,RELA,SMAD3,SP1,STAT1,STAT3,TP53,sirolimus
ATP2A1		transporter			8.66E-03	CALR,DDIT3,HSPA5	ATP2A1,CTNNB1,Ca2+,JUN,NFkB (complex),RELA,SP1
CMA1		peptidase			8.66E-03	COL1A1,COL3A1,IL1B	CD44,CMA1,CTNNB1,FN1,HGF,IL13,JUN,NFKB1,NFKBIA,NFkB (complex),RELA,SMAD3,SMAD4,STAT3,STAT6,TGFB1
LPAR3		G-protein coupled receptor			8.66E-03	CXCL8,EGFR,IL6	CTNNB1,HDAC1,LPAR3,NFkB (complex),NOTCH1,STAT3,Vegf
2-[[4-[(e)-styryl]phenoxy]methyl]oxirane		chemical reagent			8.66E-03	ABCA1,APOE,NR1H3
IFIT2	-1.726	other			8.66E-03	IL12B,IL1B,IL6	CREBBP,IFIT2,IRF3,IRF7,JUN,NFKB1,NFKBIA,NFkB (complex),RELA,STAT1,STAT3,TNF
RRM2B	1.363	enzyme			8.66E-03	BAX,CDKN1A,TP53INP1	CEBPB,JUN,MYC,RRM2B,STAT3,TP53,TP73
lansoprazole		chemical drug			8.66E-03	CD14,CXCL8,PTGS2	JUN,NFkB (complex),Nr1h,P38 MAPK,RELA,Rxr,SMAD3,SREBF1,STAT1,STAT3,lansoprazole
retinaldehyde		chemical - endogenous mammalian			8.66E-03	EGFR,IL6,PTGDS
Vi capsular polysaccharide		chemical drug			8.66E-03	CXCL8,IL12B,IL6	Creb,ERK,JUN,NFkB (complex),SMAD3,STAT3,Vi capsular polysaccharide
thymeleatoxin		chemical toxicant			8.66E-03	CDKN1A,INSR,SOD2	CCND1,CDKN1A,E2F4,RB1,STAT3,TP53,thymeleatoxin
cadmium chloride		chemical toxicant		-0.689	8.87E-03	CCL5,CHMP5,DDIT3,EEF1D,EIF3I,EIF4E,GCLC,HP,HSP90AA1,HSPA5,HSPB1,IGFBP6,TXN	Creb,ESR1,JUN,KEAP1,NFE2L2,NFKB1,NFKBIA,NFkB (complex),P38 MAPK,RELA,SMAD3,STAT3,TP53,beta-estradiol,cadmium chloride
IL1R1		transmembrane receptor	Inhibited	-2.678	8.87E-03	ABCC3,ACTA2,CXCL10,CXCL8,EGR1,IL10,IL1B,IL6,LBP,LIFR,MMP9,PTGS2,TIMP1	Creb,ERK,IL1B,IL1R1,JUN,MAPK14,MYD88,NFKB1,NFKBIA,NFkB (complex),RELA,SMAD3,STAT1,STAT3,Tnf (family)
WWOX		enzyme		1.134	8.91E-03	BCL2,COL1A1,IL6,MMP9,TIMP2,TK1,VEGFA	CTNNB1,Creb,ERK,FN1,JUN,MYC,NFKB1,NFKBIA,NFkB (complex),RELA,SMAD3,STAT3,TCF3,WNT3A,WWOX
RARRES2	-0.910	transmembrane receptor		1.134	8.91E-03	ADIPOQ,CCL5,CCND2,IL1B,IL6,PHB,PLIN1	ESR1,NFKB1,NFKBIA,RARRES2,RELA,TP53,beta-estradiol
vitamin K2		chemical drug		0.943	8.91E-03	ABCB1,CD14,CSF1,MATN2,MGP,SPP1,TNFRSF11B
NFIL3	-0.997	transcription regulator		-0.053	8.91E-03	CD40LG,CDKN1A,EOMES,GADD45B,IL10,IL12B,PTGS2	E2F1,EGR1,ESR1,FOXO1,HDAC1,Hdac,Histone h3,Histone h4,IFNG,IL4,IRF1,IRF3,NFIL3,NFKBIA,NFkB (complex),PPARG,RELA,RNA polymerase II,RUNX2,SIRT1,SP1,STAT1,STAT3,STAT6
W7		chemical reagent		-0.478	8.91E-03	CCL2,CD14,CD83,CXCL8,EGFR,IL10,IL12B	Akt,ERK1/2,FOS,JUN,NFKB1,NFKBIA,NFkB (complex),RELA,SMAD3,SP1,SRC,STAT3,TP53,W7
NADPH oxidase		complex		-1.561	8.91E-03	CCL2,IL6,MMP9,NCF1,NPHS1,PTGS2,VCAM1	Akt,ERK1/2,IKK (complex),JUN,Jnk,NADPH oxidase,NFKB1,NFKB2,NFKBIA,NFkB (complex),PPARG,RELA,SMAD3,SP1,STAT3
MED30		transcription regulator			8.91E-03	NDUFA10,NDUFB3,NDUFB7,NDUFS7,NDUFV1,SDHB,SOD2
PYCARD	-1.025	transcription regulator	Inhibited	-2.169	8.91E-03	ACTA2,CDKN1A,CXCL8,IL1B,IL6,MMP9,PTGS2	ELK1,ESR1,FOS,HIF1A,IFN Beta,IL1A,IRF1,JUN,MYC,Mapk,NFKB1,NFKB2,NFKBIA,NFkB (complex),NOS2,PYCARD,RELA,STAT1,STAT2,STAT3
farnesol		chemical reagent	Inhibited	-2.594	8.91E-03	ATF3,CDKN1A,DDIT3,HSP90B1,HSPA5,PDIA4,XBP1	CCND1,CDKN1A,E2F4,JUN,Jnk,NFKB1,NFKBIA,NFkB (complex),P38 MAPK,PPARG,RB1,RELA,SMAD3,SP1,STAT3,TP53,farnesol,reactive oxygen species
CCR2		G-protein coupled receptor		1.445	9.00E-03	ADIPOQ,CCL17,CCL2,CCL22,CCL24,CCL5,CCR1,CXCL10,CXCL6,IL10,IL1B,IL6,ITGAL,MMP9,TIMP1,TIMP2	CCL2,CCR2,ERK1/2,ESR1,IL4,NFATC1,NFKB1,NFKBIA,NFkB (complex),RELA,SMAD3,SMAD7,SP1,STAT3,STAT6,TNF,hyaluronic acid
epinephrine		chemical - endogenous mammalian		-1.028	9.06E-03	AQP3,AQP7,CCNE1,CDKN1A,CLEC2B,CXCL8,CXCR4,HSP90AA1,IL10,IL12B,IL33,IL6,NPY,PLIN1,POMC,PTGS2,RETN,SELL	CEBPA,CEBPB,CTNNB1,Ca2+,ESR1,IL10,JUN,NFKB1,NFKBIA,NFkB (complex),NR3C1,PGR,PI3K (complex),RELA,SMAD3,SP1,STAT1,STAT3,epinephrine,progesterone
TRAF2		enzyme		-1.360	9.06E-03	ADM,AURKA,CCL2,CCL5,CCR1,CDC25C,CR2,CXCL8,EBI3,EGFR,IL6,ITGB1,MMP9,PLBD1,REEP3,SNRNP25,TK1,TNFAIP3	CD40,CHUK,IRF1,IRF3,JUN,NFKB1,NFKB2,NFKBIA,NFkB (complex),RELA,RELB,SMAD3,STAT3,TRAF2,TRAF3,sphingosine-1-phosphate
rottlerin		chemical toxicant	Activated	2.046	9.06E-03	ABCA1,APOBEC3A,AQP1,BAX,CDK4,CDKN1A,CLDN1,COL1A1,COL3A1,CXCL8,DDIT3,IL10,ITGB1,MMP9,PRDX1,PTGS2,VCAM1,XIAP	Akt,ERK1/2,ESR1,JUN,Jnk,MAPK8,NFKB1,NFKBIA,NFkB (complex),NR3C1,PPARG,PRKCD,RELA,SMAD3,SP1,STAT3,rottlerin
S-adenosylmethionine		chemical - endogenous mammalian		0.682	9.09E-03	ACTA2,ACTG2,COL1A1,COL1A2,GCLC,IL10,ITGAL,MAF,PHB,SMAD3	CEBPB,CYP2E1,EGR1,ESR1,JUN,MYC,NFKB1,NFKBIA,NFkB (complex),NOTCH1,RELA,S-adenosylmethionine,SMAD3,SP1,STAT3,TNF,TP53,reactive oxygen species
Hsp70		group		-0.059	9.09E-03	BCL2,CD14,CD83,CXCL8,GAPDH,GZMB,IL12B,IL1B,IL6,VCAM1	ATP,CD40,CYLD,CpG ODN 1826,Hsp70,IL10,IRF1,IRF8,JUN,MYD88,NFKB1,NFKBIA,NFkB (complex),NR3C1,RELA,STAT1,STAT3
SELPLG	-0.743	other		-0.632	9.09E-03	CCL2,CCR4,CDKN1A,CXCL8,CXCR4,GNA13,HCK,IL10,IL1B,ITGAM	Creb,IFNG,IL4,IL6,IRF1,JUN,NFKBIA,NFkB (complex),RELA,SELPLG,SMAD3,SMAD4,STAT1,STAT3,STAT6,SYK,TGFB1
TERC		other			9.09E-03	ARNTL,AURKA,CASP1,CCL5,CDKN1A,CLEC4F,EGR1,GPI,H19,S100A9	ALB,CEBPB,ELK1,HIF1A,JUN,MYC,NFKB1,NFkB (complex),RELA,STAT3,TERC,TP53,TP73
FOXO4	0.494	transcription regulator		-0.986	9.12E-03	BCL6,CCND2,CCNG2,CDKN1A,GADD45B,IER3,MMP9,NAMPT,PSMD11,RBL2,SOD2,VEGFA	ARNT,Akt,BRCA1,CCND1,CDK2,CDKN1A,CTNNB1,E2F1,E2F4,FOXO3,FOXO4,HDAC1,HIF1A,JUN,NFKB1,NFKBIA,NFkB (complex),RB1,RELA,RNA polymerase II,SIRT1,SP1,SREBF1,STAT3,TP53
ARHGAP21		other		-1.732	9.12E-03	BATF,CITED2,CXCL10,FGL2,IFIT3,ISG20,NMI,PLAT,PTGS2,SLCO3A1,TNFSF8,TRIM21
CYLD		transcription regulator		0.217	9.21E-03	AXIN2,CR2,CXCL8,FCER1G,IL10,IL12B,IL1B,IL6,IL7R,NTRK3,REL	Akt,CEBPB,CYLD,IRF3,IRF5,JUN,NFKB1,NFKB2,NFKBIA,NFkB (complex),REL,RELA,RELB,STAT1,STAT3,TBK1,TP63,TP73
memantine		chemical drug		-0.426	9.21E-03	BAX,CLDN5,CREM,HPCAL4,HSP90AB1,HSPA5,NPY,NTRK2,POR,SIRPA,SPON1	CREB1,CTNNB1,Ca2+,ELK1,HTT,Hdac,JUN,L-glutamic acid,NFKBIA,NFkB (complex),RB1,RELA,RUNX2,SP1,TP53,memantine
CP-55940		chemical reagent		-1.716	9.21E-03	ALDOC,BTG2,CCL2,CCNE1,CSF1,CXCL8,GAPDH,JUNB,PRKCB,TNFAIP3,YWHAZ	CP-55940,CTNNB1,Ca2+,Creb,ELK1,ERK,ESR1,FOS,IL2,JUN,Mapk,NFKB1,NFKBIA,NFkB (complex),RELA,SMAD3,SP1,STAT3,STAT5A,STAT5a/b
cholesterol		chemical - endogenous mammalian		-0.129	9.32E-03	ABCA1,ABCG1,ACTA2,AGRN,APOE,ATF3,BSG,CAV2,CCL2,CD14,CNN1,CXCL8,DBI,DDIT3,DES,HSP90B1,HSPA5,IL10,IL12B,IL1B,IL1RN,IL6,ITGAM,KLF11,MANF,NR1H3,PTCH1,PTGS2,RGS16,RPL36AL,S100A8,SOCS3,TIMP1,TLR4,VCAM1,XBP1	APOE,CTNNB1,IL1B,JUN,LDL,NFKB1,NFKBIA,NFkB (complex),P38 MAPK,PI3K (complex),RELA,SMAD3,SP1,STAT1,STAT3,cholesterol
Pka		complex	Inhibited	-2.213	9.45E-03	APOE,AREG,BAX,CD14,CDKN1A,CREM,CXCL10,DDIT3,EDN1,EGR1,GJA1,HAS2,HOMER1,IFI27,IFI6,IL6,JUNB,KLF6,NCF1,NCOA2,PDE4D,PKLR,POMC,PRKCZ,PTGS2,TCF3,TNFRSF11B	CREBBP,CTNNB1,Creb,EGFR,ERK1/2,ESR1,ESR2,H89,IRF8,IRF9,NFkB (complex),Pka,RELA,SMAD3,SP1,STAT1,STAT2,STAT3,TP53
PPARGC1A		transcription regulator	Inhibited	-2.550	9.54E-03	ADIPOQ,ATP5J2,ATP5O,BAX,C3,CDKN1A,CEBPD,COX5A,COX5B,CYCS,FABP3,FBXO32,GPX1,IL10,IL1RN,IL6,LDHA,LPIN1,MBP,MDH2,NDUFV2,NR1H3,OLR1,PGAM1,PLIN2,PRDX5,PTGS2,RBP4,SOCS3,SOD2,TIMM22,TNFRSF12A,TXN2	ATF6,CEBPA,EGR1,Esrra,FOXO1,FOXO3,JUN,NFKBIA,NFkB (complex),NR3C1,PPARA,PPARG,PPARGC1A,RELA,SIRT1,SREBF1,TP53,palmitic acid
seocalcitol		chemical drug	Inhibited	-2.329	9.57E-03	AREG,BAK1,BCL2,BLOC1S1,CDKN1A,CEACAM1,CKS1B,FOSL1,LRP1,NINJ1,PTGS2,SSPN,TSPAN6,UVRAG,VEGFA	CCND1,CDKN1A,CTNNB1,Ca2+,Creb,E2F4,ERK,JUN,NFkB (complex),P38 MAPK,RB1,RELA,SMAD3,SP1,STAT3,TP53,seocalcitol
cardiotoxin		chemical - other		-0.471	9.60E-03	ACSL5,ADAM10,APRT,BGN,CASP1,CCL2,CCL5,CCND2,CCNE1,CCR1,COL1A2,CSF3R,CXCR4,DOK2,FBL,GM2A,H19,HSP90AA1,HSPA5,IGFBP7,IL1B,IL1RN,IL6R,IL7R,ITGA4,ITGA6,PGAM1,PLAGL1,SFRP2,SPP1,TIMP1
RB1		transcription regulator		0.694	9.61E-03	ALG5,ALPL,ATAD2,ATF2,BARD1,BAX,BCL2,BTG3,CASP4,CCNE1,CDC25C,CDKN1A,CITED2,CLDN3,CNOT6L,DCK,DHFR,EGR1,EOMES,FST,HRAS,ID1,IL6,KANK2,KCNK1,MAF,MAGEF1,MCMBP,MECR,MEF2C,MSX1,MYB,NPAT,NPY,PARP1,POMC,PTX3,RAB27A,RBL2,RRM2,RSL1D1,SH3BP2,SUZ12,TMEM97,TMPO,TUBG1,VEGFA,ZEB1	BRCA1,CDK2,CTNNB1,E2F1,E2F4,HDAC1,IL6,JUN,MYOD1,NFKB1,NFkB (complex),RB1,RELA,RNA polymerase II,RUNX2,SP1,SP3,STAT1,STAT3,TP53
Fcgr3		group		1.342	9.78E-03	BAX,CSF3,CXCL8,IL1RN,ITGAL,ITGAM	CSF2,Fcgr3,IFNG,IL1B,IRF1,JUN,NFKB1,NFKBIA,NFkB (complex),P38 MAPK,RELA,SMAD3,STAT1,STAT3,TNF,TP53
PECAM1		other		1.176	9.78E-03	BCL2,IL6,ITGAM,SELL,SELP,THBS1	AKT1,Akt,CEBPA,CTNNB1,FN1,IFNG,IRF1,JUN,NFKB1,NFKBIA,NFkB (complex),PECAM1,RELA,SMAD3,SP1,STAT1,STAT3
antimycin A		chemical - endogenous non-mammalian		1.067	9.78E-03	BCL2,SELL,SOD2,TIMP1,TIMP2,TLR4	BCL2,CTNNB1,Ca2+,Creb,FOS,JUN,NFE2L2,NFKB1,NFKBIA,NFkB (complex),PARP1,PI3K (complex),RELA,SMAD3,SP1,STAT3,TP53,antimycin A
ginkgolide B		chemical drug		0.728	9.78E-03	BAX,CCL2,CD40LG,IL10,IL6,SELP	Akt,CEBPA,Creb,JUN,NADPH oxidase,NFKB1,NFKBIA,NFkB (complex),P38 MAPK,RELA,SMAD3,SP1,STAT1,STAT3,ginkgolide B,platelet activating factor
rebamipide		chemical drug		0.264	9.78E-03	AICDA,CXCL8,IL6,MMP9,SOD2,TIMP1	ERK1/2,JUN,Jnk,NFKB1,NFKBIA,NFkB (complex),P38 MAPK,PPARG,RELA,SMAD3,SP1,STAT3,TP53,rebamipide
DDR1		kinase		0.059	9.78E-03	CDKN1A,COL1A1,COL3A1,ELN,MMP9,VCAM1	CTNNB1,Creb,DDR1,ELK1,ERK,ESR1,FOS,JUN,MMP9,Mapk,NFKB1,NFKBIA,NFkB (complex),NOTCH1,P38 MAPK,RELA,SMAD3,STAT3,TP53
IKK (complex)		complex		0.000	9.78E-03	BCL2,CCL5,CXCL10,MMP9,PTGS2,VCAM1	IKBKB,IKK (complex),JUN,NFKB1,NFKB2,NFKBIA,NFkB (complex),RELA,RELB,STAT3,TP53
NT5E		phosphatase		0.000	9.78E-03	COL1A1,COL3A1,IL1B,IL6,SPP1,TIMP1	ADORA2A,ATP,Creb,EGFR,ESR1,JUN,NFKB1,NFKBIA,NFkB (complex),NR3C1,NT5E,RELA,SMAD3,SP1,STAT1,STAT3,TP53,adenosine
AIMP1		cytokine		-0.766	9.78E-03	CCL2,CCL5,CXCL8,IL10,IL12B,IL1B	AIMP1,CEBPB,ELK1,ESR1,FOS,IL12B,IRF1,JUN,Mapk,NFKB1,NFKBIA,NFkB (complex),RELA,STAT1,STAT3
PLAGL1	0.522	transcription regulator		-0.970	9.78E-03	ANGPTL4,APAF1,CDKN1A,LDHA,PLIN2,SORD
NREP		other		-1.000	9.78E-03	ACTA2,COL3A1,MMP9,PDGFRA,TAGLN,VEGFA
CSF2RB		transmembrane receptor		-1.000	9.78E-03	BCL2,CCND2,IL6,ITGAM,JUNB,PIM1	CEBPA,CSF2RB,ESR1,ID2,IL3,JUN,NFKB1,NFKBIA,NFkB (complex),NR3C1,PI3K (complex),REL,RELA,RNA polymerase II,SMAD3,STAT1,STAT3,STAT5A,STAT6
monophosphoryl lipid A		chemical reagent		-1.508	9.78E-03	CXCL10,IL10,IL12B,IL1B,IL1RN,IL6	CREBBP,ERK1/2,IRF3,IRF7,IRF8,IRF9,JUN,NFKB1,NFKB2,NFKBIA,NFkB (complex),P38 MAPK,RELA,SMAD3,SP1,STAT1,STAT2,STAT3,monophosphoryl lipid A
miR-128-3p (and other miRNAs w/seed CACAGUG)		mature microRNA		-1.698	9.78E-03	AGO1,BMI1,DBI,KMT2A,NTRK3,TGFBR1
S1PR2	1.037	G-protein coupled receptor		-1.758	9.78E-03	ACTA2,PTGS2,S1PR2,SPHK1,TIMP1,VCAM1	AKT1,CREBBP,CTNNB1,CXCL8,JUN,Jnk,NFKB1,NFKBIA,NFkB (complex),P38 MAPK,PPARG,PTK2,RELA,S1PR2,SMAD3,SP1,STAT1,STAT3,STAT5a/b
SPTLC2		enzyme	Activated	2.425	9.78E-03	COL1A1,DDIT3,HSPA5,THBS1,TIMP1,XBP1
monorden		chemical - endogenous non-mammalian	Inhibited	-2.449	9.78E-03	BAX,DDIT3,DNAJB1,EGFR,HSP90B1,HSPA5	ATF6,CTNNB1,EGR1,FGF2,FOS,JUN,Jnk,NFKB1,NFKBIA,NFkB (complex),P38 MAPK,PPARG,RELA,SMAD3,SP1,STAT3,TP53,monorden
PP2A		complex		1.342	9.87E-03	DLG4,FOXO3,PIM1,PIM3,PTGS2	AKT1,Akt,CTNNB1,Creb,ELK1,ERK,ESR1,FOS,JUN,Mapk,NFKB1,NFKBIA,NFkB (complex),PP2A,RELA,SMAD3,SP1,STAT3
OSCAR		other		1.000	9.87E-03	BCL2,CD83,CXCL8,IL12B,ITGAM	CEBPA,CREBBP,CXCL8,IL1B,NFKB1,NFKB2,NFKBIA,NFkB (complex),OSCAR,RELA,STAT1,STAT3,TNF
14,15-epoxyeicosatrienoic acid		chemical - endogenous mammalian		0.447	9.87E-03	ADIPOQ,EGFR,MMP9,NME1,PLAT	14,15-epoxyeicosatrienoic acid,Akt,CEBPA,CEBPB,HIF1A,Insulin,JUN,NFKB1,NFKBIA,NFkB (complex),PPARA,PPARG,RELA,SP1
enterolactone		chemical - endogenous non-mammalian		0.277	9.87E-03	ESR2,IL1RN,MKI67,SPARC,SPP1
T 0070907		chemical reagent		-0.391	9.87E-03	ADIPOQ,CDKN1A,COL1A1,COL1A2,PTGS2	CEBPA,CEBPB,ESR1,JUN,NFkB (complex),NR3C1,PGR,PPARA,PPARG,RELA,T 0070907,progesterone
ST3-Hel2A-2		chemical reagent		-0.457	9.87E-03	ATF3,BCL6,DDIT3,EGR2,IER3	CEBPA,CEBPB,DDIT3,NFKB1,NFkB (complex),RELA,ST3-Hel2A-2,STAT1,STAT3
trypsin		group		-1.387	9.87E-03	CDKN1A,CXCL8,ELN,MIF,PTGS2	AGT,CEBPB,CTNNB1,Creb,EGR1,F2R,FGF2,FOS,IGF1,JUN,NFKB1,NFKBIA,NFkB (complex),P38 MAPK,RELA,SMAD3,SP1,STAT3,trypsin
FPR2		G-protein coupled receptor		-1.406	9.87E-03	CCL2,CSF1,CXCL8,IL10,IL6	ERK1/2,FPR2,IL10,IL2,IL6,JUN,NFKB1,NFKBIA,NFkB (complex),RELA,SMAD3,SP1,STAT1,STAT3,STAT5A,STAT5a/b
Adaptor protein 1		complex			9.87E-03	CR2,IL10,MMP9,PTGS2,SOD2
SMPD1		enzyme	Activated	2.211	9.87E-03	ACTA2,CCL5,COL1A1,CTSB,UGCG	CTNNB1,Ca2+,EGFR,ESR1,FAS,IL1B,JUN,Jnk,NFKB1,NFKBIA,NFkB (complex),PPARG,RELA,SMAD3,SMPD1,SP1,STAT3
SYK/ZAP		group	Inhibited	-2.186	9.87E-03	IL10,IL6,PTGS2,TIMP1,VCAM1	ERK1/2,Immunoglobulin,JUN,MYD88,NFKB1,NFKBIA,NFkB (complex),P38 MAPK,RELA,SMAD3,SP1,STAT1,STAT3,STAT6,SYK/ZAP
CNB-001		chemical reagent	Inhibited	-2.236	9.87E-03	ASNS,ATF3,DDIT3,PPP1R15A,SYN1
TCF		group		-1.000	1.01E-02	ABCB1,AKAP13,APOD,BCL2,CCT8,CEACAM1,ECM1,EGR1,F13A1,GJA1,JUNB,LMO2,NRCAM,PTCH1,PTGS2,QPCT,RCN1,SLC1A5,TK1,UGCG
zymosan		chemical - endogenous non-mammalian		-0.589	1.01E-02	CCL24,CCL5,CSF1,CSF3,CXCL8,IL10,IL12B,IL1B,IL6,ITGAM,LIF,PTGS2,SOCS3,TLR2
3,3'-diindolylmethane		chemical drug		-1.587	1.01E-02	ATF3,BAK1,BAX,BCL2,CDK4,CDKN1A,EGFR,IFIT1,IL1B,IL6,OAS2,PTGS2,XIAP,ZEB1
MAP3K1		kinase		-1.682	1.01E-02	ATF3,COL3A1,COL4A1,CXCL8,EGR1,HSPB1,IRF3,NOV,PRDX1,PTGS2,THBS1,TIMP1,TOP2A,TPH1
L-triiodothyronine		chemical - endogenous mammalian		-0.957	1.03E-02	A2M,ABCA1,ACTG2,ADAMTS5,ADIPOQ,ADM,AGTRAP,BCAR3,BCL3,C1S,C4A/C4B,CCNE1,CCT4,CDKN1A,COL4A1,COX5A,CTH,DBT,DUSP5,EDN1,EGR1,EGR2,EIF4EBP2,FKBP10,FKBP7,HINT1,HLF,HOMER1,HP,HR,IGFBP4,IL6,ITPR1,KIF1B,LMNA,LRP1,MBP,MYBPH,NME1,NR1H3,NTRK1,PGK1,POR,PRDX2,PRKCZ,PTAFR,PTGDS,PTGS2,RAB34,RASGRP1,RGS9,SORBS1,SRM,ST3GAL4,ST6GAL1,TCF3,TF,THRSP,TIAM1,TK1,UMPS
ARRB1		other		1.982	1.03E-02	BCL2,CXCL8,EGFR,EGR1,IL6,JUNB,LEF1,PTGS2
PRKAA1		kinase		1.172	1.03E-02	ACTA2,CDKN1A,CXCL8,IL6,MMP9,NCF1,PKLR,THRSP
BGN	-1.263	other		0.870	1.03E-02	AXIN2,BAX,CCL2,CXCL8,EGFR,IL1B,SMAD3,UTRN
NODAL		growth factor		0.308	1.03E-02	CCL5,CCNG2,CD34,CXCL10,FOXO3,IL10,IL12B,XIAP
diosgenin		chemical - endogenous non-mammalian		0.113	1.03E-02	ABCC3,BAX,BCL2,BID,EDN1,PTGS2,PTPN11,VEGFA
UHRF2		enzyme		-0.707	1.03E-02	CCNE1,CKB,CRIP2,FHDC1,FOXO1,FOXO3,NFKBIB,PDCD5
PF4		cytokine		-0.708	1.03E-02	ACTA2,CCL2,CCL22,CDKN1A,CNN1,CXCL8,IL1B,IL6
deoxycorticosterone acetate		chemical drug		-1.510	1.03E-02	COL3A1,CYBA,EDN1,EGFR,PTGS2,SELP,SPP1,VCAM1
SMARCB1		transcription regulator	Inhibited	-2.268	1.04E-02	A2M,ADD3,BAG3,C4A/C4B,CCNE1,CDKN1A,CEACAM1,COL1A1,COL1A2,COL5A2,CSF1,CXCR4,DHFR,EIF4E,ETS2,FCGR1A,GJA1,HP,IFI16,JUP,KIF11,KLHL4,LBP,MX1,OAS1,PELI1,PGLYRP1,PLCL1,RAB5C,RND3,S100A1,SMC4,SPARC
miR-122-5p (miRNAs w/seed GGAGUGU)		mature microRNA		0.070	1.05E-02	AKT3,ALDOA,ATP11A,BACH2,CD320,DSTYK,FOXJ3,GPX7,OSMR,P4HB,PRDX2,PSME1,RAB11FIP1,SLC7A1,TMED3,TRIB1
Collagen type I		complex		-0.581	1.05E-02	ACTA2,APOE,BAX,CCL5,CD83,COL1A1,EIF4EBP1,EXOC3L2,F13A1,ITGB1,MMP9,PLOD2,PRRX2,PTGS2,S100A10,TIMP2
FGF7		growth factor		-1.461	1.05E-02	ABCC3,APRT,CDK4,CDKN1A,CEBPD,CSF1,EGFR,ETV5,HAS2,HPRT1,MMP9,PTAFR,S100A10,S100A8,SDC1,VEGFA
acetaminophen		chemical drug		-1.518	1.06E-02	A2M,ABCB1,ABCC3,ABCC4,ASL,BCL2,BTG2,CCR1,CDKN1A,CXCL10,DDIT3,DMBT1,GPX1,HSPA5,HSPD1,IL1B,IL6,ITGB1,PRDX1,PRKCB,PTGS2,SEPP1,SERPINF1,SLC27A2,SOCS3,TF,TXN,VCAM1,VEGFA,YWHAZ
LTBR	-0.944	transmembrane receptor		0.578	1.06E-02	ACTA2,BAX,CCL19,CCL20,CNN1,COCH,CR2,DSC3,GDA,IL6,PDPN,TNFSF13B,VCAM1
CDK9		kinase		-0.842	1.10E-02	CCL5,CCND2,CDKN1A,COL1A1,CXCL8,CXCR4,HLA-DQA1,HSPA1A/HSPA1B,IL6,MAGOH,MMP9,TNFAIP3
LTA		cytokine		-0.968	1.10E-02	CCL19,CCL20,EGFR,IL10,IL1B,IL6,ITGAV,ITGB1,PDPN,PTGS2,SELL,TNFRSF11B
R-WIN 55,212		chemical reagent		1.728	1.11E-02	BAX,BCL2,CCND2,CCNE1,CDK4,CXCL8,IL1B,IL6,VCAM1
rolipram		chemical drug		0.923	1.11E-02	AREG,CCL2,CXCR4,IL10,IL1B,IL6,MMP9,NTRK2,PTGS2
PTGER4	0.508	G-protein coupled receptor		-0.506	1.11E-02	CXCL8,EGR1,HAS2,IL10,IL1B,IL6,NCF1,OSM,PTGS2
SHC1		kinase		-1.505	1.11E-02	BAK1,BAX,BCL2,CDKN1A,FTL,ITGAM,S1PR2,SOD2,TXN
targinine		chemical drug		-1.567	1.11E-02	ADIPOQ,IL10,IL12B,MMP9,PRDX1,PTGS2,SELP,VCAM1,VEGFA
NCOA2	0.856	transcription regulator		0.685	1.12E-02	ADIPOQ,AHR,CCL5,CDKN1A,CXCL10,EGR1,FST,HCAR2,IFIT2,IL1B,IL6,ISG15,MYB,PLIN1,PTGS2
linoleic acid		chemical - endogenous mammalian		-0.845	1.12E-02	ABCA1,BAK1,DDIT3,EDN1,HSP90B1,HSPA5,IL1B,IL6,NCF1,OLR1,PKLR,PLIN2,PTGS2,VCAM1,VEGFA
TAZ		enzyme			1.12E-02	ADAMTS1,ADAMTS5,ANXA1,CAV2,CCL2,EDN1,ESM1,IFI16,LUM,MFAP5,NAV3,PRSS23,TAGLN,TFPI2,UPP1
SMO		G-protein coupled receptor			1.13E-02	ALCAM,BCL2,BGN,COL4A2,DIXDC1,FZD2,LEF1,LUM,NRCAM,PTCH1,S100A8,SOX5,SYNM,TNIK,VCAM1,VCAN,WIF1
ANGPT1		growth factor		0.734	1.13E-02	ALCAM,BAX,BCL2,BMI1,CCL2,COL3A1,DLL4,DUSP5,ITGB1,VCAM1,VEGFA
FCER1G	-1.322	transmembrane receptor		-0.849	1.13E-02	CCL5,CXCL8,IFIT2,IL10,IL12B,IL1B,IL1RN,IL6,MX1,PTGS2,RSAD2
CYP27B1		enzyme		-0.020	1.14E-02	ATP2B1,CCL17,CCL20,CCR3,CCR4,CD14,IL10,IL6,SPP1,TLR2
PTGS1		enzyme		-0.512	1.14E-02	ATF3,ATP8A1,GZMH,IGJ,IL6,MMP9,PTGER4,PTGS2,TNNI2,VEGFA
phorbol 12,13-dibutyrate		chemical - endogenous non-mammalian		-1.400	1.14E-02	CCND2,CCNG2,CDKN1A,CXCL8,PPP1R12A,PRKCB,PRKCE,PTAFR,PTGS2,RRM2
trans-hydroxytamoxifen		chemical drug		0.263	1.14E-02	AREG,BAK1,CBX6,COL4A5,CTSH,CTSL,EGR3,EPB41L3,GCLC,IER3,IGFBP4,KIAA0922,KLF6,KYNU,LAMB1,LITAF,MATN2,MYBL1,PRSS23,RND3,SELENBP1,SLC39A6,SMAD3,TM4SF1,TOP2A
arsenic trioxide		chemical drug		-1.801	1.16E-02	BAX,BCL2,BLVRB,CDC25C,CDKN1A,CTH,CXCL8,DDIT3,EBP,GCLC,GLRX,HSPA5,ITGAM,ITGB1,MAF,MMP9,MT2A,NCF1,PML,PRAM1,PTGS2,S100A8,SHMT2,SKIL,VEGFA,XBP1,XIAP
rifampin		chemical drug		1.544	1.16E-02	ABCB1,ABCB10,ABCC3,ABCG1,ARHGEF19,ATP2B1,AXIN2,BMP1,CARS,CD14,CEP135,CRYAB,CSF1,CXCL10,HMGB3,IL1B,ITGAM,KIF14,MATN2,MGP,MRPL47,MYB,NAGK,PADI2,SIRT6,SPP1,TLR2,TNFRSF11B,TRIM31,USP18
berberine		chemical drug		0.752	1.18E-02	ADIPOQ,BAX,BCL2,BSG,CCL2,CCNT1,CDK4,CDKN1A,CLDN5,CXCL8,IL10,IL1B,IL6,INSR,MMP9,PTGS2,SPHK1,TIMP1,VCAM1,VEGFA,XIAP
oleic acid		chemical - endogenous mammalian		0.422	1.18E-02	ABCA1,APOE,AQP3,AQP9,BAX,DDIT3,DEFB4A/DEFB4B,EDN1,GADD45B,GAPDH,HSPA5,IL6,NCF1,NPY,NR1H3,OLR1,PLIN2,PTGS2,SPHK1,THRSP,VCAM1
NCOR1		transcription regulator		0.131	1.19E-02	ADIPOQ,AZGP1,BCL3,CDKN1A,COX8A,CREM,CSF3R,DBI,HAS2,MMP9,MRPS18B,NDUFV1,PLIN1,PTGS2,SERPINF1,SORD,THRSP,UQCRQ
RETNLB		other		-1.923	1.19E-02	ACTA2,BMP1,CCL2,CCL5,CCR1,COL1A1,COL1A2,DNER,ELN,FRZB,IL1B,MAP3K6,STK17B,STOM,TIMP1,TINAGL1,TLR2,WNT5A
pravastatin		chemical drug		0.818	1.19E-02	ABCA1,ADIPOQ,AGPAT6,BAX,CCL2,CCNE1,GJA1,IL10,IL1B,IL6,NR1H3,SDC4,SLC16A7,TLR4
pyridaben		chemical toxicant	Activated	3.212	1.19E-02	CCDC88A,CCL19,CEBPD,DIP2B,ITGB8,KIF1B,LIFR,MBOAT2,MKL2,NFAT5,NIPBL,STRBP,UBXN7,ZBTB44
cyclic AMP		chemical - endogenous mammalian		-1.533	1.22E-02	ABCA1,BCL2,BLZF1,CA2,CCL2,CCND2,CDC37,CDK4,CDKN1A,CEBPD,CREM,CRYAB,CYCS,DDIT3,EGR1,EGR2,FCGR1A,FMR1,FOSL2,GJA1,IGFBP4,IL10,IL1B,IL1RN,IL33,IL6,INSR,ITPR3,JUNB,LGALS3BP,MMP9,PDE4D,POMC,PRKAR2B,PTCH1,PTGS2,RBP4,SERPINB2,SOCS3,SOD2,TF,TGFBR1,THRSP,TIMP1,TK1,TPH1,WNT10B
CRTC2		other		1.802	1.22E-02	AICDA,BACH2,BCL2,MTA3,SDS,SMARCA2,TCF3
COMMD1		transporter		0.956	1.22E-02	ALDOA,ATP7A,LDHA,PDK1,PGK1,TF,VEGFA
dacinostat		chemical drug		-0.136	1.22E-02	BCL2,CDKN1A,CEBPD,IL10,TK1,VEGFA,XIAP
TLR6		transmembrane receptor		-0.493	1.22E-02	ATF3,CCL5,CXCL8,DEFB4A/DEFB4B,IL12B,IL1B,IL6
butaprost		chemical drug		-0.872	1.22E-02	IL10,IL1B,IL6,MMP9,PTGS2,SOCS3,TGFBR3
carvedilol		chemical drug	Activated	2.236	1.22E-02	CYBA,IL1B,IL6,NPHS1,TFPI,TIMP2,TLR4
MKL1		transcription regulator		0.219	1.24E-02	ACTA2,CBFB,CCL5,CNN1,CTSG,CXCL6,CXCR4,CYBA,EGR1,ITGA6,ITGB1,MMP9,P2RY1,PGLYRP1,PRG3,RAB27B,S100A8,S100A9,SELP,SERPINB2,TAGLN,TBXAS1,TST
MKL2	0.912	transcription regulator		1.890	1.25E-02	CBFB,CCL5,CTSG,CXCL6,CXCR4,CYBA,ITGA6,ITGB1,P2RY1,PGLYRP1,PRG3,RAB27B,S100A8,S100A9,SELP,SERPINB2,TAGLN,TBXAS1,TST
TAC1		other	Inhibited	-2.158	1.25E-02	BAX,CCL2,CLEC11A,CXCL10,CXCL8,CXCR4,EGFR,FOSB,IL1B,IL1RN,IL6,PLAT,PRF1,PTCH1,PTGS2,SELP,SERPINB2,TNFRSF11B,VTN
ADRA1A		G-protein coupled receptor			1.26E-02	CCNE1,CEBPD,COL3A1,CREM,CSRP2,EGR1,EGR2,IL6,IL6ST,LIF,PPP3CA,TMPO,VEGFA
ADM	-0.479	other		1.183	1.33E-02	ADM,BAX,BCL2,EDN1,HRAS,IL1B,IL6,PTGS2,RAMP3,SPP1,TNFRSF11B,VCAM1
APOA1		transporter		1.054	1.33E-02	ABCA1,APOE,HSPA5,IL1B,IL6,ITGAM,PCYT1A,PTGS2,SOD2,TLR2,TLR4,VCAM1
ID1	-1.582	transcription regulator		0.408	1.33E-02	BMI1,CDKN1A,CEACAM1,EGR1,IFI16,MMP9,PCGF2,PROM1,SMARCC1,SNAI1,TF,ZNF148
CCR1	-0.536	G-protein coupled receptor		1.294	1.35E-02	ATP6V0D2,CCL5,ITGAM,ITGAV,MMP9,SPARC,SPP1,TNFRSF11A
CCL3		cytokine		-0.216	1.35E-02	CCL2,CCL20,CCR1,CXCL9,IL1B,IL6,ITGAM,ITGB1
NCOA1		transcription regulator		-0.036	1.36E-02	ABCA1,ADIPOQ,AGRN,AHR,C3,CDKN1A,CHD9,EOMES,FGFR2,HAS2,IL12B,IL6,LOC102724594/U2AF1,NCOA2,OLR1,PAWR,PDPK1,SMARCC1,SORBS1,STRN,THRSP,TLE1
cephaloridine		chemical drug		-1.197	1.36E-02	ANGPTL4,ATAD1,CCL17,CCL20,CCNE1,CXCL10,CXCL14,E2F8,FBP2,GINS2,GPNMB,HSPA1A/HSPA1B,HSPH1,LAMB3,OSMR,PSMD11,STRA6,TNFRSF12A,TPH1,USE1,VPREB3,ZNF367
FGFR1		kinase		-1.133	1.36E-02	CCND2,CDKN1A,COL1A1,EBI3,EIF4E,EIF4EBP1,EIF4EBP2,EIF5A,EIF5B,GRINA,HAS2,IL6,LIF,MSX1,NR1H3,PDPK1,PTGS2,XIAP
piperine		chemical drug		1.287	1.39E-02	ABCC3,BAX,BCL2,IL6,MMP9,PTGS2
MMP12		peptidase		-0.816	1.39E-02	CCL5,CXCR2,IL6,IL6ST,LIF,MMP9
acadesine		chemical drug		-1.342	1.39E-02	CDKN1A,EGR1,NPY,PKLR,PTGS2,THRSP
LGALS9		other		-1.461	1.39E-02	CDKN1A,CXCR4,FCGR3A/FCGR3B,HAVCR2,IL10,IL1B
rituximab		biologic drug		-1.664	1.39E-02	ADORA2A,BAX,BCL2,CDKN1A,IL10,MS4A1
SLC16A2		transporter		-1.732	1.39E-02	HR,KLF9,SLC7A5,SLC7A8,SLCO3A1,THRSP
FCGR1A	-1.871	transmembrane receptor			1.39E-02	CSF1,FCGR1A,IL1B,IL1RN,IL6,ITGAM
magnesium		chemical - endogenous mammalian			1.39E-02	BMP6,CDKN1A,FGF23,MGP,TNFRSF11B,TRPM7
TEK		kinase	Inhibited	-2.213	1.39E-02	CDKN1A,IL6,S100A8,S100A9,TUBB3,VEGFA
thalidomide		chemical drug		1.819	1.40E-02	COL1A1,CXCL8,DKK1,GADD45B,IL1B,IL6,ITGAM,PIM1,VEGFA
naringenin		chemical - endogenous non-mammalian		1.342	1.40E-02	CCL5,CXCL10,CXCL8,GJA1,HSPA5,NR3C1,PTGS2,TLR2,TLR4
RPSA		translation regulator		0.968	1.40E-02	CCL5,CSF3,IL1B,IL6,ISG15,ITGA6,PTGS2,REL,TLR4
ILK		kinase		0.164	1.40E-02	BCL2,DHFR,GSK3B,IL6,ITGB1,LEF1,MMP9,SNAI1,ZEB1
TSC22D3		transcription regulator		0.049	1.40E-02	CCL2,CCL5,COL1A1,CXCL8,EGR2,EGR3,IL6,PTGS2,TLR2
ETV4		transcription regulator		-0.712	1.40E-02	ACTA2,B4GALT1,BAX,CXCL8,HPSE,JUP,MMP9,PTGS2,SPP1
HISTONE		group			1.40E-02	AHR,BCL2,CCNE1,DKK3,FMR1,IL6,NFATC2,PAG1,SELP
ABCB4		transporter	Activated	2.287	1.40E-02	ACTA2,CCL20,COL1A1,COL1A2,COL4A1,CXCL10,SPARC,SPP1,TIMP1
eplerenone		chemical drug	Activated	2.015	1.40E-02	ADIPOQ,CYBA,EDN1,IL1B,NCF1,PTGS2,SPP1,VCAM1,VEGFA
entinostat		chemical drug		-1.301	1.40E-02	ADAMTS5,BAK1,BAX,BCL2,CCNE1,CD1A,CD83,CDKN1A,EGFR,ITGAM,MMP9,MT3,TXN,XIAP
TSH		complex	Inhibited	-2.437	1.40E-02	CCNE1,CDKN1A,CXCL8,EGR1,ERP29,FOXO1,GAPDH,IL1RN,IL6,INSR,JUNB,SOCS3,SOD2,WNT5A
SUMO3		other		1.265	1.40E-02	CAV2,CCND2,CEACAM1,CTH,GRB14,IL6,ISG15,LY6E,NOV,PNP
GSK3B	0.662	kinase	Activated	2.267	1.42E-02	BAX,BCL2,CCL2,CDC25C,CDKN1A,CXCL6,DEFB4A/DEFB4B,IL10,IL12B,IL1B,IL6,MMP9,MYB,PTGS2,SELP,SNAI1,SPP1,SYN1,TUBB4A
ABCB1	1.367	transporter		1.982	1.44E-02	ABCB1,IL1B,PTAFR,UGCG
polymyxin B		chemical drug		1.982	1.44E-02	CXCL8,IL1B,IL6,VCAM1
22(S)-hydroxycholesterol		chemical - endogenous mammalian		1.982	1.44E-02	ABCA1,ABCG1,HSD11B1,PTCH1
levofloxacin		chemical drug		1.000	1.44E-02	CDKN1A,CXCL8,HAS2,IL6
VEGFC		growth factor		0.895	1.44E-02	BCL2,CXCR4,PROX1,PTGS2
ganglioside GM1		chemical - endogenous mammalian		0.000	1.44E-02	DEFB4A/DEFB4B,NTRK1,NTRK2,PTGS2
CXCR1		G-protein coupled receptor		0.000	1.44E-02	BAX,BCL2,CDK4,CXCL8
voltage-gated calcium channel		complex		-0.218	1.44E-02	CCND2,CD34,ITGAM,ITPR3
DIABLO		other		-0.261	1.44E-02	CDKN1A,MKI67,PDCD1,XIAP
SDC2		other		-0.686	1.44E-02	ACTA2,CDKN1A,TGFBR1,TGFBR3
AEBP1	-0.677	peptidase		-0.762	1.44E-02	ABCA1,ABCG1,APOE,NR1H3
miR-150-5p (and other miRNAs w/seed CUCCCAA)		mature microRNA		-0.996	1.44E-02	AICDA,EGR2,MYB,VEGFA
Tlr13		other		-1.091	1.44E-02	CXCL8,IL12B,IL1B,IL6
LPA		other		-1.962	1.44E-02	CXCL8,NR3C1,SERPINB2,VCAM1
palmitoyl-Cys((RS)-2,3-di(palmitoyloxy)-propyl)-Ala-Gly-OH		chemical reagent		-1.981	1.44E-02	CXCL8,IL6,PTGS2,TLR2
AIFM1		enzyme		-1.987	1.44E-02	NDUFA13,NDUFA9,NDUFB6,NDUFS7
TOLLIP		other			1.44E-02	DEFB4A/DEFB4B,IL10,IL6,TLR4
MIR320		group			1.44E-02	EDN1,EMILIN2,ETS2,MMP9
porfimer sodium		chemical drug			1.44E-02	CDKN1A,EGFR,HSP90B1,HSPD1
ciclopirox olamine		chemical drug			1.44E-02	AXIN2,CDK4,CDKN1A,TF
PDGF (family)		group	Inhibited	-2.000	1.44E-02	CALR,HSPD1,P4HB,PDIA3
GNA12		enzyme		1.472	1.48E-02	BCL2,BRAF,CNN1,CXCL8,EGFR,GCLC,GNA13,ITGA6,LAMB3,PDGFRA,PIK3CA,PIK3R1,PSMB5,PTGS2,RRAS2,TAGLN,VEGFA
fenretinide		chemical drug		0.112	1.48E-02	AP2M1,BAK1,BCL2,BID,DDIT3,GZMB,IGFBP7,IL1B,IL6,MKI67,MLLT4,MMP9,MSH3,PRF1,PTGS2,RBL2,VEGFA
LEPR		transmembrane receptor		-0.444	1.50E-02	ABCG1,ACTA2,ADIPOQ,ANGPTL4,APOE,BCL2,CD63,COL1A1,COL4A1,EIF4EBP1,GADD45B,IL18BP,IL1RN,IL6,INPPL1,IPO8,ITGAM,LIF,MBP,MMP19,NFATC3,NPY,POMC,PSMB8,RETN,RNASET2,RPL7L1,SOCS3,STAT2,STK17B,TIMP1,TP53INP1
sulfasalazine		chemical drug		1.960	1.51E-02	CXCL8,GZMB,HP,IER3,IL1B
CXCR2	-1.419	G-protein coupled receptor		1.506	1.51E-02	CCL22,CXCL10,IL10,IL6,ITGAL
IL37		cytokine		1.478	1.51E-02	CSF1,CSF3,IL1B,IL6,TIMP1
NELFB		other		1.342	1.51E-02	ATF3,CDKN1A,GADD45B,MKNK2,VEGFA
U18666A		chemical reagent		1.342	1.51E-02	ABCA1,DDIT3,IL6,S100A8,XBP1
PLC		group		1.067	1.51E-02	CD40LG,CXCL10,EGR3,TNFRSF11A,TNFRSF11B
PNN		other		0.277	1.51E-02	BSG,CDK4,CDKN1A,TBRG4,TIMP1
miR-143-3p (and other miRNAs w/seed GAGAUGA)		mature microRNA		-0.751	1.51E-02	BCL2,FNDC3B,KRAS,TAGLN,TOP2A
EPHA2		kinase		-0.937	1.51E-02	BAX,BCL2,HRAS,MMP9,VCAM1
NFkB (family)		group		-1.000	1.51E-02	BSG,CXCL8,MMP9,PTGS2,TNFAIP3
coomassie brilliant blue		chemical drug		-1.067	1.51E-02	EGFR,IL1B,IL6,LIF,P2RX7
IL36G		cytokine		-1.131	1.51E-02	CD1A,CD83,CXCL8,IL12B,IL6
miR-375-3p (and other miRNAs w/seed UUGUUCG)		mature microRNA		-1.266	1.51E-02	C1QBP,MTPN,PDK1,PDPK1,YWHAZ
FH		enzyme			1.51E-02	APOD,BLVRB,CDKN1A,LDHA,TKT
APBB1		transcription regulator			1.51E-02	ACTA2,CASP4,EGFR,TAGLN,VLDLR
rhein		chemical - endogenous non-mammalian	Activated	2.000	1.51E-02	APAF1,BID,CCR1,CXCL8,VCAM1
PLA2G4A		enzyme	Inhibited	-2.174	1.51E-02	CXCL8,IL1B,IL6,PLA2G5,PTGS2
KLF10		transcription regulator	Inhibited	-2.194	1.51E-02	CDKN1A,EGFR,IL12B,POMC,SMAD7
MAPK3		kinase		-0.869	1.52E-02	B4GALT1,CXCL8,EGR1,FOSL1,IL10,IL6,ITGB1,JUNB,MMP9,PTGS2,SLC4A7,SMAD3,SPP1,THBS1,TIMP1
SIM1		transcription regulator		0.316	1.53E-02	ABCG1,ABI1,ANG,ANGPTL4,APOE,AQP7,ARID1A,CBFB,CCR1,CYBA,EGFR,EGR1,EIF5A,ELK4,ELL2,FNBP1,GPX3,GZMH,HOMER1,IFI16,IGFBP4,IL6R,LAMB3,LIFR,MRPL37,MSC,MTPN,NDUFA1,NFATC2,NFE2,NUDC,PLA2G5,POLD4,PTPN22,RBL2,SELENBP1,SMAD3,ST6GALNAC6,STRN,TYROBP
Pkc(s)		group		0.255	1.56E-02	ABCA1,ADM,AHR,AQP3,BCL2,CCL2,CDKN1A,CLDN1,COL3A1,CXCL8,CXCR4,EDN1,EGFR,EGR1,EGR2,FOSL1,HSP90B1,HSPA5,IL10,IL12B,IL6,ITGB1,JUNB,MS4A1,P4HB,PDIA4,PER2,PTGS2,RBL2,S100A1,S100A8,SPP1,TNFRSF11A,VCAM1,XIAP
NGF		growth factor		0.001	1.56E-02	AGRN,ANXA2,ATF3,BAX,BCL2,BTG2,CD83,CDKN1A,DLG4,EGFR,EGR1,EGR2,ETV5,FOSL1,FOSL2,GSK3B,GUCY1B3,ID1,JUNB,KIF2A,LIFR,LRP1,MMP9,MT1A,NPY,NTRK1,RBL2,S100A12,S1PR2,SLC40A1,TNFRSF12A,TRIO,TXN,VEGFA,WNT5A
F2RL1		G-protein coupled receptor	Inhibited	-2.168	1.58E-02	ACTA2,AREG,CCL2,CXCL8,IL10,IL6,ITGB4,MMP9,MSC,PTGS2,SERPINB2,VEGFA
MED1	0.600	transcription regulator		-0.834	1.60E-02	ADIPOQ,AURKA,BAX,BOP1,CCND2,CDK4,CDKN1A,DTYMK,EDF1,HAS2,HPRT1,HSPA1A/HSPA1B,IL2RB,LBR,LIF,LY6D,NR3C1,OLR1,PPP3CB
ALKBH5		enzyme			1.60E-02	ABI1,AKAP13,BLVRB,CELSR2,CLDN11,CREM,DDX3X,DNAJA1,EEF1D,EIF4G3,ELL3,GJA1,HUWE1,MBP,MYO6,PRDX4,SGMS1,SLC7A8,STAG2
MECOM		transcription regulator		0.343	1.62E-02	CDKN1A,DCN,ITGA6,ITGB4,NAPB,PML,SKIL
bafilomycin A1		chemical drug		-0.266	1.62E-02	BST2,CD9,CXCL10,DDIT3,MS4A1,PTGS2,TIMP2
NTRK1	1.313	kinase		-0.555	1.62E-02	BCL2,CDKN1A,DLG4,EGR1,LGALS1,MMP9,WNT5A
alendronic acid		chemical drug		-1.400	1.62E-02	BCL2,CCL24,CXCL8,ID1,IL1B,IL6,TNFRSF11B
probucol		chemical drug	Activated	2.621	1.62E-02	BCL2,CYBA,PSMA1,PSMA2,PSMA3,PSMA4,VCAM1
PDGFC		growth factor	Inhibited	-2.596	1.62E-02	ACTA2,COL1A2,COL4A2,PDGFRA,TIMP1,TIMP2,VEGFA
HDAC3		transcription regulator		1.027	1.63E-02	CD34,CDKN1A,COL1A2,CXCL10,CXCL8,GDF11,JUP,MMP9,PTGS2,SMARCA2,SPP1,TAGLN,TNNI2,USP18
NR4A2		ligand-dependent nuclear receptor		0.080	1.63E-02	ABL2,ADM,AREG,COL1A1,COX6A1,CXCL8,EIF4EBP2,ETV1,MMP9,PTX3,SESN3,SMAD3,TSFM,ZBP1
GNRH1		other		-0.183	1.63E-02	CREM,EGR1,EGR2,FOSB,FST,GNAQ,HSD11B1,IL1B,JUNB,NES,PLAT,PPP3CA,PRKCE,PTGS2
STK40		kinase			1.66E-02	ABCB1,APOE,C1QB,C6,CCL2,CXCL8,HLA-DQA1,IL1B,PDPN,PTGS2,TLR4
budesonide		chemical drug		0.355	1.69E-02	BRAF,BTG3,CCL5,CDKN1A,CKS1B,CXCL10,CXCL8,CXCR2,GNAQ,IL6,ITGAM,ITPR1,MAF,MAP3K2,NMI,NR3C1,PDLIM1
NOS3		enzyme		0.448	1.72E-02	ADIPOQ,ATF3,CCL2,IL12B,IL6,PDE5A,PTGS2,SLC12A6,TLR4,VCAM1
pimagedine		chemical drug		-0.282	1.72E-02	BAX,BCL2,CASP1,COL4A1,CXCL8,GADD45B,IL6,LAMB1,SLC22A3,VEGFA
GDF9		growth factor		-1.986	1.72E-02	GREM1,HAS2,ID1,ITGA6,ITGAV,NRIP1,PTGS2,PTX3,SMAD7,VCAN
mir-146		microRNA	Activated	2.594	1.72E-02	CCL2,CXCL10,CXCL8,EGFR,FADD,IL10,IL1B,IL6,PTGS2,TLR4
IL23		complex	Inhibited	-2.484	1.72E-02	ACKR2,AHR,BCL2,CCL20,CXCL8,IL10,IL12B,IL6,TLR2,TLR4
SMAD5		transcription regulator		0.714	1.72E-02	ALPL,COCH,CSF1,DIDO1,ID1,IL10,NFE2,VEGFA
FHL2		transcription regulator		0.180	1.72E-02	ACTA2,BCAR1,CNN1,CXCL8,SPP1,TAGLN,WNT10B,WNT5A
ESRRG		ligand-dependent nuclear receptor		-1.246	1.72E-02	ALDOC,CDKN1A,FBXO32,GAPDH,LDHA,LPIN1,NR3C1,TPI1
bryostatin 1		chemical drug		-1.460	1.72E-02	AREG,CD209,CXCL8,CXCR4,IFNGR2,IL1B,IL6,MS4A1
CHI3L1	-3.441	enzyme			1.72E-02	AKAP11,CXCL8,EMP1,MMP9,NAMPT,SLC39A14,TMEM158,VEGFA
irbesartan		chemical drug	Activated	2.080	1.72E-02	ADIPOQ,CCL2,HRAS,INSR,ITGAV,NPHS1,SERPINF1,VCAM1
vinblastine		chemical drug	Inhibited	-2.078	1.72E-02	ABCB1,BAK1,CDKN1A,IGFBP4,IL1B,IL6,PTGS2,SOD2
KNG1		other		-1.066	1.74E-02	BDKRB1,CALR,COL1A1,COL1A2,CXCL8,EGFR,IL1B,IL6,PTGS2
IFIH1	-1.454	enzyme		-1.669	1.74E-02	CCL5,EGR1,IL12B,IL6,IRF7,ISG15,OAS1,OAS2,RND3
RXRA		ligand-dependent nuclear receptor		0.897	1.75E-02	ABCA1,ABCB1,ABCC3,ABCG1,APOE,AQP7,ASNS,C3,CCL17,CCL20,CCL22,CDKN1A,CEBPD,CRYAB,CXCL10,FABP3,FTL,GCLC,GPX1,HAS2,HCK,IER3,IL10,IL12B,IL6,MBP,MGP,MMP11,NAV2,NDUFC2,NEDD9,NME1,NR1H3,NTRK1,OLR1,PDPK1,PKLR,PLIN1,PTGDS,SDC1,SORBS1,SPP1,STRA6,TK1,TXN,VEGFA
JUND		transcription regulator		-1.425	1.75E-02	BCL3,CCL5,FOSL1,IKZF2,IL10,IL6,ITGB4,MMP9,SDC1,SERPINB2,SOX4,SPP1,TIMP1,TK1,VEGFA
ERN1		kinase		-1.633	1.75E-02	ANG,CNTN1,DDIT3,DNAJB9,ETS1,HSPA5,OAS2,SCN3A,SERPINB2,SLC7A1,SPARC,TCN1,TINAGL1,VEGFA,XBP1
maneb		chemical toxicant	Activated	3.212	1.75E-02	BAX,CCDC88A,CCL19,CEBPD,DIP2B,ITGB8,KIF1B,LIFR,MBOAT2,MKL2,NFAT5,NIPBL,STRBP,UBXN7,ZBTB44
NR4A3		ligand-dependent nuclear receptor		0.255	1.75E-02	BAX,CCND2,COL1A1,FBP2,FOXO1,LPIN1,MEF2C,NDUFA5,NDUFB8,PDPR,POMC,SDHB,SMAD3
sodium arsenite		chemical drug		-1.518	1.75E-02	BAX,BCL2,CDKN1A,DDIT3,EGR1,GADD45B,GCLC,GSS,HSPA4,LITAF,OLR1,SOCS3,VEGFA
STAT5B		transcription regulator		0.469	1.77E-02	A2M,ACOT11,ASAP1,BAX,BCL2,BCL6,CASP4,CCND2,CCNE1,CDKN1A,COX7A1,EBF1,ESR2,FBLN1,IL2RB,IL6,LTBR,MAF,MPC2,NOL3,NUCB1,OSM,PAX5,PIM1,SLN,SOCS3,ST8SIA4,THRSP,TLR2,TNFRSF11A,TNFRSF1A,TOX
sulfatides		chemical - endogenous mammalian			1.80E-02	IL10,IL6
minoxidil		chemical drug			1.80E-02	AXIN2,LEF1
arbutin		chemical drug			1.80E-02	CDKN1A,PTGS2
MICU1		other			1.80E-02	BCL2,CYCS
interferon gamma-1b		biologic drug			1.80E-02	CD163,IL10
VX-944		chemical drug			1.80E-02	BAK1,BAX
Pdgfra-Pdgfrb		complex			1.80E-02	CSF1,TIMP1
IL1RL2		transmembrane receptor			1.80E-02	CD1A,CD83
VRK2		kinase			1.80E-02	PTGS2,TCP1
MAGEA2/MAGEA2B		other			1.80E-02	BAX,CDKN1A
PCDH9		other			1.80E-02	BAX,BCL2
ZFP91		transcription regulator			1.80E-02	CCL19,TNFSF13B
ASH1L	0.611	transcription regulator			1.80E-02	IL6,TNFAIP3
VANGL2	1.191	other			1.80E-02	PRICKLE2,SDC4
ADAMTS9	-1.245	peptidase			1.80E-02	MMP9,VEGFA
AFAP1L2		other			1.80E-02	CXCL8,IL6
soy isoflavones		chemical drug			1.80E-02	MKI67,PTGS2
Par		group			1.80E-02	CCL20,IL6
RYR3		ion channel			1.80E-02	ADIPOQ,ATF3
3,4-dihydroxyphenylethanol		chemical drug			1.80E-02	MMP9,PTGS2
bucillamine		chemical drug			1.80E-02	BAX,BCL2
CTS-1027		chemical drug			1.80E-02	ACTA2,COL1A1
NPBWR1		G-protein coupled receptor			1.80E-02	NPY,POMC
GNA14		enzyme			1.80E-02	CXCL8,IL6
MEFV		other			1.80E-02	CASP1,IL1B
ZNF224		other			1.80E-02	ALDOA,TNFAIP3
NEFH		other			1.80E-02	CDK4,NEFL
GH2		other			1.80E-02	INSR,PIK3R1
ARID5B	0.527	transcription regulator			1.80E-02	ACTA2,TAGLN
TLN1		other			1.80E-02	ITGAL,ITGB1
SALL2		transcription regulator			1.80E-02	BAX,CDKN1A
POLDIP3		other			1.80E-02	CDKN1A,ISG15
AOC3		enzyme			1.80E-02	MADCAM1,SELP
COL7A1	0.898	other			1.80E-02	THBS1,WNT5A
PLIN3	-0.630	other			1.80E-02	BAX,BCL2
DST	1.252	other			1.80E-02	DDIT3,HSPA5
CANX		other			1.80E-02	BAX,BCL2
MLST8		other			1.80E-02	IFIT2,ISG15
WTAP		other			1.80E-02	AREG,BCL2
TXNDC5	-0.882	enzyme			1.80E-02	CTSB,MMP9
TMEM9B		other			1.80E-02	CXCL8,IL6
FOXL1		transcription regulator			1.80E-02	SDC1,WNT5A
GPBP1		transcription regulator			1.80E-02	ADA,TOP2A
LGALS2		other			1.80E-02	BAX,BCL2
MED6		transcription regulator			1.80E-02	AURKA,IFIT2
ADAMTS5	-1.116	peptidase			1.80E-02	BGN,VCAN
CGGBP1	0.827	other			1.80E-02	CDKN1A,FMR1
COL17A1	0.748	other			1.80E-02	CXCL8,IL6
AP2B1		transporter			1.80E-02	ATP6V0E1,PTGDS
trimellitic anhydride		chemical toxicant			1.80E-02	IL10,IL1B
daphnoretin		chemical - endogenous non-mammalian			1.80E-02	BAX,BCL2
perifosine		chemical drug			1.80E-02	BAK1,CDKN1A
ephedrine		chemical drug			1.80E-02	IL10,TXN
XK469		chemical drug			1.80E-02	BAX,BCL2
E-4031		chemical drug			1.80E-02	CCL2,IL6
dofetilide		chemical drug			1.80E-02	CCL2,IL6
BAY-u9773		chemical reagent			1.80E-02	CCL2,IL6
dinophysistoxin 1		chemical toxicant			1.80E-02	CEACAM1,TUBB3
AN-207		chemical toxicant			1.80E-02	BAX,BCL2
octanal		chemical - endogenous mammalian			1.80E-02	CCL2,TUBB3
SSR180575		chemical drug			1.80E-02	BAX,BCL2
wax ester		chemical - endogenous non-mammalian			1.80E-02	CCL2,IL6
imisopasem manganese		chemical drug			1.80E-02	BAX,BCL2
Z-YVAD-FMK		chemical reagent			1.80E-02	CXCL8,IL1B
Z-LEHD-FMK		chemical reagent			1.80E-02	EGFR,SPHK1
isoalantolactone		chemical - endogenous non-mammalian			1.80E-02	BAX,BCL2
swainsonine		chemical - endogenous non-mammalian			1.80E-02	BAX,BCL2
tetrahydropalmatine		chemical - endogenous non-mammalian			1.80E-02	CXCL8,PTGS2
KT 5926		chemical - kinase inhibitor			1.80E-02	CD14,VCAM1
polyinosinic acid		chemical reagent			1.80E-02	CCL2,VCAM1
S-adenosylhomocysteine		chemical - endogenous mammalian			1.80E-02	COL1A1,COL1A2
CFTR		ion channel	Activated	3.343	1.81E-02	ABCA1,AQP1,ASNS,CAPG,CCL5,CXCL8,CYP4V2,DMBT1,ITPR1,LRG1,PGLYRP1,PLA2G5,POR,PTGS2,S100A8,SLC27A2,SLC7A8,SOCS3,TNFAIP3
CALCA		other		-0.972	1.84E-02	ADD3,AKAP13,CARD14,CCL2,COL3A1,CREM,CXCL8,CXCR4,CYBA,EDN1,IL6,JUNB,LMNA,LRBA,MKI67,PHLDB2,PLXDC2,POMC,SEC61B,TNS1
ANXA7		ion channel		1.546	1.85E-02	ADORA3,APC,CTSB,DAD1,DDIT3,FST,IL12B,ITGAM,ITPR1,ITPR3,MGST1,NR3C1,PAX6,PML,SERPINB6,VHL
HDAC2		transcription regulator		1.878	1.90E-02	BCL6,CCNG2,CD34,CDKN1A,COL1A2,CXCL8,DKK1,DPT,EGR1,IL12B,IL6,ITGB8,LGR6,MMP9,MTA3,NR3C1,PTGS2,RRM2B,S100A9,SATB1,TAGLN,THEMIS,TNNI2
A23187		chemical reagent	Inhibited	-2.128	1.90E-02	CALR,CD14,CD1A,CD83,CXCL8,CYCS,DDIT3,EGR1,EIF6,FOSB,FOSL1,HSP90B1,HSPA5,IL12B,IL6,JUNB,PTGS2,S100A2,SYN1,THRSP,TLR2,TLR4,VEGFA
FGFR2	1.108	kinase	Inhibited	-3.377	1.90E-02	BAX,BCL2,CA2,CCND2,CDKN1A,COL1A1,COL4A1,COL4A2,CTSC,CTSH,DKK1,DRAM1,FGFR2,FST,GJA1,HRAS,IL1B,LAMB1,NOSTRIN,PDGFRA,SPP1,TFEC,VCAM1
ethyl pyruvate		chemical drug		1.664	1.91E-02	BAX,BCL2,IL10,IL6,MMP9,PTGS2
Cyclin E		group		0.277	1.91E-02	CD34,CDKN1A,DHFR,KRAS,RBL2,ROCK2
IRAK3		kinase		0.029	1.91E-02	ETS2,IL12B,IL6,INPP5D,SOD2,TNFAIP3
HCAR2	-3.528	G-protein coupled receptor		0.000	1.91E-02	IL12B,IL1B,IL6,KIF14,NMI,PTGS2
EPHB6		kinase		0.000	1.91E-02	AGO4,EIF4EBP2,IL10,IL6,SMARCC1,TRIB1
ACVR1C		kinase		-0.186	1.91E-02	CCNG2,CDKN1A,JUNB,NPY,SMAD7,XIAP
TGAL copolymer		chemical drug		-0.533	1.91E-02	CCL5,CXCL8,IL10,IL1B,IL1RN,P2RX7
ssRNA40		chemical reagent		-0.600	1.91E-02	CD83,EBI3,IL10,IL12B,IL1B,IL6
ammonium chloride		chemical drug		-0.816	1.91E-02	CD9,CTSB,EDN1,FOXO1,IL1B,IL6
C5		other		-1.039	1.91E-02	IL10,IL1B,IL6,ITGB1,SOCS3,XIAP
BID	-0.825	other	Inhibited	-2.449	1.91E-02	C3AR1,CTSB,CTSH,IL1B,IL6,TIMP1
histidinol		chemical - endogenous mammalian			1.95E-02	ASNS,SLC7A1,SLC7A5
L-alpha-lysophosphatidylcholine, palmitoyl		chemical - endogenous mammalian			1.95E-02	CCL2,CXCL8,VEGFA
1-palmitoyl-2-oleoylglycero-3-phosphoglycerol		chemical reagent			1.95E-02	CXCL8,IL1B,IL6
chondroitin sulfate E		chemical - endogenous mammalian			1.95E-02	ARHGAP18,CALR,MRGPRF
CXCL6	-2.385	cytokine			1.95E-02	IL1B,IL6,MMP9
[Lys15,Arg16,Leu27]VIP(1-7)GRF(8-27)		chemical reagent			1.95E-02	CCL2,CXCL8,IL6
Ho		group			1.95E-02	CXCR2,ITGAM,SPARC
IFN alpha receptor		complex			1.95E-02	COL1A2,IRF7,MX1
propolis		biologic drug			1.95E-02	CCL5,IL10,VTN
TLR10		transmembrane receptor			1.95E-02	CXCL8,IL1B,IL6
Ap2 alpha		group			1.95E-02	ATP6V0E1,BCL2,PTGDS
Tlr12		other			1.95E-02	CXCL8,IL1B,IL6
carvacrol		chemical - endogenous non-mammalian			1.95E-02	BCL2,IL10,PTGS2
PARG		enzyme			1.95E-02	IL1B,PARP1,PTGS2
HSPB2	-1.369	other			1.95E-02	CCL2,CD40LG,CXCL8
FGF13	0.952	growth factor			1.95E-02	CDKN1A,MMP9,VEGFA
ERN2		kinase			1.95E-02	DDIT3,HSPA5,XBP1
miR-346 (and other miRNAs w/seed GUCUGCC)		mature microRNA			1.95E-02	EFEMP2,LIF,NRIP1
PPP2R2A		phosphatase			1.95E-02	CLSPN,SERPINE2,SLC22A4
DNAJA3	-0.472	other			1.95E-02	BCL2,CXCL8,VEGFA
NRP1		transmembrane receptor			1.95E-02	ACTA2,BCL2,ID1
PSMD4	-0.507	other			1.95E-02	A2M,CD14,MARCO
NAA10	-0.718	enzyme			1.95E-02	EGFR,TGFBR3,VEGFA
NPY5R		G-protein coupled receptor			1.95E-02	IL6,NPY,POMC
RSU1		other			1.95E-02	ARHGAP5,CDKN1A,RASA1
HLA-B		transmembrane receptor			1.95E-02	EDN1,OAS2,XBP1
Ifna4		other			1.95E-02	IRF7,ISG15,SIRPB1
RHOC		enzyme			1.95E-02	ATF3,CDKN1A,DDIT3
enzastaurin		chemical drug			1.95E-02	CLDN3,CLDN5,PRKCB
warfarin		chemical drug			1.95E-02	MGP,PROC,PROCR
grepafloxacin		chemical drug			1.95E-02	CXCL8,IL1B,IL6
pemetrexed		chemical drug			1.95E-02	DCK,DHFR,SLC29A1
quisqualic acid		chemical - endogenous non-mammalian			1.95E-02	EGR1,JUNB,NTRK2
allosamidin		chemical reagent			1.95E-02	ABCA1,ABCG1,CCL2
2-methoxyestradiol		chemical - endogenous mammalian		-1.098	1.98E-02	AREG,ATF3,BID,CXCR4,EIF5A,ID1,IL6,PTGS2,SERPINE2,SPON1,XIAP
MAX		transcription regulator		-0.625	1.98E-02	BAX,BCL6,CCND2,CCNG2,CDK4,CDKN1A,CYCS,DDIT3,DHFR,EDN1,FBXO32,GADD45B,ID1,KLF6,LRRN3,MTF2,SUZ12,TMEM126A
romidepsin		biologic drug		0.524	2.05E-02	APAF1,BAX,CDKN1A,CXADR,DDIT3,EGFR,EGR1,INSR,ITGAV,MMP9,PTGS2,SERPINB2,VHL
let-7		microRNA		1.931	2.08E-02	ACTA2,ARID3A,AURKA,BTG2,CBFB,CDCA7,CEBPD,CKS1B,COL1A1,DLC1,E2F8,FOSL1,GPX7,IL10,IL6,KRAS,LEF1,PLAGL1,PPP1R12B,PTGS2,RRM2,SIGMAR1,STARD13,THBS1,TLR4,TRIB1
SUMO2		enzyme		1.265	2.08E-02	CAV2,CCND2,CEACAM1,CTH,GRB14,IL6,ISG15,LY6E,NOV,PNP
conjugated linoleic acid		chemical drug		-0.437	2.08E-02	ANGPTL4,CXCL8,CXCR4,IL10,IL1RN,MMP9,PTGS2,SOCS3,TNFRSF11B,WNT10B
GNB2		enzyme			2.08E-02	AHR,CD83,CDKN1A,CREM,FOSB,FOSL2,IER3,IFITM5,IL1B,PTGER4
PRKAG3		kinase			2.09E-02	ABCA1,ANGPTL4,ANXA8/ANXA8L1,AQP1,BTG2,CIDEC,CLASP1,DDIT4L,EGR1,ELL2,FTL,GBE1,GJA1,GLRX,GPX3,HIVEP2,HSPA5,ID1,ITGA6,JPH1,JUNB,MAGIX,NAMPT,NR3C1,NRIP1,PLIN3,POLE4,RNF128,SLC25A36,SLC40A1,SORD,THRSP
CDKN1B		kinase		-0.485	2.10E-02	AGTRAP,BCL2,CCT6A,CDK4,CDKN1A,CLPB,COPS5,EPB41,HSPA5,ITGAM,LEF1,LGR4,MMP9,NFATC2,PALD1,PAX5,PDCD1,RRAD,S100A9,SEPP1,SMAD7,TENM4,TK1
anakinra		biologic drug		1.982	2.10E-02	EDN1,GRINA,IL1B,IL6,PHB,PIM1,PTGS2
miR-26a-5p (and other miRNAs w/seed UCAAGUA)		mature microRNA		0.943	2.10E-02	BAK1,CCND2,CCNE1,CDK4,CDKN1A,GSK3B,PHF6
GADD45A		other		0.478	2.10E-02	BCL2,CDKN1A,FOSB,IL1B,IL6,MMP9,UCHL1
oxymatrine		chemical - endogenous non-mammalian		0.378	2.10E-02	BAX,BCL2,CLDN1,CREBBP,SMAD3,SMAD7,TLR4
pregna-4,17-diene-3,16-dione		chemical - endogenous non-mammalian		0.000	2.10E-02	ADIPOQ,BAX,BCL2,MMP9,PTGS2,VEGFA,XIAP
LTF		peptidase		-0.114	2.10E-02	CCL5,CDKN1A,IL10,PDPK1,PLIN1,TK1,TNFRSF11B
Tnf receptor		group		-0.137	2.10E-02	C3,CCL20,CXCL8,IL10,IL6,MMP9,TIMP1
MED13	0.446	transcription regulator		-0.378	2.10E-02	CIDEC,CLSTN3,ELN,NTRK2,PRKAR2B,THRSP,TKT
NFAT (complex)		complex		-0.816	2.10E-02	ATF3,CCL2,CD40LG,CYGB,IL33,IL6,SPP1
Ikb		group		-1.452	2.10E-02	BCL2,CCL2,CFB,HSPA5,IL6,PTGS2,TNFAIP3
NAMPT	-0.611	cytokine	Inhibited	-2.075	2.10E-02	CCL20,CXCL10,CXCL8,IL6,MMP9,NAMPT,TFPI
FGF4		growth factor	Inhibited	-2.578	2.10E-02	CDKN1A,CSF3,FOXO1,FOXO3,FOXO4,MSX1,VEGFA
EZH2		transcription regulator		-0.636	2.13E-02	ADAM10,ALPL,ANXA6,ATF3,AXIN2,BCL2,C3,CCND2,CDK4,CDKN1A,CLEC3B,COL4A1,CRISPLD2,CSF3,CSF3R,CXCL10,CXCL8,DKK1,EGFR,EGR1,EPC1,EPM2AIP1,FANCB,FBLN1,FOXO3,FRZB,HSD11B2,IKZF1,IL6,MMP9,MSX1,MYL6,PER2,PTGS2,RNF5,SATB1,SFRP2,SFRP4,SGPL1,STT3A,TRIM38
lipoxin A4		chemical - endogenous mammalian		0.668	2.14E-02	CCL2,CDKN1A,CXCL8,IL10,IL1B,IL6,PTGS2,TIMP1,TIMP2
ACVRL1	-1.055	kinase		-0.389	2.14E-02	CDKN1A,CXCL8,CXCR4,ID1,JUP,PLAT,SMAD7,TAGLN,VEGFA
ZBTB7B		transcription regulator		-0.881	2.14E-02	AHR,CD8B,COL1A1,COL1A2,EOMES,IL10,IL2RB,MAF,PRF1
methylnitrosourea		chemical toxicant			2.14E-02	ATP1B3,AURKA,CCL5,EGR1,ID1,KRAS,PSMA7,PSME1,TIMP2
F7		peptidase	Inhibited	-2.072	2.14E-02	CXCL8,EGR1,FOSL1,IL1B,IL6,LIF,RND3,SERPINB2,VEGFA
PLG		peptidase	Inhibited	-2.208	2.14E-02	BAX,CCL2,COL1A1,EDN1,IL1B,IL6,MMP9,PRKAR2B,PTGS2
ceramide		chemical - endogenous mammalian		-0.851	2.16E-02	BAX,BCL2,CASP1,COL1A1,CXCL8,GAPDH,IL1B,PTGS2
FOXG1	1.367	transcription regulator		0.395	2.18E-02	CCND2,CDKN1A,FST,GDF11,NCOA3
IL15RA		transmembrane receptor		0.270	2.18E-02	BCL2,CXCL8,EDN1,IL10,IL6
BARX2		transcription regulator		0.200	2.18E-02	ACTA2,ANLN,DMXL1,DYNLL1,RBM15
epirubicin		chemical drug		-0.314	2.18E-02	ABCB1,BAX,IL1B,IL6,PINX1
[D-Ala2,N-Me-Phe4,Gly5-ol]-Enkephalin		chemical reagent		-0.418	2.18E-02	CCL2,CCL5,CXCL10,EGFR,NPHS1
CFB	-2.269	peptidase		-0.447	2.18E-02	C3,C3AR1,C4A/C4B,CR2,ITGAM
gamma-linolenic acid		chemical - endogenous mammalian		-0.447	2.18E-02	CCL2,NCF1,PLIN2,PTGS2,THRSP
ethylenediaminetetraacetic acid		chemical drug		-0.555	2.18E-02	CXCL8,CXCR2,EGR1,IL1B,SELPLG
EREG		growth factor		-1.372	2.18E-02	AREG,HAS2,IL12B,IL6,PTGS2
nelfinavir		chemical drug		-1.406	2.18E-02	ADIPOQ,DDIT3,MMP9,PLIN1,TNFRSF11B
NOD1		other			2.18E-02	CCL5,CXCL8,DEFB4A/DEFB4B,IL1B,IL6
NDUFA13	-0.795	enzyme			2.18E-02	A2M,BCL2,DHFR,MMP9,TK1
SP7		transcription regulator			2.18E-02	ALPL,COL1A1,IFITM5,IL6,SPP1
BIRC2		enzyme	Inhibited	-2.183	2.18E-02	CCL2,CCNE1,CXCL8,IL6,XIAP
BIRC3		enzyme	Inhibited	-2.190	2.18E-02	CCL2,CXCL8,IL1B,IL6,XIAP
LPAR1		G-protein coupled receptor	Inhibited	-2.216	2.18E-02	CXCL8,IL6,MMP9,PTGS2,SPHK1
MAP2K1/2		group		-1.560	2.19E-02	ATF3,BCL2,C3,CCND2,CHI3L1,DDIT3,EGR1,ELN,FOSL1,GCLC,HSPA5,IL1B,MMP9,VEGFA
CNTF		cytokine		-0.875	2.23E-02	A2M,CEBPD,CXCL8,EGR1,GJA1,IL6ST,JUNB,LBP,LIF,LIFR,NPY,NR2C2,NTRK1,POMC,SLC16A1,SOCS3,TIMP1,WNT5A
cyclophosphamide		chemical drug		-1.819	2.23E-02	ATF3,BCL2,C4A/C4B,CP,FADD,IER3,IL10,IL12B,IL1B,IL6,PSMB8,S100A11,SPP1,THBS1,TIMP1,TNFRSF12A,UGCG,UPP1
fatty acid		chemical - endogenous mammalian	Inhibited	-3.268	2.27E-02	AHR,BAX,BCL2,CREM,CXCL8,DDIT3,HSPA5,IL1B,IL6,ITGAM,MMP9,NFKBIB,NR1H3,PLIN2,PTGS2,RBP4,S100A8,THRSP,VCAM1
AR		ligand-dependent nuclear receptor		-0.241	2.30E-02	ABCC4,ADM,AQP3,ATAD2,AZGP1,C3,C4A/C4B,CAV2,CCDC85B,CDKN1A,CKAP4,CLDN11,CLDN3,COL3A1,CTSO,CYC1,DBI,DCTPP1,DEPDC1,DES,EDN1,EGFR,EGR1,ELK4,ETV1,FGFR2,FKBP4,GJA1,HSPA5,HSPH1,IL6,IMPDH2,INPP4B,ITGA6,ITGB4,KDM4B,NR3C1,NUPR1,PDGFRA,PFKFB2,PLAT,POMC,PTCH1,PTGDS,RARRES1,SLC38A5,SLCO3A1,SMAD3,SMARCC1,SORD,TBXAS1,TEAD3,TF,THBS1,TMEM158,TRIM25,TUBB3,VCAN,VEGFA
12-(3-adamantan-1-yl-ureido) dodecanoic acid		chemical reagent		-0.302	2.30E-02	BAX,BCL2,BCLAF1,BID,CASP4,CD40LG,DAD1,FADD,IL10,LTBR,PRDX2,PYCARD,TNFRSF11B,TNFRSF1A,TRADD
NRG2		growth factor			2.30E-02	BAK1,BCL2,CXCL6,EDN1,EGFR,EGR1,FOSB,IER3,IRF3,JUNB,LIFR,MED1,PKLR,TGFBR1,VEGFA
CYP1A1		enzyme		-0.378	2.31E-02	ACOT11,AP2M1,BANF1,COX6B1,ETHE1,KIF2A,LMNA,LYAR,MARCO,NDUFA1,NDUFV1,NEFL,PFDN1,QKI,RGS16,SDC1,SDHB,ST3GAL4,TMPO,VAMP8,VLDLR
celecoxib		chemical drug		-1.085	2.32E-02	B3GALT5,BAK1,BAX,BCL2,BIRC6,CDKN1A,CENPF,DDIT3,DES,DNAJB9,EGFR,HSPA5,IL1B,MKI67,MMP9,PTGS2,SELP,ST3GAL4,TLR2,TLR4,TNFRSF11A,VCAM1,WNT5A
aldosterone		chemical - endogenous mammalian	Inhibited	-2.719	2.32E-02	ADAMTS1,ADIPOQ,ADM,CCL2,COL1A1,COL1A2,COL3A1,CYBA,EDN1,EGFR,ELN,HAS2,IL6,KRAS,NCF1,NR3C1,OLR1,PTGS2,SCNN1A,SLC12A2,SPP1,VCAM1,WNK1
cytochalasin B		chemical toxicant		1.732	2.32E-02	CD63,MMP9,SELP,SELPLG
ammonium trichloro(dioxoethylene-O,O'-)tellurate		chemical drug		1.543	2.32E-02	BCL2,IL10,IL1B,IL6
CA074-methyl ester		chemical reagent		1.091	2.32E-02	BCL2,CTSB,IL1B,SPHK1
R 59022		chemical - kinase inhibitor		1.000	2.32E-02	CCL2,CXCL8,DGKH,IL6
tannic acid		chemical toxicant		1.000	2.32E-02	BCL2,CFB,IL6,PTGS2
phosphatidylcholine		chemical - endogenous mammalian		1.000	2.32E-02	ABCA1,BAX,BCL2,DDIT3
TRG		other		1.000	2.32E-02	AREG,CAV2,FCER1G,IL1B
mir-7		microRNA		1.000	2.32E-02	EIF4E,MKNK1,MKNK2,SNAI1
Ighg2b		other		1.000	2.32E-02	IL10,IL12B,IL1B,IL6
farglitazar		chemical drug		1.000	2.32E-02	ADIPOQ,EDN1,NR3C1,SCNN1A
L-serine		chemical - endogenous mammalian		0.853	2.32E-02	CCNE1,CDKN1A,PHGDH,PSPH
EPHX2		enzyme		0.577	2.32E-02	CCL2,DLL4,IL6,VCAM1
L-N6-(1-iminoethyl)-lysine		chemical reagent		0.569	2.32E-02	FMR1,ITGAM,PTGS2,VEGFA
ING4		transcription regulator		0.000	2.32E-02	CDKN1A,CXCL10,IL6,NFKBIB
LILRB1		transmembrane receptor		0.000	2.32E-02	BCL2,CXCL8,IL12B,MMP9
aurothioglucose		chemical drug		0.000	2.32E-02	GCLC,NPY,POMC,SPARC
NEK7	0.757	kinase		-1.000	2.32E-02	CXCL10,EDN1,ISG15,PTGS2
CXCL1		cytokine		-1.000	2.32E-02	CXCR2,IL6,KRAS,SOCS3
IRF3 dimer		complex		-1.067	2.32E-02	CCL5,IFIT2,IL10,ISG15
EIF2AK4		kinase		-1.964	2.32E-02	ATF3,PHGDH,PPP1R15A,PSPH
DGCR8		enzyme		-1.981	2.32E-02	ACTA2,CNN1,KRAS,TAGLN
OSMR	-0.545	transmembrane receptor		-1.982	2.32E-02	IL6,IL6R,LBP,OSMR
ganglioside GD3		chemical - endogenous mammalian			2.32E-02	CD1A,DEFB4A/DEFB4B,FGF13,IL10
bazedoxifene		chemical drug			2.32E-02	AREG,BCL2,MKI67,XIAP
SERPINB2	-1.492	other			2.32E-02	BAX,BCL2,CD14,SERPINB2
RALBP1		enzyme			2.32E-02	COL1A2,COL4A1,GAPDH,IL6
CCND2	-1.288	other			2.32E-02	CCND2,CCNE1,CDK4,VEGFA
CDK6		kinase			2.32E-02	DHFR,RBL2,TSC1,VEGFA
DNAJB6		transcription regulator			2.32E-02	AZGP1,DKK1,SPARC,SPP1
RFX2		transcription regulator			2.32E-02	ALMS1,COL1A2,DKKL1,LMNA
HPSE	0.674	enzyme			2.32E-02	CCL2,MMP9,PTGS2,SDC1
benazepril		chemical drug			2.32E-02	ACTA2,BCL2,CDKN1A,EDN1
prodigiosin		chemical toxicant			2.32E-02	BCL2,CDKN1A,DDIT3,HSPA5
rhodioloside		chemical - endogenous non-mammalian			2.32E-02	BAX,BCL2,COL1A1,IL6
CD3E		transmembrane receptor		0.806	2.35E-02	CCL17,CCL22,DNAJA3,IL10,IL6,MMP9,MYB,PTGS2,SPHK1,TNFRSF1A,TWSG1
RXRB		ligand-dependent nuclear receptor		0.239	2.35E-02	ABCA1,CCL17,CCL20,CCL22,CRYAB,CXCL10,IL10,MBP,MMP11,SPP1,THRSP
NPC1		transporter		-1.276	2.35E-02	ABCA1,ABCG1,CAV2,CTSB,DDIT3,KLRG1,PTGS2,S100A8,STAT2,TLR4,XBP1
NFKBIB	-0.581	transcription regulator		-1.334	2.37E-02	CCL2,CCL5,CXCL8,DEFB4A/DEFB4B,IL1B,IL6,INPP5D,MMP9,SMAD7,TP53INP1,VCAM1,VEGFA,XIAP
BIRC5		other			2.37E-02	BAX,BCL2,BGN,CDKN1A,COL1A1,COL3A1,COL5A2,DPT,FBLN1,FMOD,HLA-DQA1,IGJ,LUM
TCOF1		transporter			2.39E-02	ADM,ANXA2,ASAP1,BCLAF1,CIRH1A,CRAMP1L,FABP3,GTF3C4,MBOAT2,MED1,POLR3A,RASA1,S100A16,SNCB,TBRG4,TULP4
imiquimod		chemical drug	Inhibited	-2.615	2.39E-02	CCL22,CXCL8,IFI35,IL10,IL12B,IL1B,IL6,IRF7,ISG20,MX1,OAS1,PTGS2,RSAD2,SELL,SOD2,TLR7
CREM	-0.716	transcription regulator		-1.875	2.42E-02	ABCA1,ADORA3,APOE,APOLD1,ATF3,BCL2,BTG2,CCND2,COL3A1,CREM,CXCL8,EGR1,EGR2,FRMD6,FUT7,GADD45B,HSPA4,JUNB,MKNK2,NFIL3,PDXK,PGK1,PPP1R15A,SERTAD1,SLC16A1,SMC4,THBS1,VEGFA
USF1		transcription regulator		0.902	2.46E-02	ABCA1,AGTRAP,BAX,CCNG2,CDK4,CEACAM1,CHI3L1,CR2,FBXO32,FMR1,MS4A1,P4HA1,PKLR,POMC,PTGS2,SPP1,TNFAIP3
cytarabine		chemical drug		-0.698	2.49E-02	BAX,BCL2,CDKN1A,GAPDH,GZMB,PRF1,SESN1,TOP2A,TP53INP1,XIAP
3M-001		chemical drug		-1.177	2.49E-02	BCL2,CCL2,CD83,CXCL10,CXCL8,IL12B,IL1B,IL6,MX1,PTGS2
FOSL2	-0.732	transcription regulator		-1.420	2.49E-02	ABCA1,CCR4,COL1A2,CXCL8,FOSL1,ITGB4,SERPINB2,SOX4,TIMP1,TK1
rasagiline		chemical drug	Activated	2.709	2.49E-02	ALDOC,BAX,BCL2,EGR1,EGR3,MLLT4,PIK3R1,PRKCE,RIN1,SHC3
ONECUT1		transcription regulator			2.49E-02	ABL2,ACSS3,AKAP13,ARHGAP32,ARL1,BCAR1,C1S,C2,CCT8,CDK13,CEBPD,CLCN4,COA4,COL5A3,CYGB,DHRS4,EGR2,EIF4A1,ELOVL1,EMG1,EXOSC5,G3BP2,GSS,HIVEP3,HSPA1A/HSPA1B,HSPH1,IRF3,ITGAV,LRIG2,LRRC59,MDH1,NDC1,NDUFAF4,NOLC1,NUAK2,NUTF2,OGFR,PACS1,PHB2,PIH1D1,POLR2D,PSMA1,PSMB1,RPS6KA5,SERPINB8,SMARCC1,SNRPD2,TMEM126B,TXNDC12
cocaine		chemical drug		-1.920	2.49E-02	ADORA2A,BCL2,CCL2,CXCL8,DLG4,DUSP5,DYNLL1,EGR1,EGR2,FOSB,FOSL1,FRMD6,GADD45B,HOMER1,HSPA4,IFIT1,IL6,JUNB,MKNK2,MX1,NPY,OAS1,PARP1,PDXK,POMC,PRDX2,SERTAD1,SIGMAR1,STAT2,TSPO,VEGFA
EGLN1		other		1.664	2.55E-02	ADM,AURKA,CXCR4,IL1B,PGK1,VEGFA
CD200		other		1.390	2.55E-02	IL10,IL1B,IL6,ITGAL,TLR2,TLR4
AXIN1		other		0.391	2.55E-02	CCND2,GSK3B,HRAS,JUP,LEF1,TUBB3
idarubicin		chemical drug		-0.555	2.55E-02	BAX,BCL2,CDKN1A,IL1B,SESN1,TP53INP1
SKP2		other		-0.562	2.55E-02	CCND2,CDKN1A,FOXO3,PHB2,RBL2,USP18
LITAF	-0.529	transcription regulator		-0.728	2.55E-02	CCL5,CCL8,CSF1,CXCL10,CXCL6,IL10
CaMKII		complex		-1.000	2.55E-02	DLG1,HAS2,IL10,IL1B,INSR,PRKCZ
IL36B		cytokine		-1.233	2.55E-02	CD1A,CD83,CXCL8,IL12B,IL1B,IL6
GLIS2	-0.611	transcription regulator	Activated	2.236	2.55E-02	C3,COL1A1,CXCL10,MGP,SNAI1,SPARC
bisindolylmaleimide I		chemical - kinase inhibitor	Activated	2.368	2.56E-02	AQP3,BCL2,CCND2,CDC25C,CDKN1A,CLDN1,CXCL8,EGFR,EGR1,EIF4EBP1,HSP90AB1,HSPA5,IL6,MMP9,PRKCE,PTGDS,PTGS2,SNAI1,SOD2,VEGFA
DKK1	1.849	growth factor		0.048	2.57E-02	ACTA2,BMP6,CDKN1A,COL1A1,DLG4,GSK3B,IL10,LEF1,SPARC,TAGLN,WNT10B,WNT5A
gemcitabine		chemical drug		-1.021	2.57E-02	AQP3,AREG,BCL2,CDKN1A,CXCR4,DCK,FOSL1,IL1B,PTGS2,VEGFA,VMP1,XIAP
diethylstilbestrol		chemical drug		-0.432	2.57E-02	ADIPOQ,AHR,ALPL,AQP3,AQP9,AREG,BCAT1,BTC,C3,CD14,CDKN1A,CFB,CITED2,CXCL6,EGFR,EGR1,EMP1,ESR2,FMOD,FRZB,GLRX,GREM1,HRSP12,HSP90AB1,HSP90B1,IGFBP6,IL36RN,NR3C1,PDGFRA,PGLYRP1,PROM1,RPN2,S100A8,SDF2,SERPINB2,SPARC,VEGFA,WFDC2,WNT5A
PP1		chemical - kinase inhibitor		1.177	2.61E-02	CCND2,CXCL8,CXCR4,GJA1,IL1B,IL1RN,PTGS2,SIRPA,VCAM1
ITGAV	1.110	ion channel		-1.135	2.61E-02	BAX,BCL2,CDKN1A,COL1A1,COL1A2,ITGB1,MMP9,TIMP1,VTN
RAB1B		other		-1.706	2.61E-02	ARL1,CXCL8,KDELR1,RAB11FIP2,RAB26,RABAC1,SEC24D,SERP1,YIF1A
cyclopamine		chemical reagent	Inhibited	-2.404	2.61E-02	BCL2,BMI1,CD14,CDKN1A,MKI67,PTCH1,PTGS2,SPARC,SPP1
epicatechin gallate		chemical drug		0.692	2.68E-02	CDKN1A,CXCL8,IL6,PTGS2,VCAM1,VEGFA,ZMAT3
ALOX15		enzyme		0.277	2.68E-02	BAX,BCL2,CCL26,IL12B,IL1B,IL6,VCAM1
KDM2B		other		-0.447	2.68E-02	CCL5,CDKN1A,CXCL10,EOMES,PDGFRA,RIPK3,SFRP2
MST1		growth factor		-0.911	2.68E-02	IL12B,IL1RN,IL6,MST1R,PTGS2,SOX4,SPP1
deoxynivalenol		chemical toxicant		-0.970	2.68E-02	CXCL8,DNAJC3,HSPA5,IL1B,IL6,PAPSS2,XBP1
IFNK		cytokine		-1.342	2.68E-02	CD83,CXCL10,CXCL9,IFIH1,MX1,OAS1,ZBP1
pristane		chemical toxicant		-1.890	2.68E-02	CCL19,CXCL10,IL12B,IL6,IRF7,ISG15,PTGS2
crocidolite asbestos		chemical toxicant		-0.438	2.68E-02	BCAT1,EGFR,FOSL1,FOSL2,GCLC,JUNB,SPP1,TNFRSF1A
nitroarginine		chemical reagent		-1.330	2.68E-02	CCL2,EGR1,GCLC,IL1B,NFIL3,PLAT,SPP1,TNFRSF1A
IL17F		cytokine	Inhibited	-2.739	2.68E-02	CCL2,CCL20,CSF3,CXCL10,CXCL6,CXCL8,IL6,PTGS2
quercetin		chemical drug	Activated	2.005	2.71E-02	ABCA1,BAX,BCL2,CCL2,CD63,CXCL10,CXCL8,EDN1,EGFR,EGR1,FBL,HPSE,HSPA5,HSPB2,IL6,ITGAL,MKI67,MMP9,MRGPRF,POR,PRDX5,PTGS2,SMAD7,TLR7,TNFRSF11A,VCAM1
telmisartan		chemical drug		1.481	2.74E-02	ADIPOQ,BAX,BCL2,CCL2,CD163,CLEC10A,IL6,MMP9,NPHS1,PLA2G5,PLIN1,PRMT1,PTGS2
Calcineurin protein(s)		complex		0.181	2.74E-02	BCL2,CAMK2D,CBLB,CDK4,CYGB,EGR1,EGR2,ITPR1,NFATC4,NFIL3,PTGS2,RNF128,SPP1
Ccl2		cytokine		-1.386	2.74E-02	ADIPOQ,CCL5,CD14,CSF1,CTSB,CXCL10,ETS1,IL10,IL1B,IL6,SDC4,TLR4,VCAM1
MAP2K7		kinase		-1.524	2.74E-02	ATF3,CCL5,CDKN1A,CXCL10,CXCL8,FCGRT,GJA1,HSPA5,ITGB1,JUNB,PDIA3,PTPN11,TFPI2
luteolin		chemical - endogenous non-mammalian		0.744	2.77E-02	BAX,BCL2,CDK4,CXCL10,GCLC,IL12B,IL6,MMP9,PTGS2,SOD2,TLR4
miR-483-3p (miRNAs w/seed CACUCCU)		mature microRNA		-0.377	2.77E-02	CENPF,ECHDC3,ERP29,GJA1,HMGB3,LBR,MKI67,PGAM1,RAN,SLC7A1,SOCS3
NME1	-0.592	kinase	Inhibited	-2.219	2.77E-02	BAX,BCL2,BOP1,CDK4,CDKN1A,EXOSC8,FBL,METTL1,PA2G4,SMAD7,TIMP1
corticosterone		chemical - endogenous mammalian		-0.501	2.80E-02	ANXA1,ATP2B1,BCL2,CDK4,CDKN1A,CLDN5,CYBA,DDIT3,EDN1,H19,HSD11B1,HSPA5,IL6,ITGB1,KLF9,MMP9,NPY,NR3C1,POMC,PTGS2,TLR2,WNT10B,XBP1
Ap1		complex	Inhibited	-2.133	2.86E-02	ATF3,BAK1,C3AR1,CCL2,CCL5,CD40LG,CXCL8,DDIT3,EDN1,ETS1,FOSL1,GSS,GZMB,HMBS,HSP90B1,IL12B,IL1B,IL6,MMP9,MT2A,NR3C1,PTGS2,SPARC,TIMP1,TLR4,UTRN,VCAM1,VEGFA
Hsp90		group		0.581	2.87E-02	AHR,APAF1,CCND2,CD40LG,CDK4,DLG4,DNAJB1,EGFR,GJA1,IL6,ITGAL,KIR2DS4 (includes others),SNAI1,SYN1
GNB1		enzyme			2.96E-02	AHR,CD83,CDKN1A,CREM,FOSB,FOSL2,IER3,IFITM5,IL1B,PTGER4
mir-15		microRNA		0.641	2.98E-02	BCL2,CCND2,CCNE1,EGFR,HSPA1A/HSPA1B,IL6,MMP9,MYB,PIM1,PTGS2,TARBP2,TIMP1
clarithromycin		chemical drug		1.467	3.03E-02	CXCL8,IL10,IL1B,IL6,PTAFR
sertraline		chemical drug		1.408	3.03E-02	BCL2,DDIT3,IL6,NR3C1,TPH1
myricetin		chemical - endogenous non-mammalian		1.406	3.03E-02	BCL2,IL10,IL6,PTGS2,SLC16A1
TNFAIP8L2		other		1.177	3.03E-02	IL10,IL12B,IL1B,IL6,IRF3
chitin		chemical - endogenous non-mammalian		0.651	3.03E-02	CCL17,CCL22,CCL5,IL33,TLR4
PIAS4		transcription regulator		0.447	3.03E-02	IL12B,IL1B,ITGB8,LEF1,VHL
SPRY1		other		0.418	3.03E-02	AXIN2,EOMES,ETV1,ETV5,ISG15
PRDX2	-0.469	enzyme		0.283	3.03E-02	BAX,CCL2,FOXO1,PRDX2,PTGS2
leupeptin		chemical - protease inhibitor		-0.156	3.03E-02	ABCA1,CD9,FOXO1,HRAS,ITGB1
ADAM15	-0.604	peptidase		-0.225	3.03E-02	CCL5,EGFR,IL6,ITGAV,VEGFA
PI-103		chemical - kinase inhibitor		-0.277	3.03E-02	ABCB1,BCL2,CIDEC,IL6,XIAP
lonafarnib		chemical drug		-0.447	3.03E-02	BCL2,DDIT3,MMP9,PTGS2,XIAP
miR-503-5p (miRNAs w/seed AGCAGCG)		mature microRNA		-0.447	3.03E-02	AGO1,ANLN,CCNE1,CDC14A,CDKN1A
MDK		growth factor		-0.555	3.03E-02	ACTA2,BCL2,GZMB,PLAT,TAGLN
spermine		chemical - endogenous mammalian		-0.555	3.03E-02	CCL2,IL1B,IL6,ITGAL,TLR2
MGAT5	0.848	enzyme		-0.651	3.03E-02	CXCR2,EGFR,ITGB1,PROM1,SNAI1
TNFSF9		cytokine		-1.253	3.03E-02	CD14,CXCL8,IL6,TNFRSF1A,VCAM1
pyruvic acid		chemical - endogenous mammalian		-1.264	3.03E-02	ALDOA,BAX,BCL2,PKLR,VEGFA
gossypol		chemical drug		-1.410	3.03E-02	ATF3,BCL2,CXCL8,NCOA3,XIAP
IFNA17		cytokine			3.03E-02	CXCL10,CXCL9,IFIH1,MX1,ZBP1
YWHAG		other			3.03E-02	BAX,CCT6A,GPI,HYOU1,UTRN
GHRHR		G-protein coupled receptor			3.03E-02	CCNE1,GSK3B,HSD11B1,HSD11B2,IL1B
RFX1		transcription regulator			3.03E-02	ALMS1,COL1A1,COL1A2,DKKL1,LMNA
RHOA		enzyme		-1.177	3.04E-02	ACTA2,ANLN,BAX,BCL2,CCNE1,CDKN1A,COL1A1,COL3A1,CXCL8,IL6,MMP9,NFKBIB,RND3,ROCK2,TAGLN,VCAM1
PKD1		ion channel		-1.481	3.07E-02	ADCY7,APOO,BCAT1,CAMSAP2,CCDC109B,CDKN1A,CREBBP,DDX3Y,EDIL3,EGFR,EIF4EBP1,EMILIN1,FOSB,FOXO1,GREM1,HDAC9,KLHL28,LARP4B,MYSM1,NAPEPLD,NIPAL1,P2RX7,PML,PRKCB,QPCT,RPS6KA5,SETD7,SYNE1,TGFBR1,TNS1,VPS13B,ZNF711
amphetamine		chemical drug		-0.678	3.12E-02	ATF3,BAX,BCL2,CCNT1,EGR1,FOSB,FOSL1,FOSL2,HIVEP3,HSPA4,IL10,JUNB,MYBL1,RGS9,SELL,STIP1,TNFAIP3,UCHL1
NR1H3	-0.667	ligand-dependent nuclear receptor	Activated	2.114	3.12E-02	ABCA1,ABCG1,APOD,APOE,CCL17,CCL24,CCL5,CSF3,CXCL10,HSD11B1,IL1B,IL1RN,IL6,ITGAL,MMP9,NR1H3,PTGS2,VEGFA
aspirin		chemical drug		0.606	3.13E-02	ABCA1,ABCG1,BCL2,CCL2,CDKN1A,CSF1,CSF3,CXCL8,CXCR4,DDIT3,IL12B,IL1B,IL6,MMP9,NCF1,OLR1,PTGS2,SELL,SELP
RBL2	0.825	other	Activated	2.095	3.13E-02	AURKA,CASP4,CCNE1,CDC25C,CDKN1A,DHFR,GSK3B,HCFC1,NOP2,PA2G4,PIM1,PSMB2,RBL2,RRM2,STMN1,TEAD4,TMEM11,UCK2,VEGFA,ZEB1
BCL2L1		other		0.600	3.14E-02	BAK1,BAX,BCL2,CXCL8,CYCS,DHFR,IL1B,ITPR1,MSX1
XDH		enzyme		-0.554	3.14E-02	ABCA1,ABCG1,ACTA2,CXCL8,CXCR4,IL1B,INSR,SPP1,TIMP2
SELP	-2.263	transmembrane receptor		-1.151	3.14E-02	CCL2,CDKN1A,CXCL8,CXCR4,GNA13,HCK,IL1B,IL6,SELP
ATM		kinase		-0.768	3.14E-02	BAX,CDC25C,CDKN1A,CXCL8,GADD45B,HSP90AA1,HSP90AB1,HSPE1,IL6,LPIN1,PSME2,RRM2,TNFAIP3
BMP4		growth factor		-1.940	3.22E-02	ACTA2,BCL2,CCL19,CDKN1A,CNN1,COCH,EGFR,FGFR2,GJA1,GREM1,ID1,IL6,ITGA4,JUNB,LEF1,MSX1,NES,PTCH1,SMAD7,SMAD9,SNAI1,SPARC,TAGLN,TNFRSF11B,VEGFA,WNT5A
YAP1		transcription regulator	Inhibited	-2.111	3.23E-02	ACTA2,ANLN,AREG,BAX,EDN1,FBXO32,ID1,NLRC4,RASSF4,SDPR,TAGLN
bardoxolone methyl		chemical drug		1.091	3.28E-02	BCL2,IL10,IL1B,IL6,MMP9,PTGS2,SP4,THRSP
HNRNPK		other		0.956	3.28E-02	CDKN1A,IGSF10,ITGA6,PRELP,PTGS2,RASA1,SDPR,TCN2
ENG		transmembrane receptor		0.702	3.28E-02	ACTA2,BARD1,CXCR4,ELN,ID1,ITGA6,SMAD7,TGFBR1
NPPA		other		-0.343	3.28E-02	ADM,CCNE1,EDN1,EGR1,IL10,IL12B,IL1B,PTGS2
methylnitronitrosoguanidine		chemical toxicant		-0.690	3.28E-02	APC,BAK1,BAX,BTG2,CDKN1A,CEACAM1,EGR1,PLAT
daunorubicin		chemical drug		-0.786	3.28E-02	ABCA3,ABCB1,ABCC4,BAX,CDKN1A,IL1B,IL6,XIAP
ANXA2	-1.218	other		-1.437	3.28E-02	ANG,BAX,CDKN1A,IL6,PTGS2,S100A10,SESN1,ZMAT3
CTF1		cytokine			3.28E-02	A2M,CEBPD,IL6ST,JUNB,LBP,POMC,SOCS3,TIMP1
DMD		other		0.788	3.30E-02	ARPP21,BGN,BTG2,CAMTA1,CAPN3,CASQ1,CDKN1A,CYFIP2,EYA3,FAM65B,FBXO32,GIGYF2,HERC1,KCNN3,LPIN1,LRCH1,MALL,MEF2C,MSI2,P2RY2,PADI2,PROX1,SCHIP1,SEPP1,SLC9A7,ST3GAL6,SUSD4,SYNM,TP53BP1,UCK2,UTRN,WFDC1
lycopene		chemical drug		1.633	3.31E-02	BAX,BCL2,CDKN1A,CXCL8,MMP9,PTGS2
calyculin A		chemical toxicant		0.816	3.31E-02	CCL2,CCND2,CCNE1,CDKN1A,EGR1,SELP
miR-7a-5p (and other miRNAs w/seed GGAAGAC)		mature microRNA		0.093	3.31E-02	EGFR,EIF4E,MKNK1,MKNK2,SLC3A2,SYNE1
PPP1R15A	-0.539	other		-0.739	3.31E-02	DDIT3,DLG4,EIF2S1,HSPA5,IL6,XBP1
K-252		chemical - kinase inhibitor		-0.816	3.31E-02	CD14,CXCL8,HPSE,ITGAM,SPP1,VEGFA
7-ketocholesterol		chemical - endogenous mammalian		-0.816	3.31E-02	BAX,CXCL8,DDIT3,EGR1,HSPA5,ITGAL
HFE		transmembrane receptor			3.31E-02	ADIPOQ,DDIT3,HSP90B1,HSPA5,SLC39A14,TF
ATG7		enzyme	Activated	2.449	3.31E-02	CXCL8,IL1B,IL6,SOCS3,TLR4,TNFRSF1A
N-[N-(3,5-difluorophenacetyl-L-Ala)]-S-phenylglycine t-butyl ester		chemical - protease inhibitor	Activated	2.219	3.31E-02	ACTA2,DLL4,PTGDS,PTPRF,RND3,SNAI1
Relaxin		group		-0.342	3.36E-02	AQP3,EDN1,GJA1,HAS2,MMP9,TIMP1,TNFRSF1A
CLDN6		other			3.36E-02	CLDN1,CLDN11,CLDN3,CLDN5,EIF2S1,HSPA5,TGM3
Go 6976		chemical - kinase inhibitor		0.659	3.44E-02	ABCA1,BMP6,CD83,CDKN1A,CSF3,CXCL8,ETS1,ITGB1,MMP9,PTGS2,VCAM1,XIAP
salicylic acid		chemical drug	Activated	2.024	3.44E-02	BGN,CSF1,CSF3,CXCL8,DDIT3,IL1B,IL6,MMP9,OLR1,PTGS2,SELP,TLR4
APC	0.512	enzyme		1.673	3.46E-02	AXIN2,CDKN1A,CXCR2,EDN1,FAM126A,ID1,IL10,IL6,MDH2,PRKCB,PRKCZ,PTGS2,SDHB,SNAI1,SPP1,SUCLG1,TIMP1,TNFRSF11B,VEGFA,ZEB1
NCF4	-0.859	enzyme		1.964	3.46E-02	CCR1,IL1B,IL6,ST3GAL6
acitretin		chemical drug		1.964	3.46E-02	ADAM10,IL12B,IL6,PI3
[truncated: 450 more rows]
