# Supplementary material for: Immunological Response to Single Pathogen Challenge with Agents of the Bovine Respiratory Disease Complex: An RNA-Sequence Analysis of the Bronchial Lymph Node Transcriptome
Source: PLoS One. 2015 Jun 29;10(6):e0131459. doi: 10.1371/journal.pone.0131459 (PMC4484807; doi:10.1371/journal.pone.0131459)
Supplement: S5 Table — Activation status refers to the Control group. (XLS) [file pone.0131459.s005.xls]

## Sheet: Sheet0
© 2000-2014 QIAGEN. All rights reserved.
Upstream Regulator	Log Ratio	Molecule Type	Predicted Activation State	Activation z-score	p-value of overlap	Target molecules in dataset	Mechanistic Network
TGFB1		growth factor	Inhibited	-6.002	8.78E-60	ABCD1,ABCE1,ACKR1,ACTA2,ACTG2,ACVR1,ACVRL1,ADAM10,ADAMTS2,ADAMTS4,ADI1,ADIPOQ,ADM,AHNAK,AK1,ALB,ALDH5A1,ALOX5,AMOTL2,ANGPTL4,ANKH,ANPEP,ANXA2,APLNR,APOE,APP,AQP1,ARHGAP19,ARHGAP35,ARID5B,ARNT2,ASPM,ASS1,ATM,ATP13A3,AXL,BAD,BARD1,BAX,BCL2,BCL3,BCL6,BGN,BHLHE40,BMI1,BMP1,BMP2,BRIP1,BSG,BUB1,BUB1B,C1QA,C1QB,C1QC,C1S,C2,CASP9,CAV1,CBFB,CBR3,CCDC85B,CCL2,CCNB1,CCR1,CCR10,CCR4,CCR7,CCRL2,CCT6A,CD14,CD1…	Ap1,CTNNB1,EGR1,ERBB2,ESR1,FGF2,HIF1A,IL1B,JUN,MYC,NFKB1,NFKBIA,NFkB (complex),PPARG,RELA,SP1,STAT3,TGFB1,TNF,TP53,beta-estradiol,estrogen receptor
TNF		cytokine		-1.143	1.72E-44	ABCC3,ACADS,ACOX1,ACP5,ADAMTS4,ADIPOQ,ADM,AEBP1,AGTR1,AICDA,AKAP12,AKR1B1,ALAD,ALB,ALCAM,ALOX5,AMPD3,ANGPTL4,ANPEP,ANXA1,AOC3,APAF1,APC,APOA1,APOE,APP,AQP1,AQP3,ARRDC3,ASGR1,ASS1,ATF2,ATP2A2,AZU1,B4GALT1,BAX,BCKDHA,BCL2,BCL3,BCL6,BDKRB1,BDKRB2,BGN,BHLHE40,BMP2,BMPER,BUB1B,C1QTNF9,C3,CASP7,CAV1,CCDC80,CCL17,CCL2,CCL22,CCR1,CCR4,CCR7,CD14,CD163,CD1A,CD1B,CD209,CD69,CD82,CD83,CDC42EP4,CDH13,CDH2,CEB…	CEBPB,ESR1,IFNG,IL1B,IL6,IRF1,JUN,NFKB1,NFKBIA,NFkB (complex),RELA,SP1,STAT1,STAT3,TNF,TP53,beta-estradiol
lipopolysaccharide		chemical drug	Inhibited	-2.991	1.27E-42	ABCB1,ABCC3,ACE2,ACO1,ACP5,ACTA2,ACVR1,ADA,ADIPOQ,ADM,ADORA3,AGTR1,AICDA,ALB,ALCAM,ALOX5,AMPD3,ANGPTL2,ANGPTL4,ANXA1,ANXA3,ANXA5,API5,APLNR,APOA1,APOE,APP,AQP1,AQP3,ASS1,ATP2A2,ATP6AP1,ATP6V0D1,AURKB,AZU1,BAX,BCL2,BCL3,BCL6,BDKRB1,BGN,BMP2,BSG,C3,C3AR1,CAPN2,CASP7,CAV1,CCL17,CCL2,CCL22,CCNB1,CCR1,CCR4,CCR7,CCRL2,CD14,CD163,CD1A,CD1D,CD209,CD276,CD2AP,CD69,CD83,CD9,CDC42EP2,CDC42EP4,CDH2,CDH5,CEBP…	CEBPB,IFNG,IL1B,IL6,IRF1,NFKB1,NFKBIA,NFkB (complex),PPARG,REL,RELA,STAT1,STAT3,TNF,lipopolysaccharide
TP53		transcription regulator	Inhibited	-4.922	1.35E-40	A2M,ABCB1,ABHD4,ACOT11,ACTA2,ADA,ADD3,AGTR1,AHCY,AK1,AKAP12,AKR1B1,ALB,ALDH4A1,ALDH9A1,ALOX5,AMOTL2,ANKH,ANLN,ANXA1,ANXA2,ANXA3,ANXA4,ANXA6,APAF1,APC,API5,APOA1,APOE,APP,ASL,ASPM,ASS1,ATAD2,ATG2B,AURKB,BAX,BCL2,BCL3,BDKRB2,BHLHE40,BMP1,BMX,BOK,BRAF,BRCA1,BRCA2,BUB1,BUB1B,C1QC,C2,CASP9,CAV1,CCDC80,CCL2,CCNB1,CCS,CD82,CDC42BPA,CEBPA,CENPF,CERS6,CES2,CKAP2,CKB,CNN1,CNN3,COL18A1,COL1A1,COL1A2,COL3A1,…	Ap1,CCND1,CDKN1A,CTNNB1,E2F4,EGR1,EP300,ERBB2,ESR1,HIF1A,MDM2,MYC,NFKBIA,NFkB (complex),PPARG,RB1,RELA,SMAD3,SMAD4,SP1,STAT3,TNF,TP53,TP73,YBX1,estrogen receptor
dexamethasone		chemical drug	Inhibited	-5.091	3.47E-35	ABCB1,ABCC3,ACADS,ACSS2,ACTA2,ACTG2,ADAM10,ADAM15,ADAMTS1,ADAMTS2,ADIPOQ,ADM,AEBP1,AICDA,AKAP13,ALB,ALCAM,ALDH1A1,ALDH4A1,ALDH6A1,ALDOB,ANGPTL4,ANXA1,APOA1,APOD,APOE,APP,AQP1,ARL5B,ARMC8,ATP11A,ATP13A3,ATP2A2,AXIN2,BAD,BAX,BCAR1,BCKDHA,BCL2,BCL6,BCLAF1,BDKRB2,BGN,BHLHE40,BLVRB,BMP1,BMP2,BMX,BRCA1,BRCA2,BSG,C1QB,C3,C3AR1,CASP9,CAV1,CBR3,CCL17,CCL2,CCNJ,CCR1,CD163,CD209,CD69,CD83,CDKN1C,CEACAM6,CEB…	Ap1,CEBPB,FOXO1,IL1,IL6,Insulin,JUN,NFKB1,NFKBIA,NFkB (complex),PPARA,PPARG,RELA,SMAD3,SMAD4,SP1,STAT3,TGFB1,TNF,TP53,dexamethasone
ERBB2		kinase		-0.074	1.07E-32	ACTA2,ADORA3,AHNAK,ALAD,ANGPTL2,ANGPTL4,ANXA2,APLP2,ASPM,BARD1,BCL2,BCL3,BHLHE40,BMP1,BNIP2,BRIP1,BUB1,BUB1B,CCDC80,CCNB1,CD34,CD82,CD9,CDH2,CDK6,CENPE,CENPF,CES1,CLDN3,CLEC11A,CLEC3B,COL18A1,COL1A1,COL3A1,COL4A1,COL5A2,COL6A1,COL6A2,COL6A3,COL7A1,CRIP1,CSF1R,CTGF,CTSB,CXCL12,DPT,DSG2,DZIP3,EDN1,EIF4EBP1,ELK3,ELL2,EMP3,EPS15,ESPL1,ESR2,ETV5,F2R,FBLN2,FN1,FOS,FOXO1,FSCN1,FSTL1,GAS6,GJA1,GLS,GPC1,G…	Ap1,CTNNB1,E2F1,EGF,EGFR,ERBB2,ESR1,JUN,MYC,NCOR2,NFkB (complex),PPARG,RUNX2,SMAD3,SP1,SP3,TCF,TCF4,TP53,TP63,TP73,estrogen receptor
beta-estradiol		chemical - endogenous mammalian		1.380	1.57E-30	A2M,ABCB1,ACAA1,ACOX1,ACP5,ACTA2,ADAMTS4,ADIPOQ,ADM,AEBP1,AGRN,AGTR1,ALB,ALDH4A1,ANKH,ANPEP,ANXA1,ANXA3,APAF1,APBB1,APOA1,APOD,APOE,APP,AQP1,ARNT2,ASB9,ATAD2,ATM,ATXN3,BACE2,BATF,BAX,BAZ1A,BCL2,BCL6,BHLHE40,BLOC1S6,BMP2,BNIP2,BRCA1,BRCA2,BSG,BUB1,C3,C4A/C4B,CAP2,CASP9,CAV1,CBL,CCDC80,CCL2,CCNB1,CCNT2,CCR1,CCR4,CD14,CD276,CD69,CDC42EP4,CDCA7,CDH15,CDH2,CDKN1C,CEBPA,CFB,CHGA,CHI3L1,CKB,CNN1,COCH,CO…	CEBPB,ESR1,ESR2,IGF1,IL6,JUN,NFKB1,NFKBIA,NFkB (complex),NR3C1,PPARG,RELA,SMAD3,SMAD4,SP1,STAT3,TGFB1,TNF,TP53,beta-estradiol,progesterone
IFNG		cytokine		-0.750	7.13E-29	A2M,ABCA6,ABCB1,ABI1,ACO1,ADIPOQ,ADM,AGRN,AGTR1,AHCY,ANGPTL4,APP,AQP1,ARAP2,ARNT2,ASS1,ATP2A2,BAX,BCL2,BCL3,BRCA2,BRIP1,BST1,C1QA,C1QB,C1QC,C1R,C2,C3,C4A/C4B,CAPN3,CASP7,CASP9,CAV1,CCBL1,CCL17,CCL2,CCL22,CCR1,CCRL2,CD14,CD163,CD1D,CD209,CD276,CD5L,CD63,CD83,CDH13,CEBPA,CELSR2,CERS6,CFB,CHI3L2,CHST3,CHST7,CIITA,CLEC4E,CLIC5,COL1A1,COL1A2,COL5A2,CP,CRLF1,CSF1,CSF1R,CTGF,CTSB,CTSC,CTSK,CTSV,CTSZ,CX3…	CEBPB,IFNG,IL10,IL1B,IL6,JUN,NFKB1,NFKBIA,NFkB (complex),PPARG,RELA,STAT3,TNF
tretinoin		chemical - endogenous mammalian	Inhibited	-3.612	1.91E-28	A2M,ABCE1,ACOX1,ACSS2,ADA,ADAM10,ADD3,ADM,AFF2,AGO1,AGTR1,AHNAK,AICDA,AKAP12,AKR1A1,ALDH1A1,ALDH9A1,ANGPTL4,ANPEP,ANXA1,ANXA2,ANXA5,ANXA6,APLNR,APOD,APOE,APP,AQP1,ATOH8,ATP2A2,B3GALT5,BCL2,BCL3,BCL6,BHLHE40,BMP2,BRCA1,BTC,C1QA,C3,C3AR1,CACNA1S,CAPN2,CASP7,CASP9,CBFB,CCL2,CCL22,CCNB1,CCR1,CCRL2,CD14,CD1D,CD34,CD63,CD68,CD82,CDCA7,CDH5,CDK6,CEACAM6,CEBPA,CES1,CFP,CGGBP1,CHN2,CLDN11,CLEC11A,COL1A1,C…	Ap1,CEBPB,CTNNB1,EGF,EGR1,FGF2,IL6,JUN,NFKB1,NFKBIA,NFkB (complex),PPARG,RELA,SP1,STAT3,TGM2,TNF,TP53,tretinoin
IL1B		cytokine	Inhibited	-2.222	1.83E-23	A2M,ABCC3,ACTA2,ADAMTS1,ADAMTS4,ADM,AGTR1,AKR1B1,AMPD3,ANGPTL4,ANXA1,APOE,APP,ASS1,ATP2A2,BAX,BCL2,BCL3,BDKRB1,BGN,BMP2,C1R,C3,CCL17,CCL2,CCL22,CCR1,CCR7,CCRL2,CD14,CD82,CD83,CFB,CHI3L1,CIITA,COL1A1,CP,CSF1,CTSB,CTSF,CTSZ,CX3CL1,CXCL12,CXCL6,CXCL9,CXCR3,CXCR4,CYBA,CYP1A2,CYP3A4,DAB2,DBP,DCN,DDIT4,DEFB4A/DEFB4B,DLL4,DNMT1,E2F1,E2F2,EBI3,EDN1,EFNA1,ELN,EPAS1,F13A1,F3,FAM129A,FAS,FGB,FGG,FKBP5,FMR1,…	CEBPB,IFNG,IL1B,IL6,IRF1,JUN,NFKB1,NFKBIA,NFkB (complex),PPARG,REL,RELA,STAT1,STAT3,TNF
IL4	1.472	cytokine		-1.217	1.32E-22	ACOX1,ACP5,ACTA2,AICDA,ALOX5,ANXA2,ANXA6,APOE,ASCC3,ASS1,BAX,BBX,BCL2,BCL3,BCL6,BHLHE40,C3,CAPG,CBFB,CCL17,CCL2,CCL22,CCR4,CCR7,CD14,CD163,CD1A,CD1B,CD209,CD276,CD69,CD83,CDK6,CENPB,CHST3,CHST7,CIITA,CLDN5,CLEC4G,COL18A1,COL1A1,COL1A2,COL6A2,COL6A3,CRIP1,CSF1,CSF3R,CTGF,CTNNA1,CTSC,CTSK,CX3CL1,CXCL16,CXCL6,CXCL9,CXCR3,CXCR4,DEFB4A/DEFB4B,EEA1,EGR2,EMR1,EPHB4,F13A1,F2R,F3,FAS,FCGR3A/FCGR3B,FN1,FOS…	CEBPB,FOXP3,IFNG,IL10,IL4,IL6,IRF1,NFKB1,NFKBIA,NFkB (complex),PPARG,RELA,STAT1,STAT3,STAT6,TNF
HRAS		enzyme		0.804	1.29E-21	A2M,ADM,AFAP1L1,AMOTL2,ANXA2,ANXA3,ANXA6,APP,ATP2A2,AURKB,BCL2,BMP1,BOK,BTBD11,C1QC,CAPG,CAPN2,CAV1,CCDC80,CCNB1,CD69,CDC42BPA,CFB,CHGA,CNN1,COL18A1,COL1A1,COL1A2,COL3A1,COL4A1,COL5A2,COL6A2,CSF1,CSRP1,CSRP2,CTGF,CTSB,CTSC,CTSV,CTSZ,CXCL12,DMTF1,DNMT1,DOK2,E2F1,EFEMP1,EIF4EBP1,EIF5A2,ELK3,ELN,ETS1,F2R,FAS,FBLN2,FERMT2,FHL1,FLNA,FLRT2,FN1,FOS,FOSB,FSTL1,FUT7,GADD45G,GAS6,GJA1,GNA13,GPX3,GRN,GSN,GU…	Ap1,CTNNB1,E2F1,EGR1,EP300,ESR1,HRAS,JUN,MAP2K1,MYC,NFkB (complex),RB1,RNA polymerase II,SMAD3,SP1,STAT3,TERT,TP53,TP63,TP73
SP1	0.547	transcription regulator		-1.977	2.27E-21	ABCB1,ACTA2,ACVRL1,ADA,AEBP1,AFAP1L1,AGTR1,AKAP12,ALMS1,ALOX5,ANK1,ANKH,APOA1,APOE,ASS1,ATM,ATP2A2,ATP6V0C,ATP7A,B4GALT5,BACE2,BAX,BCL2,CAV1,CCL2,CCL22,CD99,CDH2,CDK6,CEBPA,CES1,CHGA,CHI3L1,CIITA,CKB,COL1A1,COL1A2,COL7A1,COL8A1,CRYBB1,CTGF,CXCL12,CYBRD1,CYP51A1,DHCR24,DHFR,DLC1,DMD,E2F1,EIF2AK2,ELANE,EPOR,F2R,F3,FAS,FES,FGFR1,FLNA,FN1,FOLR2,FOS,GJA1,GPX4,GSS,HMGCR,HMOX1,HSD11B2,IGF1,IGF2,IGFBP3,I…	AR,Ap1,CEBPB,CTNNB1,E2F1,EGR1,ESR1,ESR2,HIF1A,JUN,MYC,NFkB (complex),RB1,RELA,SIRT1,SMAD3,SMAD4,SMAD7,SP1,TP53,TP63,TP73,VEGFA
IL6		cytokine	Inhibited	-2.063	7.85E-21	A2M,ABCC3,ACOX1,ACVR1,ACVRL1,ADAMTS1,ADAMTS4,AHNAK,ALB,ANPEP,ANXA1,APOA1,APOE,APP,ATP2A2,BATF,BAX,BCL2,BCL3,BCL6,BGN,BMI1,BMP2,BUB1,BUB1B,C3,CASP7,CCL2,CCNB1,CCR1,CCR4,CCR7,CD14,CD163,CD209,CD68,CD82,CD83,CEBPA,CENPE,CES1,CES2,CIITA,CLEC4E,COL3A1,CP,CRLF1,CSF1,CSF3R,CST3,CTGF,CTSC,CTSK,CXCL6,CXCR3,CXCR4,CYP1A2,CYP3A4,DCN,DEFB4A/DEFB4B,DHFR,DNMT1,E2F1,E2F2,EGR2,ELANE,EMR1,ERBB2IP,ESR2,ETS2,F3,FAS,…	IFNG,IL1B,IL6,IRF1,JUN,NFKB1,NFKBIA,NFkB (complex),PPARG,REL,RELA,STAT1,STAT3,TNF
Vegf		group	Inhibited	-2.232	6.16E-20	A2M,ABCB1,ACTA2,ADAM10,ADAM15,ADAMTS1,AKAP12,AKAP13,ANGPT4,ANGPTL2,ANGPTL4,ANPEP,APAF1,APLNR,AURKB,BAX,BCL2,BMP2,BUB1,BUB1B,CALCRL,CCL14,CDH5,CENPF,CHI3L1,CNN1,CRLF1,CXCL12,CXCR4,CYR61,DDX3X,DLL4,EDN1,EFNA1,ELN,ENTPD1,ETS1,F3,FAS,FKBP5,FLNA,FN1,FOSB,FOXN2,FST,GEM,GNA13,GPR116,GPR4,GPR56,GRB10,GRK5,GUCY1B3,HELLS,HMMR,HMOX1,HOPX,ID1,IGFBP3,IGFBP4,IL18,IL4,INHBB,ITGB8,ITPR3,JAM2,KDR,KIF11,KIF15,KIF2…	Akt,Ap1,CTNNB1,HIF1A,JUN,NFKB1,NFKBIA,NFkB (complex),P38 MAPK,RELA,SMAD3,SMAD4,SP1,STAT3,TGFB1,TP53,VEGFA,Vegf
thioacetamide		chemical toxicant	Inhibited	-2.978	2.20E-19	ACP5,ADAMTS1,ADD3,AKAP12,ANXA1,ANXA2,ANXA4,AOC1,ATM,B4GALT6,BARD1,BGN,BHLHE40,BLM,BRCA1,BRCA2,BRIP1,C4A/C4B,CD14,CKB,COL1A1,COL1A2,COL3A1,CP,CPA3,CSRP2,CTGF,CTSF,CYGB,CYP1A2,DKK3,ELN,EMP3,F2R,FANCB,FBLN5,FBN1,FCER1A,FGB,FSTL1,FXYD6,GATM,GNG11,GPNMB,GPX3,GSTM3,IGF1,IGFBP3,ITGA7,ITGB4,JUN,LAMC2,LGALS1,LGALS3BP,LRP8,LYVE1,MBD4,MCM6,MMP14,MMP2,MSH2,NPY,NUPR1,ODC1,PCOLCE,PCSK6,PDGFB,PDGFD,PDGFRA,PMP22…	JUN,NFKBIA,NFkB (complex),PPARG,RELA,SMAD3,SMAD4,STAT3,TGFB1,TNF,TP53,thioacetamide
FGF2		growth factor	Inhibited	-2.599	2.97E-19	ACTA2,AGAP3,AKR1B1,ALB,ANGPTL4,ANPEP,AQP3,BAD,BAX,BCL2,BCL6,BGN,CAV1,CBFB,CCL2,COL1A1,COL1A2,COL3A1,CSF1,CTSK,CXCL12,CXCR4,CYR61,DCN,DLL4,DMP1,ELN,EPAS1,EPOR,ETS1,F3,FAS,FBN1,FGFR1,FGFR2,FLNA,FN1,FOS,FOXO1,FOXO3,GJA1,GPNMB,GRIK5,ID3,IGF1,IGF2,IGFBP3,IGFBP4,IGFBP5,ITGA3,ITGA5,JUN,KDR,KRAS,LEF1,LMNA,LYVE1,MCAM,MDM2,MEOX2,MGMT,MGP,MKI67,MMP2,MMP3,MMP9,NES,NF1,NGFR,NOS2,NOS3,NOTCH4,NOV,NPY,NR3C1,NR4A…	Akt,Ap1,CTNNB1,ESR1,FGF2,HIF1A,IGF1,NFKBIA,NFkB (complex),PPARG,RELA,SMAD2,SMAD3,SMAD4,SP1,STAT3,TNF,TP53,Tgf beta,VEGFA
IGF1	-0.913	growth factor		-1.642	3.59E-19	A2M,ACSS2,ACTA2,ADA,ADIPOQ,ADM,ANPEP,APP,BAD,BAX,BCL2,BGN,BHLHE40,BMP2,BRCA1,BSG,C1QA,C4A/C4B,CACNA1S,CCNB1,CHGA,CLEC11A,COL1A1,COL3A1,CREB1,CSF1,CTGF,CXCL6,CYBA,CYR61,DCLK1,DDIT4,DEFB4A/DEFB4B,DMD,DYRK1B,E2F1,EDN1,EGR2,EIF2AK2,ELN,EPAS1,ESR2,F3,FGFR1,FN1,FOS,FOSB,FOXO1,GATA2,GPD2,HMGCR,HMOX1,HSD11B2,IFNGR2,IGF1,IGF2,IGFBP3,IGFBP4,IGFBP5,IGFBP6,IL18,IL1R1,IL4,INSR,ITGA5,ITGAV,ITGB5,JUN,LAMP1,LPL,…	Akt,Ap1,CEBPB,CTNNB1,EGR1,ESR1,FGF2,HIF1A,IGF1,IL6,JUN,NFKB1,NFKBIA,NFkB (complex),PPARG,RELA,SP1,STAT3,TNF,TP53,beta-estradiol
LY294002		chemical - kinase inhibitor		1.215	3.80E-19	ABCB1,ACSS2,ACTA2,ADAMTS1,ANPEP,APOE,AQP3,BAD,BAX,BCL2,BCL6,BHLHE40,BMP2,BRCA2,BSG,BUB1B,CCL2,CCNB1,CCNT2,CCR1,CD14,CD2AP,CD69,CD83,CDK6,CEBPA,CHML,COL1A1,COL1A2,CP,CST3,CTGF,CXCL16,CXCL6,CYR61,DEFB4A/DEFB4B,DHCR24,DHFR,EGR2,EGR3,EMILIN1,EPAS1,ETS1,ETS2,F2R,F3,FAS,FLRT2,FN1,FOS,FOSB,GCLC,GEM,GJA1,GPD2,GRN,GSTA4,GSTM3,GSTP1,HMGCR,HMGCS1,HMOX1,IDE,IGF1,IGF2,IGFBP3,IGFBP5,IL12B,IL1RN,IL32,INHBB,INPP…	Akt,Ap1,CTNNB1,ESR1,HIF1A,IGF1,JUN,LY294002,NFKBIA,NFkB (complex),P38 MAPK,PPARG,RELA,SP1,STAT3,TNF,TP53,prostaglandin E2
SB203580		chemical - kinase inhibitor	Activated	3.221	6.29E-19	AANAT,ACOX1,ACTA2,ADAMTS1,ADAMTS4,ADIPOQ,ANXA1,ANXA3,AQP1,ATF2,BAX,BCL2,BDKRB1,BMP2,C3,C3AR1,C4A/C4B,CCL17,CCL2,CCRL2,CD1A,CD2AP,CD83,CDH2,CIITA,CLDN5,COL1A1,COL1A2,COL3A1,CREB1,CTGF,CTSK,CX3CL1,CXCL9,DCHS1,DEFB4A/DEFB4B,EFNA1,EIF2AK2,ETS2,F3,FAS,FN1,FOS,FOSB,GJA1,GMPR,GSTA4,GSTP1,GZMB,HMOX1,IFI27,IFIT1,IFIT2,IFIT3,IGFBP3,IL12B,IL18,IL1RN,IL4,IQSEC1,ISG15,ITGA4,ITGAM,JUN,KDR,LIFR,MAPK12,MMP2,MMP3…	Ap1,IFNG,IL1B,IRF1,JUN,NFKB1,NFKBIA,NFkB (complex),P38 MAPK,PPARG,RELA,SB203580,SP1,STAT1,STAT3,TNF
progesterone		chemical - endogenous mammalian		-0.558	7.88E-19	ABCB1,ACP5,ACTA2,ADAMTS1,ADIPOQ,ADM,AEBP1,AGTR1,ALDH1A1,AMPD3,ANKH,APOD,APOE,AQP1,BAX,BCAT1,BCL2,BHLHE40,BMP2,BRCA1,BSG,C3,CAV1,CCL2,CCNB1,CD1D,CD82,CDH2,CES1,CFB,CFD,CLDN3,CLDN5,CNDP2,COL15A1,CP,CRCP,CSF1,CSF3R,CST3,CTSF,CTSV,CXCL12,CXCR4,CYP3A4,DBP,DICER1,DKK1,DLC1,EFNA1,EPAS1,ESPL1,ESR2,F2R,F3,FGFR2,FKBP5,FN1,FOS,FOXO1,FST,GABRD,GAS6,GATA2,GJA1,H19,HMGCR,HOPX,HSD11B2,ID1,ID3,IDE,IGF1,IGFBP3,IG…	Ap1,CEBPB,D-glucose,ERK1/2,ESR1,FOXO1,IL1B,Insulin,JUN,MYC,NFKB1,NFKBIA,NFkB (complex),P38 MAPK,PPARA,PPARG,RELA,SMAD3,SP1,STAT3,TP53,progesterone
CSF2		cytokine		0.394	2.10E-18	ACP5,ADA,AKR1A1,ALOX5,ANLN,ANXA1,AOC1,APAF1,ATM,BAD,BAX,BCL2,BCL3,BSG,BUB1,BUB1B,C3,C4A/C4B,CCL2,CCNB1,CCR1,CCR7,CD14,CD180,CD1A,CD1B,CD209,CD276,CD63,CD69,CD83,CDCA8,CENPE,CFH,CIITA,COL8A1,CREB1,CSF1,CSF1R,CTSC,CXCR3,CXCR4,DOK2,E2F8,EDN1,EFEMP2,EGR2,EGR3,ELN,EPOR,ERCC6L,F2R,F3,FAM65B,FAS,FCGR1A,FOLR2,FOS,HJURP,HMGB1,HSPH1,ID3,IGF1,IL12B,IL1R1,IL1RN,IL32,IL4,IRF5,ITGA4,ITGAM,ITGB3,ITGB5,KCTD11,KI…	CEBPB,CSF2,IL4,IL6,JUN,NFKB1,NFKBIA,NFkB (complex),PPARG,RELA,SMAD3,SMAD4,STAT1,STAT3,STAT6,TGFB1,TNF,TP53
dihydrotestosterone		chemical - endogenous mammalian		-0.669	6.26E-18	ADAMTS1,ADIPOQ,ADM,AGTR1,APOD,APOE,APP,AQP1,ATAD2,ATP13A2,ATP2A2,AXIN2,BAX,BCAR1,BCL2,BCOR,BRIP1,BUB1B,C4A/C4B,CASP9,CCL16,CCNB1,CD63,CDCA7,CDH2,CEBPA,CHI3L1,COL3A1,COL4A1,COL5A2,COL5A3,COL6A1,CTGF,CX3CL1,DEPDC1,DHCR24,DPM3,E2F8,EFNA1,EIF4EBP1,ELN,ELOVL7,ESR2,F2R,FAM89B,FGFR1,FKBP5,FN1,FOS,FOXO1,FST,FTL,FZD6,GIGYF2,GLUL,GPX3,GPX4,GRN,GSN,GSTP1,HMGCR,HMGN1,HOXA5,HSD11B2,HSPA1A/HSPA1B,HSPB1,IGF1,IG…	AR,CEBPB,CTNNB1,E2F1,EGF,ESR1,ESR2,JUN,MYC,NFkB (complex),NR3C1,PPARG,RELA,SP1,TP53,TP63,TP73,beta-estradiol,dihydrotestosterone,progesterone
PD98059		chemical - kinase inhibitor	Activated	3.140	7.59E-18	ACTA2,ADIPOQ,AGTR1,AKAP12,ANPEP,ANXA1,APOA1,BAX,BCL2,BCL6,BGN,BMP2,C3,CAV1,CCL2,CCNB1,CCR1,CD14,CD69,CD83,CDC42EP1,CDH2,CEBPA,CHN1,COL1A1,COL1A2,COL3A1,COL4A1,CREB1,CTGF,CTSB,CTSK,CXCR4,DEFB4A/DEFB4B,DNMT1,DYRK1B,E2F1,E2F2,EDN1,EGR2,EGR3,ELN,EMP3,EPAS1,ETS1,F2R,F3,FAH,FAM171A1,FKBP5,FN1,FOS,FOSB,GJA1,GRN,HMGB3,HMOX1,HPCAL1,HSD11B2,ID3,IGF1,IGF2,IGFBP3,IL12B,IL1RN,IL4,INSR,ITGA4,ITGAM,ITGAV,ITGB3,…	Ap1,CEBPB,IL1B,IL6,JUN,MYC,NFKB1,NFKBIA,NFkB (complex),P38 MAPK,PD98059,PPARG,RAF1,RELA,SP1,STAT3,TNF
forskolin		chemical toxicant	Inhibited	-3.581	1.05E-17	AANAT,ACOX1,ACP5,ACTA2,ACTG2,ADAMTS1,ADIPOQ,ADORA3,AGTR1,AKAP12,AKAP13,APOA1,APP,AQP3,ATP6V0B,ATP6V0C,ATP6V0D1,AVPI1,B4GALT1,BCL2,BCL3,BHLHE40,CAP2,CARD10,CASP9,CCDC85B,CCNB1,CD14,CD68,CD9,CDH2,CDKN1C,CNN1,COL15A1,COL18A1,COL1A1,CREB1,CRISPLD2,CSF1,CTGF,CTNND1,CTSV,CTTN,CXCR4,CYFIP2,DAB2,DAPK1,DDIT4,DYRK3,EBI3,ECM1,EDN1,ELL2,ESR2,FAS,FBLN5,FCER1A,FGFR2,FKBP5,FLNC,FN1,FOS,FOSB,FOXO1,FST,GADD45G,GA…	CREB1,ERK1/2,ESR1,FSH,IGF1,JUN,Lh,MYC,NFKBIA,NFkB (complex),PPARG,RELA,SMAD2,SMAD3,SP1,STAT1,STAT3,TNF,TP53,forskolin
TCR		complex		0.466	2.00E-17	ABCD1,ABLIM1,ADM,AKT3,APOD,BATF,BCL2,BCL3,BSG,CBL,CBLB,CCL17,CCL22,CCR1,CCR4,CCR7,CD69,CDK13,CREB1,CTSB,CXCL9,CXCR3,CXCR4,EGR2,ELL2,ETV5,F5,FAS,FLNA,FOS,GADD45G,GBP4,GZMB,HSP90B1,ID3,IFI44,IFIT1,IFIT2,IFIT3,IL4,IL7R,ISG15,JUN,KIAA0430,KLF2,LAMP1,LBR,LIPA,LPIN2,MAPK1,MX1,MX2,N4BP1,NFE2L3,NIP7,NR3C1,NR4A1,NRP1,OAS1,OASL,ODC1,P2RX7,P4HB,PDCD1,PDE3B,PDIA4,PIK3R1,PIK3R3,PLCG1,PMAIP1,PRF1,PRKACB,RASGRP…	CD3,IL10,IL2,IRF1,NFATC2,NFKB1,NFKBIA,NFkB (complex),NR3C1,REL,RELA,SOCS1,STAT1,STAT2,STAT3,STAT5A,STAT6,TCR
cyclosporin A		biologic drug		-0.983	2.60E-17	A2M,ABLIM1,ACTA2,AGTR1,AKR1B1,ANXA1,ANXA2,APOD,APOE,APP,BATF,BAX,BCL2,BGN,BMP2,C4A/C4B,CASP7,CAV1,CBLB,CCL2,CCR7,CD14,CD163,CD1A,CD1D,CD68,CD83,CDK13,COL1A1,COL4A2,CP,CREB1,CTGF,CXCL9,CXCR3,CXCR4,CYBA,CYP27A1,CYP3A4,DDIT4,DEXI,EDIL3,EDN1,EFEMP2,EGR2,ELL2,EMP3,F3,F5,FADD,FAS,FBLIM1,FGB,FKBP5,FLNA,FN1,FOS,FST,GPNMB,GSTM3,GZMB,HELLS,HMGCR,HMOX1,ID3,IL12B,IL21,IL4,ITGB4,JUN,KDR,KIAA0430,LAMC2,LBR,LYV…	Ap1,CEBPB,IL1,IL6,JUN,NFKB1,NFKBIA,NFkB (complex),P38 MAPK,PPARG,RELA,SP1,STAT3,TNF,cyclosporin A
PRL		cytokine	Inhibited	-2.088	2.75E-17	A2M,ANXA2,ANXA3,ANXA5,APP,BCL2,BCL6,BOK,CAPN2,CAV1,CCL2,CCNB1,CD69,CLDN3,CLDN5,CNN3,COL1A1,COL1A2,COL3A1,CST3,CTSA,CTSB,CTSV,CXCL9,DCN,DES,ECM1,ESR2,FN1,FOS,GPNMB,HIPK3,HSD11B2,ID1,ID3,IDE,IGF2,IGFBP3,IGFBP5,JUN,KRT19,LAMC1,LYVE1,MGP,MGST1,MINOS1-NBL1/NBL1,MME,MMP14,NOS2,NOS3,NPY,NUPR1,ODC1,P4HB,PARM1,PCOLCE,PDGFRA,PDIA4,PDIA5,PDK4,PDLIM4,PKIG,PLAT,PLCD1,PROX1,RABAC1,SDC1,SFRP2,SOCS1,SOCS2,SPARC,…	CEBPA,CEBPB,D-glucose,ERK1/2,ESR1,ESR2,FOXO1,Ins1,MYC,NFkB (complex),NR3C1,PPARA,PPARG,PRL,RELA,SMAD3,SP1,TP53,beta-estradiol,progesterone
PDGF BB		complex	Inhibited	-2.441	6.77E-17	ACTA2,ADD3,ADM,AKAP12,AKR7A2,ATP2A2,BCL3,BDKRB1,BDKRB2,BHLHE40,BRCA1,C3,CCL2,CCR4,CNN1,COL3A1,CP,CREB1,CSF1,CSF1R,CSRP2,CTGF,CYR61,DAB2,DCN,EDN1,EGR2,EGR3,ETS1,ETS2,F3,FBLN5,FGFR1,FHL1,FLNA,FN1,FOS,FOSB,GEM,GFPT2,GJA1,GLUL,GSS,GUCY1B3,H19,HMGCR,HMGCS1,HMOX1,HSD3B7,ID3,IGF1,IGF2,IGFBP4,ITGA5,JUN,KRAS,LAMB2,LBP,LMNA,MGST1,MINOS1-NBL1/NBL1,MMP14,MMP2,MMP3,MMP9,MYH11,NAMPT,NOS2,NR4A1,ODC1,OLR1,PCGF2,…	Ap1,CTNNB1,EGR1,FGF2,JUN,Jnk,LDL,NFkB (complex),PDGF BB,RELA,SMAD2,SMAD3,SMAD4,SP1,STAT1,STAT3,TGFB1,TP53,Tgf beta
TNFSF11		cytokine		-1.643	7.02E-17	ACP5,AICDA,AKAP13,ATP6V0D2,BCL2,BSG,BST1,C3AR1,CAPN2,CCL2,CCR1,CCR4,CD14,CD1A,CD83,CDC42EP4,CEBPA,CKB,CLEC11A,CLEC4E,CSF1R,CSRP1,CTSK,CYP1A2,DAB2,DMPK,DOK2,ECT2,EGR2,EMR1,ETS1,F3,FAS,FGR,FOS,GCLC,GRB10,HCK,HMOX1,IGF1,IL11RA,IL12B,IL1RN,IRG1,ITGA5,ITGAM,ITGAV,ITGB3,ITPKB,JUN,LDB2,LIMK1,MAFB,MARCKSL1,MEF2B,MMP9,NEK2,NFATC2,NFATC2IP,NFATC3,NOS2,NR1H3,PAG1,POR,RACGAP1,RALGDS,RGL1,RRAS,SDC1,SDC4,SENP2…	Ap1,CEBPB,IL1B,IL6,JUN,NFKB1,NFKBIA,NFkB (complex),P38 MAPK,PPARG,RELA,SP1,STAT3,TNF,TNFSF11
mifepristone		chemical drug		0.968	1.09E-16	ABCB1,ABCC3,ADM,ANXA1,APOE,AQP1,BAX,BCAT1,BCL2,C1QB,C3,CAV1,CCL2,CD14,CHI3L1,CLDN3,CLEC3B,COL15A1,COL18A1,COL5A2,CTGF,CTNNA1,CTSF,CYBA,CYP3A4,DDIT4,DKK3,DLC1,EGR2,F3,FAS,FBLN2,FKBP5,FOS,FST,GAS6,GJA1,IGF2,IGFBP3,IL12B,INHBB,IRG1,ITGA4,ITGAM,ITGB3,ITGB4,JAM2,JUN,KLF4,KRAS,LAMA2,LAMA5,LAMB3,LAMC2,LRP1,MDM2,MME,MMP3,MMP9,MYB,NCOA3,NDN,NOS3,NPL,NPY,NR3C1,NR4A1,NRTN,OGN,P2RX7,PAX9,PDGFRA,PEPD,PGLYRP1,…	Ap1,CEBPB,CTNNB1,ERK1/2,ESR1,ESR2,JUN,MYC,NFKBIA,NFkB (complex),NR3C1,P38 MAPK,PPARG,RELA,SMAD3,SP1,STAT3,TNF,TP53,dexamethasone,mifepristone,progesterone
decitabine		chemical drug	Inhibited	-2.503	1.62E-16	ABCB1,ABCC3,ADAM23,AGRN,AKAP12,ALOX5,ANGPTL4,ANXA2,APAF1,APC,APOE,BAX,BRCA2,CASP9,CAV1,CCR7,CD226,CD9,CDH13,CDH2,CDKN1C,CEACAM6,CHI3L1,CHRNB3,CLDN5,COL1A1,COL1A2,COL3A1,COL6A3,COL7A1,CTGF,CXCR3,CXCR4,CYP3A4,DAPK1,DLC1,DMBT1,DNMT1,DST,EGR3,EIF2AK2,EPHB4,FAS,FLNC,FMR1,FN1,GADD45G,GLB1,GPC3,GPR37,GPX1,GSN,GSTP1,H19,HELLS,HMMR,HSPA1A/HSPA1B,IFI27,IFIT2,IGFBP3,IGFBP7,IL7R,IPCEF1,ISG15,ITGA3,ITGA4,ITGA…	Ap1,CTNNB1,E2F1,EGR1,ESR1,JUN,MYC,NCOR2,NFKB1,NFkB (complex),REL,RELA,RNA polymerase II,SMAD3,SP1,STAT1,STAT3,TERT,TP53,TP63,TP73,decitabine,estrogen receptor
AGT		growth factor	Inhibited	-3.735	2.14E-16	ACE2,ACTA2,ADAM23,ADD3,ADIPOQ,ADM,AGTR1,ANXA3,ARID2,ASL,BAX,BCL2,BDKRB2,BGN,BOK,BRCA1,CAV1,CCL2,CCR7,CDH13,CIT,COL11A2,COL1A1,COL1A2,COL3A1,COL4A1,COL4A6,COL6A1,CP,CREB1,CTGF,CYBA,DAB2,DDAH2,DLL4,EDN1,EFEMP1,EMR1,ETS1,F3,FBXO21,FCGR1A,FN1,FOS,FOXO3,GATA6,GJA1,GRK5,GSS,GSTP1,HMGCR,HMGCS1,HMOX1,HSPB1,HSPG2,ID3,IGF1,IGFBP3,IGFBP4,IGFBP5,IL18,INHBB,INSR,ITGA5,ITGA7,ITGAV,ITGB3,ITGB5,ITPKB,JUN,KITLG,L…	AGT,Akt,Ap1,CTNNB1,EGR1,FGF2,HIF1A,IL1B,JUN,LDL,NFKB1,NFKBIA,NFkB (complex),PPARG,RELA,SP1,STAT1,STAT3,TNF
KRAS	0.894	enzyme		1.127	3.00E-16	AGRN,ANPEP,APLP2,AXIN2,BCL2,BGN,BMI1,BSG,CAV1,CCDC80,CDH2,COL1A1,COL3A1,COL4A1,CX3CL1,DCLK1,DDAH1,DHFR,DNMT1,E2F1,EFEMP1,EFNA1,EIF2AK2,ELN,EPHB4,ETV5,F3,FAH,FBLN2,FBN1,FOS,FSTL1,GBA,GJA1,GLUL,GNA13,GPC3,GRN,GSN,HEXA,ID1,IFIT1,IGF2,ISG15,ITGB3,JUN,KRAS,LAMA5,LAMB3,LAMP1,LAMP2,MAN2A1,MAPK12,MCAM,MDM2,MINOS1-NBL1/NBL1,MMP2,MMP3,MMP7,MX1,MX2,NFYB,NOS2,NR3C1,NR5A2,NXN,OAS1,PALLD,PCOLCE,PLAGL1,PLAT,PMA…	CTNNB1,E2F1,EGFR,EP300,ERK1/2,ESR1,JUN,KRAS,MYC,NFkB (complex),RB1,RELA,RUNX2,SMAD3,SP1,SP3,TCF,TCF4,TP53,TP63,TP73
HGF		growth factor		-0.125	3.52E-16	A2M,ACTA2,ADAMTS1,AKAP12,AKAP13,ANGPT4,ANGPTL2,ANGPTL4,APAF1,ATF2,ATM,AURKB,BCL2,BMP2,BUB1,BUB1B,CALCRL,CAV1,CCL14,CCL2,CENPF,COL1A2,COL3A1,COL4A1,CRLF1,CSF1,CTGF,CTSK,CXCR4,CYR61,DDX21,DDX3X,DES,EDN1,ENTPD1,ETS1,F3,FKBP5,FLNA,FN1,FOS,FOSB,FOXN2,GBA,GEM,GNA13,GPR116,GPR4,GPR56,GRB10,GRK5,GUCY1B3,HDAC5,HELLS,HLX,HMMR,HMOX1,ID1,IGF1,IGFBP3,IGFBP4,IL12B,IL4,ISG15,ITGB8,ITPR3,KIF11,KIF15,KIF20B,KITLG…	Ap1,CEBPB,CTNNB1,ERK1/2,HGF,HIF1A,IL6,JUN,MYC,NFKB1,NFKBIA,NFkB (complex),PPARG,RELA,SMAD3,STAT3,TNF,TP53,VEGFA,prostaglandin E2
KLF2	-0.517	transcription regulator		1.073	1.19E-15	ADAM15,ADM,APLNR,ASS1,BCL3,CCL2,CCR7,CD1A,CDH2,CEBPA,COL4A1,CTGF,CXCR3,CXCR4,ECM1,EDN1,EFNA1,ELN,EPAS1,F3,FBLN1,FGR,GATA4,HYAL2,ID1,ID3,IGF2,IL4,ITGB3,ITGB4,ITGB5,KDR,KITLG,LBP,LTC4S,MMP14,MVP,MYH10,NOS3,PECAM1,PLOD2,PPARG,PROS1,PTGDS,PTGIS,SEMA3F,SLCO2A1,STAT1,TCF4,TFPI,TFPI2,TGFBR1,THBD,TIMP1,VCAM1,VWF,WEE1	CTNNB1,EP300,HIF1A,JUN,KLF2,NFKB1,NFKBIA,NFkB (complex),RELA,SMAD2,SMAD3,SMAD4,SP1,STAT3,VHL
FOS	-0.824	transcription regulator		-0.556	1.62E-15	A2M,ABCB1,ACOX1,AFF4,AGTR1,ANXA4,APLP2,AQP3,ARID3A,ASL,ATF7IP,B4GALT1,C3AR1,CAPN2,CCL2,CD14,CD68,CERS4,CHGA,CHI3L1,CHODL,COL16A1,COL18A1,COL1A1,COL6A1,CTGF,CTNND1,CTSB,CTSV,CXCL16,DDX3X,DLG1,DNMT1,DOCK1,EEA1,EGR2,ELOVL6,EPS8,F3,FBLIM1,FBN1,FLRT2,FN1,FOLR2,FOS,FOSB,FSTL1,FZD5,FZD6,GATA4,GBA,GIT2,GJA1,GJB6,GSTP1,HIPK3,HMMR,HMOX1,HOOK1,HSP90B1,IGFBP5,IL12B,ITGB4,JUN,KIF1B,KIF2A,KIF5B,KITLG,KLK12,LAM…	Ap1,EP300,ESR1,FOS,JUN,MYC,NFKB1,NFKBIA,NFkB (complex),Nfat (family),RB1,REL,RELA,SP1,STAT3,TP53
halofuginone		chemical drug	Activated	2.324	1.67E-15	ACP5,ADD3,AKAP12,ANXA4,AOC1,B4GALT6,BGN,BHLHE40,C4A/C4B,CKB,COL1A1,COL1A2,CP,CPA3,CTGF,CTHRC1,CYGB,DKK3,ELN,F2R,FBLN5,FBN1,FCER1A,FSTL1,FXYD6,GATM,GNG11,GPX3,H19,IGFBP3,ITGA7,LGALS1,LGALS3BP,MMP2,MMP3,MMP9,NUPR1,PCOLCE,PCSK6,PDGFRA,PMP22,POR,PRELP,PTGFRN,SCN1B,SCPEP1,SPARC,SPARCL1,SPP1,TAGLN,TCF4,TGFBR2,TGM2,TIMP1,TIMP2,WNT5A	Ap1,CEBPB,CTNNB1,FOS,JUN,MAPK14,NFkB (complex),P38 MAPK,RELA,SMAD2,SMAD3,SMAD4,SMAD7,SP1,STAT3,halofuginone
Alpha catenin		group	Activated	6.061	1.81E-15	ADAMTS1,ADAMTS2,ADAMTS4,AXIN2,BCL3,BGN,C1QTNF3,COL15A1,COL1A1,COL1A2,COL3A1,COL5A2,COL6A1,COL6A2,COL6A3,CTSB,CTSV,CXCL12,CXCL6,DKK1,ELK3,ELN,FSTL1,IGF1,IGF2,IGFBP4,IGFBP6,IGFBP7,ITGA5,ITGAM,LAMA2,LEF1,LUM,MMP19,MMP2,MMP23B,MMP9,NOV,PDGFRA,PLAU,RHOC,RHOJ,S100A8,S100A9,SELE,STEAP2,STEAP4,TGM2,TIMP1,TNC,VCAM1,VIM	APC,Alpha catenin,Ap1,CTNNB1,ESR1,JUN,Mapk,NFKB1,NFKBIA,NFkB (complex),REL,RELA,RUNX2,SMAD3,SP1,STAT3,TCF,TCF4
Cg		complex	Inhibited	-3.877	2.35E-15	ABCB1,ACTA2,ADAMTS1,ADM,APLNR,ARHGAP22,BAX,BCAT1,BCL2,BHLHE40,BLM,BMP2,BTC,CCL2,CDH2,CEBPA,CLDN11,CTSV,CXCR4,DMD,DPT,EFEMP1,ELK3,EMCN,EPAS1,ESR2,FAS,FGL2,FHL1,FST,GAS1,GATA4,GATA6,GJA1,GPC1,HLA-DQA1,HMGCR,HSD11B2,IFIT3,IGF1,IGFBP3,IGFBP4,IL33,INHBB,ITGA4,ITGAV,ITGB3,ITGB5,JUN,KCNQ5,KLF4,LGALS3BP,MAPK3,MCAM,MCM10,MMP19,MMP2,MMP9,MTPN,NOS2,NOS3,NPR1,NR2F1,NR4A1,NR5A2,NRIP1,NRP1,NUCB2,PAPPA,PARD6G,P…	Akt,Ap1,CEBPB,CREB1,CTNNB1,Cg,EGR1,ESR1,ESR2,FSH,HIF1A,JUN,NFkB (complex),NR3C1,RELA,SMAD2,SMAD3,SP1,TP53,beta-estradiol,progesterone
VEGFA		growth factor	Inhibited	-4.266	3.85E-15	ADAM15,ADAMTS1,ANPEP,BAX,BCL2,BCL6B,CAV1,CBFB,CCL14,CCL2,CCRL2,CD34,CDH5,COL1A1,COX6B1,CST3,CTGF,CTSB,CTSV,CXCL12,CXCR4,CYR61,DBT,DLL4,E2F1,E2F2,EDN1,EPHB4,ETS1,ETS2,ETV5,F3,FGFR1,FN1,FOS,GJA1,GRB10,HLX,HMOX1,ID1,ID3,IGFBP4,IGFBP5,KDR,LMNA,MEOX2,MMP15,MMP2,MMP9,NOS2,NOS3,NPHS1,NR4A1,PDGFB,PLAT,PLAU,PTGS1,RASGRP3,SELE,SLC12A6,SMTN,SNAI2,SNCG,SPARC,ST5,SYNM,TBC1D8,TEK,TERT,TFPI2,THBD,TJP2,TSPO,UNC5…	Akt,Ap1,CTNNB1,EGR1,ERK1/2,FGF2,HIF1A,JUN,Jnk,MYC,NFkB (complex),P38 MAPK,RELA,SMAD3,SP1,STAT3,TP53,VEGFA
SPDEF		transcription regulator	Activated	3.388	6.49E-15	APC,CD34,CDH2,COL13A1,COL16A1,COL1A1,COL4A1,COL4A2,COL4A5,COL4A6,COL5A2,COL6A1,COL6A2,COL6A3,CTGF,CYFIP1,DKK3,FGFR1,FZD8,ITGA3,ITGA5,LAMB2,LAMC1,LEF1,PLAU,SDC1,SDC2,SMAD1,SMAD2,SMAD3,SNAI2,SOX17,SQSTM1,TNC,VEGFB,VIM,WNT5A	CTNNB1,FZD8,JUN,RUNX2,SMAD3,SPDEF,TCF,TCF4
F2	-2.143	peptidase	Inhibited	-5.323	7.42E-15	ACTA2,AKR1B1,ANGPTL4,B4GALT1,BAX,BCL3,CBR3,CCL2,CD63,CD68,CDC42EP1,CKAP4,COL1A1,COL4A1,CTGF,CX3CL1,CXCR4,CYR61,DKK3,DST,EDN1,ELL2,ENTPD1,EPB41,ETS1,F2R,F3,FHL1,FN1,FOS,FOSB,GABRD,GNA13,HMOX1,IGF1,IGFBP4,IGFBP5,IL32,JUN,KDR,LAMP1,LAMP2,LOXL2,MAPK3,MEOX1,MMP9,MYH11,NCOA7,NOS2,NOS3,NUAK2,PDGFB,PDGFRA,PDIA4,PGM2L1,PLAT,PMAIP1,PROCR,PROS1,RHOJ,S100B,SDC4,SELE,SLC12A7,SLC16A5,SLC2A6,SLC7A1,SMTN,TAP2,TE…	Ap1,CTNNB1,EGR1,F2,F2R,FGF2,HIF1A,JUN,NFKB1,NFKBIA,NFkB (complex),RELA,SMAD3,SMAD4,SP1,STAT3,TGFB1,TP53,VEGFA
Tgf beta		group	Inhibited	-2.592	7.93E-15	ACTA2,ANGPTL4,ANKH,BCL2,BGN,BHLHE40,CCL2,CCR7,CD209,CDH2,CDK6,CIITA,COL1A1,COL1A2,COL7A1,CSF1,CSF1R,CTGF,CTSK,CXCR4,CYR61,DAB2,DCN,EDN1,EGR2,FBLN2,FN1,FOS,FSCN1,FST,FSTL1,GCLC,GUSB,GZMB,HMOX1,HSPG2,IGF1,IGFBP3,IGFBP5,IL12B,IL21,IL4,ITGA5,ITGB3,JUN,LAMA3,MMP2,MMP3,MMP7,MMP9,MXD1,NEDD9,NFAT5,NOS2,NOS3,PDGFB,PLAT,PLAU,POSTN,RNF111,RYR3,SELE,SKIL,SMAD2,SPARC,SPP1,TAF4B,TAGLN,TERT,TGFBI,TIMP1,TIMP2,TI…	Ap1,CEBPB,CTNNB1,JUN,Jnk,NFKBIA,NFkB (complex),P38 MAPK,PPARG,RELA,SMAD3,SMAD4,SMAD7,SP1,STAT3,TGFB1,TNF,TP53,Tgf beta
TWIST1		transcription regulator	Inhibited	-3.711	8.00E-15	ACTA2,ADAMTS1,ALCAM,ALDH1A1,APOD,ASPM,BAX,BCL2,BMI1,C1QTNF1,CCDC3,CCL2,CDH2,CHI3L1,COL1A1,COL6A1,CXCL12,DCN,DKK3,EMILIN1,EMP3,ETS1,FAS,FGFR2,FMOD,FN1,FOS,FOXO1,GPC1,GSN,IGFBP4,IGFBP5,ITGB3,ITGB5,LMNA,LRG1,MME,MRC2,MXRA8,OLFML3,PAM,PCOLCE,PDGFRA,PTPRZ1,RHOC,SDC3,SNAI2,SPHK1,SPOCK2,SPP1,TCF3,TF,TGFBI,TGFBR2,TIMP3,UNC5B,VCAN,VIM	Ap1,BCL2,CREBBP,Creb,E2F1,EP300,ESR1,ETS1,JUN,MYC,NFKBIA,NFkB (complex),NOTCH1,PPARG,RELA,RUNX2,SMAD3,SP1,STAT3,TP53,TP63,TP73,TWIST1,cyclic AMP
estrogen receptor		group		1.720	1.04E-14	ADIPOQ,AGO1,AGO2,AKT3,ANXA1,AXL,BAX,BCL2,C3,CAPG,CAV1,CD68,CD99,CDH13,CDH15,CDH5,CLDN3,CLN8,COL13A1,COL4A1,COL4A2,COL4A5,COL4A6,COL6A1,COL6A2,COL7A1,CTGF,CXCR4,DCHS1,DICER1,DNMT1,EDN1,ETS1,F11R,FGFR1,FGFR2,FLNC,FN1,FOS,HSPA1A/HSPA1B,IGF1,IGF2BP3,ITGA3,JUN,JUP,KRT19,LAMC2,LOXL2,MAP1B,MAPK12,MMP14,MMP15,MMP9,NEDD9,PCDH1,PDGFC,PDGFD,PLAU,PMAIP1,POR,SMAD1,SMAD3,SMAD6,SPARC,TERT,TGFBR1,TGFBR2,TGFBR3,T…	Ap1,EGF,EGR1,ERK,ESR1,FOS,JUN,NFkB (complex),PPARG,RELA,SMAD3,SP1,STAT3,TP53,beta-estradiol,estrogen receptor
IL10		cytokine		-1.962	1.21E-14	ABCA6,ACTA2,ADM,AICDA,ARAP2,ARNT2,BAX,BCL2,BCL3,BDKRB1,BMP2,CCL16,CCL17,CCL2,CCL22,CCR1,CCR4,CCR7,CD14,CD163,CD1A,CD209,CD68,CD83,CDH13,CDK6,CHI3L2,CIITA,COL1A1,CSF1,CSF1R,CTSB,CTSZ,CXCL12,CXCL6,CXCL9,CXCR3,CXCR4,DCN,DEFB4A/DEFB4B,ETS2,F3,FAS,FCGR1A,FCGR3A/FCGR3B,FKBP5,FLRT2,FOS,GZMB,HMOX1,IFIT2,IGFBP4,IL12B,IL18,IL1R1,IL1RN,IL21,IL33,IL4,IL7R,ITGA4,JUN,KITLG,LAG3,LAMP3,LGALS1,LY75,LZTS1,MERTK,MM…	CEBPB,IFNG,IL10,IL1B,IL4,IL6,IRF1,JUN,NFKB1,NFKBIA,NFkB (complex),PPARG,RELA,STAT1,STAT3,STAT6,TNF
U0126		chemical - kinase inhibitor		1.828	1.30E-14	ABCB1,ACTA2,ADAMTS4,ADIPOQ,ANGPTL4,APC2,APLNR,AQP1,AQP3,ASIC2,AXIN2,BAD,BAX,BCL2,BHLHE40,C3,CAV1,CCL17,CCL2,CD69,CDH5,CEBPA,CELSR2,CHGA,CIITA,COL4A1,CSF1R,CTGF,CXCL9,DAB2,DBP,DCHS1,DDAH1,DMP1,DMTF1,DYRK1B,EDN1,EGR3,EIF4EBP1,EMR1,EPHA2,ETS1,ETV3,ETV5,F3,FGFR2,FKBP5,FN1,FOS,FOSB,GCLC,GFPT2,GJA1,GRN,GSN,GSTA4,HMGB3,HMOX1,HSF4,IDUA,IL12B,IL4,ITGA3,ITGA5,ITGB5,JUN,KDR,LAMP1,LAMP2,LIFR,LPL,MACF1,MAPK1,…	EGF,ERK1/2,IL1B,JUN,MYC,NFKB1,NFKBIA,NFkB (complex),PPARG,RELA,SMAD3,SP1,STAT3,TNF,TP53,U0126
doxorubicin		chemical drug	Inhibited	-2.799	2.38E-14	A2M,ABCB1,ABCC3,ADAMTS1,ADM,ALB,ANXA1,ANXA2,APAF1,APP,ATM,ATP2A2,AURKB,BAD,BARD1,BAX,BCL2,BHLHE40,BIRC6,BRCA1,BRCA2,BUB1B,C4A/C4B,CASP9,CCNB1,CD14,CHCHD6,COL3A1,CP,CTGF,CTSB,CYR61,DES,DNMT1,E2F1,E2F2,EDN1,EFEMP2,EMP3,EPOR,F3,FAS,FBLN1,FGB,FOS,FOXO3,GATA4,GCLC,GLB1,GPNMB,GSS,GSTM3,HMGB1,HMOX1,HSPB6,ID1,IGFBP6,IGFBP7,IL4,IRF5,ITGB4,JUN,KIAA0101,LAMC2,LGALS3BP,MDM2,MMP2,MVP,MYO6,NOL3,NOS2,NPHS1,OSGI…	Akt,Ap1,CTNNB1,E2F1,FOS,HIF1A,JUN,MYC,NFKB1,NFKBIA,NFkB (complex),REL,RELA,SP1,STAT3,TP53,TP63,TP73,YBX1,doxorubicin
phorbol myristate acetate		chemical drug	Inhibited	-3.143	2.86E-14	ABCB1,ACO1,ADAM15,ADAMTS1,ADAMTS4,ADM,AGTR1,ALB,ANGPTL4,ANXA1,APP,ATM,ATP11B,ATP2A2,AURKB,AXL,AZU1,BAX,BCAR1,BCL2,BLM,BTC,C3,CA11,CAPG,CAV1,CCL2,CCNT1,CCR7,CD14,CD163,CD209,CD276,CD68,CD69,CEBPA,CES1,CHGA,CIITA,CPE,CREB1,CSF1,CSF1R,CTGF,CTSV,CTTN,CXCR4,CYBA,CYP1A2,CYR61,DAB2,DBP,DDIT4,DEFB4A/DEFB4B,DES,DMBT1,DNAJC3,DNMT1,E2F1,EBI3,EGR2,EGR3,EIF2AK2,EIF4EBP1,EIF4EBP2,ELANE,EPHA2,ESR2,ETS1,ETS2,F3,…	CEBPB,EGF,IFNG,IL1B,IL6,IRF1,JUN,NFKB1,NFKBIA,NFkB (complex),PPARG,RELA,SP1,STAT1,STAT3,TNF,TP53,phorbol myristate acetate
cisplatin		chemical drug		-0.989	3.22E-14	A2M,ABCC3,ACOX1,ACTA2,ADAMTS1,ALB,ANGEL2,ANK1,ANPEP,ANXA1,ANXA2,ANXA4,ANXA5,AQP1,AQP3,ARHGEF10L,ATP6V0C,BAG5,BAX,BCL2,C4A/C4B,CAPN2,CAV1,CCL2,CCNB1,CCR1,CD14,CEBPA,CLCN6,CLSTN3,COL1A1,CP,CSF1,CTGF,CTSB,CXCL9,CYP3A4,DDIT4,DGKE,DICER1,DKK1,DMXL2,DOCK1,E2F1,EDN1,EFEMP2,EMP3,EMR1,F3,FAS,FBLIM1,FGB,FN1,FNDC3B,FOS,GABPB2,GAS1,GATAD2B,GMDS,GPNMB,GSTM3,GSTP1,HEYL,HJURP,HMGB1,HMGCR,HMGCS1,HMOX1,IGFBP3,IL1…	Ap1,CEBPB,FOS,IL6,JUN,Jnk,NFKB1,NFKBIA,NFkB (complex),PPARG,RELA,SP1,STAT3,TNF,cisplatin
D-glucose		chemical - endogenous mammalian	Inhibited	-2.044	3.25E-14	ABCB1,ACAA1,ACOX1,ACTA2,ADA,ADIPOQ,AGTR1,AKR1B1,ALDOB,ANLN,ANXA1,AQP1,ASS1,ATP2A2,BAD,BAX,BCAT1,BCL2,BMP2,C3,CAV1,CBL,CBR3,CCL2,CCNB1,CEBPA,COL1A1,COL3A1,COL4A1,CTGF,CTSB,CTSV,CX3CL1,CXCR4,CYBA,DCN,DDIT4,DNAJB11,DNAJC3,EDN1,ELOVL6,ERO1LB,FAS,FKBP2,FN1,FOS,FST,GATA4,GCG,GJA1,GLUL,GRN,HMGB1,HMGCR,HMOX1,HP,HSPB1,ID1,IGF1,IGF2,INSR,ITGA5,ITPR3,JUN,KDR,LAMC1,LPL,LY96,MAFB,MMP14,MMP2,MMP9,MSR1,NAMPT,NE…	Ap1,CEBPA,CEBPB,CTNNB1,D-glucose,FOXO1,Insulin,JUN,LEP,NFKBIA,NFkB (complex),NR3C1,PPARA,PPARG,RELA,RXRA,SP1,STAT3,TNF,dexamethasone
TGFB2		growth factor		-1.351	3.46E-14	ACTA2,ANGPTL4,BHLHE40,CDH5,CIITA,COL1A1,COL1A2,COL3A1,CTGF,EDN1,EGR2,FAS,FMOD,FN1,FOS,GAS1,HMOX1,HSPG2,ITGB5,JAM2,KDR,LTC4S,MMP9,NFATC2,NOS2,OSR1,PDK4,PECAM1,RUNX1T1,SCD,SESN1,SMAD2,SMAD3,SNAI2,SP1,SPHK1,SPP1,TAGLN,TGFBR3,TIMP1,TNFRSF11B,VCAN	Ap1,CEBPB,CTNNB1,EGR1,ESR1,JUN,NFKB1,NFkB (complex),REL,RELA,SMAD2,SMAD3,SMAD4,SMAD7,SP1,STAT1,STAT3,TGFB1,TGFB2,TP53,Tgf beta
MYC		transcription regulator	Activated	4.184	3.60E-14	ABCE1,ACVR1,ADAMTS1,ADM,AHCY,AKAP12,ALB,ALCAM,ANKRD17,ANXA4,ANXA5,ANXA6,APP,AQP1,ARHGAP22,ASS1,ATP13A2,AURKB,BAX,BCAT1,BCL2,BCL6,BCOR,BMI1,BMPER,BRCA1,BUB1,BUB1B,CAPN2,CASP9,CAV1,CCNB1,CD151,CD69,CD9,CDCA7,CDH2,CDK6,CEBPA,CLEC3B,COL15A1,COL1A1,COL1A2,COL3A1,COL4A1,COL4A2,COL5A2,COL6A3,COL8A1,COX6B1,CRIP1,CSRP2,CTNNA1,CTSB,CTSV,CYFIP2,DDIT4,DDX21,DDX3X,DKK1,DNMT1,E2F1,E2F2,EBI3,ECM1,EDN1,EED,EFEMP…	Ap1,E2F1,EGR1,ERK1/2,ESR1,FOS,JUN,MYC,NFkB (complex),RELA,SMAD3,SP1,TP53,TP63,TP73,beta-estradiol
IL13		cytokine		-1.757	3.62E-14	ACOX1,ADA,ADAM15,AVPI1,BATF,BAX,BCL3,BLVRA,C3,C3AR1,CAPN2,CASP7,CASP9,CCL17,CCL2,CCL22,CD14,CD163,CD1A,CD1B,CD209,CHI3L1,CHN2,CLEC4E,COL18A1,COL1A1,COL1A2,COL3A1,COL6A2,CTGF,CTSB,CTSC,CTSK,CTSV,CX3CL1,CXCL6,CXCR4,DEFB4A/DEFB4B,DHCR24,DMXL2,DNASE2,EPAS1,F13A1,F3,FAS,FCGR1A,FGD2,GAS6,GPNMB,GPX3,GPX4,GSN,HMOX1,HRH1,HTRA1,IGF1,IL11RA,IL12B,IL18,IL1R1,IL1RN,IL21,IL4,KITLG,LIPA,MAOA,MMP14,MMP2,MMP3,MMP…	CEBPB,IL10,IL13,IL4,IL6,JUN,NFKB1,NFKBIA,NFkB (complex),PPARG,RELA,STAT1,STAT3,STAT6,TNF
rosiglitazone		chemical drug		0.115	3.90E-14	ABCC9,ACADS,ACSS2,ADA,ADAMTS1,ADIPOQ,ALOX5,ANGPTL4,AOC1,AOC3,APOE,AQP3,ASCL2,BAX,BCL2,BRCA1,C1QA,C1QB,C1QC,C3,C4A/C4B,CAV1,CCL17,CCL2,CCRL2,CD1D,CD68,CEBPA,CFD,CIITA,COL1A1,COL4A3BP,CREB1,CSF1,CTGF,CXCL9,CYP3A4,EBI3,EMR1,ETS1,F3,FGB,FN1,FOS,HMOX1,HP,IFIT2,IGF1,IGF2,IGFBP5,IGFBP6,IL12B,IL18,IL1RN,IL7R,INSR,ITGAM,KLF4,LAMB3,LFNG,LNPEP,LPL,LRG1,LRP1,LTB4R,MAN1A2,MAN1C1,MCM6,MMP9,MPO,MSR1,MX2,NOS2,NO…	CEBPA,CEBPB,FOXO1,IFNG,IL6,IRF1,Insulin,NFKB1,NFKBIA,NFkB (complex),PPARA,PPARG,RELA,RXRA,SP1,STAT1,STAT3,TNF,rosiglitazone
PPARG	-0.781	ligand-dependent nuclear receptor		-0.076	3.96E-14	ACAA1,ACADS,ACOX1,ACTA2,ADIPOQ,ALDH9A1,ANGPTL4,APOA1,APOE,APP,AQP3,ATP2A2,BCL6,BRCA1,C3,CAV1,CCL17,CCL2,CCL22,CCR7,CEBPA,CES1,CFD,COL1A1,COL1A2,CREB1,CTGF,CXCL6,CYBA,EDN1,EIF4EBP1,ELOVL6,ETS1,F11R,FN1,FST,GATA2,HMGCR,HMOX1,HP,HR,HSD3B7,IGF1,IGFBP3,IGFBP5,IGFBP6,IGFBP7,IL4,INSR,JUN,KLF4,KRT19,LAMB3,LNPEP,LPL,LY6D,ME1,MGST1,MKI67,MMP14,MMP9,MPO,MYH14,NOS2,NOS3,NR1D1,NR1H3,NR2F2,NR4A1,ODC1,OLR1,PCK2…	Ap1,CEBPA,CEBPB,CREBBP,HIF1A,NCOR2,NFKB1,NFKBIA,NFkB (complex),PPARA,PPARG,RELA,RXRA,SREBF1,STAT3,THRB,TNF,pioglitazone,rosiglitazone,troglitazone
FAS	0.410	transmembrane receptor		-0.518	4.31E-14	ACTA2,AKAP9,ANXA2,API5,APPBP2,ARAP2,BAD,BAX,BCL2,BGN,CASP9,CCL2,CCR1,CCRL2,CD1D,CD83,CDC42EP2,CLASP1,CLTB,COL15A1,COL18A1,COL1A1,COL1A2,COL3A1,COL4A1,COL4A2,COL6A1,COL6A3,COL8A1,CREB1,CSF1,CTGF,CTNND1,CXCL6,DYRK3,EFNA1,EGR2,EPOR,F3,F5,FADD,FAS,FBN1,FES,FGL2,FOS,FOSB,FOXO1,FOXO3,FSCN1,GADD45G,GIT2,GPNMB,GPR107,GRK5,IFIT1,IL18,ITGA7,ITGAV,ITGB8,JUN,LAMP3,LUM,LY75,MERTK,MGP,MME,MMP9,MPZL1,MTMR1,NOS2…	Ap1,FAS,JUN,Jnk,MAPK14,NFKB1,NFKBIA,NFkB (complex),P38 MAPK,RELA,SP1,STAT3,TP53
CD24		other	Activated	4.365	4.33E-14	ADD3,ASPM,ATP13A3,BCLAF1,CAV1,CDC27,CTTN,DEPDC1,DLG1,ECM1,EMP3,FOS,HMMR,IRAK1BP1,JMJD1C,JUN,KIF18A,KNTC1,LPP,MBNL1,MCAM,MTUS1,NAGK,NCOA3,NIPBL,NRIP1,OASL,PDGFB,PDS5A,PLAU,RAD50,RANBP2,RARRES1,RBBP6,RSBN1,SCAF11,SLC30A1,SMC4,SPG11,SPHK1,TFPI,TFPI2,TOP2A,TTC3,VPS13B,VPS13C	Ap1,CD24,ERK,JUN,NFkB (complex),SP1,STAT3
PTH		other		-1.496	4.60E-14	ADAMTS1,ADD3,AHNAK,ARFGEF2,ATP2A2,BCL2,BHLHE40,BMP2,CCL2,COL1A1,COL1A2,CSF1,CTGF,CXCL12,CXCR4,CYBA,CYP3A4,DMP1,EGR2,ESAM,FN1,FOS,FOSB,GJA1,IGF1,IGFBP3,IGFBP5,IL33,ITGAV,JUN,LEF1,LMNA,MGP,MME,MMP2,NDRG2,NR4A1,ODC1,PALM,PHLDB2,PLAU,POSTN,PPP1R1B,PTH1R,RBM14,RGS1,SDC4,SFRP2,SFRP4,SLC2A4,SMAD3,SORT1,SPP1,TFPI2,TJP2,TMEM119,TNFRSF11B,WIF1	Akt,Ap1,CREBBP,CTNNB1,EGR1,FOS,HIF1A,JUN,MYC,NFYC,NFkB (complex),NR3C1,NR3C2,P38 MAPK,PPARG,PTH,RELA,SP1,SRC,STAT3,aldosterone,cyclic AMP
APP	-0.570	other	Inhibited	-3.635	5.51E-14	ACTA2,ADORA3,AK1,ALB,AP3B2,APLP2,APOE,APP,APPBP2,ATM,ATOX1,ATP5D,AXIN2,BAD,BASP1,BAX,BCL2,BSG,C1R,C1S,C3,C4A/C4B,CASP9,CCL2,CD151,CD5L,CD68,CD82,CDC27,CDH2,CDH5,CKB,CLTA,CLTB,COL13A1,COL18A1,CRLF1,CRYL1,CSF1,CSF1R,CTGF,CTSB,CTSV,CTTN,CXCL12,CXCR4,CYFIP1,CYFIP2,DCN,DDAH1,DKK1,DPY19L3,DSTN,EDN1,EIF5A2,ELN,EPAS1,ETS2,EXT1,FCGR1A,FGFR1,FN1,FOS,FOSB,FOXO3,GALK1,GPC1,GSTM3,GSTP1,H19,H2AFJ,HMGB1,HMGCR,H…	APOE,APP,Ap1,CTNNB1,IL1B,JUN,LDL,NFKB1,NFKBIA,NFkB (complex),NOTCH1,PPARG,PSEN1,RELA,SP1,STAT1,STAT3,TP53,hydrogen peroxide
epigallocatechin-gallate		chemical drug		1.272	7.30E-14	ACP5,ADAM10,APC,APP,AXL,BAD,BAX,BCL2,CASP9,CCL17,CCL2,CCL22,CEBPA,CLDN5,COL18A1,CTGF,CTSK,CYR61,DNMT1,EDN1,F3,FADD,FAS,FN1,FOS,FOSB,FOXO3,GBP4,GCLC,GJA1,HMGB1,HMOX1,HSPB2,IL12B,IL18,IL1R1,ISG15,ITGAV,ITGB3,JUN,JUP,KDR,LAMP1,LTBR,MDM2,MKI67,MMP2,MMP3,MMP9,MTA3,NOS2,NOS3,PDGFRB,PDIA4,PLAU,PTN,RBP4,REL,SCG2,SEMA4D,SFRP1,SLC2A4,SNAI2,SOCS1,SP1,STAT1,TIMP1,TLR4,TNFSF10,TOLLIP,TRAF1,VCAM1,VIM,XIAP	Ap1,ERK,FOS,JUN,NFKB1,NFKBIA,NFkB (complex),P38 MAPK,PPARG,RELA,SP1,STAT3,TNF,epigallocatechin-gallate
FSH		complex		0.088	8.12E-14	ACP5,ACTA2,ACTG2,ADAMTS1,ADM,AKAP12,AMOTL2,AQP3,ARHGAP35,ATP2A2,AXL,BAD,BTC,CAP2,CARD10,CASP9,CDC42EP4,CDH2,CDK6,CDKN1C,CENPI,CLEC11A,COL15A1,COL18A1,CPE,CSNK1A1,CTGF,CTNND1,CX3CL1,CXCR4,CYFIP2,DAB2,DAPK1,DNAJB9,DYRK3,EFNA1,ELL2,EPS15,ESR2,FGFR1,FKBP5,FLNC,FOS,FOSB,FST,GATA4,GATA6,GCLC,GEM,GNLY,GPR56,GRK5,GZMB,HDAC5,ID1,IGFBP3,IGFBP4,IL1RN,INHBB,ITGA3,ITGA5,ITGB5,JUN,KIF5B,KITLG,MINOS1-NBL1/NBL1,…	CEBPB,CREB1,CTNNB1,Cg,Creb,ESR1,ESR2,FSH,JUN,Lh,NFkB (complex),NR3C1,RELA,SMAD3,SMAD4,SMAD7,SP1,SP3,STAT1,TP53,beta-estradiol,progesterone
TGFB3		growth factor	Inhibited	-2.069	1.08E-13	ACTA2,ACTG2,BCL2,BHLHE40,CDH2,CLDN11,COL1A1,COL1A2,COL3A1,CYR61,ELN,ETS1,FN1,FOS,FOSB,GJA1,HTRA1,ITGAV,ITGB3,JUN,LEF1,LTC4S,MAPK11,MGP,MMP2,MMP3,MMP9,NOV,PALLD,PLOD2,SCD,SDC3,SH3PXD2A,SKIL,SMAD2,SNAI2,TAGLN,TGFBR3,TIMP3,TJP1,TNC,TNFRSF11B,TSPAN13	Ap1,CTNNB1,EGR1,ERK1/2,FGF2,HRAS,JUN,MYC,NFkB (complex),RELA,SMAD1,SMAD2,SMAD3,SMAD4,SP1,TGFB3,TP53
NFKBIA		transcription regulator		-1.626	1.15E-13	A2M,AEBP1,AMPD3,APOA1,ATF2,ATP11A,AURKB,AXL,BAX,BCL2,BCL3,BMP2,BOK,BUB1B,C3,CARD10,CCL2,CCNB1,CCR1,CD69,CD82,CDH13,CHI3L2,COL1A2,COL3A1,COL5A2,CP,CSF1,CTNNA1,CTSB,CTSF,CTSZ,CX3CL1,CXCL12,CXCL6,CXCR4,CYBA,DCN,DDX3X,ERAP2,F3,FAS,FCGRT,FN1,FOS,FSCN1,GADD45G,GPX3,GRK5,GRN,GZMB,HMOX1,HOXB2,IGF2,IGFBP6,IL1RN,IL33,IL7R,IRG1,IRX3,ISG15,ITGA3,JUN,LAMA5,LIFR,MDM2,MGMT,MGP,MMP14,MMP15,MMP3,MMP9,MXD4,NAGLU,N…	Ap1,CHUK,CTNNB1,IKBKB,IL1B,JUN,NFKB1,NFKBIA,NFkB (complex),PPARG,RELA,SMAD3,STAT1,STAT3,TNF
hydrogen peroxide		chemical - endogenous mammalian	Inhibited	-3.912	1.15E-13	ACTA2,ADIPOQ,AEBP1,ALOX5,ANXA2,APAF1,APP,ATF2,BAD,BAX,BCL2,BOD1L1,BRCA1,BSG,BUB1,BUB1B,CASP9,CAV1,CCL2,CCNB1,CD63,CD68,CDH13,CFD,COL1A1,COL1A2,CSF1,CST3,CTGF,CTSB,CXCL6,CXCR4,CYP1A2,CYP51A1,DDAH2,DDIT4,DKK1,DNMT1,EDN1,ELANE,ELN,EPAS1,EPHA2,ETS1,ETS2,FAS,FN1,FOS,GPX1,GSTM3,GZMB,HMGB1,HMGCR,HMOX1,HSPB2,ID3,IDE,IFIT2,IL32,IL4,ITGB3,JUN,KDR,KITLG,KLF2,KLF4,KRAS,MAP1LC3A,MCAM,MDK,MDM2,MMP2,MMP3,MMP9,M…	APP,Ap1,D-glucose,E2F1,ESR1,FOXO1,JUN,Jnk,MYC,NFKBIA,NFkB (complex),PPARG,RELA,SP1,STAT3,TNF,TP53,TP63,TP73,hydrogen peroxide
trichostatin A		chemical drug		-1.767	1.22E-13	AANAT,ABCB1,AGRN,AKAP12,ANXA6,APAF1,APOE,APPBP2,ATAD2,AURKB,BAD,BAX,BCL2,BMP2,BRCA1,BRCA2,BRMS1,CAP2,CCR7,CD14,CD1D,CD34,CD9,CDC27,CDCA7,CDKN1C,CEBPA,CIITA,CLEC3B,COCH,COL11A2,COL1A2,COL6A3,COLEC12,CPA3,CSF3R,CXCR4,CYP3A4,DLC1,DNMT1,DOK2,ELF1,EMR1,ESR2,F2R,F3,FAS,FBLN1,FOS,GADD45G,GCG,GCLC,GDF11,GSN,HMGCR,HMGCS1,HSD11B2,ID1,ID3,IGFBP3,IGJ,IKZF1,IL12B,IPCEF1,ITGAM,JUP,KDR,LAMA2,LAMA3,LGMN,LPHN2,LR…	Ap1,CEBPB,EP300,HDAC1,HDAC2,IL6,JUN,MYC,NFKB1,NFKBIA,NFkB (complex),P38 MAPK,RELA,SP1,SP3,STAT3,TP53,decitabine,estrogen receptor,trichostatin A
APOE	0.872	transporter		1.461	1.77E-13	ACTA2,APOA1,APOD,APOE,APP,BAX,BCAM,BGN,BRI3,C5AR2,CD68,COL18A1,COL1A1,COX6B1,CSF1,CTGF,CTSB,CTSK,CTSV,CYR61,ECM1,EDN1,EMILIN1,EMR1,F2R,F3,FKBP5,FOS,GPX3,GPX4,HMGCR,HMMR,HMOX1,HSPG2,IGFBP6,IL12B,IL1RN,IL4,INSR,ITGA3,ITGA5,ITGAM,JUN,LIMS2,LIPA,LPL,LRP1,LRP8,LTBR,MAPK3,MGP,MMP2,MMP3,MMP9,MSR1,MTCH1,NOS2,NOS3,NPNT,NR1H3,PLAU,PPARG,PRKCB,PTP4A3,RNF219,ROGDI,S100A8,S100A9,SDC4,SELE,SMAD1,SPP1,STAT4,THY…	APOE,APP,Ap1,CD44,CEBPB,CTNNB1,IL1B,IL6,JUN,LDLR,NFKB1,NFKBIA,NFkB (complex),RELA,SMAD3,SP1,SREBF1,STAT3,TP53
EGF		growth factor		-1.079	2.02E-13	ABI1,ADA,ALCAM,ANPEP,APOA1,AQP3,ATM,ATP2A2,AURKB,B4GALT1,B4GALT5,BCL2,BRCA1,CAV1,CCL17,CCNB1,CDC42EP1,CLDN3,COL1A1,COL1A2,COL3A1,CSF1R,CTGF,CXCR3,CXCR4,CYR61,DCN,E2F1,EDN1,EGR2,EGR3,EPAS1,EPHA2,EPS15,ESR2,ETS1,ETS2,F3,FAM89B,FN1,FOS,FOSB,FST,FSTL1,GAS1,GATA2,GJA1,GSTA4,GSTP1,HMGCS1,HMOX1,ID1,IGF1,IGF2,IGFBP3,IGFBP4,IGFBP5,IL1R1,IL7R,ITGAM,ITGB3,JAG2,JUN,KCTD11,KRAS,KRT19,MAPK1,MAPK11,MAPK3,MMP2,M…	Akt,Ap1,CTNNB1,EGF,ESR1,FOS,HIF1A,JUN,NFkB (complex),RELA,SMAD3,SMAD4,SP1,STAT3,TGFB1,TP53,beta-estradiol,prostaglandin E2
CTNNB1		transcription regulator	Inhibited	-2.183	2.17E-13	ABCB1,ACTA2,ADIPOQ,AGRN,AKAP13,ALCAM,ALDH1A1,ANXA1,AOC3,APOD,ASCL2,ATM,AXIN2,BCL2,BGN,BHLHE40,BMP1,BMP2,CD34,CD99,CDH2,CFD,CHGA,CLDN5,COL1A1,COL27A1,COL4A1,COL4A2,COL4A5,COL4A6,CRIP1,CTGF,CTHRC1,CTSF,CTSZ,CXCL12,CYB5A,CYB5R3,CYP1A2,CYP51A1,CYR61,DKK1,DLL4,ECM1,EDIL3,EDN1,EPHB4,F13A1,F2R,FAM126A,FAS,FBLN2,FGD2,FN1,FOS,GADD45G,GATA2,GIPC1,GJA1,GLTSCR2,GLUL,HOXA5,HTRA1,ID3,IGF2,IGFBP5,IGJ,IL1R1,IL4,…	Akt,Ap1,BMP4,CTNNB1,Creb,ESR1,HDAC6,HES1,HIF1A,MYOCD,NFKBIA,NFkB (complex),NOTCH1,PPARG,RELA,RUNX2,SMAD1,SMAD3,SMAD4,SMAD5,SP1,STAT3,TCF,TNF
butyric acid		chemical - endogenous mammalian		-1.708	3.41E-13	A2M,ABCB1,ALAD,ALB,ALDH1A1,ANXA1,ANXA2,ANXA5,AQP1,BAX,BCL2,C7,CCNB1,CCR1,CD82,CD83,CDK3,CDK6,CDKN1C,COL4A1,COL4A2,COL5A2,COL6A3,CPA3,CSF1,CXCR4,DAPK1,DHCR24,E2F1,ELANE,ELK3,EMP3,EPOR,FES,FOS,FSTL1,GAA,GATA2,GATA4,GATA6,GCG,GCLC,GPR56,GRN,GSN,GSTA2,GSTP1,HMGB1,HSPG2,IFIT1,IFIT3,IFNGR2,IGF2,IGFBP3,IGJ,IL12B,IL1R1,IL32,ITGA5,ITGAM,ITGB5,ITPR3,ITSN2,KDM5A,KRAS,MAPK13,MDM2,MKI67,MMP7,MVP,MXD1,MYB,MYH1…	CEBPB,D-glucose,ESR1,FOXO1,HIF1A,IL6,JUN,LY294002,NFKB1,NFKBIA,NFkB (complex),PPARG,RELA,SMAD3,SMAD4,SP1,STAT3,TGFB1,TNF,TP53,butyric acid
calcitriol		chemical drug	Inhibited	-4.412	3.83E-13	ABCC3,ABLIM1,ALB,ALOX5,ANLN,ANXA2,APOA1,ATM,BAX,BCL2,BCL3,BNIP2,BRCA1,BUB1B,C3,CA11,CASP7,CASP9,CCNB1,CD14,CDCA8,CEBPA,CENPQ,CES1,CFD,CHGA,COL4A1,COL4A2,CSF1,CSF1R,CXCL6,CYP3A4,CYR61,DEFB4A/DEFB4B,ECT2,EDN1,ESPL1,ETV5,F3,FAM107A,FAS,FBN1,FGG,FN1,FOS,GADD45G,GATA6,GDPD5,GEM,GIT1,GRK5,ID1,IGF1,IGFBP3,IGFBP5,IL12B,IL18,IL1RN,IL4,ITGA4,ITGAM,JUN,KIAA0101,KIF23,KLF4,KLK7,LEPREL1,LGALS1,LPL,MAL,MELK,MM…	Ap1,CEBPA,CEBPB,CREBBP,IL6,JUN,NFKB1,NFKBIA,NFkB (complex),PPARA,PPARG,RARA,RELA,RNA polymerase II,RXRA,SMAD3,SMARCA4,SPI1,STAT3,THRB,VDR,calcitriol
CSF3		cytokine	Inhibited	-3.936	5.71E-13	AGTR1,ARHGEF10,BATF,BCL2,C3AR1,CAPG,CCR7,CD14,CD177,CD34,CDK6,CEBPA,CSF3R,CST3,CXCL12,CXCR4,DES,EDN1,EGR2,EGR3,ELANE,EMR1,ENTPD1,ERAP2,ETS1,FCGR1A,FGB,FOS,GADD45G,GATA4,GJA1,GNLY,GZMB,HLA-DQA1,HMOX1,IGF1,IL12B,IL1RN,IL4,ITGAM,JUN,KLRC1,LBP,LY96,MMP2,MMP9,MPO,NOS3,ODC1,PRKCB,PRTN3,RAB27A,RGS1,SOCS1,TLR4,TNFRSF1A,TNFSF10,VCAM1,YPEL3	Ap1,CEBPA,CEBPB,CREBBP,CSF3,IL6,JUN,NFKB1,NFKBIA,NFkB (complex),P38 MAPK,PPARG,REL,RELA,SMARCA4,SP1,SPI1,STAT1,STAT3
INHA		growth factor		-0.481	6.84E-13	ACTA2,ACTG2,ADAMTS1,BAX,BCL2,CNN1,COCH,COL1A2,COL3A1,COL4A3BP,COL4A5,COL4A6,COL6A1,CTGF,CYP51A1,CYR61,DNAH7,E2F1,EMILIN2,ESPL1,F11R,FGFR1,FST,IGFBP4,IL1R1,INHBB,ITGA3,ITGA9,JAM2,KITLG,KRT19,LMNA,LRP11,MATN2,MMP2,MYH11,MYL9,MYO7A,PIK3IP1,PIK3R1,PRSS23,SFRP4,SMARCA1,TJP1	CREB1,EGR1,FSH,INHA,INHBA,JUN,NFkB (complex),RB1,SMAD2,SMAD3,SMAD7,SP1
FOXO1	0.375	transcription regulator		1.633	7.34E-13	A2M,ADIPOQ,AFF3,AICDA,ALDOB,ANLN,APAF1,ASPM,ATP6V0B,ATP6V0D2,BACH2,BAX,BCL2,BRIP1,CCNB1,CCR7,CDKN1C,CENPF,CLDN5,CTGF,CTSV,DAPK1,DDIT4,DEFB4A/DEFB4B,DEPDC1,DLGAP5,EBF1,EGR2,EIF4EBP1,ELOVL5,ELOVL6,FAM65B,FAS,FBXO21,FOS,FOSB,FOXO1,GATA2,GPD2,HMGCR,HMOX1,IGF1,IKZF1,IKZF2,IKZF5,IL18,IL7R,INSR,IRF5,ITGA3,JUN,KIF11,KIF18A,KLF2,KLF4,KLF7,LAMP2,LEMD3,LPIN2,LPL,LTBR,ME1,MMP3,MMP9,MRPS2,NAMPT,NCAPG,NDN,NEK2…	Akt,Ap1,CCND1,CDKN1A,CEBPA,CEBPB,CTNNB1,E2F4,FOXO1,HIF1A,IL6,Ins1,NFKB1,NFkB (complex),PPARA,PPARG,RB1,RELA,RXRA,SP1,STAT3,TP53
MAPK1	0.365	kinase		-0.299	7.76E-13	ACO1,ANPEP,APOE,ARHGAP11A,B3GALT4,BCL2,C1S,CAPN2,CAV1,CCL2,CD69,CDH2,CDK19,CFB,CHST7,COL7A1,CRYL1,CTGF,CTSB,CTSW,DAB2,DMP1,DNAH7,DNMT1,E2F1,EGR2,EIF2AK2,FAM20A,FES,FLNC,FN1,FOS,GBP5,GFOD1,GLS,GLTSCR1L,HMOX1,IFI27,IFI44,IFIT1,IFIT2,IFIT3,IGF2BP3,IGFBP7,IL1RN,ISG15,ITGAV,ITGB3,JUN,L3MBTL1,LAG3,LAMP3,LGALS1,LGALS3BP,LMNA,LZTS2,MAOB,MAPK13,MAPK3,MMP2,MMP9,MVP,MX2,NKG7,NOS2,NRP1,NUPR1,OAS1,OAS2,OASL,O…	Ap1,CEBPB,ESR1,FOS,IL6,IRF8,IRF9,JUN,MAPK1,NFKB1,NFkB (complex),PD98059,PPARG,REL,RELA,SP1,STAT1,STAT2,STAT3
TP63		transcription regulator		0.887	8.84E-13	ABCB1,ADA,ADAMTS1,ADM,APAF1,APC,ATF2,ATG2B,BAD,BAX,BHLHE40,BLM,BRAF,BRCA1,CCNB1,CCNT1,CCNT2,CD82,CDH2,CDK6,COL4A1,CYR61,DDIT4,DICER1,DKK1,DNMT1,DST,EPHA2,F2R,F3,FAS,FBN1,FGFR2,FN1,FOS,FOXO3,FST,FUBP1,ID1,IGFBP3,IGFBP6,IGFBP7,INSR,IRF5,ITGA3,ITGA4,ITGA7,ITGB4,ITGB8,JAG2,KIF23,MCM10,MDM2,MED1,MYB,PIK3CA,PIK3R3,PLAU,PMAIP1,PNPT1,POSTN,RACGAP1,RAP2A,RBBP6,REL,RIN1,S100A4,S100A8,SERPINF1,SLC7A11,STX1A…	Ap1,CEBPB,CTNNB1,E2F1,EP300,HIF1A,JUN,MDM2,MYC,NFKB1,NFYA,NFkB (complex),REL,SMAD3,SP1,TP53,TP63,TP73,VHL,YBX1
prostaglandin E2		chemical - endogenous mammalian		-1.688	1.28E-12	ACTA2,ADAMTS1,ANGPTL4,ANXA2,APP,AQP3,B3GALT5,BAX,BMP2,BRCA1,CASP7,CCL2,CCL22,CCNB1,CCR1,CCR4,CCR7,CD14,CD69,CD83,CHGA,COL1A1,CSF1,CTGF,CXCL12,CXCR3,CXCR4,DCN,EEA1,EGR2,ETS1,F2R,FAS,FBXO31,FMOD,FN1,FOS,FOSB,FOXO1,FST,GJA1,HMOX1,IGF1,IGFBP4,IGFBP5,IGFBP7,IL12B,IL1R1,IL1RN,IL7R,ITGA5,ITGAM,JAG2,JUN,LMNA,MAFB,MMP14,MMP19,MMP2,MMP9,NEDD9,NOS2,NR1H3,NR4A1,NR5A2,NRP1,PLAU,PLK2,PPARG,PTGES,PTGS1,RIN1,S10…	Akt,Ap1,CEBPB,CTNNB1,HIF1A,IL10,IL6,JUN,Jnk,NFKB1,NFKBIA,NFkB (complex),PPARG,RELA,STAT3,TNF,prostaglandin E2
P38 MAPK		group	Inhibited	-2.687	1.37E-12	ADIPOQ,ANXA5,ASS1,ATF2,BAX,BCL2,BGN,BMP2,CAV1,CCL2,CCR7,CD1D,CD69,CD83,CEBPA,CLDN5,COL3A1,CTGF,CTSK,CXCL12,CXCL6,CXCL9,DES,EDN1,EGR2,ETS1,F3,FADD,FAS,FLNA,FN1,FOS,FST,GCG,GCLC,GJA1,HMOX1,HP,ID3,IGFBP5,IL12B,IL1RN,ITGA4,ITGAM,ITGAV,ITGB3,ITGB4,ITGB8,JAM2,JUN,KDELR1,KLF4,LAMA3,MAL,MMP2,MMP3,MMP9,MSH2,MYH11,NFATC2,NGFR,NOS2,NOS3,NPR1,NR4A1,PLAU,PMAIP1,POSTN,PPARG,RAB7B,RBP1,RND3,RRAD,S100A12,SDC2,SE…	Ap1,ERK,IL1B,JUN,Jnk,NFKB1,NFKBIA,NFkB (complex),P38 MAPK,PPARG,RELA,SMAD2,SMAD3,SMAD4,SP1,STAT3,TNF,Tgf beta
NFkB (complex)		complex		-1.090	1.52E-12	A2M,ABCB1,AICDA,APOE,APP,ATP2A2,B4GALT1,BAD,BATF,BAX,BCL2,BCL3,BMI1,BMP2,C1R,C3,CARD10,CASP7,CASP9,CBR3,CCL17,CCL2,CCL22,CCNB1,CCR7,CD82,CD83,CD99,CFB,CIITA,CLEC4E,COL18A1,COL1A2,CSF1,CTGF,CX3CL1,CXCL12,CXCL6,CXCL9,CXCR3,CXCR4,CYP3A4,CYR61,DBP,DBT,DEFB4A/DEFB4B,DMBT1,EDN1,EFNA1,ELL2,EMR1,ERAP2,ETS1,F3,FAS,FCGR1A,FGG,FN1,FOS,FOXF1,FST,GAS6,GCLC,GFPT2,GRK5,HMOX1,HSPB1,IL12B,IL18,IL1RN,IL32,IL4,IL7R…	Ap1,CEBPB,IL1B,IL6,IRF1,NFKB1,NFKBIA,NFkB (complex),PPARG,REL,RELA,STAT1,STAT3,TNF
OSM		cytokine		-0.939	1.65E-12	A2M,ABCC3,ACAA1,ADAMTS1,ADAMTS4,ALB,AMPD3,ANXA1,ANXA2,ANXA3,ARFGEF2,ATP13A3,BAIAP2,BHLHE40,BMI1,BTC,C1R,C1S,CCL2,CDC42EP4,CDH2,CEBPA,CHD1,CHI3L2,CLPX,COL3A1,COL6A1,COL8A1,COX6B1,CRLF1,CTSV,CXCL12,DAPK1,DEFB4A/DEFB4B,DHCR24,DNAJC3,DYRK3,ECM1,EIF4EBP1,EMP3,ETS2,F3,FAM171A1,FGB,FN1,FOS,GADD45G,GLUL,GMPR,GPNMB,GPR126,HIPK3,HMOX1,HP,HSD11B2,HSF4,ID1,IGFBP6,IL18,IL32,IL33,IL4,ITPKB,JMJD1C,JUN,KIF5B,KLK…	Ap1,CEBPB,IL6,JUN,Jnk,NFKB1,NFKBIA,NFkB (complex),OSM,P38 MAPK,REL,RELA,SP1,STAT1,STAT3
raloxifene		chemical drug		1.089	1.71E-12	ACVRL1,ALDH4A1,ANXA3,ASCC3,BCL2,BCL3,BMP2,CCNB1,CSF1,CXCL12,CXCL6,DDIT4,EGR3,EPOR,ESR2,F2R,HMOX1,HSPA1A/HSPA1B,IGF1,IGFBP4,IL18,IL1R1,INHBB,ITGB3,JUN,KIAA0922,LAMB1,LAMB2,LUM,MAP3K11,MATN2,MFAP5,MKI67,MMP2,MMP3,MXD4,MYBL1,NCOA3,PAX5,PDGFRA,PLK2,PPP1R3C,PRSS23,PVALB,ROCK2,SELENBP1,SMAD3,SMPD1,SNCG,SOCS1,SPP1,TERT,TGFBR2,THBD,TIMP1,TIMP3,TM4SF1,TNFRSF11B,TOP2A,ZFX	Ap1,CEBPB,CTNNB1,EGFR,ESR1,ESR2,IGF1,IL6,JUN,NFKB1,NFkB (complex),PPARG,RELA,SMAD3,SP1,SP3,STAT3,TP53,raloxifene
EGFR		kinase		-1.262	2.19E-12	ABI1,ACTA2,ANXA1,BAX,BCL2,BCL6,BTC,CAV1,CCL2,CDK6,CELF1,CHI3L1,COL1A1,COL3A1,COL5A2,COL6A1,COL6A2,COL8A1,CST3,CTGF,CTSK,CXCL12,DSG2,E2F1,E2F2,EGR3,EPS15,ESR2,F2R,F3,FBLN2,FBN1,FOS,GPC1,GRN,GZMB,HMGB3,HP,HSD11B2,HSPB1,ID1,IGF1,IGF2,IGF2BP3,IGFBP3,IGFBP4,IGFBP5,IL33,ITGB5,JUN,LEF1,MACF1,MATN2,MME,MMP2,MMP3,MMP9,NFIB,NOS2,PBX1,PHF20,PLAT,PLAU,PLCG1,POSTN,PRF1,PTGES,PTGIS,PTGS1,RRAS,SFRP1,SLC4A7,SNAI…	Ap1,CEBPB,CTNNB1,EGF,EGFR,EGR1,ERBB2,ESR1,HIF1A,IL6,JUN,Jnk,MYC,NFKB1,NFkB (complex),PPARG,RELA,SMAD3,SP1,STAT3,TP53,estrogen receptor
dextran sulfate		chemical drug	Inhibited	-2.443	2.63E-12	ADA,ADAMTS1,ANLN,BUB1,BUB1B,C3,C4A/C4B,CCNB1,CD14,CD209,CD83,CDCA8,CENPE,CFH,CHGA,COL18A1,CTGF,E2F8,EFEMP2,EFNA5,EPHB4,ERCC6L,FGFR1,HJURP,HMOX1,ID3,IL18,IL4,ISG15,KCTD11,KIF11,KNTC1,LY96,MCM6,MKI67,MMP2,MMP9,MPO,MSR1,NDST1,NEK2,NFATC2,NOS2,NRP1,NUSAP1,PDGFB,PECAM1,PHGDH,POLE,PRC1,PTN,PTP4A3,RACGAP1,S100A8,S100A9,SGOL1,SMC2,SPON2,STMN1,TGFBR2,TGFBR3,TGM2,TIE1,TIMP2,TLR4,TOP2A,VCAM1,VEGFB	APP,Ap1,CEBPB,IL17A,IL6,JUN,LDL,NFKB1,NFKBIA,NFkB (complex),PPARG,RELA,STAT1,STAT3,TNF,TP53,dextran sulfate
methylprednisolone		chemical drug		0.190	3.13E-12	A2M,ABCC9,ABI1,AGO1,AHCY,AKR7A2,ALAD,ALDH1A1,ALDOB,ANGPTL2,ANPEP,ANXA1,ANXA2,ANXA3,ASPA,ASS1,ATP2A2,ATRN,B4GALT6,BAIAP2,C1QB,CBLB,CCT6A,CD9,CDH13,CDH2,CLDN3,CLEC4F,CNN3,CREG1,CST3,CTGF,CTSC,CTSV,CYP1A2,DAB2,DDIT4,DMD,EFNA1,ELOVL5,F3,FAH,FBLN5,FBXO30,FGL2,FGR,FN1,FOS,FSTL1,GATM,GCLC,GPC1,GPR182,GSTP1,HMOX1,HSD3B7,HSP90B1,HSPA1A/HSPA1B,HSPH1,HYAL2,ID1,ID3,IGF1,IL1R1,IL1RN,ITGA7,ITGB5,JUN,JUP,KLF15,…	Ap1,CEBPB,CTNNB1,EP300,ESR1,HIF1A,IFNG,IGF1,IL6,IRF1,JUN,NFKB1,NFkB (complex),Nfat (family),RELA,SP1,STAT1,STAT3,TP53,VHL,methylprednisolone
camptothecin		chemical reagent		-0.742	3.38E-12	ABCB1,ACTA2,ADO,AKAP9,ANXA2,ANXA4,APAF1,API5,APOE,APPBP2,ARAP2,ASPM,ATM,BAD,BAX,BCL2,BDKRB1,BFAR,BIRC6,BRCA1,BRCA2,CASP9,CCL2,CCNB1,CCR1,CCRL2,CD1D,CD83,CDC42EP2,CDK6,CLASP1,CLN8,CLTB,CREB1,CSF1,CTNND1,CXCL6,DKK1,DLG1,DYRK3,E2F1,EDN1,EGR2,EPOR,F3,F5,FADD,FAS,FES,FGL2,FNDC3B,FOS,FOSB,FOXO1,FSCN1,GADD45G,GIGYF2,GIT2,GPNMB,GPR107,GRB10,GRK5,H2AFJ,HJURP,HLA-DQA1,ID1,ID3,IGFBP3,ITGA7,JUN,LAMB2,LIMK1,L…	Akt,Ap1,CTNNB1,E2F1,HIF1A,IRF1,JUN,Jnk,MYC,NFKB1,NFKBIA,NFkB (complex),REL,RELA,SP1,STAT3,TP53,TP63,TP73,camptothecin
GLI1		transcription regulator	Inhibited	-2.854	7.21E-12	ASPM,BCL2,CAV1,CMBL,COL1A1,DKK1,EGR3,FHL1,GATA4,GATA6,GPC3,HEY2,HOXA5,HUWE1,IGF1,IGF2,IGFBP6,IGFBP7,JAG2,JUP,KLF4,KRT19,LMNA,LZTS1,MAN1C1,MAPK11,MEST,MMP2,MMP9,MTMR1,NAV3,NDRG2,NES,NPDC1,NR2F2,PAPSS2,PCOLCE2,PDGFRA,PGM2L1,PLOD1,PTH1R,PVR,RAB34,RAP2A,RNASEL,RXRA,S100A9,SCD5,SESN3,SFRP1,SOX18,SOX5,SPP1,TIMP3,TMEM100,TNC,TOM1,TSC22D1,USP7,VIM,WIF1,ZC3HAV1L	Ap1,CTNNB1,E2F1,ESR1,GLI1,Histone h3,JUN,MYC,RELA,RNA polymerase II,RUNX2,SMAD3,SP1,TCF,TCF4,TP53,TP63,TP73
IKBKB		kinase	Inhibited	-4.212	7.90E-12	AEBP1,AMPD3,AURKB,BCL2,BMP2,BRCA1,BRCA2,C3,CBLB,CCL17,CCL2,CCR1,CCR7,CDH13,CP,CSF1,CTSB,CTSF,CTSK,CTSZ,CX3CL1,CXCL12,CXCL6,CXCR4,CYBA,DCN,ECT2,EDN1,F3,FAS,FOS,FOXO3,GRK5,GRN,HMOX1,IGFBP6,IL1RN,IL4,IRG1,ISG15,ITGB3,ITGB5,KIF23,LIFR,MGP,MMP2,MMP3,MMP9,MX1,MYO1D,NAGLU,NID1,NOS2,NOS3,OGN,PLAU,PLD3,PLIN1,RABEP2,RBP1,REL,S100A4,SELE,SFRP1,SOCS1,SOCS2,TIMP2,TIMP3,TMEM176B,TNFRSF11B,TNFRSF4,UACA,VCAM1,VC…	CHUK,CTNNB1,IKBKB,IKBKG,IL1B,NFKB1,NFKBIA,NFkB (complex),PPARG,RELA,STAT1,STAT3,TNF,TP53
curcumin		chemical drug		1.992	9.10E-12	ABCB1,ACO1,ACTA2,ADAMTS4,ADIPOQ,AKR1A1,ALOX5,APOE,APP,AQP1,ATOX1,AXL,BAX,BCL2,CAV1,CCL2,CCNB1,CDC27,CDK6,CEBPA,CHGA,COL1A1,COL1A2,CSNK1A1,CTGF,CTNNA1,CXCR3,CXCR4,CYP3A4,DAPK1,DNMT1,E2F1,EDN1,ETS1,F3,FAS,FKBP8,FOS,FOSB,FTL,GLUL,GSTP1,HELZ,HMGB1,HMOX1,HSP90B1,HSPA1A/HSPA1B,IGFBP4,IGFBP5,ITGAM,ITGB4,JUN,KLF9,LPL,LSP1,MAPK3,MARCKSL1,MDM2,MMP14,MMP2,MMP3,MMP9,NAMPT,NOS2,NPHS1,OLR1,PDGFRB,PLAU,PPARG,PT…	Ap1,FOS,IL1B,JUN,NFKB1,NFKBIA,NFkB (complex),PPARG,REL,RELA,SP1,STAT3,TNF,curcumin
LDL		complex	Inhibited	-3.138	1.00E-11	APOE,ATP2A2,AXL,BAD,BCL2,C3,CAPN2,CCL2,CCR7,CD68,CDC27,CDH5,CTGF,CTSK,CXCL6,DLL4,DNMT1,EGR3,F3,FCGR1A,FOS,FOSB,GAS6,GCLC,HMGCR,HMOX1,HSP90B1,IFIT2,IGF1,IGFBP3,IGFBP4,IL12B,IL1RN,ITGAV,ITGB3,JUN,LAMB3,LRP1,MKI67,MMP14,MMP2,MMP3,MMP9,MSR1,MX1,NAMPT,NLK,NOS2,NOS3,NPC2,NR1H3,NR4A1,OLR1,PANX1,PECAM1,PLAT,PLAU,PMAIP1,PPARG,RND3,S100A8,SELE,SHC1,SIGLEC1,SMAD3,SOCS1,TGFBR1,TGFBR2,TGFBR3,TLR4,VCAM1,XBP1	APP,Ap1,CEBPA,CEBPB,IL1B,IL6,LDL,NFKB1,NFKBIA,NFkB (complex),PPARG,RELA,STAT3,TNF,TP53,lipopolysaccharide
IL1		group		-1.152	1.09E-11	ADAMTS1,ADAMTS4,ALB,APOE,APP,BAX,BCL2,BHLHE40,BMP2,C2,C3,CBR3,CCL2,CCR7,CD1A,CD34,CEACAM6,CFB,COL1A1,CP,CSF1,CSF1R,CTSB,CTSC,CXCL9,CYP1A2,CYP27A1,DCN,DEFB4A/DEFB4B,EDN1,F3,FAS,FN1,FOS,FST,FZD5,GJA1,GLS,H19,HMGB1,HMGCR,HMOX1,HP,IGF1,IL1R1,IL1RN,IL21,IL33,IL4,ITGAM,JUN,KITLG,LAMB1,LAMB2,LRP1,MADCAM1,MAPK1,MMP2,MMP3,MMP7,MMP9,NFATC2,NGFR,NOS2,NR1H3,ODC1,PANX1,PDGFRA,PDGFRB,PPARG,PTGS1,RBP4,RXRA,S100…	CEBPB,IL1,IL6,JUN,NFKB1,NFKBIA,NFkB (complex),PPARG,REL,RELA,SMAD3,SMAD4,STAT3,TGFB1,TNF,TP53
simvastatin		chemical drug		0.793	1.36E-11	ACP5,ACTA2,ACVR1,ANXA1,ANXA3,APOA1,APP,ASL,BAX,BCL2,BMP2,CCL2,CD14,CD9,CIITA,CTGF,CYP3A4,CYR61,DDAH1,E2F1,EDN1,ENTPD1,F2R,F3,FOS,GJA1,HMGCR,HMOX1,IGFBP3,IL12B,IL18,IL4,ITGB4,KLF2,LGALS8,LPL,MKI67,MMP2,MMP3,MMP9,MPP6,MYH10,NOS2,NOS3,NRIP1,NTRK2,OLR1,PGLYRP1,PLAT,SDC4,SELE,SLC2A4,SOCS4,SPP1,ST6GALNAC4,STAT1,STAT4,THBD,TIMP1,TLR4,TNFRSF11B,VCAM1,VIM,VWF,XIAP	Ap1,CEBPB,ESR1,IGF1,IL1B,IL6,JUN,NFKB1,NFKBIA,NFkB (complex),Nfat (family),RELA,SP1,STAT3,TP53,simvastatin
CSF1	-0.549	cytokine	Inhibited	-2.734	1.66E-11	ACP5,APOE,BAX,BCL2,CBL,CCL2,CCNB1,CD163,CD1A,CD209,CD68,CEBPA,COL23A1,CREB1,CSF1,CSF1R,CTSK,CXCL6,DOK2,EGR3,ETS2,ETV3,F2R,FAS,FCGR3A/FCGR3B,FN1,FOLR2,FOS,GRAP2,HSP90B1,IGF1,IL11RA,IL12B,IL18,IRF5,ITGA4,ITGA5,ITGAM,ITGAV,ITGB3,ITGB5,JUN,MAFB,MARCO,MERTK,MMP9,MPO,MSR1,PLAU,PPARG,SFRP1,SIGLEC1,SLC29A1,STAB1,STAT1,TNFRSF1A,VCAM1	Ap1,CEBPB,CSF1,CSF2,IFNG,IL10,IL6,IRF1,JUN,NFKB1,NFKBIA,NFkB (complex),P38 MAPK,RELA,SP1,STAT1,STAT3,TP53
Sos		group			1.74E-11	ACOX1,AFF4,APLP2,AQP3,ARID3A,ATF7IP,B4GALT1,CERS4,CHI3L1,COL16A1,CTNND1,DDX3X,DLG1,DOCK1,EEA1,ELOVL6,EPS8,FBLIM1,FLRT2,FOS,GATA4,GBA,GIT2,GJB6,HIPK3,HMMR,HMOX1,HOOK1,IGFBP5,KIF1B,KIF2A,KIF5B,KLK12,KRAS,LAMA3,LARGE,LGALS3BP,LRP8,MAOA,MGST1,MMP3,MXD1,MYO5B,NRIP1,ODC1,PIK3CB,PLAU,PLK2,PRPF4B,PTH1R,PTPRZ1,QKI,RAB11FIP1,RAPGEF3,RBP1,SCD,SEMA3B,SEMA4D,SIRPA,SMG1,SNN,STMN1,TAOK1,XDH,YWHAZ	Ap1,FOS,JUN,MAPK8,NFkB (complex),RELA,Ras,SP1,Sos
SMARCA4		transcription regulator	Inhibited	-2.585	2.20E-11	A2M,ACTA2,ADIPOQ,AHNAK,ALB,ANKRD32,APOA1,CCDC85B,CCL2,CCR1,CIITA,CLPX,CNTN1,CSF1,CTGF,CTSB,CXCR3,CXCR4,CXCR6,CYP3A4,DES,DHFR,DYSF,E2F1,EBF1,EMP3,ETS2,FBLIM1,FGFR2,FN1,FOS,GADD45G,GCLC,GPR56,GPX1,GSTP1,ID3,IFI27,IFIT1,IGF1,IGFBP4,IGFBP5,IL7R,ITGA3,ITGA5,ITGAV,JUN,LGALS1,LMNA,LOXL2,LUM,MAP1B,MAPK1,MMP2,MXD1,MXD4,MYB,MYH11,NPC2,NR2F2,NRP1,PCDH1,PGM2L1,PHLDB1,PLEKHO1,PPARG,RBL1,RBM4B,RETN,SEPP1,SLC23…	Ap1,E2F1,EGR1,EP300,ESR1,ESR2,HDAC1,Hdac,Histone h4,JUN,MED1,MYC,MYOD1,RELA,RNA polymerase II,SMAD3,SMARCA4,SP1,TP53,TP63,TP73
SP3		transcription regulator		-0.327	2.28E-11	ABCB1,ACTA2,AEBP1,AFAP1L1,AKAP12,CD2AP,CDH2,CEBPA,CES1,CHI3L1,COL1A1,COL1A2,COL7A1,CYP51A1,DHFR,DMD,E2F1,EIF2AK2,F2R,F3,FAS,FOS,HSD11B2,IGF1,IGF2,IGFBP3,ITGAD,ITGB5,JAM2,JUN,KDR,LPL,MAOB,MMP2,MSH6,MYH11,NOS3,NR5A2,PADI4,PCYT1A,PLAU,PRKRA,PROCR,PTGS1,RBL1,RRAS,SLC4A7,SMARCC1,SP1,SPARC,STAT1,TAGLN,TERT,TGFBR1,TGFBR2,TGFBR3,TIMP1,TIMP2,TNC,TNFRSF4,TSPO,VIM,XYLT1	Ap1,CTNNB1,EP300,ESR1,HDAC1,HDAC2,Histone h3,JUN,NFkB (complex),Nfat (family),RELA,RNA polymerase II,SP1,SP3,TERT,TP53,TP73
MGEA5		enzyme	Activated	2.047	2.49E-11	ABLIM1,ACSS2,ADAMTS17,AHNAK2,ARHGEF25,BCOR,BNIP2,BRAF,CAV1,CDCA7,CMTM8,CNOT1,CPE,CXCL6,CXCR3,CYFIP2,DAB2,DST,ELF1,FBLN1,FERMT2,FGFR1,FLNA,FN1,FSCN1,FZD10,FZD6,GAS6,GDF11,GLUL,GPT2,GTF2IRD1,HIVEP2,HMGCR,HMGCS1,ICK,IFNGR2,IGF2,IGF2BP3,IGFBP4,IGFBP5,ITGB5,ITPKB,JUN,LAMB1,LPHN2,LRP4,LSS,MCAM,MED14,MMP14,PDK1,PLAU,PLCG1,PRDX4,PRF1,PRKAR1B,RAB27A,RAP2A,TGFBR2,TGFBR3,THSD1,TIMP1,TIMP2,TIMP3,TNC,TP53BP1,…
bucladesine		chemical toxicant		-1.653	2.55E-11	AANAT,ADAMTS1,ANKRD52,ANXA1,APOE,ASS1,BCL2,BDKRB2,C3AR1,CCL22,CD14,CDH2,CHGA,CREB1,CXCR4,DMD,EGR2,ETNK1,F3,FCER1A,FGFR1,FOS,FOXO1,FST,GALNT16,GEM,GLUL,GSTP1,GXYLT1,H19,HMGCR,HMOX1,ID1,IGF1,IGF2,IGFBP3,IGFBP5,IGFBP6,IL4,INHBB,JUN,KITLG,LAMB3,MAN2A1,MCAM,MMP14,MMP2,MMP9,NOS2,NR4A1,ODC1,PADI4,PCDH1,PDE4D,PDGFRA,PLAGL1,PLAU,POU2AF1,PTGS1,PTH1R,QSOX1,RBL1,RGN,S100B,SCG2,SLC15A1,SLC2A4,SLC9A3R2,SMAD3,S…	Ap1,CEBPA,CEBPB,EGR1,ESR1,HIF1A,Ins1,JUN,NFKBIA,NFkB (complex),PI3K (complex),PPARA,PPARG,RELA,SMAD3,SP1,STAT3,TNF,TP53,bucladesine,cyclic AMP
cycloheximide		chemical reagent		0.695	2.60E-11	ABCB1,ACOX1,ADM,AGTR1,ALB,APOA1,APP,ASS1,BAD,BAX,BDKRB1,BRCA1,CAV1,CCL2,CCR1,COL1A1,CSF1,CTGF,CXCR4,CYP1A2,CYR61,DDIT4,EDN1,ERG,ESR2,FAS,FGFR1,FN1,FOS,FOSB,FST,GADD45G,GCLC,GJA1,GRASP,HEXA,HMOX1,IFIT1,IGF1,IGF2,IGFBP4,IGFBP5,IGFBP6,IL1RN,IL21,IL7R,ITGAM,ITGB3,ITGB5,JUN,LPL,MME,MMP19,MMP2,MXD1,MYLK3,MYOC,NOS2,NR1H3,NR2C2,NR3C1,NR4A1,OGN,OLR1,PDGFB,PDGFRA,PDGFRB,PLAT,PLAU,PMAIP1,PPARG,PTGDS,PTGIS,P…	Ap1,CEBPB,CTNNB1,EGR1,FGF2,HIF1A,IL1B,IL6,JUN,NFKB1,NFKBIA,NFkB (complex),PPARG,RELA,SP1,STAT3,TNF,cycloheximide,prostaglandin E2
CXCL12	-0.651	cytokine		-1.713	2.95E-11	ACP5,ACTA2,ANKRD12,ATRX,AXL,BAD,BAX,BCL2,BCL3,BMP1,BMP2,CCL2,CCNT1,CD69,CD82,CD9,CDKN1C,CELF1,CTSK,CXCL12,CXCR4,CXCR6,DMPK,DOCK9,FLNA,FN1,FOS,GOPC,HIPK3,ID1,IFNGR2,IGFBP7,ITGB3,ITGB4,JMJD1C,JUN,LOXL2,MAPK12,MAPRE3,MMP14,MMP2,MMP3,MMP9,MSH6,NPHS1,NR4A1,PCDH1,PLAU,PPEF2,RBM14,RHOC,RRAS,RYR3,SOCS1,SORBS3,TNFRSF11B,TNFSF10,VIM,ZBTB16	Ap1,CTNNB1,CXCL12,EGFR,ESR1,HIF1A,ITGB1,JUN,Jnk,NFKB1,NFKBIA,NFkB (complex),P38 MAPK,RELA,SMAD3,SP1,SP3,STAT1,STAT3
HOXA9		transcription regulator		-0.322	3.33E-11	ADD3,AKAP13,ALDH1A1,ARHGAP11A,BCL2,BCL7A,BMI1,CALCRL,CCL2,CD34,CELF1,CEP350,CLCN7,CREB1,CSNK1A1,DHX36,DLGAP5,EPS8,ERG,ETS2,FCGRT,FZD5,GATA2,GPR56,GTPBP1,HOXB2,IGF1,IL7R,IRX3,ITGBL1,JUN,KCNA3,KIF20B,MAFB,MAN2A1,MBNL1,MED13,MSI2,MYB,NLK,OSBPL8,PCDH1,PRKD3,PRRC2C,PTPRCAP,RAB31,RBBP6,S100A8,SATB1,SDC4,SDCBP,SELE,SPP1,TSC22D1,TSC22D3,USP1,VIM,YWHAG
CEBPA	-0.578	transcription regulator	Inhibited	-3.023	3.45E-11	A2M,ABCB1,ADIPOQ,AKAP12,AKR1B1,ALB,ANPEP,ANXA1,APLNR,ASL,ASS1,BCL2,C3,C3AR1,CCR1,CD14,CEBPA,CFD,CHI3L1,CKAP4,COL1A1,COL1A2,CREG1,CSF1,CSF1R,CSF3R,CTSK,CXCR4,CYP3A4,DDX21,DHFR,E2F1,EEF1A2,EGR2,ELANE,EMCN,F8,FCGR1A,FHL1,FOS,FOXO1,FOXO3,GAS1,GATA2,GATA6,GJA1,GSTP1,HMGCR,HMOX1,HP,ID1,IFI27,IGF1,IGFBP3,IGFBP4,IL12B,IL1RN,IL4,INSR,IRG1,ISG15,ITGAM,ITGB5,JUN,KCNMB1,KLRC1,LGALS1,LPL,MALT1,MPO,NFATC2,NR5A…	Ap1,CEBPA,CREBBP,EP300,ESR1,IRF8,JUN,MYOD1,NFKB1,NFkB (complex),PPARA,PPARG,REL,RELA,RXRA,SMARCA4,SP1,SPI1,STAT1,STAT3,TP53
CD3		complex		-1.529	3.66E-11	ACADS,ACTG2,ANAPC1,ANXA1,AQP3,ATF2,ATM,ATP11B,AZU1,BATF,BCL2,BCL6,C1R,C2,CBL,CCL17,CCL22,CCR1,CCR4,CD226,CD69,CD83,CDK6,CENPF,CTSW,CXCR3,CXCR4,CXCR6,CYBA,EBI3,EDIL3,EEF1A2,EGR2,EGR3,ELK3,EPHB1,ETS1,ETS2,FAM160B1,FAS,FKBP2,FOS,FTL,FUT7,GPR37,GTF2IRD1,GUCY1B3,GZMB,H19,HELLS,HIVEP3,HMCN1,HMGN1,HSP90B1,HSPA1A/HSPA1B,HUWE1,ICAM5,ID3,IFIT1,IGF1,IGFBP5,IGFBP6,IL12B,IL1R1,IL21,IL32,IL4,IL7R,ITGA4,ITGB5,J…	CD3,IL12 (complex),IL2,IL4,JUN,NFATC2,NFKBIA,NFkB (complex),NR3C1,PPARG,RELA,STAT1,STAT3,STAT5A,STAT6,TCR,TNF
inosine		chemical - endogenous mammalian	Inhibited	-4.423	4.36E-11	A2M,ALCAM,ANXA1,ANXA2,ANXA5,C1QA,C1QB,C1QC,C1S,C2,C3,C4A/C4B,CD63,CD68,CFB,CFD,EIF4EBP1,EMP3,FTL,LGALS3BP,NPC2,RHOC,RNASET2,SERPING1,TIMP1,TSPO,VIM
FN1	-0.541	enzyme		-0.631	4.75E-11	ACP5,ACTA2,AHCY,APLP2,APOE,APP,BCAT1,BCL2,CAPN2,CASP7,CCL2,CD83,CDH2,CDK6,COL1A1,DDX3X,DHCR24,F3,FERMT2,FLNA,FN1,FOS,GFRA2,GPX1,IGF2BP3,IL1R1,ITGA4,ITGA5,ITGAM,ITGAV,ITGB3,KIF21B,LAMP1,LGALS8,LIN7C,MGP,MMP14,MMP2,MMP3,MMP9,NES,NOS2,PDGFB,PDGFRA,PLAU,RASSF2,RNF125,SDC1,SDC4,SDCBP,SNAI2,SPARC,SPP1,SQSTM1,TAGLN,TCF4,TGFBR2,TGM2,TIMP2,UBE2H,USP13,XIAP,YWHAZ	Ap1,CTNNB1,FN1,HIF1A,ITGB1,ITGB3,JUN,Jnk,MAP2K1,NFKBIA,NFkB (complex),PPARG,REL,RELA,SMAD3,SMAD4,SP1,STAT1,STAT3,TNF,TP53
NUPR1	-0.763	transcription regulator	Inhibited	-5.861	5.30E-11	ABL2,ADM,AGRN,AKAP12,ALDH5A1,ANK1,ANKRD32,ANP32E,AP5M1,API5,ARHGAP11A,ARMC7,ASB9,ASPM,ATAD5,ATR,AVPI1,BLM,BRCA1,BUB1,BUB1B,CASC5,CD63,CD68,CDCA8,CENPI,CEP97,CKAP2L,COL1A2,COL3A1,CXCR4,CYR61,DHCR24,DIDO1,DLG1,E2F8,ELL2,ERCC6L,ESPL1,ETS1,FAM111B,FLVCR1,FOXO3,FZD8,GCG,GPR56,GSTA4,HIVEP3,HJURP,HLTF,IFIT2,IGF2BP3,IPP,ITPR3,KBTBD7,KIF11,KIF18A,KIF23,KLF4,LBR,LHFPL2,LRP8,LRRC16A,MCM10,MKI67,MMS22L,MSH6,…
atorvastatin		chemical drug		1.435	5.48E-11	ABCB1,ABCC3,ACE2,ADIPOQ,APOA1,APOE,BCL2,BMP2,CAV1,CCL2,CD69,COL1A1,CYBA,DKK1,EDN1,F2R,F3,GJA1,HMGB1,HMGCR,HMGCS1,HMOX1,IL4,LPL,MAP1LC3A,MAPK1,MAPK3,MMP2,MMP3,MMP9,NOS2,NOS3,NR1H3,NR4A1,OLR1,PLAT,POSTN,PPARG,S100A12,S100B,SELE,SLCO2B1,SMAD2,SPP1,TLR4,VCAM1	APOE,Ap1,CEBPA,CTNNB1,ERK1/2,JUN,MYC,NFKB1,NFKBIA,NFkB (complex),P38 MAPK,PPARA,PPARG,RELA,RXRA,SMAD3,SP1,STAT3,TNF,TP53,atorvastatin
LIPE		enzyme		0.215	5.48E-11	ACSS2,ADIPOQ,ALDH1A1,AQP1,BCL6,CEBPA,COL1A1,COL1A2,CP,DMPK,EDN1,FKBP5,FMOD,FOS,GJA1,GRB10,HLA-DQA1,HSPA1A/HSPA1B,JUP,KITLG,MED1,MEOX2,MSR1,NCOA2,NEDD1,NPY,NR4A1,NRIP1,PAM,PDK4,POSTN,PPARG,PPM1B,PVALB,RAMP1,RBP4,RGS5,RRAD,RXRA,SCD,SDC4,SLC2A4,SOX18,ST8SIA4,TKT,YWHAG	AKT1,Ap1,CEBPA,CEBPB,CTNNB1,ERK1/2,ESR1,Ins1,JUN,LEP,LIPE,MYC,NFkB (complex),PPARA,PPARD,PPARG,RELA,SMAD3,SP1,SREBF1,TP53,fatty acid
BMP2	-0.534	growth factor	Inhibited	-3.122	6.95E-11	ACP5,ACTA2,AOC1,ASGR1,ATP2C2,BCL2,BHLHE40,BMP2,BSG,BTC,COL1A1,COL1A2,CSF1,CTSK,CXCL12,DKK1,DMP1,EVC2,F3,FGFR1,FGFR2,FN1,FOS,FOSB,FOXO1,FST,ID1,ID3,IGFBP5,JUN,KLF4,KLF9,KLK7,LRP5,MMP9,MRE11A,NFAT5,NFYB,NOS3,PCSK6,POSTN,PPARG,PTH1R,RAD1,SLC26A2,SMAD1,SMAD6,SPARC,SPP1,TAGLN,TBC1D10A,TBX2,TGM2,TIMP1,TIMP3,TMEM119,TNFRSF11B,TOB1,TWSG1,VCAN,XBP1,ZBTB16	Ap1,BMP2,CTNNB1,HDAC6,HES1,JUN,MYOCD,NFkB (complex),NOTCH1,P38 MAPK,RUNX2,SMAD1,SMAD2,SMAD3,SMAD4,SP1,STAT3,TCF,TCF4,TGFB1,TGFBR2,TP53
HNRNPA2B1		other			7.68E-11	ABCB1,AKT3,ATRX,CEMIP,CP,CRIP1,DCLK1,ELOVL7,ENTPD1,FHL1,FN1,FSCN1,FZD8,GJA1,GSN,H19,HMGB3,INHBB,JUP,MEIS2,MEST,MSRB3,NR2F1,OAS1,PAPPA,PBX1,PDE1A,PDGFC,PGM2L1,PHACTR2,PITPNC1,PKIB,PLOD2,RIMKLB,SEMA3B,SETBP1,SNAI2,SNAP25,SRPX,SRSF1,ST8SIA4,STOM,SULT1A1,SVEP1,TFPI2,TLE1,TNS3,UBASH3B,USH1C,VCAN
CHUK		kinase	Inhibited	-2.939	9.68E-11	AEBP1,AMPD3,BMP2,C3,CCL2,CCNB1,CCR1,CDH13,COL18A1,CP,CRLF1,CSF1,CTSB,CTSF,CTSZ,CX3CL1,CXCL12,CXCL6,CXCR3,CYBA,DCN,DNMT1,E2F1,F3,FAS,FOS,GBP4,GRN,HES6,HEY2,HMOX1,IFIT2,IGFBP6,IL12B,IL1RN,IL4,IRG1,ISG15,ITGB3,LIFR,MFAP5,MGP,MMP2,MMP3,MMP9,MXD1,NAGLU,NID1,NOV,OGN,PLAU,PLD3,RABEP2,RBP1,SELE,SFRP1,SMOC2,SPP1,SQSTM1,TMEM176B,TNFRSF11B,VCAM1,VEGFB	CHUK,IKBKB,IKBKG,JUN,NFKB1,NFKBIA,NFkB (complex),PPARG,RELA,STAT1,STAT3,TNF,TP53
HIF1A		transcription regulator	Inhibited	-3.240	1.27E-10	ABCB1,ACO1,ACTA2,ADAM10,ADAM15,ADAMTS1,ADIPOQ,ADM,AKAP12,ANGPTL4,APOE,ATP2A2,ATP7A,AXIN2,BCL2,BGN,BHLHE40,BMP2,BRCA1,CAV1,CCNT1,CCR7,CDH2,CEMIP,COX4I2,CTGF,CXCL12,CXCR4,CYB5A,CYR61,DLL4,EDN1,EPAS1,EPOR,ETS1,FHL1,FHL3,FN1,FOS,FSCN1,FUT7,GJA1,HES6,HMOX1,HUWE1,IGF1,IGF2,IGFBP3,IGFBP5,INHBB,ITGA5,ITGAV,ITGB3,JUN,JUP,KIFC2,KRT19,LGALS1,LIFR,LOXL2,MANF,MGMT,MMP2,MMP9,NOS2,NOS3,NOV,NR4A1,NTRK2,P4HA2,PDG…	Akt,Ap1,CEBPB,CTNNB1,EPAS1,ETS1,HIF1A,IL6,JUN,NFKB1,NFkB (complex),RELA,RUNX2,SMAD3,SP1,STAT3,TCF,TCF4,TP53,VEGFA,VHL
AHR		ligand-dependent nuclear receptor	Activated	3.011	1.61E-10	A2M,ACOX1,ACTA2,ADAMTS2,ADM,AKR1A1,ALB,APAF1,APP,ATOH8,BAX,CBR3,CCNB1,CDH2,CEBPA,CHD7,COL13A1,COL16A1,COL1A1,COL1A2,COL27A1,COL3A1,COL4A1,COL4A2,COL5A2,COL6A1,COL6A3,CYP1A2,CYP3A4,DCN,DHFR,DMXL2,E2F1,E2F8,EFEMP1,EMILIN1,EMILIN2,ENHO,FAS,FBLN2,FBLN5,FGFR2,FN1,FOS,GAS1,GAS6,HEY2,HMGCR,HP,HSPH1,IKZF3,IL21,ITGA5,ITGA7,ITGAM,ITGBL1,JUN,KLF2,LBP,LYST,MATN2,MMP2,NFYB,NID1,NID2,NOS2,PDGFB,PDGFRA,PDGFRB,P…	AHR,CEBPA,CEBPB,E2F1,IL1B,IL6,JUN,MYC,NFKB1,NFKBIA,NFkB (complex),RELA,RNA polymerase II,SMAD3,SMAD4,SP1,STAT3,TGFB1,TP53,TP63,TP73
tacrolimus		chemical drug		-0.085	1.64E-10	ABLIM1,APOD,APP,BASP1,BATF,BAX,BCL2,CASP7,CCL2,CDK13,CEBPA,CHN2,COL1A1,COL3A1,CXCL9,CXCR4,DAPK1,DOCK9,DPYSL3,EDN1,ELL2,F5,FKBP5,FLNA,FN1,FOS,FOSB,GABRD,GZMB,HELLS,ID3,IL12B,IL21,IL33,IL4,JUN,KIAA0430,LBR,MARCKSL1,MYH10,MYH11,NFAT5,NFATC4,NOS2,NOS3,NR3C1,NR4A1,ODC1,PDE3B,PPP3CB,PRF1,PRKACB,SDC3,SDCBP,SPP1,TJP1,TLE1,TMEM100,TNC,TNFSF10,UNC119	Ap1,CEBPB,ERK1/2,IFNG,IL1,IRF1,JUN,MYC,NFKB1,NFKBIA,NFkB (complex),P38 MAPK,REL,RELA,SMAD3,SP1,STAT1,STAT3,TP53,TP63,tacrolimus
STAT3		transcription regulator	Inhibited	-3.385	1.64E-10	A2M,ADIPOQ,ADM,AMER1,ANGPTL4,BATF,BCL2,BCL3,BCL6,CASP7,CCL17,CCL2,CCNB1,CCR1,CD209,CD83,CD9,CDH2,CDH5,CEBPA,CFB,CHI3L1,CIITA,COL1A2,COL3A1,CREB1,CTSB,CTTN,CXCL6,CXCL9,DNMT1,ECT2,EGR2,EGR3,EIF2AK2,EPAS1,ESR2,F3,FAS,FCGR1A,FERMT2,FGB,FGG,FN1,FOS,FSCN1,FST,GADD45G,GJA1,GZMB,HLA-DQA1,HMOX1,HP,IFI27,IFI44,IFIT1,IFIT3,IGFBP5,IKZF2,IKZF3,IL12B,IL1R1,IL1RN,IL21,IL4,ISG15,ITGAM,KDR,KLF4,LBP,LTBR,MMP2,MMP3…	CEBPB,IFNG,IL1B,IL6,IRF1,JUN,NFKB1,NFKBIA,NFkB (complex),PPARG,RELA,STAT1,STAT3,TNF
nitrofurantoin		chemical drug		-0.609	1.77E-10	A2M,ACAA1,ACOX1,ADAMTS1,ALB,ANXA2,ANXA5,APOE,ASL,ASS1,BAX,C3,C4A/C4B,CAPN2,CASP7,CES1,CP,CST3,CTSB,CTSV,FAS,FGB,GPNMB,GSS,GSTM3,GSTP1,HMGCR,HMGCS1,HMOX1,ID1,IGF1,IGFBP3,ITGB4,ITIH4,KRT19,LBP,MAPK3,MMP14,ODC1,PCYT1A,PLAT,PRKCB,S100A10,S100A11,SDC1,SELENBP1,SEPP1,SLC27A2,SPP1,STMN1,TIMP1,TIMP3,TTR,VCAM1,YWHAZ
troglitazone		chemical drug		-0.640	2.12E-10	ACADS,ACOX1,ACTA2,ADIPOQ,AGTR1,ALAD,ANGPTL4,ANXA2,APC,AQP3,AXIN2,BAD,BAX,BCKDHA,BCL2,BMP1,C3,CAV1,CCL2,CCNB1,CCNJ,CEACAM6,CEBPA,CEP135,CFD,CIITA,COL15A1,COL1A1,COL1A2,COL4A1,CREB1,CXCL6,CXCL9,CYP3A4,DCN,E2F1,E2F2,ECT2,ETS1,FN1,FOS,HIPK3,HMGB1,HMGB3,HMMR,HMOX1,JUN,KIF14,KLF4,LAMA3,LPL,LTC4S,MAOB,ME1,MGMT,MKI67,MME,MMP3,MMP9,MPO,MSR1,MYB,MYH11,NAGK,NOS2,NR1H3,NR2F2,NR4A1,NRIP1,PDE3B,PDGFRA,PDK4,PEX…	ADIPOQ,CEBPA,CEBPB,D-glucose,ESR1,FOXO1,Insulin,NFKB1,NFKBIA,NFkB (complex),PPARA,PPARG,RELA,RXRA,SP1,STAT3,TNF,troglitazone
EGR1		transcription regulator	Inhibited	-3.626	2.29E-10	ABCB1,APOA1,ATP2A2,BAIAP2,BAX,BCAR1,CACNA1H,CASP7,CASP9,CAV1,CCL2,CCR1,CHGA,COL1A1,COL1A2,CSF1,CXCL6,EGR2,EIF4EBP1,F3,FAS,FN1,FTL,HMGCR,HMOX1,IGF2,IL4,ITGAM,JUN,MAOB,ME1,MMP14,MMP9,MXD1,MYB,MYBL1,NR4A1,PDGFC,PLAU,PNPLA2,PPARG,PTGES,PTRF,RRAD,SLC12A2,SLC4A2,SNAI2,SOCS1,SPP1,SQLE,TGFBR2,TIMP1,TLR4,TNFSF10,VCAM1	Ap1,EGR1,ESR1,FOS,JUN,MAPK14,NFKB1,NFKBIA,NFkB (complex),PPARG,REL,RELA,SMAD3,SMAD4,SP1,STAT3,TNF,TP53
HOXA10		transcription regulator		1.819	2.51E-10	ADIPOQ,ADM,ALDH1A1,APOE,AQP1,CFD,CLDN5,COL15A1,COL3A1,CSF3R,CTSV,DBP,DKK1,EGR2,ERG,FN1,FST,FZD5,GAS6,GJA1,HLA-DQA1,HLF,HMGCR,HOXA5,HOXB3,HOXD9,ID1,IGFBP3,IGFBP5,IL1R1,IRX3,ITGB3,KLF9,LAMA2,MAP1B,MAPK12,ME1,MEIS2,MINOS1-NBL1/NBL1,NDRG2,NR4A1,P4HB,PHGDH,PIK3R1,PPP1R13L,PROS1,RBP1,S100A12,S100B,SCD,SHD,STK17B,TGFBR3,THBD,TNXB,TTC3,XDH,YWHAG
CEBPB		transcription regulator	Inhibited	-2.452	2.55E-10	ABCB1,ACTA2,ADIPOQ,ALB,ALDH1A1,AOC1,APLNR,ATM,ATR,BCL2,C3,CCL2,CD14,CEBPA,CFD,CLEC4E,COL1A1,COL1A2,COL5A2,CP,CSF1R,CSF3R,CTSC,CYB5A,CYP3A4,DAB2,DAPK1,DCN,DHFR,DHRS1,E2F1,ELANE,EMCN,ENTPD2,F8,FAS,FBLN1,FGFR2,FHL1,FOS,FOXO3,FTL,GAS1,GLIPR2,HP,ID1,IGF1,IGFBP3,IGFBP4,IL11RA,IL12B,IL1RN,IL4,INSR,JUN,LAMC1,LBP,LEMD3,LIX1,MGP,MMP3,MSH2,MSR1,NDRG4,NFATC2,NOS2,NR1H3,NRP1,NUPR1,ODC1,PDGFRA,PDK4,PLXND1,PPAR…	Akt,Ap1,CEBPA,CEBPB,CREBBP,CTNNB1,E2F1,FOS,HIF1A,IL6,JUN,MYC,NFKB1,NFkB (complex),PPARG,RELA,SMARCA4,SP1,SPI1,STAT1,STAT3,TP53,TP63,TP73
EDN1	-1.081	cytokine	Inhibited	-3.640	3.03E-10	ACTA2,ADIPOQ,ANXA1,ANXA4,ANXA5,ANXA6,ATP2A2,BCL2,CALCRL,CCR7,CDH2,COL1A2,COL4A1,COL7A1,CST3,CTGF,CTNND1,CXCR4,EDN1,FN1,FOS,FOSB,FST,GATA4,GJA1,GRN,IL18,INSR,ITGA5,ITGAM,ITGB3,JUN,KDR,MARCKSL1,MCAM,MMP2,MMP3,MMP7,MMP9,NFATC3,NUPR1,ODC1,OLR1,PLAU,PLOD1,PRKCB,SDC1,SELE,SOCS1,SOX5,TGM2,TIMP1,TIMP3,TNC,TPM2,VCAM1,VCAN,VIM,VWF,XIAP	Ap1,EDN1,ERK,JUN,Jnk,NFKB1,NFKBIA,NFkB (complex),PPARG,RELA,SMAD3,SMAD4,SP1,STAT3,TGFB1,TNF,TP53
IFNB1		cytokine		1.720	3.89E-10	AIRE,ANXA5,BCL2,BHLHE40,CAPN2,CCL2,CD14,CD83,CDH2,CLEC4E,CTSK,CX3CL1,CXCL9,CXCR3,CYP1A2,DDX3Y,DICER1,DKK3,E2F1,EBI3,EIF2AK2,F2R,FBLN2,FBN1,FKBP9,FOS,GAS1,GBP4,GBP5,GLIS2,HMGCR,HMGCS1,IFI27,IFIT1,IFIT2,IFIT3,IL12B,IL1R1,IL4,IRG1,ISG15,ITGAV,ITGB3,LAMB1,MCM10,MCM6,MMP2,MMP9,MX1,NID2,NOD1,NOS2,NT5C3A,OAS1,OAS2,OGN,PDCD1,PDK4,PHLDB2,PMAIP1,REL,RNASEL,RND3,RSAD2,SOCS1,SQLE,STAT1,STAT4,TIMP1,TIMP2,TLR3…	CREBBP,IFNAR1,IFNB1,IFNG,IRF1,IRF3,IRF8,IRF9,Interferon alpha,NFkB (complex),RELA,STAT1,STAT2,STAT3,STAT6
gefitinib		chemical drug		-0.990	4.17E-10	ADAMTS1,ALDH1A1,AURKB,BCL2,BRCA1,BUB1,C3,CCL2,CCNB1,CELSR2,CKAP2,COL15A1,COL1A1,COL8A1,CTSA,CTSB,DHFR,ECT2,EFNA1,EGR3,FGFR2,GJA1,HMOX1,HSP90B1,HSPB1,ID1,IGF1,IGFBP5,KIF11,KIF23,LIFR,MKI67,MMP15,MMP3,OIT3,PCDH12,PDGFRA,PPARG,PPP2R2B,PRC1,RBL1,S100A14,S100A9,SMC2,STAT1,TIMP2,TIMP3,TNFSF10,TOP2A,TRAF1	Ap1,CTNNB1,EGFR,ERBB2,ERK1/2,ESR1,ESR2,HIF1A,JUN,MYC,Mapk,NFKB1,NFkB (complex),RELA,SMAD3,SP1,SP3,TP53,estrogen receptor,gefitinib
Akt		group		-1.705	4.25E-10	A2M,ADM,AQP3,B4GALT5,BAD,BAX,BCL2,BHLHE40,BMP2,BRCA1,CCL2,CCR7,CDKN1C,COL3A1,CP,CTGF,CXCL12,CXCR3,CXCR4,DLL4,E2F2,EGR2,EPAS1,ETS1,F3,FAS,FN1,FOS,FOXO3,GATA2,HMOX1,IGF1,IGF2,IL12B,IL32,IL4,IL7R,INSR,JUN,LEF1,LMNA,LPL,MCAM,MDM2,MMP14,MMP2,MMP9,MYB,NOS2,PDK4,PMAIP1,PPARG,PPP1R1B,PTGS1,PTN,SLC2A4,SLC4A7,SNAI2,SPP1,TERT,TFAM,TJP1,VCAM1,VCAN,XIAP	AKT1,Akt,Ap1,CTNNB1,ERK1/2,ESR1,JUN,Jnk,MYC,NFKB1,NFKBIA,NFkB (complex),RELA,SMAD3,SP1,STAT3,TP53,beta-estradiol
cerivastatin		chemical drug		-0.400	4.53E-10	AGTRAP,APOA1,ASS1,BMP2,CCL2,COL1A1,CTGF,F3,FN1,GPX1,HMGCR,HMGCS1,HMOX1,HSPB1,INSR,ITGB4,JUN,KLF2,MAL,MMP9,NOS2,NOS3,PLAT,PLAU,PPARG,PTGDS,PTMA,S100A8,S100A9,TGFBR3,THBD,TIE1,VCAM1	Ap1,ESR1,IL1B,JUN,LDL,Mapk,NFKB1,NFKBIA,NFkB (complex),P38 MAPK,PPARG,RELA,SP1,STAT1,STAT3,TNF,cerivastatin
bleomycin		chemical drug	Inhibited	-3.533	4.85E-10	ACTA2,BCL2,BLM,BMP1,CCL17,CCL2,CCL22,CCR1,CCR4,CEBPA,COL1A1,COL1A2,COL3A1,CTGF,CTSK,CXCR4,ELN,F2,F2R,FAS,FGFR1,FN1,FZD6,ID1,IGF1,IL18,IL4,KITLG,KLF15,MMP14,MMP2,MMP9,NDN,NR4A1,PLAT,S100A4,SDC4,SFRP1,SMAD1,SOCS2,SPHK1,SPP1,STK17B,STOM,TERT,TIMP1,TIMP2,TIMP3,TINAGL1,VWF,WNT5A	Ap1,CEBPB,CTNNB1,IFNG,IRF1,JUN,NFKBIA,NFkB (complex),PPARG,RELA,SMAD2,SMAD3,SMAD4,SMAD7,SP1,STAT1,STAT3,TGFB1,TNF,TP53,Tgf beta,bleomycin
WT1		transcription regulator		-0.228	5.16E-10	ANPEP,APC,BCL2,BTAF1,CD2AP,COL4A1,CSF1,CSF1R,CTGF,CTSV,CX3CL1,DDX3X,EPOR,EPS8,GRB10,HCFC1R1,HSPG2,IGF1,IGF2,INSR,ITGAM,JUP,KLF4,KPNA1,KRAS,LMAN1,LRP1,LSS,MDM2,MED13,MMP2,MMP9,NPHS1,NTRK2,ODC1,PECAM1,RALGPS2,SDC1,SLC35G2,SLC6A6,SMC1A,SNAI2,SQLE,SQSTM1,TERT,TIMP3,TM4SF1,ZMIZ1	Ap1,CTNNB1,Creb,ESR1,IGF1,IGF1R,JUN,NFKB1,NFkB (complex),REL,RELA,RNA polymerase II,Ras,SP1,STAT1,STAT3,STAT5A,TERT,TP53,WT1
IL5		cytokine	Inhibited	-3.304	5.60E-10	A2M,ACP5,AICDA,ANXA2,ANXA6,AOC1,ASS1,BCL2,BCL3,BCL6,CCL2,CCL22,CCR1,CD63,CD69,CIITA,CKAP4,CRELD2,CRIP1,CTSC,CXCR4,CYP1A2,DDX21,DNTTIP2,EGR2,EGR3,EIF4EBP1,ELL2,EPS8,FAM65B,FAS,FGL2,GADD45G,GALK1,GBP4,GLIPR2,HLX,HMGCR,HMMR,HSP90B1,HSPH1,IGJ,IL4,ITGAD,ITGAM,ITGAV,LFNG,LUM,MANF,MMP9,NABP1,NEK2,NFE2,NOS2,PAX5,PDK1,PDLIM1,PKIB,PMP22,PRDX4,QSOX1,RBPMS,RPN1,RRAS2,S100A4,SOCS1,SOCS2,THY1,TMF1,TNFRSF4,TNFS…	BCL6,CDKN2A,CSF2,IFNG,IL5,IRF1,Immunoglobulin,MYC,NFKB1,NFkB (complex),REL,RELA,SMAD3,STAT1,STAT3,STAT6,TP53
AKT1		kinase		-1.886	5.73E-10	ABCB1,ACTA2,ADIPOQ,ANKH,ASS1,AURKB,BAD,BAX,BCL2,BMP2,C1QC,CCL2,CD69,COL4A1,COL8A1,CST3,CTSV,CXCR4,E2F1,FAS,FOS,FOXO1,FSTL1,GCLC,HIPK3,HMGCR,HMGCS1,HMOX1,IGF2,IGFBP5,IL12B,IL4,KDR,KLF15,LAMB1,LIPA,LSS,MDM2,ME1,MMP14,MMP2,MSR1,MYB,MYH11,NDC80,NFATC2,NOS2,PCOLCE,PDGFRA,PDGFRB,PEX11A,PIK3R1,PPARG,PPP1R1B,RAMP1,SCD,SERPINF1,SLC3A2,SLC4A7,SNAI2,SPP1,TGFBR3,TIMP1,TNFSF10,VCAN,VIM,XIAP	AKT1,Akt,Ap1,CTNNB1,EGR1,ESR1,FOXO3,HIF1A,JUN,LEP,NFKBIA,NFkB (complex),PTEN,RELA,SMAD3,SP1,STAT3,TP53,beta-estradiol
E. coli serotype 0127B8 lipopolysaccharide		chemical - endogenous non-mammalian		0.611	6.48E-10	ADIPOQ,ANXA1,AQP1,BRIP1,CAV1,CCL17,CCL2,CCRL2,CD14,CELSR2,CHST7,CTGF,CXCL12,CXCL16,CXCR4,DNAJC3,EDEM1,EGR2,ELN,F2R,FAM107A,GJA1,GLUL,GMPR,GNA13,GPR123,GSTA2,HMOX1,IGF1,IL12B,IRF5,KLF2,LAMB2,LAMC1,LAMC2,LIFR,MMP3,NOS2,NOS3,NTRK2,PANX1,PCK2,PDGFB,PPP1R1B,PTGES,RSAD2,SLC16A9,SLC4A2,SLC7A11,SMAD3,STAT1,SYNM,TGFBR1,TGFBR2,TGFBR3,TLR3,TLR4,TNFRSF11B	Ap1,E. coli serotype 0127B8 lipopolysaccharide,IFNG,IL18,IL1B,IRF1,JUN,Jnk,NFKB1,NFKBIA,NFkB (complex),PPARG,RELA,STAT1,STAT3,TNF
WNT3A		cytokine		-0.156	6.49E-10	ADAM10,ADAMTS4,AXIN2,BCL2,BGN,BMP2,CDH2,CEBPA,CFD,CLEC11A,COL11A2,COL1A1,CPT1C,CTGF,CXCL12,CYR61,DCN,DDIT4,DKK1,EDN1,EGR2,EPAS1,ETV5,FMOD,FN1,GADD45G,GAS1,GATA4,GPNMB,HEY2,ID1,IGFBP5,IKZF2,IL12B,IRX3,JUN,KITLG,LEF1,MMP14,MRGPRF,NGFR,NOS2,OGN,PDGFRA,PLIN1,PMP22,PPARG,PTH1R,SFRP2,SLC7A1,SPARC,TCF3,TCF4,TERT,THY1,TIMP3,TMEM158,TMEM2,TNC,TNFRSF11B,TNXB,VCAM1,WIF1,WNT5A,XBP1	Akt,Ap1,CTNNB1,EP300,ERK1/2,FZD8,HIF1A,JUN,MYC,NFkB (complex),RB1,RELA,RUNX2,SMAD3,SP1,TCF,TCF4,TP53,WNT3A
GDF2		growth factor	Inhibited	-4.062	7.48E-10	ANKH,ANXA3,CAV1,COL1A1,CXCL12,CXCR4,EDN1,FMOD,FOS,GATA2,GJA4,HTRA1,ID1,ID3,IGF1,LYVE1,MDFI,MMP9,NGFR,NINJ1,NPY,NRP1,POSTN,PROX1,RAMP1,SELE,SEMA3B,SERPINF1,SLC3A2,SLC6A6,SMAD1,SMAD6,SOCS2,SPARCL1,SPP1	ACVRL1,Ap1,EGR1,EP300,ERK1/2,GDF2,JUN,MYC,NFkB (complex),NGF,NOTCH1,P38 MAPK,REL,RELA,RUNX2,SMAD1,SMAD3,SMAD5,SP1,STAT3,TP53
E2F1	0.339	transcription regulator		1.624	7.89E-10	ABCB1,ADIPOQ,APAF1,ATAD2,ATM,AURKB,BAD,BAX,BCL2,BMI1,BOK,BRCA1,CASP7,CASP9,CAV1,CBX5,CCNB1,CD2AP,CD9,CDKN1C,CEBPA,CKB,CRIP2,CTSB,CYB5A,DDAH2,DHFR,DNMT1,E2F1,E2F2,ECT2,EED,EGR2,EIF2AK2,EYA3,FAS,FGFR1,FGFR2,FHDC1,FHL1,FOS,FOXO1,FOXO3,H19,HELLS,HLTF,HMGB1,HMGN1,HSP90B1,ID3,IGF1,JAG2,JMY,KCNA3,KDR,KIAA0101,KIF23,MAGEF1,MCM10,MCM6,MDM2,MMP3,MSH2,MYB,NCOA3,NDC80,NPAT,NRIP1,NRP1,NUSAP1,PDK1,PIK3R1,PLK2,…	CARM1,CCND1,E2F1,E2F3,E2F4,HDAC1,JUN,MYC,NFkB (complex),RB1,SP1,TFDP1,TP53,TP63,TP73,doxorubicin
SP600125		chemical - kinase inhibitor	Activated	4.102	8.05E-10	ABCB1,ADAMTS4,ADM,ALOX5,APOE,AQP1,BAD,BAX,BCL2,CCL2,CD2AP,CD83,COL1A1,COL7A1,COL8A1,CSF1R,CTGF,CXCL16,CYR61,DDIT4,DEFB4A/DEFB4B,DKK1,DNMT1,DSG2,F3,FAS,FN1,FOS,FOSB,GATA4,HMOX1,HSPB2,IL12B,IL4,ISG15,ITGA3,ITGB4,ITGB5,JUN,LAMA5,MAP3K11,MMP3,MMP9,MTHFD2,NOS2,NOS3,NPHS1,NR4A1,P4HA2,PCK2,POSTN,PTGDS,PTGES,SCD,SELE,SH3RF1,SPP1,SSBP2,TLR4,VCAM1,XIAP	Ap1,FOS,JUN,Jnk,MAPK8,NFKB1,NFKBIA,NFkB (complex),RELA,SMAD3,SMAD4,SP1,SP600125,STAT3,TGFB1,TP53
ESR1		ligand-dependent nuclear receptor		-1.131	9.33E-10	ABCB1,ADA,AHNAK,APOA1,APOE,AQP1,ASS1,AXIN2,BAX,BCL2,BMP2,BRCA1,C1QTNF5,C3,CAPN2,CAV1,CCL2,CD69,CEBPA,CELSR2,CKB,COL8A1,CPE,CREB1,CTSB,CXCL12,DDIT4,DDX21,DMP1,E2F1,EDN1,EFEMP1,EFNA1,EPOR,ESR2,FAS,FBLN1,FOS,FST,GJA1,GLB1,GUCY1B3,H19,HMGCR,ID1,IFI27,IGF1,IGF2,IGFBP3,IGFBP5,INHBB,INSR,JUN,KLHL24,KRT19,LBP,LPL,MAPK12,MDM2,MKI67,MMP9,MTA3,MYB,NCOA3,NFYB,NGFR,NOS2,NOS3,NR1D1,PADI4,PKIB,POLA1,POR,PRSS23,…	Ap1,CREBBP,EGR1,ESR1,ESR2,JUN,NCOR2,NFKBIA,NFkB (complex),RB1,RELA,SMAD3,SMAD4,SP1,STAT3,TP53,beta-estradiol,estrogen,estrogen receptor,fulvestrant,tamoxifen
JUN	-0.531	transcription regulator	Inhibited	-2.012	9.33E-10	A2M,ABCB1,ACP5,AKAP12,AKT3,ANGPTL2,ANXA1,ANXA2,APOE,APP,AXL,BAX,BCL3,C3AR1,CAPN2,CAV1,CCL2,CD14,CD68,CHGA,COL1A1,COL1A2,CSF1,CSF1R,CTGF,CXCL16,CYGB,DKK1,DMTF1,DNMT1,EDN1,F3,FAS,FBLN5,FLNC,FN1,FOLR2,FOS,GAS6,GCLC,GJA1,GSTP1,HMOX1,IGFBP3,IGFBP4,IGFBP7,IL12B,IL7R,ITGAD,ITGAM,ITGAV,ITGB4,ITGB8,JUN,LAMP2,LBP,LMNA,MAOB,MAPK3,MCF2L,MDM2,MMP2,MMP7,MMP9,MSH2,MSR1,MYB,NOS2,NOV,NR5A2,PADI4,PKIB,PLAGL1,PLAU,…	Ap1,ESR1,FOS,JUN,MYC,NFKB1,NFKBIA,NFkB (complex),Nfat (family),PPARG,RELA,SMAD3,SMAD4,SP1,STAT1,STAT3,TGFB1,TNF,TP53
TERT	0.455	enzyme		-1.078	1.11E-09	AFAP1L1,BAX,BMI1,BTBD11,CAV1,COL5A2,CTGF,CTSC,EFEMP1,EIF5A2,ELK3,ETS1,F2R,GLB1,GNA13,GSN,HMGB1,HTRA1,IFIT1,IFIT2,IGFBP4,ISG15,ITGAV,JUP,KRT19,MMP14,MMP2,MMP3,MMP9,MX1,NOS3,PCDHGC3,PDGFC,PLOD2,PRSS23,PTGS1,SASH1,SMAD3,SPON1,SPP1,SSR3,TBX3,TERT,UBASH3B,VIM,XBP1	Ap1,CTNNB1,EGR1,FOS,JUN,MYC,NFkB (complex),NOS3,P38 MAPK,RNA polymerase II,RUNX2,SMAD3,SP1,SRC,STAT1,STAT3,TCF,TCF4,TERT,TP53
carbon tetrachloride		chemical toxicant	Inhibited	-2.914	1.46E-09	ACTA2,APOA1,APOE,ASS1,BAX,BCKDHA,CASP7,CCR1,COL1A1,COL1A2,COL3A1,CTGF,CYP1A2,DES,DHFR,FGG,FN1,FOS,GCLC,GPX4,GSTP1,HMOX1,HSPB1,IGF1,IGFBP5,IGFBP6,JUN,KDR,MAPK3,ME1,MMP2,MMP9,NDRG2,NOS2,NR4A1,ODC1,PDGFB,PDGFC,PDGFD,PDGFRA,PDGFRB,PECAM1,PPARG,RAB13,RBP1,RGN,S1PR2,SKIL,SMAD1,SMAD2,SMAD3,SPHK1,SPP1,TF,TGFBR1,TGFBR2,TIMP1,TIMP2,TIMP3,VCAM1	Ap1,CEBPB,CTNNB1,JUN,NFKBIA,NFkB (complex),P38 MAPK,PPARG,RELA,SMAD2,SMAD3,SMAD4,SMAD7,SP1,STAT3,TGFB1,TNF,TP53,Tgf beta,carbon tetrachloride
Immunoglobulin		complex	Activated	2.740	1.48E-09	ADM,AICDA,ANPEP,APP,BCL2,BCL3,BCL6,BLVRB,C3AR1,CCL2,CD69,CD83,CDK6,CDKN1C,CHN2,CIITA,CRISPLD2,CSF1,CSF1R,CTSZ,CXCL9,DEFB4A/DEFB4B,DYSF,EGR2,EIF2AK2,ENTPD1,ETS2,EXT1,F3,FAS,FCGR1A,FCGR3A/FCGR3B,FOS,FOSB,GMPR,HCK,HMOX1,IGJ,IL12B,IL4,KLF4,KLRC1,LAG3,MMP2,MMP9,MPO,MZB1,NAMPT,NOS2,NOS3,PAX5,RAB31,RSAD2,S100A12,S100A8,S100A9,SIRPA,SLC25A37,SOCS5,STAB1,TIMP1,VCAM1,VCAN,XBP1,ZBTB16	CEBPB,IFNG,IL10,IL4,IL6,IRF1,Immunoglobulin,JUN,NFKB1,NFKBIA,NFkB (complex),REL,RELA,STAT1,STAT3,STAT6
ANGPT2		growth factor		-1.738	1.61E-09	ADA,AGTR1,APIP,AXIN2,BCL2,C1R,CD68,CDC27,CFB,COL1A1,COL1A2,COL3A1,CWC22,CYBA,EDN1,ETS1,FAS,FKBP10,FKBP2,FN1,GATA4,GATA6,HDAC5,HMGCS1,HMOX1,HSPA1A/HSPA1B,HSPB2,KIF1C,LIG4,MAPK12,MGMT,MGST1,MMP2,MMP7,MMP9,NOS3,OLR1,P4HB,PDGFRB,PDIA5,PGAP1,PLAU,POLA1,POSTN,PROS1,PTGES,RBM14,SERPING1,SOCS7,TCN2,TEK,TGFBR2,TLR3,TNIK,TOP1,VCAM1,VCPIP1,VIM	ANGPT2,Ap1,CREBBP,IL1B,JUN,Jnk,NFKB1,NFKBIA,NFYC,NFkB (complex),NR3C1,NR3C2,PPARG,REL,RELA,STAT3,TNF,aldosterone
CD40LG		cytokine	Activated	2.318	1.82E-09	AICDA,AKAP13,ALCAM,ANXA6,ASCC3,BAX,BCL2,BCL6,CCL17,CCL2,CCL22,CCR1,CCR7,CD1D,CD63,CD69,CD83,CDK6,CFP,CIITA,CSF1,CTGF,CTSC,CXCR3,CXCR4,E2F2,EBI3,EIF2AK2,F3,FAS,FOS,FOSB,FSCN1,GZMB,HLA-DQA1,HSPA1A/HSPA1B,ID3,IFI44,IFIT1,IFIT2,IFIT3,IL12B,IL7R,IPO8,ISG15,ITGA4,ITGAM,JUN,KIF2A,LAMP3,LIG4,LMAN2,MARCKSL1,MED1,METAP1,MMP14,MPHOSPH9,MRE11A,MSH2,MX1,NAMPT,NCOA3,NINJ1,NOS2,PLAU,PMAIP1,POLA1,PREPL,PRKDC,PVR…	CD40,CD40LG,IFNG,IL10,IL4,IRF1,JUN,NFKB1,NFKBIA,NFkB (complex),PPARG,RELA,STAT1,STAT3,STAT6,TNF
actinomycin D		chemical drug	Activated	2.785	1.99E-09	ADM,ALB,APOA1,APP,ASS1,BAX,BCL2,BRCA1,CAV1,CCL2,CDH2,CLEC11A,COL1A2,CTGF,CYR61,EDN1,EPAS1,ETS1,F3,FADD,FAS,FGB,FGFR1,FLNA,FN1,FOS,GSTP1,GUCY1B3,HMOX1,IGFBP4,IGFBP5,IL7R,ITPR3,JMY,JUN,LPL,LTB4R,MAOA,MDM2,MMP2,MMP3,NOS2,NPY,NTRK2,PAPPA,PLAU,PMAIP1,PTGIS,PTH1R,ROCK2,RRM2B,SDC3,SELE,SKIL,SLC30A1,SLC40A1,SPHK1,SPP1,TBC1D10A,TF,TRAF1,XIAP	Akt,Ap1,CTNNB1,EGR1,ESR1,HIF1A,JUN,Jnk,NFKB1,NFKBIA,NFkB (complex),PPARG,RELA,SMAD3,SP1,STAT3,TNF,TP53,actinomycin D
PTEN		phosphatase		0.445	2.54E-09	ABTB1,ACAA1,ACOX1,ADIPOQ,ADM,ANXA1,AURKB,BAX,BCL2,BCL3,BDKRB1,C3,CASP7,CCNB1,CCR7,CDH5,CDK6,CFD,CNN3,CSRP1,CTSB,CTSV,CTSZ,CXCR3,CXCR4,CYP27A1,DEFB4A/DEFB4B,DHFR,EDN1,EED,EGR2,EIF4EBP1,EPAS1,ETS1,ETV3,F3,FAS,FES,FOS,FOXO1,FOXO3,GMDS,GPX3,HDAC5,HMGCR,HSPA1A/HSPA1B,IFNGR2,IGF2,IGFBP3,IGFBP5,IGFBP6,ISG15,ITPR3,KDR,KLHL24,KRT19,MAPKAPK3,MDM2,MKI67,MME,MMP14,MMP2,MMP23B,MMP3,MMP9,MXD4,NEU1,NGFR,NOS2,NR…	AKT1,Akt,Ap1,CTNNB1,ESR1,HIF1A,IGF1,NFKB1,NFKBIA,NFkB (complex),PPARG,PTEN,RELA,SP1,STAT3,TNF,TP53
NR3C1	0.428	ligand-dependent nuclear receptor		-0.301	2.61E-09	A2M,ABI1,ADM,ANGPTL4,ANXA1,APOE,APP,AQP1,ATP6AP1,BARD1,BAX,BCKDHA,BCL2,BCOR,BHLHE40,BMP2,BOK,BRAF,BRCA1,BRWD1,C1QTNF1,C1QTNF7,C1R,C4A/C4B,CAPN2,CARD10,CASP7,CASP9,CAV1,CCL2,CD69,CD83,CDKN1C,CEBPA,CKAP2,CLDN5,CYP27A1,CYP3A4,CYR61,DBT,DDIT4,EDN1,EFNA1,ELMOD2,F2R,F3,FADD,FAM89B,FGD4,FKBP5,FN1,FOS,FOXO1,FOXO3,GAS1,GEM,GLUL,GPX1,GPX3,GRIA4,GSTP1,HSD11B2,IFIT2,IGF1,IL12B,IL18,IL7R,INSR,ISG15,JADE1,JUN,…	AR,Ap1,CTNNB1,ESR1,FOXO3,JUN,NFKB1,NFKBIA,NFkB (complex),NR1I2,NR3C1,NR3C2,PPARG,RELA,SP1,STAT3,TP53,beta-estradiol,corticosterone,dexamethasone,glucocorticoid
15-deoxy-delta-12,14 -PGJ 2		chemical - endogenous non-mammalian		0.517	3.19E-09	ACTA2,ADAMTS4,AGTR1,BAX,BCL2,BRCA1,CASP9,CCL2,CCNB1,CIITA,COL1A1,COL1A2,CTGF,CTSB,CXCL9,E2F1,E2F2,FN1,FOS,GCLC,GSN,GSTP1,HMOX1,HSPB1,HTRA3,IL4,ITGAM,JUN,KDR,KLF4,LAMP1,MMP3,MMP9,MPO,MSR1,MXD1,MYB,MYH11,NOS2,NOS3,PARP1,PDGFRA,PLAU,PPARG,PTGES,REL,SELE,SLC2A4,SOCS1,SP1,SPP1,STAT1,TBXAS1,VCAM1,XIAP	15-deoxy-delta-12,14 -PGJ 2,Ap1,CEBPB,HIF1A,IL6,JUN,NFKB1,NFKBIA,NFkB (complex),PI3K (complex),PPARG,REL,RELA,SP1,STAT3,TNF
ADRB		group		-0.753	3.29E-09	ADAMTS4,ANGPTL4,ANXA5,AXL,BAD,BAX,BHLHE40,BOK,BRCA2,CD68,CDK6,CYP51A1,DDIT4,E2F1,ELTD1,FAS,FOS,GATA4,HMGCS1,HMOX1,HSD3B7,IFIT3,JUN,KLF4,KLHL6,LSS,MMP9,NEK2,NOD1,NOS2,NR4A1,OASL,PDGFB,RBL2,RSAD2,SDPR,SLC40A1,SLC7A11,SLC9A3R2,SMAD6,SMC1A,SQSTM1,TEK,TRAF1,WEE1,YPEL3	ADRB,Ap1,FOS,HIF1A,JUN,MAPK1,MAPK14,NFkB (complex),P38 MAPK,RELA,Ras,SP1,STAT1,STAT3
SMAD7		transcription regulator	Activated	3.256	3.49E-09	ACTA2,ACVR1,ADAMTS2,BGN,BMP2,CCL2,CCNB1,CDH2,COL1A1,COL1A2,COL3A1,COL6A1,COL6A3,CTGF,DCN,EFEMP1,FAS,FN1,FST,GAS6,HMOX1,IL12B,ITGA7,ITGBL1,MATN2,MMP2,MMP9,NID2,NOS2,PLAT,SCD,SEMA3F,SMAD3,SP1,TAGLN,TERT,TGFBI,TGFBR1,TGFBR2,TIMP1,TIMP3,TPM2,XIAP	Ap1,CEBPB,CTNNB1,JUN,NFkB (complex),P38 MAPK,SMAD1,SMAD2,SMAD3,SMAD4,SMAD7,SP1,STAT3,TGFBR1
advanced glycation end-products		chemical - endogenous mammalian		-0.036	3.60E-09	BAD,BAX,BCL2,BSG,CCL2,CLDN5,CTGF,CXCL12,DDAH2,F2R,FN1,FOXO1,GJA1,KLF2,MKI67,MMP9,NOS2,PDGFB,PTGES,SERPINF1,SPP1,VCAM1	Akt,Ap1,CTNNB1,ERK1/2,ESR1,HIF1A,JUN,MYC,Mapk,NFKB1,NFKBIA,NFkB (complex),RELA,SMAD3,SP1,STAT3,TP53,advanced glycation end-products,nitric oxide
mir-223		microRNA		-1.221	3.85E-09	ABCB1,ACTA2,ALCAM,AMPD3,ATM,BST1,C7,CD180,CD34,CLEC4E,CSF1,CYB5A,E2F1,EGR2,EGR3,ELANE,FCER1A,FGL2,IGF1,IL1RN,LEF1,LPL,LY96,MCTP2,MYO1D,NDRG2,PADI4,PARP1,PGAP1,POSTN,PRTN3,PURB,RASGRP4,S100A9,SLC11A2,SLC29A1,SLC2A4,SLC40A1,STMN1,TGFBI,TLR4,TOB1	Akt,Ap1,CTNNB1,Creb,ESR1,HIF1A,IGF1R,JUN,NFkB (complex),RELA,STAT5A,TP53,mir-223
Jnk		group	Inhibited	-2.855	4.00E-09	A2M,ACTA2,ANXA5,APP,ATF2,BAX,BRCA1,CCL2,CCL22,CCR7,CD209,CD69,CD83,CDH2,COL1A1,COL3A1,CRIP2,CTGF,CXCL12,CXCL6,CXCR4,DKK1,DNMT1,EDN1,F3,FAS,FN1,FOS,GATA6,GJA1,HMOX1,IGF1,IL12B,ITGA4,JUN,MAP3K11,MMP14,MMP2,MMP3,MMP9,MSH2,NOS2,NR4A1,PDGFB,PLAT,PLAU,POSTN,PTGES,S100A12,SELE,SNAI2,TERT,TGM2,VCAM1,VCAN	Akt,Ap1,CTNNB1,ERK1/2,HIF1A,IL1B,JUN,Jnk,MYC,NFKB1,NFKBIA,NFkB (complex),P38 MAPK,REL,RELA,SMAD3,SP1,STAT3,TP53
COL4A3		other		1.067	4.18E-09	COL1A1,COL1A2,COL3A1,COL4A1,COL4A2,COL4A5,CTGF,FN1,ITGB3,LAMB1,LAMC1,MMP14,MMP2,MMP9,TIMP1,TIMP2	Ap1,COL4A3,CTNNB1,HIF1A,ITGAV,ITGB3,JUN,NFKB1,NFKBIA,NFkB (complex),REL,RELA,SMAD3,SMAD4,STAT3,TP53,VEGFA
FOXM1		transcription regulator		-0.473	6.46E-09	ANXA1,ATF2,AURKB,AXIN2,BRIP1,BUB1B,CAV1,CCNB1,CDH2,CENPB,CENPE,CENPF,CXCL12,CXCR3,FOXF1,GCG,GLB1,HSD11B2,IGF1,KDR,LEF1,MMP2,MMP9,NEK2,PECAM1,PLK4,PRC1,SNAI2,STMN1,TGFBR2,TJP1,TOP2A,VCAN,VIM	Ap1,CCND1,CDKN1A,CTNNB1,Creb,E2F4,ERK,FOXM1,FOXO1,HIF1A,JUN,MMP9,NFKB1,NFkB (complex),NOTCH1,RB1,RELA,SP1,STAT3,TP53,VEGFA,Vegf
triamcinolone acetonide		chemical drug		0.934	6.51E-09	AKAP13,ALDH5A1,ANGPTL4,AQP1,AQP3,ATP11B,BAX,BCL2,BHLHE40,BMP2,CAPG,COL13A1,DGKE,DGKH,DYRK3,E2F2,ELK3,ERG,FGFR2,FKBP5,FOS,FOXO3,GAS1,HCK,IGFBP3,IGFBP4,JUN,KCND1,KLF15,KLF9,LSP1,MDFI,MXD4,MXRA5,MYOC,NEK7,NFATC3,NOS2,NR3C1,PALLD,PDIA5,PEX13,PLAU,PLK2,PRF1,SCD,SCG2,SEMA6A,SFRP2,SLC31A2,SLC4A7,SOCS2,SPP1,ST8SIA4,TACC2,TKTL1,TRIB2,TSC22D3,VLDLR,VWF,ZBTB16	CREBBP,CTNNB1,EP300,ESR1,FOXO1,JUN,NFkB (complex),NOTCH1,NR3C1,NR3C2,PARP1,PPARG,RELA,STAT3,TP53,Vegf,triamcinolone acetonide
methotrexate		chemical drug		-0.810	7.15E-09	ABCD1,ACAA1,ACO1,ACOX1,ACSS2,ADORA3,ALB,ANKH,ANXA4,ASS1,C1QB,C1R,C2,C3,C7,CCL2,CES1,CFB,CFH,CLEC11A,CLN8,COL4A1,CSF1,CTSV,CXCL12,DHFR,ENTPD2,EPAS1,FAR1,FAS,GSN,HMGCS1,HMOX1,ID1,IGFBP3,IGFBP5,IL18,IL4,INSR,ITIH4,LBP,LPL,LY96,MASP2,MDM2,NOS2,NR3C1,NXN,PBX1,PCYT1A,PLD2,PRKCB,S100A11,SCD,SDS,SEPP1,SERPING1,SLC27A2,SLC31A2,SPP1,TIMP3,TLR3,TNFRSF11B,TOB1,TTR,VCAM1,ZBTB43	Akt,Ap1,CEBPB,CTNNB1,HIF1A,IL1B,IL6,JUN,NFKB1,NFKBIA,NFkB (complex),PPARG,RELA,STAT3,TNF,methotrexate,nitric oxide
IL1A		cytokine	Inhibited	-2.494	7.73E-09	ADAMTS1,ADAMTS4,ALDH1A1,APOD,APP,ASIC2,BCL2,BCL3,CCL2,CD83,CSF1,CXCL12,CYP1A2,CYP3A4,CYR61,DEFB4A/DEFB4B,FAM89B,FAS,FGFR1,FOS,HMOX1,HSPG2,IFNGR2,IGF1,IGFBP5,IL12B,IL18,IL1RN,IL32,IL4,ITGA5,ITGAV,ITGB3,JAM2,JUN,KITLG,MCAM,MED1,MMP14,MMP2,MMP3,MMP9,NOS2,NPY,NR2F2,NR3C1,PDGFB,PLAU,PPARG,PTGES,RBL2,S100A12,S100A8,S100A9,SELE,SPARC,SPP1,TNFRSF11B,VCAM1,WNT5A	Ap1,CEBPB,IFNG,IL1A,IL6,IRF1,JUN,MYD88,NFKB1,NFKBIA,NFkB (complex),PPARG,RELA,STAT1,STAT3,TNF
KITLG	1.330	growth factor		-1.926	8.40E-09	ALOX5,AXL,BCL2,BLVRB,BMP1,CCL2,CCL22,CD14,CD68,CEBPA,CREG1,CSF1,CSF3R,CTGF,CX3CL1,CXCR4,DHCR24,ELANE,EPHB4,EPOR,ETF1,FGFR1,FOS,GAS6,GCC2,GJA1,HCK,HMOX1,IGFBP3,IL18,IL1RN,IL4,ITGAV,ITGB3,KDR,KLHL24,LTC4S,MAPK11,MARCO,MME,MMP2,MPO,MYB,NOS3,NR3C1,OSBPL1A,PAX6,PIK3IP1,PRKCB,PRTN3,PTPRR,RAB4A,SHC1,SNAI2,SOCS1,TCF3,TERT,TNFRSF1A,TPH1,TPSAB1/TPSB2,TSC22D3,UCP2,WEE1,ZNF207	Ap1,CEBPB,ERK1/2,IL6,IRF1,IRF8,JUN,KITLG,MYC,NFKB1,NFKBIA,NFkB (complex),PTPN11,REL,RELA,Ras,SMAD3,SP1,SPI1,STAT1,STAT3,STAT5A,TP53
COL18A1	-1.390	other	Activated	2.518	9.07E-09	APC,BAD,BCL2,CCL2,CD34,CDH5,CHGA,DDIT4,EDN1,EFNA1,EPHB1,EPHB4,ETS1,F2R,F3,FGFR1,FN1,FOS,ID1,ID3,IL18,ITGAV,ITGB3,JUN,KDR,MAPK1,MMP2,NOS2,NRP1,PECAM1,PLAU,STAT1,TNFRSF1A,VWF	Ap1,COL18A1,CTNNB1,EGR1,ERK,FOS,HIF1A,ITGB1,JUN,MYC,NFkB (complex),P38 MAPK,RELA,SP1,SRC,STAT1,STAT3,VEGFA
N-nitro-L-arginine methyl ester		chemical drug		-1.222	9.32E-09	ACO1,ADIPOQ,ADM,AGTR1,BAX,BCL2,BGN,CCL2,CD68,CD83,COL1A2,COL3A1,CSF1,CTGF,CYBA,FAS,FN1,GJA1,HMGCR,HMOX1,IL12B,ITGAV,ITGB3,MAP1B,MMP9,NOS2,NOS3,OLR1,PDK4,SELE,TIMP1,TLR4,VCAM1	Ap1,CEBPB,FOXO1,HIF1A,IL6,JUN,N-nitro-L-arginine methyl ester,NFKB1,NFKBIA,NFkB (complex),NOS2,P38 MAPK,PPARG,RELA,SMAD3,SMAD4,SP1,STAT3,TGFB1,TNF,TP53
hydrocortisone		chemical - endogenous mammalian		-0.532	1.04E-08	ACO1,ADM,BCLAF1,BDKRB2,BRCA1,BRCA2,CCL17,CCL2,CD163,CEBPA,CFD,CXCR4,CYP3A4,FAS,FN1,GLUL,GPR153,IGF1,IGFBP3,IGFBP4,IGFBP5,IGFBP6,IGFBP7,IL4,ITGAM,LPL,LY75,NOTCH4,NPY,NR3C1,NTRK2,NUSAP1,PPARG,PROX1,PTGS1,PTPN4,S100A8,SELE,SEMA6A,SMO,SP1,STX1A,TNFRSF11B	AGT,Ap1,CEBPB,CTNNB1,ESR1,HIF1A,IGF1,IL6,NFKB1,NFKBIA,NFkB (complex),NR3C1,PPARG,RELA,SP1,STAT3,TNF,TP53,dexamethasone,hydrocortisone
TGFBR2	-0.495	kinase	Inhibited	-2.014	1.18E-08	ACTA2,ANGPTL4,BGN,BHLHE40,CD14,CDH2,CDHR1,COL1A1,COL1A2,COL4A6,CTGF,CXCL6,DSG2,DYRK2,FMOD,FN1,FST,GATM,GJA1,GJB6,JUN,JUP,KCNJ8,KDR,KRAS,LBR,MAP3K11,MMP2,MMP3,MMP9,MPHOSPH9,NFIB,NOS3,NRP1,PAX9,PDGFB,PLAGL1,PTH1R,RBL2,SKIL,SMAD1,SMAD3,SPARC,SPP1,SVEP1,TAB2,TAGLN,TGFBR1,TGFBR2,THBD,TIMP1,TNFRSF11B,WDFY3,ZMIZ1,ZNF365	Ap1,CEBPB,CTNNB1,JUN,NFkB (complex),SMAD2,SMAD3,SMAD4,SMAD7,SP1,TGFB1,TGFB3,TGFBR2,TP53,Tgf beta
17-alpha-ethinylestradiol		chemical drug		-1.987	1.18E-08	ABCC3,APOE,AQP3,BCAT1,BCL3,C1QB,C1QC,C3,CCR1,CCR4,CCR7,CD5L,CD68,CFP,CKB,CNOT4,CSF1R,CXCL6,CXCR3,EMR1,ESR2,FBLN2,FOS,IGF1,INHBB,INPP5A,ISYNA1,JUN,KRT19,LIFR,MANF,MARCO,MMP9,NOS3,ODC1,PRTN3,PTGDS,SESN1,SHBG,SLC40A1,SLC4A2,SOCS1,SPOCK2,TNFSF8,UHMK1,VCAM1	17-alpha-ethinylestradiol,CEBPA,CEBPB,IFNG,IL6,IRF1,JUN,NFKB1,NFKBIA,NFkB (complex),PPARG,RELA,STAT1,STAT3,TNF,lipopolysaccharide
CDKN1A		other		-1.615	1.19E-08	ACTA2,ANLN,APP,ASPM,ATAD2,ATRX,AURKB,BAX,BCL2,BRCA1,BUB1,BUB1B,CCL2,CCNB1,CENPF,CIT,CPA3,CTGF,CTSB,CTSK,CYR61,DLGAP5,FAS,FN1,GLB1,GRN,HJURP,HSPA1A/HSPA1B,IL1R1,IL32,ITGAM,ITGAV,ITGB3,ITGB5,KIAA0101,KNTC1,LBR,LGALS3BP,LUC7L3,MCM6,MIS18BP1,MKI67,MMP3,MMP9,NUSAP1,PBK,PHGDH,PLK2,PRC1,PSAP,RACGAP1,RBL2,SHC1,SMC2,SMC4,STMN1,TCN2,TERT,TOP2A,TUBB4A,UBE2S,WDHD1	Ap1,CDKN1A,E2F1,E2F4,HDAC1,JUN,Jnk,MYC,NFkB (complex),P38 MAPK,RB1,RELA,SP1,STAT3,TFDP1,TP53,TP63,TP73
HTT		transcription regulator	Inhibited	-4.186	1.22E-08	ACKR1,ACTA2,ADAM23,ADAMTS2,ADAMTS4,AGRN,AKAP12,APOA1,APP,AQP1,ASGR1,ATP2A2,ATP8A1,B3GNT2,BAIAP2,BASP1,BCL11B,BCL3,BCL6,BHLHE40,BMP1,C1QTNF3,C1R,CBX5,CD9,CEBPA,CIT,COCH,COL16A1,COL18A1,COL4A1,COL4A2,COL6A1,COL6A3,CORO2B,COX4I2,CPSF2,CREB1,CSF1R,CTTN,CX3CL1,CYFIP2,CYP51A1,DBP,DCN,DKK3,DNAJC3,EBF1,EGR2,EMP3,FGFR1,FHL1,FN1,FOS,FXYD6,GABRD,GADD45G,GCLC,GLUL,GPC1,GPX3,GRK5,GSN,GSS,HIVEP2,HMGCR,HMGCS1,H…	APP,Ap1,BDNF,CEBPA,CEBPB,CREB1,CTNNB1,Ca2+,EGR1,ELK1,FOXO1,HTT,Ins1,Insulin,NFATC3,NFKBIA,NFkB (complex),NR3C1,PPARA,PPARG,RELA,SP1,STAT3,TP53
TLR4	-0.503	transmembrane receptor		-1.178	1.25E-08	ADM,APP,ARID5A,ATM,BATF,BBX,BCL2,C3,CASP7,CCL2,CD14,CD163,CDK6,CFB,CTSK,CXCL6,CYR61,DAB2,DEFB4A/DEFB4B,DLL4,EBI3,EDN1,EFNA1,F3,FAS,FGL2,GADD45G,HMGB1,HMOX1,HTRA1,IFIT2,IFIT3,IL12B,IL18,IL4,ISG15,ITGAM,LRRK2,LTC4S,MARCO,MERTK,MMP9,MX1,NOS2,NOS3,OASL,PLAGL1,PLAT,PLK2,PPARG,PTGES,RBL1,REL,RGS1,RGS18,RILPL1,RSAD2,RXRA,SELE,SLC6A12,SOCS1,SPP1,STAT1,TCF4,TLR3,TLR4,TNFSF10,TNFSF8,TRAF1,TREM1,TREM2,TSC22…	Ap1,CEBPA,IL1B,JUN,MYD88,NFATC1,NFATC2,NFATC3,NFKB1,NFKBIA,NFkB (complex),RELA,STAT1,STAT3,STAT5A,TLR4,lipopolysaccharide
SPI1		transcription regulator		-1.300	1.32E-08	ARID3A,BAX,C1QC,CCL17,CCL22,CCR7,CD14,CD180,CD1D,CD209,CD68,CEBPA,CHI3L1,CIITA,CSF1,CSF1R,CSF3R,CTSK,DAB2,DDX21,E2F1,ELANE,EMR1,ETS2,FCER1A,FCGRT,FES,FOS,FUT7,GATA2,GPX1,ID3,IL12B,IL18,IL1RN,IL4,IL7R,ISG15,ITGA4,ITGA5,ITGAM,JUN,LIMD1,MME,MMP2,MYB,NIP7,NOS2,PRTN3,SPP1,TLR4,TREM1,TUBA3C/TUBA3D	Ap1,CEBPB,FOS,IL1B,IL6,IRF1,IRF8,IRF9,JUN,NFKB1,NFKBIA,NFkB (complex),PPARG,RELA,RNA polymerase II,SP1,SPI1,STAT1,STAT3,TNF
MTPN	0.982	transcription regulator	Inhibited	-2.057	1.34E-08	ANXA1,APOD,BAX,BCL2,CASP7,CASP9,CCNB1,CEBPA,COL1A1,COL1A2,COL8A1,CP,EDN1,FADD,FAS,FBLN1,FN1,FOS,GAS6,IGF1,JUN,MMP3,MTPN,PLAT,S100A10,S100A8,SPARC,SPP1,TAGLN,TNFRSF1A,TNFSF10,VCAM1	JUN,MTPN,NFKB1,NFKBIA,NFkB (complex),REL,RELA,STAT3,TP53
poly rI:rC-RNA		chemical reagent		0.890	1.39E-08	ABCE1,ADAM10,AGRN,ANXA1,ARID5A,AXL,BAX,BCL2,C2,C3,CASP7,CCL17,CCL2,CCR7,CD14,CD209,CD69,CD83,CFB,CHN1,CX3CL1,CXCL9,CXCR3,CXCR4,DEFB4A/DEFB4B,DLL4,EBI3,EDN1,EIF2AK2,ELMOD2,ETNK1,FAS,FCGR1A,FN1,FOS,HSPB2,IFI27,IFIT1,IFIT2,IFIT3,IGF1,IGFBP6,IL12B,IL21,IL32,IRF5,ISG15,ITGA5,ITGAM,JUN,KLF4,KMO,KRT19,LIMK1,LPL,MARCO,MMP3,MMP9,MSR1,MX1,NAMPT,NOS2,NR4A1,NUP153,OAS1,OAS2,OASL,OLR1,PCK2,PLAU,PLCG1,PMAIP1,P…	IFNG,IL1B,IRF1,IRF3,IRF8,IRF9,Interferon alpha,JUN,NFKB1,NFKBIA,NFkB (complex),RELA,STAT1,STAT2,STAT3,poly rI:rC-RNA
LEP		growth factor	Inhibited	-2.599	1.47E-08	ABCC3,ACO1,ACOX1,ADIPOQ,ALDOB,ANGPTL4,APOA1,APP,APPL1,AQP3,ASL,ASS1,ATP2A2,BAX,BCL2,CAV1,CCL2,CD14,CD63,CD68,CFD,COL1A1,COL3A1,COL4A1,CYB5A,CYBA,CYR61,DLL4,EDN1,EGR2,ELOVL5,ELOVL6,EMR1,ESR2,F3,FAS,FGFR1,FGFR2,FOS,FOXO3,GCG,GCLC,GPX1,HEY2,HMGCR,IGF1,IGFBP3,IL12B,IL1R1,IL1RN,IL4,ITGAM,JUN,LIFR,LIPA,LPL,LTC4S,MDM2,MMP14,MMP19,MMP2,MMP3,MMP7,NAMPT,NOS2,NOS3,NPR1,NPY,NR3C1,OPLAH,PECAM1,PLAT,PLIN1,PNPL…	CEBPA,CEBPB,CREB1,FOXO1,IL6,Ins1,Insulin,LEP,LEPR,NFKB1,NFKBIA,NFkB (complex),PPARA,PPARG,RELA,SP1,STAT3,STAT5A,STAT5B,STAT6,TNF
paraquat		chemical toxicant		0.961	1.61E-08	AMN,APOA1,BAD,BAX,COL1A1,CTGF,DIP2B,ELN,EMR1,FAS,FN1,GCLC,GPX1,GSTP1,HMOX1,ITGAM,ITGB8,KCNMA1,KIF1B,KLF2,KLHL15,LAMC2,LIFR,LPIN2,LRP4,MBOAT2,MMP3,MMP9,NFAT5,NFIB,NIPBL,NR4A1,PMAIP1,SLC7A11,SNCA,STRBP,TIMP1,UBXN7,ZBTB44	Ap1,CAT,ETS2,FOS,HIF1A,JUN,Jnk,NFE2L2,NFKBIA,NFkB (complex),PI3K (complex),RELA,SOD1,SP1,STAT1,STAT3,TP53,paraquat
LEPR		transmembrane receptor		0.724	1.70E-08	ACOX1,ACTA2,ADIPOQ,ANGPTL4,ANXA5,APOA1,APOE,BCL2,CD63,CD68,COL1A1,COL4A1,EIF4EBP1,EMR1,FN1,FOS,GADD45G,GATA4,HMGCR,IGF1,IGFBP3,IL1RN,IPO8,ITGAM,LGMN,LPL,MMP14,MMP19,MMP2,MMP3,MMP7,NFATC3,NOS2,NPY,NUP160,PPARG,REPIN1,RETN,RNASET2,SLC2A4,SMARCD3,SNAP25,SOCS2,STK17B,TGFBR2,TIMP1,TIMP3,TNFRSF4,TSC22D3,UCP2	ADIPOQ,Ap1,CEBPA,CEBPB,IL1B,Ins1,JUN,LEP,LEPR,NFKB1,NFKBIA,NFkB (complex),PPARA,PPARG,RELA,SP1,STAT3,TNF
E. coli B4 lipopolysaccharide		chemical toxicant	Inhibited	-2.671	1.94E-08	AMPD3,APAF1,AQP1,BAD,BAX,BAZ1A,BCL2,C1QB,CASP7,CASP9,CCL2,CD83,CLEC14A,CSF1,CXCL6,CXCL9,CYP27A1,ELF1,ETNK1,F13A1,F3,F5,FADD,FAS,FBLIM1,FCGR1A,FGL2,FOSB,GADD45G,GBP4,GPNMB,HMOX1,IFIT3,IL12B,IL1R1,IL1RN,IL33,IL4,IRG1,KIF20B,KLHL6,KMO,NOS2,PDCD1,PPP1R1B,PROS1,PTGES,RAB20,RAB7B,RHBDF2,RHOC,RSAD2,SELE,SIKE1,SLC6A12,SNCA,SOCS1,ST6GALNAC2,STAB1,TF,TLR4,TNFRSF1A,TNFRSF4,TNFSF10,TNFSF8,TOLLIP,TRAF5,TSPO,T…	E. coli B4 lipopolysaccharide,IFNG,IL10,IL1B,IRF1,JUN,NFATC2,NFKB1,NFKBIA,NFkB (complex),RELA,STAT1,STAT3,TLR4
SRF		transcription regulator		-0.599	2.12E-08	A2M,ACTA2,ACTG2,AKAP12,ANKRD6,BATF,BCL2,BICC1,BMP2,CD177,CENPB,CNN1,CPA3,CSRP1,CSRP2,CTGF,CXCR4,DES,DMD,DSTN,EGR2,EGR3,ELANE,ETS1,EYA3,FAM63B,FHL1,FLNA,FOS,FOSB,FST,GADD45G,GATA4,GSN,HEATR5B,HES6,HIPK1,HSPG2,IGF1,IL4,ITGA9,JUN,LMCD1,LMOD1,LPL,LRP1,LRP4,MAPK13,MCF2L,MGAT4A,MGST1,MMP9,MYB,MYH11,MYL9,MYO1E,NCOA7,NFATC2,NR4A1,PDE2A,PDLIM7,PGLYRP1,PKHD1L1,PLA2R1,PRG3,PRTN3,PTGR1,PTMS,RAMP1,RBBP6,RFX5,…	Ap1,ELK1,FOS,Hdac,JUN,MKL1,MKL2,MYC,NFkB (complex),PRRX1,PTK2,RELA,SMAD3,SRF,STAT3
EPO		cytokine		-0.874	2.18E-08	ANK1,APOBR,BAX,BCL2,BCL3,BCL6,BLM,BLVRB,CREG1,CTSK,CTSZ,CXCL12,CXCR4,DES,DHCR24,DYRK3,EDN1,EPOR,ETF1,FAS,FOS,FOSB,GATA2,GATA4,GBA,GCC2,GLUL,HMGB1,HMGN1,IGF2,IL18,ITGA4,JUN,KLHL24,KMT2A,L3MBTL1,MAN2A1,MMP2,MPO,MTF2,MYB,NFE2,NFIB,NOS3,NR3C1,NUPR1,OSBPL1A,PAX6,PBXIP1,PDLIM2,PIK3IP1,PRKCB,PTPRB,RAB4A,ROCK2,SELE,SLC11A2,SLC24A1,SOCS1,SOCS2,SPP1,TF,TIE1,TJP1,TLR4,TNFRSF11B,TNFSF10,TOP1,TPH1,TSC22D3,UCP…	Akt,Ap1,CTNNB1,EDN1,EPO,HIF1A,JUN,NFKB1,NFKBIA,NFkB (complex),PPARG,RELA,SP1,STAT3,TNF,nitric oxide
CR1L		other	Activated	4.202	2.19E-08	BGN,C3,COL15A1,COL18A1,COL1A1,COL1A2,COL3A1,COL4A1,COL4A2,COL6A1,COL6A3,COL8A1,CTGF,FBN1,LUM,MGP,TNC,TNFRSF1A	Ap1,CR1L,ERK,IL4,JUN,Jnk,NFkB (complex),P38 MAPK,RELA,SP1,STAT1,STAT3,STAT6
ramipril		chemical drug	Activated	3.500	2.29E-08	ACE2,COL1A1,COL1A2,COL3A1,COL4A1,COL4A2,COL4A5,CTGF,FN1,LAMB1,LAMC1,MMP2,MMP9,TIMP1,TIMP2,TLR4
cigarette smoke		chemical toxicant		-1.215	2.34E-08	ACTA2,ADM,BCL2,CCL2,CKB,COL4A2,CYP1A2,CYR61,DEFB4A/DEFB4B,DNMT1,ELN,EMCN,EPAS1,FOS,FOXO3,FTL,GADD45G,GCLC,GPX3,GSTP1,H19,HMOX1,HSPB2,IGF1,IL4,JUN,KDR,KITLG,KLF4,MAP1LC3A,MMP2,MMP3,MMP9,NOS2,OAS1,OAS2,OASL,P2RX4,P2RX7,PDGFB,PPARG,PTGES,PTPRB,RAMP2,RAPGEF3,SOCS2,SP1,SQSTM1,STAT1,TCN2,TGFBR1,TIMP1,TLR4,TREM2,TTC3,VEGFB,XDH	Ap1,ESR1,JUN,KEAP1,NFE2L2,NFKB1,NFKBIA,NFkB (complex),Nfat (family),PPARG,RELA,Ras,SMAD3,SMAD4,SP1,STAT3,TGFB1,TNF,TP53,cigarette smoke
CDKN2A		transcription regulator	Inhibited	-3.670	2.38E-08	A2M,AK1,APAF1,ATAD2,AURKB,BARD1,BAX,BCL2,BLM,BMI1,C3,CAPG,CCL2,CCL22,CCR4,CCR7,CNOT6L,CTGF,CX3CL1,CXCL6,DCK,DHFR,E2F1,E2F2,EBF1,EED,EFNA1,EPS8,FGFR1,FST,GADD45G,GFRA2,GLB1,GNA13,IGF2BP3,IGFBP5,ITGAV,ITGB3,ITGB5,JUN,LAMP1,LEF1,MCMBP,MDM2,MDM4,MELK,MKI67,MMP2,MMP3,NPAT,NR3C1,ODC1,P4HA2,PDGFRB,PLAGL1,POU2AF1,PPFIBP1,RAB27A,RRM2B,SH3BP2,SNTB2,SOX17,SUZ12,TLR4,TMPO,TNFRSF1A,TOB1,VIM,ZMAT3,ZNF385A	CCND1,CDKN1A,CDKN2A,CEBPB,E2F1,E2F4,HDAC1,IL6,JUN,MYC,NFKB1,NFKBIA,NFkB (complex),RB1,RELA,SP1,STAT3,TFDP1,TP53,TP63,TP73
ERK1/2		group	Inhibited	-2.369	2.75E-08	ADIPOQ,ALOX5,AOC1,BAX,BCL2,BMP2,BRCA1,CAV1,CCL2,CCL22,CCR7,CEBPA,CLEC11A,COL1A1,COL3A1,CTGF,CTSB,CTSV,CXCL6,CXCR4,DAPK1,DKK1,EDN1,EMCN,ESR2,ETS1,F3,FKBP5,FOS,FOXO1,GJA1,GRK5,H19,ID1,ID3,IFIT1,IGFBP3,IL12B,IL4,ITGA3,ITGB3,JUN,MAP3K11,MAPK1,MAPK3,MED1,MMP2,MMP3,MMP9,NAMPT,NOS2,PDGFRA,PLAU,POSTN,PTGES,PTN,PTPN11,RHOC,SKIL,SLC12A6,SLC12A7,SNAI2,SPP1,TAP2,TERT,TIMP1,TIMP2,TREM1,UNC119,VCAM1,VCAN	Ap1,ERK,ERK1/2,IL1B,JUN,Jnk,NFKB1,NFKBIA,NFkB (complex),PPARG,RELA,SMAD3,SMAD4,SP1,STAT3,TGFB1,TNF,TP53
ERG	-0.901	transcription regulator		-1.019	2.78E-08	ARFGEF2,ARHGAP22,ARHGAP28,ARHGEF6,AXIN2,BDKRB1,CDC42BPB,COL11A2,COLGALT1,CXCR4,CYFIP1,DOCK1,DSTN,EGFL7,ERG,ETS1,EXT1,FHL1,FKBP5,FLNC,FOSB,GMFB,GUCY1B3,HMGB1,HMMR,HPCAL1,LAMA5,LEF1,MMP3,MMP9,MYO1D,NOS3,PECAM1,PHACTR2,PLAT,PLAU,POU2F1,PTPN11,PTPN4,RALGPS2,RAPGEF5,RASA2,RASIP1,RHOJ,ROCK2,RRAS,RYR3,SLC24A1,SNCA,SPARC,SPP1,TGFB1I1,TGFBR2,TSC22D3,VWF,ZBTB16	CTNNB1,ERG,FOXO1,JUN,MYC,NFKB1,NFKBIA,NFkB (complex),RAF1,RELA,RHOA,STAT3,estrogen receptor
androgen		chemical drug		1.144	2.89E-08	ADI1,ALDH6A1,APOD,AXIN2,BCL2,C4A/C4B,CASP7,CHGA,COL4A2,CTSB,CTSV,CTSZ,CXCR4,DHCR24,EED,EPS15,ETS1,ETV3,FES,FGFR2,FOS,FOXO3,GJA1,GPT2,GSN,IGF1,IGFBP5,ITGAM,JUN,MMP23B,MMP9,NES,NR4A1,NTRK2,PDS5B,PIK3R1,PRKCB,SDC1,SDC4,SFRP2,SMAD1,SMAD2,SMAD3,SOCS1,TACC2,VNN1,WIF1,WNT5A	AR,Ap1,CTNNB1,EGR1,ESR1,FOS,HIF1A,JUN,MYC,NFKBIA,NFkB (complex),PI3K (complex),PRL,RUNX2,SMAD3,SP1,SRC,STAT3,TCF,TCF4,TP53,androgen
mibolerone		chemical drug		-0.289	2.91E-08	AHNAK,ALCAM,C4A/C4B,CCDC80,CLEC11A,CLTA,CLTB,COL1A1,COL1A2,COL6A3,CYP51A1,DNAJB11,F3,FHL1,FKBP11,FKBP5,GADD45G,GPC3,GPNMB,HLA-DQA1,HMGCS1,HSP90B1,IGF1,IGFBP3,ISYNA1,LPL,LSS,MAL,MAN2A1,MME,NANS,P4HB,PRELP,SPARCL1,SQLE,STMN1,TF,TGFBI,TIMP3,TMED3,TOP2A,UCP2,USP18	AR,CTNNB1,ESR1,JUN,SP1,TP53,mibolerone
NKX2-3		transcription regulator		-1.666	3.57E-08	ACO1,ADM,AGAP3,ANGPTL4,ANKRD55,ANLN,BMP2,C2CD4B,CD68,CHST7,CLEC1A,CX3CL1,CXCL16,DCLK1,EDN1,EIF2AK2,FAM172A,FLRT2,GMPR,HES2,HEY2,HMMR,IL7R,KLF2,KLF4,LGMN,LYPD1,MADCAM1,MCTP1,MMP7,NOS3,NR2F1,NT5C3A,PAPSS2,PHGDH,PLEKHA4,PMAIP1,PNPT1,POSTN,REEP1,RNF213,SAMD9,SDPR,SLC40A1,SNCAIP,SRPX,STAT1,TAP2,TFPI2,TMEM100,TMEM158,TNFSF18,TTC3,UACA,USP18,VCAM1,ZC3HAV1,ZMAT3,ZNFX1
SMAD3	0.565	transcription regulator	Inhibited	-2.186	3.57E-08	ACTA2,ALB,APOA1,ARID3A,BCL2,BGN,BMP2,CCL2,CDH2,CDH5,CIITA,COL1A1,COL1A2,COL3A1,COL6A1,COL6A3,COL7A1,CTGF,DAPK1,DES,ELN,ESR2,FBLN1,FOS,FST,GZMB,HMOX1,HP,ID1,ID3,IL12B,IL4,ITGB5,JAM2,JUN,LUM,MBOAT2,MMP9,MXD1,NOS2,NOV,PDGFB,POR,S100A4,SKIL,SMAD1,SMAD3,SPP1,TAGLN,TBX3,TERT,TF,TGFBR1,TIMP1,TIMP3,TNC,TPM2,TPSAB1/TPSB2,VIM	Ap1,ERK1/2,JUN,MYC,NFKB1,NFKBIA,NFkB (complex),RELA,SMAD1,SMAD2,SMAD3,SMAD4,SMAD7,SP1,STAT3,TGFB1,TP53,Tgf beta
CD44		enzyme		-1.765	3.86E-08	ABCB1,BCAM,BCL2,BGN,CCR7,CD63,CD69,CDH5,COL18A1,COL1A1,COL3A1,COL5A2,CTSK,CX3CL1,CXCL6,CXCR3,DNMT1,ECM1,EMILIN1,EMR1,FAS,FKBP5,FN1,HMMR,IL1RN,ITGA3,ITGA4,ITGA5,ITGBL1,JUN,LGALS1,LIMS2,LY6D,MMP14,MMP2,MMP3,MMP7,MMP9,MTCH1,NPNT,PLAU,PTP4A3,SDC4,SMAD1,SPP1,THY1,VCAM1,VIM,XIAP	Ap1,CD44,CEBPB,CTNNB1,IL1B,IL6,JUN,NFKB1,NFKBIA,NFkB (complex),RELA,SMAD3,SMAD4,SMAD7,STAT3,TGFB1,TP53,hyaluronic acid
BIRC5		other		0.829	4.50E-08	AURKB,BAX,BCL2,BGN,C1QC,COL1A1,COL3A1,COL5A2,COL8A1,CTGF,DPT,FBLN1,FBN1,FMOD,FN1,HLA-DQA1,IGJ,IL4,ITGA5,LUM,MDM2,MMP2,VIM,VWF	Ap1,BCL2,BIRC5,CDKN2A,Creb,E2F1,EGR1,EP300,ESR1,JUN,MYC,NFKBIA,NFkB (complex),RB1,RELA,SMAD3,SP1,TP53,TP63,TP73
PTGER2		G-protein coupled receptor	Activated	3.346	5.07E-08	ANAPC1,APP,ARFGEF1,ASPM,BRCA1,BUB1B,CCR7,CENPE,CENPF,CFP,CKAP2L,CSF1R,CXCR4,DEPDC1,ECM1,ECT2,EMR1,HUWE1,KIF11,KIF15,KIF18B,MASTL,MELK,MKI67,MMP9,NEK2,NOS2,NUSAP1,PBK,PRC1,RACGAP1,SPP1,TIMP1,TIMP2,TIMP3,TREM1	CEBPB,CSF2,ERK1/2,HIF1A,IL1B,IL6,JUN,MYC,NFKB1,NFKBIA,NFkB (complex),PTGER2,RELA,SMAD3,STAT1,STAT3,TP53,prostaglandin E2
isobutylmethylxanthine		chemical toxicant		-0.296	5.25E-08	ACOX1,ADIPOQ,AEBP1,ALDH3B1,ANGPTL4,CAV1,CCL22,CD14,CEBPA,CHGA,CREB1,CXCR4,DHFR,FAM89B,FOS,GCG,IL4,INSR,JUN,LPL,MAPK1,MAPK3,MERTK,MMP2,MMP3,NCOA2,NOS2,NOS3,NR1H3,PDE3B,PDE4D,PIKFYVE,PLAT,PLIN1,PPARG,PTGFRN,RBL1,RBL2,RETN,RXRA,SCD,TIMP1,TIMP2,TIMP3	CEBPA,CEBPB,ERK1/2,FOXO1,Ins1,Insulin,MYC,NFKBIA,NFkB (complex),PPARA,PPARG,RELA,RXRA,SMAD3,SP1,STAT3,TNF,TP53,isobutylmethylxanthine
MITF		transcription regulator		-0.888	5.29E-08	ACP5,ALCAM,AMDHD2,APOE,BCL2,CAPN3,CD151,CLCN7,COL1A1,CTSK,DAPK1,DSTYK,FMOD,FN1,FOS,FRMD4B,GCG,GMPR,GPNMB,GZMB,INPP4B,ITGA3,ITGA4,ITPKB,LYST,MGP,MMP14,NGFR,NR3C1,PAX6,PIR,PPM1H,PRF1,RAB27A,SDC1,SEMA6A,SERPINF1,SLC19A2,SLC7A8,SORT1,SOX13,SOX5,TBX2,TPH1,TPSAB1/TPSB2,VAT1,ZFYVE16	CEBPB,CTNNB1,MITF,SMAD3,SMAD4,SMAD7,SP1
KIAA1524	0.836	other		1.358	5.38E-08	ACTG2,BCL2,CFB,COL15A1,COL8A1,CRLF1,DCN,E2F2,EBI3,FAM110D,GPNMB,GPR37,KIAA1524,LRP4,LUM,MFAP5,PDE2A,PDGFRB,PDK4,PDLIM7,PTPRB,RAB31,RHOC,S100A16,SLC22A18,SNCA
IL3		cytokine		0.154	5.43E-08	ACOX1,ADA,AKR1A1,BCL2,BMP2,C1QA,CASP9,CBFB,CCL2,CD14,CD1A,CD63,CD69,CD83,CLEC11A,CSF1,CSF1R,CSNK1A1,CTTN,CXCL9,CXCR4,DOK2,EGR2,EGR3,EIF2AK2,ELK4,EMP3,EMR1,F2R,FAS,FCER1A,FGFR1,FOS,GADD45G,GATA2,GNA13,GPX1,HSP90B1,IGJ,IL12B,IL33,IL4,ITGAM,ITGAV,ITGB3,JUN,KIF1B,KLF9,LAMP3,LY75,LY9,MAN2B1,MDM2,MPO,NEDD9,NFATC3,NOV,NRP1,ODC1,PFKL,PHGDH,PROX1,PTPN11,RBPJ,SELE,SLAMF7,SLC3A2,SOCS1,SOX5,SPEN,STAT4,TERT,T…	Ap1,FOXO1,HIF1A,IL10,IL3,IRF1,IRF3,Interferon alpha,JUN,NFKB1,NFKBIA,NFkB (complex),P38 MAPK,RELA,SP1,STAT1,STAT2,STAT3,reactive oxygen species
Pdgf (complex)		complex		-1.492	6.07E-08	BAX,BCL2,CAV1,CCL2,CDK6,COL4A1,CYBA,EDN1,F3,FN1,FOS,FOSB,FOXO1,FOXO3,GJA1,HEY2,HMOX1,ITGA5,ITGB3,JUN,MCM6,MEOX2,MMP2,NOV,ODC1,PIK3R3,PLAU,PPARG,SPARC,TERT,THBD,TIMP1,TIMP3,VCAM1	Ap1,CTNNB1,EDN1,ERK,ERK1/2,HIF1A,JUN,MYC,NFkB (complex),P38 MAPK,Pdgf (complex),RELA,SMAD3,SP1,STAT3,TP53,VEGFA
IRF8		transcription regulator		0.024	8.13E-08	AICDA,BAX,BCL6,CBL,CCR7,CD14,CD83,CEBPA,CFB,CIITA,CSF1R,CSF3R,CXCL16,DAB2,EGR2,EMR1,ETV3,FAS,FOS,ID3,IFIT2,IL12B,IL18,IL4,IRF5,ISG15,ITGAM,KLF4,MAFB,MDM2,MMP9,MSR1,NF1,NOS2,OAS1,SOCS7,STAT1,TLR3,TYROBP	Ap1,CREBBP,EP300,HDAC1,IFNG,IL10,IRF1,IRF8,IRF9,JUN,NFKB1,NFKBIA,NFkB (complex),RELA,SPI1,STAT1,STAT2,STAT3,STAT6
YY1		transcription regulator		-0.430	9.86E-08	ABCE1,ACTA2,AICDA,ALCAM,API5,AURKB,BRCA1,BUB1B,CAPG,CASP7,CCNB1,CENPE,COL15A1,COL1A1,CXCL12,CXCR4,DMD,DMPK,FAS,FCER1A,FOS,GADD45G,GPC3,HELLS,HMGCR,HMOX1,IGFBP5,IL4,KDR,KIF11,KIF23,KIF5B,LMAN1,MCM6,MDM2,MKI67,MMP2,MPG,MYH11,NGFR,NR3C1,PDGFRA,PLAGL1,POLA1,POLH,PPP4R2,PRC1,PROX1,RAB8B,REST,RLIM,RND3,SLC23A2,SRSF1,SUV39H2,TAGLN,TCF4,TGFBI,TGFBR1,TGM2,TNFRSF4,TOP2A,TPH1,VEGFB,VWF	Ap1,CREBBP,E2F1,EGR1,EP300,ESR1,ETS1,JUN,MYC,NFKB1,NFkB (complex),PPARG,RB1,SMAD2,SMAD3,SMAD4,SMAD7,SP1,TP53,TP63,TP73,YY1
staurosporine		chemical - kinase inhibitor		-1.612	1.04E-07	ABCB1,ANXA5,BAD,BCL2,COL1A1,COL1A2,CPNE3,CREG1,CSF3R,FAS,FOS,GATA2,H19,HMOX1,IFIT2,IGF1,IGF2,IGFBP5,INHBB,ISG15,ITGB3,KCNA3,MME,MMP9,MPO,NEDD9,NOS2,NR4A1,ODC1,PLAT,PLAU,PTH1R,SELE,SMAD3,STAT4,TGFBR3,TOP1	Ap1,IL1B,IRF1,JUN,Jnk,NFKB1,NFKBIA,NFkB (complex),P38 MAPK,PPARG,REL,RELA,SP1,STAT3,TNF,staurosporine
CYR61	-0.673	other		0.192	1.12E-07	BAD,BAX,BOK,CCL2,COL1A1,COL1A2,CYR61,ITGA3,ITGA5,ITGAV,ITGB3,MMP3,NR4A1,PLAU,RBL2,TIMP1,TIMP2,TNFSF10,XIAP	Ap1,CTNNB1,CYR61,EGR1,ERK1/2,FGF2,ITGB3,JUN,MYC,NFKB1,NFKBIA,NFkB (complex),P38 MAPK,REL,RELA,SMAD3,SMAD4,SP1,STAT3,TP53
Lh		complex		-0.970	1.16E-07	ACP5,ACTA2,ACTG2,ADAMTS1,AKAP12,ARHGAP35,ATP2A2,AXL,BAD,BTC,CAP2,CARD10,CASP9,CDC42EP4,CDKN1C,COL15A1,COL18A1,CREB1,CSNK1A1,CTNND1,CXCR4,CYFIP2,DAB2,DAPK1,DYRK3,FKBP5,FLNC,FOS,FST,GEM,GJA1,GNLY,GPR56,GRK5,INHBB,ITGA3,ITGB5,MMP19,MMP2,MMP9,NLK,NOL3,NPC2,P4HA2,PDE4D,PLAT,PLIN3,PMAIP1,PPFIA4,PPP2R5C,PRKAR2A,PRKD1,PRKX,PTGS1,RAB27A,RAB31,RAB4A,RAPGEF3,RASAL2,RGS5,SFRP4,STAT1,TFPI2,TNFRSF11B,TPM2	CTNNB1,Cg,Creb,ERK1/2,ESR1,HIF1A,JUN,Lh,MMP9,MYC,NFKB1,NFkB (complex),RELA,SMAD3,SP1,SP3,STAT3,TP53,beta-estradiol,prostaglandin E2
CREB1	0.659	transcription regulator	Inhibited	-3.594	1.17E-07	AANAT,ADM,AKAP13,AKT3,ANGPTL2,APOE,ARHGAP35,ATP6V0B,ATP6V0D1,BCL2,BHLHE40,CAPN5,CCBL1,CD68,CD9,CDH13,CDH2,CDK19,CHGA,CIITA,CNN1,COCH,CREB1,CSRP2,CXCR4,CYFIP2,CYP51A1,CYR61,EBI3,ECM1,EDIL3,EDN1,EGR2,ETV3,FAM65B,FAM73A,FGFR2,FGL2,FN1,FOS,FOSB,FUT7,GAA,GADD45G,GDF11,GEM,GLS,GPNMB,GPR123,HECA,HMGCR,HMGCS1,HMOX1,HPCAL1,ID1,IGSF10,IL4,ITGBL1,JUN,KLF7,LAPTM4B,LAYN,LGALS8,LPL,LSS,MARCKSL1,MCAM,MCTP1,MDGA…	Ap1,CREB1,CREBBP,CTNNB1,Creb,EP300,ESR1,ESR2,JUN,NFkB (complex),Nfat (family),Nr1h,PPARG,RELA,RUNX2,SMAD3,SP1,SREBF1,TCF,TCF4,TP53,cholesterol
INSIG1		other		-0.530	1.30E-07	ACSS2,APOE,CCL17,CCL22,CCR7,CD68,CLEC4E,CXCL6,CXCR4,CYP51A1,DHCR24,ELOVL6,HLA-DQA1,HMGCR,HMGCS1,IL12B,LIPA,LPL,LSS,MARCO,OLR1,PPARG,PRF1,PTGES,PTGS1,RAB27A,S100A8,S100A9,SCD,SELPLG,SQLE,STAT4,STEAP2,UCP2,VNN1	ESR1,ESR2,INSIG1,NFkB (complex),Nr1h,PPARG,RELA,SP1,SREBF1,cholesterol
BMP7		growth factor		-0.787	1.35E-07	ACTA2,ACVR1,ADIPOQ,AP2A1,CCL2,CD34,CEBPA,COL1A1,COL1A2,DKK1,EDN1,F3,FN1,GJA1,GRB10,ID1,IGF1,IGF2,IGFBP3,IGFBP4,IGFBP5,IGFBP6,KLF4,MAPK3,MMP2,NPHS1,PAX6,PCSK6,PIK3R1,PPARG,PRDM16,RNF111,S100A4,SLC2A4,SMAD1,SMAD2,SMAD6,SPP1,TFAM	Ap1,BMP7,CEBPB,EP300,ERK1/2,IL6,JUN,Jnk,MYC,NFKB1,NFkB (complex),NOTCH1,P38 MAPK,RELA,RUNX2,SMAD1,SMAD3,SP1,STAT3,TP53
PPARA		ligand-dependent nuclear receptor		1.977	1.43E-07	ACAA1,ACADS,ACOX1,ACSS2,ADIPOQ,AHCY,ALDH9A1,ALDOB,ANGPTL4,ANXA2,APOA1,APOE,AQP3,ASL,ASS1,C1QA,C1QB,C1R,C1S,C2,C3,CCNB1,CCNT1,CD63,CEBPA,CFH,CXCL12,CYBA,CYP27A1,CYP51A1,EDN1,ELOVL5,ELOVL6,ENTPD1,F11R,FBXO21,FGB,FGG,FOS,GLS,GLUL,GPD2,GSTM3,GSTP1,HLA-DQA1,HMGCR,HMGCS1,HMGN1,HMOX1,IGFBP3,IGFBP5,IGFBP6,IL4,LAMB3,LIFR,LPL,LSS,LY6D,MASP2,MGMT,MGST1,MKI67,MMP9,MPG,NOS2,NR1D1,NR1H3,PDK4,PEX11A,PLIN1,POR,P…	CEBPA,CEBPB,EP300,ESR1,ESR2,Ins1,MED1,NFkB (complex),PPARA,PPARD,PPARG,RELA,RXRA,SP1,SREBF1,ciprofibrate,pirinixic acid
PRDM1		transcription regulator	Inhibited	-2.590	1.48E-07	ADA,AICDA,ANGPTL4,AXIN2,BCL6,CCR7,CFH,CHI3L1,CIITA,CLTA,CRISPLD2,CXCL6,CXCR4,DDIT4,ECM1,EGR2,F5,FGB,FGG,FGR,FOS,GNLY,GPR56,GPR84,HLA-DQA1,ID3,IGJ,ITGA4,KLRC1,LGALS1,MALL,ME1,NFAT5,NOS2,PAX5,PCSK6,PDCD1,PMAIP1,PRKDC,PROX1,RASSF2,RGS18,RSAD2,S100A8,S100A9,SCARA5,SLC25A37,SLC6A12,SLCO2B1,SMAD3,TNFSF10,XBP1	Ap1,CEBPA,CEBPB,CSF3,ESR1,Histone h3,IRF8,IRF9,Immunoglobulin,NFKB1,NFkB (complex),PRDM1,RELA,RNA polymerase II,SP1,STAT1,STAT2,STAT3,STAT6
losartan potassium		chemical drug	Activated	2.018	1.53E-07	AGTR1,AQP1,ATP2A2,BAX,CAV1,COL1A1,COL3A1,CST3,CTGF,EDN1,F3,FN1,FOS,GJA1,GRK5,IL18,ITGAV,ITGB5,KRAS,MMP2,MMP9,NOS2,NOS3,NPR1,OLR1,PLCG1,POSTN,PTH1R,SPP1,TEK,TGFBR1,TGFBR2,TIMP1,UCP2,VCAM1,XBP1	AGT,AGTR2,Ap1,ERK1/2,HIF1A,JUN,MYC,NFkB (complex),P38 MAPK,PPARG,RELA,SMAD3,SMAD4,SP1,STAT3,TGFB1,TP53,losartan potassium
nitric oxide		chemical - endogenous mammalian		-0.263	1.56E-07	AGTR1,APAF1,BAX,BCL2,CASP7,CTGF,CXCL12,DPYSL3,EDN1,EPOR,FAS,FOS,GCLC,GSTA4,GSTP1,HMOX1,HSPG2,IL12B,IL18,IL4,IL7R,JUN,MDM2,MGST1,MKI67,MMP2,MMP9,NID1,NOS2,NPY,NR3C1,ODC1,PDIA4,PECAM1,PMAIP1,PRKDC,PTGS1,RHBDF2,SELE,SLC16A4,SLC23A2,SMARCC1,SPP1,SQSTM1,TIMP2,TIMP3,XIAP	Akt,Ap1,BCL2,CTNNB1,Creb,EGR1,FGF2,HIF1A,JUN,NFKB1,NFKBIA,NFkB (complex),PPARG,RELA,SP1,STAT3,TNF,nitric oxide
plicamycin		chemical drug		0.766	1.60E-07	ADAMTS4,AFAP1L1,ATP7A,AVPI1,AXL,B4GALT5,CCL2,COL1A1,COL1A2,CTGF,CX3CL1,CYBRD1,EPS8,F3,FOXO3,GFRA2,HMGCR,HMOX1,ID1,IGFBP4,KDR,MAOA,MAPK11,MYH14,PLXDC1,PPP1R1B,PRKDC,SLC11A2,SLC40A1,SNAP25,SP1,TGFBR2,TIMP1	Ap1,E2F1,EGR1,ESR1,HDAC1,MYC,RNA polymerase II,SMAD1,SMAD2,SMAD3,SMAD4,SP1,SP3,STAT3,TGFBR2,TP53,TP63,TP73,plicamycin
estrogen		chemical drug		-1.042	1.60E-07	ALB,AOC1,APOA1,APOE,AXL,BCL2,BCL3,BMP2,BRCA1,CCL2,CKB,COL15A1,COL18A1,COL1A1,COL3A1,COL4A2,COL6A2,CTGF,CXCL12,CYR61,DHFR,DNMT1,E2F1,EPAS1,ESPL1,ESR2,FAS,FBLN1,FN1,FOS,GALK1,GJA1,HIVEP3,HMGCR,HSPH1,IGF1,IGF2,IGFBP4,IGFBP5,IGFBP6,ITGA5,JUN,KDR,LGALS1,LPL,MEOX2,MTA3,MYB,MYBL1,NAMPT,NCOA3,NGFR,NOS3,NR4A1,NRIP1,PLAT,POLE,PTGDS,PTMA,SLC2A8,SMAD3,SMC2,SPARC,SPP1,TERT,TGFBR1,TNFRSF11B,TOP2A,TSPAN4,XBP1	CEBPB,ESR1,ESR2,IGF1,IL6,JUN,NFKB1,NFKBIA,NFkB (complex),PPARG,RELA,SMAD3,SMAD4,SP1,STAT3,TGFB1,TNF,TP53,estrogen
miR-29b-3p (and other miRNAs w/seed AGCACCA)		mature microRNA		1.890	1.66E-07	CD276,CDK6,COL15A1,COL1A1,COL1A2,COL3A1,COL4A1,COL4A2,COL5A2,COL5A3,DCP2,FBN1,GMFB,GPR37,KLF4,LAMC1,LOXL2,NAV3,PIK3R1,PMP22,PPIC,RERE,SP1,SPARC,TUBB2A
NEUROG1		transcription regulator		0.784	1.69E-07	ADD3,ASS1,C1S,C3,CD82,CEMIP,CFH,COL3A1,EPAS1,FAM65B,FN1,GFPT2,ITGB3,LIX1,MEST,MFAP4,MMP9,P4HA2,PAPPA,PLK2,PPIC,S100A4,SCG2,SDPR,SERPINF1,TSPAN7	CTNNB1,FOXO1,NEUROG1,NFKBIA,RELA,RHOA,estrogen receptor
medroxyprogesterone acetate		chemical drug		-1.141	1.73E-07	ANLN,ASPM,BAX,BCL2,BRIP1,CCL2,CCNB1,CDKN1C,CENPF,CXCR4,CYP3A4,CYR61,DCN,DEPDC1,DLGAP5,ETS1,F3,FAS,FMOD,FN1,FOXO1,IL12B,IL4,JUN,KIF11,KIF18A,LMNA,NCAPG,NEK2,NOS3,NUSAP1,PBK,PLAU,PRC1,SP1,TFPI2,TNC,VCAN,WNT5A	Ap1,CEBPB,CTNNB1,ERK,ERK1/2,ESR1,FOXO1,IL6,JUN,MYC,NFKB1,NFkB (complex),NOTCH1,RELA,SMAD3,SP1,STAT3,TP53,Vegf,beta-estradiol,medroxyprogesterone acetate
wortmannin		chemical - kinase inhibitor		1.510	1.82E-07	ACTA2,AGTR1,ANPEP,AQP3,BAX,BCL2,CCL2,CD14,CKB,COL1A1,COL1A2,COL3A1,CREB1,CSF1,CTGF,CX3CL1,CXCL16,E2F1,E2F2,F2R,F3,FN1,FOS,GCLC,GSTP1,HMOX1,IDE,IGF1,IL12B,IL4,INSR,ITGAM,JUN,KRAS,MMP14,MMP2,MMP9,MSR1,MYH11,NOS2,NOS3,NR4A1,OGT,PDPK1,PLAU,POSTN,SELE,SLC6A12,SOCS2,SP1,TNFSF10,VCAM1,VIM	AGT,Ap1,HIF1A,IL1B,JUN,Jnk,NFKB1,NFKBIA,NFkB (complex),PI3K (complex),PPARG,RELA,SP1,STAT3,TNF,TP53,wortmannin
methylselenic acid		chemical reagent		-0.447	1.88E-07	ADAMTS1,ADD3,APOD,ATAD2,ATP11A,B4GALT1,BLVRB,BRCA1,BRCA2,BUB1B,CASP9,CCNB1,CDH15,CDKN1C,CENPF,CREB1,DHCR24,DHFR,DNAJB9,DNAJC3,E2F1,ESR2,FKBP5,FN1,GATA2,GPR37,HMMR,HSP90B1,ID1,ID3,IGF1,IGSF3,INPP4B,IPO8,ITGB4,ITGB5,JUN,KIF11,KIF20B,KLF4,MANF,MAP1B,MAPK1,MAPK3,MATN2,MCM6,MKI67,MXD1,PDIA4,POLA1,PPM1B,PTGES,RAB31,RABAC1,RND3,SCD,SEC24D,SNAI2,SSBP2,STX1A,TGFBR3,TOP2A,TUBA3C/TUBA3D,ZBTB16,ZFX	E2F1,E2F3,E2F4,EP300,ERK1/2,ESR1,HDAC1,MYC,NFkB (complex),PARP1,RB1,RELA,RNA polymerase II,SMAD3,SP1,TFDP1,TP53,beta-estradiol,methylselenic acid
Insulin		group		1.087	1.91E-07	ADAM10,ADIPOQ,AEBP1,AGTR1,ALB,ALDOB,ANGPTL4,APOA1,APOE,APP,APPL1,ATP7A,BCL2,CCL2,CEBPA,COL1A1,COL4A1,CYP1A2,DDIT4,EDN1,EPAS1,FGB,FN1,FOS,FOSB,FOXO1,FTL,GCG,GCLC,GSTP1,HMGCR,HMOX1,IDE,IGF1,IGF2,IGFBP3,IGFBP4,INSR,JUN,LGALS3BP,LPL,MCM6,ME1,MMP2,MMP3,MMP9,NOS2,NOS3,NPR1,NPY,NR1H3,NR4A1,NUCB2,ODC1,OGT,PDK4,PIK3R1,PLIN1,PLIN3,PNPLA2,PPARG,PTPN11,RBP4,RETN,SCD,SEPP1,SLC15A1,SLC2A4,SLC2A8,SLC7A1,SORBS1,…	Ap1,CEBPA,D-glucose,ESR1,FOXO1,IGF1,Insulin,JUN,LEP,NFKBIA,NFkB (complex),PPARA,PPARG,RELA,RXRA,SP1,STAT3,TNF,TP53
ENG		transmembrane receptor		1.536	1.93E-07	ACTA2,BARD1,CTGF,CXCR4,ELN,FN1,ID1,ITGA5,NOS3,PDGFB,PECAM1,PLAU,SMAD2,SMAD6,TGFBR1,TGFBR2	ENG,EP300,JUN,NFkB (complex),NOTCH1,RUNX2,SMAD1,SMAD2,SMAD3,SMAD4,SMAD5,SP1,STAT3,TGFB1,TGFBR2,TP53
HMGA1		transcription regulator		-0.511	2.05E-07	ACTA2,ATM,BCL2,BRCA1,CAV1,CLCN6,COL1A1,COL1A2,COL4A1,COL4A2,CPE,CTSC,CYR61,DAB2,EPB41L4A,FOS,FSTL1,GNA15,GSN,H19,HCK,HMGCR,ID3,IGF1,IGFBP3,IGFBP4,IGFBP7,IL4,INSR,KITLG,KLF2,LAMB1,MGAT1,MMP9,MYO1F,NOS2,PPARG,PTH1R,SDC4,SHC3,SLC27A2,SOX17,SPARC,TAGLN	Akt,Ap1,CEBPA,CEBPB,CTNNB1,EGR1,ESR1,HIF1A,HMGA1,IL4,Ins1,JUN,NFkB (complex),Nfat (family),PPARA,PPARG,RELA,SMAD3,SP1,STAT1,STAT6,TP53
IFNA2		cytokine	Activated	2.780	2.14E-07	ALOX5,ANXA1,ARL5A,BAX,BCL2,C1R,C1S,CAV1,CBFB,CCL2,CXCL9,CYB5A,EIF2AK2,EMR1,FAS,GEM,HERC6,HMGCS1,IFI27,IFI44,IFIT1,IFIT2,IFIT3,IL4,IRF5,ISG15,KDM5A,LAPTM4B,LGALS3BP,MAL,MDM2,MMP9,MX1,MX2,NPDC1,OAS1,OAS2,OGFR,PARP4,PLAT,PMAIP1,RBL1,RBL2,RSAD2,SAMD9,SDC1,SLC15A3,SOCS1,SOCS2,STAT1,STAT4,TLR3,TNFRSF1A,TNFSF10,USP18,XBP1,ZBP1,ZBTB11,ZC3HAV1	HIF1A,IFNA2,IFNAR1,IRF1,IRF8,IRF9,JUN,MAPK1,NFKB1,NFkB (complex),RELA,SP1,STAT1,STAT2,STAT3,STAT6
PGR		ligand-dependent nuclear receptor		-1.248	2.16E-07	ACOX1,ACP5,ADAMTS1,AKAP13,BCL6,CAPN2,CDKN1C,CEBPA,DDX21,DST,EPAS1,F3,FAM89B,FKBP5,FN1,FOS,FOXO1,GAS6,GLUL,GRB10,GSTM3,H19,HPCAL1,HSD11B2,ID1,IGFBP5,IL12B,IL1R1,IRG1,KLF4,KLF9,LAMB2,NEDD9,PCDH1,PDLIM1,PLAU,POSTN,RASSF2,SERPINB8,SLC31A2,SNTB2,STAT1,TNC,TSC22D3,VCAN	CEBPB,CTNNB1,ERK1/2,ESR1,ESR2,JUN,MYC,NFKB1,NFkB (complex),NR3C1,PGR,PPARG,REL,RELA,SMAD3,STAT1,STAT3,TP53,dexamethasone,progesterone
RAF1		kinase	Inhibited	-2.275	2.18E-07	AKAP12,ANXA1,BCL2,BCL6,CDC42EP1,CHN1,E2F1,EGR3,EMP3,FAM171A1,FAS,FOS,GRN,HMGB3,HPCAL1,HSD11B2,HSPB1,ID3,IGFBP3,IL12B,IL1R1,ITGAM,ITGB3,ITGB4,ITGB5,JUN,LAMA3,LIFR,LPGAT1,MAOB,MCF2L,MGAT5,MKI67,MMP3,MMP9,MXD1,NINJ1,NPY,PCSK6,PLAT,PLAU,PNP,RGS1,RND3,SDC1,SELENBP1,SLC26A2,SQLE,ST6GALNAC2,TERT,TFPI2,TGM2,TIMP1,TRAF1,TSC22D1,TUBB2A,VASH1	Ap1,CEBPB,ERK,FOS,HRAS,IL6,JUN,MYC,NFKB1,NFkB (complex),P38 MAPK,RAF1,RELA,SP1,STAT3,TP53
PAX3		transcription regulator		-1.960	2.20E-07	ANXA1,APP,ASS1,ATF2,CD151,CLDN5,COL1A2,CST3,CTSA,CTTN,EGR2,F3,FHL1,FMR1,FUBP1,GLB1,GPX4,HNRNPA3,HSPG2,ID3,IL7R,LAMB3,LNPEP,MCAM,MDFI,MDM2,MEOX1,MEST,MGP,MMP9,NEDD9,NPC2,PCDHGC3,PHGDH,POU3F1,PPP1R2,PTPN3,RAB31,RARRES2,RASSF2,RBM25,SNCA,SNRK,TCF3,TCN2,TEK,TFPI2,TIA1,TIMP3,TJP2,TNC,TSC22D1,TSPAN7,VCAN	Ap1,E2F1,JUN,Jnk,MYC,NFkB (complex),PAX3,RELA,SP1,STAT3,TP53,TP63,TP73
Rock		group		-0.812	2.38E-07	APP,BMP2,CCL2,COL1A1,COL3A1,CTGF,F3,FN1,FOS,IL21,LPP,NGFR,NOS3,PPARG,PPP1R12A,PTRF,SORT1,SPP1,TJP1,VCAM1	Akt,Ap1,CEBPB,CTNNB1,FOXO1,HIF1A,IL6,JUN,Jnk,NFKB1,NFKBIA,NFkB (complex),P38 MAPK,RELA,RHOA,Rock,SP1,STAT3,estrogen receptor
TGM2	-0.599	enzyme	Inhibited	-3.931	2.49E-07	ACSS2,AFF2,BCL6,C3,CCL2,CCL22,CCRL2,CDCA7,CDK6,CFP,DHX33,EMR3,FN1,GJA1,IFIT1,IFIT2,IFIT3,ITGAM,ITGB3,KCNQ5,LRRC25,LRRK2,LSP1,MAFB,MDN1,MERTK,MGP,MMP2,MMP9,MPP6,NPC2,OAS1,OAS2,OASL,PADI4,PDGFRB,PLEKHO2,POR,PTGES,PTGS1,RNF213,RTKN2,S100A8,SACS,SDCBP,SEMA6B,SIGLEC12,SIRPA,SLAMF7,SLC25A15,SLC27A2,SLC9B2,SMPD1,SPP1,STAT1,TAF4B,TNFRSF11B,TYROBP,VSIG4,ZNF146	Ap1,EGR1,ERK1/2,FN1,JUN,MYC,NFKB1,NFKBIA,NFkB (complex),PDGFB,PRKCA,RELA,SF1,SMAD2,SMAD3,SMAD4,SP1,STAT3,TGM2,TP53,Tgf beta
ESR2	2.032	ligand-dependent nuclear receptor		-0.296	2.60E-07	AKAP12,ANK1,APOE,ARNT2,BCL2,BMP2,C3,CAPN2,CAV1,CCL2,CDH2,CES1,CLDN11,COL1A1,CXCL12,DDAH1,DKK1,EDN1,FOS,FOXO3,GCLC,GLB1,GSTP1,IGF1,IGFBP4,KCNQ5,KLF4,LMNA,LPL,LRP11,MKI67,MMP14,MMP2,MPP7,NDRG2,NEDD9,NID2,NOS2,PKIB,PTGDS,PTGIS,RASSF2,RETN,SELE,SFRP4,SLC5A7,SNAI2,SOCS2,SPP1,ST8SIA4,SUSD4,TENM4,TERT,TGM2,TIMP1,TIMP2,TSPAN13	Akt,Ap1,CTNNB1,ESR1,ESR2,FOS,HIF1A,JUN,NFKBIA,NFkB (complex),PPARG,RELA,SP1,STAT3,TNF,TP53,beta-estradiol
NREP		other		-0.882	2.76E-07	ACTA2,COL3A1,ITGA3,ITGA5,MMP2,MMP9,PDGFB,PDGFRA,PDGFRB,TAGLN,TGFBR2	CTNNB1,JUN,NFkB (complex),NREP,RAC1,RELA,STAT3
S1PR2	1.444	G-protein coupled receptor	Inhibited	-2.216	2.76E-07	ACTA2,F3,FOS,JUN,NOS3,PDGFB,S1PR2,SELE,SPHK1,TIMP1,VCAM1	Ap1,CEBPB,CTNNB1,FOXO1,IL6,JUN,Jnk,NFKB1,NFKBIA,NFkB (complex),P38 MAPK,PRRX1,PTK2,RELA,RHOA,S1PR2,SMAD3,SP1,STAT3,estrogen receptor
MYB	0.468	transcription regulator		-0.565	2.78E-07	ANPEP,BAX,BCL2,BRCA1,CCNB1,CD34,CLTA,COL1A2,CXCR4,ELANE,ERBB2IP,FN1,IGF1,IGFBP5,IL4,JUN,KDR,KITLG,KLF4,MMP3,MYB,PAX6,POLA1,PRTN3,RBL1,SNAI2,SPHK1,SPP1,TNFRSF13C,VIM	ATF4,Ap1,E2F1,EGR1,EP300,ESR1,FOXO1,GATA1,Histone h3,JUN,Jnk,MYB,MYC,NFkB (complex),PPARG,RB1,RELA,RNA polymerase II,SIRT1,SP1,SPI1,STAT3,TP53
PDGFB	-0.775	growth factor	Inhibited	-2.383	3.10E-07	ACTA2,CNN1,COL1A1,COL1A2,FN1,FOS,FOXO1,FOXO3,IL1RN,KLF2,MMP2,MMP3,MMP9,NOV,NR4A1,PDGFRB,RGS5,S1PR2,SMAD1,SPP1,TIMP1,TNC	Ap1,ERK,FOS,HIF1A,JUN,Jnk,NFkB (complex),PDGFB,PI3K (complex),RELA,SF1,SP1,STAT3,TP53,heparin
NOTCH1		transcription regulator		-0.997	3.12E-07	ACTA2,BCL2,BCL6,BMP2,CD82,CDKN1C,CEBPA,CFD,CHGA,COL1A1,COL1A2,CTGF,CYR61,DKK1,DLL4,E2F1,FOS,FOSB,GAA,HEY2,HEYL,ID1,IGFBP3,IGFBP4,IL7R,ITGAM,ITGB4,LEF1,LFNG,LYVE1,MCAM,MMP2,NGFR,NOS2,NR2F2,PDGFB,PDGFRB,PPARG,PROX1,PTGDS,REL,RND3,SMARCC1,SOCS1,SPP1,TAGLN,TEK,TGFBR2,TGFBR3,TIE1,WNT5A	Akt,Ap1,CEBPB,CTNNB1,E2F1,EGFR,ESR1,HDAC6,HES1,HIF1A,MYC,MYOCD,NFkB (complex),NOTCH1,RELA,RUNX2,SMAD3,SMAD4,SMAD7,SP1,SP3,TP53,TP63,TP73,VHL
IL17A		cytokine	Inhibited	-2.608	3.12E-07	ACTA2,BCL2,C3,CCL17,CCL2,CCL22,CD14,CD163,CD68,CTGF,CTSK,CTTN,CX3CL1,CXCL12,CXCL6,CYR61,DEFB4A/DEFB4B,EDIL3,ENTPD1,FAS,FOS,GUSB,IL1RN,IL33,IL4,ISG15,JUN,KLF2,MERTK,MMP2,MMP3,MMP9,MPO,NME3,NOS2,NOS3,NRP1,PECAM1,PLAU,RGS13,S100A8,SELE,THBD,TIMP1,TIMP2,TLR3,TLR4,TNFRSF11B,VCAM1,VWF,YWHAG	IL10,IL17A,IL1B,IL4,JUN,NFKB1,NFKBIA,NFkB (complex),PPARG,RELA,STAT1,STAT3,STAT6,TNF
PLAG1		transcription regulator	Inhibited	-3.237	3.32E-07	AQP1,BCL2,CDC42EP4,CDKN1C,CLTB,CRIP2,CRLF1,FLNC,IGF2,KRT19,LSP1,MAPK11,MLXIP,PIR,PPIC,PTP4A3,QSOX1,SMARCD3,STX1A,TGM2,TPSAB1/TPSB2,TRAF1,TSPAN4
FGFR2	1.212	kinase		-1.890	3.32E-07	AMN,BAX,BCL2,BMPER,COL1A1,COL4A1,COL4A2,CPE,CTSC,DAB2,DKK1,FAS,FGFR2,FST,GATA6,GJA1,GPT2,GRB10,IGF1,IGF2,INHBB,LAMB1,MEST,MYO1F,NOSTRIN,NR5A2,PCOLCE,PDGFRA,PTH1R,SFRP1,SOX17,SOX7,SPP1,TRPS1,TTR,VCAM1	Akt,Ap1,CEBPB,CTNNB1,ERK1/2,ESR1,FGFR2,HIF1A,IL6,JUN,MYC,Mapk,NFKB1,NFKBIA,NFkB (complex),PPARG,RELA,SMAD3,SP1,STAT3,TNF,TP53
cobalt chloride		chemical reagent		0.434	3.43E-07	ADAMTS1,ADM,ANPEP,APAF1,ATP7A,BCL2,BHLHE40,CCR7,COL18A1,CP,CXCR4,CYBRD1,DDIT4,E2F1,EPAS1,HMOX1,HSD11B2,MDM2,RGS1,RGS5,SERPINF1,SLC11A2,SLC40A1,SORL1,SPHK1,TJP1	Akt,Ap1,CEBPB,CTNNB1,EP300,EPAS1,HIF1A,IL6,MYC,NFKB1,NFkB (complex),RELA,RNA polymerase II,SP1,STAT3,TP53,VHL,cobalt chloride
ACKR3		G-protein coupled receptor		-1.131	3.93E-07	ADM,AXL,BCL2,CFH,CXCL12,CXCR4,ELN,FMOD,IGFBP7,MMP14,RRAS,VWF	ACKR3,Ap1,JUN,Jnk,NFkB (complex),RELA,STAT3
NKX3-1		transcription regulator			4.68E-07	CASP7,CTSB,CTSV,CTSZ,EED,ERG,ETS1,ETV3,FES,FOS,FOXO3,IGFBP3,MMP23B,MMP9,PIK3R1,PRKCB,RAMP1,SDC1,SDC4,SMAD1,SMAD2,VNN1	Akt,Ap1,CTNNB1,Creb,ELK1,ERK1/2,ESR1,FOS,HIF1A,Hdac,IGF1R,JUN,MYC,NFkB (complex),NKX3-1,P38 MAPK,RELA,SMAD3,SP1,SRF,STAT3,STAT5A,TP53
GNA15	-0.661	enzyme			4.85E-07	ACTA2,ADD3,AKAP12,AKR7A2,C3,CD69,CP,DAB2,FBLN5,FHL1,GLUL,GUCY1B3,HMOX1,HSD3B7,LAMB2,LBP,MGST1,MINOS1-NBL1/NBL1,MYH11,ODC1,OLR1,PDLIM1,PLAT,RBP1,SLC29A1,SLC6A6,SLC7A1,TAGLN,THBD,TIMP1,UNC5B,VCAN,XDH	Ap1,CHUK,CTNNB1,GNA15,HRAS,IKBKB,JUN,Jnk,MYC,NFKB1,NFKBIA,NFkB (complex),P38 MAPK,RELA,SP1,STAT3,TP53
miR-30c-5p (and other miRNAs w/seed GUAAACA)		mature microRNA		-1.262	4.88E-07	ACVR1,ANPEP,AP2A1,ATP2A2,ATRX,BCL6,CBFB,CHD1,CTGF,ELMOD2,F2,GALNT7,GPD2,JUN,LTN1,MBNL1,NT5C3A,NUFIP2,P4HA2,PNP,PPARG,PRPF40A,PTGFRN,SLC38A1,SLC4A7,SLC7A1,SLC7A11,SLC9A3R2,STRN,STX1A,SYT4,TMED3,TNRC6A,TRPS1,WNT5A
ITGB3	0.371	transmembrane receptor		0.187	4.99E-07	APLP2,BCL2,COL1A1,COL1A2,CSF1,FN1,FOS,HSP90B1,ITGA5,ITGAV,ITGB3,ITGB5,KDR,MMP14,MMP2,MMP9,PLAU,SMAD3,SNAI2,SPARC,TGFBR1,TGFBR2,TIMP1,XIAP	Ap1,COL4A3,FN1,ITGAV,ITGB3,NFKB1,NFKBIA,NFkB (complex),REL,RELA,RUNX2,SMAD2,SMAD3,SMAD4,STAT3,TP53,Tgf beta,VTN
NFKB1		transcription regulator		-0.731	5.01E-07	A2M,ABCB1,AICDA,AKR1B1,APOE,APP,BCL2,BCL3,BMP2,BRCA2,CCL2,CCL22,CD82,CFB,CIITA,COL1A1,COL1A2,CSF1,CTSB,CX3CL1,CXCL9,DEFB4A/DEFB4B,DLL4,EBI3,FAS,FCGRT,FGG,FOS,FSCN1,GJA1,GRK5,HMOX1,IFNGR2,IGFBP3,IL12B,IL18,IL1RN,ISG15,LTC4S,MDM2,MMP3,MMP7,MMP9,MSR1,MYB,NOS2,NR4A1,PLAU,SDC4,SELE,STAT1,TERT,TNFRSF4,TNFSF10,TRAF1,UBE2H,VCAM1,XIAP	IFNG,IRF1,JUN,MYC,NFKB1,NFKBIA,NFkB (complex),PPARG,REL,RELA,STAT1,STAT3,TNF,TP53
RETN	-0.943	other		-0.968	5.10E-07	APOA1,CCL2,CTGF,CX3CL1,EDN1,FOS,HMOX1,INSR,LPL,MMP14,NOS3,NPY,PLAT,RETN,SCD,SELE,SLC2A4,SPP1,VCAM1	Ap1,CEBPA,CEBPB,D-glucose,ESR1,FOXO1,Ins1,JUN,LEP,LPL,NFKBIA,NFkB (complex),PPARA,PPARG,RELA,RETN,SP1,STAT3,TNF
SATB1	0.349	transcription regulator		-0.570	5.22E-07	ABTB1,APC,BCL2,CD69,CDK19,CSF3R,CTNNA1,DSTYK,EBI3,EPAS1,ETS1,F5,FAM129A,FAM65B,FCGR1A,FERMT2,FOSB,FOXJ3,GPT2,ID3,IKZF1,IL4,IL7R,KITLG,KLF2,LAG3,LPIN2,MAL,NR2C2,NUP153,PDCD1,PIK3IP1,PRKCB,RGS1,SIPA1L2,SLC27A2,SMAD3,SP4,TAF4B,TAOK1,TMEM2,TNFSF12,TRPS1,TSC22D3,VIM,ZKSCAN8,ZNF287
YAP1		transcription regulator		0.189	5.94E-07	ACTA2,AMOTL2,ANLN,AURKB,BAX,BMP2,CDK6,CTGF,CYR61,DICER1,E2F1,EDN1,ID1,MYL9,PDGFB,PMAIP1,PPP1R3B,RASSF4,SDPR,TAGLN	ELK1,EP300,FOS,MDM2,MKL1,MKL2,MYC,NFKB1,NFkB (complex),RUNX2,SMAD1,SMAD2,SMAD3,SMAD4,SMAD7,SP1,SRF,TGFBR1,TP53,TP73,YAP1,YBX1,let-7
IL15		cytokine		-1.339	6.35E-07	ACADS,ACTG2,ANXA1,AQP3,AZU1,BCL2,CCL17,CCL2,CCR1,CD226,CD69,CD83,CDK6,CSF1,CTGF,CTSW,CXCL12,CXCR4,CXCR6,EDN1,EGR2,ELK3,EPHB1,ETS1,FAM160B1,FAS,FCGR3A/FCGR3B,GNLY,GZMB,HLX,HMCN1,ICAM5,IFIT1,IL12B,IL21,IL32,IL4,IL7R,ITGB5,JUN,KLRC1,LEF1,LSP1,MAPK1,MAPK3,MAPKAPK3,MKI67,MX1,NAGA,NME4,NOS2,OGN,PDCD1,PDIA4,PMAIP1,PNP,PRDX4,PRF1,PSAP,RBPJ,S100A11,SELPLG,SMAD2,SMAD3,SOCS1,SOCS2,SORL1,TCEA1,TFDP2,TGFBR2,T…	Akt,Ap1,CTNNB1,HIF1A,IL15,IL2,IL4,JUN,NFKB1,NFKBIA,NFkB (complex),NR3C1,P38 MAPK,RELA,SP1,STAT1,STAT3,STAT5A,STAT6
genistein		chemical drug		-0.775	6.52E-07	A2M,ADM,ALDH5A1,ALOX5,APOA1,ATP6AP1,BAD,BAX,BCL2,BCL3,BDKRB1,BMP2,C3,CCL2,CCNB1,CEBPA,CFD,COL1A1,CTGF,CX3CL1,CXCL12,CXCL6,CXCR3,DEFB4A/DEFB4B,DKK1,DNMT1,ESR2,F3,FOS,GCLC,GUCY1B3,HLA-DQA1,HMGCR,HMOX1,HSPA1A/HSPA1B,ID1,IFIT2,IGF1,JUN,LBP,LPL,MAOA,MMP2,MMP3,MMP9,MTMR1,MYB,NOS2,NOS3,NR1H3,NR3C1,OSBPL3,PIK3R1,PKIB,PLAT,PLCXD3,PPARG,RASGRP1,RXRA,SH2B2,SHBG,SIGLEC10,SOCS1,SPHK1,SPP1,STK17B,TNFRSF11B,VCA…	Akt,Ap1,CEBPB,CTNNB1,ESR1,HIF1A,IL6,JUN,LDL,NFKB1,NFKBIA,NFkB (complex),PPARG,RELA,SP1,STAT1,STAT3,TNF,TP53,beta-estradiol,genistein
IRS1		enzyme		0.932	6.55E-07	ADIPOQ,AP2A1,BUB1,CEBPA,COL3A1,COL4A1,COL4A2,COL6A1,COL6A3,COL7A1,FHL1,FOS,GJA1,HMGCR,IGF1,IGFBP4,INSR,LPL,MAPK12,MMP14,MPO,NDN,NR2F1,NRP1,PIK3R1,PPARG,PRDM16,SFRP2,SIGLEC1,SLC2A4,SNAI2,SPARCL1,SPP1,TFAM,TGFBI,TNXB,UCP2,WNT5A	Akt,Ap1,CEBPA,CEBPB,CREB1,CTNNB1,ELK1,FOXA2,FOXO1,FOXO3,HIF1A,INS,INSR,IRS1,Ins1,Insulin,NFkB (complex),PPARA,PPARG,RELA,SP1,STAT3,STAT5A,STAT5B
TFAP2A		transcription regulator		0.858	6.74E-07	ALCAM,ANXA1,APOE,BLOC1S6,BOK,CEBPA,COL7A1,DCLK1,EFEMP1,F2R,GEM,GPR37,HIPK3,IGF2,ITGBL1,KLF4,LIPA,MMP2,NPY,PAG1,PLAU,POR,PPARG,PSAP,RBL2,SESN1,SESN3,SMPD1,TERT,XRN1	Akt,Ap1,CTNNB1,EGR1,ESR1,HDAC1,HIF1A,JUN,NFkB (complex),RELA,RNA polymerase II,RUNX2,SMAD3,SP1,SP3,TCF,TCF4,TFAP2A,TP53
cardiotoxin		chemical - other	Inhibited	-3.024	7.20E-07	ACOX1,ADAM10,AOC3,BGN,CCL2,CCR1,CD180,COL1A2,COL6A2,CSF1R,CSF3R,CTSV,CXCR4,DOK2,E2F1,E2F2,FGFR1,H19,IGF1,IGF2,IGFBP7,IL18,IL1R1,IL1RN,IL7R,ITGA4,ITGA5,ITGB5,MERTK,MEST,MMP15,MMP2,MMP3,NOS2,PDGFB,PLAGL1,PTN,RBL1,SFRP2,SPP1,STXBP2,TIMP1,TSC22D1,UCP2
SMAD4		transcription regulator	Inhibited	-2.755	7.63E-07	ACKR1,ANGPTL4,APOA1,BGN,BMI1,BMP2,CCL2,CDH2,COCH,COL1A2,COL7A1,CSF1,CTGF,DAPK1,FOS,FSCN1,FST,GJA1,HEBP1,HMOX1,HP,ID1,IL12B,ITGB5,JAG2,JAM2,LEF1,LEMD3,MDM2,NAMPT,NUP153,PDGFB,PDGFRB,PILRA,PLAU,POR,SCD,SELE,SERTAD1,SHISA5,SKIL,SLC23A2,SMAD2,SMAD3,SMAD6,SMO,TBX3,TIMP1,TIMP3,TNC,TPM2,UNC119,VIM	Ap1,CEBPB,CTNNB1,EGR1,ERK1/2,ESR1,JUN,MYC,NFkB (complex),P38 MAPK,RELA,SMAD2,SMAD3,SMAD4,SMAD7,SP1,STAT3,TP53
DSP		other		1.129	7.70E-07	ADIPOQ,CEBPA,COL1A1,COL1A2,COL3A1,DSC3,JUP,LPL,PPARG
tetrachlorodibenzodioxin		chemical toxicant		-0.204	8.12E-07	ABCB1,ACOX1,ADM,AKR1A1,APAF1,AQP3,ARNT2,ATOH8,BACH2,BAX,BCAT1,BCL2,CAP2,CBR3,CDH13,CES1,CHD7,COL13A1,COL18A1,COL4A5,COL6A1,CRLF3,CYP1A2,CYR61,DHFR,DMXL2,DNMT1,E2F8,EDN1,EIF4EBP2,ELN,EMP3,ENHO,EPHB1,ETS2,FAS,FMR1,FOS,GABRD,HDAC5,HMOX1,HSPA1A/HSPA1B,IGF2,INPP5A,ITGA5,ITGA7,JUN,KCNA3,KIF1B,KLF2,KRT19,LYST,MANF,MARCO,MDFI,MINOS1-NBL1/NBL1,MMP14,MMP15,MYH11,NFYB,NOS2,ODC1,PCDHA13,PLAGL1,RNGTT,S100A4,S…	17-alpha-ethinylestradiol,AHR,Ap1,CEBPA,CEBPB,EGF,ESR1,JUN,N-cor,NCOR2,NFkB (complex),PPARG,Pkc(s),RELA,SP1,TP53,estrogen receptor,tetrachlorodibenzodioxin
hyaluronic acid		chemical - endogenous mammalian		0.506	8.18E-07	ABCB1,BCL3,CCR7,CD83,COL6A2,CSF1R,CTSK,DEFB4A/DEFB4B,FN1,FOS,FST,IL12B,IRF5,JUN,LY96,MMP2,MMP3,MMP9,MPO,NOS2,NR4A1,PLAU,PPARG,PTGES,REST,RHOC,SPHK1,SPP1,TIMP1,TIMP2,TLR4,VCAM1,XIAP	Ap1,CEBPB,IL1B,IL6,JUN,NFKB1,NFKBIA,NFkB (complex),P38 MAPK,PPARG,RELA,SP1,STAT3,TNF,hyaluronic acid
NFATC2	0.951	transcription regulator		0.469	8.23E-07	ACP5,ATM,BATF,BBX,CCNB1,DAB2,EDN1,EGR2,EGR3,FAS,FGL2,GBP4,GCG,IFIT2,IFIT3,IKZF1,IL18,IL21,IL4,ISG15,MDM2,MERTK,NR4A1,OASL,PLAT,PLK2,PPARG,REL,RGS1,RILPL1,RSAD2,SELE,SLC3A2,SOCS1,SOCS2,STAT1,TCF4,TLR3,TNFSF8,TSC22D1,USP25,ZBTB32	BCL6,CEBPB,IFNG,IL4,IL5,IL6,IRF1,JUN,NFATC2,NFKB1,NFKBIA,NFkB (complex),PPARG,RELA,STAT1,STAT3,STAT5A,STAT5B,STAT6,TNF
indomethacin		chemical drug		-1.643	8.66E-07	A2M,ACOX1,ADAMTS1,ALOX5,ANXA1,ANXA2,APP,ATP6V0B,BAX,BCL2,BSG,C4A/C4B,CAPN2,CCL2,CCNB1,CD14,CD34,CP,CXCR4,EFEMP2,EMP3,FBLIM1,FGB,FOS,GBA,GPNMB,GSTM3,HMOX1,IGF1,IL1R1,IL4,INSR,ITGAM,ITGB4,LAMC2,LOXL2,LPL,MANF,MMP14,MMP2,MPO,NGFR,NOS2,P4HB,PPARG,PTGES,PTGS1,RXRA,S100A10,S100A11,S100A8,SDC1,SLC15A1,SPP1,TEK,TFPI2,TIMP1,TJP1,UCP2,VCAN,VIM	Ap1,CEBPB,EGF,HIF1A,IL1B,IL6,JUN,NFKB1,NFKBIA,NFkB (complex),PPARG,PTGS2,RELA,SP1,STAT3,TP53,indomethacin,prostaglandin E2
PROC	1.459	peptidase		0.302	9.14E-07	ACE2,CCL2,DDX21,F2,F5,IL12B,MMP2,MMP9,MOK,MPO,NOS2,NOS3,NR4A1,PROCR,SELE,TEK,THBD,TJP1,TLR4,VCAM1	Ap1,ESR1,F2R,HMGB1,IL1B,JUN,NFKB1,NFKBIA,NFkB (complex),NR3C1,Nfat (family),P38 MAPK,PROC,RELA,SP1,STAT3
MAP2K1		kinase	Inhibited	-2.439	9.14E-07	ABCB1,ACTA2,APOE,BCL2,BRCA1,CAPN3,CCL2,CDH5,CEBPA,COL1A1,COL1A2,COL3A1,CTGF,CTSB,DAB2,DKK1,DNMT1,EGR2,ETV5,F2R,F3,FOS,GPR56,GUSB,ITGA5,ITGB3,ITGB4,JUN,JUP,MAOB,MMP14,MMP2,MMP3,MMP9,NOS2,PDGFRA,PECAM1,SIRPA,SMAD2,SMAD3,SNAI2,SP1,TFPI2,TGM2,TNC,UNC5B	Ap1,EGR1,ERK1/2,ESR1,JUN,Jnk,MAP2K1,MYC,NFkB (complex),PD98059,PPARG,RELA,SMAD3,SMAD4,SP1,STAT3,TGFB1,TP53
bexarotene		chemical drug		-0.275	9.28E-07	ACOX1,ADD3,AMOTL2,BNIP2,CCL2,CFD,CYP1A2,CYP3A4,CYR61,DDIT4,DKK1,EGR3,EPHA2,ID1,IGFBP6,LOXL2,LPL,MTHFD2,ODC1,PIK3R1,PLAT,PLOD2,PPARG,S100A9,SCD,SLC7A1,SPARC,TGM2,TM4SF1,TSC22D3,VCAM1,XBP1	CEBPA,CEBPB,FOXA2,LPL,NCOR2,NFKBIA,NFkB (complex),NR1I2,PPARA,PPARG,RARA,RELA,RXRA,SP1,THRB,bexarotene
SYVN1		transporter		-1.827	9.28E-07	ABCC3,AMOTL2,APLP2,APP,ATP6AP1,AXL,BCAT1,BHLHE40,CD151,CRTAP,DAB2,DPYD,EPHA2,ERCC6,F3,HSPB1,IFI44,IL7R,ITGA3,ITGAV,ITGB4,LGALS3BP,LMBRD2,MCAM,NDFIP2,NUDT21,OLR1,PLD2,PNPLA2,PTRF,RAB34,SCARA3,SLC30A1,SLC35C2,SLC3A2,SLC4A7,SLC6A6,STOM,TMEM106B,ZC3HAV1
FBN1	-0.685	other	Activated	3.123	9.32E-07	COL1A2,COL3A1,COL4A2,COL6A3,CTGF,CYR61,FBN1,MMP2,MMP3,MMP9,TGFBR2,TIMP3	Ap1,CEBPB,CTNNB1,ERK,FBN1,JUN,NFkB (complex),SMAD3,SMAD4,SMAD7,SP1,STAT3,TGFB1,TP53
TLR3	0.556	transmembrane receptor		0.404	1.01E-06	ADAMTS4,AKT3,C3,CCL17,CCL2,CD69,CFB,CTSK,DEFB4A/DEFB4B,EDN1,EIF2AK2,FAS,FOS,GBP4,HMOX1,ID1,IFI44,IFIT1,IFIT2,IFIT3,IL12B,IL1RN,IL33,IL4,IRG1,ISG15,LIPA,LIX1,LPIN2,MX1,MX2,N4BP1,NFE2L3,NOS2,NPY,NR4A1,OAS1,OASL,PIK3R1,PIK3R3,PLK2,PMAIP1,PROCR,PTGES,RGS1,RSAD2,S100A8,SELE,STAT1,TIMP1,TLR3,TLR4,TNC,TNFRSF1A,TNFSF10,TREM1,USP18,ZBTB32,ZC3HAV1,ZNF644,ZNFX1	IFNB1,IFNG,IRF1,IRF3,IRF8,IRF9,Interferon alpha,NFkB (complex),RELA,STAT1,STAT2,STAT3,TLR3,poly rI:rC-RNA
Ins1		other	Inhibited	-2.518	1.03E-06	ADIPOQ,ALAD,ALB,ANGPTL4,APAF1,APOA1,BAD,BCKDHA,CEBPA,CFD,CNN1,COL18A1,COL1A1,CREB1,CYB5A,DHFR,EDN1,EGR2,EIF4EBP1,ELOVL6,FOS,GCG,GSTP1,HMGCR,HMGCS1,HP,HSD11B2,IDE,IGF1,IGF2,IGFBP3,IGFBP4,IGFBP5,IL4,INSR,JUN,LGALS3BP,LIFR,LPL,LRP1,MAPK1,MAPK3,MMP2,MMP3,NOS2,NOS3,NPY,NR1H3,ODC1,PIK3R1,PIKFYVE,PLAT,PLIN1,PPARG,PRKCB,PTGFRN,RBL1,RBL2,RETN,RGN,RXRA,SCD,SLC2A4,SNAP25,SOCS2,SP1,SPARC,TF,THY1,TIMP1,TIMP2,…	Ap1,CEBPA,CEBPB,ESR1,GH1,IGF1,Ins1,JUN,LEP,NFKBIA,NFkB (complex),PPARA,PPARG,RELA,RXRA,SP1,STAT3,STAT5A,TNF,TP53
let-7		microRNA		-1.635	1.09E-06	ACTA2,AGO3,ARID3A,AURKB,BRCA1,BRCA2,BUB1,BUB1B,CBFB,CCNB1,CCNJ,CCR7,CDCA7,CDCA8,CDH2,CDK6,COL1A1,DICER1,DLC1,DMD,E2F2,E2F8,FARP1,FN1,GPX7,ITGB3,KRAS,LEF1,MCM10,MCM6,PDE12,PLAGL1,PLAGL2,PPP1R12B,S100A4,STARD13,TAB2,TLR4,VIM	Akt,Ap1,CEBPB,CTNNB1,HIF1A,NFkB (complex),RELA,SMAD3,SMAD4,SMAD7,SP1,let-7
discodermolide		chemical drug			1.10E-06	BARD1,BLM,BRCA1,BRCA2,CCNB1,E2F2,EIF4EBP1,ESPL1,FANCB,FANCM,KIF11,KIF23,PLK4,PRC1,RBL1,SMC2,TOP2A,WEE1	E2F1,MYC,SP1,TP53,TP63,TP73,discodermolide
SOD1		enzyme		1.455	1.11E-06	ACO1,APOE,ASL,ASS1,ATP6V1G2,BAD,BAX,BCL2,BUB1,C1QA,CCNT1,CD14,CDH2,CKB,CP,CSF1R,DPYSL3,ETS2,FGFR1,FOS,GCLC,GDF1,GPX3,GSTM3,GSTP1,HIVEP3,HMOX1,HPCAL1,HSPB1,HSPB2,JUN,LIMK1,LPL,MAOB,MMP9,MYBL1,NOS2,NPY,PPP3CB,PTGR1,SLC11A2,SLC40A1,SNCG,SPP1,SQSTM1,STAT4,STMN1,TGFBR2,TUBB4A,VCAM1	Akt,Ap1,CTNNB1,EP300,ETS2,FOS,HIF1A,JUN,MAPK8,MYC,NFKBIA,NFkB (complex),PPARG,RELA,SOD1,TP53,hydrogen peroxide,nitric oxide
sirolimus		chemical drug		0.439	1.12E-06	ABHD11,ACTA2,ADA,ADM,ANXA5,APP,APPL1,AQP3,ASS1,BAX,BCKDHA,BCL2,BCL3,BMP2,CCR7,CD151,CD209,CEBPA,CFD,COL1A1,COL1A2,COX6B1,CSF1,CXCR4,CYP3A4,DDIT4,DES,E2F1,EIF2AK2,F3,FAS,FN1,FOS,FSCN1,GCLC,GSTP1,HDAC5,HMGB1,HMOX1,HSP90B1,ID1,IGF2,IGFBP5,IL12B,IL4,INSR,ISG15,KDR,KIF15,KLF2,MAPK12,MMP14,MMP2,MMP3,MMP9,MYB,MYH11,NOS2,NOS3,NPHS1,NR3C1,ODC1,PCDH1,PDGFRA,PDGFRB,PDPK1,PIK3R1,PLIN1,POSTN,PPARG,PTMA,S100A4…	AKT1,Ap1,CEBPB,CTNNB1,D-glucose,ESR1,FOXO1,IL6,JUN,NFKB1,NFKBIA,NFkB (complex),P38 MAPK,PPARG,RELA,SP1,STAT3,TNF,TP53,sirolimus
PRKCZ		kinase		-0.025	1.13E-06	BAX,BCL2,CD1D,COL1A2,ETS1,HMOX1,IL4,JUN,KRAS,MAPK1,MAPK3,MMP2,MMP9,NOS3,PHGDH,VCAM1	Akt,Ap1,CTNNB1,ERK,ERK1/2,ESR1,HIF1A,JUN,MYC,NFkB (complex),Nfat (family),P38 MAPK,PRKCZ,RELA,SMAD3,SP1,STAT3,TP53
IL18	-0.573	cytokine	Inhibited	-2.518	1.15E-06	ADIPOQ,BCL2,BSG,CCL2,CCR4,CCR7,CD226,CD69,CD83,CSF1,CXCL12,CXCL16,FAS,FCGR3A/FCGR3B,GADD45G,GJA1,HLX,IL18,IL32,IL4,ITGAM,JUN,MMP15,MMP3,MMP9,MPO,MSH2,NOS2,PDCD1,PRF1,SMAD2,SMAD3,SPP1,TF,TGFBR2,TIMP1,TLR4,TNFRSF11B,TXK,VCAM1	Ap1,IFNG,IL18,IL1A,IL4,IRF1,JUN,NFKB1,NFKBIA,NFkB (complex),P38 MAPK,PPARG,RELA,SP1,STAT1,STAT3,STAT6,TNF
mir-155		microRNA	Inhibited	-2.482	1.18E-06	ADAM10,AGTR1,AICDA,APAF1,BCL2,BCL6,CCL2,CD209,CD69,FADD,FOXO3,GCSAM,IL12B,MME,MMP3,MSH2,MSH6,MYB,NOS2,NOS3,NUP153,SMAD2,SOCS1,TAB2,WEE1,YWHAZ,ZNF652	Ap1,CEBPB,ERK,IL10,IL6,IRF1,JUN,NFKB1,NFKBIA,NFkB (complex),PPARG,RELA,SOCS1,SP1,STAT1,STAT2,STAT3,TNF,mir-155
FOXC2		transcription regulator		-1.482	1.26E-06	ADIPOQ,CDH2,CEBPA,CFD,CXCR4,FN1,INSR,ITGB3,ITGB5,KDR,LFNG,LPL,MMP2,MMP9,PDGFRB,PLIN1,PPARG,SLC2A4,WNT5A
SMARCB1		transcription regulator	Inhibited	-2.758	1.33E-06	A2M,ADD3,C4A/C4B,CENPE,COL18A1,COL1A1,COL1A2,COL5A2,CSF1,CTTN,CXCR4,DAPK1,DHFR,DSG2,E2F1,EIF2AK2,ETS2,F11R,FAS,FCGR1A,GJA1,GSN,HP,JUP,KIF11,KIF23,KLHL4,LBP,MCM10,MDM2,MX1,OAS1,PGLYRP1,PLK4,POLA1,POSTN,PPARG,PPP1R3C,PRIM1,PTMS,PTN,RND3,S100A1,SMC4,SPARC,WASL	BRCA1,E2F1,ESR1,MYC,MYOD1,NFkB (complex),SMARCA4,SMARCB1,SP1,STAT1,STAT3,TP53,TP63,TP73
ERK		group	Inhibited	-2.764	1.35E-06	ACP5,ADAM10,BAX,BCL2,BGN,CAV1,CCL2,CD1D,COL1A1,COL3A1,CTGF,CTSK,CTTN,CXCL6,EDN1,EIF2AK2,EPHA2,ETS1,FN1,FOS,FOXO1,FOXO3,FST,GCLC,GPR126,GPRC5C,HEY2,HMOX1,IL12B,IL21,ITGAM,ITGB3,JUN,LAMB1,MAFB,MAL,MCAM,MMP14,MMP2,MMP3,MMP9,ODC1,PDGFC,PDK4,PECAM1,PLAU,PTGES,RAB7B,S100A12,SLC4A7,SNAI2,SORT1,STAT1,TERT,TGM2,TIMP1,VCAN	Akt,Ap1,CTNNB1,EDN1,ERK,ERK1/2,HIF1A,JUN,MYC,NFKB1,NFKBIA,NFkB (complex),PPARG,RELA,SMAD3,SP1,STAT3,TNF,TP53
TGFBR1	1.145	kinase	Inhibited	-3.201	1.36E-06	ACTA2,BGN,BHLHE40,CCR7,CLDN5,COL1A1,COL1A2,CTGF,EDN1,EGR2,FMOD,FN1,GAS1,GJA4,HMOX1,IL12B,ITGB5,NFATC2,OSR1,PDK4,SNAI2,TAGLN,TGFBI,TPSAB1/TPSB2,VIM	Akt,Ap1,CEBPB,CTNNB1,HIF1A,JUN,Jnk,NFKB1,NFkB (complex),RELA,SMAD2,SMAD3,SMAD4,SMAD7,SP1,STAT3,TGFB1,TGFBR1,TP53
PRKG1		kinase		-1.348	1.41E-06	ACTA2,BCL2,COL1A1,COL3A1,CTGF,FN1,FOS,GUCY1B3,IL4,MPO,MRE11A,PPARG,RAD1,TAGLN,VCAM1	Akt,Ap1,CEBPB,CTNNB1,Creb,FOXO1,HIF1A,NFKBIA,NFkB (complex),PRKG1,RELA,RHOA,Rock,SMAD2,SMAD3,SMAD4,SMAD7,SOX9,SP1,Tgf beta,estrogen receptor
ethanol		chemical - endogenous mammalian		-1.108	1.51E-06	ACOX1,ACTA2,ADIPOQ,ADM,ALOX5,ANPEP,APOA1,BAD,BAX,BCL2,BRCA1,C3AR1,CAPN5,CCL2,CD14,CDH13,CEBPA,CHRNB3,COL1A2,COL3A1,CREB1,CTGF,CXCR4,CYP3A4,DKK1,EDN1,FAS,FOS,FOSB,GABRD,GZMB,HMOX1,HSP90B1,ID1,IL12B,IL1R1,IL1RN,IL4,ITGAM,JUN,KLHL24,LGALS1,LSS,MAP1B,MCOLN1,MME,MMP2,MMP3,MMP9,NAPEPLD,NGFR,NOS2,NOS3,NPY,NR3C1,NTRK2,PARP1,PDCD1,PLAT,PPARG,PPP1R1B,PRF1,RARRES2,RBP1,SCD,SELE,SLC11A2,SLC40A1,SLC7A11,SQLE,…	Ap1,CEBPB,ESR1,IGF1,IL10,IL6,JUN,NFKB1,NFKBIA,NFkB (complex),P38 MAPK,PPARG,RELA,SP1,STAT3,TNF,TP53,ethanol
STAT4	0.532	transcription regulator		-1.837	1.62E-06	ACVRL1,AHNAK,ARL5B,ARMCX1,ATP7A,BAD,BCL2,BCL3,BSG,C3,CAPN5,CCL2,DDAH2,DPM3,ENTPD4,EPOR,ETV5,FSCN1,GADD45G,GJA1,HES6,IFIT2,ISG15,ITGA7,ITIH5,JAG2,KLF9,LRP1,MBOAT2,NXN,P4HA2,PCGF5,PDK1,PEX13,PLOD2,POLD4,PPP1R13L,PRDM16,R3HDM1,RAMP1,RAMP2,RASL12,RCN3,RNF130,RRAD,SELE,SELENBP1,SELPLG,SERTAD1,SETD5,SRPK1,STAT1,TIMP1,TLE6,VLDLR,ZNF524	IL12 (complex),IL17A,IL4,JUN,NFKB1,NFKBIA,NFkB (complex),REL,RELA,STAT1,STAT3,STAT4,STAT6
LRP1	-0.672	transmembrane receptor		1.242	1.69E-06	APP,C1R,C1S,CDH2,COL3A1,CREB1,LRP1,MMP2,MMP9,MRC2,PDGFRB,SERPINF1,SERPING1,WNT5A	APP,Ap1,CTNNB1,FN1,HIF1A,JUN,LRP1,NFKB1,NFKBIA,NFkB (complex),P38 MAPK,PI3K (complex),RAC1,RELA,SP1,STAT3,TP53
irbesartan		chemical drug	Activated	2.137	1.69E-06	ADIPOQ,AGTR1,CCL2,FHL1,FOS,INSR,ITGAV,ITGB3,NOS2,NPHS1,SERPINF1,SMAD2,SMAD6,VCAM1	AGTR2,Agtr1b,Ap1,ESR1,FOXO1,HIF1A,JUN,Mapk,NFKB1,NFkB (complex),P38 MAPK,RELA,SP1,STAT3,irbesartan,reactive oxygen species
CD28		transmembrane receptor		-1.312	1.71E-06	ANAPC1,ANXA1,ATF2,ATM,ATP11B,BCL2,BHLHE40,C2,CBL,CBLB,CCR4,CD226,CD69,CDK6,CENPF,CXCR3,CXCR4,CXCR6,EBI3,EGR2,FKBP2,FOS,GPR37,GTF2IRD1,GUCY1B3,GZMB,H19,HELLS,HIVEP3,HMGN1,HSPA1A/HSPA1B,HUWE1,IGFBP5,IGFBP6,IL1R1,IL21,IL4,IL7R,ITGA4,JUN,KLF2,LNPEP,LSP1,LTN1,MMP2,MSR1,NAMPT,NDFIP2,NFATC2,NOS3,NR4A1,ODC1,ORAI2,PDE4D,PLA2R1,PNP,PRDX4,PSMD12,PTMA,RANBP2,REL,RHOC,SH2D2A,SOCS1,SOCS2,SP1,STEAP2,STOM,TAF1A,…	CD28,CD3,IL10,IL12 (complex),IL2,NFATC2,NFKB1,NFKBIA,NFkB (complex),NR3C1,REL,RELA,STAT1,STAT3,STAT5A,STAT6,TCR
Ca2+		chemical - endogenous mammalian		-1.312	1.75E-06	ABCB1,ACTA2,ANKH,APP,ATP2A2,BCL2,CD83,COL1A1,CSRP1,CTTN,CXCR4,CYR61,DBP,DES,E2F1,E2F2,EDN1,FN1,FOS,GLS,GRK5,HMGCR,ID1,ID3,IL12B,IL33,IL4,ITGA3,ITPR3,JUN,KLF4,KLK7,MCAM,MGP,MMP19,MMP9,MSR1,MXD1,MYB,NAPSA,NGFR,NOS3,NPY,NR1D1,NR4A1,NTRK2,ODC1,PLCG1,PLS3,PPARG,S100A8,S100A9,SLC6A12,SNAI2,SP4,SPP1,SYT4,TAGLN,TCF4,TIMP2,TLR4,USP15	APP,Ap1,CREB1,Ca2+,IL1B,JUN,NFKB1,NFKBIA,NFkB (complex),PPARG,Pkc(s),RELA,STAT3,TP53,hydrogen peroxide,norepinephrine
CCND1		transcription regulator	Activated	2.613	1.75E-06	AQP3,ARMCX1,ASPM,ATAD2,BCL2,BRCA1,BRIP1,BRWD1,C7,CASC5,CDCA7,CDCA8,CDK6,CENPF,CENPN,CLSPN,COL1A1,COL27A1,COL5A2,CPNE3,DEPDC1,DHCR24,DNMT1,E2F1,E2F8,EIF5A2,ELOVL7,EPHA2,EPS8,ESCO2,FGFR1,GAS2L3,GATA4,H2AFJ,HJURP,ITGAV,KIAA0101,KIAA1524,KIF11,KIF20B,KLHL24,MCM10,MELK,MMP2,MMP3,MTMR1,MYBL1,PPARG,QKI,RACGAP1,RBL1,RMI2,ROR2,SATB1,SELENBP1,SLC9B2,SPP1,STOM,TGFBR2,THNSL1,TMEM219,TSC1,VPS54,ZNF367,ZNF423	Ap1,CCND1,CDK4,CDKN1A,E2F1,E2F3,E2F4,EGR1,ESR1,HDAC1,MYC,NFkB (complex),RB1,RNA polymerase II,SMAD3,SP1,TFDP1,TP53
trans-hydroxytamoxifen		chemical drug	Activated	2.611	1.76E-06	ALDH4A1,ANXA3,ARNT2,ASB9,ASCC3,COL4A5,CXCL12,DDIT4,EFNA1,EGR3,EPOR,GCLC,GSTP1,IGFBP4,IL1R1,INHBB,KIAA0922,LAMB1,LAMB2,LHFPL2,MATN2,MXD4,MYBL1,PLK2,PPP1R3C,PRSS23,PVALB,RAB31,RND3,SELENBP1,SLC39A6,SMAD3,SMPD1,SNCG,TM4SF1,TOP2A	Ap1,ESR1,ESR2,JUN,PPARG,RELA,SP1,TP53,trans-hydroxytamoxifen
PI3K (complex)		complex	Inhibited	-3.466	1.82E-06	BCL2,BRCA2,CCL2,CCNB1,CCNT1,CCT6A,CDH2,CHGA,COL1A1,CREB1,CTGF,CXCR4,DLL4,E2F1,ETS1,FN1,FOS,FOXO1,FUT7,GATA2,GCG,GCLC,GJA1,GSTP1,H19,HMGCR,HMOX1,IFIT1,IGF1,IGF2,IL12B,IL1RN,IL33,IL7R,ITGAM,JUN,KDR,KLF2,KRAS,LEF1,LSP1,MCAM,MMP14,MMP2,MMP9,MTHFD2,NOS2,NOS3,NUPR1,POSTN,PPP1R1B,RBL2,RND3,SKIL,SLC12A6,SLC12A7,SNCG,SP1,SPP1,STMN1,TFAM,TGM2,TLR4,TNFSF10,TREM1,VCAM1,XIAP	Akt,Ap1,CTNNB1,ERK1/2,HIF1A,JUN,LY294002,MYC,NFKBIA,NFkB (complex),PI3K (complex),PPARG,RELA,SMAD3,SP1,STAT3,TNF,TP53,prostaglandin E2
STAT1	0.437	transcription regulator		-0.698	1.84E-06	A2M,APOE,AXL,BAD,BAX,BCL6,C3,CCL2,CCR7,CCRL2,CD14,CFB,CIITA,CLIC5,CSF3R,CXCR3,CYP1A2,DEFB4A/DEFB4B,EIF2AK2,FAS,FCGR1A,FGL2,FOS,GBP5,HERC6,IFI27,IFIT1,IFIT2,IFIT3,IGF1,IL12B,IL1R1,IL4,IRF5,IRG1,ISG15,JUN,LY96,MDM2,MMP9,MX1,NFE2,NOS2,OAS2,OASL,PDGFC,PDGFRB,PMAIP1,PPARG,PRF1,PTN,RNF213,RSAD2,S100A10,SERPING1,SMAD2,SMAD3,SOCS1,STAT1,TLR3,TLR4,TNFSF10,TP53BP2,USP18	IFNG,IL1B,IRF1,IRF8,IRF9,Ifn,NFKB1,NFKBIA,NFkB (complex),REL,RELA,RNA polymerase II,SPI1,STAT1,STAT2,STAT3,STAT6
STAT6		transcription regulator		-0.936	1.90E-06	ACOX1,ACP5,APOE,BAX,BCL2,BCL3,BCL6,CCL17,CCL22,CCR7,CD69,COL1A1,COL1A2,CRIP1,CTSB,CTSW,EGR2,FCGR1A,FCGR3A/FCGR3B,GADD45G,GNA15,HCK,HLX,HMGCR,IFIT3,IGF1,IL12B,IL1RN,IL33,IL4,ISG15,LGALS3BP,LIFR,MMP14,MMP2,MMP9,MYB,MYO6,NCOA3,NEDD9,NFATC2,PDGFC,PKIB,POU2AF1,PROS1,S100A10,SELE,SELENBP1,SERPINF1,SOCS1,SOCS2,STAT4,TMEM131,TXK,VCAM1,XBP1	Ap1,IFNG,IL10,IL2,IL4,IRF1,IRF8,JUN,NFKB1,NFKBIA,NFkB (complex),NR3C1,PPARG,RELA,STAT1,STAT3,STAT5A,STAT6,TNF
fulvestrant		chemical drug		-1.023	1.98E-06	APOA1,ASCC3,AXL,BARD1,BAX,BCL2,BLM,BMP2,C3,CCDC80,CCL2,CCNB1,CENPF,CSF1,CXCL12,CYR61,DDIT4,E2F1,EGR3,EPOR,ESR2,F2R,FOS,GJA1,GSTP1,GUCY1B3,ID1,IGF1,IGFBP5,INHBB,ITGB3,JUN,KIF11,LPL,MANF,MAP3K11,MAPK1,MYB,NCOA3,NOS2,PAX5,PLK2,POLE,PPARG,PRIM1,PRSS23,RBL1,RBL2,ROCK2,SMPD1,SNCG,SQSTM1,STMN1,TGFBR3,TNFRSF11B,TSC22D3,VCAM1,WEE1,ZFX	CEBPB,E2F1,E2F4,ESR1,ESR2,HDAC1,HIF1A,IGF1,JUN,NFkB (complex),NR3C1,RB1,RELA,SP1,STAT3,TFDP1,TP53,fulvestrant,progesterone,prostaglandin E2
desmopressin		biologic drug		-1.221	2.01E-06	ADD3,ADM,AHNAK,AKR1B1,ALB,ARFGEF2,CAPG,CYBA,ESAM,F8,FLNA,FOS,HSPA1A/HSPA1B,HSPH1,LMNA,MME,MYH10,NDRG2,NFAT5,PALM,PHLDB2,PLS3,PPP1R1B,RBM14,S100A11,SLC2A4,SORT1,TJP2,VWF,YWHAZ	Ap1,JUN,NFkB (complex),PPARG,STAT3,cyclic AMP,desmopressin
HRG		other		-1.732	2.03E-06	C1QA,C1QB,C1QC,CD83,CXCR4,FCGR1A,FCGR3A/FCGR3B,HLA-DQA1,SPARC,SPP1,TIMP1,TIMP3
TAZ		enzyme		-1.949	2.07E-06	ADAMTS1,AHNAK2,AMOTL2,ANXA1,AXL,BASP1,C7,CAV1,CCL2,CDH2,CTGF,CYR61,DICER1,EDN1,FN1,LUM,MFAP5,NAV3,PMAIP1,PPP1R3B,PRSS23,TAGLN,TFPI2	SMAD3,TAZ,let-7
HMOX1	-0.432	enzyme		0.026	2.28E-06	ACTA2,ADIPOQ,APAF1,AQP1,BCL2,CCL2,CD14,COL1A1,CXCL12,CXCL9,FOS,GCLC,HMOX1,ID1,ID3,IGF1,IL12B,IL1RN,ITGAM,ITGB3,KDR,MMP9,MSR1,NOS2,PECAM1,PROCR,SELE,SPARC,TEK,THBD,VCAM1	Ap1,HMOX1,JUN,Jnk,NFKB1,NFKBIA,NFkB (complex),P38 MAPK,PPARG,PTGS2,REL,RELA,SP1,STAT3,TP53
E. coli B5 lipopolysaccharide		chemical - endogenous non-mammalian		-1.391	2.33E-06	ACKR1,ADAMTS1,APOA1,BCL3,BCL6,BHLHE40,CCL17,CCL2,CCL22,CCR1,CCR10,CCR4,CCR7,CD69,CD83,CDK6,CEBPA,CES1,CSF3R,CX3CL1,CXCL6,CXCR3,CXCR4,CXCR6,ETS2,F3,FOS,GCLC,GPX1,HMOX1,IFIT1,IL12B,IL18,IL1R1,IL32,IL4,IL7R,INHBB,MDM2,MPO,NOS2,OASL,PAX5,SDC1,SELE,SELENBP1,SEPP1,SEPSECS,SLC11A2,SOCS2,SPINT2,TGFBR1,TGFBR2,TGFBR3,TGM2,TLR3,TLR4,TOLLIP,TREM1,TTR,VTN,XIAP	CEBPB,E. coli B5 lipopolysaccharide,IL10,IL12 (complex),IL1B,IL6,NFKB1,NFKBIA,NFkB (complex),PPARG,RELA,STAT1,STAT3,STAT6,TNF
WISP2		growth factor		1.287	2.36E-06	CTGF,FN1,IGFBP7,ITGA5,JUN,JUP,LAMB3,LAMC2,PROCR,SMAD3,SNAI2,SPARC,TGFBR1,TGFBR2,TGFBR3,VIM,XBP1	Akt,Ap1,CTNNB1,HIF1A,JUN,Jnk,NFkB (complex),RELA,STAT3,WISP2
ciprofloxacin		chemical drug		-0.174	2.40E-06	ACAA1,ALDH3B1,APP,CCR1,CD68,COLEC12,CTSA,CTSV,DNAJC3,EDIL3,EMILIN2,EMR1,GBA,GRN,GUSB,IGF2BP3,ITGA9,ITM2C,LGMN,MAPK1,MMP2,MPEG1,MSR1,NRP1,PKN2,PSAP,RAB11FIP1,SEMA4D,SLC2A6,SPP1,STAB1,TMPO,UBTD1,VIM	CTSB,TP53,ciprofloxacin
TREM1	-1.181	transmembrane receptor		-1.890	2.49E-06	ABL2,CCL17,CCR7,CCRL2,CD14,CD1A,CD83,CFB,CRTAM,CSF1,CXCR4,DEFB4A/DEFB4B,DTNBP1,EBI3,EDN1,EGR2,EGR3,ELOVL7,EPM2AIP1,ETS2,F3,FERMT2,GEM,HSD3B7,IFIT2,IL12B,IL1R1,IL36RN,IL4,ISG15,KANK1,LAMP3,LPL,LY9,MMP19,OASL,OSGIN1,PGLYRP1,PPARG,RGS1,RGS13,RIN2,RRAD,SFMBT2,SLAMF7,SPP1,TFPI2,THBD,TLR4,TMEM158,TMPO,WNT5A	CEBPB,IL10,IL17A,IL1B,IL6,NFKB1,NFKBIA,NFkB (complex),PPARG,RELA,STAT3,TNF,TREM1
DOCK8	0.460	other		1.400	2.55E-06	ARID5A,ATM,BBX,DAB2,EDN1,FGL2,IFIT2,IFIT3,IL12B,IL18,ISG15,MERTK,PLAT,RBL1,REL,RGS1,RILPL1,RSAD2,SOCS1,STAT1,TCF4,TLR3,TNFSF8,TSC22D1,USP25
Il3		cytokine		0.130	2.55E-06	ANPEP,BCL2,BHLHE40,CD14,CD68,CSF1,CSF1R,CSF3R,ELANE,EMR1,FAS,FOS,IGF1,IL4,ITGAM,MDM2,MPO,MYB,PLA2R1,PRTN3,SOCS1,SPP1,TNFRSF1A,TROVE2,YWHAG	Akt,Ap1,CEBPA,CREBBP,CTNNB1,ESR1,FOXA2,HIF1A,IRF8,Il3,JUN,NFkB (complex),NR3C1,PPARG,PTPN11,RELA,SMARCA4,SPI1,STAT1,STAT3,STAT5A,STAT5B,TCF3
Collagen type I		complex	Inhibited	-3.027	2.73E-06	ACTA2,APOE,APP,BAX,BRCA2,CD83,CDH2,COL1A1,EIF4EBP1,F13A1,FN1,ITGA3,KDR,MMP14,MMP2,MMP3,MMP9,NOS3,PLAU,PLOD2,S100A10,TIMP2,TNC,VIM	APP,Ap1,CTNNB1,Collagen type I,Collagen type IV,FN1,FOXO1,HIF1A,ITGB1,NFKB1,NFKBIA,NFkB (complex),RELA,RHOA,STAT1,STAT3,TP53,estrogen receptor
tamoxifen		chemical drug	Inhibited	-2.195	2.81E-06	ACOX1,ADM,AHNAK,AQP1,ASS1,BAX,BCL2,BMP2,BRCA1,C3,CAV1,CCDC80,CDH2,CDK6,CPE,CYP3A4,CYR61,ESR2,ETV5,F13A1,F2R,FNDC4,FOS,H19,HMGCR,HMGCS1,HSP90B1,IGF1,IGF2,IGFBP3,IGFBP4,IL1RN,JUN,KLHL24,LSS,MDM2,MKI67,MX1,NOS2,NOS3,PRSS23,RBL1,RBL2,SCD,SCN1B,SDC3,SDS,SELE,SEMA3B,SMAD3,SPP1,SQSTM1,TAGLN,TERT,TGFBR2,TLR4,TSPAN9,UCP2,USP1,WIPI1,YPEL3	AGT,Ap1,CEBPB,ESR1,ESR2,HIF1A,IGF1,JUN,NFkB (complex),NR3C1,PPARG,RELA,SP1,TP53,estrogen,estrogen receptor,progesterone,tamoxifen
E2F4		transcription regulator		1.911	3.00E-06	ANLN,ATRX,AURKB,BARD1,BCL2,BMI1,BRCA1,CBX5,CENPE,CEP57,DHFR,E2F1,E2F2,ECT2,EPAS1,FAS,HLTF,HMGB1,HMGB3,HMMR,HP,HSP90B1,ID3,KIAA0101,MCM10,MCM6,MKI67,MSH2,MYB,NDC80,NEK2,NPAT,PKN2,POLA1,PPARG,PPP2R2B,PRC1,PRKCSH,PRKDC,RBL1,RBL2,SFRP1,SLC3A2,SMARCA5,SMC2,SMC4,SSX2IP,STMN1,SUZ12,TERT,TMPO,TOP2A,TOPBP1,TP53BP2,WDR76,ZNF451
lysophosphatidic acid		chemical - other	Inhibited	-3.496	3.14E-06	ACTA2,BCL6,CCL2,CTGF,CYR61,EDN1,F3,FKBP5,FOS,GRN,ITGAM,JUN,KDR,LPL,MDM2,MMP9,NOS3,PDGFRA,PDGFRB,PLAU,PPARG,PPP1R3B,SOCS1,SPHK1,TAGLN,TF	Ap1,CEBPB,CTNNB1,FOXO1,IL6,JUN,NFKB1,NFKBIA,NFkB (complex),PPARG,RELA,RHOA,Ras homolog,SRF,STAT3,TNF,estrogen receptor,lysophosphatidic acid
SHH		peptidase		-1.042	3.30E-06	ADAMTS1,ALAD,BAX,BCAR1,BCL2,BMP2,BRCA1,CAV1,CD69,DHFR,EPHB4,FN1,FOXF1,GATA2,GATA4,GPC1,HELLS,HEY2,ID1,IGF1,IGF2,IGFBP5,IL4,LFNG,MCM6,NES,NOS3,NPY,NR2F2,NR4A1,PAX6,PAX9,PDGFRA,PLAT,PMP22,PVR,SFRP1,SFRP2,SLC29A1,SMAD1,SNAI2,SPP1,THBD,TJP1,TSC22D3	Akt,Ap1,BMP2,CTNNB1,E2F1,EP300,ERK1/2,HIF1A,MYC,MYOD1,NFkB (complex),RELA,RNA polymerase II,RUNX2,SHH,SMAD1,SMAD3,SMARCA4,SP1,STAT3,TP53,TP63,TP73
CBFB	0.419	transcription regulator		-0.807	3.44E-06	CEBPA,COCH,CSF1R,IFT80,IKZF2,IKZF3,IL4,LGALS3BP,LGMN,LIMD1,LTB4R,MPO,NFE2,NRP1,PDE3B,RGS1,SOCS2,SOCS5,SPP1,STAT4,TGFBR1,TGFBR2,TGFBR3,TNFRSF4,TPSAB1/TPSB2	CBFB,CEBPA,IL4,JUN,NFkB (complex),RELA,RUNX1,SPI1,STAT1,STAT6,TP53
bee venom		chemical - endogenous non-mammalian	Inhibited	-2.178	3.74E-06	CCNB1,CDC42EP4,ETS2,FOSB,GPR84,GRASP,HSPB1,IPO5,IRG1,ITGA5,ITGAV,JUN,KIF23,KLF2,KLF4,LPIN2,MKI67,NOS2,NOS3,NUPR1,NUSAP1,OASL,PRC1,PTPN11,RGS1,SLC7A11,SNTB2,THBD,TOP2A,TRAF1,TSC22D1	Ap1,FOS,JUN,MAPK8,NFkB (complex),RELA,bee venom
melatonin		chemical - endogenous mammalian		0.971	3.77E-06	APAF1,ATF2,BAX,BCL2,BMP2,BRCA1,CASP9,CCL2,CXCL6,DDAH2,EDN1,FAS,FOS,GCG,GJA1,HMGB1,HMOX1,IGF1,INSR,KRT19,MMP9,MPO,NOS2,NOS3,NPY,NR3C1,PLAT,SLC2A4,SPARC,SPP1,SQSTM1,TLR3,TLR4,VIM	Ap1,CEBPB,ESR1,ESR2,IL6,JUN,Jnk,LEP,NFKB1,NFKBIA,NFkB (complex),PPARG,RELA,SP1,STAT3,TNF,TP53,melatonin
IRF1		transcription regulator		1.022	3.95E-06	BAX,BCL2,BRIP1,C1R,CASP7,CCL2,CCNB1,CFB,CIITA,CXCL16,DST,E2F1,EIF2AK2,FGL2,IFIT1,IFIT2,IFIT3,IL12B,IL18,IL4,IRF5,ISG15,LIG4,MMP9,MX1,MYB,NFE2,NOS2,OAS1,OAS2,ODC1,POLH,RSAD2,SOCS1,SOCS7,SP1,STAT1,TAP2,TERT,TLR3,TNFSF10,VCAM1	IFN Beta,IFNG,IRF1,IRF8,IRF9,NFKB1,NFkB (complex),REL,RELA,RNA polymerase II,SPI1,STAT1,STAT2,STAT3
DICER1	0.702	enzyme		1.628	3.96E-06	AGO2,ANGPTL4,ANPEP,APOD,ARID3A,COL18A1,CXCR4,CYR61,EGR2,EGR3,FOS,GREB1L,GZMB,H19,HOXB2,ID3,IGF2,IGF2BP3,JUN,KDR,KRAS,LHFP,MMP9,NGFR,NOS3,NPHS1,PANK3,PLAU,PMP22,PRF1,PRKD1,PROCR,PROS1,RASGRP1,RGS5,SERPINF1,SERTAD4,SFRP4,SLC40A1,SPARC,TEK,TM4SF1,VIM,ZC3HAV1L	Akt,Ap1,CTNNB1,DICER1,EGFR,ERBB2,ESR1,FOS,HIF1A,JUN,MITF,MYC,NFkB (complex),RELA,SMAD3,SP1,SP3,TP53,estrogen receptor
HOXD10		transcription regulator		0.067	4.00E-06	BIRC6,CCL22,E2F1,FCRLA,FMR1,HEBP1,HOXD9,ITGA3,ITGB4,MAOB,MMP14,RAB40B,RHOC,RSAD2,SEPN1,TFPI,TGFB1I1,TIMP1,TIMP2,TJP1,TNFSF8,TTC3,USP15
Collagen type IV		complex		0.102	4.15E-06	ACTA2,CCL2,DPYD,ITGB3,MMP14,MMP2,MMP9,NES,PLAU,PTH1R,TAGLN,TIMP2	CTNNB1,Collagen type IV,DDR1,EGFR,EGR1,ESR1,FOS,HIF1A,ITGB1,JUN,MAPK1,MYC,NFKBIA,NFkB (complex),SMAD3,SP1,SP3,SRC,STAT1,STAT3
ALDH1A2		enzyme	Activated	2.350	4.16E-06	ALDH1A1,BGN,COL1A2,COL3A1,CSF1,CTGF,CYR61,IGFBP4,MAFB,PCOLCE,SPARC,SPP1,TGFBI,TIMP1,TIMP3	ALDH1A2,Ap1,ERK,JUN,NFkB (complex),SMAD2,SMAD3,SMAD4,SP1,STAT1,STAT3,tretinoin
TFEB		transcription regulator	Inhibited	-3.829	4.16E-06	ARSA,CLCN7,CTSA,CTSB,CTSF,CTSK,GBA,HEXA,LAMP1,MCOLN1,NAGLU,NEU1,PSAP,SCPEP1,SGSH
IL1RN	-0.596	cytokine		-1.984	4.20E-06	ACTA2,BDKRB1,CCL2,CIITA,CYP1A2,ERAP2,GSDMD,HERC6,IFI27,IFI44,IFIT3,IGF1,IGFBP4,IGFBP5,IL32,LAMP3,LIFR,MMP9,MX1,MX2,NOS2,OAS1,OAS2,OASL,PMAIP1,RARRES1,RSAD2,S100A9,SAMD9,SELE,SLC15A3,SPP1,TIMP1,TNFSF10,USP18,ZNF81	Ap1,IFNG,IFNL1,IL1B,IL1R1,IL1RN,IRF1,NFKB1,NFKBIA,NFkB (complex),PPARG,RELA,SRF,STAT1,STAT2,STAT3,TNF
YBX1		transcription regulator		-1.150	4.36E-06	ABCB1,ACTA2,APAF1,CDK6,COL1A1,COL1A2,DEFB4A/DEFB4B,EFEMP1,F3,FGFR1,FOS,ID1,IGFBP3,KLF4,MMP2,MMP3,MVP,PDGFB,PIK3CA,PMAIP1,SPON1	BRCA1,CEBPB,CTNNB1,IL17A,IL6,NFKB1,NFKBIA,NFYA,NFkB (complex),RELA,SMAD3,SMAD4,SMAD7,SP1,STAT3,YBX1
KLF4	-0.722	transcription regulator	Inhibited	-2.696	4.37E-06	ACTA2,ACVR1,ALB,ALCAM,ALDH1A1,ANKRD17,BAX,BMI1,BMPER,CCNB1,CD14,CD34,COL1A1,COL8A1,CSF1R,DLL4,EFEMP1,EMR1,EPHA2,FARP1,FN1,FOXF1,GBP4,HEY2,ID3,IRG1,IRX3,ITGAM,KDR,KLF4,KRT19,MYH11,NF1,NOS2,NOTCH4,NRP1,NUDT21,ODC1,PDGFRA,PECAM1,SLC4A7,SMAD1,SOCS1,SOX17,TAGLN,TBX3,TEAD1,TF,TNC,TWSG1,USP18,VIM,WLS,WNT5A	Ap1,CEBPB,CREBBP,CTNNB1,EGR1,EP300,ESR1,ETS1,JUN,KLF4,MYC,PPARG,RUNX2,SMAD3,SMAD4,SMAD7,SP1,TCF,TCF4,TP53
deferoxamine		chemical drug		-0.450	4.68E-06	ADM,ANGPT4,APP,BCL2,BHLHE40,CCNB1,CCR7,CP,CYP3A4,ECM1,ELN,EPAS1,F3,FOS,GEM,GTPBP1,HMOX1,HSPA1A/HSPA1B,IGF1,IGFBP3,IGFBP4,IGFBP5,IL32,JAG2,LAMA3,LPL,MDM2,MMP2,MX2,NOS2,PLAGL2,PLAT,PMAIP1,PPARG,RSAD2,SELE,SMAD2,SPP1,TSC22D1,VCAM1	Ap1,JUN,LDL,LEP,NFKB1,NFKBIA,NFkB (complex),P38 MAPK,REL,RELA,SP1,STAT1,STAT3,deferoxamine
Hdac		group		-0.537	4.68E-06	ADAMTS1,AGTR1,BCL2,BCL6,BMI1,BMP2,CX3CL1,CXCR4,DKK3,EDN1,EGR3,FOS,HTRA1,IGF1,IGFBP3,IRX3,JUN,JUP,KLF9,LRP4,MEOX1,MEOX2,MMP14,MXD1,NDRG4,NOTCH4,NPNT,NR4A1,NRP1,OSR1,PBX1,RRM2B,SFRP1,SFRP2,SMARCD3,SMO,SPP1,TBX3,TGFBR2,WIF1	Ap1,CTNNB1,EGR1,EP300,ESR1,HIF1A,Hdac,JUN,NFATC3,NFKB1,NFKBIA,NFkB (complex),PPARG,REL,RELA,SMAD3,SP1,STAT3,TNF,TP53,VHL
FOXO3	1.374	transcription regulator		-0.621	4.73E-06	APAF1,ATP6V0D2,CCNB1,CDKN1C,CTGF,CTSV,CYR61,DDIT4,DEFB4A/DEFB4B,EGR2,EIF4EBP1,FGFR2,FOS,FOSB,FOXO1,FOXO3,GATA2,GLUL,GPX1,HMGCR,IGF1,IL4,LEMD3,MAP1LC3A,MKI67,MMP9,MTHFD2,MXD1,MXD4,NAMPT,NOL3,NOS2,NOS3,PIK3CA,PIK3IP1,PLAU,RBL2,SATB1,SESN1,SLC40A1,SLC7A1,TNFRSF1A,TNFSF10,UCP2	ATF4,Akt,Ap1,CEBPB,CTNNB1,E2F1,EGR1,FOXO1,FOXO3,HIF1A,IL6,JUN,MYC,NFKB1,NFKBIA,NFkB (complex),PPARG,RELA,SIRT1,SP1,STAT3,TP53,TP63,TP73
acetaminophen		chemical drug		-1.539	4.73E-06	A2M,ABCB1,ABCC3,ACO1,ALB,ASL,BCKDHA,BCL2,CCR1,CES1,CTSV,CXCR3,CYP1A2,DMBT1,FAS,GLUL,GPX1,GSTP1,HMGCR,HMGCS1,HMOX1,IGF1,IGFBP3,IL18,JUN,KDR,ME1,NDRG2,NGFR,NOS2,NOS3,ODC1,PECAM1,PRKCB,SEPP1,SERPINF1,SLC27A2,TF,TTR,VCAM1,YWHAZ	IFNG,IL1B,IRF1,JUN,NFKB1,NFKBIA,NFkB (complex),PPARG,RELA,STAT1,STAT3,TNF,TP53,acetaminophen,hydrogen peroxide
CD38		enzyme	Inhibited	-2.319	4.75E-06	AICDA,ANXA2,ANXA6,ASS1,BCL6,CCL22,CKAP4,CRELD2,CRIP1,EIF4EBP1,ELL2,EPS8,FGL2,GADD45G,GALK1,GBP4,GLIPR2,HMMR,IGJ,LFNG,MANF,NABP1,NEK2,PAX5,PDK1,PDLIM1,PFKL,PKIB,PPP3CB,PRDX4,RBPMS,RPN1,RRAS2,S100A4,SDC1,SOCS1,SOCS2,THY1,TMED5,VCAM1,VIM,XBP1,ZBTB32	CD38,JUN,NFKB1,NFKBIA,NFkB (complex),RELA,STAT3
NR4A1	-0.425	ligand-dependent nuclear receptor	Activated	2.011	4.75E-06	ADIPOQ,ADM,ALDOB,APOD,APOE,AXIN2,CLDN5,COL16A1,COL1A1,COL6A1,COL6A2,CSF1,CXCL12,E2F1,ELK3,HMOX1,IKZF2,KCNIP3,KITLG,LPL,MARCKSL1,MDM2,MED1,MMP7,MMP9,NPY,NUCB2,PDCD1,PDK4,PPARG,PPP1R3C,PTGDS,RXRA,SCD,SLC2A4,SLC37A2,SMAD3,SPINT2,TJP1,TNFSF10,UCP2,VCAM1	CEBPB,CTNNB1,D-glucose,ESR1,FOXO1,Insulin,JUN,NFkB (complex),NR4A1,PPARA,PPARD,PPARG,RARA,RUNX2,RXRA,SMAD3,SP1,SREBF1,TCF,TCF4,THRB,fatty acid
N-acetyl-L-cysteine		chemical drug	Activated	2.581	4.99E-06	ABCB1,ACTA2,ADM,BAX,BCL2,BMP2,CASP9,CAV1,CCL2,COL1A1,CTGF,CXCR4,CYBA,CYR61,E2F1,EDN1,FAS,FOS,FOXO3,GCLC,GLB1,GSTP1,GZMB,HMOX1,IL12B,IL4,ITGA4,ITGAM,JUN,LPL,MAP1LC3A,MMP2,MMP9,MSR1,MYH11,NOS2,NOS3,OSGIN1,PARP1,PLAU,PRKDC,SELE,SLC2A4,SNCA,SPP1,TGFBR2,TNC,TOP1,VCAM1,XIAP	Akt,Ap1,CTNNB1,FOS,HIF1A,JUN,N-acetyl-L-cysteine,NFKB1,NFKBIA,NFkB (complex),REL,RELA,SP1,STAT3,nitric oxide
IL2		cytokine		-0.111	5.24E-06	AICDA,ATM,BAX,BCL2,BCL6,BHLHE40,BMP2,C3,CAPN5,CARD10,CARD9,CCL2,CCR4,CCR7,CD69,CD83,CDK6,CDKN1C,CEBPA,CLSPN,CREB1,CSF1,CSF1R,CTSC,CTSW,CXCL12,CXCR3,CXCR4,CXCR6,CYP1A2,CYP27A1,DAPK1,DDX21,EDN1,ELF1,ETS1,FAS,FCGR3A/FCGR3B,FGFR1,FGFR2,FOS,FOXO1,FOXO3,GADD45G,GZMB,HCK,HSP90B1,HSPA1A/HSPA1B,IFNGR2,IL12B,IL18,IL1R1,IL4,IL7R,ITGA4,ITK,JUN,KLRC1,LIFR,LRMP,MAPKAPK3,MME,MMP2,MMP9,MX1,MYB,NOS2,PAX5,PDCD1,PD…	CEBPB,IL10,IL12 (complex),IL2,IL4,IL6,JUN,NFKB1,NFKBIA,NFkB (complex),RELA,STAT1,STAT3,STAT6
GH1		growth factor		-0.179	5.27E-06	ACAA1,ACVR1,AKR1A1,AKR1B1,ALB,ANGPTL4,APLP1,APOE,BCL2,BMP2,C3,CCNB1,CEBPA,COL18A1,COL3A1,CREB1,CXCR4,CYP3A4,FGG,FN1,FOS,GATA2,GCLC,GSTP1,ID1,ID3,IGF1,IGFBP3,IGFBP5,INSR,JUN,JUP,LPL,MGST1,MYB,NDRG2,NOS2,PPARG,PTMA,RETN,SATB1,SLCO1A2,SOCS1,SOCS2,SP1,SPP1,TF,TKT,TNFRSF1A,TSC22D1,VIM,XDH,YWHAZ	CEBPA,CEBPB,CREBBP,EGR1,ESR1,GH1,Growth hormone,IGF1,Ins1,NFkB (complex),PPARA,PPARG,RELA,RXRA,SMARCA4,SP1,SPI1,STAT3,STAT5A,TP53
miR-124-3p (and other miRNAs w/seed AAGGCAC)		mature microRNA		-0.086	5.41E-06	ALDH9A1,ARRDC1,B4GALT1,BLOC1S6,CAV1,CCL2,CDCA7,CDK6,CEBPA,CHODL,CPNE3,CTGF,CTNND1,DEPDC1,DHCR24,ELF4,ELK3,ELOVL5,F11R,FAM129B,FCHO2,GAS2L1,GSN,HEBP2,KANK1,KLF15,KLHL24,LAMC1,LRRC58,MAN2A1,MPHOSPH9,MTPN,NEK9,NID1,NME4,OAF,OSBPL8,PAPSS2,PDLIM7,PLP2,PPP1R13L,PRKD1,QSER1,RNPEPL1,SLC25A30,SNAI2,SP1,STOM,TEAD1,TJP2,TMBIM1,TMEM109,TRIP11,UHMK1,USP49,ZNF367
resveratrol		chemical drug		1.054	5.51E-06	ACTA2,ADIPOQ,ALOX5,APAF1,APP,BAX,BCL2,BMP2,BSG,CCL2,CCNB1,CD14,CD69,CDK6,COX4I2,CSF1R,CTSK,CX3CL1,CYP1A2,DAPK1,DEFB4A/DEFB4B,EDN1,ESR2,F3,FAS,FN1,FOS,FOXO1,FOXO3,GLB1,GPX1,HEY2,HMGCR,HMOX1,IFIT1,IGF2,IGFBP3,IL12B,IL18,IL4,IL7R,ISG15,JUN,KDR,MMP2,MMP3,MMP9,MPO,NOS2,NOS3,NRIP1,PDGFB,PDK4,PLAU,PLIN1,PPARG,PTPN11,SPHK1,SPP1,SQSTM1,TFAM,TNFRSF11B,ULBP3,VCAM1,XIAP,ZNF148	CEBPB,ERK1/2,ESR1,IL6,JUN,MYC,NFKB1,NFKBIA,NFkB (complex),PPARG,RELA,SMAD3,SP1,STAT3,TNF,TP53,beta-estradiol,hydrogen peroxide,resveratrol
metribolone		chemical reagent		-0.726	5.69E-06	ADAMTS1,ANKH,APP,ATR,BAX,BCL2,BRIP1,BUB1,CENPN,CXCR4,DHCR24,ELK4,FKBP5,FOS,FOXO1,GADD45G,HES6,HMGCR,IGF1,IGFBP5,ITGB4,LIFR,MAOA,MERTK,MMP2,NOS2,NOS3,PGM3,PROS1,RAB27A,RAB4A,SEPP1,SMAD3,SOCS1,STEAP2,TACC2,TRPS1,TSC22D1,UNC13B,VCAN,WIPI1	AKT1,AR,CEBPB,CTNNB1,EP300,ESR1,ESR2,JUN,MYC,NFkB (complex),NR3C1,PARP1,RELA,SP1,TP53,dihydrotestosterone,metribolone,progesterone
MEOX2	-1.011	transcription regulator		1.492	5.74E-06	CCL2,CD69,CDKN1C,CXCL6,EDN1,EFNA1,F3,ID1,ID3,ITGAV,ITGB3,ITGB5,LRP1,MMP14,SELE,TRAF1,VCAM1	CCND1,CDKN1A,CDKN2A,E2F1,E2F4,JUN,MEOX2,MYC,NFKB1,NFKBIA,NFkB (complex),RB1,RELA,STAT3,TP53
Ccl2		cytokine		-1.821	6.14E-06	ADIPOQ,CD14,CFD,CSF1,CTSB,CTSK,CTSV,ETS1,IGF1,IL4,ITGB3,KDR,KLF4,LPL,PPARG,SDC4,SLC2A4,TBX3,TIE1,TLR4,VCAM1	CEBPB,Ccl2,IFNG,IL1B,IL6,IRF1,JUN,NFKB1,NFKBIA,NFkB (complex),PPARG,RELA,STAT1,STAT3,TNF
IFNA1/IFNA13		cytokine	Activated	3.174	6.14E-06	CD69,CD83,CXCL9,CYP1A2,EIF2AK2,GEM,IFI27,IFIT1,IFIT2,ISG15,MX1,OAS1,OAS2,RSAD2,SIGLEC1,SOCS1,STAT1,STAT4,TLR3,VEGFB,ZBP1	HIF1A,IFNA1/IFNA13,IFNAR1,IRF1,IRF8,IRF9,JUN,MAPK1,NFKB1,NFkB (complex),REL,RELA,SP1,STAT1,STAT2,STAT3,STAT6
L-triiodothyronine		chemical - endogenous mammalian	Inhibited	-3.099	6.27E-06	A2M,ACOX1,ACTG2,ADIPOQ,ADM,AGTRAP,ALB,ALDH1A1,APOA1,APP,ARSA,ATP2A2,BCL3,C1S,C4A/C4B,CDC42EP4,CEBPA,CHD1,COL4A1,CST3,CTGF,CXCL12,DBP,DBT,E2F1,EDN1,EFNA1,EGR2,EIF4EBP2,ETF1,F2,FAS,FGFR1,FKBP10,FKBP7,FOS,GPD2,HLF,HP,HR,ID3,IGF1,IGFBP3,IGFBP4,ITGA7,KIF1B,LMNA,LRP1,MMP14,NFIB,NID1,NOS2,NR1D1,NR1H3,NR4A1,NR5A2,ODC1,PDK4,POR,PPARG,PTGDS,PTH1R,RAB34,RASD2,RASGRP1,RBL1,RGN,RGS9,SCD,SH2B2,SHBG,SLC2A4,SORB…	Ap1,CEBPA,CEBPB,FOXO1,Ins1,Insulin,JUN,L-triiodothyronine,LEP,NFkB (complex),PPARA,PPARG,RELA,RXRA,SP1,STAT5A,THRB
Gm-csf		group		0.744	6.31E-06	BAX,BCL2,BCL3,CD14,CD163,CD1A,CD1B,CD209,CD83,FAS,FOS,IL4,JUN,LAMP3,MED14,MMP9,SOCS2,TERT,TRIB2,XIAP	Akt,Ap1,CTNNB1,EP300,ERK1/2,ESR1,Gm-csf,HIF1A,JUN,MYC,NFkB (complex),P38 MAPK,PARP1,RELA,Ras,SMAD3,SP1,STAT3,TP53
PTK2		kinase	Inhibited	-2.349	6.33E-06	ACTA2,COL1A1,COL1A2,CXCR6,CYR61,FOS,GATA4,ITGA5,LPP,MMP2,MMP9,PALLD,PCOLCE2,PDGFRB,TIMP1,TIMP3,TNC,VCAM1,XIAP	CEBPB,CTNNB1,HIF1A,ITGB1,JUN,MAP2K1,NFkB (complex),PRRX1,PTK2,RAC1,RELA,SMAD3,SMAD4,SMAD7,SP1,STAT1,STAT3
EPAS1	-0.399	transcription regulator	Inhibited	-2.453	6.34E-06	ABI1,ADM,AKAP12,ANGPTL4,BHLHE40,C1QA,CAV1,CEMIP,CKB,CNKSR2,CTGF,CXCR4,CYBRD1,CYP51A1,DMXL1,EDN1,FBLN2,FHL1,FN1,FOS,GJA1,GPX1,HMGCS1,HOXA5,IGFBP3,IGFBP5,INHBB,ITGAV,ITGB3,ITIH5,KDR,LOXL2,MANF,MMP14,NOS3,PIK3CA,PKIB,PLOD2,PPARG,PTPRZ1,SLC11A2,SLC16A4,SLC29A1,SLC2A4,SPHK1,TEK,TERT	Ap1,CTNNB1,EGFR,EPAS1,ESR1,FOXO1,Histone h3,JUN,NFKBIA,NFkB (complex),NOTCH1,RELA,RNA polymerase II,SMAD3,SP1,SP3,STAT3,TP53,Vegf,sphingosine-1-phosphate
CLDN7		other		-1.089	6.34E-06	ABLIM1,ANXA3,APLP2,APOE,C1S,C3,CD68,CEACAM6,CKAP4,CTGF,CX3CL1,DKK1,DPM3,F3,F5,GLS,IFI44,IGFBP7,ITPR3,MMP2,MMP9,MX1,NCOA7,NSA2,NUDT21,PHGDH,PRSS23,RNASET2,RRAS2,SLC35B1,SLCO2A1,TIMP2,TINAGL1,TJP1,TPRG1L,WIPI1
SPARC	-0.905	other	Inhibited	-4.147	6.47E-06	ATM,BARD1,BHLHE40,BLM,BRCA1,BRCA2,BRIP1,CFD,COL1A1,COL1A2,CTSF,FANCB,FN1,HSF4,LEF1,LRP8,LYVE1,MBD4,MCM6,MMP2,MPZL1,MSH2,NIPAL1,NPY,PAG1,PCGF2,POLE,SLC7A11,SNAI2,SPARC,TOPBP1,VIM	Akt,Ap1,CTNNB1,Collagen type I,FOS,HIF1A,ITGB3,NFKBIA,NFkB (complex),REL,RELA,RUNX2,SMAD2,SMAD4,SNAI2,SPARC,STAT3,TP53,heparin
TP73		transcription regulator		-0.773	6.53E-06	ABCB1,ACTA2,ADA,ADAM10,ATG2B,ATM,BAX,BDKRB2,BHLHE40,BRAF,CCNB1,CDC42EP2,CDKN1C,COL5A2,DBP,DDIT4,DHFR,DLG1,EPHA2,FAS,FOXO3,GRK5,IGFBP3,IGFBP4,IRF5,ITGB4,JAG2,KCNQ1,LZTS1,MDM2,MGMT,MMP14,MMP2,P2RX4,PDGFB,PDGFRB,PIK3R3,PLK2,PMAIP1,PMP22,PPP4R2,PRKDC,PROCR,PTGES,PTP4A3,PTPN3,RRM2B,SERPINF1,SHISA5,SNAI2,SNRK,STMN1,TERT,TIMP1,ZMAT3	Ap1,CDKN2A,E2F1,EP300,HDAC1,Hdac,Histone h4,JUN,Jnk,MDM2,MED1,MYC,NFYA,NFkB (complex),NR3C1,RELA,SMAD3,SP1,STAT3,TP53,TP63,TP73,YBX1
IL12 (complex)		complex		-1.284	6.60E-06	BCL3,CCL17,CCL2,CCL22,CCR4,CCR7,CD226,CD63,CD69,CSF1,CXCL6,CXCR3,EBI3,EMR1,FAS,FOS,FUT7,GADD45G,GJA1,GZMB,HLX,IFIT2,IFNGR2,IL12B,IL18,IL21,IL32,IL4,IL7R,ISG15,ITGA4,JUN,KLRC1,MARCO,MMP2,MMP9,NOS2,PLAU,PRF1,RRAD,SELPLG,SMAD2,SMAD3,SOCS1,SOCS2,STAT4,TGFBR2,TIMP1,TLR4,TNFRSF1A,TXK	Ap1,IL10,IL12 (complex),IL15,IL2,IL4,JUN,NFKB1,NFKBIA,NFkB (complex),NR3C1,RELA,STAT1,STAT3,STAT5A,STAT6
ochratoxin A		chemical toxicant		-1.407	6.68E-06	BAX,BCL2,CDH2,COL3A1,CYP1A2,DDAH1,FAS,GCLC,GSTP1,MMP9,NOS2,NOS3,TIMP1	KEAP1,NFE2L2,NFKB1,RELA,ochratoxin A
AR		ligand-dependent nuclear receptor		-1.011	7.01E-06	ADM,AQP3,ATAD2,ATP2A2,BASP1,C3,C4A/C4B,CAV1,CCDC85B,CDH2,CKAP4,CLDN11,CLDN3,COL3A1,DAPL1,DEPDC1,DES,DHCR24,EDN1,ELK4,FAM89B,FGFR2,FKBP5,GJA1,GPR182,GSN,GSTP1,GUSB,HSPH1,IGF1,IGF2,IGFBP3,IGFBP5,IL1R1,INPP4B,ITGB4,KCNQ1,KITLG,LAMA5,LMOD1,MAOA,MME,MTHFD2,NGFR,NR3C1,NUPR1,ODC1,PDGFRA,PLAT,PLAU,PLS3,PMAIP1,PROS1,PTGDS,PTGS1,RARRES1,SHBG,SLC43A1,SLC45A3,SLC7A11,SMAD3,SMARCC1,SMTN,SNAI2,STAT1,STEAP2,TAC…	AR,CTNNB1,Creb,E2F1,EP300,ESR1,FOXO1,FOXO3,IGF1,MYC,NFkB (complex),NR3C1,RELA,RNA polymerase II,SP1,STAT3,STAT5A,TP53,TP63,TP73,dihydrotestosterone,estrogen receptor,metribolone,testosterone
LMNA	-0.809	other		-1.446	7.11E-06	ACKR1,ACTA2,AHCTF1,AMMECR1L,ATP11B,BCL2,CASP8AP2,CCP110,CDH15,CERS6,COL8A1,DES,EDN1,ELK4,FAM13C,FGD5,GATA4,GATA6,GCLC,GHDC,GJA1,HTRA3,ID3,IFI44,JAZF1,JUN,KANK3,KLF7,LMNA,LRP4,LYSMD3,MIB1,MXD4,NOS3,NUFIP2,PLD2,POGZ,PPM1H,RFWD3,SEMA3G,SLC22A23,SLN,SNRK,SOX13,ST6GALNAC4,STAB1,STAT1,TENC1,TMEM64,TOP1,ZBTB38,ZCCHC6,ZMYM2	Ap1,JUN,Jnk,LMNA,NFkB (complex),RELA,STAT3
ITGB1		transmembrane receptor		-0.511	7.25E-06	ACTA2,APOE,BCL2,BRCA2,CCL2,COL1A1,COL1A2,EIF4EBP1,FLNA,FOS,GAS1,IL1RN,ITGA5,ITGAV,ITGB3,ITGB4,JUN,LAMB1,LAMC1,MMP2,MMP9,NOS2,PLAU,TCF4,TIMP2,VIM	Ap1,CTNNB1,Collagen type I,FN1,ITGA5,ITGB1,ITGB3,NFKB1,NFKBIA,NFkB (complex),REL,RELA,RUNX2,SMAD2,SMAD4,SP1,STAT3,TP53,VTN
RETNLB		other	Inhibited	-3.543	7.25E-06	ACTA2,BMP1,CCL2,CCR1,COL1A1,COL1A2,CTGF,ELN,FGFR1,FN1,FZD6,IGF1,IL4,KLF15,MMP2,NDN,NR4A1,SFRP1,SMAD1,SOCS2,STK17B,STOM,TERT,TIMP1,TINAGL1,WNT5A	Akt,Ap1,CEBPB,CTNNB1,HIF1A,IL6,JUN,Jnk,NFKB1,NFKBIA,NFkB (complex),P38 MAPK,PPARG,RELA,RETNLB,SP1,STAT3,TNF
mir-210		microRNA		-1.134	7.27E-06	ABCC3,ALDH5A1,ATP11C,CASP8AP2,CHD9,COL4A2,CTGF,DDOST,DHFR,EHD2,ELK3,FKBP9,GIT2,HECTD1,INHBB,KDR,LHFP,MDGA1,MIB1,NIPBL,P4HB,PSAP,SCARA3,SERTAD2,SETD2,SH3BGRL,SMCHD1,TNPO1
testosterone		chemical - endogenous mammalian		-0.884	7.70E-06	A2M,ABCC9,ADIPOQ,ANPEP,ANXA1,ANXA3,BCL2,BCL2L15,CAV1,CDH2,CYB5A,CYP51A1,DDX3Y,DHCR24,ESR2,FADD,FAM89B,FAS,FGFR1,FGFR2,FN1,FOS,FOSB,FST,GMFB,GPC1,GPX4,GUSB,HMGCR,HPCAL4,HSPA1A/HSPA1B,ID1,ID3,IGF1,INHBB,JUN,KRAS,MAL,MAOA,MGST1,MMP7,MX1,NGFR,NOS2,NPY,ODC1,PARP1,PDE3B,PDE5A,PDIA4,PKIB,PLAU,PMP22,PPARG,PRKCB,SDC1,SHBG,SMAD2,SMARCC1,SNCA,TAP2,TBXAS1,TF,TFAM,TGFBR1,TGFBR2,TLR4,TNFRSF11B,TOP2A,TUBB2A,VCA…	APP,Ap1,CTNNB1,EGR1,ESR1,FGF2,IGF1,JUN,NFKBIA,NFkB (complex),P38 MAPK,RELA,SP1,STAT3,TP53,beta-estradiol,testosterone
H89		chemical - kinase inhibitor		0.493	7.76E-06	ADIPOQ,APP,BAX,CD14,CD83,CHGA,CREB1,EGR2,EGR3,FOS,GJA1,GSTP1,HMOX1,IGFBP5,ITPR3,MMP2,MMP9,NFATC2,NOS2,NR4A1,PDE3B,PLAGL1,PLAU,POU2AF1,S100A8,SDC1,SH2D2A,SHC1,SMAD3,SNAP25,SP1,TERT,TPH1,TREM1,UCP2,VCAM1	Ap1,H89,JUN,NFKB1,NFKBIA,NFkB (complex),P38 MAPK,PPARA,PPARD,PPARG,REL,RELA,SP1,SREBF1,STAT1,STAT3,TNF,cyclic AMP,fatty acid
SEMA7A		transmembrane receptor	Inhibited	-3.450	7.98E-06	BAX,COL1A1,COL1A2,COL3A1,CTGF,CTSB,ELN,FN1,IL18,NOV,SMAD6,TIMP1	Akt,Ap1,CTNNB1,HIF1A,ITGB1,NFkB (complex),RELA,SEMA7A,STAT1,STAT3
RHOA		enzyme		-0.641	8.14E-06	ACTA2,ANLN,BAX,BCL2,CCNB1,COL1A1,COL3A1,CTGF,DYRK1B,ECT2,FN1,FOS,JUN,MMP14,MMP9,NOS2,NOS3,PLAU,RHOC,RND3,ROCK2,SDC2,SNAI2,TAGLN,VCAM1	Ap1,CREB1,CTNNB1,FOXO1,HIF1A,JUN,Jnk,MAPK14,NFkB (complex),PI3K (complex),PRKG1,RAC1,RELA,RHOA,SMAD3,SP1,STAT3
MAP2K6		kinase		-0.753	8.14E-06	ACP5,ACTA2,ATP2A2,BAX,BCL2,BGN,CCL2,CD83,CHGA,CXCL9,IFIT2,IL4,ISG15,JUN,MMP2,MMP3,MMP9,MYH11,NOS2,NPR1,PLAU,PTH1R,SLC2A4,STAT1,TNFSF10	Ap1,CEBPB,ERK,IL6,JUN,MAP2K6,MAPK14,NFKB1,NFKBIA,NFkB (complex),P38 MAPK,RELA,SP1,STAT3
LGALS3		other		0.404	8.32E-06	ADIPOQ,CCR1,COL3A1,COL4A1,COL5A2,CTSF,CTSV,DDOST,FN1,FSCN1,IGF1,IGFBP5,ITGAM,ITGAV,ITPR3,KRAS,KRT19,MGST1,MSR1,NFATC2,NOS2,PNPLA2,PPARG,PRKCSH,SELE,TCF4,VCAM1	AKT1,Akt,Ap1,CEBPB,CTNNB1,ESR1,HIF1A,IL6,JUN,LGALS3,NFKB1,NFKBIA,NFkB (complex),PI3K (complex),PPARG,RELA,SP1,STAT3,TNF,TP53
ERBB3		kinase		-0.542	8.32E-06	ACTA2,BAX,BGN,COL1A1,COL6A1,CTSK,CXCL12,F3,FBLN2,FBN1,HMOX1,HP,IGF2,IGFBP5,MATN2,MMP3,NID1,PTGS1,RRAS,SFRP1,SLC4A7,SLK,SPARC,STAG2,TIMP3,TNC,TNXB	Akt,Ap1,CTNNB1,EGF,EGFR,ERBB2,ERBB3,ESR1,HIF1A,JUN,MYC,NFKB1,NFKBIA,NFkB (complex),PI3K (family),PPARG,REL,RELA,SMAD3,SP1,SP3,TP53,estrogen receptor
NOTCH3		transcription regulator		-1.706	8.70E-06	ACTA2,APOD,CDKN1C,DLGAP5,FN1,GUCY1B3,HEY2,ID1,MSR1,MYH11,NOS2,PDGFRB,SDC2,SMTN,SNAI2,SPARC,TAGLN	Ap1,ERK,JUN,NFkB (complex),NOTCH3,SP1,STAT3
piceatannol		chemical - endogenous non-mammalian		0.854	8.93E-06	BCL2,BCL6,CCL2,FAS,HMOX1,MMP9,NOS2,NOS3,PMAIP1,TIMP2,XIAP	Akt,Ap1,CTNNB1,FOXO1,HIF1A,IKBKB,JUN,NFKB1,NFKBIA,NFkB (complex),NOS2,P38 MAPK,REL,RELA,SP1,STAT1,STAT3,piceatannol
vitamin K2		chemical drug		-0.976	8.93E-06	ABCB1,AGTR1,CD14,COL6A1,CSF1,CYP3A4,GATA6,MATN2,MGP,SPP1,TNFRSF11B	FOXA2,NCOR2,NFkB (complex),NR1I2,vitamin K2
nitroprusside		chemical drug		-0.071	9.07E-06	ADM,BCL2,CAV1,CREB1,FAS,FMR1,FOS,FOXO1,HMOX1,HSD11B2,IFNGR2,IGF1,IL4,MDM2,MYH14,NOS2,PARP1,TNFRSF11B	Akt,Ap1,CTNNB1,EP300,ESR1,HIF1A,IRF1,JUN,NFKB1,NFKBIA,NFkB (complex),PARP1,REL,RELA,STAT3,TP53,nitric oxide,nitroprusside
AG490		chemical - kinase inhibitor		0.684	9.46E-06	A2M,ACTA2,BAX,BCL2,CCL2,CD68,EDN1,ESR2,FOS,HMGB1,IGF1,IGF2,IL21,IL4,LY96,MMP9,MYH10,MYH11,NOS2,NOS3,S100A10,SPP1,STAT1,TERT,TIMP1,TNFSF10	AG490,Akt,Ap1,CEBPB,CTNNB1,HIF1A,IFNG,IL6,IRF1,IRF8,IRF9,NFKB1,NFkB (complex),REL,RELA,STAT1,STAT2,STAT3
Mapk		group		-1.679	9.48E-06	ABCB1,ADA,APOA1,APP,BCL2,CCL2,COL1A1,CTGF,DBP,F3,FBLN1,FOS,GJA1,GZMB,HMOX1,IGF1,ITGA4,JUN,MMP7,MMP9,NOS2,NOV,NR3C1,PRF1,S100A4,S100A8,SNAI2,SNCG,SPP1,STAT1,VCAM1	Ap1,ESR1,FOS,HIF1A,IRF1,JUN,Mapk,NFKB1,NFKBIA,NFkB (complex),Nfat (family),PI3K (complex),REL,RELA,Ras,SP1
heparin		chemical - endogenous mammalian		0.923	1.00E-05	ACTA2,APOE,CD209,CD83,CNN1,COL1A1,F3,FN1,FOS,IGFBP3,IL1R1,LPL,MMP14,MMP2,MMP9,NOS2,PAPPA,PLAT,PROCR,ROCK2,TFPI,THBD,VIM	Ap1,CTNNB1,Collagen type I,FN1,IL1B,NFKB1,NFKBIA,NFkB (complex),PPARG,RELA,RUNX2,SMAD2,SMAD3,SMAD4,STAT3,TNF,Tgf beta,heparin
AGER		transmembrane receptor		-1.235	1.00E-05	APAF1,APP,BCL2,CCL2,CHGA,COL4A1,CSF1,CTSK,F3,FAS,IFIT1,LPL,MMP2,MMP3,MMP9,NPHS1,PDGFB,S100A8,S100A9,SCG2,TJP1,TNC,VCAM1	AGER,Ap1,CEBPB,CTNNB1,IL1B,IL6,JUN,Jnk,NFKB1,NFKBIA,NFkB (complex),PPARG,RELA,RUNX2,SMAD3,STAT3,TCF,TCF4,TNF
Pkc(s)		group	Inhibited	-2.513	1.03E-05	ACO1,ADM,APOA1,APP,AQP3,BCL2,CCL2,COL3A1,CTGF,CXCR4,CYR61,DBP,EDN1,EGR2,F3,FAS,FN1,FOS,GSTA2,HMGCR,HMOX1,HSP90B1,IGF2,IL12B,ITGA5,JUN,LIPA,MAOB,MAPK1,MAPK3,MMP2,MSR1,NOS2,NOTCH4,NR1D1,NR4A1,P4HB,PDIA4,PPARG,RBL1,RBL2,S100A1,S100A8,SP1,SPP1,VCAM1,XIAP	Akt,Ap1,CTNNB1,ESR1,HIF1A,JUN,Jnk,Mapk,NFKB1,NFKBIA,NFkB (complex),PI3K (complex),PPARG,Pkc(s),RELA,SP1,STAT3,TNF
dinoprost		chemical - endogenous mammalian		-1.544	1.07E-05	ADM,ANXA4,ATP2A2,EDN1,FOS,GSTP1,HSD11B2,HSPA1A/HSPA1B,ID1,ID3,JUN,LIPA,LPL,MGST1,MMP9,NR4A1,PDIA4,PLCD1,POR,PTGS1,SCN1B,SPP1,TIMP3,YWHAG,YWHAZ	Akt,Ap1,CEBPB,CTNNB1,Ca2+,ESR1,ESR2,HIF1A,HTT,JUN,NFATC3,NFKBIA,NFkB (complex),NR3C1,PPARG,Pkc(s),RELA,STAT3,TNF,TP53,dinoprost,progesterone
Pro-inflammatory Cytokine		group	Inhibited	-2.414	1.09E-05	ADM,AICDA,AKR1B1,APOE,ASS1,F3,GCLC,GLUL,HMOX1,HP,LGALS1,MMP3,MMP9,NOS2,NOV,NR4A1,OLR1,S100A1,SDC4,SELE,TIMP1,VCAM1	Ap1,ESR1,FOS,JUN,MAPK8,NFKB1,NFKBIA,NFkB (complex),Nfat (family),P38 MAPK,Pro-inflammatory Cytokine,REL,RELA,SP1,STAT1,STAT3
Interferon alpha		group		1.646	1.13E-05	ANXA5,BCL2,BCL3,C3,C3AR1,CCL2,CCL22,CCR1,CCR7,CD1D,CD209,CD69,CD83,CIITA,CXCL9,CXCR3,CYP1A2,CYP3A4,E2F1,EIF2AK2,EMID1,F3,FAS,FCER1A,FCGR1A,GLS,IFI27,IFIT1,IFIT2,IFIT3,IGFBP4,IL12B,IL1R1,IL1RN,IL21,IL32,INSR,IRF5,ISG15,ITGA4,ITGAM,LARGE,MDM2,MMP3,MX1,MX2,NFE2L3,NOS2,OAS1,OAS2,PLAT,PMAIP1,PNPT1,PRF1,PTGES,RNASEL,RSAD2,S100A9,SOCS1,STAT1,STAT4,TAP2,TBC1D10A,TERT,TLR3,TLR4,TNFSF10,TOPBP1,TRIB2,TTC28,…	IFNB1,IFNG,IRF1,IRF3,IRF8,IRF9,Interferon alpha,NFKB1,NFkB (complex),REL,RELA,STAT1,STAT2,STAT3
betulinic acid		chemical drug		0.881	1.17E-05	BAX,BCL2,CXCL12,CYBA,MMP2,MMP9,NOS2,NOS3,SP1,SP4,TIMP1,TIMP2,TLR4	Akt,Ap1,CEBPB,CTNNB1,EGR1,ESR1,FOXO1,HIF1A,Insulin,JUN,NFKB1,NFKBIA,NFkB (complex),PPARA,PPARG,RELA,SMAD3,SP1,STAT3,TP53,betulinic acid
ATP		chemical - endogenous mammalian		-1.568	1.18E-05	BAX,CCR7,CD14,CD83,CXCR4,F3,FLNA,FOS,FOXO1,FOXO3,FZD8,GCLC,IL12B,IL1RN,IL33,IL4,ITGA4,ITGAM,JUN,MMP3,NOS2,NOS3,NRP1,P2RX4,P2RX7,PAX6,PLD2,SPHK1,SYT4,TLR4,VCAM1	ATP,Ap1,HIF1A,IL10,IL1B,JUN,LEP,NFKB1,NFKBIA,NFkB (complex),P38 MAPK,PI3K (complex),RELA,SP1,STAT3
RELA		transcription regulator		-1.431	1.22E-05	A2M,ABCB1,ACTA2,ALCAM,APOE,APP,ASCL2,BCL2,BCL3,BMP2,BRCA2,CAV1,CCL2,CCL22,CCR7,CD69,CFB,CHI3L1,CIITA,COL1A1,COL1A2,CTSB,CXCL6,CXCL9,CXCR4,CYP3A4,DEFB4A/DEFB4B,EDN1,ELN,ERAP2,F3,FAS,FCGRT,FOS,GRK5,GSTA2,HMOX1,IFNGR2,IGF1,IL12B,IL1RN,IL32,IL4,IL7R,ISG15,JUN,LTC4S,LUM,MDM2,MGMT,MMP9,MYB,NAMPT,NOS2,NR4A1,OAS2,OLR1,PDGFB,PECAM1,PLAU,PPARG,PTGDS,PTGES,SDC4,SELE,SHBG,SLC2A4,TAP2,TFPI2,TGM2,TNFRSF11B,TNF…	Ap1,CEBPB,IL6,IRF1,JUN,MYC,NFKB1,NFKBIA,NFkB (complex),PPARG,REL,RELA,STAT1,STAT3,TNF,TP53
GnRH analog		biologic drug		-0.217	1.26E-05	AFF2,ARHGEF10,ATP11B,ATRN,BCL3,BHLHE40,CCP110,CDK3,CENPF,CIB1,CLTA,CNPY3,COL6A1,CRIP2,CTGF,CYB5A,DCAF7,DDOST,EIF4EBP1,FADD,FAS,FBLN5,FCGRT,FN1,FOS,FOXJ3,GDF1,HEBP2,HELZ,HYAL2,IFI27,IL11RA,IL32,ITIH4,ITPR3,JUN,KIAA0430,KLF7,L3MBTL1,MAPK1,MAPK3,MFAP5,MGMT,MKI67,MYO7A,N4BP1,NCOA3,NGFR,NOV,NRTN,NTRK2,OGFR,PDGFRB,PIK3R3,PLD3,PPIG,PVR,RASSF2,RGS13,RNGTT,S100A4,SFRP1,SLC7A11,SLC7A6,SMAD2,TCEA1,TENC1,TNK…
fasudil		chemical drug	Activated	2.262	1.30E-05	ACTA2,BCL2,BMP2,CCL2,CD14,CTGF,F3,JUN,MMP2,MMP9,MYH11,NOS2,NOS3,ROCK2,TAGLN,TLR4,VCAM1	Ap1,CEBPB,IL1B,IL6,JUN,NFKB1,NFKBIA,NFkB (complex),NOS3,P38 MAPK,RELA,SP1,STAT1,STAT3,fasudil
E. coli lipopolysaccharide		chemical - endogenous non-mammalian	Inhibited	-2.487	1.34E-05	BCL2,CCL2,CCL22,CCR7,CD83,CEBPA,CXCL6,CYR61,EBI3,HSP90B1,IL12B,IL18,LY96,MMP9,MX1,NOS2,S100A8,S100A9,SELE,TLR4,TREM1,TREM2,VCAM1	E. coli lipopolysaccharide,IFNG,IL10,IL1B,IRF1,NFATC2,NFKB1,NFKBIA,NFkB (complex),PPARG,RELA,STAT1,STAT3,TLR4,TNF
VHL		transcription regulator		0.035	1.37E-05	ALDH1A1,BCL2,BHLHE40,CAV1,CDH2,CDKN1C,CNN1,CTGF,CXCL12,CXCR4,DAB2,E2F1,EPAS1,F3,FN1,FTL,GPR56,GPX1,HMOX1,ITGA5,JADE1,LMNA,MMP14,NEDD9,NFE2,PDGFB,PMAIP1,QPRT,SLC40A1,SPARC,TAGLN,TMED3,TNFSF10,TRAF1,VIM	Ap1,CTNNB1,EGR1,EP300,EPAS1,ESR1,HIF1A,JUN,MYC,NFKB1,NFKBIA,NFkB (complex),RELA,RNA polymerase II,SMAD3,SP1,STAT3,TP53,VEGFA,VHL
TCF3	0.325	transcription regulator		-0.707	1.39E-05	ADIPOQ,ANLN,ARSA,AXIN2,BCL6,BUB1,CCNB1,CDH5,CDK6,COL1A1,CTSV,DGKE,DOCK1,EBF1,ECT2,EIF4EBP1,ELANE,ETS2,FGFR2,FOXO1,GATA2,HSD17B14,IL7R,JUN,KIAA1524,KIF11,KLF4,LEF1,MAL,MEF2B,MKI67,MLLT4,NDN,NTRK2,NUSAP1,PAX5,PLK4,POU2AF1,PSAP,PTGS1,PTPRCAP,RACGAP1,RASA4,RASSF4,SEMA3G,SLC12A2,SLC22A16,SMARCC1,SOCS1,TCF3,TF,TOP2A,TOX,XBP1	Ap1,CREBBP,EP300,ESR1,ETS1,Histone h3,MYC,PPARG,RELA,RNA polymerase II,SP1,TCF3
benzo(a)pyrene		chemical toxicant		-1.627	1.39E-05	ABCB1,ABHD4,ANXA1,APOA1,ARHGEF6,BAX,BCL2,BRAF,BRCA1,CASP9,COL8A1,CYB5A,CYP1A2,CYP3A4,CYR61,DHRS1,ECT2,FOS,FST,GCLC,GPC1,GSTP1,HMOX1,HP,HSPA1A/HSPA1B,HSPB1,IGF1,IGFBP6,INHBB,INSR,JUN,KLF2,LDB2,MAP3K2,MDM2,ME1,MPO,NOS3,NR4A1,PDLIM1,PPP1R3C,PRKD1,RGS5,RHOC,SELENBP1,SFRP4,SGCD,SNAI2,SQSTM1,TF,TKT,UBL7,YPEL3,ZMAT3	Akt,Ap1,CTNNB1,E2F1,EGF,HIF1A,JUN,Jnk,MYC,NFKB1,NFKBIA,NFkB (complex),PPARG,RELA,SP1,STAT3,TP53,TP63,TP73,benzo(a)pyrene
RUNX2		transcription regulator		1.070	1.39E-05	ACTA2,AXIN2,BAX,BCL2,BMP2,C4A/C4B,CEBPA,CIITA,COL1A1,COL1A2,DPYSL3,FGFR2,FLRT2,FN1,ITGB4,LEF1,LUM,MKI67,MMP14,MYH11,PIK3CB,PLAU,SMAD6,SNAI2,SOX5,SPP1,TAGLN,TIMP1,TNFRSF11B,TPSAB1/TPSB2	CEBPB,CTNNB1,EP300,FOXO1,HES1,MYOCD,NFKB1,NFkB (complex),NOTCH1,RELA,RUNX2,SMAD3,SMAD4,SMAD7,SP1,SRF,STAT3,TP53,Vegf
FAM3B		cytokine			1.46E-05	CAV1,DCN,FN1,GJA1,IGFBP3,IGFBP4,ITGA5,KRT19,LGALS1,MED1,PTN,SPARC	CEBPA,CEBPB,FAM3B,FOXO1,Ins1,Insulin,PPARA,PPARG,SP1
NR3C2		ligand-dependent nuclear receptor		-1.855	1.47E-05	ABCC9,ADAMTS1,BAX,BCL2,CACNA1H,CNN3,COL1A1,COL3A1,CTGF,CYFIP2,DDIT4,DES,EDN1,FKBP5,FN1,GPX1,GPX3,HMOX2,KDR,KLF9,LYST,MSRB1,NDRG2,NOS3,NR3C1,PTPRCAP,RRAD,TACC2,TSC22D3,TSPYL4,VLDLR	AR,Ap1,CREBBP,ESR1,FOXO3,JUN,NFKB1,NFYC,NFkB (complex),NR1I2,NR3C1,NR3C2,RELA,SIRT1,TP53,aldosterone,corticosterone,glucocorticoid,spironolactone
VTN	-1.541	other		-1.499	1.48E-05	BCL2,BHLHE40,COL1A1,COL1A2,F3,ITGA4,ITGA5,ITGAM,ITGAV,ITGB3,MMP2,MMP9,PLAU,S100A10	Ap1,FN1,ITGAV,ITGB3,JUN,NFKB1,NFKBIA,NFkB (complex),P38 MAPK,PLAUR,REL,RELA,SMAD3,SMAD4,SP1,STAT1,STAT3,TP53,VTN
SASH1	-0.453	other		0.816	1.58E-05	ARID5A,ATM,BBX,EDN1,FGL2,IFIT2,IFIT3,IL12B,IL18,ISG15,MARCO,MERTK,OASL,PLAT,RBL1,RILPL1,RSAD2,SOCS1,STAT1,TCF4,TLR3,TNFSF8,TSC22D1,USP25
miR-21-5p (and other miRNAs w/seed AGCUUAU)		mature microRNA		-0.463	1.61E-05	ACTA2,APAF1,CD69,CDH5,CDK6,E2F1,FAS,HIPK3,KDR,MMP2,MSH2,NFIB,PECAM1,PIK3R1,SESN1,SOCS5,SOX5,TAGLN,TGFBR2,TIMP3,TNFRSF11B	FOXO3,JUN,NFKB1,NFKBIA,NFkB (complex),PTEN,RELA,SMAD2,SMAD3,SMAD4,SMAD7,SP1,STAT3,TGFB2,TP53,miR-21-5p (and other miRNAs w/seed AGCUUAU)
Ifn		group		1.955	1.64E-05	ADAMTS1,BCL6,CD69,CD83,CFH,CXCR3,EDN1,EIF2AK2,FAS,FOS,IFIT1,IGF1,IL12B,IL1R1,IL32,IL33,ISG15,ITGA4,MMP9,MX1,NOS2,NTRK2,OAS2,OASL,PECAM1,RNASEL,RSAD2,S100A8,SOCS1,SPP1,STAT1,TLR3,XDH,ZBP1	Ap1,IFNAR1,IRF8,IRF9,Ifn,JAK,JUN,Jnk,NFKB1,NFkB (complex),REL,RELA,STAT1,STAT2,STAT3,STAT6
green tea polyphenol		chemical drug		-0.580	1.70E-05	ADIPOQ,ANXA1,BAX,CAV1,FOS,HMGB1,HMOX1,IGF1,IGFBP3,JUN,MMP2,MMP9,PIK3R1,PLAU,PPARG	Ap1,E2F1,ERK1/2,ESR1,JUN,LDL,MYC,NFkB (complex),Nfat (family),P38 MAPK,RELA,SMAD3,SP1,STAT1,STAT3,TP53,TP63,TP73,green tea polyphenol
HOXD3		transcription regulator	Inhibited	-2.143	1.74E-05	COL1A1,IGFBP3,ITGA5,ITGB3,JUP,MMP2,SDC1,TAGLN,TGFBI,TGM2,TSPAN7
MED1	0.878	transcription regulator		0.044	1.75E-05	ACAA1,ACOX1,ADIPOQ,BAX,CCNJ,CEBPA,CFD,CYP1A2,FAM89B,GSTP1,HSPA1A/HSPA1B,IGF1,IGFBP3,LBR,LY6D,MDM2,NF1,NR3C1,ODC1,OLR1,PDK4,PEX11A,PPARG,PPP3CB,PTMA,SLC2A4,TERT	AR,CEBPA,ESR1,ESR2,HDAC3,JUN,MED1,N-cor,NFkB (complex),NR3C1,PPARA,PPARD,PPARG,RELA,RNA polymerase II,RXRA,SP1,TP53
arachidonic acid		chemical - endogenous mammalian	Inhibited	-2.793	1.75E-05	ACOX1,AQP3,CD83,COL1A2,EDN1,ELOVL6,EPHB1,F3,FAS,FOS,HMOX1,IL12B,JUN,KDR,NOS3,PECAM1,PLAU,PRKCB,PRKD1,PTGES,PTGS1,RXRA,SCD,TNFRSF1A,UCP2,VCAM1,VIM	Ap1,CEBPA,CEBPB,IL6,JUN,Jnk,NFKB1,NFKBIA,NFkB (complex),P38 MAPK,PPARA,PPARG,RELA,RXRA,SP1,STAT3,arachidonic acid
PPP3CA		phosphatase			1.77E-05	APP,ATP2A2,C3,CD82,CD9,CSRP1,CTSV,FN1,FTL,GRN,GSTP1,LAMP2,MAOB,MGST1,PMP22,PSAP,S100A4,S100B,SDC4,SLC2A4,SPP1,TF,VIM	CEBPB,FOXO1,IFNG,IL4,IRF1,Insulin,JUN,NFKB1,NFKBIA,NFkB (complex),PPARA,PPARG,PPP3CA,RELA,SP1,STAT1,STAT3,STAT6
GW9662		chemical reagent		0.231	1.81E-05	ADIPOQ,BAX,BCL2,CAV1,CCL2,CD14,CD1A,CD83,CEACAM6,CEBPA,CTGF,ESR2,FN1,IL21,KDR,KLF4,MPO,NOS2,NOS3,NR1D1,PPARG,PTGES,SDC1,UCP2,VCAM1	Akt,Ap1,CAT,CEBPA,CTNNB1,ESR1,GW9662,HIF1A,Histone h3,NFKBIA,NFkB (complex),PPARA,PPARG,RELA,RNA polymerase II,RXRA,SP1,STAT1,STAT3,TP53,rosiglitazone
BTNL2		transmembrane receptor		-0.657	1.81E-05	CAPN3,CD109,CHD7,CNN3,DAPL1,ENTPD1,FGL2,FGR,GBP4,GPD2,IKZF2,IL21,IL4,ITIH5,MBNL3,MXD1,N4BP1,NCOA7,PLXDC1,RALGDS,S100A4,TGFBR1,TMEM64,TNFSF10,XDH
nitrofen		chemical toxicant	Activated	3.023	1.84E-05	AGTRAP,APLNR,AQP1,CLCN7,EPAS1,FGFR1,FGFR2,KCNJ8,NOS3,PLD3,S1PR2,TGFB1I1,TGFBR2,TGFBR3,TIMP2,TIMP3
AGTR1	0.340	G-protein coupled receptor	Inhibited	-2.054	1.84E-05	ACE2,AGTR1,COL3A1,CP,CYBA,EDN1,FN1,FOS,GSTP1,HMOX1,JUN,MAPK1,MGST1,NOS3,OLR1,XDH	AGTR1,Ap1,CREBBP,ESR1,JUN,Jnk,MYC,NFYC,NFkB (complex),NR3C1,NR3C2,Nfat (family),RELA,SMAD7,STAT3,aldosterone,losartan potassium,valsartan
ursolic acid		chemical - endogenous non-mammalian		0.224	1.89E-05	AKR1B1,BAX,BCL2,CD69,CXCR4,FOS,HMGB1,MKI67,MMP2,MMP3,MMP9,NOS2,NR3C1,OLR1,PECAM1,PPARG,TLR4,VCAM1	Ap1,CEBPB,IL1B,IL6,JUN,NFKB1,NFKBIA,NFkB (complex),PPARG,PTGS2,REL,RELA,STAT3,TP53,ursolic acid
LAMC1	-0.567	other	Activated	2.420	1.89E-05	ACTA2,EGR2,ETS2,ETV5,FN1,IGF2,SNAI2,VIM,WNT5A	Ap1,FOS,LAMC1,NFkB (complex),STAT3,TP53,heparin
HEY1		transcription regulator		1.455	1.92E-05	ACTA2,GATA4,GATA6,KDR,MDM2,MMP2,MYH11,NR2F2,PROX1,SMTN	HEY1,NFkB (complex),NOTCH1,RELA,RUNX2,SMAD3,TP53
miR-1 (and other miRNAs w/seed GGAAUGU)		mature microRNA		0.677	1.94E-05	ABHD11,AGRN,ANKIB1,ANPEP,ANXA2,ARID1A,ARID2,AXL,BCL2,CNN3,CNOT6,CSRP1,CTSC,F2,FAM81A,FBLN2,FERMT2,FSTL1,GJA1,GPD2,HSPA1A/HSPA1B,IGF1,ITGB4,KCNQ1,KIF2A,LIN7C,LRP1,MRC2,MTHFD2,MTMR12,MXD4,NRP1,PDLIM7,PGM2,PNP,POLA1,PTMA,RAB11FIP2,RABGAP1L,SDC4,SEC23IP,SLC16A9,SLC25A30,SNX6,SPHK1,TIMP3,TPM2,TSPAN4,UHMK1,XPNPEP3
TNFSF10	0.478	cytokine		-0.141	2.02E-05	BAX,BCL2,CASP9,CD14,CXCR4,DPYD,EIF2AK2,FADD,FOS,IFI27,IFIT1,IL1RN,ISG15,ITGAM,JUN,MMP2,MMP3,MMP9,PLAU,PMAIP1,SELE,STAT1,TIMP1,TNFSF10,TRAF1,XIAP	Ap1,ERK,IFNG,IRF1,JUN,NFKB1,NFKBIA,NFkB (complex),P38 MAPK,RELA,SP1,STAT1,STAT3,TNFSF10,TP53
SOX11		transcription regulator		0.242	2.06E-05	ADAM10,BCL7A,CAV1,CD9,CNOT6,CXCR4,EBF1,FAS,HMGB3,ICK,IKZF3,ITGA4,LEF1,MSI2,PAG1,PAX5,RNF122,SMAD1,SOCS5,STAT1,SUV39H2,TFDP2,TNKS,VPREB3
HDAC2		transcription regulator		1.000	2.32E-05	ALOX5,APOA1,BCL6,BRCA1,CD34,COL1A2,DKK1,DPT,F3,FAS,IGF1,IL12B,ITGB8,MCM10,MDM2,MMP9,MTA3,MYO1F,NOS2,NR3C1,PDGFB,PLAU,RRM2B,S100A9,SATB1,SFRP1,SQSTM1,TAGLN,TERT,THEMIS,TNFSF10,TNNI2	Ap1,CREBBP,EP300,ESR1,ETS1,HDAC1,HDAC2,HIF1A,Hdac,Histone h3,Histone h4,MED1,MYC,NFKB1,NFKBIA,NFkB (complex),PPARG,REL,RELA,RNA polymerase II,SP1,STAT3,TP53,TP63,TP73,YBX1
alefacept		biologic drug		0.711	2.36E-05	ABCB1,CBLB,CD69,CXCL9,CYBA,DLG5,FCGR3A/FCGR3B,GNLY,GPR56,GZMB,HOPX,IL12B,IL7R,NOS2,PRF1,PTPN4,SOCS1,STAT1,STAT4,TGFBR3
SAMSN1		other		0.000	2.39E-05	ARID5A,ATM,BATF,BBX,DAB2,EDN1,FGL2,IFIT2,IFIT3,IL12B,IL18,ISG15,MARCO,MERTK,OASL,PLAT,RBL1,RILPL1,RSAD2,SDC1,SOCS1,STAT1,TCF4,TLR3,TNFSF8,TSC22D1,USP25,XBP1	IL4,JUN,NFkB (complex),RELA,SAMSN1,STAT1,STAT6
PRKAG3		kinase			2.55E-05	ACVR1,ANGPTL4,AQP1,CDH5,CES1,CLASP1,CTNNA1,CYP27A1,DDIT4L,ELL2,FBXO9,FGFR1,FTL,FXYD6,GADD45G,GJA1,GOLM1,GPX3,HIVEP2,ID1,IGFBP5,IRX3,ITIH5,JPH1,KLF2,KLF4,LMCD1,MAGIX,NAMPT,NR3C1,NRIP1,ODC1,PAM,PLIN3,RAMP1,RASD2,REV3L,SLC25A36,SLC40A1,SNCG,SOX17,TMEM100,TMEM37
cholecalciferol		chemical - endogenous mammalian		-1.902	2.58E-05	ALOX5,BCL2,CCL2,CD14,CD209,CD83,CEACAM6,CEBPA,COL1A1,CSF1,CTSK,E2F1,EDN1,IGFBP3,IL12B,ITGAM,MYO6,PDGFRA,PDGFRB,PRKX,PTH1R,PTPRB,PVALB,SPP1,TGFBR2,TNFRSF11B	Ap1,CEBPA,CEBPB,CREBBP,CTNNB1,EGR1,ERK1/2,ESR1,FOS,JUN,MYC,NFkB (complex),PPARG,PTH,RELA,RNA polymerase II,RUNX2,SMAD3,SMARCA4,SP1,SPI1,STAT3,TP53,cholecalciferol
NPC1		transporter		-0.101	2.73E-05	CAV1,CD68,CTSB,CTSK,CYP27A1,GUSB,HMGCR,LIPA,LPL,MMP14,NPC2,S100A8,SCD,STAT1,STAT4,TLR4,XBP1	APP,Ap1,CEBPB,IL6,IRF1,JUN,NFATC2,NFKB1,NFKBIA,NFkB (complex),NPC1,Nr1h,PPARA,PPARD,PPARG,RELA,SP1,SREBF1,STAT1,STAT3,TLR4,TP53,cholesterol,fatty acid
STK11		kinase		1.219	2.92E-05	A2M,ACVR1,ALCAM,BCL6B,CCL2,CCT6A,CNTN1,CSF3R,FBXO9,FGG,IGFBP5,KLF12,LUM,MCAM,MMP2,MMP9,NEDD9,NOD1,NR1D1,PPP1R2,PTPN3,PTPRZ1,RASGRP1,RASSF2,RGS1,SARDH,SCG2,SLC16A4,SPARCL1,STK17B,TNFSF10,TOP2A,WNT5A,ZBTB25,ZHX1	ESR1,MYOD1,SMARCA4,SP1,STAT3,STK11,TP53
MYCN		transcription regulator	Activated	5.722	2.96E-05	ALDH1A1,AMOTL2,BASP1,BAX,BMI1,CAV1,CCNT1,CHPF2,CIITA,CKAP4,COL18A1,COL1A1,COL4A1,COL5A2,COL8A1,CTGF,DKK3,DPYSL3,E2F1,E2F2,EED,FBN1,FGFR2,FKBP9,FN1,GATA4,GATA6,IGFBP7,ITGA3,LGALS1,MDM2,MMP2,MRC2,MRE11A,MSRB3,MTF2,ODC1,PDIA4,PDK1,PHGDH,PTMA,RGS5,RUSC2,S100A10,SDC2,SLIT3,SOX17,SPARC,SUZ12,TAGLN,TERT,TGM2,TIMP2,TMED9,TMEM109,TNFRSF1A,VIM	Akt,Ap1,CDK9,CDKN2A,CTNNB1,E2F1,ERK,HIF1A,HMGA1,JUN,MDM2,MYCN,NFkB (complex),NR3C1,RB1,REL,RELA,RNA polymerase II,SP1,STAT3,TP53,TP73,estrogen receptor
CALCA		other		-0.896	2.98E-05	ADD3,AHNAK,AKAP13,ALB,ARFGEF2,CCL2,COL3A1,CTSK,CXCR4,CYBA,EDN1,ESAM,FOS,IGF1,KDR,LMNA,MKI67,MME,NDRG2,NOS2,ODC1,PALM,PHLDB2,PPP1R1B,RBM14,SLC2A4,SORT1,TJP2	Akt,Ap1,CALCA,CEBPB,CTNNB1,ERK1/2,FOXO1,HIF1A,Insulin,JUN,MYC,NFAT (complex),NFKB1,NFkB (complex),PPARA,PPARG,RELA,SMAD3,SP1,STAT3,TAC1,TP53,cyclic AMP
XBP1	-0.474	transcription regulator	Inhibited	-2.044	3.10E-05	ADAM10,AICDA,APOA1,APP,ATP2A2,BCL2,BFAR,CYP1A2,DDOST,DNAJB11,DNAJB9,DNAJC3,EDEM1,ERO1LB,ETS1,FAS,FKBP10,FKBP11,FKBP14,FKBP2,FKBP7,FN1,GOLGA4,GOPC,HM13,HMOX1,HSP90B1,KLF4,LMAN1,LMAN2,NOS2,PCYT1A,PDIA4,POU2AF1,RABAC1,RCN3,RPN1,SEC11C,SEC24D,SEC61A1,SELM,SMC3,SSR3,SSR4,TOP1,TTR,TXNDC5,VCAM1,WFS1	ATF6,Ap1,CEBPB,FOXO1,Immunoglobulin,Insulin,JUN,NFATC1,NFKB1,NFKBIA,NFkB (complex),PPARA,PPARG,RELA,SP1,SPI1,STAT3,STAT6,TNFSF11,XBP1
F2R	0.443	G-protein coupled receptor	Inhibited	-3.305	3.20E-05	CCL2,CTGF,CYR61,EGR3,F2R,F3,FN1,FOS,GJA1,HMOX1,KDR,NR4A1,SELE,TAGLN,TEK,TFPI2,TGM2,TJP1,VCAM1,VWF	Ap1,EGR1,F2R,FOS,JUN,MYC,NFKB1,NFKBIA,NFkB (complex),P38 MAPK,Pkc(s),RELA,SMAD3,SMAD4,SP1,SRC,STAT3,TGFB1,TP53
rifampin		chemical drug		-1.836	3.33E-05	ABCB1,ABCC3,AGTR1,AXIN2,BMP1,CCNJ,CD14,CEACAM6,CEP135,CES1,CES2,COL6A1,CSF1,CYP1A2,CYP3A4,ECT2,GATA6,GSTA2,GSTP1,HMGB3,HMMR,ITGAM,KIF14,LAMA3,MAOB,MATN2,ME1,MGP,MME,MYB,NAGK,NOS2,PCK2,RACGAP1,SPP1,STYX,TNFRSF11B,USP13,USP18	FOXA2,JUN,NCOR2,NFKB1,NFKBIA,NFkB (complex),NR1I2,RELA,STAT3,rifampin
IFNL1		cytokine	Activated	3.071	3.44E-05	CCR7,CD83,CXCL9,EIF2AK2,F2R,HERC6,IFI27,IFI44,IFIT1,IFIT2,IFIT3,IL12B,ISG15,LGALS3BP,MX1,OAS1,OAS2,OASL,RSAD2,SAMD9,STAT1,TMEM140,USP18,ZC3HAV1	IFNL1,IL4,IRF1,IRF8,IRF9,JUN,NFKB1,NFKBIA,NFkB (complex),PPARG,REL,RELA,STAT1,STAT2,STAT3,STAT6,TNF
HDAC1		transcription regulator		0.892	3.57E-05	ABCB1,ADIPOQ,AKAP12,APOA1,AXIN2,BAX,BCL6,BRCA2,CCNB1,CD34,CEBPA,COL1A2,CSF1R,CTSK,DHFR,E2F2,FAS,GSTP1,ID1,IL4,ITGB4,KDR,MCM10,MDM2,MMP9,MTA3,MYO1F,NOS2,PCYT1A,PDGFB,PLAU,PMAIP1,PPARG,PPP2R2B,RBL1,REST,RRM2B,S100A9,SATB1,SFRP1,SPP1,SQSTM1,SYT4,TAGLN,TERT,TGFBR2,THEMIS,TNNI2,TOP2A	Ap1,CREBBP,E2F1,EP300,ESR1,ETS1,HDAC1,HDAC2,Hdac,Histone h3,Histone h4,MED1,MYC,NR3C1,PPARG,RELA,RNA polymerase II,SP1,TP53,TP63,TP73
Histone h3		group			3.59E-05	ABCB1,ADAM10,ADD3,ADIPOQ,AKAP12,ANK1,ATF7IP,CCL2,CCNB1,CD69,CEBPA,CIITA,CKAP4,COL1A2,COL4A6,CRIP2,DKK1,E2F1,EFNA1,FGFR2,FMR1,FOS,GABPB2,GATA2,GATA4,GRIK5,HIVEP3,HOXA5,IGFBP3,IL4,JUN,KDR,KLF2,MGMT,MMP9,MTUS1,NOS2,NOS3,OSGIN1,PALLD,PAX5,POLD4,PPARG,PPP2R2B,PRKRA,PROS1,PTGES,PTGR1,RBL1,RETN,RUNX1T1,SFRP1,SPATS2L,SPP1,STOM,STXBP2,SUZ12,SYPL2,TACC2,TAGLN,TERT,TGFBR1,TGFBR2,TNFSF10,TP53BP2,VKORC1,XBP1,…	Ap1,EGR1,ESR1,ESR2,Histone h3,IFNG,IRF1,JUN,NFKB1,NFKBIA,NFkB (complex),REL,RELA,RNA polymerase II,SMAD3,SP1,STAT1,STAT3,TP53
ACVRL1	-0.808	kinase		-0.111	3.65E-05	CXCL12,CXCR4,EFNA1,ID1,JUP,KDR,LYVE1,PLAT,PLAU,SELE,SMAD1,SMAD6,STAT1,TAGLN	ACVRL1,ENG,EP300,JUN,NFKB1,NFKBIA,NFkB (complex),NOTCH1,RELA,RUNX2,SMAD1,SMAD2,SMAD3,SMAD5,SP1,STAT3,TP53
thapsigargin		chemical toxicant		-1.167	3.71E-05	ABCB1,ADIPOQ,ATP2A2,BCL6,CAPN5,CAV1,CD83,COL1A1,CP,DDIT4,DNAJB9,EDN1,EGR2,ETS1,FN1,FOS,HMGCR,HMOX1,HSP90B1,IGF1,IL1R1,ITGA4,JUN,KLF4,KPNA1,LIFR,LMAN1,LMAN2,MMP9,NR4A1,OLR1,PDCD1,PMAIP1,TGM2,TMEM100,TNFSF10,VCAM1,VIM,WFS1,XBP1,XIAP	Ap1,CEBPB,CTNNB1,EP300,HIF1A,IL6,JUN,Jnk,NFKB1,NFKBIA,NFkB (complex),P38 MAPK,REL,RELA,SP1,STAT3,VHL,thapsigargin
plerixafor		chemical drug		-0.152	3.79E-05	CCL17,CCL22,CDKN1C,CXCL12,CXCR4,IL4,KITLG,MMP3,MMP9,NOS3	Akt,Ap1,CCR2,CTNNB1,CXCL12,ERK1/2,FOXO1,HIF1A,MYC,NFKB1,NFKBIA,NFkB (complex),NOTCH1,RELA,SMAD3,STAT3,TP53,Vegf,estrogen receptor,plerixafor
miR-218-5p (and other miRNAs w/seed UGUGCUU)		mature microRNA		-1.096	3.79E-05	BMI1,CDK6,COL1A1,CTSB,LAMB3,PARP1,PIK3C2A,PLCG1,SP1,VOPP1
RNA polymerase II		complex		1.987	3.79E-05	ADAM23,ADIPOQ,ARID5A,ATP13A2,BCL2,BRCA1,CAP2,CASP7,CBX5,CCNB1,CD82,CD83,CEBPA,CIITA,COL1A2,CSF1,CXCR4,DHFR,DKK1,ELK4,FGG,FOS,HLA-DQA1,HSD11B2,HSPA1A/HSPA1B,ID1,IGF1,IGFBP3,IL12B,IL1RN,KITLG,KMT2A,MAL,MAPK1,MMP2,MMP9,NCOA3,NOS2,NOS3,NR5A2,OASL,OSGIN1,PBX1,PCDHGC3,PPARG,RAD50,RALGDS,RND3,SLC27A2,SLC36A4,SORBS1,SPP1,SYT4,TAP2,TERT,WDR36,ZNF451	CDK9,E2F1,MYC,RB1,RNA polymerase II,SP1,TP53,TP63,TP73
DYSF	-0.403	other			3.79E-05	ANXA1,ANXA2,C1QB,CD68,CD83,CFD,CTSV,CYBA,ETF1,FN1,FTL,GDF11,HLA-DQA1,HSPA1A/HSPA1B,HSPB1,ITGB3,MPEG1,PDGFRA,PROS1,PRPF4B,PRSS23,PSAP,S100A13,S100A4,TIMP1
miR-155-5p (miRNAs w/seed UAAUGCU)		mature microRNA	Inhibited	-2.833	3.82E-05	AGTR1,AICDA,ARID2,ARL5B,CBFB,CD209,CD69,CSF1R,CYP51A1,CYR61,DCAF7,DSG2,ETS1,F2,FADD,FAR1,FOXO3,GNA13,IL12B,KRAS,LPL,MAFB,MPZL1,MSI2,MYB,MYO1E,PKN2,PLXND1,PMAIP1,RAB34,RCOR1,SATB1,SDCBP,SLC30A1,SMAD1,SMAD2,SOCS1,TAB2,UFL1,WEE1
baicalein		chemical - endogenous non-mammalian		0.385	3.88E-05	ABCB1,BAX,BCL2,CCL2,CCNB1,FOS,HMOX1,JUN,KDR,MMP2,MMP9,NOS2,RBL1,RBL2,TIMP1,TIMP2,VCAM1	Akt,Ap1,CTNNB1,ESR1,FOS,HIF1A,JUN,MAPK8,NFKB1,NFKBIA,NFkB (complex),Nfat (family),Pkc(s),RELA,STAT3,TP53,baicalein
TIMP3	-0.458	other		0.239	3.89E-05	ADAM10,APP,FAS,LAMC2,LRP8,MMP2,MMP9,VIM	Ap1,CTNNB1,Creb,FOS,JUN,MMP9,NFKB1,NFKBIA,NFkB (complex),RELA,STAT1,STAT3,TGFA,TIMP3,TNFRSF1B,TP53,estrogen receptor,heparin
miR-143-3p (and other miRNAs w/seed GAGAUGA)		mature microRNA		-1.157	3.89E-05	BCL2,FNDC3B,KRAS,MAPK12,MDM2,PRC1,TAGLN,TOP2A	BCL2,Creb,NFKBIA,NFkB (complex),RELA,SP1,miR-143-3p (and other miRNAs w/seed GAGAUGA)
EPHA2	-0.683	kinase		-1.200	3.89E-05	BAX,BCL2,MAPK1,MAPK3,MMP9,SELE,TJP1,VCAM1	Akt,Ap1,CTNNB1,EPHA2,ERK1/2,FOXO1,HIF1A,JUN,MAPK1,MEF2A,MYC,NFKBIA,NFkB (complex),REL,RELA,RHOA,SHC1,SMAD3,SP1,STAT1,STAT3,TP53,estrogen receptor
NOS3	-0.574	enzyme		1.106	3.89E-05	ADIPOQ,CCL2,CXCL12,GSTP1,IL12B,MMP14,MMP2,NOS2,NOS3,NPR1,PDE5A,SLC12A6,TERT,TLR4,VCAM1	Akt,Ap1,CTNNB1,ERK1/2,FOXO1,HIF1A,JUN,MYC,MYD88,NFKB1,NFkB (complex),NOS2,NOS3,P38 MAPK,RELA,SMAD3,SP1,STAT1,STAT3,TP53
asoprisnil		chemical drug	Activated	2.350	3.89E-05	APOD,AQP3,BCL2,CTSW,DKK1,GZMB,IGF1,LAMB3,PARP1,PRF1,RARRES1,RBP4,TGFBR2,VNN1,XDH
LMNB1		other			3.96E-05	AEBP1,CRIP1,CXCL12,FBN1,FSTL1,GJA1,LARGE,LMNA,MGP,MGST1,PAPPA,S100A13,SLIT3,SP1,TGFBI,ZHX1
SPINT1		other		0.271	4.14E-05	FZD6,IGFBP4,PROX1,PTK7,ROR2,SOX17,TCF4,WIF1,WNT5A
INS		other		0.488	4.17E-05	ADAM10,APOA1,AQP3,CTGF,EIF4EBP1,F3,FAS,FOS,FOSB,FOXO1,GCG,HMGCR,IGF1,IGFBP3,IGFBP4,IGFBP5,INSR,JUN,LPL,NOS3,NPY,NR1H3,OGT,PPARG,PTGS1,SCD,SLC2A4,SMPD1,SNCA,TFAM,VLDLR,XBP1	ATF4,Akt,Ap1,CEBPB,CTNNB1,E2F1,EGR1,ESR1,FOXO1,HIF1A,IGF1,INS,Insulin,NFkB (complex),PPARA,PPARG,RELA,SIRT1,SMAD3,SP1,TP53
FGF1		growth factor		-0.644	4.17E-05	AKR1B1,ALB,APOE,AXIN2,CTGF,CYR61,DNMT1,EDN1,FOS,FRMD3,FZD8,GADD45G,GCLC,GPX1,GSTP1,HMOX1,IKZF2,IL4,JUN,NOS3,NR1H3,ODC1,POSTN,SELE,SNAI2,SPP1,TCF3,TCF4,TGM2,TIMP3,TTR,VCAM1	APOE,Ap1,CTNNB1,FGF1,JUN,NFKB1,NFKBIA,NFkB (complex),P38 MAPK,PPARG,RELA,RUNX2,Ras,SMAD3,SP1,STAT3,TCF,TCF4,TNF
CCR1	-0.435	G-protein coupled receptor		-0.711	4.28E-05	ATP6V0D2,CTSK,CTSV,FOS,ITGAM,ITGAV,ITGB3,MMP2,MMP9,SPARC,SPP1,VIM	Ap1,CCR1,ERK,ERK1/2,IFNG,IRF1,JUN,MYC,NFKBIA,NFkB (complex),P38 MAPK,PPARG,RELA,SMAD3,SP1,STAT1,STAT3,TNF,TP53
IGFBP4	-0.976	other		0.911	4.29E-05	ACTA2,IGF1,IGFBP3,IGFBP6,MCAM,MYH11	ESR1,IGF1,IGFBP4,NFkB (complex),RELA,SP1,TP53
miR-138-5p (miRNAs w/seed GCUGGUG)		mature microRNA		0.873	4.29E-05	KRT19,RHOC,ROCK2,SLC45A3,TERT,VCAN
MED28		other	Activated	2.383	4.29E-05	ACTA2,ACTG2,AEBP1,CRIP1,MYH11,TAGLN
hexachlorobenzene		chemical toxicant	Inhibited	-3.144	4.30E-05	A2M,ANXA1,ANXA2,C4A/C4B,CD14,CP,EFEMP2,EMP3,FBLIM1,FGB,GPNMB,ITGB4,LAMC2,MMP2,MMP9,S100A10,S100A11,SPP1,TIMP1,VIM	CTNNB1,Creb,EGFR,EGR1,ERK1/2,ESR1,FOS,JUN,MMP9,MYC,NFKB1,NFkB (complex),RELA,SMAD3,SP1,SP3,SRC,TP53,hexachlorobenzene
MAPK14		kinase	Inhibited	-3.272	4.35E-05	ACP5,ACTA2,ATF2,BAX,BCL2,CCL2,CCNB1,CCR7,CD83,COL1A1,CYP51A1,EFNA1,FAS,FN1,FOS,GJA1,HMGCR,HMOX1,HSPA12B,IGF2,IL12B,IL18,IL4,ITGB8,JUN,KITLG,MAOB,MMP3,MMP9,MYH11,NGFR,NOS2,PECAM1,PLAU,PTGES,SHC1,TAGLN,TGM2,TIMP1,TIMP2,TOP2A	Ap1,ERK,JUN,Jnk,MAPK14,NFKB1,NFKBIA,NFkB (complex),P38 MAPK,PPARG,RELA,SP1,STAT3,TNF
oleic acid		chemical - endogenous mammalian		-0.180	4.60E-05	ALOX5,APOE,APP,AQP3,BAX,CX3CL1,DEFB4A/DEFB4B,EDN1,FOS,HMGCR,IGF1,IGFBP3,LPL,NOS2,NOS3,NPY,NR1H3,NR4A1,OLR1,PDK4,PIK3IP1,RXRA,SCD,SELE,SLC2A4,SPHK1,UCP2,VCAM1	Ap1,CEBPA,CEBPB,D-glucose,ESR1,FOXO1,Insulin,NFKB1,NFkB (complex),PPARA,PPARG,RELA,RXRA,SP1,SREBF1,THRB,oleic acid,palmitic acid
LDLR		transporter		-1.660	4.80E-05	ALCAM,APOE,ATP7A,BGN,BMP2,CD68,CYP27A1,F3,GJA1,GJA4,HMGCR,HSPG2,IL12B,LPL,LRP1,MMP14,MMP2,MMP9,MSR1,NOS3,NR1H3,SELE,SPP1,VCAM1,VLDLR	APOE,Ap1,CTNNB1,JUN,LDL,LDLR,NFKB1,NFKBIA,NFkB (complex),Nr1h,P38 MAPK,PPARG,RELA,SP1,SREBF1,STAT1,STAT3,TNF,cholesterol
NGF		growth factor		-1.370	4.99E-05	AGRN,ANXA2,APP,ASIC2,BAX,BCL2,CAV1,CCR7,CD83,E2F2,EGR2,EPAS1,ETV5,FAS,FOS,GUCY1B3,HMOX1,ID1,IGF2,JUN,KCTD11,KIF2A,LIFR,LRP1,MAP3K11,MMP2,MMP3,MMP9,NGFR,NPY,NR4A1,PPARG,PPP2R2B,PPP2R5E,RBL2,S100A12,S1PR2,SCG2,SH3RF1,SHC1,SLC40A1,SNAP25,SORT1,SQSTM1,WNT5A	Akt,Ap1,CEBPB,CTNNB1,HIF1A,IL6,JUN,Jnk,MAPK14,NFKB1,NFkB (complex),NGF,P38 MAPK,RELA,SP1,STAT3
warfarin		chemical drug		1.260	5.03E-05	MGP,PDGFB,PROC,PROCR,PROS1
SOX18	-1.596	transcription regulator		1.067	5.03E-05	BCL2,DLL4,PROX1,RXRA,VCAM1
IKBKG		kinase	Inhibited	-3.274	5.04E-05	AEBP1,AMPD3,ATP2A2,BAX,BMP2,C3,CCR1,CDH13,CP,CSF1,CTSB,CTSF,CTSZ,CX3CL1,CXCL12,CXCL6,DCN,FOS,GRN,IGFBP6,IL1RN,IRG1,ISG15,LIFR,MGP,NAGLU,NID1,OGN,PLD3,PPARG,RABEP2,SFRP1,TMEM176B,TNFSF10	CEBPB,CHUK,CTNNB1,IKBKB,IKBKG,IL6,NFKB1,NFKBIA,NFkB (complex),PPARG,RELA,STAT3,TNF,TP53
WNT1		cytokine		-0.096	5.06E-05	ACTA2,AXIN2,CCDC80,CCNB1,CEBPA,DHFR,DKK1,DLL4,EIF4EBP1,EIF4EBP2,ETS2,FN1,FOS,GADD45G,GAS1,GRN,IGF1,IGF2,JUN,KRT19,LEF1,MMP3,MUSK,NOTCH4,PDPK1,PPARG,PRKRA,RBL2,SPP1,STRA6,TJP1,TLE1,XIAP	Akt,Ap1,CTNNB1,E2F1,E2F4,ERBB2,HDAC1,HIF1A,JUN,MYC,NFkB (complex),RB1,RELA,RUNX2,SMAD3,SP1,TCF,TCF4,TFDP1,TP53,TP63,TP73,WNT1,estrogen receptor
L-methionine		chemical - endogenous mammalian		-1.673	5.12E-05	ACTA2,AGTR1,ALB,AURKB,BRCA1,BUB1,CCNB1,CDCA8,CDK19,ETS2,F3,IGFBP4,MGMT,NUSAP1,PLAT,PRC1,SPP1,TOP2A	CREB1,CTNNB1,FOXO1,FOXO3,HMGA1,IRS1,L-methionine
TAF4		transcription regulator		-0.641	5.44E-05	ABI1,ABL2,BCL6,BRAF,CTGF,DCN,E2F2,ETS1,FMOD,GAS1,GAS6,HOPX,IL1RN,KLF4,LRRC16A,LUM,MMP2,MMP3,MXD1,OAS1,OLFML3,PBK,PDGFC,PTN,SOCS5,SPP1,TGM3
dimethylnitrosamine		chemical toxicant	Inhibited	-2.976	5.44E-05	ACTA2,COL1A1,COL1A2,COL3A1,COL4A1,DES,HMOX1,IGF2,IGFBP5,MAPK3,MMP9,NOS2,NR4A1,RAB13,TGM2,TIMP1,VIM	Ap1,CTNNB1,Collagen type I,F2,JUN,NFKB1,NFKBIA,NFkB (complex),PPARG,RELA,RUNX2,SMAD2,SMAD3,SMAD4,STAT3,TGFB1,TNF,TP53,dimethylnitrosamine
NOS2	-0.955	enzyme		-0.960	5.48E-05	ACO1,ADIPOQ,API5,APP,ATP2A2,BAX,BCL2,CCL2,CD14,CFD,CHI3L1,COL4A1,CP,CSF3R,CTSC,DDX3X,EDN1,FAS,FOXO1,GJA1,H19,HMOX1,IFIT3,IL12B,IL1RN,IL32,ISG15,ITIH4,KDR,LGALS3BP,MMP9,NOS2,NOS3,NRTN,PRF1,PTGS1,S100A8,SLC2A4,SLC40A1,THY1,TIMP1,TKT,TLR4,TNFSF10,TNK2,TYROBP	CEBPB,IFNG,IL1B,IL6,IRF1,JUN,NFKB1,NFKBIA,NFkB (complex),NOS2,PPARG,RELA,STAT1,STAT3,TNF
miR-204-5p (and other miRNAs w/seed UCCCUUU)		mature microRNA		1.154	5.58E-05	AURKB,BMP1,CTSC,ITGB4,MMP3,MMP9,PPARG,PTPN11,SHC1,SPARC,TRPS1
sucrose		chemical - endogenous mammalian		-0.565	5.58E-05	APOE,APP,AQP1,DDAH1,DDAH2,FOS,FOSB,NOS3,NPR1,PLAGL1,SNAP25	Ap1,FOS,JUN,MAPK8,NFkB (complex),P38 MAPK,RELA,SP1,STAT3,sucrose
captopril		chemical drug		0.132	5.59E-05	A2M,ANXA1,BGN,C4A/C4B,CP,CSRP2,EFEMP2,F3,FBLIM1,GSTM3,HMOX1,IGFBP6,IL1RN,LAMC2,MAOA,MMP9,MYO6,NOS2,POSTN,S100A10,S100A11,SERPING1,SPP1,TIMP1	AGT,Ap1,ERK1/2,HIF1A,JUN,LDL,LEP,MYC,NFkB (complex),PPARA,PPARD,PPARG,RELA,SMAD3,SP1,SREBF1,STAT1,TP53,captopril,fatty acid
MET		kinase		-1.594	5.59E-05	AQP3,ARID5A,ATM,AURKB,CTSV,DAB2,EDN1,FGL2,FN1,FOS,GCLC,HLX,IL18,JUN,MDM2,MERTK,MMP2,NPHS1,PLK2,RILPL1,SPP1,TLR3,TNFSF8,TSC22D1	AKT1,Akt,Ap1,CTNNB1,EGR1,ESR1,FOS,HIF1A,JUN,MET,MYC,NFKB1,NFKBIA,NFkB (complex),RELA,SP1,SRC,STAT3,TP53
RCE1		peptidase			5.66E-05	AEBP1,CRIP1,CXCL12,FBN1,FSTL1,GJA1,LARGE,LMNA,MGP,MGST1,PAPPA,S100A13,SLIT3,SP1,TGFBI,ZHX1
Map3k7		kinase		-0.600	5.71E-05	BHLHE40,EDN1,EGR2,FGL2,GAS1,IFIT2,ISG15,JUN,MMP9,NFATC2,OSR1,RILPL1,RSAD2,RUNX1T1,S100A9,SESN1,SPHK1,TLR3,TSC22D1,VCAM1	Ap1,CREBBP,ESR1,IL1B,IRF3,JUN,Map3k7,NFKB1,NFKBIA,NFkB (complex),Nfat (family),P38 MAPK,PPARG,RELA,SP1,STAT1,STAT3,TNF
lenalidomide		chemical drug	Inhibited	-2.898	5.94E-05	BCL11B,BTBD7,CEBPA,CNKSR2,FAM76B,FCHO2,FKBP11,FLNA,GALNT18,HLA-DQA1,IGF2BP3,LPL,LRRC8B,MYB,NFIB,NUDCD1,NUP43,PDK1,PGM2,PLOD2,PTPRM,RASGRP3,RCAN3,RGS1,SETD7,SMEK2,SUMF1,SUV39H2,TMEM33,TMEM64,USP9X,VIM,WDFY3,YWHAZ,ZNF148
Mek		group		0.663	6.34E-05	ABCE1,ANPEP,APOE,AXL,CDCA7,COL1A2,CSF1R,CTGF,DDX21,EGR2,EGR3,EPHA2,ETS1,ETV5,FGFR1,FOS,HRH1,IL12B,ITGB3,JUN,KDR,LRP8,MDM2,MMP14,MMP9,NES,NR1H3,NR4A1,OSBPL8,PDGFRA,PDGFRB,PUS7,RND3,ROCK2,SACS,SNCG,SORL1,TOP2A,VIM	Ap1,CTNNB1,EP300,ERK,HIF1A,ITGB1,JUN,MAP2K1,MYC,Mek,NFkB (complex),P38 MAPK,RB1,SMAD3,SP1,STAT1,STAT3,TP53
IL12A		cytokine		0.385	6.35E-05	BCL2,CXCR6,EBI3,FAS,FUT7,IL12B,IL4,MMP2,MMP3,MMP7,MMP9,NOS2,PECAM1,PRF1,SELPLG,SOCS1,STAT1,STAT4,VCAM1	Ap1,IFNG,IL12A,IRF1,IRF8,IRF9,Ifn,JUN,NFKB1,NFkB (complex),P38 MAPK,REL,RELA,SP1,STAT1,STAT2,STAT3
DNMT3B		enzyme		0.500	6.42E-05	ABCD1,AHCTF1,CBX5,ELF4,EMILIN2,EPDR1,EPM2AIP1,GATA4,GLT8D2,IRF5,LONRF1,MAPRE3,MGST1,NFATC3,NOS2,PLP2,POLD4,PRKCB,PRRC2C,PTN,SFRP2,SFRP4,SLC30A1,SLC7A11,TIMP3,YOD1
methamphetamine		chemical drug	Inhibited	-2.482	6.49E-05	BAD,BAX,BCL2,COX4I2,EMR1,FAS,FOS,FOSB,GPX4,HMOX1,JUN,LGALS1,MAOA,MMP2,MMP9,NPY,NR4A1,NTRK2,PPP3CB,TIMP2,TNFRSF1A,TPH1,VCAM1	CEBPB,CREB1,EP300,ERK1/2,ESR1,IL1B,IL6,L-glutamic acid,MYC,NFKB1,NFKBIA,NFkB (complex),PARP1,RELA,SMAD3,STAT3,TP53,methamphetamine
NRG1		growth factor		-1.578	6.59E-05	BCL2,BRCA1,CAV1,CDC42EP1,COL1A1,COL6A3,CTGF,CXCL6,CXCR3,CXCR4,CYR61,E2F1,EDN1,EGR2,EGR3,EPHA2,ESR2,FOS,FOSB,FSTL1,GATA2,GATA4,GPX3,HMGCR,HMOX1,ID1,IGF2,ITGAM,ITGAV,ITGB3,ITGB5,LIFR,MED1,MMP9,MUSK,NR4A1,PLAU,POU3F1,PTRF,S100B,SELE,SGSH,SHBG,SLC2A4,SLC4A7,SP1,TF,TGFBR1,VEGFB,VIM	Ap1,CTNNB1,EGF,EGFR,ERK,ERK1/2,ESR1,HIF1A,JUN,MYC,NFkB (complex),NRG1,PPARG,RELA,SMAD3,SP1,SP3,STAT3,TP53,VEGFA
maneb		chemical toxicant	Activated	2.998	6.64E-05	AMN,BAD,BAX,DIP2B,ITGB8,KCNMA1,KIF1B,KLF2,KLHL15,LAMC2,LIFR,LRP4,MBOAT2,NFAT5,NFIB,NIPBL,NOS2,NR4A1,STRBP,UBXN7,ZBTB44
vorinostat		chemical drug		0.114	6.90E-05	APAF1,BAD,BAX,BCL2,BRAF,BRCA2,CCNB1,CD1D,CD69,CDH2,CEBPA,DLC1,EDN1,GRN,IL12B,JUN,MKI67,MMP2,MMP9,MYB,NFE2,NOS2,PDGFB,PMAIP1,PTP4A3,RAD50,SOCS1,SP1,TEK,TERT,TGFBR1,TNFRSF1A,TNFSF10,TRAF1,VIM,XIAP	Ap1,BRCA1,CREBBP,E2F1,HIF1A,JUN,LY294002,MYC,NFKB1,NFKBIA,NFkB (complex),PPARG,RELA,SP1,STAT3,TNF,TP53,etoposide,nitric oxide,vorinostat
IGFBP3	-0.702	other	Inhibited	-2.132	6.96E-05	ADIPOQ,BAD,BAX,BCL2,IGF1,LYVE1,NOS3,RETN,SDC2,SMAD2,STAT1,TNC	Ap1,CEBPA,CEBPB,Creb,EGR1,ESR1,IGF1R,IGFBP3,IRF8,IRF9,Ins1,JUN,NFkB (complex),P38 MAPK,PPARA,PPARG,SMAD3,SP1,STAT1,STAT2,STAT3,STAT5A,TP53
pioglitazone		chemical drug		0.097	7.14E-05	ACE2,ACTA2,ADIPOQ,ANGPTL4,APOA1,APOE,APP,AQP1,ATP2A2,BAX,BCL2,BRCA1,CAV1,CFD,CTGF,CYP3A4,FN1,FOS,HMOX1,IL1RN,IL4,ITGAM,KLF4,KRT19,LPL,MMP9,NOS2,NR4A1,PDE3B,PFKL,PLIN1,PPARG,PTPN11,RBP4,RETN,SLC2A4,SP1,TNFRSF1A,UCP2,VLDLR	APOE,CEBPA,CEBPB,CTNNB1,EP300,FOXO1,HIF1A,Insulin,NFKB1,NFKBIA,NFkB (complex),PPARA,PPARG,RELA,RXRA,SP1,STAT3,TNF,VHL,pioglitazone
docosahexaenoic acid		chemical drug		0.955	7.24E-05	ADIPOQ,APOE,APP,BAD,BAX,BCL2,CCR4,CSF1,CTGF,CXCR4,ELOVL6,FAS,FOS,FOXO1,FOXO3,HMOX1,MMP2,MMP9,NOS2,NOS3,PDE5A,PIK3R1,PTGES,PTGS1,RXRA,SCD,SDC1,SELE,SMPD1,SORL1,SPHK1,TNFRSF1A,VCAM1	Akt,Ap1,CTNNB1,FOS,HIF1A,IL1B,JUN,NFKB1,NFKBIA,NFkB (complex),RELA,SP1,STAT3,docosahexaenoic acid,prostaglandin E2
Ras		group	Inhibited	-3.154	7.24E-05	ANPEP,B4GALT1,B4GALT5,BCL2,CAV1,CCL2,CDK6,CEBPA,CSF3R,CTGF,EDN1,FAS,FOS,GSTP1,HMOX1,IGF1,IL4,JUN,MAOB,MAPK3,MMP2,MMP9,MYH11,NOS2,NPY,ODC1,PDGFB,PLAU,PTGES,PVR,SNAI2,STAT1,TFPI2	Ap1,EGR1,ERK,ERK1/2,ESR1,FOS,JUN,Jnk,MYC,NFkB (complex),RELA,Ras,SMAD3,SP1,STAT3,TP53
KDM5B		transcription regulator		-1.105	7.28E-05	ASF1A,BRCA1,BUB1B,CAV1,CCL14,CCNB1,CYB5A,DHCR24,DLGAP5,E2F1,ECT2,FHL1,GATA4,HMMR,HSD17B8,IPP,ISG15,LGALS3BP,MCAM,NDC80,NEDD9,NOL3,PBK,PDE3B,PHF20,PIR,PLS3,REEP1,RNASET2,SMC5,TOP2A,TUBB2A
FOXA2		transcription regulator		-1.800	7.63E-05	A2M,ACTA2,ACTG2,ALB,ALDOB,ALOX5,APOA1,C3,CCL17,CCL22,CEBPA,CHI3L1,CNN1,CXCR4,FGB,FOXO1,GCG,GSTM3,HES6,IGF1,IGFBP5,IL33,IL4,LPL,LTC4S,MAP1B,MYH11,MYL9,NR5A2,PAX6,PPARG,PROS1,PTGDS,SCD,SLC2A4,SOX17,TAGLN,TBXAS1,TF,TTR,UCP2,WNT5A	Ap1,CEBPA,CEBPB,ESR1,FOXA1,FOXA2,Histone h3,IL6,Ins1,NFKB1,NFkB (complex),PPARA,PPARG,RELA,RNA polymerase II,SP1,STAT1,STAT3,STAT5B,TCF3
ETV4		transcription regulator		-0.259	7.82E-05	ACTA2,B4GALT1,B4GALT5,BAX,CAV1,FN1,JUP,MMP14,MMP7,MMP9,SPP1,TGFBR2,VIM	Ap1,EGR1,ESR1,ETV4,SMAD3,SP1,TP53
Ifn gamma		complex		-0.285	7.96E-05	CCL2,CHI3L1,COL1A1,CXCL16,CXCL9,CXCR3,EDN1,EIF2AK2,FN1,IGFBP4,IGFBP5,IL32,IL33,LY96,MAPK1,MMP9,NOS2,PMAIP1,SOCS1,SOCS7,STAT1,TLR3,TLR4,TNFRSF13C,TNFSF10,VSIG4	IFNG,IRF1,IRF8,IRF9,Ifn gamma,NFKB1,NFKBIA,NFkB (complex),PPARG,REL,RELA,STAT1,STAT2,STAT3,TNF
SNAI2	-0.685	transcription regulator		-0.914	7.98E-05	BMI1,BRCA2,BSG,CXCL12,CXCR4,EGR2,FN1,ITGA3,ITGB4,JUP,MMP14,MMP9,NES,SNAI2,TRPS1,VIM	Ap1,CDH1,CTNNB1,Creb,ERK1/2,GLIS2,HDAC6,HES1,JUN,MMP9,MYC,MYOCD,NFKB1,NFkB (complex),NOTCH1,RELA,RUNX2,SMAD3,SNAI2,TP53
SRC (family)		group		-1.251	7.98E-05	BMP2,CCL2,CDKN1C,FGR,FN1,ID1,IL12B,ITGAV,ITGB3,KLF2,MAOA,S100A4,SLC4A7,STAT1,TJP1,VCAM1	Akt,Ap1,CTNNB1,Creb,ERK,HIF1A,JUN,MAPK1,NFkB (complex),P38 MAPK,RELA,Rock,SMAD2,SMAD3,SOX9,SP1,SRC (family),STAT1,STAT3
D-galactosamine		chemical - endogenous mammalian	Inhibited	-2.045	7.98E-05	ALB,BAX,BCL2,CD14,CTSB,FOS,IL12B,IL18,JUN,NOS2,PTN,SDC3,TIMP1,TLR4,TNFRSF1A,TNFSF10	Ap1,CEBPB,D-galactosamine,IFNG,IL1,IL10,IL6,IRF1,JUN,NFKB1,NFKBIA,NFkB (complex),RELA,STAT1,STAT3
MYD88		other	Inhibited	-3.208	7.98E-05	ALDH1A1,BATF,BCL3,C3,CCL2,CCRL2,CD14,CD83,CTSK,CXCL12,CXCL6,CYR61,DEFB4A/DEFB4B,DLL4,EBI3,ETS2,FOS,HMOX1,HP,IFIT2,IGF1,IGFBP5,IL12B,IL18,IL4,IRG1,ISG15,ITGA4,JUN,MARCO,MKI67,MMP14,MMP2,MMP7,MMP9,MSR1,NOS2,NOS3,OASL,OLR1,PILRA,PLCG1,PTGES,RSAD2,S100A8,SELE,SOCS1,SPP1,TIMP1,TSC22D1,USP18,VCAM1,ZC3H12C	CEBPB,IFNG,IL10,IL1B,IL6,IRF1,MYD88,NFATC2,NFKB1,NFKBIA,NFkB (complex),RELA,STAT1,STAT3,TLR4
RB1		transcription regulator		-1.777	8.13E-05	ATAD2,ATF2,AURKB,BARD1,BAX,BCL2,BLM,BRCA1,CASP7,CASP9,CBX5,CCNB1,CEBPA,CLDN3,CNOT6L,CTGF,DCK,DHFR,DNMT1,E2F1,EED,EPS8,F3,FAS,FN1,FOS,FST,ID1,IGF1,KDR,KIAA0101,KPNA4,MAGEF1,MAPK1,MAPK3,MCM10,MCM6,MCMBP,MELK,MYB,NPAT,NPY,PARP1,PPARG,PPFIBP1,PTPN4,RAB27A,RBL1,RBL2,SH3BP2,SMARCA5,SNTB2,SOX7,SUZ12,TERT,TMPO,TOPBP1,ZNF638	CEBPB,E2F1,E2F3,E2F4,EP300,HDAC1,HDAC2,IL6,MDM2,MYC,NFKB1,NFkB (complex),RB1,RELA,RNA polymerase II,SP1,SP3,STAT3,TFDP1,TP53,TP63,TP73
DEF6		other	Inhibited	-2.315	8.29E-05	CDH2,FN1,FOS,IL21,IL4,MMP2,MMP9,SNAI2,VIM	BCL6,CTNNB1,DEF6,ERK1/2,FOXO1,IL17A,IL21,JUN,MYC,NFKB1,NFKBIA,NFkB (complex),RAC1,RELA,RHOA,SMAD3,STAT1,STAT3,STAT5A,TP53,estrogen receptor
mir-21		microRNA		-0.070	8.30E-05	AOAH,BCL2,C1R,CCL17,CCL2,CD180,CD226,CDH5,CDK6,COL3A1,CSF3R,DBP,DDAH1,DDAH2,EGR2,ELN,FCGR1A,FGL2,GBP5,IL18,IL4,ITK,MARCO,MMP2,MMP9,MSH2,OAS2,PECAM1,PLAT,RAB7B,SIGLEC1,SLC25A37,SMAD2,STAT1,TERT,TIMP3,TLR4,TRAF1,TREM2,VCAM1	Akt,Ap1,CEBPB,CTNNB1,HIF1A,IFNG,IL4,IL6,IRF1,JUN,Jnk,NFKB1,NFkB (complex),RELA,STAT1,STAT3,STAT6,mir-21
KMT2D	0.983	transcription regulator	Inhibited	-2.011	8.40E-05	ACCS,ASL,CCDC138,CDCA7,CHST7,CKAP4,CRIP1,CRIP2,DKK1,E2F1,EBI3,FAH,FBXL7,FHL1,GALK1,GK5,GPR56,GPRC5C,GPX7,GUSB,IKZF2,JAG2,LAMB3,LOXL1,MARVELD1,MEOX1,METRNL,NEU3,NUDT14,POLE,PPARG,PPIC,PPP1R26,PPP2R2B,PRKRA,PTGR1,RIMKLB,SLC35G2,SMAD6,SMO,STXBP2,SYPL2,VTN	Ap1,ESR1,Histone h3,KMT2D,RELA,RNA polymerase II,SP1
telmisartan		chemical drug		0.838	8.45E-05	ACE2,ADIPOQ,APLNR,BAX,BCL2,CCL2,CD163,CTGF,CYR61,LPL,MMP9,NOS2,NOS3,NPHS1,PLIN1,PPARG,PTH1R,SLC2A4,TFAM	Akt,Ap1,CEBPA,CEBPB,CTNNB1,FOXO1,HIF1A,Insulin,JUN,NFKB1,NFkB (complex),PPARA,PPARG,RELA,RXRA,SP1,TP53,hydrogen peroxide,palmitic acid,telmisartan
SERPINF1	-2.303	other		0.421	8.45E-05	ADIPOQ,AXIN2,BAD,BAX,BCL2,CD34,CDH5,CEBPA,CTGF,CYBA,LOXL1,LOXL2,NOS2,PDGFRA,PPARG,TJP1,TNFRSF11B,TNFSF10,VIM	Akt,Ap1,CEBPA,CTNNB1,ERK1/2,HIF1A,JUN,MYC,NFKB1,NFKBIA,NFkB (complex),PPARA,PPARG,RELA,RUNX2,RXRA,SERPINF1,SMAD3,STAT3,TCF,TCF4,TP53
IRF3		transcription regulator		1.611	9.22E-05	AHNAK,ANXA4,B4GALT5,CCL2,CCRL2,CD1B,CD69,CXCR3,FCGR1A,FST,GBP5,IFI27,IFI44,IFIT1,IFIT2,IFIT3,IL12B,IL4,IRF5,ISG15,MFAP2,MMP3,MMP9,NOS2,NR3C1,NT5C3A,OAS1,OAS2,OASL,PMAIP1,PNP,PTMS,PVR,RSAD2,SORL1,STAT1,TIMP3,TLR4,TMPO,USP18,ZBP1	IFNA1/IFNA13,IFNA2,IFNB1,IRF1,IRF3,IRF8,IRF9,Ifn,NFkB (complex),STAT1,STAT2,STAT3
geldanamycin		chemical - endogenous non-mammalian		0.760	9.26E-05	APAF1,BAX,BCL2,BGN,BRI3,CCNT1,CDH5,CIITA,COL6A2,DBNDD2,EGR3,FBLN2,FGFR1,GJA1,HLA-DQA1,HSPA1A/HSPA1B,IFIT2,IL36RN,IRF5,JUN,MAP3K11,MDM2,MOK,NOS2,NR3C1,PCDH1,PDPK1,QSOX1,RNASEL,SFMBT2,SLFN11,STAT1,SYT2,THBD,TNRC6B,TRIM3,WEE1	Ap1,BIRC5,CDKN2A,CTNNB1,EGR1,EP300,ESR1,FGF2,IRF8,IRF9,JUN,MYC,NFKB1,NFkB (complex),PARP1,RB1,REL,RELA,SP1,STAT1,STAT2,STAT3,TP53,geldanamycin
miR-30a-3p (and other miRNAs w/seed UUUCAGU)		mature microRNA	Inhibited	-2.089	9.37E-05	ARMC8,CDK6,CYR61,FMR1,HELZ,KIF1B,PIK3C2A,RAB8B,SCAF11,SLC7A6,TMEM2
diethylstilbestrol		chemical drug		0.400	9.65E-05	ADIPOQ,AQP3,ATXN3,BCAT1,BTC,C1QA,C3,CD14,CFB,CLN8,CPE,CTTN,CXCL6,DCLK1,DNMT1,ESR2,FAS,FMOD,FOS,GATA4,GATA6,GSTM3,HSP90B1,IGF1,IGFBP3,IGFBP6,IL36RN,INHBB,ITIH4,KDR,KLF4,MAFB,MAOA,MAPK1,MAPK3,MDM2,MXD4,NPDC1,NR3C1,PDGFB,PDGFRA,PDGFRB,PGLYRP1,S100A8,SOCS2,SP1,SPARC,TCF7L1,VNN1,WNT5A	AR,Ap1,Creb,EP300,ERK1/2,ESR1,ESR2,JUN,MYC,NFkB (complex),Nfat (family),PARP1,RELA,SMAD3,SP1,STAT3,STAT5A,TP53,diethylstilbestrol,estrogen receptor,testosterone
metformin		chemical drug	Activated	2.519	9.82E-05	ABCB1,ACTA2,ADIPOQ,APPL1,BAX,BCL2,BMP2,CAV1,CCL2,CYP3A4,DDIT4,DICER1,F3,FN1,FOS,GCG,HMOX1,IGF1,IL1RN,INSR,MMP9,MX1,NOS3,NPY,RARRES2,RETN,SEPP1,SERPINF1,SLC2A4,SP1,SP4,TERT,UCP2,VWF,XBP1	Ap1,CEBPB,D-glucose,ESR1,FOXO1,Insulin,JUN,LEP,NFkB (complex),PPARA,PPARG,RELA,SP1,STAT3,cyclic AMP,metformin,rosiglitazone
GFI1		transcription regulator		1.470	1.01E-04	ATF2,AZU1,BAX,BCL3,CEBPA,CSF1,CXCR4,EGR2,EIF2AK2,ELANE,ENTPD1,ETS2,F2R,GJA1,GUSB,IL1R1,IL7R,JUN,LTBR,MAPK3,MMP7,RASGRP1,REL,SMAD3,STAT1,TNFRSF1A,TOLLIP	ERK1/2,GFI1,IL10,IL1B,JUN,MYC,NFKB1,NFKBIA,NFkB (complex),PPARG,RELA,SMAD3,STAT3,TNF,TP53
lithium chloride		chemical drug		0.494	1.05E-04	APP,ASS1,AXIN2,B4GALT1,BAX,BCL2,BCL3,BMP2,BSG,DCN,DKK1,DLL4,FOS,FSCN1,GATA4,HEYL,HMOX1,LEF1,MMP2,MYB,NES,NOS2,POSTN,PPARG,RSPO1,TERT,TMEM2,TNFSF10,VCAN	AKT1,APP,Akt,Ap1,CEBPB,CTNNB1,ESR1,HIF1A,IL10,IL6,NFKB1,NFKBIA,NFkB (complex),RELA,SP1,STAT3,TP53,lithium chloride
RET		kinase		-1.636	1.05E-04	AKAP9,ANXA1,ANXA4,CCL2,CD151,CLDN5,COL1A1,COL1A2,CSF1,CTSB,CTSV,CXCL12,CXCR4,DCN,DNAJC3,FOS,GJA1,HSPA1A/HSPA1B,HSPH1,MMP14,MMP3,MMP7,MMP9,NOV,PLAU,PLOD2,PTN,S100A9,SCARA3,TIMP3	CTNNB1,Creb,ERK1/2,IKBKB,IRF1,MMP9,MYC,NFKB1,NFKBIA,NFkB (complex),REL,RELA,RET,SMAD3,STAT3,TP53
cholesterol		chemical - endogenous mammalian	Inhibited	-2.854	1.05E-04	ABCA6,ACSS2,ACTA2,AGRN,APOE,APP,BSG,C1QC,CAV1,CCL2,CD14,CD5L,CD68,CNN1,CTSK,CYP27A1,DES,EMR1,F3,GBA,HES6,HMGCR,HMGCS1,HSP90B1,IL12B,IL1RN,ITGAM,LPL,MANF,ME1,MMP14,MPEG1,MYH11,NOS3,NR1H3,NR4A1,S100A8,SCD,SLC2A4,SQLE,TIMP1,TLR4,VCAM1,XBP1	APOE,Ap1,CEBPB,CTNNB1,FOXO1,IL6,INSIG1,Insulin,JUN,LDL,NFKB1,NFkB (complex),PPARA,PPARG,RELA,SP1,SREBF1,STAT1,STAT3,cholesterol
lactacystin		chemical - protease inhibitor		0.543	1.08E-04	AKR1B1,APP,BAD,BCAR1,BRCA1,CBL,CCL2,CCRL2,CD69,CD9,CXCR4,CYB5A,E2F1,FAS,FOXO1,FTL,GCLC,GJA1,GSTP1,HMOX1,HSP90B1,HSPB1,IGFBP5,IL12B,ITGB4,MAP1B,MCM10,MDM2,MMP2,MMP9,NCOA2,NEDD9,NOS2,NR1H3,NR3C1,NR4A1,P4HA2,PMAIP1,SH3BGRL,SLC3A2,SNTB2,SQSTM1,STMN1,TUBB2A,TUBB4A,XIAP	AKT1,APP,Akt,Ap1,CTNNB1,ESR1,HIF1A,JUN,Jnk,NFKBIA,NFkB (complex),P38 MAPK,RELA,SP1,STAT3,TP53,lactacystin
tert-butyl-hydroquinone		chemical reagent		-1.074	1.11E-04	BCL2,CHML,DYRK2,EMILIN1,FLRT2,FOS,FTL,GCLC,GSS,GSTM3,GSTP1,HMOX1,ITGAM,JUN,ME1,MYH11,NUP153,OSGIN1,PALLD,RAP2A,RASSF2,SCG2,SNTB2,WNT5A	Ap1,EP300,ESR1,HMOX1,JUN,KEAP1,NFE2L2,NFKB1,NFkB (complex),Nfat (family),P38 MAPK,RELA,SP1,STAT1,STAT3,tert-butyl-hydroquinone
BCL6	1.047	transcription regulator		0.610	1.15E-04	A2M,AICDA,ALCAM,BACH2,BAX,BCL2,BCL3,BCL6,CCL2,CCR7,CD151,CD69,CIITA,COL1A1,DNAJB11,EBI3,ENTPD1,FAS,FCGRT,FMOD,FUT7,IL18,IL4,IL7R,ITGA3,MGP,MSH2,MYB,NOS2,RAD50,SDC1,SMC3,SOX5,TUBA3C/TUBA3D,XBP1	BCL6,CEBPB,EP300,FOXP3,IL10,IL4,JUN,MYC,NFKB1,NFKBIA,NFkB (complex),RB1,RELA,SP1,STAT1,STAT3,STAT6,TP53
KNG1		other		-0.938	1.18E-04	APP,ASIC2,BDKRB1,BDKRB2,COL1A1,COL1A2,CTGF,FOS,IDE,IGF1,KDR,NOS3,PTGS1	Ap1,EGR1,ESR1,FOS,HIF1A,JUN,KNG1,Mapk,NFKB1,NFKBIA,NFkB (complex),PI3K (complex),PPARA,PPARG,PTGS2,RELA,SP1,STAT3,TNF,TP53,arachidonic acid
acetovanillone		chemical drug	Activated	2.561	1.18E-04	APP,CACNA1H,CCL2,EDN1,HMOX1,MMP2,MMP9,MSR1,OLR1,OSGIN1,PVALB,RYR3,UCP2	Ap1,EP300,FOS,JUN,Jnk,MAPK8,NADPH oxidase,NFKB1,NFKBIA,NFkB (complex),P38 MAPK,RELA,SP1,STAT3,acetovanillone
KDR	-1.041	kinase		-1.238	1.20E-04	A2M,ANXA2,DLL4,F3,HMOX1,KDR,MMP14,NDC80,S1PR2,SELE,SFRP1,SNAI2,SOX18,TJP1	AKT1,Akt,Ap1,CTNNB1,ESR1,FOXO1,HIF1A,ITGB3,KDR,NFkB (complex),NOTCH1,REL,RELA,SMAD4,SP1,STAT3,TP53,VEGFA,Vegf
IGF2BP1		translation regulator	Inhibited	-2.259	1.23E-04	COL1A1,COL1A2,COL6A2,COL6A3,CYFIP2,IGF2,KRAS,LGALS1,LUM,TNC
IPMK	1.148	kinase	Inhibited	-3.151	1.23E-04	ABHD12,CSRP1,CYR61,FLNA,FLNC,FOS,FOSB,JUN,MYL9,PMP22	CTNNB1,Ca2+,ELK1,FOS,HTT,IPMK,MKL1,MKL2,NFATC3,NFkB (complex),RELA,RUNX2,SRF
NFE2L2		transcription regulator		-1.768	1.25E-04	ABCC3,AKR1A1,AKR7A2,APPBP2,ATP6V0D2,BCL2,BRCA1,CA11,CHORDC1,COL1A1,COL3A1,COL4A2,CREG1,CTGF,CTSK,CXCL6,DNAJB11,DNAJC3,DSTN,ELN,EMCN,EPAS1,EPB41,EPHB4,FKBP5,FN1,FOXO3,FTL,GADD45G,GCLC,GPX1,GPX3,GSS,GSTA4,GSTP1,HM13,HMOX1,HSP90B1,IDE,IFNGR2,IL1RN,IL4,IMPDH1,KCND1,KIFC2,LGALS8,LMNA,LPL,MAP1LC3A,ME1,MGST1,MMP9,NFE2L3,NOS2,NUCB2,OSGIN1,P2RX4,PDIA4,PRKCB,PSMD12,PTPRB,RAMP2,RGS11,RYR3,S100A13,SCG2,SEC61…	Ap1,EP300,HMOX1,IL13,JUN,KEAP1,NFE2L2,NFKB1,NFKBIA,NFkB (complex),Pkc(s),REL,RELA,SP1,STAT1,STAT3,STAT6,TP53
MAPKAPK2		kinase		-1.881	1.25E-04	CCL2,HSPB1,HSPB6,IL18,IL4,MARCO,MMP2,MMP9,MSR1,NOS2,PLAT,PLAU,RILPL1,TLR3,TOP2A,TSC22D1,VCAM1,ZC3H12C	Ap1,CEBPB,ERK1/2,FOS,IL6,JUN,MAPK8,MAPKAPK2,MYC,NFKB1,NFKBIA,NFKBIB,NFkB (complex),REL,RELA,SMAD3,STAT3,TP53
CTGF	-0.495	growth factor	Inhibited	-3.781	1.26E-04	ADAMTS1,BCL2,COL1A1,COL4A2,COL8A1,CTGF,DCN,EMILIN1,FN1,IGF1,IGF2,JUN,KITLG,LEF1,MMP14,MMP2,MMP3,MMP9,NOV,PDGFB,PTH1R,RAMP2,SDPR,SFRP4,SPARC,TIMP1,TIMP3,XIAP	Akt,Ap1,CTGF,CTNNB1,ERK,HIF1A,JUN,Jnk,NFkB (complex),RELA,RUNX2,SMAD3,SMAD4,SP1,STAT3,TCF,TCF4,TGFB1,TP53
IFNAR1		transmembrane receptor		0.220	1.26E-04	AXL,CCL17,CIITA,CLEC4E,CLIC5,CSF1,CXCL6,EIF2AK2,HMGCR,HMGCS1,IFI44,IFIT2,IFIT3,IL12B,IL18,IRG1,ISG15,ITGAV,NOS2,OAS1,OAS2,OASL,PLAT,RSAD2,SDC1,SOCS1,SQLE,STAT1,TLR3,USP18	IFNAR1,IFNB1,IFNG,IL1B,IRF1,IRF3,IRF8,IRF9,Interferon alpha,NFKB1,NFKBIA,NFkB (complex),RELA,STAT1,STAT2,STAT3
arsenite		chemical toxicant		-1.278	1.26E-04	ABCB1,ATR,CAV1,COL8A1,CXCL9,DHRS1,FOS,FST,GCLC,GPC1,GSTP1,HMOX1,HSPA1A/HSPA1B,HSPB1,IGF1,INHBB,INSR,JUN,KLF2,MDM2,MPO,NR4A1,PPP1R3C,PRKD1,PRKDC,SFRP4,SGCD,SNAI2,SQSTM1	Ap1,CTNNB1,EGFR,ERK,ESR1,ESR2,FOS,JUN,Mapk,NFKB1,NFkB (complex),RELA,SMAD3,SP1,SP3,STAT3,TP53,arsenite
pyrrolidine dithiocarbamate		chemical reagent	Activated	2.976	1.26E-04	ANXA1,ASS1,BCL2,BDKRB1,BMP2,CCL2,COL1A1,CTGF,CX3CL1,CXCL6,CXCR4,GCLC,GZMB,HMOX1,IGF1,MMP14,MMP2,MMP9,NOS2,NR4A1,PDGFRA,PECAM1,PPARG,PRF1,SELE,SLC2A4,TLR4,VCAM1,XIAP	Akt,Ap1,CTNNB1,HIF1A,JUN,Jnk,NFKB1,NFKBIA,NFkB (complex),PPARG,REL,RELA,STAT3,TNF,pyrrolidine dithiocarbamate
ETS2	-0.557	transcription regulator		-1.665	1.27E-04	ANPEP,BRCA1,CD34,CSF1R,CYP27A1,FOS,HMOX1,IL12B,JUN,MGAT5,MMP3,MMP9,MSR1,NOS2,PCSK6,PLAU,SPP1,TERT,TGFBR2,TIE1	CREBBP,CSF1,CTNNB1,EP300,ERK1/2,ESR1,ETS1,ETS2,IRF8,JUN,MYC,NFATC1,NFkB (complex),PPARG,RB1,RELA,RNA polymerase II,SMAD3,SP1,SPI1,STAT3,TERT,TP53
ciglitazone		chemical drug		0.156	1.38E-04	ACTA2,APOE,AQP3,BAX,BCL2,CAV1,CCL2,CIITA,FN1,GSN,IL12B,IL4,JUN,MMP2,MMP9,MPO,MXD1,NOS2,OLR1,PARP1,PPARG,SELE,TNFSF10,VCAM1	Ap1,CEBPA,JUN,NFKB1,NFKBIA,NFkB (complex),P38 MAPK,PPARA,PPARG,REL,RELA,RXRA,SP1,STAT3,TNF,ciglitazone
NFYA		transcription regulator		-0.377	1.38E-04	ABCB1,ALB,APAF1,BCL2,CCNB1,COL1A2,COL5A3,E2F1,ELANE,F8,FGFR2,IGF1,JUN,LMAN1,NPR1,PADI4,PDGFRB,PMAIP1,POLA1,POU2F1,SCD,TGFBR2,TOP2A,VWF	Ap1,BRCA1,ESR1,Histone h3,NFYA,NFkB (complex),RELA,RNA polymerase II,SP1,STAT1,STAT3,TP53
omeprazole		chemical drug		-0.692	1.39E-04	A2M,ABCC3,CNN1,CTGF,CXCL12,CXCR4,CYP1A2,CYP3A4,EPAS1,FOS,FST,NDRG4,NOS2,NTRK2,POR,TSPAN7,WFDC1	AHR,CEBPB,ESR1,FOXA2,NCOR2,NFkB (complex),NR1I2,SP1,TP53,omeprazole
5-O-mycolyl-beta-araf-(1->2)-5-O-mycolyl-alpha-araf-(1->1')-glycerol		chemical - endogenous non-mammalian		0.200	1.44E-04	BCL3,CCL2,CCR7,CD1D,CD83,CHST7,CXCL9,EBI3,EGR2,IFIT1,IFIT2,IFIT3,ITGB8,MMP9,NAMPT,NLRC3,RGS1,RND3,SDC4,SLAMF7,SLC7A11,SPHK1,STAT4,TRAF1,VCAM1	5-O-mycolyl-beta-araf-(1->2)-5-O-mycolyl-alpha-araf-(1->1')-glycerol,IL1B,JUN,NFKB1,NFKBIA,NFkB (complex),PPARG,RELA,STAT3,TNF
vancomycin		chemical drug	Inhibited	-3.200	1.44E-04	A2M,ADAMTS1,ANXA1,ANXA2,C3,C4A/C4B,CCS,CD14,CP,EFEMP2,EMP3,FBLIM1,FGB,GPNMB,GPX8,GSTM3,HMOX1,ITGB4,LAMC2,S100A10,S100A11,SCD,SPP1,TIMP1,VIM
Histone h4		group			1.51E-04	ABCB1,ADA,ADIPOQ,AKAP12,CD69,CIITA,DHFR,DKK1,FMR1,FOS,GAS1,GSTP1,KLF2,LEF1,MGMT,MMP9,MSH2,PMAIP1,PPARG,RBL1,SFRP1,SPP1,SUZ12,TACC2,TAGLN,TERT,TGFBR1,TGFBR2,TNFRSF4,TNFSF10	BCL2,Creb,EP300,ESR1,HDAC1,HDAC2,HIF1A,Hdac,Histone h4,MED1,N-cor,NFATC3,NFKB1,NFKBIA,NFkB (complex),NR3C1,PPARG,REL,RELA,RNA polymerase II,SP1,SP3,STAT3,TP53
MIA		other		-1.620	1.51E-04	CDH2,FN1,ITGB3,MMP14,PLAT,SPARC
PBX2		other			1.51E-04	CCL2,COL5A2,FOS,HOXB2,PDGFRA,PLAU
diosgenin		chemical - endogenous non-mammalian		-0.183	1.51E-04	ABCC3,ALOX5,BAX,BCL2,EDN1,F3,HMGCR,HMGCS1,MDM2,NOS2,PTPN11	Ap1,CTNNB1,EP300,ESR1,HIF1A,JUN,NFKB1,NFKBIA,NFkB (complex),Nfat (family),RELA,VHL,diosgenin,nitric oxide
VDR		transcription regulator		0.031	1.52E-04	ABCC3,ADIPOQ,ATM,BRCA1,CASP9,CD14,COL1A1,CYP3A4,F3,FGG,IGFBP3,IL12B,IL18,IL1RN,IL4,JUN,NPHS1,PDLIM2,PLCG1,PNPLA2,RAD50,SELE,SOCS1,SPP1,STAT4,TCF3,TERT,THBD,UCP2	AGT,Ap1,CEBPA,CEBPB,EGR1,HIF1A,IL10,IL6,JUN,NFKB1,NFKBIA,NFkB (complex),PPARG,RELA,RNA polymerase II,RXRA,STAT3,TP53,VDR,calcitriol
spironolactone		chemical drug		-0.307	1.53E-04	ABCC3,BCL2,CCR7,COL1A1,COL1A2,COL3A1,CXCR4,CYP3A4,DES,EDN1,FN1,KCNMA1,KCNMB1,NOS3,NR3C1,PPARG,SCD,SLCO2A1,SLCO2B1,TIMP2,TIMP3,ULBP3	Ap1,CEBPB,CTNNB1,EGR1,FGF2,IL6,JUN,LEP,NFKB1,NFkB (complex),NR3C1,NR3C2,P38 MAPK,RELA,SP1,STAT3,spironolactone
valproic acid		chemical drug		0.837	1.54E-04	AKR1B1,APOA1,ATAD2,ATM,ATP11A,AVPR2,B4GALT1,BCL2,CAP2,CASP9,CCL2,CCR1,CD151,CD1A,CD209,CD83,CDCA7,CDKN1C,CEBPA,COCH,CPT1C,CRLF1,CRYL1,CTSB,CXCR4,CYP51A1,CYR61,DICER1,EDN1,ELF1,ELOVL6,FAS,FSCN1,GPX7,HDAC5,HMGCS1,HMOX1,HSD3B7,IL4,JUN,LBR,LEPREL1,LRP8,MCM6,NES,NFATC2IP,NOS3,NPC2,NR3C1,OSBPL5,OSBPL8,PDGFB,PKIB,PLAT,PNPLA2,PPARG,PRKD1,PRSS23,S100A4,SCD,SEPP1,SLC7A8,SPP1,SQLE,SRSF1,SSBP2,TCF3,TMPO,TNFS…	AKT1,Akt,Ap1,CTNNB1,EGR1,ESR1,HIF1A,JUN,LEP,NFkB (complex),RB1,RELA,SIRT1,SP1,TP53,beta-estradiol,valproic acid
BMPER	-0.490	other		1.754	1.55E-04	ACTA2,ACVR1,ACVRL1,CDH5,MGP,NOS3,PECAM1,TGFBR1,VCAM1
isoliquiritigenin		chemical - endogenous non-mammalian		0.933	1.55E-04	BAX,BCL2,CTGF,IL4,MMP2,MMP9,NOS2,SERPINF1,TGFBR2	Ap1,CTNNB1,E2F1,ESR1,FOXO1,JUN,Mapk,NCOR2,NFKB1,NFKBIA,NFkB (complex),NOTCH1,RELA,SP1,STAT3,TP53,TP63,Vegf,doxorubicin,estrogen receptor,isoliquiritigenin,nitric oxide
benzyloxycarbonyl-Leu-Leu-Leu aldehyde		chemical - protease inhibitor		-0.712	1.63E-04	AICDA,AKR1B1,APP,BAD,BAX,BCAR1,BUB1B,CCL2,CDKN1C,CEBPA,CFB,CTGF,CTSB,CXCR3,CYP3A4,DCN,DEFB4A/DEFB4B,DHFR,DMD,EIF4EBP1,EPAS1,ETS1,FADD,FAS,FOS,FOXO1,GSTP1,HMOX1,HSF4,HSP90B1,HSPB1,HSPB2,ITPR3,JUN,LMAN1,MCM10,MMP2,MMP9,MYB,NOS2,NR3C1,PARP1,PAX6,PDGFRA,PMAIP1,RXRA,SMAD2,SQSTM1,STAT1,STMN1,TIMP1,TJP1,TNK2,TOP1,TP53BP2,TREM1,TUBB4A,VCAM1,XIAP	Akt,Ap1,CTNNB1,HIF1A,IRF1,JUN,NFKB1,NFKBIA,NFkB (complex),P38 MAPK,PPARG,REL,RELA,SP1,STAT3,TNF,benzyloxycarbonyl-Leu-Leu-Leu aldehyde
MAPK11	-0.918	kinase	Inhibited	-2.019	1.68E-04	ACP5,BCL2,CAV1,CHGA,FAS,FOS,HMOX1,IL12B,NPR1,TIMP1,TIMP2,UBR2	Ap1,EGR1,ESR1,ESR2,FOS,JUN,MAPK11,NFKB1,NFKBIA,NFkB (complex),P38 MAPK,PPARG,RB1,REL,RELA,SIRT1,SP1,STAT3
paclitaxel		chemical drug		-0.277	1.69E-04	ABCB1,ACTA2,ANXA5,APC2,APLNR,ASIC2,BAX,BCL2,BHLHE40,CCL2,CELSR2,CTGF,CYP3A4,DCHS1,DDAH1,EMR1,EPHA2,ETV3,ETV5,FAS,FLNA,FOXO3,GFPT2,HMGB3,HSF4,IDUA,IGFBP3,ITGA3,ITGA5,ITGB5,JUN,MACF1,MDM2,METTL3,MMP9,MYO7A,NAT9,NAV3,PARP4,PHGDH,PLAU,PRELP,S100A9,SCN1B,SNAI2,STMN1,TAP2,TFPI,TFPI2,TGFBR2,THBD,TMEM158,TMEM184B,TOM1,TOP3B,TRAF1,TSC22D1,TULP3,VASH1,XIAP	Ap1,CTNNB1,EGR1,FGF2,FOXO1,HIF1A,JUN,MYC,NFKB1,NFKBIA,NFkB (complex),RAF1,REL,RELA,SP1,STAT3,paclitaxel,reactive oxygen species
glucocorticoid		chemical drug		0.680	1.70E-04	ACE2,ALOX5,ANXA1,BAX,BCL2,CCL2,CD163,CD69,CHGA,CLDN5,CLEC11A,COL1A1,CRIP1,CSF1,CSF1R,CTGF,CXCR4,CYP3A4,DBP,EDN1,FAS,FBLN1,FBLN2,FN1,GLUL,GPX3,GRN,GZMB,HMOX1,HSPB2,IGFBP3,IL12B,IL18,IL1RN,IL4,INSR,LPL,MAOA,MMP3,MMP9,NOD1,NOS2,NOS3,NPY,NR3C1,ODC1,OGN,PFKL,PLAT,PPARG,SELE,SHBG,SPP1,TNFRSF11B,TNFRSF1A,TSC22D3,VCAM1	Ap1,CEBPB,IL1A,IL6,JUN,NFKB1,NFKBIA,NFkB (complex),PPARG,RELA,SMAD2,SMAD3,SMAD4,STAT3,TNF,Tgf beta,glucocorticoid
3,4,5,3',4'-pentachlorobiphenyl		chemical toxicant		-1.689	1.71E-04	AKR1A1,CAP2,CES1,CLDN5,COL1A1,CYB5A,CYP1A2,DNMT1,ETS2,FMR1,FOXO1,GABRD,GSTP1,HSPA1A/HSPA1B,IGFBP3,ITGA7,JUN,KIF1B,MYH11,NOS2,NR2F1,SLCO2B1,SOCS2,TNC	3,4,5,3',4'-pentachlorobiphenyl,AR,Ap1,CEBPB,Creb,ESR1,ESR2,FOS,JUN,NFkB (complex),NR3C1,RELA,SP1,STAT3,STAT5A,estrogen receptor,progesterone,testosterone
NEDD9	0.472	other	Inhibited	-2.496	1.71E-04	ADM,ALOX5,AOAH,APP,BHLHE40,BMP2,DDIT4,FOS,LRP1,MMP9,PLOD2,PPP1R3B,TF,VIM	Akt,Ap1,CTNNB1,EP300,HIF1A,IL2,JUN,NEDD9,NFKB1,NFkB (complex),NR3C1,PRRX1,PTK2,RAC1,RELA,SMAD3,STAT1,STAT3,STAT5A,STAT6,VHL
tyrphostin AG 1478		chemical - kinase inhibitor	Activated	2.098	1.80E-04	BTC,CAV1,CCL17,CCL2,COL8A1,CXCR4,EDN1,ELN,F3,FBN1,FOS,FOXO3,ITGAM,MME,MMP2,MMP9,PLAGL1,PLAU,S100A10,SPHK1,VCAM1	Ap1,CTNNB1,EGF,EGFR,EGR1,ERK1/2,ESR1,FOS,JUN,MYC,NFkB (complex),PPARG,RELA,SMAD3,SP1,SP3,SRC,TP53,tyrphostin AG 1478
NFYB	0.358	transcription regulator		-0.532	1.82E-04	ACTA2,APC,ARHGAP11A,BCL11B,CAPN3,CAV1,CBX5,CCNB1,CDH2,CENPF,COL1A1,COL1A2,COL5A3,DZIP3,EPAS1,F8,FAM184B,FAS,FGFR2,FLRT2,GAS2L1,GPR160,GRIA4,H2AFJ,ICK,IGDCC4,IGF1,ITM2C,KBTBD8,KIAA0101,KIAA1524,KMT2E,LCOR,METTL9,MSRA,MTPN,NPR1,PDGFRB,PDIA4,PGM3,S100A4,SESN1,SIRPA,SLIT3,SNX6,ST8SIA4,TAX1BP3,TBC1D22A,TGFBR2,TIMP3,TJP1,TM7SF3,TOP2A,TTC39B,TYW1,USP13,VIM,VWF,ZNF524	NFYA,NFYB,NFYC
RUNX1		transcription regulator		-1.303	1.82E-04	ALB,BAX,CD34,CEBPA,CHI3L1,CPA3,CSF1,CSF1R,FAS,IGFBP3,IL21,IL4,IL7R,ITGB3,JUP,MECOM,MPO,MYL9,NFE2,PMAIP1,PRKCB,S100A9,SOX5,SPP1,TIMP1,TPSAB1/TPSB2,ZBTB16	Ap1,CBFB,CEBPA,CREBBP,EP300,FOS,IRF8,JUN,NFKB1,NFKBIA,NFkB (complex),PPARG,RELA,RUNX1,SMARCA4,SP1,SPI1,STAT3
cephaloridine		chemical drug		1.210	1.82E-04	ANGPTL4,ATAD1,CCL17,CCNB1,CTGF,DDIT4,DSG2,E2F1,E2F8,FGB,GPNMB,GSTP1,HMOX1,HSPA1A/HSPA1B,HSPH1,KIAA0101,KNTC1,LAMB3,MCM6,NGFR,PEX13,PIR,POLE,RAB31,STRA6,TPH1,VPREB3,ZNF367
2-bromoethylamine		chemical reagent	Inhibited	-2.602	1.86E-04	A2M,ADAMTS1,ANXA1,ANXA2,C4A/C4B,CD14,CP,EFEMP2,EMP3,FBLIM1,GPNMB,LAMC2,S100A10,S100A11,SPP1,TIMP1,VIM
PSEN1		peptidase		1.296	1.88E-04	ALB,APOE,APP,ATOX1,ATP2A2,ATP5D,BASP1,BAX,BSG,C1QA,C1QB,C1QC,C1R,C1S,C3,C3AR1,CCS,CD9,CDH2,CKB,CLTA,CLTB,CTSC,CTSZ,CUEDC1,CYFIP2,DBP,DGKE,DPY19L3,DSTN,EIF5A2,F2R,FOS,FOXO3,GDF11,GJA1,GSTP1,H2AFJ,IDE,IGF1,IL4,INSR,IRF5,KIF5B,LFNG,LRP1,MAPK1,MCM10,MME,MMP9,MSR1,MTF1,NOS2,NUPR1,PDGFRA,PDGFRB,PIK3R1,PLVAP,PMAIP1,PPARG,PRC1,PVALB,RBPJ,RYR3,S100B,SELPLG,SLC11A2,SNAP25,SNCA,SOCS1,STAB1,STMN1,TGFBR2,TNXB…	APP,Akt,Ap1,CTNNB1,E2F1,ETS2,HIF1A,MYC,NFE2L2,NFKBIA,NFkB (complex),PSEN1,PSEN2,RELA,SOD1,SP1,STAT3,TP53,TP63,TP73
CXCL8		cytokine		-0.314	1.92E-04	ABCB1,ANXA1,BAX,BCL2,CD69,COL18A1,CPE,DEFB4A/DEFB4B,F3,FAS,HSPG2,ITGAM,MAPK12,MMP2,MMP9,MTPN,MYO1E,NR3C1,PRTN3,SOCS1,TGFBR1,VCAM1	Ap1,CD44,CEBPB,CTNNB1,CXCL8,FOXO3,IL6,JUN,NFKB1,NFKBIA,NFkB (complex),P38 MAPK,PTEN,RELA,SMAD3,SP1,STAT3,TP53
Growth hormone		group		-0.539	1.98E-04	ADIPOQ,ALB,ANGPTL4,ARID5B,BCL2,CEBPA,COL1A1,CX3CL1,CYP3A4,DYRK2,FKBP5,FN1,FOS,FZD5,IGF1,IGF2,IGFBP3,IGFBP5,IGFBP6,LPL,MMP9,NAMPT,NEDD9,NR1D1,PDK4,PLK2,PPARG,S100B,SOCS1,SOCS2,SPP1,TGFBR2,TNFSF10	CEBPB,ESR1,FOXO1,Growth hormone,IFNG,IGF1,IL1B,IRF1,Insulin,NFKB1,NFKBIA,NFkB (complex),PPARA,PPARG,RELA,SP1,STAT1,STAT3,TNF,TP53
sphingosine-1-phosphate		chemical - endogenous mammalian	Inhibited	-2.387	2.03E-04	CCL2,CTGF,FAS,FN1,FOS,GATA6,HSPB2,IL4,JUN,MMP14,MMP9,NOS2,NOS3,PDGFB,RXRA,S1PR2,SELE,SPHK1,TAGLN,TIMP1,TNFRSF11B,VCAM1,VWF	Ap1,CTNNB1,FOXO1,JUN,Jnk,NFKB1,NFKBIA,NFkB (complex),PPARG,RELA,RHOA,S1PR2,STAT3,cyclic AMP,docosahexaenoic acid,estrogen receptor,sphingosine-1-phosphate
cyclic AMP		chemical - endogenous mammalian		-0.583	2.04E-04	AOC3,APP,ASS1,BCL2,BMP2,CACNA1H,CCL2,CDH2,CEBPA,CHGA,CREB1,CTGF,E2F1,EGR2,F3,FCGR1A,FMR1,FN1,FOS,GATA4,GATA6,GCG,GJA1,IGF1,IGF2,IGFBP3,IGFBP4,IGFBP5,IL1RN,IL33,IL4,INSR,ITPR3,JUN,KDR,KIF23,LGALS3BP,MEST,MME,MMP9,NOS2,ODC1,PDE4D,PPP1R1B,RAPGEF3,RBP4,RXRA,SP1,TF,TGFBR1,THBD,TIMP1,TNFSF10,TPH1,VWF,YWHAG	Ap1,CEBPA,CEBPB,FOXO1,HIF1A,IL6,Ins1,Insulin,JUN,NFKB1,NFKBIA,NFkB (complex),PI3K (complex),PPARA,PPARG,RELA,SP1,STAT3,TNF,cyclic AMP
5-azacytidine		chemical drug	Inhibited	-2.407	2.04E-04	ABCB1,ANXA2,ATM,CAV1,CIITA,COL1A1,CTNNA1,CXCL12,DKK1,EPHA2,ESR2,ETV5,F3,GSTP1,HSP90B1,MGMT,NOS2,NOS3,PLAGL1,PLAU,PRF1,PTRF,SERPINB8,SHC1,SLC3A2,SP1,SPHK1,TERT,TFPI2,TGFBR1,TGFBR2,TGM2	5-azacytidine,Ap1,EGR1,EP300,ESR1,HDAC1,HDAC2,Hdac,Histone h3,Histone h4,MED1,RELA,RNA polymerase II,SMAD3,SP1,SP3,TP53
celecoxib		chemical drug		-0.604	2.13E-04	ALOX5,APP,ATM,ATR,B3GALT5,BAX,BCL2,BFAR,BIRC6,CD68,CENPF,CTSK,DES,DNAJB9,F3,FAS,HMOX1,KDR,MDM2,MKI67,MMP2,MMP9,NOS2,SP1,TGFBR2,TLR4,TNFSF12,TRAF1,VCAM1,WNT5A	Ap1,CEBPB,E2F1,IL6,JUN,NFKB1,NFKBIA,NFkB (complex),P38 MAPK,PPARG,PTGS2,RELA,SP1,STAT3,TP53,TP63,celecoxib,doxorubicin
aldosterone		chemical - endogenous mammalian	Inhibited	-2.612	2.13E-04	ADAMTS1,ADIPOQ,ADM,BMP2,CCL2,COL1A1,COL1A2,COL3A1,CTGF,CYBA,EDN1,ELN,FKBP5,FN1,FOS,KCNMA1,KCNMB1,KDR,KRAS,LPL,MMP2,NDRG2,NR3C1,OLR1,PPARG,PTGS1,SLC12A2,SPP1,TSC22D3,VCAM1	AGT,Akt,Ap1,CTNNB1,Creb,HIF1A,JUN,NFkB (complex),NR3C1,NR3C2,PPARG,Pkc(s),RELA,Rock,SMAD2,SMAD3,SOX9,TP53,aldosterone
PSEN2		peptidase		-0.121	2.15E-04	APP,ATP2A2,BAX,BCL2,C1QA,C1QB,C3AR1,CCS,CD9,CTSC,CTSZ,DBP,F2R,FOXO3,GDF11,GJA1,INSR,KIF5B,MTF1,PDGFRA,PDGFRB,PRC1,STAB1,TNXB,XIAP	AKT1,APP,Ap1,BCL2,CTNNB1,Creb,E2F1,ESR1,JUN,MYC,NFKB1,NFKBIA,NFkB (complex),NOTCH1,PSEN1,PSEN2,RELA,SP1,STAT3,TP53,TP63,TP73
bromodeoxyuridine		chemical drug		1.001	2.16E-04	CSF1,F3,GSTP1,IFI27,IFI44,IFIT1,IFIT2,IFIT3,IGFBP3,IGFBP4,IL7R,ISG15,MX1,NEU3,OAS1,STAT1,TGFBI,TNFSF10	E2F1,IRF8,IRF9,MYC,NFKB1,NFkB (complex),REL,RELA,SP1,STAT1,STAT2,STAT3,TP53,TP63,TP73,bromodeoxyuridine
U73122		chemical reagent		0.972	2.25E-04	AGTR1,ATP2A2,DPM3,E2F1,E2F2,FN1,ITGAM,MMP14,MMP2,NOS2,PLCG1,SELE,TLR4,VCAM1,XBP1	Akt,Ap1,CEBPB,CTNNB1,Ca2+,HIF1A,HTT,IFNG,IL6,IRF1,JUN,NFATC3,NFKB1,NFKBIA,NFkB (complex),RELA,STAT1,STAT3,U73122
emodin		chemical drug		0.075	2.25E-04	ABCB1,ADIPOQ,BAX,BCL2,CCR1,CLDN5,CXCR4,FN1,LPL,MKI67,MMP9,SELE,TLR4,VCAM1,VIM	Ap1,CEBPB,ESR1,JUN,NCOR2,NFKB1,NFKBIA,NFkB (complex),Nfat (family),P38 MAPK,PPARG,RELA,RXRA,SP1,STAT3,TP53,emodin,troglitazone
mir-29		microRNA		-0.920	2.25E-04	BCL2,CDK6,COL1A1,DNMT1,ELN,ITGA11,LPL,MMP2,NAV3,NID1,OLR1,PDGFRB,PIK3R1,PMP22,SP1	APP,Akt,Ap1,CTNNB1,EP300,FOXO1,HIF1A,JUN,NFKBIA,NFkB (complex),PI3K (complex),PIK3R1,PPARG,RELA,SP1,STAT3,TNF,TP53,mir-29
Tnf (family)		group		-1.340	2.25E-04	ABCC3,ADIPOQ,APOA1,BCL2,C3AR1,CBR3,CCL2,CD163,CSF1,CXCL12,CXCL9,CYP1A2,CYP3A4,DEFB4A/DEFB4B,DKK1,EIF2AK2,F3,FST,GJA1,IGF1,IL12B,IL1R1,IL32,IL33,JAG2,MECOM,MMP3,MMP9,NOS2,NOS3,OLR1,PECAM1,PRKCDBP,SELE,SHBG,TEK,TNFRSF4,TRAF1,VCAM1,XIAP	Ap1,IL1,JUN,NFKB1,NFKBIA,NFKBIB,NFkB (complex),P38 MAPK,REL,RELA,SP1,STAT3,Tnf (family)
IRF5	-0.324	transcription regulator	Activated	2.435	2.26E-04	BAX,CXCR4,IFI44,IFIT1,IFIT2,IFIT3,IL12B,IL4,IRF5,ISG15,NAMPT,NT5C3A,OAS1,OAS2,OASL,PMAIP1,PRKRA,RSAD2,STAT1,TMPO,TNFSF10	IFN type 1,IFNA4,IRF1,IRF5,IRF8,IRF9,Ifn,NFKBIA,NFkB (complex),PPARG,RELA,SPI1,STAT1,STAT2,STAT3,STAT6,TNF
INSR	0.997	kinase		1.874	2.31E-04	ACADS,ALAD,ALDH6A1,AQP1,ATP5D,C1QA,C2,CCL2,CD83,CEBPA,COL6A3,CORO2B,CTGF,CTSB,CTSV,CXCR4,CYP51A1,DES,EDN1,EGR2,FBLN1,FHL1,FLNC,FOS,GAS1,GATA6,GRN,HELLS,HMGCR,HMGCS1,IGF1,INSR,ITGA5,ITGB5,KLF9,LDB2,LGALS1,LSS,LTC4S,MARCKSL1,MDM2,MED1,MMP2,MMP9,MPEG1,MSH6,NAMPT,NOS3,NR1H3,OGN,OLR1,PAX6,PDGFB,PDK4,PPARG,PRIM1,PRKD1,PRKRIR,SATB1,SEPP1,SLC2A4,SLC30A1,SOCS2,SQLE,TFAM,TK2,TNFRSF1A,TSC22D1,UCP2,VCAM1,XRN1	Akt,Ap1,CEBPA,CEBPB,CTNNB1,D-glucose,ESR1,FOXO1,HIF1A,IGF2,INSR,Ins1,Insulin,NFKBIA,NFkB (complex),PPARA,PPARG,RELA,SP1
alpha-tocopherol		chemical drug		0.113	2.37E-04	ADIPOQ,ALB,BAX,BCL2,CTGF,HMOX1,HSPA1A/HSPA1B,MMP19,PMAIP1,PPARG,SQSTM1	AKT1,Akt,Ap1,CTNNB1,ESR1,HIF1A,IFNG,IRF1,JUN,LDL,NFKBIA,NFkB (complex),PPARG,RELA,SP1,STAT1,STAT3,TNF,TP53,alpha-tocopherol
TIMP1	-0.897	cytokine		-1.360	2.37E-04	IGF2,IGFBP3,IL33,MME,MMP2,MMP3,MMP9,PLAT,PLAU,TIMP2,TIMP3	Ap1,CD44,CREBBP,CTNNB1,Creb,JUN,MAP2K6,MAPK14,MMP9,NFKB1,NFkB (complex),PRRX1,PTK2,RELA,SMAD3,STAT3,TIMP1
let-7a-5p (and other miRNAs w/seed GAGGUAG)		mature microRNA		0.748	2.39E-04	ACTA2,AGO4,ANAPC1,AURKB,BCL7A,BSG,CAPG,CDH2,CDK6,COL1A1,COL1A2,COMMD9,DICER1,F2,FAM105A,GEMIN7,GPR56,HMOX1,IGF2BP3,ITGB3,KRAS,KRT19,MMP9,MTPN,NXN,PRIM1,RABGAP1L,S100A4,SLC38A1,SMC1A,TAGLN,TGFBR1,TLR4,TMEM2,TPM2,VIM
EP300		transcription regulator		-0.485	2.40E-04	ADIPOQ,AXIN2,BAX,BDKRB2,BRCA1,CCL2,CEBPA,COL1A2,DHFR,E2F1,EDN1,FN1,FOXO1,GCG,HES6,HMGCR,HMOX1,HSD11B2,ID1,IGF1,IL12B,IL1R1,JUN,KDR,LAMA3,LAMC2,LMNA,MDM2,MGMT,MKI67,MME,MMP7,MSH2,MYH11,NOS2,NPR1,NR4A1,OLR1,PARP1,PCYT1A,RBP1,RETN,SMAD6,TBXAS1,TERT,TFAM,TGFBR1,TGFBR2,TNC	Ap1,CDKN2A,CEBPA,CREBBP,EP300,ETS1,HDAC1,JUN,MYC,NFKBIA,NFkB (complex),PPARA,PPARG,RB1,RELA,RNA polymerase II,RXRA,SP1,STAT3,TNF,TP53,VDR
nifedipine		chemical drug		1.686	2.40E-04	ABCB1,ABCC3,ADIPOQ,ANKH,BMP2,BRAF,CCL2,CYP3A4,EDN1,FOS,GABRD,HMGCR,IGFBP5,INSR,NOS2,NOS3,NR3C1,NR4A1,NTRK2,POSTN,SLC2A4,VCAM1	AKT1,CEBPA,CEBPB,CREBBP,CTNNB1,D-glucose,ESR1,FOXO1,Insulin,NFYC,NFkB (complex),NR3C1,NR3C2,PPARA,PPARG,RELA,RXRA,SP1,TP53,aldosterone,nifedipine
GNA12		enzyme		0.566	2.40E-04	BAIAP2,BCL2,BRAF,CNN1,F2R,FOS,GCLC,GNA13,GSTP1,LAMB3,MMP2,MYH11,NOS2,NOS3,PDGFRA,PIK3CA,PIK3CB,PIK3R1,RRAS2,TAGLN,VIM,WASL	AKT1,Ap1,CTNNB1,EGR1,ESR1,FOS,FOXO1,GNA12,HIF1A,JUN,MYC,NFKBIA,NFkB (complex),P38 MAPK,PI3K (complex),RELA,RHOA,SP1,SRC,STAT3,TP53,estrogen receptor
IRF6		transcription regulator		-1.228	2.40E-04	CCL2,CD14,CD9,CDH2,IL12B,IL18,KLF4,NOS2,P2RX4,PLAU,PTGES,SOCS1,TJP1,TLR4	ATP,Ap1,CEBPB,ERK1/2,IL6,IRF1,IRF6,JUN,MYC,NFATC2,NFKB1,NFkB (complex),REL,RELA,SMAD3,STAT1,STAT3,TLR4,TP53,TP63
steroid		chemical - endogenous mammalian		-1.706	2.40E-04	ANXA1,CEBPA,CYP3A4,CYR61,FOS,IGF1,NGFR,NR3C1,PLAT,SHBG,SPEN,SPP1,TIMP1,TNC	AR,Ap1,CEBPA,CEBPB,CTNNB1,ESR1,Ins1,JUN,Mapk,NCOR2,NFKB1,NFkB (complex),NR3C1,PPARA,PPARG,RELA,SP1,TP53,estrogen receptor,steroid
fluvastatin		chemical drug		-0.855	2.50E-04	AGTRAP,BCL2,CD9,CYBA,EDN1,HMOX1,NOS2,NOS3,PLAT,PTGIS,THBD,TNFSF10,XIAP	AKT1,Ap1,CEBPA,CTNNB1,ESR1,JUN,MAPK9,NFATC3,NFKB1,NFKBIA,NFkB (complex),P38 MAPK,PPARA,PPARG,RELA,RXRA,SP1,STAT3,TP53,fluvastatin
methapyrilene		chemical drug		0.657	2.50E-04	A2M,ACAA1,ACADS,ALB,ALDOB,ANXA2,ANXA5,APOE,ASS1,BCKDHA,CES1,CP,CST3,CTSB,CTSV,GCLC,GSS,HMGCR,HMOX1,IGF1,ITIH4,MAOB,NFIB,ODC1,OPLAH,PPP1R2,PRKCB,SCD,SEPP1,SLC27A2,SLC3A2,STMN1,SULT1A1,TTR,YWHAZ
ANXA1	-0.586	enzyme		0.906	2.50E-04	ANXA1,ANXA2,ANXA4,CCL2,CCR10,CD69,CSF1,CXCR4,ITGAM,NOS2,PLAU,TLR4	ANXA1,Ap1,CEBPB,ESR1,IL1B,IL6,JUN,NFKB1,NFKBIA,NFkB (complex),Nfat (family),PPARG,RELA,STAT3,TNF
SHC1	-0.402	kinase		-0.860	2.50E-04	BAX,BCL2,CCR7,CD69,FOS,FTL,GSTP1,ITGAM,KLF2,S1PR2,SELE,THBD	ATF4,Ap1,E2F1,EGR1,EPHA2,FOXO1,HIF1A,JUN,MEF2A,NFKB1,NFKBIA,NFkB (complex),PI3K (complex),PPARG,RELA,SHC1,SIRT1,SP1,STAT3,estrogen receptor
miR-125b-5p (and other miRNAs w/seed CCCUGAG)		mature microRNA		1.851	2.50E-04	ABTB1,ADAMTS1,ARID3A,B3GALT4,CASP7,CBFB,CDH5,CDK6,DICER1,ENTPD4,GPR160,GSS,ID1,ID3,IGFBP3,IL1RN,JUN,KRT19,LIPA,SCD,SMO,TOR2A,ZNF385A
NS-398		chemical reagent	Activated	2.376	2.57E-04	BAX,BCL2,CAPN2,CCNB1,CHGA,COL1A2,CXCR4,EGR2,F2R,F3,GATA6,IL4,MMP14,MMP2,MMP9,NOS2,PPARG,PTGES,PTGS1,S100A8,S100A9,SPP1,TFPI2,TREM1	Ap1,ERK1/2,HIF1A,JUN,Jnk,MYC,NFKB1,NFKBIA,NFkB (complex),NS-398,PPARG,PTGS2,RELA,SMAD3,STAT3,TP53,prostaglandin E2
isoproterenol		chemical drug	Inhibited	-2.813	2.61E-04	ACTA2,ADIPOQ,ALDH3B1,APLNR,APP,BCL2,CAV1,EDN1,ERBB2IP,FOS,GATA4,GRK5,HMOX1,JUN,LPL,MERTK,MMP2,MMP9,NAMPT,NFATC4,NOS2,NR4A1,ODC1,PDGFB,PLAGL1,PLAT,PRKD3,RAB27A,SCD,TBC1D10A,TIMP1,TIMP2,UCP2,VWF	Ap1,CREB1,ERK1/2,FOS,JUN,Jnk,LEP,MYC,NFkB (complex),RELA,Ras,SMAD3,SP1,STAT3,TP53,forskolin,isoproterenol
PARP1	0.472	enzyme		1.447	2.62E-04	BAX,BCL2,CXCL12,E2F1,FKBP5,FOS,GBP4,H19,HMOX1,HRH1,IGF1,IL4,JUN,MDM2,NOS2,PARP1,POLA1,POU2F1,SH3BP2,SOCS1,SOCS2,SP1,STAT1,TIMP2,VCAM1	Akt,Ap1,CTNNB1,ERK1/2,ESR1,ESR2,HIF1A,IL1B,JUN,MYC,NFKB1,NFKBIA,NFkB (complex),PARP1,PPARG,RELA,SMAD3,SP1,STAT3,TNF,TP53
lipoteichoic acid		chemical - endogenous non-mammalian		-1.503	2.65E-04	AGTR1,BCL2,CCL2,CCR1,CD14,CD83,CXCR4,DEFB4A/DEFB4B,EBI3,HMOX1,IL12B,IL1RN,MMP2,MMP9,NOS2,NR4A1,TLR3,TLR4,TNFRSF11B,TOLLIP	CEBPB,IFNG,IL10,IL17A,IL1B,IL6,IRF1,NFKB1,NFKBIA,NFkB (complex),RELA,STAT1,STAT3,lipoteichoic acid
copper sulfate		chemical drug		-0.927	2.67E-04	CCS,CYBRD1,HMOX1,SLC11A2,SLC40A1
NAB2		transcription regulator	Activated	2.039	2.71E-04	BCAR1,F3,FN1,FOS,MMP3,PLAU,PPARG,RRAD,TNFSF10	EGR1,EGR2,JUN,NAB2,RB1,RELA,SIRT1,SP1,STAT3
IL11		cytokine		-1.217	2.75E-04	A2M,ANXA2,BCL2,F8,FOS,IGF1,IL4,LBP,PPARG,SMAD6,SPHK1,SPP1,TIMP1,VCAM1,VWF,WNT5A	Akt,Ap1,CTNNB1,ERK1/2,ESR1,HIF1A,IL11,JUN,MYC,Mapk,NFKB1,NFkB (complex),NR3C1,REL,RELA,SMAD3,SP1,STAT1,STAT3,STAT5A,STAT5B,TP53
Ap1		complex	Inhibited	-2.785	2.77E-04	C3AR1,CCL2,CXCL12,EDN1,ETS1,F3,FN1,FOS,GSS,GSTP1,GZMB,HMOX1,HSP90B1,IGF1,IGFBP3,IL12B,IL4,JUN,LPL,MMP2,MMP3,MMP7,MMP9,MSR1,NOS2,NOTCH4,NR3C1,PADI4,PLAU,S100A4,SELE,SNCG,SPARC,TIMP1,TLR4,VCAM1	Ap1,CTNNB1,ESR1,ESR2,FOS,FOXO1,IL2,JUN,MYC,NFKB1,NFKBIA,NFkB (complex),NOTCH1,NR3C1,RELA,SP1,STAT1,STAT3,STAT5A,STAT6,TP53,Vegf
MYOD1		transcription regulator		-0.231	2.80E-04	ACTA2,ARID3A,ASS1,ATP7A,BCL2,BCL6,BRCA1,CBX5,CDH15,CDKN1C,COL4A1,DES,DHFR,DMD,DYSF,FSTL1,GADD45G,HES6,HIPK3,IGF1,IGF2,IGFBP5,ITGA7,MAFB,MKI67,MMP2,MUSK,MYO5B,PLEKHO1,PNP,POSTN,PRDM16,RRAS,SDC2,SLC12A2,SLC2A4,SP1,SUSD2,TGFBR3,TJP1,TKT,TNNI2,TOP1	Akt,Ap1,CREBBP,CTNNB1,Creb,EP300,ESR1,ETS1,HIF1A,IGF1R,JUN,MYC,MYOD1,NFkB (complex),PPARG,RELA,RNA polymerase II,SMARCA4,SP1,STAT3,STAT5A,TP53
leukotriene D4		chemical - endogenous mammalian		-1.738	2.80E-04	ADAMTS1,ARID5B,BMP2,CCL2,CYR61,EGR2,EGR3,F3,GEM,HLX,IL4,KLF2,KLF4,NEDD9,NR4A1,PDGFRB,PDK4,SELE	AR,CTNNB1,Ca2+,EGR1,ERK1/2,HTT,IL4,JUN,MYC,NFATC3,NFkB (complex),RB1,RELA,SIRT1,SMAD3,SP1,STAT1,STAT6,TP53,flutamide,leukotriene D4
pyridaben		chemical toxicant	Activated	3.308	2.80E-04	AMN,DIP2B,ITGB8,KCNMA1,KIF1B,KLF2,KLHL15,LAMC2,LIFR,LRP4,MBOAT2,NFAT5,NFIB,NIPBL,NR4A1,STRBP,UBXN7,ZBTB44
BNIP3L		other	Inhibited	-3.769	2.80E-04	ANK1,CENPE,CENPF,CKAP2,CST3,E2F1,GSN,ITPR3,KIF11,NT5C3A,PDGFRB,PRIM1,RBL1,SFRP1,SGOL1,TFDP2,TIMP2,TOP2A
MAP2K3		kinase		-0.701	2.83E-04	ATP2A2,BAX,COL1A1,COL1A2,COL3A1,CTSK,CXCL9,GSTP1,IL12B,IL4,ISG15,MAOB,MMP3,MMP9,NOS2,PLAU,RAB34,SLC2A4,STAT1,STK4,TNFSF10	Ap1,IL4,JUN,MAP2K3,MAPK14,NFKB1,NFKBIA,NFkB (complex),P38 MAPK,PPARG,RELA,SP1,STAT1,STAT3,STAT6,TNF
lovastatin		chemical drug		-0.414	2.90E-04	ADAM10,ADIPOQ,ALB,APOE,BCAR1,BCL2,CCL2,CIITA,CTGF,CYP3A4,GPX3,HELLS,HMGCR,HMGCS1,HMOX1,IL4,KLF2,MKI67,MPP6,NOS2,NOS3,PIK3R3,PLAT,RBL1,RHOC,SDC4,SMAD3,TFPI,TNFRSF11B,VWF,XIAP	AKT1,APP,Ap1,CTNNB1,ESR1,JUN,LDL,NFKB1,NFKBIA,NFkB (complex),PPARG,RELA,SP1,STAT1,STAT3,TNF,TP53,lovastatin
SOX2		transcription regulator		1.444	2.93E-04	ABCC3,ACVR1,ALB,ALDH1A1,ANKRD17,APC,AXIN2,BMI1,BMPER,COL1A1,CTGF,DKK3,EFEMP1,EPHA2,FARP1,FOS,FOXF1,FST,GBP4,GJA1,H19,HOPX,HOXB3,IER5L,IGF1,IRG1,IRX3,JUN,KITLG,KLF4,LEF1,MTF2,NDN,NRP1,NUDT21,PAX6,PDGFRA,PECAM1,SMAD1,SOX17,TBX3,TEAD1,TF,TIMP3,TULP3,TWSG1,USP18,VIM,WLS,WNT5A,ZNF148	E2F1,ETS2,MYC,POU5F1,SOX2,SP1,TP53,TP63,TP73
HOXC6		transcription regulator		-0.612	3.05E-04	ABCB1,APBB1,BCL2,CNTN1,COL23A1,DCN,FGFR2,GAS2L3,IGFBP3,MME,PDGFRA,PLXDC1,RFX7,SH3D19,VCAM1
ETV5	-0.586	transcription regulator		-1.938	3.05E-04	ALCAM,BAX,CDH2,CLDN3,CTNNA1,ETV5,FN1,ITGA5,KRT19,MMP2,PKP4,SNAI2,SPP1,TJP1,TJP2	Ap1,CDH1,CTNNB1,ETV5,GLIS2,JUN,NFkB (complex)
vitamin E		chemical drug	Activated	2.353	3.10E-04	ACTA2,APOA1,BAX,BCL2,CAV1,CCL2,F2,F3,LPL,MMP14,MMP2,NOS3,PLAT,PVALB,SLC11A2,SPP1,TNFRSF1A,UCP2,VCAM1	APP,Ap1,IL1B,JUN,Jnk,LDL,NFKB1,NFKBIA,NFkB (complex),P38 MAPK,RELA,SP1,STAT1,STAT3,TP53,vitamin E
Ifnar		group	Activated	2.561	3.14E-04	C3,CCL2,EIF2AK2,FCER1A,IFIT2,IFIT3,IL12B,ITGA4,MMP9,OAS1,OAS2,OASL,PNPT1,RNF213,RSAD2,SPP1,STAT1,TAP2,TGFBR1,TLR3,TNFSF10,USP18,VCAM1,ZBP1	IFNB1,IFNG,IL1B,IRF1,IRF3,IRF8,IRF9,Ifnar,NFKB1,NFKBIA,NFkB (complex),RELA,STAT1,STAT2,STAT3,poly rI:rC-RNA
BMP6		growth factor		-1.923	3.17E-04	ACTA2,ADAMTS1,ADD3,CTGF,E2F1,E2F2,ETV5,FRMD4B,HMOX1,ID1,ID3,ITGA5,KLF4,LPHN2,MATN2,MYH10,PCOLCE2,PCSK6,PMP22,PRKD1,SDPR,SMARCA1,TAGLN,TIMP1,XBP1	Ap1,BMP6,CEBPB,EP300,IL6,JUN,NFKB1,NFkB (complex),NOTCH1,P38 MAPK,RELA,RUNX2,SMAD1,SMAD2,SMAD3,SMAD4,SMAD5,SP1,STAT3,TP53
phorbol esters		chemical - other	Inhibited	-2.936	3.17E-04	ANXA1,APP,BCAR1,CDH2,CXCL6,FOS,HOXA5,IL1R1,IL4,ITGAD,ITGAM,JUN,MMP3,MMP9,ODC1,PLAT,PLAU,PRKCB,PTGDS,REL,SCG2,SLC12A2,TIMP1,TNFSF10,TOP1	APP,Ap1,ERK,JUN,Jnk,NFKB1,NFKBIA,NFkB (complex),REL,RELA,SP1,STAT1,STAT3,TP53,phorbol esters
berberine		chemical drug		0.439	3.17E-04	ADIPOQ,BAX,BCL2,BSG,CCL2,CCNT1,CLDN5,CYP1A2,FN1,GCG,GLS,HMGCR,HMOX1,INSR,MDM2,MMP2,MMP9,NOS2,PIK3R3,PPARG,SPHK1,TIMP1,UCP2,VCAM1,VIM,XIAP	Akt,Ap1,CEBPB,CTNNB1,FOXO1,HIF1A,Insulin,JUN,NFKB1,NFKBIA,NFkB (complex),P38 MAPK,PPARA,PPARD,PPARG,RELA,SP1,SREBF1,STAT3,berberine,fatty acid
dimethyl sulfoxide		chemical drug		-1.816	3.28E-04	ALOX5,ANXA1,BMP2,C1QTNF3,EIF4EBP1,EIF4EBP2,EMP3,EPOR,FOS,GATA4,HEBP1,HMOX1,ITGAM,JUN,LIFR,LPL,NR2F2,NUPR1,PBXIP1,PRKX,PTGS1,PTH1R,RAMP1,SLC11A2,SPNS2,SQSTM1,TERT,TNFRSF11B,TRIM10,VCAM1,VLDLR,WIF1	Ap1,CTNNB1,EGR1,ESR1,FOS,IL1B,JUN,MYC,NFKB1,NFKBIA,NFkB (complex),Nfat (family),RELA,RUNX2,SMAD3,SP1,SRC,STAT3,TCF,TCF4,dimethyl sulfoxide
Fibrin		complex			3.30E-04	ACTA2,CDH5,CNN1,F3,FN1,KDR,NGFR,PLAU,TAGLN,TLR4	Ap1,CTNNB1,Fibrin,ITGAV,ITGB3,JUN,NFKB1,NFKBIA,NFkB (complex),PLG,REL,RELA,SMAD3,SMAD4,SMAD7,TP53,hyaluronic acid
mir-133		microRNA		1.568	3.32E-04	CCNB1,CNN1,CTGF,DNMT1,FSCN1,GSTP1,KCNQ1,KLF15,MMP14,PPARG,SLC2A4,TAGLN,TNFSF10,TRPS1	Akt,Ap1,CTNNB1,GLI1,HIF1A,NFKBIA,NFkB (complex),RELA,SPP1,mir-133
obeticholic acid		chemical drug		0.660	3.43E-04	ADIPOQ,CEBPA,COL1A1,DDAH1,NR3C1,PPARG,TIMP1,TIMP2
LRPAP1		transmembrane receptor		-0.140	3.43E-04	APP,F3,LPL,LRP1,MAPK1,MAPK3,MMP2,SORL1	APP,Ap1,FN1,FOS,JUN,LDL,LRPAP1,NFKB1,NFKBIA,NFkB (complex),RELA,STAT1,STAT3,TP53,heparin
SRC		kinase		-1.307	3.51E-04	CAV1,CBL,CCL2,COL1A2,CTNND1,CTSB,CTSV,F2R,F3,FN1,FOS,GCLC,GJA1,HMOX1,ID1,JUN,LAMP1,LAMP2,MMP2,MMP9,PLAU,POSTN,PTH1R,PTRF,SIRPA,SLC4A7,SPP1,TFPI2,VCAM1,VIM	Ap1,CTNNB1,EGR1,ERK1/2,ESR1,FOS,HIF1A,JUN,MYC,NFkB (complex),RELA,SMAD3,SP1,SRC,TP53,VEGFA
HBEGF		growth factor		-0.130	3.54E-04	ANGPTL4,BCL2,BMP2,CSF1R,CXCR4,ELN,GJA1,MMP9,NES,NOS2,NRP1,PDK4,REST	Akt,Ap1,CEBPB,CTNNB1,ERBB2,ERK1/2,ESR1,HBEGF,HIF1A,JUN,MYC,Mapk,NFKB1,NFkB (complex),RELA,SMAD3,SMAD4,SMAD7,SP1,TP53,estrogen receptor
XDH	-0.429	enzyme		-0.456	3.54E-04	ACTA2,CEBPA,CTGF,CXCR4,ID3,INSR,MMP14,MMP2,PLAU,PPARG,SPP1,TIMP2,VIM	CTNNB1,ERK1/2,IL1B,JUN,MYC,NFKB1,NFKBIA,NFkB (complex),PPARG,RELA,SMAD3,STAT3,TP53,XDH,curcumin,xanthine
RARG		ligand-dependent nuclear receptor		-1.873	3.54E-04	APOA1,BMP2,COL4A1,EGR2,FOLR2,FOS,GATA4,HOXA5,JUN,LAMB1,MAFB,STRA6,THBD	Akt,Ap1,CEBPB,CTNNB1,FOS,HIF1A,JUN,MYC,NFkB (complex),PPARA,PPARG,RARA,RARG,RELA,RXRA,SP1,STAT1,STAT3,THRB,alitretinoin,tretinoin
PLAUR		transmembrane receptor	Inhibited	-2.124	3.54E-04	CCL2,CTSB,E2F1,ITGAM,ITGAV,ITGB3,KDR,MMP2,MMP3,MMP9,PLAU,SOCS1,VIM	CEBPB,CTNNB1,HIF1A,IL6,ITGB1,JUN,MAPK1,NFKB1,NFKBIA,NFkB (complex),PLAUR,REL,RELA,RUNX2,SP1,STAT1,STAT3,VTN
AGN194204		chemical drug		-0.458	3.56E-04	ACAA1,ANXA2,CCNB1,CSRP1,CST3,CYB5A,CYP51A1,EED,ELOVL5,EMP3,EPB41,GJA1,IL4,IL7R,LAMP1,LGALS1,LIFR,LMNA,LPL,LRMP,LSS,MKI67,MMP9,NPC2,NRIP1,PRC1,PROS1,PTGR1,RCAN3,SCD,SEMA4B,SLC3A2,SMC2,SMC4,SPP1,STRA6,TIMP1,TOP2A,XBP1	AGN194204,Akt,Ap1,CEBPB,CTNNB1,HIF1A,JUN,NFkB (complex),PPARA,PPARG,RARA,RELA,RUNX2,RXRA,SMAD3,TCF,TCF4,THRB
SMAD5		transcription regulator		-0.565	3.59E-04	BMP2,COCH,CSF1,CTGF,DIDO1,GATA2,ID1,ID3,NFE2,PDGFB,SMAD6	HDAC6,HES1,MYOCD,NOTCH1,RUNX2,SMAD3,SMAD5
CHI3L1	-1.427	enzyme			3.59E-04	AKAP11,BHLHE40,COL16A1,COL6A1,COL6A2,IGFBP5,MMP9,NAMPT,TGFBR2,TMEM158,TNC	CHI3L1,IL4,JUN,NFkB (complex),RELA,STAT1,STAT6
bortezomib		chemical drug		1.165	3.59E-04	BAD,BAX,BCL2,BRCA1,BRCA2,CASP7,CAV1,CCL22,CCNB1,CXCL12,CXCR4,CXCR6,DCAF12,DKK1,FAS,FOXO1,GPNMB,HSPA1A/HSPA1B,IGF1,IGFBP3,IL12B,IL33,KLF9,LTBR,MDM2,MX1,NOS2,ODC1,PKIB,PMAIP1,RAD51C,RSAD2,SDC1,SEC23IP,SLC25A37,SNCA,TP53BP2,VCAM1,VIM,XBP1,XIAP	Akt,Ap1,CTNNB1,ERK1/2,HIF1A,JUN,Jnk,MYC,NFKB1,NFKBIA,NFkB (complex),REL,RELA,SMAD3,STAT3,TP53,bortezomib
ZAP70		kinase		0.913	3.60E-04	ANXA1,CCR7,CD69,COL4A5,CYBA,DEXI,EDIL3,FKBP5,IL4,KLK7,MYCBP2,NFE2,QPCT,SCD,SLC23A2,SSR4,TAF1A,TSC22D3	FOXO1,MEF2A,NFATC2,NFKBIA,NFkB (complex),REL,SHC1,STAT1,STAT3,STAT6,TCR,ZAP70
platelet activating factor		chemical - endogenous mammalian		-1.613	3.64E-04	CCL2,CD69,EGR2,F3,FN1,FOS,GAS6,ITGAM,MMP14,MMP2,MMP9,PLAU,PRTN3,SELPLG,TIMP1,TIMP2	Ap1,ERK,JUN,Jnk,NFKB1,NFKBIA,NFkB (complex),P38 MAPK,PPARG,RELA,SP1,STAT3,TNF,platelet activating factor
SH2B3		other		0.254	3.65E-04	HMOX1,NOS3,SELE,VCAM1	Akt,Ap1,CTNNB1,HIF1A,NFkB (complex),NOS3,RELA,SH2B3,STAT1,STAT3
PPP1R1B	-0.577	phosphatase		0.106	3.65E-04	BCL2,FOS,LRRK2,SNCA	Akt,Ap1,CREBBP,CTNNB1,Creb,EP300,ERK,ERK1/2,ESR1,ESR2,HIF1A,JUN,MYC,Mapk,NFKB1,NFkB (complex),PPP1R1B,RELA,SMAD3,SP1,STAT3,TP53
PTX3		other		0.476	3.65E-04	CCL2,CTGF,EGR2,EGR3,F3,FOS,GATA4,IGF1,IL4,JUN,MMP9,TLR4	Ap1,CEBPB,ERK1/2,IL6,JUN,MYC,NFKB1,NFKBIA,NFkB (complex),PTX3,REL,RELA,SMAD3,STAT3,TP53,TP63
ritonavir		chemical drug		1.585	3.67E-04	ABCB1,ADIPOQ,AXIN2,BMP1,CCNJ,CEACAM6,CEP135,CYP3A4,ECT2,HMGB3,HMGCR,HMMR,KIF14,KITLG,LAMA3,MAOB,ME1,MME,MMP9,MYB,NAGK,NOS3,PPARG,RACGAP1,SCD,SELE,SQLE,STYX,TMEM140,TSC22D3,USP13,USP18,VCAM1	ADIPOQ,CEBPA,CEBPB,CTNNB1,FOXA2,FOXO1,Ins1,NCOR2,NFKB1,NFkB (complex),NOTCH1,NR1I2,PPARA,PPARG,RELA,SP1,STAT3,Vegf,palmitic acid,ritonavir
5-N-ethylcarboxamido adenosine		chemical reagent		-1.150	3.76E-04	ADM,ALB,BCL3,BHLHE40,CCL2,CES1,CIITA,COL1A2,CTGF,EGR2,GCLC,HLA-DQA1,HMOX1,IFIT2,IFIT3,NOS2,NR4A1,NRP1,ODC1,PLK2,PROCR,SLC4A7,SOX17,SYPL2,TENC1,THBD,VCAN	5-N-ethylcarboxamido adenosine,Akt,Ap1,CEBPB,CTNNB1,HIF1A,IL6,JUN,NFKB1,NFKBIA,NFkB (complex),P38 MAPK,PPARG,RELA,SP1,STAT3,cyclic AMP
Nfat (family)		group		-1.080	3.81E-04	ACP5,B4GALT1,BCL2,CCL2,CTSK,CX3CL1,CYR61,DKK3,ELL2,FAS,FHL1,IL4,NCOA7,PDE3B,PDGFB,PGM2L1,RHOJ,SDC4,SELE,SLC7A1,SMAD2,TRAF1,USP15,VCAM1	Ap1,BCL6,IL13,IL2,IL4,IL5,JUN,NFKBIA,NFkB (complex),NR3C1,Nfat (family),PPARG,PTGS2,RELA,STAT1,STAT3,STAT5A,STAT5B,STAT6,TP53
ALKBH5		enzyme			3.81E-04	ABI1,AKAP13,AXL,BLVRB,BRCA2,CAV1,CELSR2,CHN1,CLDN11,CTTN,DDX3X,DNMT1,ELL3,FGFR1,GJA1,HUWE1,IGF2,JAG2,MYO6,PRDX4,RACGAP1,SLC4A2,SLC7A8,STAG2
CD40		transmembrane receptor		-1.786	3.89E-04	AGTR1,AICDA,ANPEP,BAX,BCL2,BCL6,CCL17,CCL2,CCL22,CD69,CD83,CDK6,CSF1,CX3CL1,CXCL12,F3,FAS,FOS,IGJ,IL12B,IL18,IL1RN,IL4,ITGAM,JUN,KLF4,KLF9,MMP14,MMP3,MMP9,NOS2,POU2AF1,REL,RGS13,SELE,SLAMF7,TAP2,TCF3,THBD,TNFRSF11B,TNFSF10,TRAF1,TRAF5,TXLNA,VCAM1,XBP1,ZBTB16	CD40,CD40LG,IL10,IL4,IRF1,Immunoglobulin,JUN,NFKB1,NFKBIA,NFkB (complex),RELA,STAT1,STAT3,STAT6
SOCS1	0.907	other		-0.074	3.97E-04	A2M,BAX,BCL2,CCL2,CCR7,CD1D,CD69,CIITA,CXCR3,FAS,FKBP5,FOS,GBP5,IFI44,IFIT1,IFIT2,IFIT3,IL4,IRG1,ISG15,JUN,MX1,NOS2,OAS1,OAS2,RALGDS,SELE,SOCS1,STAT1,TLR3,VCAM1	IFNB1,IFNG,IRF1,IRF3,IRF8,IRF9,NFKB1,NFkB (complex),REL,RELA,SOCS1,STAT1,STAT2,STAT3
15(S)-HETE		chemical - endogenous mammalian		0.000	4.00E-04	HMGCR,JUN,MAPK1,MAPK3,MMP2,PECAM1,PPARG	15(S)-HETE,AKT1,Ap1,CEBPA,CREBBP,CTNNB1,ESR1,HIF1A,JUN,MAP2K6,MAPK1,NFkB (complex),P38 MAPK,PPARA,PPARG,RELA,RXRA,SP1,STAT1,STAT3,TP53
CDCA7L		other			4.00E-04	CCNB1,DHFR,MAOA,MAOB,MSH2,POLA1,RBL1
tetrathiomolybdate		chemical drug	Activated	2.646	4.00E-04	ACTA2,COL1A1,ITGAM,MMP9,S100A13,TIMP1,VCAM1	CTNNB1,FOXO1,JUN,NFKBIA,NFkB (complex),NOTCH1,PPARG,RELA,SMAD3,SMAD4,STAT3,TGFB1,TNF,TP53,Vegf,tetrathiomolybdate
EDNRA		transmembrane receptor	Inhibited	-2.449	4.00E-04	COL1A1,COL3A1,FOS,ITGAM,MMP2,TIMP1,TIMP2	Ap1,EDNRA,ESR1,HIF1A,JUN,Mapk,NFKB1,NFkB (complex),PI3K (complex),SP1
STAT1/3/5 dimer		complex	Inhibited	-2.646	4.00E-04	BCL3,CHI3L1,EPAS1,MMP3,PLAU,SOCS2,TIMP3
cytochalasin B		chemical toxicant		1.000	4.00E-04	BMP2,CD63,MCAM,MMP2,MMP9,SELPLG	Akt,Ap1,CREB1,CTNNB1,ERK1/2,HIF1A,JUN,MYC,NEDD9,NFkB (complex),P38 MAPK,RELA,SMAD3,SP1,STAT3,TP53,cytochalasin B,norepinephrine
CA074-methyl ester		chemical reagent		0.219	4.00E-04	APP,BCL2,CTSB,LAMP1,LAMP2,SPHK1	APP,Ap1,CA074-methyl ester,CTNNB1,CTSB,ERBB2,HIF1A,MYC,NFKBIA,NFkB (complex),STAT3,TP53,estrogen receptor
R 59022		chemical - kinase inhibitor		-0.128	4.00E-04	CCL2,CD69,DGKH,NOS2,PPARG,SLC2A4	Ap1,CEBPB,FOXO1,IL2,IL6,Insulin,JUN,Jnk,NFKB1,NFkB (complex),NR3C1,PPARA,PPARG,R 59022,RELA,SP1,STAT1,STAT3,STAT5A,STAT6
tannic acid		chemical toxicant		-0.600	4.00E-04	AGTR1,BCL2,CFB,IL4,NOS2,PPARG	AGT,Ap1,CTNNB1,Ca2+,EP300,ERK1/2,ESR1,HIF1A,HTT,MYC,NFATC3,NFKB1,NFkB (complex),PARP1,PPARG,REL,RELA,SMAD3,STAT1,STAT3,TP53,tannic acid
PAWR		transcription regulator		-1.755	4.00E-04	APP,BCL2,MAPK1,MAPK3,SLC5A7,XIAP	APP,Ap1,HIF1A,IRF1,JUN,NFKB1,NFKBIA,NFkB (complex),PAWR,PRKCZ,REL,RELA,STAT3,STAT6,TP53
Irgm1		other	Inhibited	-2.350	4.09E-04	AURKB,BUB1,CCNB1,FAS,ID3,IFIT2,IFIT3,MKI67,NCAPG,NEK2,NUPR1,OAS2,OASL,RSAD2,USP18	IFNG,IRF1,Irgm1,NFkB (complex),RELA,STAT1,STAT3
rotenone		chemical toxicant		0.392	4.16E-04	BAX,DNAJB9,FOS,GJA1,HMOX1,ITGAM,KDR,MMP9,MPO,NOS2,PDGFB,PDK1,SNCA,TIMP1,TIMP2,UCP2,VCAM1	AGT,Ap1,HIF1A,JUN,Jnk,MAPK14,NFkB (complex),P38 MAPK,PPARA,PPARD,PPARG,RELA,SP1,SREBF1,STAT3,TP53,fatty acid,rotenone
CDH1		other		1.209	4.18E-04	CCL17,CDH2,CTNND1,EIF4EBP1,IGFBP3,ITGB3,JUN,JUP,KRT19,MCAM,MMP14,MMP19,MMP3,MMP9,PIK3R1,S100A4,SNAI2,TPBG,VIM,XIAP	Ap1,CD44,CDH1,CTNNB1,ERBB2,ERK,ESR1,HIF1A,JUN,MYC,NFkB (complex),Nfat (family),RAC1,RELA,SMAD3,SP1,STAT3,TP53,estrogen receptor
triamterene		chemical drug	Inhibited	-3.144	4.18E-04	A2M,ADAMTS1,ANXA1,ANXA2,C4A/C4B,CD14,CP,EFEMP2,EMP3,FBLIM1,FGB,GPNMB,GSTM3,ITGB4,LAMC2,S100A10,S100A11,SPP1,TIMP1,VIM
MAPK9		kinase	Inhibited	-2.403	4.21E-04	AQP1,BAX,BCL2,BDP1,BMP1,CAV1,CCL2,DMD,EDN1,FGL2,FOS,IL12B,IL18,IL4,ITGB4,JUN,LGALS3BP,LMNA,LPL,LUC7L3,MARCKSL1,METAP2,MMP3,MMP9,NOS2,NOS3,NR1H3,PLAT,PPARG,PTGES,RBL1,RILPL1,SCD,SELPLG,TLR3,TNFSF8	Ap1,ERK1/2,FOS,IFNG,IRF1,JUN,MAPK8,MAPK9,MYC,NFKBIA,NFkB (complex),P38 MAPK,PPARG,RELA,SMAD3,SP1,STAT1,STAT3,TNF,TP53
MKL1		transcription regulator		-0.400	4.36E-04	ACTA2,CBFB,CD151,CD177,CNN1,CPA3,CXCL6,CXCR4,CYBA,DHCR24,ELANE,F2R,FLNA,FOS,MAPK13,MMP9,MYH11,MYL9,PGLYRP1,PRG3,PRTN3,RAMP1,S100A8,S100A9,TAGLN,TBXAS1,TNC,TST	Ap1,ELK1,FOS,JUN,MKL1,MKL2,NFkB (complex),RELA,RUNX2,Ras,SP1,SRF
SMO	-0.497	G-protein coupled receptor			4.36E-04	ALCAM,BCL2,BGN,COL27A1,COL4A2,FAS,FBLN2,FOXF1,IL11RA,LEF1,LUM,MTMR7,OGN,S100A8,SOX18,SOX5,SYNM,TNIK,VCAM1,VCAN,WIF1	Akt,Ap1,CTNNB1,GLI1,HIF1A,JUN,NFKB1,NFKBIA,NFkB (complex),RAC1,REL,RELA,RUNX2,SMAD3,SMO,STAT3,TCF,TCF4,TP53
bisphenol A		chemical - endogenous non-mammalian		-1.690	4.46E-04	ADIPOQ,ALDH5A1,ARNT2,ATP6AP1,BAX,BCL2,C3,CCL2,CFD,CTGF,CTTN,CXCL12,ESR2,FOS,HSP90B1,HSPA1A/HSPA1B,IGF1,KDR,LBP,MAOA,MMP9,NR4A1,PAX6,PPARG,SKIL,SLC2A4,STK17B	ADIPOQ,Akt,Ap1,CEBPB,CTNNB1,ESR1,ESR2,HIF1A,JUN,NFKB1,NFkB (complex),NR3C1,PPARA,RELA,SP1,STAT3,TP53,beta-estradiol,bisphenol A,progesterone
riboflavin		chemical - endogenous mammalian		1.000	4.52E-04	APC,CSNK1A1,DKK1,FZD6,JUN,MMP2,MMP9,SFRP1,TIMP1	CEBPB,CTNNB1,Creb,FOXO1,IL6,MMP9,NFKB1,NFKBIA,NFkB (complex),NOTCH1,PPARG,RELA,STAT3,TNF,Vegf,riboflavin
RHOJ	-0.627	enzyme			4.52E-04	ADIPOQ,AKAP12,ANXA1,ATP2A2,CAV1,GSN,PLAT,PTN,RND3
SB 216763		chemical toxicant		-1.612	4.53E-04	BHLHE40,CCL2,CTGF,CYR61,DLL4,FOSB,FSCN1,NOS2,NR4A1,PLAU,RGS1,RND3,SCD,TNFSF10	CTNNB1,FOXO1,JUN,NFKB1,NFKBIA,NFkB (complex),PPARA,PPARG,RELA,RHOA,RUNX2,SB 216763,SMAD3,STAT3,TCF,TCF4,TNF,estrogen receptor,palmitic acid
6-hydroxydopamine		chemical toxicant		-1.175	4.57E-04	ACO1,BAD,BAX,BCL2,C3,CASP9,DDIT4,FOS,FOSB,HEPH,HSPA1A/HSPA1B,JUN,MAPK1,MDM2,MMP3,MMP9,NOS2,NPY,P4HB,S100B,SNCA,TIMP2,ZMAT3	6-hydroxydopamine,Akt,Ap1,CTNNB1,EP300,ERK1/2,ESR1,HIF1A,IL1B,JUN,MYC,NFKB1,NFKBIA,NFkB (complex),PARP1,RELA,SMAD3,STAT3,TP53
Sn50 peptide		chemical toxicant		0.923	4.59E-04	APOE,BAX,BCL2,CTGF,DEFB4A/DEFB4B,FAS,GJA1,GZMB,HMOX1,IFNGR2,IL4,MMP2,MMP9,NOS2,PTGDS,TNFSF10,VCAM1,XIAP	FOXO1,IRF1,JUN,NFKB1,NFKBIA,NFkB (complex),PPARA,PPARG,REL,RELA,STAT3,Sn50 peptide,TNF,palmitic acid
IKZF1	0.888	transcription regulator	Activated	2.276	4.63E-04	AQP1,AXL,BCL6,C1QTNF1,CDK6,CTNND1,DOCK1,DOCK9,EPOR,EXOC3L1,FGFR1,FKBP9,FOXO1,IGF1,IL7R,KIF23,KITLG,KMT2A,LHFP,LHFPL2,LIG4,LRP1,MMP14,NFE2,NGFR,PTH1R,SASH1,SELM,TMEM119,UACA,VWF	IKZF1,IL2,NFkB (complex),NR3C1,STAT1,STAT5A,STAT6
EGR2	0.499	transcription regulator		-0.608	4.68E-04	ACVR1,ASS1,CBLB,CSF1R,CYP51A1,DMBT1,EGR2,FOS,HMGCR,HOXB3,IGF2,IL21,IL7R,JUN,KDR,KITLG,LAG3,LAMA2,MME,PCDHGC3,PMP22,PPP3CB,RALGAPA1,RRAD,S100A1,SCD,SLC12A2,SMAD1,SOCS1,SQLE,TAOK1,TGFBR3,TNFSF10,ZBTB16	CEBPA,CEBPB,EGR2,IFNG,IL10,IL6,IRF1,Il3,NFKB1,NFKBIA,NFkB (complex),REL,RELA,STAT1,STAT3,STAT5A,STAT5B
Nr1h		group		0.032	4.91E-04	APOD,APOE,AQP3,ARNT2,BCL2,BCL3,C2,C3,CAV1,CCR7,CD5L,CLEC4E,CSF1,EDN1,F2R,HCK,IL12B,LPL,MARCKSL1,MED1,NOS2,NOS3,NR5A2,PTGES,RGN,SCD,SFRP1,SLC2A4,SYT7,THY1,TIMP3,TLR4,ZBTB16	CEBPB,CSF2,FOXO1,Insulin,JUN,NFE2L2,NFKB1,NFKBIA,NFkB (complex),Nr1h,PPARA,PPARG,RARA,RELA,RXRA,SP1,SREBF1,STAT1,STAT3,THRB,TP53,cholesterol
PKD1		ion channel		-0.367	4.92E-04	ALDH1A1,AVPR2,BCAT1,CDC42BPA,CXCL16,DDX3Y,EDIL3,EIF4EBP1,EMILIN1,FGFR1,FOSB,FOXO1,GATM,GLS,GRAP2,ITIH2,KLHL28,LARP4B,MYSM1,NAPEPLD,NAPSA,NIPAL1,P2RX7,POU2F1,PRKCB,PTRF,PVALB,QPCT,SEMA4C,SERPINF2,SETD7,SFXN3,SLC16A4,ST5,TGFBR1,TTR,VPS13B,VWF,ZBTB10,ZNF711
NFATC1		transcription regulator		-1.039	4.93E-04	ACP5,COL1A1,CTSK,EDN1,FAS,IL12B,IL33,IL4,ITGAV,ITGB3,MYH11,NFATC3,PAG1,PDCD1,PLS3,PPARG,SELPLG,TNFSF10,VCAM1	IFNG,IL10,IL2,IL4,IRF1,JUN,NFATC1,NFATC3,NFKB1,NFKBIA,NFkB (complex),NR3C1,RELA,STAT1,STAT3,STAT5A,STAT6
PTPN11	0.642	phosphatase		-1.622	4.93E-04	BSG,CD14,CD68,CEBPA,CSF1,CSF1R,CSF3R,ELANE,FOS,GATA2,JUN,KDR,MDM2,MPO,NF1,PDGFRB,PRTN3,PTPN11,ZMAT3	Ap1,CEBPB,CREBBP,EP300,FOS,IL6,IRF1,IRF8,IRF9,JUN,NFKB1,NFkB (complex),PTPN11,RELA,SP1,SPI1,STAT1,STAT2,STAT3
REL	1.268	transcription regulator		-0.627	5.15E-04	APP,BCL2,BCL3,CCL2,CIITA,CXCR3,DHFR,EGR2,F3,FAS,FN1,FOS,FOXO3,IL12B,IL18,IL21,IL4,IRF5,JUN,JUP,MMP9,NFE2,NOS2,NR4A1,PDCD1,PMAIP1,PTGDS,REL,SNAI2,TNFRSF13C,TNFRSF4,VIM	Ap1,ERK,ESR1,IL2,IRF1,JUN,NFKB1,NFKBIA,NFkB (complex),NR3C1,Nfat (family),REL,RELA,SP1,STAT1,STAT3,STAT5A,STAT6
IL32	-0.612	cytokine		0.216	5.21E-04	BAX,BCL2,CCL2,CTSK,EIF2AK2,IL32,MMP9,MX1,NOS2,PRTN3,THBD,XIAP	Akt,Ap1,CEBPB,CTNNB1,HIF1A,IFNG,IL32,IL6,IRF1,JUN,NFKB1,NFKBIA,NFkB (complex),P38 MAPK,RELA,SP1,STAT1,STAT3,nitric oxide
gentamicin		chemical drug		-0.039	5.31E-04	ACAA1,ALAD,ALCAM,ALDH1A1,AQP1,ASL,BAX,C4A/C4B,CCL2,CD9,CDK13,CHORDC1,CPSF2,CSRP2,CTSV,DMD,EED,GATM,HIVEP2,HMOX1,HSD11B2,HSP90B1,HSPA1A/HSPA1B,HSPB1,IGFBP3,JUN,KMO,LIG4,MAPKAPK3,MCM6,MDM2,MGMT,MPST,MYO1G,NOS2,NR1D1,NR1D2,PDIA4,PHGDH,PNN,PTH1R,PTN,RBP4,S100A1,SPP1,SQSTM1,THY1,TIMP1,TMEM120A,TSC22D1,TTR,VAT1,VCAM1	Ap1,CAT,ESR1,FOS,Histone h3,JUN,MAPK8,NFKBIA,NFkB (complex),P38 MAPK,RELA,RNA polymerase II,SP1,STAT1,STAT3,TP53,gentamicin
glucagon		biologic drug		-1.107	5.34E-04	ADD3,AHNAK,ARFGEF2,CYBA,ESAM,FOS,LMNA,MME,NDRG2,NR4A1,PALM,PHLDB2,PPP1R1B,RBM14,SLC2A4,SORT1,TJP2	Ap1,JUN,NFkB (complex),PPARG,STAT3,cyclic AMP,glucagon
FLT1		kinase		1.147	5.37E-04	AHCY,APLP2,BCAT1,CAPN2,DDX3X,DHCR24,DLL4,EPAS1,FLNA,FOS,HMOX1,IGF2BP3,LAMP1,LIN7C,NOS3,RNF125,TCF4,TGFBR2,UBE2H,VWF,YWHAZ	Akt,Ap1,CTNNB1,FLT1,FOXO1,HIF1A,JUN,NFKB1,NFkB (complex),NOTCH1,PI3K (complex),REL,RELA,Ras homolog,SP1,SRF,STAT1,STAT3,Vegf
PAX7		transcription regulator		-0.933	5.37E-04	ASS1,ATP11A,C1QTNF3,CDH2,CLDN3,CRLF1,CXCR4,FAM107B,HMGN1,ID3,LIX1,MEST,MYO1D,NPNT,PARM1,PDLIM4,PLAGL1,PPARG,PRSS23,PTGR1,TOB1
luteolin		chemical - endogenous non-mammalian		0.218	5.42E-04	BAX,BCL2,CDK6,FOS,GCLC,HMOX1,IL12B,JUN,MMP2,MMP9,MPO,NOS2,PPP1R13L,SELE,TLR4	Ap1,ESR1,FOS,HIF1A,JUN,MAPK8,NFKBIA,NFkB (complex),Nfat (family),P38 MAPK,PI3K (complex),RELA,SP1,STAT3,luteolin,nitric oxide
MAPK8		kinase	Inhibited	-2.444	5.52E-04	ABCB1,APOA1,APOD,APOE,AQP1,B4GALT1,B4GALT5,BCL2,BDP1,CDH2,COL1A1,CXCL16,CYP27A1,DNMT1,FOS,FOXO1,HIPK3,HMOX1,IL12B,IL4,JUN,MAOB,MAP3K11,MMP2,MMP3,MMP9,MSR1,MVP,NOS2,NUPR1,PLAU,PTGES,RBP1,SELE,VCAM1,WNT5A	Ap1,ESR1,FOS,JUN,Jnk,MAPK8,NFKB1,NFKBIA,NFkB (complex),Nfat (family),PPARG,REL,RELA,SP1,STAT3,TNF
NRAS		enzyme		-0.954	5.53E-04	AGRN,BCL2,CCNB1,CD34,COL1A2,EPAS1,ETS1,ETV5,FN1,IFIT1,IGJ,KDR,KRAS,LGALS1,MKI67,MSR1,OSBPL1A,PLAU,PTP4A3,RNASE6,SESN1,SESN3,SLC2A4,WEE1	Akt,Ap1,CTNNB1,FOXO3,HIF1A,JUN,NFKB1,NFKBIA,NFkB (complex),NRAS,PI3K (complex),PTEN,REL,RELA,SP1,STAT1,STAT3,TP53
FOXP3		transcription regulator		-1.054	5.53E-04	AKT3,ANXA1,BCL2,BRCA1,CCR4,ENTPD1,FGL2,IKZF2,IL21,IL4,IL7R,JMY,MGAT1,MMP2,MMP9,NRP1,PDE3B,PLAGL1,RBM14,RGS1,RRM2B,SATB1,TTR	EP300,FOXP3,HDAC1,HDAC2,IL17A,IL2,NFKB1,NFKBIA,NFkB (complex),NR3C1,Nfat (family),RELA,SP1,SP3,STAT1,STAT3,STAT5A,STAT6,TP53,TP63
NFATC3	0.433	transcription regulator		-1.176	5.80E-04	ACTA2,BCL2,BMP2,CD69,COL1A1,DDIT4,EDN1,EGR2,EGR3,FOS,GJA1,IL12B,IL4,JUN,MMP3,NUPR1,PPARG,PRKD3	Ap1,FOS,JUN,NFATC3,NFkB (complex),RELA,SP1
EZH2		transcription regulator		-1.472	5.84E-04	ADAM10,ANXA6,APPBP2,AXIN2,BCL2,BRCA1,C3,CD82,CDC27,CDK6,CEMIP,CLEC3B,COL4A1,CRISPLD2,CSF3R,CSNK1A1,CX3CL1,DENND2A,DKK1,E2F1,EFNA1,EPDR1,EPM2AIP1,FANCB,FBLN1,FBN1,FOXO3,GATA4,GRIK5,HSD11B2,IGFBP3,IKZF1,KLF4,MMP7,MMP9,NCOA7,NLK,PPP2R2B,PTGES,PTN,S100A4,SATB1,SFRP2,SFRP4,SLC7A11,SOCS1,SOX17,TBX3,TIMP3	Ap1,CDH1,CTNNB1,ESR1,EZH2,GLIS2,Histone h3,JUN,NFKBIA,NFkB (complex),PPARG,PTGS2,RELA,RNA polymerase II,SP1,TP53
ionomycin		chemical reagent		0.731	5.94E-04	AHNAK,ANKH,BCL2,BMP2,CD276,CD69,DNAJC3,DNMT1,EBI3,EIF2AK2,EIF4EBP1,EIF4EBP2,ETS1,ETS2,FCGR1A,FOS,FOSB,GBP4,IKZF1,IL12B,IL21,IL4,ITPR3,MMP9,NDFIP2,NFAT5,NR4A1,NRP1,PAX5,POU2AF1,PPARG,RBPJ,SLC3A2,SLC6A6,SMAD2,SOCS2,SPP1,TNFSF10,TRAF5	AKT1,CEBPB,CTNNB1,Ca2+,ESR1,HTT,IL2,IL6,JUN,NFATC3,NFKB1,NFkB (complex),NR3C1,RELA,SP1,STAT1,STAT3,STAT5A,STAT6,TP53,ionomycin
superoxide		chemical - endogenous mammalian		-1.673	6.02E-04	CAV1,CYBA,FN1,HMOX1,ID3,MARCKSL1,MMP9,TIMP1	Ap1,ERK1/2,ESR1,FOS,IL1B,JUN,MYC,NFKB1,NFKBIA,NFkB (complex),Nfat (family),P38 MAPK,RELA,SMAD3,SP1,STAT3,TP53,superoxide
ethidium		chemical toxicant			6.02E-04	BCL2,CASP9,CTGF,CYR61,PLAU,PRC1,TIMP1,TIMP2	Ap1,CTNNB1,Ca2+,D-glucose,E2F1,ERK,ESR1,FOS,FOXO1,HTT,JUN,MYC,NFATC3,NFkB (complex),PPARG,RELA,SP1,STAT3,TP53,TP63,TP73,ethidium
LIF		cytokine		-1.600	6.05E-04	A2M,ACTA2,AHNAK,ARID1A,BATF,BMP2,CD34,CD9,CDH5,COCH,CSF1R,CYFIP1,E2F1,E2F2,FGB,FGG,FN1,FOS,GATA4,GATA6,IGF1,JAM2,JUN,KDR,LARGE,LBP,LIFR,LPL,NPY,PAX6,PECAM1,PPARG,SOCS1,SOCS2,SPP1,TIMP1,TMEM176A,TMEM176B,TNC,TNFRSF11B,TSPAN7,VWF,WNT5A,XBP1	Akt,Ap1,CEBPA,CEBPB,CTNNB1,Ca2+,EP300,HIF1A,HTT,JUN,LIF,MYC,NFATC3,NFKB1,NFkB (complex),RB1,REL,RELA,RNA polymerase II,SP1,STAT1,STAT3,TP53
Laminin		complex		0.775	6.09E-04	ACTA2,APP,CCL2,COL1A1,ETS2,ETV5,FN1,IGF2,MMP9,PLAU,SDC4,SNAI2,VIM,WNT5A	APP,Ap1,CTNNB1,ERBB2,FOS,FOXO1,HIF1A,ITGB1,JUN,Laminin,MYC,NFKBIA,NFkB (complex),RELA,RHOA,SP1,STAT1,STAT3,TP53,estrogen receptor
cytochalasin D		chemical toxicant		0.753	6.09E-04	ACTA2,CCL2,CTGF,FOS,HOXB2,HOXB3,MMP14,MMP15,MMP2,MMP9,NOS2,NOS3,SOX5,TIMP2	Akt,Ap1,CTNNB1,HIF1A,ITGB1,JUN,NFKBIA,NFkB (complex),NOS3,P38 MAPK,PPARG,PTGS2,RELA,SP1,STAT1,STAT3,TP53,cytochalasin D
APLN		other		-0.421	6.09E-04	ADIPOQ,BAX,BCL2,CD34,CTGF,FOS,GATA2,IL4,KDR,MYB,NOSTRIN,PECAM1,SOX18,TEK	APLN,Akt,Ap1,CEBPB,CREBBP,CTNNB1,FOXO1,HIF1A,Insulin,JUN,Jnk,NFYC,NFkB (complex),NR3C1,NR3C2,PPARA,PPARG,RELA,SP1,STAT3,aldosterone,reactive oxygen species
STAT2		transcription regulator	Activated	2.921	6.09E-04	BCL2,CIITA,IFI27,IFIT1,IFIT2,IFIT3,IRF5,ISG15,MX1,OAS1,OAS2,RSAD2,SOCS1,TNFSF10	IFNAR1,IRF1,IRF8,IRF9,NFKB1,NFkB (complex),REL,RELA,STAT1,STAT2,STAT3,STAT6
valsartan		chemical drug	Activated	2.127	6.09E-04	ADIPOQ,APP,AQP1,COL1A1,CYBA,EDN1,F3,FN1,FOS,GJA1,MMP2,POSTN,SPP1,TIMP1	AGT,Ap1,CEBPB,CTNNB1,EGR1,ESR1,FGF2,FN1,FOXO1,HIF1A,Insulin,JUN,NFKB1,NFKBIA,NFkB (complex),Nfat (family),PPARA,PPARG,RELA,SP1,STAT3,TP53,valsartan
gentamicin C		chemical drug	Inhibited	-2.524	6.16E-04	A2M,ADAMTS1,ANXA1,ANXA2,C4A/C4B,CD14,CP,DMD,EFEMP2,EMP3,FBLIM1,FGB,GPNMB,LAMC2,S100A10,S100A11,SPP1,TIMP1,VIM	CAT,NFKBIA,NFkB (complex),STAT1,STAT3,TP53,gentamicin C
DETA-NONOate		chemical reagent		-0.569	6.19E-04	ACO1,ADAM10,BGN,FAS,FOS,HMGCR,HMOX1,LOXL2,MMP9,NOS2,PDE3B,S100A8,TIMP1,TNFRSF11B,VCAM1,XIAP	Ap1,CAT,CEBPB,CTNNB1,DETA-NONOate,EP300,HIF1A,IL6,IRF1,JUN,NFKB1,NFKBIA,NFkB (complex),P38 MAPK,REL,RELA,SP1,STAT1,STAT3,TP53,VHL
EPHB4	-1.057	kinase		-1.000	6.19E-04	BMP2,CXCR4,FGFR2,GATA2,IGF2,IGFBP4,KDR,KITLG,PAX9,PDLIM7,SMAD6,TBX2,TEK,TGFBR1,TGFBR2,WNT5A
WNT5A	0.924	cytokine		-1.029	6.23E-04	AXIN2,BCL2,CCL2,COL1A1,CXCL12,CXCL6,CXCR4,DAB2,DOK2,FLNA,FN1,ID3,IL12B,LAMA3,LAMB3,NOS2,NR1H3,RBL2,ROR2,SDC1,SPARC,SPP1,STAT1,TLR3,TLR4,TNFSF10,VIM	CEBPA,CEBPB,IL1B,IL6,JUN,NFKB1,NFKBIA,NFkB (complex),PPARA,PPARG,RELA,RXRA,STAT3,TNF,WNT5A
SIRT1		transcription regulator		-1.584	6.30E-04	ABCB1,ADAM10,ADIPOQ,BAX,CDH2,CREB1,DBP,DDAH2,DKK1,EDEM1,EPDR1,EPM2AIP1,FN1,FOXO3,GATA4,HMOX1,ID1,IGF1,KLF2,MAOA,MGAT1,MMP2,MMP3,MMP9,NOS3,PARP1,PDK4,PTN,SEC61A1,SFRP2,SFRP4,SLC7A11,TFPI,THBD,TIMP3,UCP2	Ap1,CEBPB,ERK,FOXO1,H2AFX,Insulin,JUN,Jnk,NFKB1,NFkB (complex),PPARA,PPARG,REL,RELA,SIRT1,SP1,STAT1,STAT3
Creb		group		-1.719	6.49E-04	ABL2,ADIPOQ,ADM,ALOX5,ATP2A2,BCL2,CACNA1S,CD14,CD5L,CEBPA,CHGA,COL8A1,CSF1R,CSRP1,CTSB,CYP51A1,EIF4EBP2,EPHB4,ETV5,FAS,FOS,GABPB2,GJA1,GSTM3,IGF1,ITGAM,JUN,MCAM,MMP2,MYB,NCOA2,NDN,NEDD9,NF1,NOS3,NR4A1,PDE3B,PLAT,POLA1,POLE,POU2AF1,PPARG,SESN3,SKIL,SOX17,SP1,TF,TNFRSF11B,ZBP1	Ap1,CREBBP,CTNNB1,Creb,E2F1,EP300,ESR1,ETS1,Histone h3,JUN,MYC,NFkB (complex),PPARG,RELA,RNA polymerase II,RUNX2,SMAD3,SP1,TCF,TCF4,TP53,TP63,TP73
SPP1	0.827	cytokine		-0.643	6.52E-04	ADIPOQ,BAX,BCL2,CCL2,CD9,COL1A1,CXCL6,HMGCR,HMOX1,IL12B,MMP14,MMP2,MMP7,MMP9,NDRG2,NOS2,NOS3,PLAU,PPARG,SEMA6C,SERPINF1,SPARCL1,SPP1,TGFBR2,TIMP1	AKT1,Ap1,CTNNB1,ERK,ERK1/2,ESR1,JUN,MYC,NFKBIA,NFkB (complex),P38 MAPK,PPARG,RELA,SMAD3,SP1,SPP1,STAT3,TNF,TP53
corticosterone		chemical - endogenous mammalian		-0.717	6.81E-04	ACOX1,ANXA1,APP,BCL2,BDKRB2,CAV1,CLDN5,CTGF,CYBA,DDIT4,EDN1,FKBP5,FOS,GLUL,H19,IDE,JUN,KLF9,MAOA,MMP9,NOS2,NOS3,NPY,NR3C1,PDK4,PNPLA2,SFRP1,UCP2,XBP1	AR,Ap1,ERK1/2,ESR1,JUN,LEP,MYC,NFKBIA,NFkB (complex),NR3C1,NR3C2,PRL,RELA,SMAD3,SP1,STAT3,TP53,corticosterone
JUNB		transcription regulator		-0.892	6.81E-04	AGTR1,BCL3,CAV1,CD68,COL1A1,COL1A2,COL7A1,DMTF1,FBLN2,FBLN5,FN1,HMOX1,IKZF2,IL4,ITGAV,ITGB3,ITGB4,MMP2,MMP3,MMP9,PLAU,PLIN1,PNPLA2,SCD,SLC7A1,SNAI2,TBX3,TIMP1,YWHAG	Ap1,CEBPB,CTNNB1,ESR1,FOS,FOXO1,JUN,JUNB,NFKB1,NFKBIA,NFkB (complex),NOTCH1,Nfat (family),RELA,SMAD3,SMAD4,SMAD7,SP1,STAT3,Vegf
3,3'-diindolylmethane		chemical drug		0.006	6.81E-04	BAD,BAX,BCL2,BRCA1,CDK6,CDKN1C,DNMT1,FAS,HMOX1,IFIT1,NOS2,OAS2,SNAI2,SP1,TAP2,VIM,XIAP	3,3'-diindolylmethane,Akt,Ap1,BRCA1,CTNNB1,ESR1,HIF1A,JUN,Jnk,NFKB1,NFKBIA,NFkB (complex),REL,RELA,STAT1,STAT3,TP53
MMP9	-1.546	peptidase		-0.839	6.81E-04	CCL22,CLDN5,COL18A1,CTSB,CXCL12,CXCL6,CXCR4,FOS,ICAM5,IL4,MMP14,MMP2,MMP3,MMP9,TIMP1,TJP1,VIM	CTNNB1,ERK1/2,IL13,IL1B,JUN,MMP9,MYC,NFKB1,NFKBIA,NFkB (complex),RELA,RUNX2,SMAD3,STAT3,STAT6,TCF,TCF4,TP53
Collagen(s)		complex		-0.508	7.11E-04	BCL3,C3,C3AR1,C4A/C4B,CD63,CD68,CYR61,EDEM1,FN1,ITGAM,LAMP1,LAMP2,PRF1,RAD1,TNC	APP,Ap1,Collagen(s),NFKBIA,NFkB (complex),STAT3,TP53
ITGA5	-0.383	transmembrane receptor		-0.862	7.11E-04	APOE,BCL2,CDH2,FOS,GAS1,GJA1,IGF2,JUN,MMP14,MMP2,MMP9,NOS2,PLAU,TGFBR2,XIAP	Ap1,CTNNB1,EGR1,ESR1,FN1,HIF1A,ITGA5,ITGB1,ITGB3,JUN,NFKB1,NFKBIA,NFkB (complex),PI3K (complex),REL,RELA,SMAD3,SMAD4,SP1,STAT1,STAT3,TP53
carvedilol		chemical drug		1.633	7.22E-04	ATP2A2,CYBA,F3,HMOX1,MMP2,NPHS1,TFPI,TIMP2,TLR4	Ap1,CTNNB1,Ca2+,ERK1/2,FOXO1,HTT,JUN,LDL,MYC,NFATC3,NFKB1,NFkB (complex),PPARA,RELA,SMAD3,STAT1,TP53,carvedilol,palmitic acid
CRTC2		other		1.545	7.22E-04	AANAT,AICDA,BACH2,BCL2,CDK6,MTA3,SDS,SMAD6,TCF3
Ras homolog		group		-0.792	7.22E-04	CTGF,FOS,ITGAV,ITGB3,MMP9,NOS3,PDGFRA,PLAU,TJP1	Ap1,CTNNB1,FOXO1,HIF1A,IL1B,JUN,MAPK1,NFKB1,NFKBIA,NFkB (complex),P38 MAPK,PPARG,RELA,RHOA,Ras homolog,SP1,STAT1,STAT3,TNF,estrogen receptor
temozolomide		chemical drug		-0.047	7.29E-04	CCL2,CXCL9,FAS,ITGAV,ITGB3,MGMT,MMP14,MMP2,MMP9,PMAIP1,QPRT,XIAP	Akt,Ap1,CTNNB1,EP300,HIF1A,JUN,MDM2,MYC,NFKB1,NFKBIA,NFkB (complex),P38 MAPK,REL,RELA,SP1,STAT3,TP53,TP73,YBX1,temozolomide
S-nitroso-N-acetylpenicillamine		chemical reagent		-0.995	7.29E-04	ADM,BCL2,BRCA1,CCL2,CXCL12,FAS,HSPA1A/HSPA1B,IL12B,MARCKSL1,MSH6,NOS3,S100A10	Ap1,BRCA1,CTNNB1,EGR1,EP300,ESR1,HIF1A,JUN,NFKB1,NFKBIA,NFkB (complex),PPARG,RELA,S-nitroso-N-acetylpenicillamine,SMAD3,SP1,STAT1,STAT3,TNF,TP53,VHL,nitric oxide
Am 580		chemical toxicant		-1.632	7.29E-04	ADM,APOD,CD1D,F3,FOLR2,NOS2,NTRK2,PLAT,STRA6,TGM2,THBD,TIMP1	Am 580,Ap1,CEBPB,FOS,IFNG,IRF1,JUN,NFkB (complex),PPARG,RARA,RELA,RXRA,STAT1,STAT3,cyclic AMP,estrogen receptor
4-hydroxytamoxifen		chemical drug		-1.380	7.54E-04	ABCB1,BAX,BCL2,C3,CDCA7,CEBPA,CYP3A4,DDIT4,DDX21,EFEMP1,EPOR,FOS,IGF1,IGFBP3,IL4,IL7R,KRT19,NCOA3,OGT,PTPN11,SNAI2,SPHK1,TM4SF1,TNPO1,UNC119,ZNF148	4-hydroxytamoxifen,Akt,Ap1,CTNNB1,EP300,ERK1/2,ESR1,ESR2,HIF1A,JUN,MYC,NCOA3,NCOR2,NFkB (complex),NR1I2,PPARG,RELA,RXRA,SMAD3,SP1,STAT6,THRB,TP53
ladostigil		chemical drug		1.970	7.64E-04	APP,BAD,BAX,BCL2,PIK3R1,SYT4,YWHAG	APP,Ap1,ESR1,JUN,Mapk,NFKB1,NFKBIA,NFkB (complex),Pkc(s),RELA,SP1,STAT3,TP53,ladostigil
Ifna		other		1.942	7.64E-04	AXL,EIF2AK2,FOS,IFIT2,ISG15,OAS1,SOCS1	IRF8,IRF9,Ifna,NFkB (complex),STAT1,STAT2,STAT3
TMBIM6		other		-0.466	7.64E-04	DNAJB9,EDEM1,ERO1LB,HMOX1,SEC61A1,WFS1,XBP1
CSF3R	-1.138	transmembrane receptor			7.64E-04	CD14,CSF3R,CXCL12,FCGR1A,ITGAM,MPO,SELE	Ap1,CSF3R,JUN,Jnk,NFkB (complex),RELA,STAT3
nitroarginine		chemical reagent		0.105	7.66E-04	ALB,BLVRA,CCL2,GCLC,HMGCR,HMOX1,PIK3CB,PLAT,SLC2A4,SPP1,TNFRSF1A	AKT1,Ap1,CEBPA,CEBPB,CTNNB1,ESR1,FOXO1,HIF1A,JUN,NFKB1,NFKBIA,NFkB (complex),NOS2,RELA,RNA polymerase II,SP1,TP53,nitric oxide,nitroarginine
TSC1	1.314	other		-0.255	7.66E-04	BAX,BCL2,CASP9,FAM129A,FOXO1,FOXO3,HMOX1,IL12B,PDGFRA,PDGFRB,STAT1	AKT1,Akt,Ap1,CTNNB1,ESR1,HIF1A,IRF8,IRF9,JUN,MTOR,NFKB1,NFkB (complex),NR3C1,PI3K (complex),RELA,SP1,STAT1,STAT2,STAT3,TP53,TSC1
F3	-0.643	transmembrane receptor	Inhibited	-2.113	7.66E-04	CASP7,CCL2,CTGF,CYR61,F2,F3,ITGAM,MMP2,MMP7,MMP9,PAPOLA	CEBPB,CREBBP,CXCL8,F2R,F2RL1,F3,IL6,JUN,NFKB1,NFKBIA,NFkB (complex),PLG,RELA,SP1,STAT3,YAP1
deoxycorticosterone acetate		chemical drug		-0.717	7.69E-04	CD68,COL3A1,CYBA,EDN1,MYH11,SELE,SLC2A4,SPP1,TNC,VCAM1
JAK		group		-1.066	7.69E-04	CCL2,CD209,CD83,HES6,IGF1,IL12B,IL33,MMP9,SOCS1,SOCS2	Ap1,CEBPB,FOXP3,IL10,IRF8,IRF9,JAK,JUN,Jnk,NFKB1,NFKBIA,NFkB (complex),REL,RELA,STAT1,STAT2,STAT3,STAT6
IFNA4		cytokine	Activated	2.369	7.69E-04	CD69,CXCL9,IFIT1,IFIT2,ISG15,MX1,OASL,STAT4,USP18,ZBP1	HIF1A,IFNA4,IFNAR1,IRF8,IRF9,JUN,MAPK1,NFKB1,NFkB (complex),REL,RELA,SP1,STAT1,STAT2,STAT3,STAT6
fenamic acid		chemical reagent	Inhibited	-3.222	7.87E-04	A2M,ADAMTS1,ANXA1,ANXA2,C4A/C4B,CD14,CP,EFEMP2,EMP3,FBLIM1,FGB,GPNMB,GSTM3,ITGB4,LAMC2,S100A10,S100A11,SPP1,TIMP1,VIM
CNR1		G-protein coupled receptor		-0.119	7.91E-04	ADIPOQ,APBB1,APOE,BCL11B,BMP2,DKK1,DYRK2,EPS8,FOS,HEY2,HEYL,IGF1,KLK7,LRP4,MDK,NDN,NPHS1,NR3C1,PAX5,PAX6,PDGFRA,PDGFRB,PECAM1,PIK3C2A,PLAU,S100B,SLC22A17,SLC29A1,SLC2A4,SOCS5,TIMP1,TJP1	ADIPOQ,Ap1,CNR1,ERK1/2,ESR1,JUN,LEP,MYC,NFKB1,NFKBIA,NFkB (complex),Nfat (family),PPARA,PPARG,RELA,SMAD3,SP1,STAT3,TNF,TP53
reactive oxygen species		chemical toxicant		-1.125	7.92E-04	ACTA2,ADIPOQ,BAX,BCL2,CCL2,CSF1R,CTGF,CXCR4,DEFB4A/DEFB4B,EDN1,EIF4EBP1,ETS1,F3,FAS,FOXO3,GZMB,HMOX1,IL4,ITGB3,JUN,MDM2,MMP3,PMAIP1,PRF1,RRAD,SP1,TERT,UCP2,VCAM1	Akt,Ap1,CTNNB1,ERK1/2,HIF1A,JUN,Jnk,MYC,NFKB1,NFKBIA,NFkB (complex),P38 MAPK,RELA,SMAD3,SP1,STAT3,TP53,reactive oxygen species
FBXO32		enzyme		0.265	7.99E-04	ASF1A,AXIN2,CSRP2,CXCL6,DNAJB9,DNAJC3,GCLC,HOOK1,IL1R1,ISYNA1,ITGA3,KRT19,LBP,LEF1,MMP3,NANS,PPP3CB,PTGES,PTGIS,RAB27A,RPN1,TFPI2,XBP1
allopurinol		chemical drug	Inhibited	-2.711	7.99E-04	A2M,ADAMTS1,ANXA1,ANXA2,C4A/C4B,CD14,CD69,CP,EFEMP2,EMP3,FBLIM1,FGB,GPNMB,GSTM3,HMOX1,ITGB4,LAMC2,MPO,S100A10,S100A11,SPP1,TIMP1,VIM	Akt,Ap1,CTNNB1,EGR1,FOS,HIF1A,JUN,MYC,NFKB1,NFKBIA,NFkB (complex),REL,RELA,SP1,SRC,STAT1,STAT3,XDH,allopurinol
E2F3		transcription regulator		1.194	7.99E-04	BMI1,BOK,CCNB1,DHFR,E2F1,E2F2,EED,FGFR2,IGF1,IGF2,JAM2,MCM10,MCM6,MYB,NPAT,POLA1,RBL1,STAG3,TERT,TOPBP1,TP53BP2	CARM1,CREBBP,E2F1,E2F3,E2F4,HDAC1,MYC,RB1,SMARCA4,SP1,TFDP1,TP53,TP63,TP73
IRAK4		kinase		-1.304	7.99E-04	APP,CCL17,CXCL16,CXCL6,DAB2,EDN1,FOS,FOSB,GEM,IDE,IL12B,IL4,IRF5,JUN,MARCO,NOS2,NR4A1,OLR1,PPARG,RASA2,SOCS1	Ap1,IRAK4,JUN,Jnk,MYD88,NFKB1,NFKBIA,NFkB (complex),PPARG,REL,RELA,STAT1,STAT3,TNF
mono-(2-ethylhexyl)phthalate		chemical toxicant		1.265	8.12E-04	ACO1,ACOX1,ADIPOQ,ANGPTL4,ATF2,ATP5D,BAX,BCL2,CASP8AP2,CEBPA,CELSR2,DDIT4,FAS,FOS,KIF5B,LPL,LRP1,MED1,N4BP1,NAMPT,NFIB,NR1H3,OLR1,PDK1,PDK4,PPARG,PPTC7,RIOK1,ROCK2,SLC2A4,SOCS5,SP1,TARDBP,TCF4,TIMP2,TKT,TSPO,WDR43	ADIPOQ,Ap1,CEBPA,EGR1,ESR1,MED1,N-cor,NFKB1,NFkB (complex),NR3C1,PPARA,PPARG,RELA,RNA polymerase II,RXRA,SMAD3,SP1,SREBF1,STAT3,THRB,TP53,mono-(2-ethylhexyl)phthalate
miR-16-5p (and other miRNAs w/seed AGCAGCA)		mature microRNA		-1.868	8.14E-04	ANLN,ASXL2,BCL2,BMI1,CDK6,CHORDC1,DMTF1,F2,FAM69A,FGFR1,FNDC3B,GALNT7,GRN,HERC6,HMOX1,HSP90B1,HSPA1A/HSPA1B,JUN,KIF23,KPNA3,LAMC1,MAPK3,MSH2,MYB,PANX1,PHLDB2,PNN,PNP,PPP2R5C,PRIM1,RAD51C,RNASEL,SLC12A2,SLC38A1,SLC7A1,SQSTM1,TIA1,TMEM109,UBE2S,UBE4A,UCP2,UTP15,WEE1
sulforafan		chemical drug		0.045	8.25E-04	AKR1B1,APAF1,BAX,BCL2,CCL2,CCNB1,CYP3A4,DNMT1,FAS,FOS,FTL,GATA6,GCLC,GPX1,GSTA4,GSTP1,HMOX1,HP,IL4,MMP9,NOS2,PGM3,PTGES,SELE,TKT,VCAM1,VIM,XIAP	Ap1,FOS,JUN,Jnk,MAPK14,MAPK8,NFKB1,NFKBIA,NFkB (complex),REL,RELA,STAT3,sulforafan
LGALS7/LGALS7B		other			8.28E-04	CCNB1,COL1A2,GSTM3,MAOB,MMP9	Ap1,JUN,LGALS7/LGALS7B,NFkB (complex),RELA,Ras,SP1
miR-320b (and other miRNAs w/seed AAAGCUG)		mature microRNA	Activated	2.166	8.28E-04	AQP1,HSPB6,IGF1,TAGLN,VIM
NTRK2	1.530	kinase		-0.466	8.60E-04	ABCB1,APP,BMP2,CDCA8,DAPK1,E2F1,FOS,HEY2,NOS2,PVALB,SERTAD1,SNAP25,SPP1,TNFSF10,TP53BP2,VIM,XIAP	AKT1,Ap1,BDNF,CREB1,CTNNB1,EGR1,ELK1,ESR1,HIF1A,JUN,L-glutamic acid,Mapk,NFKB1,NFKBIA,NFkB (complex),NR3C1,NTRK2,PI3K (complex),RELA,SP1,TP53
miR-17-5p (and other miRNAs w/seed AAAGUGC)		mature microRNA		-0.518	8.60E-04	APP,BCL2,BMP2,BNIP2,CREB1,E2F1,E2F2,HIPK3,ITGB8,MMP3,NCOA3,PPARG,RBL2,RGS5,RHOC,TGFBR2,VIM	CCND1,CDKN1A,E2F1,E2F3,E2F4,FOXO3,NFKBIA,NFkB (complex),PTEN,RB1,RNA polymerase II,STAT3,TFDP1,TP53,miR-17-5p (and other miRNAs w/seed AAAGUGC)
norepinephrine		chemical - endogenous mammalian		-1.655	8.67E-04	AANAT,APP,ATP2A2,CTGF,CXCR4,DES,EDN1,ELOVL6,ETNK1,FCER1A,FN1,FOS,FST,GEM,GRK5,GXYLT1,HMOX1,ID1,IL12B,IL4,LAMB3,MAN2A1,MCAM,MMP2,MMP9,NOS2,NR4A1,PADI4,PCDH1,PDE4D,PLAGL1,PPARG,RBP4,SLC15A1,SLC2A4,TC2N,TINAGL1	Ap1,CEBPB,CREB1,CREBBP,CTNNB1,Creb,JUN,Jnk,NFKB1,NFKBIA,NFkB (complex),Pkc(s),REL,RELA,STAT3,TP53,norepinephrine
NQO2		enzyme		0.816	8.84E-04	BCL2,CXCL12,CXCR4,MMP9,NOS2,XIAP	Akt,Ap1,CTNNB1,HIF1A,JUN,NFKB1,NFKBIA,NFkB (complex),NQO2,RB1,REL,RELA,STAT3,TP53,imatinib
WWC1		transcription regulator		0.816	8.84E-04	BMP2,CDH2,CTGF,PDGFB,RASSF4,VIM	SMAD7,SRF,TP73,WWC1,YAP1
MXD1	0.451	transcription regulator		-0.651	8.84E-04	BCL6,EDN1,MXD1,ODC1,RBL2,TERT	EP300,JUN,MXD1,MYC,RB1,SP1,TP53
NAP1L1		other			8.84E-04	ALB,APOA1,CXCR4,IGFBP5,SOX17,TTR
RAC1		enzyme	Inhibited	-3.133	8.88E-04	ABCB1,ACP5,ACTA2,APBB1,BCL6,CDH2,CIITA,COL1A2,CTGF,DYRK1B,FAS,FN1,FOS,GSN,HSPB1,IL33,IL4,JUN,MMP14,MMP2,MMP9,SHC1,SNAI2,SOX5,STAT1,VCAM1	Ap1,CTNNB1,DEF6,FOS,FOXO1,JUN,Jnk,NFATC2,NFKBIA,NFkB (complex),RAC1,RELA,RHOA,RUNX2,SMAD3,SP1,STAT3,TCF,TCF4,estrogen receptor
phenylbutazone		chemical drug	Inhibited	-2.889	9.08E-04	A2M,ADAMTS1,ANXA1,ANXA2,C4A/C4B,CP,EFEMP2,FBLIM1,FGB,GPNMB,GSTM3,ITGB4,LAMC2,S100A10,S100A11,SPP1,TIMP1,VIM	Ap1,NFKBIA,NFkB (complex),PPARG,PTGS2,TP53,phenylbutazone
beta-carotene		chemical - endogenous mammalian		1.994	9.08E-04	ACSS2,ALB,APOA1,ELOVL6,HSPA1A/HSPA1B,LPGAT1,LPL,ME1,NOS2,PPARG,RBP4,SLC2A4,THBD	Ap1,CEBPB,IL1B,IL6,JUN,LEP,NFKB1,NFKBIA,NFkB (complex),PPARG,RELA,SP1,STAT3,TNF,beta-carotene
propofol		chemical drug		1.147	9.08E-04	ANXA1,BAX,BCL2,CCL2,CD14,FOS,HMGB1,HMOX1,MMP2,MMP9,MPO,NOS2,TLR4	Akt,Ap1,CTNNB1,D-glucose,ERK,ESR1,FOXO1,HIF1A,JUN,Jnk,NFkB (complex),P38 MAPK,PPARG,RELA,SP1,STAT3,propofol
amiodarone		chemical drug		-0.302	9.08E-04	BCKDHA,F3,GRN,HMOX1,LSS,ME1,NDRG2,PPARG,SCD,SLCO2B1,TAGLN,TF,WIPI1	CEBPB,EGR1,FOS,FOXO1,Insulin,JUN,NFkB (complex),PPARA,PPARD,PPARG,SP1,SREBF1,amiodarone,arachidonic acid,fatty acid
IFN Beta		group	Activated	3.558	9.19E-04	BCL2,C3AR1,CCR7,CD69,CD83,CYP1A2,CYP3A4,EIF2AK2,FN1,IFIT1,IFIT2,IL1RN,IL21,ISG15,MMP9,MX1,NOS2,OAS1,OAS2,PLCG1,PNPT1,RSAD2,SOCS1,STAT1,TGFBR1,TLR3,TNFSF10,USP18,ZBP1	IFN Beta,IFNG,IRF1,IRF8,IRF9,Ifnar,NFKB1,NFkB (complex),RELA,STAT1,STAT2,STAT3
folic acid		chemical - endogenous mammalian		0.080	9.21E-04	APC,APP,CERS6,CSNK1A1,DKK1,DNMT1,FZD6,IFI27,IGF2,JUN,PECAM1,PTH1R,SFRP1,TEK,VCAM1	APP,Akt,Ap1,CTNNB1,ERK1/2,HIF1A,JUN,LDL,MYC,NFKB1,NFKBIA,NFkB (complex),RELA,SMAD3,STAT1,STAT3,TP53,folic acid
IGFBP2		other		-0.348	9.21E-04	CHD9,COL21A1,DDAH1,EFEMP1,ELOVL6,ESCO2,FN1,IGFBP3,IGFBP4,ITGA5,MMP2,NEDD9,NF1,POSTN,PTGFRN	Ap1,CTNNB1,ERBB2,ESR1,FOS,FOXO1,HIF1A,IGF1,IGFBP2,MYC,NFKBIA,NFkB (complex),NOTCH1,REL,RELA,RUNX2,SP1,STAT3,TP53,VTN,Vegf,estrogen receptor,heparin
BRCA1	0.641	transcription regulator		-0.095	9.23E-04	AK1,ASCL2,ATM,ATP11C,BAX,BCL2,BRCA1,BRCA2,CARD10,CCNB1,COL18A1,CTSF,DDIT4,FAS,HMOX1,HSPB1,IFI27,IFIT1,IFIT2,IFIT3,LAMA3,MDM2,MX1,NEK2,NOS3,NR3C1,POU2F1,RBL1,RBL2,RRM2B,SMAD3,STAT1,TERT,WEE1	BRCA1,E2F1,EP300,ESR1,ESR2,IRF8,IRF9,JUN,MYC,NFKB1,NFkB (complex),PARP1,REL,RELA,SP1,STAT1,STAT2,STAT3,TP53,TP63,TP73
PIK3R1	0.958	kinase		0.057	9.41E-04	BCL2,COL1A2,F3,FOS,FOXO1,HMOX1,IL12B,ISG15,MKI67,MMP2,NOS2,PDGFRA,PDGFRB,PIK3CA,PIK3CB,PIK3R1,PLAU,PPARG,VCAM1	AKT1,Akt,Ap1,CTNNB1,ERK1/2,ESR1,FOXO3,HIF1A,JUN,MYC,NFKB1,NFKBIA,NFkB (complex),PIK3R1,PTEN,RELA,SMAD3,SP1,STAT3,TP53
miR-122-5p (miRNAs w/seed GGAGUGU)		mature microRNA		-1.942	9.41E-04	AKT3,ATP11A,BACH2,CERS6,DSTYK,ENTPD4,FOXJ3,FUBP1,GPX7,HMGB1,MAPK11,NFATC2IP,P4HB,PALM,RAB11FIP1,SLC7A1,SLC7A11,TMED3,VIM
IFI16		transcription regulator		-1.138	9.60E-04	BAD,BAX,CCL2,CCR4,CSF3R,DHFR,E2F2,EDN1,GATA4,GPX1,IL1RN,IL7R,KPNA1,LPL,MDM2,MGST1,MPO,MTHFD2,SELE,VCAM1	IFI16,JUN,NFKB1,NFKBIA,NFkB (complex),REL,RELA,STAT3,TP53
8-bromo-cAMP		chemical reagent		0.029	9.64E-04	ACOX1,ADM,AOC1,APOA1,APP,BMP2,CD82,CLDN11,CLEC11A,CREB1,CTGF,DCN,FAM89B,FAS,FOS,FOXO1,GATA6,GJA1,GSTP1,IGF1,IGF2,INHBB,ITPR3,JUN,KITLG,MMP23B,NOS2,ODC1,PDE3B,PDE4D,PLAT,SHC1,SLC2A4,SPP1,TGFBR3,TIMP1,TIMP2,TREM1,VLDLR	8-bromo-cAMP,Ap1,CEBPA,CEBPB,Cg,Creb,ERK1/2,Ins1,JUN,MYC,NFKBIA,NFkB (complex),PPARA,PPARG,RELA,SMAD3,SP1,SP3,STAT3,TNF,TP53,cyclic AMP
TBX2	-1.238	transcription regulator	Activated	3.579	9.68E-04	ANLN,AURKB,BHLHE40,BUB1,CCNB1,CKAP2,DBP,DMTF1,DNMT1,E2F1,E2F8,ELK3,HELLS,MCM6,NCAPG2,PHTF2,PRC1,RBL1,SGOL1,SMC2,TCEA2	CCND1,CDKN1A,E2F4,NFkB (complex),RB1,TBX2,TP53
dipyridamole		chemical drug		1.912	1.00E-03	CCL2,HMOX1,MMP2,MMP9,NOS2,SPP1,TIMP1,TIMP2	Ap1,GLI1,JUN,NFKB1,NFKBIA,NFkB (complex),REL,RELA,SPP1,STAT3,dipyridamole,nitric oxide
magnolol		chemical - endogenous non-mammalian		1.710	1.00E-03	BAX,BCL2,CLEC11A,FOS,MMP2,MMP9,NOS2,TLR4	Akt,Ap1,CTNNB1,ERK1/2,FOS,FOXO1,HIF1A,JUN,MAPK8,MYC,NFKB1,NFkB (complex),NOS2,RELA,Ras,SMAD3,SP1,TP53,magnolol
IL19		cytokine		0.174	1.00E-03	CCL2,CCNB1,CXCR4,FN1,HMOX1,IL4,MMP9,SOCS1	Ap1,CEBPB,FOXO1,HIF1A,IL19,IL6,IRF8,IRF9,NFKB1,NFKBIA,NFkB (complex),PPARG,REL,RELA,STAT1,STAT2,STAT3,TNF,reactive oxygen species
THY1	-0.558	other		0.000	1.00E-03	AXL,ETS1,GAS6,MMP2,NES,PDGFB,PTPRQ,VIM	Ap1,FOS,IL2,NFkB (complex),NR3C1,SMAD2,SMAD3,SMAD4,STAT1,STAT3,STAT5A,STAT6,THY1,TP53,Tgf beta,heparin
T		transcription regulator		-1.134	1.00E-03	ALCAM,CD151,COL1A1,FMOD,ITGA3,KDR,MGP,SOX5
CCKBR		G-protein coupled receptor			1.00E-03	ADIPOQ,CDH2,KRT19,MAPK1,MAPK3,RETN,SPARC,TJP1	CCKBR,CTNNB1,JUN,RUNX2,SMAD3,TCF,TCF4
acyclic retinoid		chemical drug	Activated	2.621	1.00E-03	COL1A2,COL4A2,KDR,PDGFRA,PDGFRB,TEK,TIMP2,XPO1
PARP9		enzyme	Activated	2.138	1.00E-03	HLA-DQA1,IFI44,IFIT1,IFIT2,IFIT3,ISG15,OAS2,STAT1	IRF8,IRF9,NFkB (complex),PARP9,STAT1,STAT2,STAT3
ammonium chloride		chemical drug	Inhibited	-2.828	1.00E-03	APP,CD151,CD9,CTSB,EDN1,FOXO1,SNCA,SQSTM1	APP,Ap1,IL1B,JUN,NFKB1,NFKBIA,NFkB (complex),NOTCH1,PSEN1,Pkc(s),RELA,STAT3,TP53,ammonium chloride
PP1		chemical - kinase inhibitor		0.792	1.00E-03	CXCL16,CXCR4,FOS,GJA1,HMOX1,IL1RN,JUN,MMP2,ODC1,SIRPA,TJP1,VCAM1	Akt,Ap1,CTNNB1,EGR1,EP300,FOS,HIF1A,JUN,MAPK8,MYC,NADPH oxidase,NFkB (complex),PI3K (complex),PP1,RELA,SP1,SRC
ITGAV	1.293	ion channel		-1.253	1.00E-03	BAX,BCL2,COL1A1,COL1A2,FN1,FOS,ITGB3,MMP2,MMP9,PLAU,TIMP1,VTN	Ap1,COL4A3,ERK1/2,ITGAV,ITGB3,MYC,NFKBIA,NFkB (complex),REL,RELA,RUNX2,SMAD2,SMAD3,SMAD4,TP53,Tgf beta,VTN
HSD11B1		enzyme		-1.320	1.00E-03	ACOX1,ADIPOQ,ANGPTL4,APOA1,CCL2,CPA3,IL12B,NOS2,NR1H3,PDK4,PNPLA2,UCP2	AKT1,AR,Ap1,CEBPB,CTNNB1,ERK1/2,ESR1,FOXO3,HSD11B1,JUN,MAPK14,MYC,NFkB (complex),NR3C1,NR3C2,RELA,SMAD3,SMAD4,SMAD7,SP1,STAT3,TP53,corticosterone
DCN	-0.940	other		-0.090	1.01E-03	BAX,BGN,CDKN1C,COL1A2,CTGF,FBN1,FST,HLA-DQA1,ITGAV,MMP2,MMP9,NOS2,SDC1,SMAD3,TIMP3,VCAM1	Ap1,DCN,FBN1,JUN,NFkB (complex),SMAD1,SMAD2,SMAD3,SMAD4,SP1,STAT3,TGFB1,TGFBR2,TP53,Tgf beta
glutathione		chemical - endogenous mammalian		-1.614	1.01E-03	ABCB1,ALB,ASS1,BAX,BCL2,FOXO3,GCLC,GPX3,HMOX1,IL4,MPO,PDGFRB,SLC7A11,SP1,TNC,VCAM1	AKT1,Ap1,CTNNB1,EP300,ESR1,FOXO1,HIF1A,KEAP1,NFE2L2,NFKB1,NFKBIA,NFkB (complex),PARP1,RELA,SP1,TP53,cadmium,estrogen receptor,glutathione,reactive oxygen species
Go 6976		chemical - kinase inhibitor	Activated	2.599	1.01E-03	BMP2,CD83,CHGA,ETS1,FN1,FOS,HDAC5,HMOX1,ITGA5,MMP2,MMP9,NOS2,TNFRSF4,TRAF1,VCAM1,XIAP	Akt,Ap1,CTNNB1,ESR1,Go 6976,HIF1A,IRF1,JUN,NFKB1,NFKBIA,NFkB (complex),Nfat (family),PI3K (complex),REL,RELA,SP1,STAT3
salicylic acid		chemical drug	Activated	2.162	1.01E-03	APOA1,BGN,CSF1,CTGF,F3,FKBP5,GCG,IL4,KITLG,MMP9,NOS2,OLR1,PTGS1,SLC2A4,TLR4,TNFSF10	Akt,Ap1,CTNNB1,E2F1,FOXO1,HIF1A,JUN,MYC,NFKB1,NFKBIA,NFkB (complex),PPARA,PPARG,RELA,SP1,STAT3,TNF,TP53,TP63,TP73,palmitic acid,salicylic acid
caffeic acid phenethyl ester		chemical toxicant		0.587	1.04E-03	ABCB1,ATM,BAX,BCL2,CD83,CTSB,CYP1A2,CYP3A4,DEFB4A/DEFB4B,E2F1,F3,FCGRT,FTL,HMOX1,HSPB1,IGFBP6,MKI67,MMP14,MMP2,NGFR,NOS2,OLR1,RXRA,TOP1,VCAM1,VIM	AKT1,Ap1,CEBPB,CTNNB1,ESR1,IL6,JUN,Jnk,NFKB1,NFKBIA,NFkB (complex),REL,RELA,SP1,STAT3,TP53,caffeic acid phenethyl ester
PIK3CA	0.656	kinase		1.000	1.06E-03	CD14,CDH2,DEFB4A/DEFB4B,IL12B,ITGAM,JAG2,NOS2,PDGFRA,PDGFRB,PROCR,SNAI2,SPARC,THY1,VIM	AKT1,ATP,Ap1,CTNNB1,EP300,ESR1,FN1,FOXO1,JUN,MYC,Mek,NFKB1,NFKBIA,NFkB (complex),PIK3CA,PIK3R1,RELA,SP1,SRF,STAT1,STAT3,TP53
chloropromazine		chemical drug		0.131	1.06E-03	CD83,FNDC4,FOS,HMGCR,HMGCS1,IL18,LSS,NR4A1,SCD,SQLE,TAGLN,TMEM140,TSC22D3,WIPI1	Ap1,JUN,Jnk,NFkB (complex),Pkc(s),RELA,STAT3,TP53,chloropromazine
JAG1		growth factor		0.304	1.08E-03	ACTA2,COL1A1,HEY2,HEYL,ITGAV,ITGB3,NOS2,NR2F2,PDGFRB,SPP1,TAGLN	HEY1,JAG1,NFkB (complex),NOTCH1,NOTCH3,Notch,RELA,RUNX2,SMAD3,TP53
HOXA7		transcription regulator		-0.306	1.08E-03	CALCRL,CD34,ERG,GPR56,IL7R,KCNA3,MSI2,PTPRCAP,SATB1,TSC22D1,VIM
AGTR2		G-protein coupled receptor		-0.946	1.08E-03	AGTR1,BAX,BCL2,COL3A1,FN1,FOS,NOS2,NOS3,OLR1,PIK3R1,TGFBR1	AGTR2,Akt,Ap1,CTNNB1,EP300,ERK,FOXO1,HIF1A,JUN,NFKBIA,NFkB (complex),PIK3R1,PPARG,RELA,RHOA,SP1,STAT3,TP53,cyclic AMP,estrogen receptor
Nuclear factor 1		group			1.08E-03	CHI3L1,CIITA,COL1A1,CYP1A2,FAM89B,GSS,GUCY1B3,HSD11B2,ID1,SLC2A4,TNFSF18
targinine		chemical drug	Inhibited	-2.458	1.08E-03	ACO1,ADIPOQ,FAS,FOS,GATA2,HMOX1,IL12B,MMP9,NOS3,PMAIP1,VCAM1	Ap1,ESR1,FOXO1,HIF1A,JUN,NFKB1,NFKBIA,NFkB (complex),NOS2,NOS3,PPARG,RELA,SP1,STAT1,STAT3,TNF,TP53,beta-estradiol,nitric oxide,targinine
DMD	1.297	other		-0.976	1.08E-03	APLP2,BGN,CAPN3,CDC42BPA,CDH13,COL23A1,CYFIP2,DMD,EYA3,FAM65B,GABRD,GATM,GIGYF2,GMPR,HERC1,HSPB6,KCNMA1,KCNN3,LAMP2,MALL,MAOB,MSI2,NDRG2,PDK4,PIK3CB,PPP1R3C,PROX1,PVALB,SCN1B,SEPP1,SGSH,SLC9A7,SOCS4,SORT1,SUSD4,SYNM,TNRC6B,TP53BP1,WFDC1
ADCYAP1		other		-0.851	1.10E-03	ADD3,ARHGEF25,ATRN,BCAM,BCL2,CHGA,CNN3,COL3A1,COL5A2,CREB1,EDIL3,EGR2,EGR3,EPHA2,FGFR2,FOS,FST,GALNT7,GCG,GPC3,GRK5,ID3,IL12B,ITGAM,KIF23,LUM,MCAM,MEST,MME,NFATC2,NOS2,NTRK2,PLAGL1,POR,POSTN,PPP1R3B,PTPRR,QKI,S100A10,SCG2,SERPINF1,SH2B2,SMAD1,SNAP25,SPARC,TCF4,TGFBI,TMPO,TSC22D1,UCP2	ADCYAP1,Ap1,CEBPB,CREB1,CREBBP,CTNNB1,Creb,HIF1A,JUN,NFKB1,NFkB (complex),P38 MAPK,PI3K (complex),PPARG,REL,RELA,SP1,STAT1,STAT3,cyclic AMP
SCXB		other		1.584	1.11E-03	COL1A1,ID1,MMP3,POSTN,SNAI2,SOX5,SPP1,TIMP3,TNC
miR-292-5p (and other miRNAs w/seed CUCAAAC)		mature microRNA		1.539	1.11E-03	KLF15,MAPK1,MGST1,MMP9,NR4A1,SSR3,STX1A,SYT4,TAGLN
CTSS		peptidase		0.896	1.11E-03	CASP9,COL4A1,COL4A2,CTSK,CTSV,CX3CL1,FAS,MMP9,TNFSF10	APP,Ap1,CTSS,NFKBIA,NFkB (complex),STAT3,TP53
leuprolide		biologic drug		-1.585	1.11E-03	APP,BAX,BCL2,MMP14,MMP2,MMP3,MMP9,NR4A1,TIMP1	AKT1,Ap1,CEBPB,CREB1,CTNNB1,Creb,ESR1,FSH,HIF1A,JUN,MMP9,NFKB1,NFkB (complex),PI3K (complex),RELA,SMAD2,SMAD3,SMAD4,SMAD7,SP1,TP53,leuprolide
PDGFC	-0.683	growth factor	Inhibited	-2.954	1.11E-03	ACTA2,COL1A2,COL4A2,KDR,PDGFRA,PDGFRB,TEK,TIMP1,TIMP2	ERK1/2,MYC,NFkB (complex),PDGFC,RELA,SMAD3,TP53
etoposide		chemical drug		0.220	1.12E-03	ABCB1,ADAM10,BAD,BAX,BCL2,BLM,CCNB1,CEBPA,CHCHD6,COL1A2,CREG1,CYP3A4,DDIT4,DNMT1,E2F1,FAS,FOXF1,GZMB,IFIT2,JUN,MDM2,MERTK,MME,NR4A1,PFKL,PIK3R3,PRF1,SENP2,SPHK1,SQSTM1,TERT,TNFRSF1A,TNFSF10,TOP2A,XIAP	BCL2,BRCA1,CREBBP,Creb,E2F1,E2F3,EP300,ESR1,JUN,NFKB1,NFKBIA,NFkB (complex),PPARG,RB1,RELA,RNA polymerase II,SP1,STAT1,STAT3,TFDP1,TP53,etoposide
sodium chloride		chemical - endogenous mammalian		-1.748	1.12E-03	AKR1B1,APLNR,AQP1,ATF2,CTGF,CYBA,EDN1,FOS,GPX1,HMOX1,NFAT5,NOS2,NOS3,NPR1,PTGES,SLC6A12,SPP1,VWF	APOE,Ap1,CTNNB1,FOS,JUN,Jnk,MAPK8,NFKB1,NFkB (complex),P38 MAPK,RELA,SMAD3,SMAD4,SP1,STAT3,TGFB1,TP53,sodium chloride
BSCL2		other			1.12E-03	ADIPOQ,AOC3,CEBPA,CFD,CYFIP2,IGFBP5,IL33,LPL,MMP3,MRAP,NOS2,PNPLA2,PPARG,PTGS1,RETN,RSAD2,SLC2A4,TIMP1
kaempferol		chemical toxicant	Activated	2.157	1.12E-03	BCL2,CD69,HMOX1,IL32,JUN,MMP2,MMP9,NOS2,PLAU,SELE	Akt,Ap1,CTNNB1,ESR1,HIF1A,JUN,Jnk,NFKB1,NFKBIA,NFkB (complex),Nfat (family),P38 MAPK,RELA,SP1,STAT3,kaempferol
methylmercury		chemical toxicant		1.147	1.15E-03	ANPEP,BAD,BAX,CD63,CDK6,COL1A1,COL3A1,DHCR24,HMOX1,IGFBP3,LTBR,MDM2,MTPN,PLS3,PROC,PTH1R,SPARC,STOM,TNFRSF1A	Ap1,CAT,CEBPB,EP300,ERK1/2,ESR1,IL6,JUN,MYC,NFKB1,NFKBIA,NFkB (complex),P38 MAPK,PARP1,RELA,SMAD3,SP1,STAT1,STAT3,TP53,methylmercury
CCL5		cytokine		-1.276	1.17E-03	ALCAM,CAPN2,CCL2,CCR1,CCRL2,CD163,DDAH1,F2R,FOS,MAPK1,MAPK3,MMP19,MMP9,NAMPT,OLR1,PNP,PTGDS,SQLE,STAT1,TLR4	Ap1,CCL3,CCL5,IFNG,IL4,IRF1,IRF8,IRF9,JUN,NFKB1,NFkB (complex),RELA,Ras,SP1,STAT1,STAT2,STAT3,STAT6
vitamin D		chemical drug		-0.302	1.18E-03	ADAMTS1,BAX,BCL2,CCL2,CCR10,CYR61,DEFB4A/DEFB4B,IFI27,INSR,MGP,NOS2,S100A8,S1PR2,SPP1,TLR4	Ap1,CDKN2A,CEBPB,EP300,ERK,ETS1,FOXO1,HDAC1,Insulin,JUN,NFkB (complex),PPARA,PPARG,RNA polymerase II,SP1,STAT3,TP53,vitamin D
CAT		enzyme	Activated	2.409	1.18E-03	ADM,BAX,CAV1,CCL2,COL1A1,GCLC,HMOX1,MMP9,NOS2,PMAIP1,TIMP1,TNC,VCAM1,VIM,XIAP	Akt,Ap1,CAT,CTNNB1,EGR1,FOS,HIF1A,JUN,MYC,NFKB1,NFKBIA,NFkB (complex),P38 MAPK,PPARG,RELA,SP1,SRC,STAT3,TNF
OLR1	-1.050	transmembrane receptor		-1.715	1.21E-03	CCL2,CD68,CYBA,FN1,ITGAM,MMP3,NOS3,OLR1,SPP1,TGFBR1,TGFBR2,TGFBR3,VCAM1	ADIPOQ,Ap1,JUN,LDL,LDLR,NFKB1,NFKBIA,NFkB (complex),OLR1,P38 MAPK,PPARA,RELA,SP1,SREBF1,STAT1,STAT3
HDAC4		transcription regulator		0.928	1.22E-03	ANGPTL4,C1QC,CAP2,CCNB1,CHN1,CNKSR2,CNTN1,CYFIP2,FOS,FST,KLF2,LDB2,MAPK1,MMP9,NOS2,NR4A1,PRKCB,SNAP25,SYN2,SYNGAP1,TAGLN,TERT,TP53BP1,TSPAN13,TSPAN7,VCAM1	Ap1,CTNNB1,EP300,ESR1,HDAC1,HDAC4,HIF1A,Hdac,Histone h3,Histone h4,JUN,MED1,NFKB1,NFkB (complex),Nfat (family),RELA,RNA polymerase II,SP1,VHL
NANOG		transcription regulator		0.470	1.22E-03	ABCB1,AMER1,CDK6,COL3A1,E2F1,FOS,FOSB,GATA4,GATA6,HOPX,HOXB3,HSPA1A/HSPA1B,IER5L,KLF4,LGALS1,MAP1B,MTF2,NRIP1,PAX6,PHACTR2,PRRC2C,RAPGEF5,SMARCC1,TBX3,TOB1,XIAP	NANOG,NFKB1,NFkB (complex),REL,RELA,STAT1,STAT3
PDX1		transcription regulator		0.308	1.22E-03	ACE2,AKR1B1,AKR7A2,ALB,ALDOB,ANXA2,CKB,COL1A1,COL3A1,CRELD2,CX3CL1,CXCR4,EFNA1,EPHB1,ERO1LB,F3,FGFR1,GALNT18,GRN,GUSB,ID1,ID3,IGFBP3,JUN,MAOB,NR5A2,NUPR1,PAPSS2,PHGDH,PMAIP1,PRSS23,RABGAP1L,RSAD2,SCG2,SLC6A6,SLIT3,SPP1,TFAM,TGFBR3	CEBPB,FOXA2,FOXO1,FOXO3,INS,Insulin,PDX1,PPARA,PPARG,RNA polymerase II,SP1,TP53
THRB		ligand-dependent nuclear receptor		-1.054	1.22E-03	ACOX1,AKT3,APOA1,ATP2A2,CCL17,CCL2,CCNB1,CDK6,CEBPA,CFD,DCN,DKK1,E2F1,FGFR1,FOS,FSTL1,FZD6,GSN,ID1,IL4,JUN,LPL,MAPK3,ME1,MMP2,NR1H3,NR4A1,NR5A2,PAM,POR,PPARG,PTGDS,SFRP1,SFRP2,SFRP4,SLC2A4,TGFBI,TREM1,WIF1	Ap1,CEBPA,CEBPB,CTNNB1,HTT,L-triiodothyronine,MED1,NFKB1,NFKBIA,NFkB (complex),PPARA,PPARG,RARA,REL,RELA,RXRA,SREBF1,STAT3,THRB
POU2F1	0.748	transcription regulator			1.23E-03	A2M,ATF2,ATM,ATP6V0C,CSF1R,DDIT4,ELK3,GAS6,GPX3,GSTM3,LPL,NDRG4,NOS2,NXN,OLR1,POU2F1,PTGDS,PTGES,PURB,REL,SELE,SEPP1,SERPING1,SLC7A11,SPP1,TIMP3,TLR4,VCAM1,VWF	BRCA1,ESR1,JUN,NFkB (complex),NR3C1,POU2F1,RELA,STAT1,STAT3,TP53
IGF2	-1.094	growth factor		-0.946	1.25E-03	ALAD,BMP2,CORO2B,CTGF,CTSV,CXCR4,EGR2,FN1,GAS1,GATA6,GRN,H19,HELLS,IGF1,IGF2,IGFBP3,IGFBP4,IGFBP5,IGFBP6,ITGA5,ITGB5,KLF9,MDM2,MMP3,NOS2,OGN,PDGFB,PIK3R1,PRDM16,PRIM1,SATB1,SEPP1,SLC2A4,SLC30A1,SPP1,TGFBI,XRN1	Akt,Ap1,CEBPA,CEBPB,CREB1,CTNNB1,ELK1,ESR1,GH1,HIF1A,IGF1,IGF2,INSR,Ins1,NFkB (complex),PPARA,PPARG,RELA,RXRA,SP1,STAT3,STAT5A,STAT5B,TP53
TRIM24		transcription regulator		-0.844	1.26E-03	AGRN,CNOT6,CSRP1,FBN1,GBP4,GLUL,HERC6,IFI44,IFIT2,IFIT3,IFNGR2,ISG15,ITIH2,KIAA0101,LGALS3BP,MYH10,OAS1,OASL,SHISA5,SOCS1,SOCS2,SPP1,STAT1,TGFBI,USP18	IRF8,IRF9,NFkB (complex),STAT1,STAT2,STAT3,TRIM24
SREBF1		transcription regulator		0.905	1.27E-03	ACADS,ACSS2,ADIPOQ,ATOX1,BAX,BCL2,CCL17,CEBPA,CFD,COL6A1,CYB5A,CYP51A1,DPY19L3,ELOVL6,ELOVL7,FAS,FN1,GPX3,HMGCR,HMGCS1,HMOX1,HSPA1A/HSPA1B,LPL,LSS,NOS2,NR1H3,PCK2,PCYT1A,PDPK1,PIK3R3,PLS3,PPARG,PTGDS,RETN,SCD,SORBS3,SQLE,STX1A,TF,UCP2	CEBPA,CEBPB,D-glucose,ESR1,FOXO1,Ins1,Insulin,JUN,NFkB (complex),PPARA,PPARD,PPARG,RELA,RXRA,SP1,SREBF1,fatty acid
CDK4		kinase		0.152	1.27E-03	AQP3,ARMCX1,BRCA1,BRWD1,C7,CASC5,CDCA7,CDCA8,CENPF,CENPN,CPNE3,DHFR,EIF5A2,ELN,GAS2L3,H2AFJ,HJURP,KIAA0101,KIAA1524,KIF11,KIF20B,KLHL24,MELK,MMP3,MTMR1,MYBL1,SATB1,SLC9B2,STOM,THNSL1,TMEM219,ZNF367,ZNF423	CCND1,CDK4,CDKN1A,E2F1,E2F4,HDAC1,NFkB (complex),RB1,SP1,TFDP1,TP53
thioctic acid		chemical drug		1.656	1.27E-03	BAX,BCL2,CCL2,FOS,HMOX1,IL18,JUN,LPL,MMP2,MMP9,NOS2,SELE,SLC7A11,TIMP2,UCP2,VCAM1	Akt,Ap1,CTNNB1,ESR1,HIF1A,JUN,Jnk,NFKB1,NFKBIA,NFkB (complex),Nfat (family),P38 MAPK,RELA,SP1,STAT3,thioctic acid
PDLIM2	-0.450	other		0.816	1.31E-03	BST1,CEMIP,CHPF,CRISPLD2,FHDC1,FSTL1,FXYD6,GHDC,IFI44,IFIT3,IGFBP3,LGALS3BP,MECOM,MME,MYL9,NR2F1,PDLIM2,PPP1R14A,SCARA3,SLC40A1,STAT1,STAT4,TAGLN,YPEL3	CREBBP,IRF3,IRF5,IRF8,NFkB (complex),PDLIM2,STAT1,TRIM24
IGF1R		transmembrane receptor	Inhibited	-2.702	1.33E-03	ACADS,ACTA2,ANXA3,ATM,ATP5D,BAX,BCL2,CAPG,CBFB,CD5L,CD68,CEBPA,COL18A1,COL1A1,COL3A1,COL4A1,COL4A2,CTNND1,DES,EDN1,FLNC,FOS,HTRA1,IFNGR2,IGF1,IGF2,IGFBP3,IGFBP4,IGFBP5,ITGAM,KRT19,NOS3,PDLIM2,PLAT,PLAU,PRKCDBP,RACGAP1,S100A4,SCARA5,SCG2,SDC4,SNCG,TGFBI,TIMP3,TJP1	APP,Ap1,CEBPA,CEBPB,CTNNB1,EGFR,ERBB2,ESR1,HIF1A,HRAS,IGF1R,Ins1,JUN,MYC,NFKBIA,NFkB (complex),PPARA,PPARG,SMAD3,SP1,SP3,STAT3,TP53,estrogen receptor
HDAC3		transcription regulator		0.077	1.34E-03	ALOX5,CCNB1,CD34,CD82,CDH2,COL1A2,E2F2,FOS,GDF11,JUP,MMP9,NOS3,SPP1,TAGLN,TNNI2,USP18,VIM	Ap1,CEBPA,ESR1,HDAC1,HDAC3,Hdac,Histone h3,Histone h4,JUN,MED1,NFkB (complex),PPARA,PPARG,RELA,RNA polymerase II,RXRA,SMAD3,SMAD4,SP1,STAT3,TGFB1,TP53,vorinostat
Y 27632		chemical drug	Activated	2.558	1.34E-03	ACTA2,BMP2,CCL2,CEBPA,CLDN5,CTGF,FOS,MMP2,MMP9,MYH11,PLAU,PPARG,SOX5,TAGLN,TJP1,VCAM1,VIM	Akt,Ap1,CTNNB1,Creb,EDN1,FOXO1,HIF1A,JUN,NFKBIA,NFkB (complex),P38 MAPK,RELA,RHOA,Rock,SMAD2,SMAD3,SOX9,SP1,STAT3,Y 27632,estrogen receptor
mir-143		microRNA		-1.242	1.35E-03	BCL2,COL3A1,DMP1,KRAS,MMP2,PDGFRA,TAGLN	Ap1,JUN,NFkB (complex),RELA,Ras,SP1,mir-143
leupeptin		chemical - protease inhibitor	Inhibited	-2.607	1.35E-03	APP,CAV1,CD151,CD9,FOXO1,GBA,IGF2	APP,Ap1,NFKBIA,NFkB (complex),STAT3,TP53,leupeptin
ciprofibrate		chemical drug		0.643	1.35E-03	ABCB1,ACAA1,ACOX1,ADAMTS1,ANXA2,BSG,CD63,COL4A2,CTSV,CXCL12,CYP1A2,CYP27A1,ETS2,FAH,FGB,GSTP1,IGF1,IL4,LGALS3BP,LPL,LY6D,MYB,NPC2,NR1H3,PDK4,PEX11A,PPARG,QPCT,RGN,SCD,SELENBP1,SLCO2A1,SLCO2B1,SQSTM1	Ap1,CEBPA,CEBPB,Ccl2,ESR1,ETS1,Ins1,MED1,N-cor,NFkB (complex),NR3C1,PPARA,PPARG,RELA,RNA polymerase II,RXRA,SP1,SREBF1,STAT1,STAT3,THRB,ciprofibrate,oleic acid
CD4		transmembrane receptor		0.942	1.36E-03	BAX,BCL2,CXCR6,F3,FAS,ID3,IL4,MME,NOS2,PDCD1,SHC1,TNFSF10	Ap1,CCR5,CD4,EGR1,IL2,JUN,NFkB (complex),NR3C1,P38 MAPK,PPARG,RB1,RELA,SIRT1,SP1,STAT1,STAT3,STAT5A,STAT5B,STAT6,cyclic AMP
TFDP1		transcription regulator	Activated	2.800	1.36E-03	APAF1,ATM,CASP7,CASP9,DHFR,E2F1,FGFR1,FGFR2,MYB,RBL1,STMN1,TCF3	CARM1,E2F1,E2F3,MDM2,MYC,RB1,RNA polymerase II,SP1,TFDP1,TP53,TP63,TP73
PPARD		ligand-dependent nuclear receptor	Inhibited	-2.342	1.36E-03	ACAA1,ACOX1,ACTA2,ALDH9A1,ANGPTL4,APOA1,APOE,AQP3,BCL2,C1QA,C1QB,C1QC,CD68,CLEC4F,FN1,GAS6,GPD2,LPIN2,LPL,LRP5,MDFI,MERTK,MMP9,MPEG1,NPY,PCSK6,PDK4,PDPK1,PNPLA2,PPARG,RBP1,SCD,SLC27A2,SLC2A4,STAT1,TMEM120A,TNFRSF11B,UCP2,VLDLR	Ap1,CEBPA,CEBPB,FOXO1,Insulin,JUN,NFkB (complex),PPARA,PPARD,PPARG,RELA,RXRA,SP1,SREBF1,STAT1,THRB,fatty acid,oleic acid
ARHGAP21		other		-0.535	1.37E-03	ARID5A,ATM,BATF,FGL2,IFIT3,IL18,MERTK,PLAT,RBL1,RILPL1,TCF4,TLR3,TNFSF8,TSC22D1
GPX1	-0.659	enzyme	Activated	2.076	1.37E-03	ACTA2,BCL2,CD14,COX4I2,CTGF,EMR1,FADD,FAS,GPX3,GPX4,MMP9,TNFRSF1A,TNFSF10,VCAM1	Ap1,FOS,FOXO1,GPX1,HIF1A,JUN,LEP,NFKB1,NFKBIA,NFkB (complex),RELA,SP1,STAT3,TP53,reactive oxygen species
TO-901317		chemical reagent		-0.783	1.39E-03	ACAA1,ACOX1,ADM,ALB,APOD,APOE,APP,ASS1,C3,CASP7,CCL2,CCNB1,CD5L,CFH,ELOVL5,ELOVL6,HMGN1,HP,HSD17B8,IGF1,IGFBP4,ITIH4,LIFR,LPL,LTC4S,MMP9,MPEG1,MRPS2,NOS2,NOS3,NR1D1,NR1H3,NR5A2,PFKL,PGLYRP1,POR,PPARG,PTGDS,SCD,SLC27A2,SLC2A4,SMAD3,TGM2,TIMP1,TIMP3,TKT,TLR4	Ap1,CEBPA,CEBPB,D-glucose,ESR1,FOXO1,NFkB (complex),Nr1h,PPARA,PPARG,RARA,RELA,RXRA,SP1,SREBF1,STAT1,THRB,TO-901317
RARB		ligand-dependent nuclear receptor		-1.424	1.40E-03	ADAM10,APOA1,CASP7,CDH5,DLG1,ETS1,FOLR2,GATA4,HOXA5,ID1,ID3,IGFBP3,ITGAV,SATB1,STAT1,STRA6,TCEA1,THBD,TJP1	Ap1,FOS,JUN,NFkB (complex),RARA,RARB,RELA,RXRA,SP1,STAT1,STAT3,alitretinoin,tretinoin
ATP-gamma-S		chemical reagent	Activated	2.190	1.40E-03	C3,CCL2,CCL22,CCR1,CCR7,CD109,CD69,CD83,CSF1,CSF1R,CXCR4,EPOR,FOXO3,IL7R,MMP19,MMP9,MPEG1,NRP1,SLC29A1	ATP-gamma-S,IFNG,IL10,IL12 (complex),IL2,IRF1,NFKB1,NFKBIA,NFkB (complex),NR3C1,PPARG,RELA,STAT1,STAT3,STAT5A,STAT6,TNF
MYOCD		transcription regulator		-1.031	1.41E-03	ACE2,ACTA2,ATP2A2,CNN1,COL1A1,COL1A2,COL3A1,DES,FOS,GATA4,GJA1,KCNMB1,LMOD1,LPP,MYH11,NFATC2,PTPRB,S100A4,TAGLN,VCAN	ELK1,FOS,MKL1,MKL2,MYOCD,RUNX2,SRF
GnRH-A		chemical reagent	Inhibited	-2.550	1.41E-03	ANXA5,CD68,EGR2,EPB41L4A,FOS,FOSB,FST,JUN,KLF4,NOS3,NR4A1,PRSS23,PTGDS,RRAD,SCN1B,SKIL,SNN,TMBIM1,TRPM7,UHMK1	Ap1,CREB1,ERK,FSH,GnRH-A,JUN,MAPK9,MYC,Mek,NFATC3,NFkB (complex),P38 MAPK,RELA,SMAD2,SMAD3,SP1,SRF,STAT1,STAT3
ETS1	0.856	transcription regulator		0.157	1.44E-03	ABCB1,ANPEP,B4GALT5,BAX,BRCA1,CAV1,CCL2,CD14,CDH5,COL1A2,CRTAM,CSF1R,CTGF,ETS1,ETS2,FN1,HMOX1,HSPA1A/HSPA1B,IGF2BP3,IKZF2,IL12B,IL4,ITGB3,ITK,MDM2,MGAT5,MMP2,MMP3,MMP7,MMP9,MSR1,MYB,NOS3,NPR1,PARP1,PLAU,PRF1,PVR,SEC23IP,SP1,SPP1,TBXAS1,TGFBR2,THY1	CREBBP,E2F1,EP300,ESR1,ETS1,FN1,HDAC1,HDAC2,IL10,MYC,NFKB1,NFKBIA,NFkB (complex),PPARG,RELA,SP1,SP3,STAT3,TP53,TP63,TP73
APC	0.481	enzyme		-0.224	1.48E-03	AXIN2,CDH2,CHGA,CXCL12,EDN1,FAM126A,ID1,ID3,IGF1,IGFBP5,KLF4,LPL,MMP3,MMP7,MXD1,NOS2,ODC1,PDK4,PRKCB,PTGS1,SNAI2,SPP1,TIMP1,TJP1,TNFRSF11B	APC,CTNNB1,JUN,MTOR,NFKB1,NR3C1,RUNX2,SMAD3,STAT1,STAT3,TCF,TCF4,TP53
eplerenone		chemical drug		1.166	1.50E-03	ADIPOQ,CD68,CTGF,CYBA,EDN1,FN1,MMP2,NOS3,PPARG,SPP1,VCAM1	CEBPB,CREBBP,IL1B,IL6,NFKB1,NFKBIA,NFYC,NFkB (complex),NR3C1,NR3C2,PPARG,RELA,STAT3,TNF,aldosterone,eplerenone
ABCB4		transporter	Activated	2.638	1.50E-03	ACTA2,COL1A1,COL1A2,COL4A1,CTGF,MMP2,NR5A2,PDGFRB,SPARC,SPP1,TIMP1	ABCB4,E2F1,JUN,NFkB (complex),TP53,TP63,doxorubicin
HES1		transcription regulator		1.240	1.50E-03	BCL2,CEBPA,CFD,CHGA,E2F1,GAA,MDM2,NEU1,PAX5,PAX6,PPARG,PTGDS,SPP1,TAGLN,TPH1	AKT1,CREBBP,CTNNB1,E2F1,EP300,ESR1,ETS1,HDAC6,HES1,MYC,MYOCD,NFkB (complex),NOTCH1,PARP1,PPARG,RELA,RUNX2,SMAD3,SP1,TP53,TP63,TP73,VHL
IL1R1	-0.431	transmembrane receptor	Inhibited	-2.535	1.50E-03	ABCC3,ACTA2,FAM89B,FOS,IGF1,IL18,LBP,LIFR,MMP2,MMP9,MYH11,NOS2,SELE,TIMP1,TRAF1	Ap1,ESR1,IL1A,IL1B,IL1R1,JUN,MAPK14,MYD88,NFKB1,NFKBIA,NFkB (complex),Nfat (family),RELA,STAT1,STAT3
benzyl isothiocyanate		chemical - endogenous non-mammalian		0.761	1.58E-03	BAX,BCL2,FOS,GSTP1,MMP2,NOS2,SELE,VCAM1	Ap1,BCL2,Creb,FOS,JUN,MAPK8,NFKB1,NFKBIA,NFkB (complex),P38 MAPK,REL,RELA,SP1,STAT3,benzyl isothiocyanate
NPC2	-0.452	other			1.58E-03	BMP2,PPARG,PTGDS,PTGES,PTGS1,STAT1,STAT4,TLR4	CEBPB,HIF1A,IFNG,IL6,IRF1,JUN,NFKB1,NFkB (complex),NPC2,RELA,STAT1,STAT3,prostaglandin E2
ARHGDIG		other	Activated	2.121	1.58E-03	ALCAM,ANXA1,COL5A2,EDN1,JUP,KANK1,PALLD,PLCD1
GLIS2	-0.591	transcription regulator	Activated	2.000	1.58E-03	C3,COL1A1,CTGF,MGP,MMP14,SNAI2,SPARC,VIM	CTNNB1,GLIS2,JUN,RUNX2,SMAD3,TCF,TCF4
ATP7B		transporter		0.905	1.59E-03	APP,CENPQ,CP,CYP51A1,ELOVL6,H19,HMGCR,HMGCS1,LSS,SHCBP1,SMC2,SMC4,SQLE
ANGPT1		growth factor		0.670	1.59E-03	ALCAM,BAX,BCL2,BMI1,CCL2,CDH5,COL3A1,DLL4,IL1R1,NOS3,SELE,TEK,VCAM1	ANGPT1,ANGPT2,Akt,Ap1,CEBPB,CTNNB1,FOXO1,HIF1A,IL6,JUN,NFKB1,NFKBIA,NFkB (complex),P38 MAPK,PPARG,RELA,RHOA,SP1,STAT3,estrogen receptor
PRNP		other		-0.958	1.59E-03	APOE,APP,BAX,BCL2,CSGALNACT1,EPS8,HSP90B1,HSPA1A/HSPA1B,HSPB1,LAMP2,MDM2,NOS2,SNAP25	APP,Ap1,CTNNB1,E2F1,ESR1,HIF1A,IGF1,ITGB1,MYC,NFKB1,NFKBIA,NFkB (complex),PRNP,REL,RELA,SP1,STAT1,STAT3,TP53,TP63,TP73
SQSTM1	-0.411	transcription regulator		-1.156	1.59E-03	ARID5A,ATM,EDN1,FGL2,IL12B,JUN,MAP1LC3A,NOS2,PLAT,PLK2,RILPL1,RSAD2,TSC22D1	Ap1,FOS,JUN,Jnk,MAPK8,NFKB1,NFKBIA,NFkB (complex),P38 MAPK,REL,RELA,SP1,SQSTM1,STAT3
capsaicin		chemical drug		0.355	1.60E-03	ABCC3,BCL2,CYP3A4,FOS,HMOX1,IGF1,KITLG,MMP14,MMP2,MMP9,NOS2,NOS3,PPARG,RXRA,TCF4,TNFRSF11B	Akt,Ap1,CEBPB,CTNNB1,ESR1,HIF1A,IL6,JUN,NFKB1,NFKBIA,NFkB (complex),PPARG,RELA,STAT1,STAT3,TNF,capsaicin,estrogen receptor,melatonin,prostaglandin E2
caffeine		chemical drug		-1.889	1.60E-03	ACP5,BCL2,CAV1,CEBPA,CTGF,CTSK,CYP1A2,F3,FAM89B,FOS,FOSB,HSD11B2,NR4A1,NTRK2,PPARG,SMAD2	Ap1,CEBPB,ERK,ESR1,FOXO1,IGF1,Insulin,JUN,NFKB1,NFkB (complex),P38 MAPK,PPARA,PPARG,RELA,SP1,STAT3,TP53,caffeine,palmitic acid
FOSB	-1.217	transcription regulator		1.561	1.60E-03	CCR4,CEBPA,FOLR2,FOS,FOSB,MMP2,PPARG,RABEP2,SMAD3,TIMP1	Ap1,CEBPA,CEBPB,CREBBP,ESR1,FOSB,JUN,NFYC,NFkB (complex),NR3C1,NR3C2,Nfat (family),RELA,RNA polymerase II,TP53,aldosterone
UTP		chemical - endogenous mammalian		-1.914	1.60E-03	CCL2,CD14,CDH2,F3,FLNA,NOS2,SPP1,TLR4,VCAM1,VTN	Ap1,ESR1,JUN,Jnk,LEP,Mapk,NFKB1,NFkB (complex),NOS3,Nfat (family),RELA,SP1,STAT1,STAT3,UTP
ADAMTS12		peptidase	Activated	3.138	1.60E-03	CHI3L1,CLEC4E,IL33,IRG1,LGALS1,MGP,MMP3,S100A8,S100A9,TAGLN
SPRY4		other		0.927	1.62E-03	CNN1,ETV5,ISG15,TAGLN
8-epi-prostaglandin F2alpha		chemical - endogenous non-mammalian		0.762	1.62E-03	MMP2,MMP9,OLR1,PTH1R	8-epi-prostaglandin F2alpha,Ap1,CTNNB1,Creb,EDN1,HIF1A,JUN,LDL,MMP9,NFKB1,NFkB (complex),RELA,SP1,STAT1
apamin		chemical toxicant		0.000	1.62E-03	FOS,JUN,NOS3,VCAM1	Ap1,IL1,JUN,NFKB1,NFKBIA,NFkB (complex),RELA,apamin,nitric oxide
zVAD		chemical - protease inhibitor		-0.728	1.62E-03	NR4A1,SPHK1,TOP1,XIAP	NFKB1,NFKBIA,NFkB (complex),REL,RELA,STAT3,zVAD
PSMD4		other		-1.000	1.62E-03	A2M,CD14,CD69,MARCO	IL3,NFKB1,NFKBIA,NFkB (complex),PSMD4,REL,RELA,STAT3,STAT5A,STAT6
enzastaurin		chemical drug		-1.969	1.62E-03	CLDN3,CLDN5,PRKCB,TJP1
norethindrone acetate		chemical drug			1.62E-03	F2,F3,PLAT,TFPI
hesperidin		chemical drug			1.62E-03	BAX,HMOX1,NOS2,NR3C1	Akt,Ap1,CTNNB1,ESR1,HIF1A,JUN,Mapk,NFKB1,NFKBIA,NFkB (complex),Nfat (family),P38 MAPK,RELA,SP1,STAT3,hesperidin
TFDP2	0.875	transcription regulator			1.62E-03	AURKB,DHFR,SMC1A,STAG3	CARM1,E2F3,E2F4,RB1,TFDP2,TP53
miR-146a-5p (and other miRNAs w/seed GAGAACU)		mature microRNA		1.713	1.63E-03	ATOH8,BRCA1,CCL2,CD1D,CFH,COL13A1,CXCR4,DMBT1,FADD,IL1R1,IL36RN,IRF5,LBP,MCM10,NOS2,PDIK1L,PEX11G,PGLYRP1,PLEKHA4,S100A12,STAT1,TLR4	Ap1,CEBPB,ERK,HIF1A,IL6,JUN,Jnk,NFKB1,NFkB (complex),P38 MAPK,RELA,SP1,STAT3,miR-146a-5p (and other miRNAs w/seed GAGAACU),prostaglandin E2
TAC1		other	Inhibited	-2.217	1.63E-03	BAX,CCL2,CLEC11A,CXCR4,CYR61,FCER1A,FOS,FOSB,HMOX1,IL1RN,IL4,KITLG,LDB2,MAFB,MME,NOS2,PLAT,PRF1,SELE,SOX13,TNFRSF11B,VTN	Ap1,IL1,IL1A,JUN,LEP,NFKB1,NFKBIA,NFkB (complex),REL,RELA,SP1,STAT3,TAC1
Salmonella enterica serotype abortus equi lipopolysaccharide		chemical toxicant		0.276	1.64E-03	ABL2,ARL5B,CCR7,CCRL2,CFB,DTNBP1,EBI3,EDN1,EGR3,ELOVL7,EPM2AIP1,ETS2,F3,FERMT2,GEM,IFIT2,IL12B,IL18,IL32,IL7R,ISG15,KANK1,LAMP3,MBNL1,OASL,OSGIN1,PLAU,PMAIP1,PRRC2C,RGS1,RIN2,SFMBT2,SLAMF7,TFPI2,TMPO,TRAF1,WNT5A,ZBTB10	Ap1,CEBPB,FOS,IL6,JUN,NFKB1,NFKBIA,NFkB (complex),P38 MAPK,PPARG,RELA,SP1,STAT3,Salmonella enterica serotype abortus equi lipopolysaccharide,TNF
pitavastatin		chemical drug		1.584	1.65E-03	ACOX1,APOA1,CYP51A1,HMGCR,HMGCS1,LSS,NOS3,SLC27A2,SQLE	Ap1,CEBPA,NFkB (complex),PPARA,PPARG,RELA,RXRA,SREBF1,THRB,pitavastatin
DPP4		peptidase		1.348	1.65E-03	CCNB1,IL1RN,MMP14,MMP2,PLAU,SLC2A4,TIMP1,TIMP2,TOP2A	Ap1,CTNNB1,Collagen type I,DPP4,ERK,FN1,HIF1A,ITGB1,JUN,NFKB1,NFKBIA,NFkB (complex),P38 MAPK,RELA,RUNX2,SMAD2,SP1,STAT1,STAT3
FGF4		growth factor		0.570	1.65E-03	DNMT1,FOS,FOXO1,FOXO3,HMGCR,HMGCS1,MMP14,SCD,SOX17	Ap1,CTNNB1,EGR1,ERK,FGF2,FGF4,JUN,Jnk,NFkB (complex),RELA,SP1,STAT3
GABA		chemical - endogenous mammalian		-0.552	1.65E-03	ADIPOQ,FN1,FOS,IL4,MMP2,MMP3,MMP7,MMP9,NTRK2	Akt,Ap1,CEBPB,CTNNB1,EGFR,EGR1,ERK1/2,ESR1,FOXO1,GABA,Growth hormone,HIF1A,Insulin,MYC,NFkB (complex),PPARA,PPARG,RELA,SMAD3,SP1,SP3,STAT3,STAT5A,TP53
PGF		growth factor		-1.497	1.65E-03	ALOX5,ANGPTL4,CCL2,CXCR4,DCN,EDN1,ETS2,FST,MMP9	Ap1,CTNNB1,EDN1,ERK1/2,FOXO1,HIF1A,JUN,Jnk,MYC,NFkB (complex),NOTCH1,PGF,RELA,SMAD3,SP1,STAT3,TP53,VEGFA,Vegf
H2AFX		transcription regulator			1.65E-03	EPDR1,EPM2AIP1,GATA4,PTN,SFRP2,SFRP4,SLC7A11,TIMP3,TP53BP1
SOX3		transcription regulator		1.091	1.67E-03	ACVR1,ANKRD17,BMPER,EFEMP1,EPHA2,FARP1,FOXF1,GBP4,IRX3,NRP1,NUDT21,PDGFRA,PECAM1,SMAD1,SOX17,TEAD1,TWSG1,USP18,WLS,WNT5A,ZBTB16
GATA2	-1.525	transcription regulator		0.316	1.67E-03	ANGPTL4,CD34,CDH5,CEBPA,CES1,CSF1R,E2F2,EDN1,EMCN,ETS1,IKZF1,KDR,KLF2,MMP2,MPO,NOS3,PBX1,PECAM1,PPARG,PPP1R13L,VCAM1	Akt,Ap1,CTNNB1,FOS,GATA2,HIF1A,JUN,NFKB1,NFkB (complex),REL,RELA,SP1,STAT1,STAT3
imatinib		chemical drug		0.054	1.67E-03	APP,BCL2,BMP2,BRCA1,CEBPA,COL1A1,COL3A1,CXCL12,CXCR4,DAB2,FN1,HMOX1,ITGAM,KDR,MDM2,MME,SMPD1,SOCS2,TCF3,TERT,XIAP	Akt,Ap1,CEBPB,CTNNB1,HIF1A,IL6,JUN,Jnk,NFKB1,NFKBIA,NFkB (complex),P38 MAPK,RELA,SP1,STAT3,imatinib
EHF		transcription regulator	Inhibited	-2.065	1.67E-03	ALOX5,ANGPTL4,ANPEP,E2F1,GLB1,HMOX1,IL1RN,KDR,KLK7,PLAT,RBPJ,S100A12,S100A8,S100A9,TCF4,TFPI,THBD,THY1,TIMP1,TNC,VNN1
calphostin C		chemical - kinase inhibitor		0.934	1.69E-03	ABCB1,ACTA2,BCL2,CCL2,ETS1,FN1,FOS,HSP90B1,LPL,MAOB,MMP9,MSR1,NOS2,P4HB,PDIA4,PLAU,PPARG,S100A8	Ap1,ESR1,FOS,JUN,MAPK14,MAPK8,NFKBIA,NFkB (complex),Nfat (family),PRKCA,Pkc(s),RELA,STAT3,TP53,calphostin C
lomustine		chemical drug	Inhibited	-2.828	1.69E-03	A2M,ANXA1,ANXA2,C4A/C4B,CD14,CP,EMP3,FBLIM1,FGB,GPNMB,GSTM3,ITGB4,LAMC2,S100A10,S100A11,SPP1,TIMP1,VIM
SOX1		transcription regulator		1.342	1.69E-03	ACVR1,ANKRD17,BMPER,EFEMP1,EPHA2,FARP1,FOXF1,GBP4,IRX3,NRP1,NUDT21,PDGFRA,PECAM1,SMAD1,SOX17,TEAD1,TWSG1,USP18,WLS,WNT5A
vatalanib		chemical drug		1.664	1.72E-03	ACTA2,BCL2,COL1A1,MMP9,PECAM1,TIMP1	AKT1,Akt,Ap1,CTNNB1,ERK1/2,ESR1,HIF1A,JUN,MYC,NFkB (complex),Pdgf (complex),RELA,SMAD3,SP1,TP53,vatalanib
ALOX12		enzyme		0.946	1.72E-03	FN1,IL12B,JUN,NOS3,PDGFRA,TGFBR2	ALOX12,Ap1,ERK1/2,ESR1,HIF1A,JUN,LDL,MYC,NFkB (complex),Nfat (family),P38 MAPK,PI3K (complex),RELA,SMAD3,SP1,STAT1,STAT3,TP53
Fe2+		chemical - endogenous mammalian		0.816	1.72E-03	APP,GCLC,HMGCR,HMOX1,TF,TLR4	AKT1,Ap1,CTNNB1,ESR1,Fe2+,HIF1A,IGF1,IRF1,JUN,LDL,NFATC2,NFkB (complex),PI3K (complex),RELA,SP1,STAT1,STAT3,TLR4,TP53
enterolactone		chemical - endogenous non-mammalian		0.640	1.72E-03	ESR2,IL1RN,KDR,MKI67,SPARC,SPP1
miR-130a-3p (and other miRNAs w/seed AGUGCAA)		mature microRNA		0.564	1.72E-03	ATG2B,CSF1,DICER1,HOXA5,MAFB,MEOX2
naringin		chemical - endogenous non-mammalian		0.277	1.72E-03	BAX,BCL2,CCL2,HMOX1,MMP9,TNFRSF11B	Ap1,CEBPB,ERK,ESR1,ESR2,IL6,JUN,Mapk,NFKB1,NFkB (complex),P38 MAPK,RELA,SP1,STAT3,TP53,naringin
KT5823		chemical - kinase inhibitor		0.248	1.72E-03	EDN1,FOS,IL4,ITGAM,NOS2,S100A10	ADM,Ap1,ERK1/2,IKBKB,JUN,KT5823,MYC,NFKB1,NFKBIA,NFkB (complex),P38 MAPK,RELA,Ras,SMAD3,SP1,STAT3,TP53
Agtr1b		G-protein coupled receptor		0.068	1.72E-03	CTGF,F3,FOS,NOS2,SLC2A4,VCAM1	Agtr1b,Ap1,EGR1,ERK,ESR1,FOS,HIF1A,JUN,MAPK1,MYC,Mapk,NFKB1,NFKBIA,NFkB (complex),REL,RELA,SP1,SRC,STAT1,STAT3
PDGFRB	-0.687	kinase		-0.168	1.72E-03	ACTA2,DAB2,MYH11,PDGFRB,RGS5,SMAD1	AKT1,Ap1,CTNNB1,EGR1,ESR1,FOSL1,IL1R1,NFKB1,NFkB (complex),PDGF BB,PDGFB,PDGFRB,RELA,SF1,SP1,SRF,STAT3,TP53
RASGRF1		other		-1.546	1.72E-03	FOS,IGF1,KRAS,MMP3,MMP9,RRAS	Ap1,CTNNB1,ERK,FOS,JUN,MAPK8,NFKB1,NFKBIA,NFkB (complex),RASGRF1,RELA,Ras,Ras homolog,SP1,SRF,STAT3
ulipristal acetate		chemical drug	Activated	2.000	1.72E-03	ADM,BCL2,GPR182,KDR,VEGFB,XIAP	CEBPB,ESR1,ESR2,NFkB (complex),NR3C1,progesterone,ulipristal acetate
Collagen Alpha1		group	Inhibited	-2.199	1.72E-03	CDH2,COL1A1,MMP2,MMP9,PLAU,TIMP2	Ap1,CTNNB1,Collagen Alpha1,Creb,JUN,Jnk,MMP9,NFKB1,NFkB (complex),P38 MAPK,RAC1,REL,RELA,SP1,STAT1,STAT3
CpG oligonucleotide		chemical drug	Inhibited	-2.176	1.74E-03	AICDA,BAX,BCL2,C2,CCR1,CD14,CD63,CD83,CLEC4E,DICER1,DLL4,ETS2,FAS,FCGRT,GPR84,IFI27,IL12B,IL18,IL33,IL4,MARCO,MSR1,NOS2,OLR1,PLAGL2,RASSF4,SDC1,SLC40A1,TNFRSF17,TNFSF10	Ap1,CEBPB,CpG oligonucleotide,IFNG,IL10,IL6,IRF1,IRF8,IRF9,MYD88,NFKB1,NFKBIA,NFkB (complex),RELA,SPI1,STAT1,STAT3
tunicamycin		chemical - endogenous non-mammalian		-0.075	1.75E-03	ABCB1,ACOX1,ADAM10,ATP2A2,AXL,CLDN5,COL1A1,CYP1A2,DDIT4,DNAJB9,DNAJC3,EDEM1,ERO1LB,ETS1,GPT2,HMOX1,HSP90B1,KLF4,LMAN1,LMAN2,MANF,MMP9,PMAIP1,S100A4,SEC61A1,SLC7A11,TJP1,VCAM1,VIM,WFS1,XBP1,XIAP	ATF6,Akt,Ap1,CTNNB1,FOS,HIF1A,JUN,NFKBIA,NFkB (complex),RELA,RUNX2,SMAD3,SP1,TCF,TCF4,XBP1,tunicamycin
CDK9		kinase		-1.400	1.76E-03	COL1A1,CXCR4,FGG,FOS,GATA2,HLA-DQA1,HSPA1A/HSPA1B,MMP9,ODC1,PDK4,PPARG,RAD1,TERT,VIM	Ap1,CDK9,CTNNB1,Creb,E2F1,E2F4,ESR1,HDAC1,Histone h3,MMP9,MYC,NFKB1,NFkB (complex),RB1,RELA,RNA polymerase II,SP1,TFDP1,TP53,TP63,TP73
FOLR1		transporter			1.79E-03	ABCE1,ACVR1,ADA,AOC3,ASPA,ATR,B3GNT3,BASP1,CAV1,CD9,DNASE2,GBA,LAMB2,LSP1,MDK,MPP6,OSBPL1A,S100A4,SHCBP1,SIX5,SLC3A2,SMC2,STXBP2,TTC3
IgG		complex		0.045	1.82E-03	ADM,AOC1,APOE,ATP6V0D1,C3,CCL2,CD9,CLDN5,COL3A1,CSF1,CTSC,CYP27A1,EDN1,FCGR1A,FN1,FST,GPR56,HSPB1,IL12B,IL1RN,IL4,ISG15,ITGB8,KLK7,LGALS1,LY9,PLS3,RND3,SLAMF7,TNC,TNFRSF13C,TNFRSF17,TOB1,TUBB2A,VCAM1	Ap1,CEBPB,IL2,IL6,IgG,JUN,NFKB1,NFKBIA,NFkB (complex),NR3C1,P38 MAPK,REL,RELA,SP1,STAT1,STAT3,STAT5A,STAT6
PTGS2		enzyme		-0.493	1.85E-03	ANXA1,ANXA2,AQP1,BAX,BCL2,BRCA1,CCL2,CCR7,CD68,CHGA,CTSK,CXCL12,CXCR4,FN1,FOS,GATA4,IGF1,IGFBP3,ITGB4,KDR,MKI67,MMP14,MMP2,MMP7,MMP9,MSR1,NOS2,NOS3,PTGS1,PTMA,TEK,TNFSF10,TRAF1	Akt,Ap1,CEBPB,CTNNB1,HIF1A,IL1B,IL6,JUN,NFKB1,NFKBIA,NFkB (complex),PPARG,PTGS2,RELA,SP1,STAT3,indomethacin,prostaglandin E2
STAT5A		transcription regulator		-0.086	1.90E-03	A2M,ADIPOQ,ATM,BAX,BCL2,BCL6,CASP9,CDK6,CEBPA,CXCR3,EPAS1,EPOR,ESR2,FAS,FOS,FOSB,GADD45G,GZMM,ID1,IGF1,IL4,IL7R,KLRC1,LTBR,MDM2,NOL3,PPARG,PRF1,SETBP1,SOCS1,SOCS2,SP1,TGFBR2,TNFRSF1A,TNFRSF4,TRAF1,TROVE2,XIAP,YWHAG	Ap1,CEBPB,FOXA2,IL2,IL6,IRF8,IRF9,NFKB1,NFKBIA,NFkB (complex),NR3C1,PPARG,RELA,STAT1,STAT2,STAT3,STAT5A,STAT5B,STAT6,TCF3,TNF
mycophenolic acid		chemical drug		-0.538	1.93E-03	ACTA2,ADM,AKAP12,ANPEP,CCL2,CD63,CDK6,CTGF,CXCL6,CXCR4,CYR61,EDN1,ETS1,FN1,ID3,KRT19,MME,MYBL1,NPY,OLR1,SLC30A1,USP53	ALB,Ap1,CTNNB1,EDN1,HIF1A,JUN,NFKB1,NFKBIA,NFkB (complex),P38 MAPK,RAC1,REL,RELA,SP1,SQSTM1,STAT3,mycophenolic acid
topotecan		chemical drug		-1.474	1.96E-03	AKAP12,BCL3,BUB1,C3,C4A/C4B,CCNB1,CD83,CHD1,CTSW,CYB5A,DCK,EGR3,EPOR,FAS,FOSB,FUBP1,GPX1,HLA-DQA1,HMMR,HSPA1A/HSPA1B,JMJD1C,KCNMA1,MDM2,MED13L,MSH2,MYB,NFATC4,NINJ1,NOS2,NUP153,OSBPL8,PARD3B,PLK2,PMAIP1,PNP,PTPRM,TOP2A,TST,USP1,VPS13B	Akt,Ap1,CTNNB1,E2F1,HIF1A,MYC,NFkB (complex),RELA,SP1,TP53,TP63,TP73,topotecan
Mir218		microRNA		1.095	1.96E-03	CXCR4,LEF1,SFRP2,SPP1,TOB1
SDC2	-0.800	other		0.277	1.96E-03	ACTA2,MMP7,TGFBR1,TGFBR2,TGFBR3	JUN,NFkB (complex),SDC2,SMAD3,SMAD4,TGFB1,TP53
miR-150-5p (and other miRNAs w/seed CUCCCAA)		mature microRNA		-0.596	1.96E-03	AICDA,CSF1R,EGR2,MYB,PDGFB
FOXF1	-0.505	transcription regulator		-0.854	1.96E-03	ITGA5,ITGB3,PDGFRA,VCAM1,WNT5A
APOC3		transporter		-1.000	1.96E-03	ADIPOQ,APOA1,CCL2,NOS2,VCAM1	APOC3,Ap1,ERK1/2,JUN,LPL,MYC,NFKBIA,NFkB (complex),NOS3,P38 MAPK,PRKCA,RELA,SMAD3,SP1,STAT1,STAT3,TP53
pepstatin		chemical - protease inhibitor		-1.387	1.96E-03	BMP2,CAV1,CD151,CD9,TNFRSF11B
MIR320		group			1.96E-03	EDN1,EMILIN2,ETS2,FN1,MMP9
allyl isothiocyanate		chemical toxicant			1.96E-03	BAX,FOS,HMOX1,MMP2,MMP9	ADM,Ap1,BCL2,Creb,ERK1/2,FOS,JUN,MAPK8,MYC,NFKBIA,NFkB (complex),Pkc(s),RELA,SMAD3,SP1,TP53,allyl isothiocyanate
ursodeoxycholic acid		chemical - endogenous mammalian		-1.490	1.98E-03	ABCB1,ABCC3,BAX,COL1A1,COL1A2,COL4A1,CTGF,CYP27A1,CYP3A4,DLC1,E2F1,GCLC,PDGFRB,SPARC,SPP1,TIMP1	Ap1,E2F1,ERK1/2,FOXA2,JUN,MYC,NCOR2,NFKB1,NFKBIA,NFkB (complex),NR1I2,RELA,SMAD3,SP1,STAT3,TP53,TP63,TP73,nitric oxide,ursodeoxycholic acid
diphenyleneiodonium		chemical reagent	Activated	3.084	1.98E-03	ACTA2,BMP2,CCL2,COL1A1,EPAS1,F3,FN1,FOS,GCLC,HMOX1,IL18,MMP9,PDE5A,SELE,TIMP1,UCP2	Ap1,ESR1,IL1B,JUN,Jnk,NFKB1,NFKBIA,NFkB (complex),Nfat (family),P38 MAPK,RELA,SP1,STAT3,diphenyleneiodonium
CYP1A1		enzyme		0.000	2.00E-03	ACOT11,ANXA3,ANXA4,CACHD1,COX6B1,CTTN,GPC1,GSTM3,IGF1,KIF2A,KITLG,KRT19,LMNA,MARCO,ODC1,PTP4A3,QKI,RACGAP1,SDC1,SMTN,SOCS2,TMPO,TSC22D1,VLDLR,WEE1	CYP1A1,ESR1,NFkB (complex),RELA,SP1,TP53,beta-estradiol
homocysteine		chemical - endogenous mammalian		-0.911	2.02E-03	ANXA2,APOA1,CCL2,CLDN5,CXCL12,DDAH2,F3,HMGCR,HMOX1,ID1,ITGAM,LPL,MMP2,OLR1,PMAIP1,RETN,SNAI2,TIMP1,VCAM1,XBP1	Akt,Ap1,CTNNB1,EGR1,ESR1,HIF1A,JUN,NFkB (complex),Nfat (family),Nr1h,P38 MAPK,RELA,SMAD3,SP1,SREBF1,STAT3,TP53,cholesterol,homocysteine
infliximab		biologic drug		1.315	2.03E-03	BATF,BMP2,CCL17,DDIT4,EDN1,EED,GNLY,GZMB,LAG3,NAMPT,PRF1,PTGES,SLC27A2,TGM3,TNFRSF4,TRAF1,WEE1	ATF4,E2F1,EGR1,FOXO1,PPARG,SIRT1,infliximab
HOXC8		transcription regulator		0.777	2.03E-03	APP,ASS1,CNN1,GAS1,HES2,KRT19,PLAGL1,PMP22,SERPINF1,SPP1,TAGLN
CGA		other		-0.216	2.03E-03	ADAMTS1,BAX,CLDN5,CTSV,MMP14,MMP2,PARM1,SFRP4,TIMP2,TIMP3,XIAP	AR,CGA,CREB1,JUN,Lh,NFKB1,NFKBIA,NFkB (complex),PRL,RELA,SP1,STAT1,STAT3,TP53
4-methylnitrosoamino-1-(3-pyridinyl)-1-butanone		chemical toxicant		-0.715	2.03E-03	ALOX5,ANXA1,APOA1,BCL2,DNMT1,FOS,HP,JUN,SPP1,TF,TKT	4-methylnitrosoamino-1-(3-pyridinyl)-1-butanone,Ap1,EP300,ERK1/2,ESR1,FOS,HIF1A,JUN,MAPK1,MYC,Mapk,NFKB1,NFkB (complex),RB1,RELA,SMAD3,SP1,STAT1,STAT3,TP53
ELANE	-1.429	peptidase		-0.785	2.03E-03	AZU1,CD14,CTSB,DEFB4A/DEFB4B,ELANE,ELN,FOS,MMP2,MMP7,MMP9,TLR4	Ap1,CEBPB,ELANE,IL1,IL1B,IL6,NFKB1,NFKBIA,NFkB (complex),PPARG,REL,RELA,STAT3,TNF
S100A4	-0.723	other		-1.673	2.03E-03	BAX,EFNA1,FN1,MDM2,MMP14,MMP2,MMP9,PLAU,TIMP1,TIMP2,VCAM1	Ap1,BCL2,CTNNB1,Creb,FOXO1,GLI1,JUN,NFKB1,NFKBIA,NFkB (complex),RELA,RHOA,S100A4,SP1,SPP1,STAT3,TP53,estrogen receptor
CCR2		G-protein coupled receptor		-0.561	2.05E-03	ADIPOQ,APP,CCL17,CCL2,CCL22,CCR1,CX3CL1,CXCL12,CXCL6,FN1,IGF1,IL18,IL4,MMP2,MMP9,TIMP1,TIMP2,TXLNA	CCR2,CTNNB1,Creb,ERK1/2,IFNG,IL4,IRF1,JUN,MMP9,MYC,NFKB1,NFKBIA,NFkB (complex),PPARG,RELA,SMAD3,STAT1,STAT3,STAT6,TNF,TP53
N-cor		group		0.000	2.06E-03	ADIPOQ,AXIN2,CCR1,GSTP1,IGF1,IGFBP3,MMP9,OLR1,PLIN1,REST,SCD,SLC2A4,USP18	Ap1,CEBPA,CEBPB,ESR1,ESR2,HDAC1,Hdac,Histone h4,MED1,N-cor,NFKBIA,NFkB (complex),NR3C1,PPARA,PPARG,RELA,RXRA,SREBF1,STAT3,THRB,TNF,progesterone
NR1I2		ligand-dependent nuclear receptor		-0.410	2.09E-03	ABCB1,ABCC3,ACOX1,AHCY,ALDH1A1,CEBPA,CES1,CES2,CYP1A2,CYP3A4,E2F1,ELOVL6,GLUL,GSTM3,GSTP1,GUSB,HMGCS1,IGF1,JUN,MGP,MGST1,MYB,PAPSS2,PDIA4,POR,PPARG,S100A8,SCD,SLCO1A2,TCN2,TF,TGM2,TNFRSF11B	Ap1,CTNNB1,ESR1,ESR2,FOXA1,FOXA2,NCOR2,NFKBIA,NFkB (complex),NR1I2,NR3C1,PPARG,RELA,RXRA,SP1,STAT3,STAT5B,TNF,TP53,beta-estradiol,dexamethasone
SOD2		enzyme		1.572	2.09E-03	ACP5,BCL2,CCNB1,COLEC12,GSN,HMOX1,KLK12,MGAT1,MLXIP,MMP2,MMP3,MMP7,MMP9,NOS3,ODC1,PLAGL1,SHISA4,SLC19A2,SMPD1,SORT1,SPEG,STAB2,YWHAZ,ZNF358	Ap1,ESR1,JUN,Mapk,NFKB1,NFkB (complex),Nfat (family),P38 MAPK,PPARG,REL,RELA,SOD2,SP1,STAT1,STAT3,TP53,hydrogen peroxide
alitretinoin		chemical drug		-0.115	2.19E-03	ABCC3,ACOX1,ADAM10,ADAMTS4,ANXA5,APOA1,APOD,APP,BCL2,CASP7,CD14,CD1A,CD5L,CD83,CYP1A2,FN1,FOLR2,FOS,ISG15,ITGAM,KLK7,MKI67,MMP9,PGLYRP1,PLAU,PMAIP1,PPARG,PTGIS,RBP1,RXRA,SCD,SMAD3,SPP1,STRA6	Ap1,CEBPB,IL1B,IL6,JUN,NFKB1,NFKBIA,NFkB (complex),P38 MAPK,PPARA,PPARG,RARA,RELA,RXRA,SP1,STAT3,THRB,TNF,alitretinoin
RARA		ligand-dependent nuclear receptor		-0.662	2.20E-03	ADAM10,ALDH1A1,APOA1,EGR2,FOLR2,FOS,GATA4,HOXA5,IL4,ITGA4,JUN,JUP,KIRREL2,LAMB1,MAFB,MAOB,MGP,NEDD9,NRP1,OAS1,RBP1,SMPD1,STAT1,STRA6,TERT,THBD	Ap1,CEBPA,CEBPB,FOS,JUN,NCOR2,NFkB (complex),PPARA,PPARG,RARA,RARB,RNA polymerase II,RXRA,SP1,SREBF1,STAT1,STAT3,THRB,TP53,alitretinoin,estrogen receptor,tretinoin
CHEK2		kinase		1.000	2.22E-03	APAF1,BAX,E2F1,KRAS,MDM2,TJP1,TP53BP2	BIRC5,CARM1,CDKN2A,CHEK2,E2F1,E2F3,MDM2,MYC,NR3C1,RB1,RNA polymerase II,SP1,TFDP1,TP53,TP63,TP73
AKR1B1	-0.368	enzyme		-0.152	2.22E-03	ACOX1,BCL2,E2F1,MKI67,MMP2,NOS2,XIAP	AKR1B1,Ap1,CEBPB,FOXP3,HIF1A,JUN,MAPK1,NFKB1,NFKBIA,NFkB (complex),PI3K (complex),Pkc(s),RELA,SP1,STAT1,STAT3,STAT6,TP53
BDKRB2	1.607	G-protein coupled receptor		-0.227	2.22E-03	BDKRB1,CTGF,EDN1,FOXO1,ITGAM,NOS3,SNCA	APP,Ap1,BDKRB2,CEBPA,CEBPB,CSF3,CTNNB1,ERK1/2,HIF1A,MYC,NFKBIA,NFkB (complex),RELA,SMAD2,SMAD3,SMAD4,STAT1,STAT3,TP53,Tgf beta,VEGFA
AQP1	-1.313	transporter		-0.293	2.22E-03	AKR1B1,ALDOB,AVPR2,CES1,HSPH1,MATN2,NUPR1
DDR1		kinase		-0.456	2.22E-03	COL1A1,COL3A1,ELN,MMP14,MMP2,MMP9,VCAM1	Ap1,CREBBP,CTNNB1,CXCL8,Collagen type I,Creb,DDR1,ERK,JUN,MMP9,NFKB1,NFKBIA,NFkB (complex),P38 MAPK,RELA,RUNX2,SMAD2,SP1,STAT3
ITIH1		other		-1.134	2.22E-03	IL12B,IRF5,ITIH2,NOS2,PPARG,SPHK1,SPINT2	IRF5,IRF8,ITIH1
ITGB6		other		-1.698	2.22E-03	COL1A1,COL1A2,COL3A1,MMP2,MMP3,MMP9,SMAD2	Ap1,CEBPB,CTNNB1,ERK1/2,FN1,ITGB6,JUN,MYC,NFKB1,NFKBIA,NFkB (complex),RELA,SMAD2,SMAD3,SMAD4,SMAD7,SP1,STAT3,TGFB1,TP53,Tgf beta
E2F7		transcription regulator			2.22E-03	CCNB1,DHFR,E2F1,E2F2,ECT2,KIF23,RACGAP1
TAF4B	0.734	transcription regulator		1.387	2.23E-03	CTGF,FN1,FST,IGJ,INHBB,JUN,MMP3,SPP1,TAF4B,ZBTB16
CDH11		other		-1.897	2.23E-03	ADI1,CD9,IGF1,JUP,LAMA5,MMP15,MMP7,PIK3R1,TJP1,TNK2
RBM5		other		-0.663	2.24E-03	ANXA1,ATP6V0C,BCL2,CD69,CDC27,IL32,ISG15,NCOA3,PLK4,PRKRIR,SCAF11,TRAF1,UCP2,XIAP
FOXA1		transcription regulator		0.655	2.26E-03	ACTA2,ACTG2,ALDH6A1,ANXA1,AQP3,BMP2,CNN1,COL18A1,ELK3,FNDC3B,FSTL1,GLS,LHFP,MALT1,MGP,MSH2,MYH11,MYL9,NES,NPY,NRIP1,PALM2,PAM,PAX6,SLC12A2,SNAI2,TAGLN,TF,TTR,XBP1	CEBPB,FOXA1,FOXO1,IL6,MYOD1,NFKB1,NFkB (complex),RELA,SHH,STAT3,TP53
ERBB4		kinase		1.378	2.27E-03	ACTA2,BRCA1,CCL2,COL3A1,COL5A2,CXCL12,FBLN2,GJA1,GPC1,HMOX1,IGF2,IGFBP4,IGFBP5,NID1,PTGIS,SFRP1,SLK,SPARCL1,STAG2,TBXAS1,TIMP3,TNC	AKT1,Akt,Ap1,CTNNB1,EGFR,ERBB2,ERBB4,ESR1,HIF1A,JUN,MYC,NFkB (complex),RELA,SMAD3,SP1,SP3,STAT3,TP53,estrogen receptor,prostaglandin E2
uric acid		chemical - endogenous mammalian	Inhibited	-2.035	2.27E-03	ADIPOQ,ATM,BCL2,BRCA1,CCL2,CDCA8,ESPL1,HMOX1,IL12B,IL18,ITGAV,ITGB3,MAPK13,MDM2,NOS2,NOS3,PARP1,PRIM1,PRKDC,RAD50,TACC2,TREM1	Ap1,ERK1/2,IL1A,JUN,MYC,NFKB1,NFKBIA,NFkB (complex),NLRP3,P38 MAPK,RELA,SMAD2,SMAD3,SP1,STAT3,TP53,nitric oxide,uric acid
GATA1		transcription regulator		-0.724	2.35E-03	ALOX5,ANK1,AQP1,BCL2,CCR1,CDK6,CEBPA,CHCHD6,CNN3,CPA3,CYFIP1,DICER1,EPOR,ETS1,FCER1A,FHL1,FOSB,FSD1L,GATA2,GUCY1B3,IKZF1,IL4,IL7R,INHBB,ITGB3,KDR,MECOM,MYB,NFE2,PBXIP1,PECAM1,RGS13,SASH1,SLC24A1,SPOCK2,TEK,TGFB1I1,TGM2,VWF	Ap1,CREBBP,EP300,ESR1,FOXO1,GATA1,HIF1A,Histone h3,IRF8,JUN,MYB,MYC,NFKB1,NFkB (complex),REL,RELA,RNA polymerase II,SP1,SPI1,STAT1,STAT3,reactive oxygen species
TRIM28		transcription regulator		0.000	2.36E-03	ALAD,APAF1,ATF7IP,CASP7,COL4A6,EFEMP1,EPAS1,ETS1,FOXO3,GABPB2,KLF2,MMP2,PMAIP1,S100A4,S100A9	E2F1,E2F3,NFKB1,NFkB (complex),REL,RELA,STAT1,STAT3,TFDP1,TP53,TRIM28
cilostazol		chemical drug		1.453	2.38E-03	BAX,BCL2,CCL2,CLDN5,HMOX1,KDR,MMP9,PDGFC,RAPGEF3,SELE,TLR4,VCAM1	Ap1,CTNNB1,HIF1A,JUN,NFKB1,NFKBIA,NFkB (complex),P38 MAPK,PI3K (complex),RELA,SP1,STAT3,TP53,VEGFA,cilostazol
MST1		growth factor		-1.188	2.38E-03	CTGF,FAS,FOS,GPC3,IL12B,IL18,IL1RN,MSR1,SPP1	AKT1,Akt,Ap1,CTNNB1,ERK1/2,ESR1,FOS,HIF1A,JUN,MST1,MYC,Mapk,NFKB1,NFkB (complex),RELA,SMAD3,SP1,TP53
2-aminopurine		chemical reagent		-1.322	2.38E-03	FAM89B,HMOX1,IFIT1,IFIT2,IGF1,IRG1,ISG15,NOS2,OAS1	2-aminopurine,Akt,Ap1,CTNNB1,E2F1,EIF2AK2,HIF1A,IRF1,IRF3,MYC,NFKBIA,NFkB (complex),PPARG,PTGS2,RELA,SP1,STAT1,STAT3,TP53,TP63,TP73
ALOX15		enzyme		-1.400	2.38E-03	BAX,BCL2,FN1,HMOX1,IL12B,JUN,NOS2,PPARG,VCAM1	ALOX15,Ap1,CEBPA,CTNNB1,ERK,ERK1/2,FOXO1,JUN,LDL,MYC,NFKBIA,NFkB (complex),PPARA,PPARG,RELA,RHOA,RXRA,SMAD3,SP1,STAT1,STAT3,TP53,estrogen receptor
ITGA1		other		-1.559	2.38E-03	CAV1,DCN,MMP2,MMP3,MMP7,MMP9,NOS2,PPARG,PTGS1	Ap1,CTNNB1,EGFR,ERK,ERK1/2,ESR1,FN1,ITGA1,JUN,MYC,NFKB1,NFKBIA,NFkB (complex),P38 MAPK,RELA,SMAD3,SP1,SP3,STAT3,TP53
IFNK		cytokine	Activated	2.828	2.38E-03	CD83,CXCL9,EIF2AK2,MX1,OAS1,STAT1,STAT4,TLR3,ZBP1	CCL3,IFNK,IL10,IRF8,IRF9,NFKB1,NFKBIA,NFkB (complex),PPARG,RELA,STAT1,STAT2,STAT3,TNF
ADIPOQ	1.038	other		-0.064	2.40E-03	ACOX1,ADIPOQ,BAD,BCL2,BMP2,CCL2,CEBPA,COL3A1,CTGF,CXCL9,CXCR3,ESR2,F3,FADS6,FN1,FOS,HMOX1,IL4,LPL,MMP3,MSR1,NOS2,PPARG,SCD,SHC1,SIGLEC10,SLC27A2,SLC2A4,TIMP1,UCP2,VCAM1	ADIPOQ,Akt,Ap1,CEBPB,CTNNB1,ERK1/2,HIF1A,IL6,JUN,LEP,MYC,NFKB1,NFkB (complex),P38 MAPK,RELA,SMAD3,SP1,STAT3,TP53
BMP4		growth factor	Inhibited	-2.242	2.40E-03	ACTA2,BCL2,BMP2,CNN1,COCH,CYR61,FGFR2,FOXF1,GATA2,GJA1,ID1,ID3,ITGA4,JUN,KDR,KLF4,LEF1,MMP14,MMP3,NES,NGFR,NOS2,POSTN,SMAD1,SMAD6,SNAI2,SPARC,TAGLN,TGM2,TNFRSF11B,WNT5A	Ap1,BMP4,CEBPB,ERK1/2,ESR1,ESR2,JUN,Jnk,MYC,NFkB (complex),NR3C1,P38 MAPK,RELA,RUNX2,SMAD3,SMAD5,SP1,STAT3,TP53,progesterone
rottlerin		chemical toxicant		1.261	2.40E-03	AQP1,BAX,CDK6,CIITA,COL1A1,COL3A1,DNMT1,HMOX1,IL4,JUN,LPL,MDM2,MMP2,MMP9,NOS2,PDGFB,TJP1,TJP2,VCAM1,XIAP	Akt,Ap1,CTNNB1,FOS,HIF1A,JUN,Jnk,MAPK8,NFKB1,NFKBIA,NFkB (complex),PPARG,REL,RELA,STAT3,TNF,rottlerin
TRAF2		enzyme		0.295	2.40E-03	ADM,ANXA4,AURKB,CCL2,CCNB1,CCR1,EBI3,EFNA1,FAS,IL21,IL4,KLF2,LRRC16A,MMP9,MPEG1,NOS2,REEP3,RHBDF1,SELE,WEE1	Ap1,CD40,CHUK,CTNNB1,IKBKB,JUN,MAPK14,NFKB1,NFKBIA,NFkB (complex),RELA,SMAD3,STAT3,STAT6,TRAF2,sphingosine-1-phosphate
chlorogenic acid		chemical - endogenous non-mammalian		1.400	2.41E-03	CCL2,HMOX1,NFATC2,NFATC2IP,NFATC3,NINJ1,TLR4,VCAM1	Ap1,ESR1,FOXO1,HIF1A,HMGB1,JUN,NFKB1,NFKBIA,NFkB (complex),NOS2,NOS3,NR3C1,Nfat (family),P38 MAPK,RELA,SP1,STAT1,STAT3,chlorogenic acid
SMARCE1		transcription regulator		0.000	2.41E-03	BCL2,BRCA1,BRCA2,CCNB1,CENPE,CENPF,FOS,NPC2
miR-181a-5p (and other miRNAs w/seed ACAUUCA)		mature microRNA		-0.661	2.41E-03	AICDA,BCL2,CD69,GATA6,KRAS,NLK,NOTCH4,TIMP3
ETS		group			2.41E-03	C3AR1,CHI3L1,DAB2,FOS,IL12B,TERT,TIMP1,VWF
H2AFZ		other			2.41E-03	ALB,APOA1,CD69,CXCR4,IGFBP5,PPARG,SOX17,TTR
EIF4G1		translation regulator	Activated	2.828	2.41E-03	ATM,ATRX,BRCA1,BRCA2,MRE11A,RAD50,TP53BP1,XIAP
NADPH oxidase		complex	Inhibited	-2.765	2.41E-03	CCL2,F3,FOS,HMOX1,JUN,MMP9,NPHS1,VCAM1	Akt,Ap1,CTNNB1,EGR1,FOS,HIF1A,JUN,Jnk,NADPH oxidase,NFKB1,NFKBIA,NFkB (complex),P38 MAPK,PPARA,PPARG,REL,RELA,SP1,STAT3,arachidonic acid
CLEC11A	-1.672	growth factor		-0.659	2.44E-03	ALOX5,ANXA1,BCL2,CCR4,CDH2,CPA3,CXCL12,EGR2,FOS,GCSAM,LTB4R,NR4A1,PMP22,STAT4,TKT,TSC22D1	Akt,Ap1,CLEC11A,CTNNB1,ERK1/2,HIF1A,JUN,MYC,Mek,NFKBIA,NFkB (complex),P38 MAPK,PPARG,RELA,SMAD3,SP1,SRF,STAT1,STAT3,TNF,TP53
SB-431542		chemical reagent		0.961	2.45E-03	BGN,CD14,CTGF,FN1,FOS,GATA2,GJA1,GJB6,ID1,IGFBP7,KCNJ8,MMP2,SMAD1,SMAD2,SMAD6,SPP1,TGFBR1,TJP1,XYLT1	CEBPB,CREB1,CTNNB1,ESR1,ESR2,FSH,HIF1A,JUN,MAPK1,NFkB (complex),NR3C1,SB-431542,SMAD2,SMAD3,SMAD4,SMAD7,SP1,STAT1,STAT3,progesterone
CAMP		other	Inhibited	-2.999	2.45E-03	BAX,BCL2,BMP1,CCL2,CCR7,CD83,CSF1,CSF3R,CXCR4,IL12B,IL18,IL4,ITGAM,LIFR,NOS2,NOTCH4,PDGFRB,SNAI2,TLR4	ATP,Ap1,CAMP,CEBPB,IL10,IL18,IL2,IL6,JUN,NFKB1,NFKBIA,NFkB (complex),NR3C1,RELA,STAT1,STAT3,STAT5A,STAT6
12-(3-adamantan-1-yl-ureido) dodecanoic acid		chemical reagent		1.604	2.48E-03	API5,BAX,BCL2,BCLAF1,BNIP2,BOK,CASP7,CASP8AP2,CASP9,FADD,FAS,LTBR,TNFRSF11B,TNFRSF1A,TNFSF10,TNFSF12,TP53BP2,TRAF1
ADORA2A		G-protein coupled receptor		0.080	2.56E-03	APP,ATP2A2,ATP6AP1,ATP8A1,CCL17,CKB,CLDN5,COL3A1,COL6A1,CSF1R,DSTN,EGR2,FOS,HMOX1,IL12B,IL4,KIF5B,MMP9,NOS2,NR4A1,NTRK2,P4HB,PDCD1,PPP1R1B,SELE,SPARC,TJP1,TSC22D3,TUBB2A,TUBB4A	ADORA2A,Ap1,CREB1,IFNG,IL10,IRF1,JUN,NFKB1,NFKBIA,NFkB (complex),PPARG,Pkc(s),RELA,STAT1,STAT3,TNF,TP53,norepinephrine
arsenic trioxide		chemical drug	Inhibited	-3.344	2.56E-03	BAD,BAX,BCL2,BLVRA,BLVRB,CDK6,CST3,CYP51A1,DHCR24,DNMT1,FAS,FN1,GCLC,HMGCR,HMGCS1,HMOX1,ITGAM,LSS,ME1,MMP9,NOS2,PIR,PPARG,S100A8,SCD,SKIL,SLC7A11,SQLE,XBP1,XIAP	Akt,Ap1,CAT,CTNNB1,HIF1A,JUN,MAPK14,NFKBIA,NFkB (complex),PPARG,Pkc(s),RELA,STAT1,STAT3,TP53,arsenic trioxide,hydrogen peroxide
Ro31-8220		chemical - kinase inhibitor		0.989	2.63E-03	BCL2,CCL2,COL1A1,COL1A2,FN1,HMOX1,ITGA5,MDM2,MMP2,NOS2,TNFSF10,TRAF1,VCAM1	Ap1,CTNNB1,FOS,HIF1A,ITGB1,JUN,NFKB1,NFKBIA,NFkB (complex),Pkc(s),REL,RELA,Ro31-8220,SP1,STAT1,STAT3,TP53
Dynamin		group			2.64E-03	FOS,ITGAV,PDPK1
F Actin		complex			2.64E-03	CTGF,FLNA,MMP2	EZR,F Actin,Nfat (family)
TMBIM1	-0.564	other			2.64E-03	FAS,MMP2,MMP9	CTNNB1,Creb,MMP9,NFKB1,NFkB (complex),RELA,TMBIM1
Fascin		group			2.64E-03	CTGF,CYR61,MMP9	Akt,Ap1,CTNNB1,Fascin,HIF1A,JUN,NFKB1,NFKBIA,NFkB (complex),RELA,RUNX2,SMAD3,STAT3,TCF,TCF4
Eotaxin		group			2.64E-03	ITGAM,MAPK1,MAPK3	CCL5,ERK1/2,Eotaxin,MYC,NFkB (complex),RELA,SMAD3,STAT1,STAT3,TP53
glucuronyl glucosamine glycan sulfate		chemical drug			2.64E-03	COL3A1,FN1,HSPG2	Ap1,ERK,JUN,NFkB (complex),P38 MAPK,SP1,STAT3,glucuronyl glucosamine glycan sulfate
LPXN		transcription regulator			2.64E-03	ACTA2,MYH11,TAGLN	Ap1,JUN,LPXN,MAPK14,NFkB (complex),RELA,STAT3
Betacatenin/TCF		complex			2.64E-03	JUN,LEF1,NR5A2
cercosporin		chemical - endogenous non-mammalian			2.64E-03	ACTA2,CTGF,FN1
PFN1		other			2.64E-03	ANXA2,NOS2,VCAM1	ATP,Ap1,JUN,NFkB (complex),NOS3,P38 MAPK,PFN1,SP1,STAT1,STAT3
MKNK2		kinase			2.64E-03	IFIT2,ISG15,SDC2
GRB10	-0.701	other			2.64E-03	FOS,IGF1,KDR	Akt,Ap1,CREB1,CTNNB1,Creb,ELK1,ESR1,FOXO1,FOXO3,GRB10,HIF1A,HMGA1,IGF1R,INSR,IRS1,JUN,Mapk,NFKB1,NFkB (complex),RELA,SP1,STAT3,STAT5A,STAT5B,TP53
PPP1CA		phosphatase			2.64E-03	CDH2,CTGF,FOS	Akt,Ap1,CTNNB1,E2F1,E2F4,HDAC1,HIF1A,JUN,MAPK1,NFkB (complex),PPP1CA,RB1,RELA,SP1,STAT1,STAT3,TFDP1,TP53
NPHS2		other			2.64E-03	CD2AP,NPHS1,TJP1
lanthanum chloride		chemical reagent			2.64E-03	AXL,BAX,MGP
lead nitrate		chemical toxicant			2.64E-03	BAX,BCL2,GSTP1	Ap1,ERK1/2,JUN,MYC,NFKB1,NFKBIA,NFkB (complex),P38 MAPK,RELA,SMAD3,SP1,STAT3,TP53,lead nitrate
latanoprost		chemical drug			2.64E-03	MMP2,MMP3,MMP9	CTNNB1,Creb,MMP9,NFKB1,NFkB (complex),RELA,latanoprost
palmitic acid		chemical - endogenous mammalian		-0.964	2.64E-03	ACAA1,ADIPOQ,BAX,BCL2,CCL2,CTGF,CYBA,DEFB4A/DEFB4B,FOS,GCG,IDE,INSR,NOS2,NPY,NR4A1,OLR1,PAX6,PPARG,PPP2R2B,PROCR,SCD,SLC2A4,SORT1,SPHK1,SQSTM1,THBD,TLR4,TNFSF10,UCP2,VCAM1,VIPR2,XBP1,XIAP	ADIPOQ,CEBPB,D-glucose,ESR1,FOXO1,IL1B,Insulin,NFKB1,NFKBIA,NFkB (complex),PPARA,PPARG,RELA,SP1,STAT3,TNF,palmitic acid
IRF9		transcription regulator		1.673	2.71E-03	CIITA,IFI27,IFIT2,IFIT3,IRF5,ISG15,MX1,OAS2,SOCS1,STAT1,TNFSF10	IRF1,IRF8,IRF9,Ifna,NFkB (complex),RELA,STAT1,STAT2,STAT3,STAT4,STAT6
8-bromoguanosine 3',5'-cyclic monophosphate		chemical - kinase inhibitor		-1.461	2.71E-03	ADAM10,CAV1,EDN1,FOS,HMOX1,ITGAM,MMP9,NOS2,NOS3,S100A10,VCAM1	8-bromoguanosine 3',5'-cyclic monophosphate,Ap1,CTNNB1,EP300,ERK,ESR1,HIF1A,IL1B,JUN,NFKB1,NFKBIA,NFkB (complex),Nfat (family),P38 MAPK,RELA,SP1,STAT3,VHL
SPHK1	-0.763	kinase	Inhibited	-2.126	2.71E-03	CCL17,CCL22,COL1A2,CTGF,CTTN,DEFB4A/DEFB4B,FN1,IL33,JUN,PTGES,TIMP1	Ap1,CTNNB1,ERK,FOS,JUN,NFKB1,NFKBIA,NFkB (complex),RAC1,RELA,SMAD3,SP1,SPHK1,STAT3,sphingosine-1-phosphate
4-hydroxynonenal		chemical toxicant	Inhibited	-2.228	2.71E-03	AKR1B1,APP,CCNB1,CTGF,CTSB,HSPA1A/HSPA1B,IL18,JUN,MME,MMP9,NOS2	4-hydroxynonenal,APP,Ap1,CCND1,CDKN1A,D-glucose,E2F4,ESR1,FOXO1,JUN,Jnk,NFKB1,NFKBIA,NFkB (complex),PPARG,RB1,RELA,SP1,STAT3,TP53
IFN type 1		group		-0.165	2.81E-03	BCL2,BCL6,CD69,CX3CL1,EIF2AK2,IFIT1,IFIT2,IL12B,ISG15,MMP9,OASL,STAT1,TNFSF10,XDH	IFN type 1,IFNG,IRF1,IRF3,IRF8,IRF9,Interferon alpha,NFKB1,NFkB (complex),REL,RELA,STAT1,STAT2,STAT3
E2F6		transcription regulator		-1.276	2.81E-03	APAF1,BRCA1,CBX5,DHFR,E2F1,EFNA5,GJA1,H19,KIAA0101,SMC1A,SRSF1,STAG3,WDR36,ZNF451	E2F1,E2F3,E2F6,RB1,RNA polymerase II,TFDP1,TP53
F2RL1		G-protein coupled receptor		-1.904	2.81E-03	ACTA2,CASP7,CAV1,CCL2,CTGF,CYR61,F3,FAS,FOS,IL4,ITGB4,KITLG,MMP9,NOS2	Ap1,F2RL1,FOS,JUN,NFAT (complex),NFKB1,NFKBIA,NFkB (complex),P38 MAPK,PRKCA,RELA,SP1,STAT3,TAC1
stallimycin		chemical drug	Activated	2.249	2.81E-03	CSF1,F3,IFI27,IFI44,IFIT1,IFIT2,IFIT3,IL7R,ISG15,MX1,NOS2,OAS1,STAT1,TNFSF10	E2F1,IRF8,IRF9,MYC,NFKB1,NFkB (complex),REL,RELA,SP1,STAT1,STAT2,STAT3,TP53,TP63,TP73,stallimycin
FADD	-0.483	other	Activated	2.393	2.85E-03	ARID5A,CASP7,CDK6,EIF2AK2,ELMOD2,ETNK1,FAS,FOS,IFIT2,IRF5,JUN,MMP9,RC3H2,RNPC3,SOCS1,ST8SIA4,STAT1,TLR3,USP25,VPS54	Ap1,CREBBP,EP300,ESR1,FADD,IRF3,JUN,Jnk,MAP3K1,NFKB1,NFKBIA,NFkB (complex),PARP1,RELA,SMAD3,STAT1,STAT3,TP53
STAT5B		transcription regulator		0.920	2.95E-03	A2M,ACOT11,AHNAK,ATM,ATP2A2,BAX,BCL2,BCL6,CASP9,CD276,CDK6,EBF1,ESR2,FAS,FBLN1,FOS,HEXA,IGF1,IL4,LTBR,MDM2,ME1,NOL3,PAX5,PPP1R3C,SCD,SH3RF3,SLN,SOCS1,SOCS2,ST8SIA4,TNFRSF1A,TNFRSF4,TOX,TRAF1,TROVE2	AKT1,CEBPB,CTNNB1,ESR1,IL6,IRF8,IRF9,JUN,NFKB1,NFKBIA,NFkB (complex),REL,RELA,SP1,STAT1,STAT2,STAT3,STAT5B,TP53
prednisolone		chemical drug	Activated	2.452	2.96E-03	AGO2,APC,API5,APOE,APP,ARSA,BAD,BAX,BCL2,BNIP2,CCL2,CD163,CTSB,CXCR4,CYGB,DAPK1,EDN1,FADD,FAS,FKBP5,GAA,GCG,GPX3,IGF1,IGF2BP3,INSR,ITGA4,ITGAM,KLF9,MAP1LC3A,NR3C1,NXN,PLAT,RNF111,RNF38,SDC2,SNCA,SOCS1,SPON2,SPP1,SQSTM1,STAT1,TGM2,TNFRSF11B,TNFSF10,TSC22D3,ZBTB16	CSF2,ESR1,IL1B,JUN,NFKB1,NFKBIA,NFkB (complex),NR3C1,NR3C2,RELA,STAT1,STAT3,TP53,prednisolone
LCN2		transporter		-0.181	2.98E-03	ANLN,BAX,CAPG,CCL17,CCL22,CDH2,CKAP2,CXCL6,HMOX1,IL1RN,KIF11,KIF23,MMP2,NOS2,TINAGL1,VIM	AKT1,Ap1,CEBPB,CTNNB1,Creb,ERK1/2,ESR1,FOXP3,JUN,LCN2,MMP9,MYC,NFKB1,NFkB (complex),RELA,SMAD3,SP1,STAT1,STAT3,STAT6,TP53,epigallocatechin-gallate
entinostat		chemical drug		-1.208	2.98E-03	BAD,BAX,BCL2,CD1A,CD83,GSN,IGFBP3,ITGAM,LYVE1,MMP2,MMP3,MMP9,PMAIP1,TGFBR2,TNFSF10,XIAP	CEBPB,HIF1A,IL6,IRF5,JUN,LY294002,NFKB1,NFKBIA,NFkB (complex),PPARG,RELA,SP1,STAT3,TNF,TNFSF10,TP53,entinostat
HIC1		transcription regulator	Activated	2.329	3.00E-03	ACTA2,AHNAK2,CDKN1C,EPHA2,FST,GPR161,LGALS8,LRP8,MCAM,NOV,RIN2,SFXN3,SLC7A11,SNAP25,SPP1,TMEM62,TNS3	Akt,Ap1,CTNNB1,HIC1,HIF1A,NFkB (complex),RELA
HHEX		transcription regulator		0.762	3.03E-03	ITGAV,KDR,MYH10,NRP1,TEK,TIE1
dimethyl fumarate		chemical drug		0.537	3.03E-03	F3,HMOX1,JUN,KDR,SELE,VIM	Ap1,IFNG,IL10,IRF1,JUN,NFKB1,NFKBIA,NFkB (complex),P38 MAPK,REL,RELA,SP1,STAT1,STAT3,dimethyl fumarate
betamethasone		chemical drug		0.000	3.03E-03	ABCB1,CAV1,CTGF,CYP3A4,NOS3,NR3C1	ESR1,JUN,NFkB (complex),NR3C1,RELA,TP53,betamethasone
NPPC		other		0.000	3.03E-03	CDH2,CHST3,GUCY1B3,NOS2,NOS3,XYLT1	Ap1,FOS,JUN,MAPK8,NFkB (complex),NPPC,RELA
abscisic acid		chemical - endogenous non-mammalian		-0.277	3.03E-03	CCL17,CCL2,NOS3,PPARG,SLC2A4,TLR4	ATP,Ap1,CEBPA,JUN,NFKB1,NFKBIA,NFkB (complex),PPARA,PPARG,REL,RELA,RXRA,STAT1,STAT3,TP53,abscisic acid,hydrogen peroxide
progestin		chemical drug		-0.728	3.03E-03	BAX,BCL2,FOXO1,PDK4,SHBG,TIMP2	ERK1/2,MYC,NFkB (complex),RELA,SMAD3,TP53,progestin
RGS2		other		-0.816	3.03E-03	F3,IL18,LPL,MARCO,PLAT,PPARG	CEBPA,CEBPB,Ins1,PPARA,PPARG,RGS2,SP1
xanthine		chemical - endogenous mammalian		-1.524	3.03E-03	CXCR4,ID3,MMP14,MMP2,PLAU,TIMP2	Ap1,CTNNB1,EGR1,FOS,IL1B,JUN,Jnk,MYC,NFKB1,NFKBIA,NFkB (complex),RELA,RUNX2,SMAD3,SP1,SRC,STAT3,TCF,TCF4,XDH,xanthine
VGLL3		other		-1.633	3.03E-03	ADM,COL1A1,COL1A2,MMP3,SNAI2,SPP1
CDH2	-0.462	other		-1.744	3.03E-03	ACTA2,AKT3,CDH5,CTNND1,MMP9,THY1
trientine		chemical drug	Activated	2.224	3.03E-03	COL3A1,FN1,IGF1,IGFBP3,IGFBP4,IGFBP5
miR-375-3p (and other miRNAs w/seed UUGUUCG)		mature microRNA	Inhibited	-2.416	3.03E-03	KIAA1524,MTPN,PDK1,PDPK1,USP1,YWHAZ
grape seed extract		chemical drug		0.649	3.05E-03	APP,CCNB1,CDK6,CKB,MKI67,MPO,NOS2,NOS3,PLAU,VIM
indole-3-carbinol		chemical drug		-0.193	3.05E-03	ANXA1,BAX,BCL2,CDK6,CYP3A4,FOS,GSTA2,HP,SPP1,TRAF1	CCND1,CD40,E2F1,E2F4,EP300,ESR1,HDAC1,JUN,NFKB1,NFKBIA,NFkB (complex),PARP1,RB1,RELA,SP1,STAT3,STAT6,TFDP1,TP53,indole-3-carbinol
NQO1		enzyme		1.772	3.08E-03	BAX,BCL2,CCR1,CEBPA,CSF3R,CXCL12,CXCR3,CXCR4,MMP9,NOS2,VCAM1,XIAP	Akt,Ap1,CEBPB,CTNNB1,ERK1/2,HIF1A,IL6,JUN,MYC,NFKB1,NFKBIA,NFkB (complex),NQO1,RELA,SMAD3,STAT3,TP53
ACVR1	-0.537	kinase			3.08E-03	C1R,CSRP2,DCN,EDIL3,FSTL1,ID1,IL33,LEF1,NOV,OGN,PROS1,RNF157
ACKR2		G-protein coupled receptor	Inhibited	-2.309	3.08E-03	EIF2AK2,IFI44,IFIT2,IFIT3,IRG1,ISG15,OAS1,OAS2,OASL,RSAD2,STAT1,USP18
IL7		cytokine		1.471	3.27E-03	BAX,BCL2,CBLB,CCL2,CD69,CDK6,COL1A1,CSF1,CTSK,CXCR4,EBF1,FAS,FN1,IL21,IL4,IL7R,KLF2,LAMP1,LEF1,MAPKAPK3,MMP9,MX1,PAX5,PDCD1,PMAIP1,SOCS1,TCF3,TNFSF10,TNFSF8,XBP1	Akt,Ap1,CEBPB,CTNNB1,HIF1A,IL15,IL2,IL4,IL6,IL7,JUN,NFKB1,NFkB (complex),NR3C1,RELA,STAT1,STAT3,STAT5A,STAT6
pirinixic acid		chemical toxicant		-0.687	3.31E-03	ABCC3,ACAA1,ACADS,ACOX1,ACSS2,ALDH9A1,ANGPTL4,ANXA2,APOA1,APOE,AQP3,ASL,ATP11A,BAX,BSG,C3,CCL2,CCNB1,CCNT1,CCT6A,CD5L,CD63,CDH2,CFH,COL1A1,CTSB,CXCL12,CYP1A2,CYP27A1,CYP3A4,ELOVL5,ELOVL6,ENTPD1,F3,FAS,FGB,GLUL,GPD2,GSTM3,HLA-DQA1,HMGCR,HMGCS1,HMGN1,HMOX1,HSPB1,IL4,ITGAM,ITGB5,JAG2,KDR,KPNA1,LAMB3,LIFR,LPIN2,LPL,LY6D,MEST,MMP9,NOS2,NPC2,NR1D1,NR1H3,PCK2,PCM1,PDK4,PEX11A,PFKL,PIK3R3,POR,PPARG,PPIC,…	Ap1,CEBPA,CEBPB,CTNNB1,ESR1,ESR2,FOXO1,NFkB (complex),PPARA,PPARD,PPARG,RARA,RELA,RXRA,SREBF1,THRB,pirinixic acid
geranylgeranyl pyrophosphate		chemical - endogenous mammalian		0.243	3.34E-03	APP,BAX,BMP2,CCL2,KLF2,MMP9,NOS2,NOS3,VCAM1	Ap1,CTNNB1,ERK1/2,FOXO1,JUN,MYC,NFKB1,NFKBIA,NFkB (complex),P38 MAPK,REL,RELA,RHOA,SMAD3,SP1,STAT3,TP53,estrogen receptor,geranylgeranyl pyrophosphate
mir-25		microRNA		-0.800	3.34E-03	BAX,E2F1,HIPK3,ITGB3,MDM2,REV3L,RGS5,TGFBR1,TSC1
BSG	-0.451	transporter	Inhibited	-2.196	3.34E-03	BSG,CDH2,IL18,KDR,MMP2,MMP3,MMP9,TJP1,VIM	APP,Ap1,BSG,CTNNB1,Creb,FOXO1,IL18,JUN,MMP9,NFKB1,NFKBIA,NFkB (complex),NOTCH1,PPARG,RELA,STAT3,TNF,TP53,Vegf
ARNT2	-0.942	transcription regulator		-0.457	3.41E-03	ABI1,AKR1B1,ANGPTL4,APOE,ARID1A,ARNT2,BST1,CBFB,CCR1,CCS,CPXM2,CYBA,ELK4,ELL2,GATA2,GLUL,GPX3,IGFBP4,ITGB3,KCNQ1,LAMA2,LAMB3,LDB2,LIFR,MDM4,MTPN,NFATC2,NFE2,PDLIM4,PKIB,POLD4,POSTN,RBL2,SELENBP1,SMAD3,SNN,SRSF1,ST6GALNAC6,STRN,SYT7,TCF7L1,TSC22D3,TYROBP
ESRRA		ligand-dependent nuclear receptor		1.080	3.43E-03	ACOX1,ATP2A2,B4GALT6,CDH2,CKB,CSRP2,CYB5A,CYP51A1,GPR37,HMGCR,HMGCS1,LIPA,LPL,MAOB,NR1D1,PCK2,PDK4,PLIN1,PPARG,PPM1B,PPP2R2B,TFAM,UBALD1	CTNNB1,ESR1,ESR2,ESRRA,JUN,RELA,RUNX2,SMAD3,SP1,TCF,TCF4,TP53
GIP		other		1.592	3.48E-03	ADIPOQ,BAX,BCL2,FOS,GCG,LPL,SPP1	AKT1,Akt,Ap1,CEBPB,CTNNB1,ERK1/2,ESR1,FOXO1,GIP,GLI1,HIF1A,Insulin,MYC,NFKBIA,NFkB (complex),PPARA,PPARG,RELA,SMAD3,SP1,SPP1,TP53
amlodipine		chemical drug		1.134	3.48E-03	ANXA2,COL1A1,EDN1,HMGCR,IGFBP5,NOS3,S100A10	Ap1,JUN,NFKB1,NFKBIA,NFkB (complex),PLG,Pkc(s),RELA,TP53,amlodipine
CDK5		kinase		0.816	3.48E-03	CD14,GLB1,KCNMA1,LPL,NES,NFAT5,PPP1R1B
CYP2J2		enzyme		0.543	3.48E-03	BCL2,CD82,MMP9,NOS3,PPARG,SELE,VCAM1	Akt,Ap1,CTNNB1,CYP2J2,ESR1,HIF1A,JUN,Mapk,NFATC3,NFKB1,NFKBIA,NFkB (complex),RELA,SP1,STAT3
Mir122a,b		group		0.000	3.48E-03	AKT3,BCL2,CD69,HMGCR,LAMP1,PRKRA,SOCS1
diethylmaleate		chemical toxicant		-0.220	3.48E-03	GSTP1,HMOX1,NOS2,RANBP2,SELE,SLC3A2,SLC7A11	IRF1,JUN,KEAP1,NFE2L2,NFKB1,NFKBIA,NFkB (complex),REL,RELA,STAT3,TP53,diethylmaleate
mir-221		microRNA		-0.375	3.48E-03	CDKN1C,KDR,MEOX2,MMP2,MMP9,PIK3R1,TIMP3	Akt,Ap1,CTNNB1,HIF1A,NFkB (complex),RELA,mir-221
baicalin		chemical - endogenous non-mammalian		-0.278	3.51E-03	BCL2,COL1A1,HMOX1,IGFBP5,MDK,MGST1,MVP,NOS2,RBP1,SPARC,TAGLN,TLR4,TNFRSF11B,VIPR2	Ap1,FOS,FOXO1,HIF1A,JUN,MAPK8,NFKB1,NFKBIA,NFkB (complex),NOS2,P38 MAPK,RELA,SP1,STAT3,baicalin,nitric oxide
n-3 fatty acids		chemical drug		-0.311	3.51E-03	ADIPOQ,ALOX5,BAX,CCL2,ELOVL6,HMOX1,PDGFB,PIK3R1,PPARG,PTGS1,RGN,SCD,SDC1,SLC2A4	ADIPOQ,Ap1,CEBPB,ESR1,ESR2,FOXO1,IL1B,Insulin,NFKB1,NFKBIA,NFkB (complex),PPARA,PPARG,RELA,RXRA,SP1,SREBF1,STAT3,THRB,n-3 fatty acids
morphine		chemical drug		-1.010	3.51E-03	ABCB1,ADM,BAX,BCL2,CD2AP,CREB1,CYP3A4,FAS,FOS,FOSB,GCG,GJB6,IL12B,IL18,IL4,MAPK1,MAPK3,MMP9,NOS2,NOS3,NPHS1,NR3C1,NR4A1,NTRK2,PLAT,PTGES,SPARC,TLR4,USP15	Ap1,CEBPB,IL6,JUN,MAPK14,NFKB1,NFKBIA,NFkB (complex),PPARG,Pkc(s),RELA,STAT3,TNF,TP53,morphine,nitric oxide
POU5F1		transcription regulator		-0.554	3.51E-03	ACVR1,ALB,ANKRD17,B3GNT7,BMI1,BMPER,BRCA1,DNMT1,EFEMP1,EPHA2,FARP1,FOXF1,GATA4,GBP4,H19,HOPX,HOXB3,ID3,IER5L,IRX3,KLF2,KLF4,LOXL1,MTF2,NRP1,NUDT21,PARP1,PAX6,PCSK6,PDGFRA,PECAM1,PHC3,PMAIP1,REST,SIRPA,SMAD1,SOX17,SPP1,TBX3,TEAD1,TF,TWSG1,USP18,VIM,WLS,WNT5A	EP300,ETS2,MYC,POU5F1
FSHB		other		1.380	3.53E-03	CLDN11,CTGF,INHBB,ITGB3,ITGB5,KITLG,PLAT,TJP1
ZMPSTE24		peptidase		1.026	3.53E-03	IGF1,IGFBP3,IGFBP5,LMNA,SIRPA,SOCS1,SOCS2,SOCS5	ESR1,IGF1,NFkB (complex),RELA,SP1,TP53,ZMPSTE24
CTSB	-0.699	peptidase		-0.594	3.53E-03	ACTA2,APP,COL1A1,CTSB,CTSV,E2F1,KDR,SPHK1	APP,Ap1,CTSB,E2F1,FN1,HDAC3,IL1B,JUN,Laminin,MYC,NFKB1,NFKBIA,NFkB (complex),RELA,RUNX2,SP1,STAT3,TP53,TP63,TP73
ZBTB7A		transcription regulator		-0.826	3.53E-03	ADA,DLL4,DMBT1,FOS,H19,MDM2,RBL1,SELE	Ap1,E2F1,EGR1,ESR1,HDAC1,Hdac,Histone h4,MED1,MYC,NFKB1,NFKBIA,NFkB (complex),REL,RELA,SMAD3,SP1,STAT3,TP53,TP63,TP73,ZBTB7A
EZR		other		-0.926	3.53E-03	BAX,BCL2,CDH2,EIF4EBP1,FAS,MMP14,MMP2,MMP9	Akt,Ap1,CTNNB1,ERK,EZR,HIF1A,JUN,Jnk,NFkB (complex),PI3K (complex),RAC1,RELA,SP1,STAT3
salvin		chemical toxicant		-1.121	3.53E-03	CCL2,CD14,CES1,CYP3A4,ITGAM,MMP3,MMP9,RXRA	Ap1,CTNNB1,EGFR,ERK1/2,ESR1,FOS,JUN,MYC,NFKB1,NFKBIA,NFkB (complex),P38 MAPK,REL,RELA,SMAD3,SP1,SP3,STAT3,TP53,salvin
SMARCD3	-0.758	transcription regulator		-1.134	3.53E-03	ALCAM,CD151,COL1A1,FMOD,ITGA3,MGP,SOX5,WNT5A
miR-145-5p (and other miRNAs w/seed UCCAGUU)		mature microRNA		1.765	3.60E-03	ACTA2,AHNAK,CBFB,CES1,EIF4EBP2,F11R,FSCN1,KLF4,LAMP2,MDFI,MDM2,MYH11,ROBO4,TAGLN,VASN	JUN,NFkB (complex),SMAD3,SMAD4,TGFB1,TP53,miR-145-5p (and other miRNAs w/seed UCCAGUU)
DDX58		enzyme	Activated	2.482	3.60E-03	AHNAK,CXCR3,EIF2AK2,GEM,IFI27,IFI44,IFIT1,IFIT2,IFIT3,ISG15,OAS1,RSAD2,SOCS1,STAT1,TLR3	CREBBP,DDX58,IFN type 1,IFNB1,IRF1,IRF3,IRF9,Ifn,Interferon alpha,NFkB (complex),STAT1,STAT2,STAT3,STAT6
PTPRJ		phosphatase	Inhibited	-2.138	3.60E-03	ARID5A,BBX,CD69,EDN1,FGL2,FOS,IL18,MARCO,MERTK,OASL,PLAGL1,PLAT,RILPL1,TNFSF8,TSC22D1	Ap1,CREB1,CTNNB1,Creb,ELK1,INSR,JUN,MET,NFKBIA,NFkB (complex),NTRK1,PTPRJ,STAT3,STAT5A,STAT5B
fatty acid		chemical - endogenous mammalian		-1.631	3.60E-03	ACOX1,AOC1,APOA1,BAX,BCL2,CYR61,GCG,HMOX1,ITGAM,LPIN2,LPL,MMP9,NOS2,NR1H3,NR4A1,RBP4,RXRA,S100A8,SCD,UCP2,VCAM1,VNN1	ADIPOQ,Ap1,CEBPA,CEBPB,FOXO1,Insulin,NFKB1,NFkB (complex),PPARA,PPARG,RELA,RXRA,SP1,SREBF1,STAT3,THRB,fatty acid,palmitic acid
miR-291a-3p (and other miRNAs w/seed AAGUGCU)		mature microRNA	Inhibited	-3.669	3.60E-03	ANKRD52,APP,BAZ1A,C3,CD83,CDK19,CENPF,CNOT6,DKK1,FAM13B,KIF23,MYBL1,NIN,PBK,PCGF5,PDIK1L,PRC1,PRKACB,RNF149,STK4,TRPS1,ZHX1
trinitrobenzenesulfonic acid		chemical reagent	Inhibited	-3.760	3.60E-03	BST1,CCR1,CD68,CLEC4E,COL1A1,COL1A2,COL3A1,CXCL6,FOS,IL12B,IL18,IL4,ITGAM,LUM,MMP3,MMP9,NOS2,PTGDS,PTGS1,S100A8,S100A9,TIMP1	AR,FOXO1,FOXO3,HIF1A,IFNG,IRF1,JUN,NFKB1,NFKBIA,NFkB (complex),NOS2,NR3C1,NR3C2,REL,RELA,STAT1,STAT3,corticosterone,trinitrobenzenesulfonic acid
NR4A2		ligand-dependent nuclear receptor	Activated	2.346	3.63E-03	ABL2,ADM,COL16A1,COL1A1,COL6A1,COL6A2,EIF4EBP2,IL21,KCNMA1,KITLG,MMP3,MMP9,NOS2,SESN3,SMAD3,ZBP1	Ap1,JUN,NFkB (complex),NR4A2,PPARA,PPARD,PPARG,Pro-inflammatory Cytokine,SREBF1,STAT3,fatty acid
CREBBP		transcription regulator		-0.289	3.65E-03	ASL,BCL2,BDKRB2,CDH5,CEBPA,COL1A2,CSF1,CXCL12,CXCL9,CXCR3,CYR61,DHFR,EGR2,EGR3,ELANE,ESAM,FGL1,FOS,FOSB,FUT7,HMGCS1,ISG15,JUN,KLF2,LPL,MDM2,MGMT,MMP9,MPO,MSH2,NOS2,NR4A1,PDE3B,PRF1,RETN,SELE,TAGLN,TAP2,TNC,TNFSF10,VCAM1	Ap1,CREBBP,E2F1,EP300,ESR1,ETS1,Histone h3,JUN,MYC,NFKB1,NFKBIA,NFkB (complex),PPARG,REL,RELA,RNA polymerase II,SP1,STAT3,TP53,TP63,TP73
ADAM10	0.371	peptidase			3.77E-03	APP,ATP2A2,ATRX,BRAF,CALCRL,CDHR1,CSF1,CXCL12,CXCL16,DCLK1,FOS,GADD45G,GNA13,HIPK1,MDM4,PAX6,PPP1R13L,PVALB,QKI,RAMP2,S100A9	ADAM10,AGER,CTNNB1,NFKB1,NFKBIA,NFkB (complex),PPARG,RELA,STAT3,TNF,TP53
MKL2		transcription regulator	Activated	2.496	3.77E-03	CBFB,CD151,CD177,CPA3,CXCL6,CXCR4,CYBA,DHCR24,ELANE,F2R,FLNA,MAPK13,PGLYRP1,PRG3,PRTN3,RAMP1,S100A8,S100A9,TAGLN,TBXAS1,TST
BDNF		growth factor		-0.617	3.81E-03	APP,BCL2,BHLHE40,BMP2,CDADC1,CHGA,CHN2,CXCR4,CYGB,DLG1,EGR2,ELOVL6,FOS,FSCN1,FTL,GLUL,HMGCR,INHBB,ITGAM,JUN,LGALS1,LIMK1,LYPD1,NGFR,NOS2,NPR1,NPY,NR4A1,NTRK2,PDE1A,PPP1R1B,RYR3,S100A10,S100A9,SFRP2,SNAP25,SORL1,SPP1,SYN2,TBC1D8,TNFRSF11B,TPH1,TRIB2,TSC1,VASN	Akt,Ap1,BDNF,CREB1,CTNNB1,Ca2+,HIF1A,HTT,JUN,L-glutamic acid,LEP,NFATC3,NFKB1,NFKBIA,NFkB (complex),Pkc(s),RELA,SP1,TP53
Pde		group		0.447	3.90E-03	FOS,HMOX1,NR4A1,PTGS1,TFAM	Ap1,ERK,JUN,NFkB (complex),Pde,SP1,STAT3
4-nonylphenol		chemical toxicant		0.000	3.90E-03	FOS,IGF1,IL4,LPL,SKIL	4-nonylphenol,CEBPB,CTNNB1,ESR1,ESR2,JUN,RELA,SMAD3,SMAD4,SMAD7,SP1,TP53
ROR1		kinase		0.000	3.90E-03	KRT19,MAP1B,SNAI2,TJP1,VIM
tyrphostin AG 127		chemical - kinase inhibitor		-0.374	3.90E-03	BAX,BCL2,DEFB4A/DEFB4B,NOS2,PARP1	Ap1,CEBPB,IL18,IL1B,IL6,JUN,NFKB1,NFKBIA,NFkB (complex),PPARG,RELA,STAT3,TNF,tyrphostin AG 127
PRRX1		transcription regulator		-0.975	3.90E-03	FOS,LPP,PALLD,PAX9,TNC
PBRM1		other			3.90E-03	CCNB1,CENPE,CENPF,MDM2,S100A13
HDAC9		transcription regulator			3.90E-03	CCNB1,CEBPA,JUN,KLF2,NR4A1	Ap1,Creb,EGR1,EP300,ESR1,HDAC1,HDAC2,HDAC9,Histone h3,JUN,Jnk,NFkB (complex),NR3C1,RELA,RNA polymerase II,SP1,SP3,STAT3,TP53,valproic acid
LAMA2	-1.404	other			3.90E-03	ACTA2,DES,LAMA2,MMP9,PAG1	Ap1,FOS,LAMA2,NFkB (complex),STAT3,TP53,heparin
AP3B1		transporter			3.90E-03	CD63,IL12B,LAMP1,LAMP2,TNFRSF1A
DGCR8		enzyme	Inhibited	-2.207	3.90E-03	ACTA2,CNN1,FOS,KRAS,TAGLN
GMNN		transcription regulator		1.342	3.94E-03	ACVR1,ANKRD17,BMPER,EFEMP1,EPHA2,FARP1,FOXF1,GBP4,IRX3,NRP1,NUDT21,PDGFRA,PECAM1,SMAD1,SOX17,TEAD1,TWSG1,USP18,WLS,WNT5A
NCOR2		transcription regulator		1.140	3.94E-03	ADIPOQ,AXIN2,BCL2,C3,CD69,CEBPA,CYP3A4,FOS,IGF1,JUN,LPL,PLIN1	Ap1,CEBPA,CEBPB,CREBBP,ESR1,ESR2,JUN,NCOR2,NFkB (complex),PPARA,PPARG,RARA,RELA,RXRA,SP1,THRB,TP53,tamoxifen
memantine		chemical drug		-1.183	3.94E-03	BAX,CLDN5,FOS,GSTP1,HPCAL4,NPY,NTRK2,POR,RXRA,SIRPA,SPON1,STX1A	CREB1,CTNNB1,Ca2+,HTT,Hdac,L-glutamic acid,NFATC3,NFKB1,NFKBIA,NFkB (complex),PPARG,RELA,SP1,TP53,memantine
rasagiline		chemical drug	Activated	2.272	3.94E-03	APP,BAD,BAX,BCL2,EGR3,FAS,MLLT4,PIK3R1,RIN1,SHC3,SYT4,YWHAG	APP,Akt,Ap1,BCL2,CTNNB1,Creb,HIF1A,JUN,NFKB1,NFKBIA,NFkB (complex),Pkc(s),RELA,SP1,STAT3,TP53,rasagiline
POMC		other		-1.400	3.95E-03	CXCR4,FOS,GCG,GZMB,H19,HMOX1,HSD11B2,IGF2,IL18,JUN,NCOA2,NOS2,NOS3,NR4A1,PRF1,SDC2,SELE,SLC9A3R2,SMAD3,TCF4,TIMP2,USP15,VCAM1	Ap1,HIF1A,IL1B,JUN,LDL,NFKB1,NFKBIA,NFkB (complex),P38 MAPK,PI3K (complex),POMC,RELA,SMAD2,SMAD3,SMAD4,SP1,STAT1,STAT3,Tgf beta
enterotoxin B		biologic drug		0.986	4.09E-03	CCL17,CCL2,CCL22,CD69,CXCL12,CXCL6,CXCR4,CXCR6,DCAF12,GPNMB,IL12B,IL21,IL33,IL4,LTBR,LY75,RSAD2,SLC25A37,SNCA	CEBPB,IFNG,IL6,IRF1,NFKB1,NFKBIA,NFkB (complex),PPARG,RELA,STAT1,STAT3,TNF,enterotoxin B
SMAD2	0.321	transcription regulator	Inhibited	-2.569	4.09E-03	ACTA2,BGN,CDH2,CTGF,DAPK1,GZMB,HMOX1,IL4,MMP2,MMP9,NOS3,PDGFB,SELE,SKIL,SMAD2,SMAD3,TIMP3,TPM2,XIAP	Ap1,CEBPB,CTNNB1,Collagen type I,EGR1,ESR1,JUN,MKL1,NFKBIA,NFkB (complex),RUNX2,SMAD1,SMAD2,SMAD3,SMAD4,SMAD7,SP1,TGFB1,TP53
methylnitronitrosoguanidine		chemical toxicant		0.531	4.09E-03	APC,BAX,CEBPA,FAS,MDM2,MSH2,PLAT,PLAU,POLH,TNFSF10	Ap1,E2F1,EP300,ESR1,JUN,MAPK14,MDM2,MYC,NFKB1,NFKBIA,NFkB (complex),PARP1,RELA,SP1,STAT3,TP53,TP63,TP73,YBX1,methylnitronitrosoguanidine
MEF2A		transcription regulator		-0.859	4.09E-03	ATP2A2,EDN1,FOS,JUN,KLF2,MEOX2,NR4A1,SLC2A4,THBD,ZNF266
ANXA2	-0.602	other		-1.117	4.09E-03	BAX,CDK6,FAS,IGFBP3,JUN,MDM2,MMP2,S100A10,SESN1,ZMAT3	ANXA2,Akt,Ap1,CTNNB1,ERK1/2,HIF1A,JUN,Jnk,MYC,NFkB (complex),P38 MAPK,RELA,SMAD3,SP1,STAT3,TP53,prostaglandin E2
Pam3-Cys-Ser-Lys4		chemical reagent		1.016	4.17E-03	AKAP13,CCL2,CCR1,CCR7,CD83,CXCL6,DEFB4A/DEFB4B,F3,IL12B,IL18,IL32,ITGA4,MMP2,MMP3,MMP9,NAMPT,NOS2,RGS1,SLC40A1,STAT1,TLR3,TLR4	CEBPB,IL12 (complex),IL1B,IL6,JUN,NFKB1,NFKBIA,NFkB (complex),PPARG,Pam3-Cys-Ser-Lys4,RELA,STAT1,STAT3,STAT6,TNF
N-acetylsphingosine		chemical reagent		-0.882	4.19E-03	BAX,BCL2,COL1A1,COL1A2,COL3A1,FOS,GSTA2,JUN,NOS2,PDE3B,RBL1,RXRA,SPHK1	Ap1,CTNNB1,ERK1/2,FOS,FOXO1,JUN,MAPK14,MYC,N-acetylsphingosine,NFKBIA,NFkB (complex),Pkc(s),RELA,RHOA,SMAD3,SP1,STAT3,TP53,estrogen receptor
lipid A		chemical toxicant		-1.732	4.19E-03	AICDA,C2,C3,CCL2,CD14,FCGR1A,IL12B,IRG1,ITGA5,MARCO,MSR1,OLR1,TLR3	IFNG,IL10,IL1B,IRF1,IRF8,IRF9,NFATC2,NFKB1,NFKBIA,NFkB (complex),RELA,STAT1,STAT2,STAT3,TLR4,lipid A
BRD2		kinase			4.19E-03	BCL2,CNOT4,IL7R,LY9,NFIB,P4HB,PKIB,PRKD3,RPN1,SATB1,SOX5,STAT4,WEE1
flutamide		chemical drug		-0.854	4.32E-03	BCL2,COL3A1,CYP1A2,CYP3A4,CYR61,ESR2,FOS,IGF1,KDR,ME1,MKI67,NOS2,NOS3,NR4A1,ODC1,VIM,WIF1	Akt,Ap1,CEBPB,CTNNB1,ESR1,HIF1A,IL6,NFKB1,NFKBIA,NFkB (complex),POMC,PPARG,RELA,SP1,STAT3,TNF,TP53,beta-estradiol,flutamide
ATF3		transcription regulator		-1.352	4.32E-03	ADIPOQ,AURKB,GCG,GSN,HSPB1,HSPB2,ID1,IL12B,IL4,JUN,MDM2,MMP2,MSH2,NEK2,NUPR1,SELE,XIAP	ATF3,Akt,Ap1,CTNNB1,E2F1,HIF1A,IFNG,IRF1,JUN,MYC,NFKB1,NFKBIA,NFkB (complex),REL,RELA,SP1,STAT1,STAT3,TP53,TP63,TP73
IL6R		transmembrane receptor	Inhibited	-2.445	4.32E-03	A2M,ABCC3,CCL2,CXCL6,HP,HUWE1,IGF1,IGF2,IGFBP5,MMP2,MMP3,MMP9,NAMPT,NPY,TIMP1,TNFRSF11B,VCAM1	Ap1,CEBPB,ERK1/2,HIF1A,IL6,IL6R,JUN,LDL,MYC,NFKB1,NFkB (complex),PI3K (complex),REL,RELA,SMAD3,SP1,STAT1,STAT3,TP53
6-amino-4-(4-phenoxyphenylethylamino)quinazoline		chemical reagent		1.980	4.33E-03	APOE,C3,CYP3A4,MMP9	6-amino-4-(4-phenoxyphenylethylamino)quinazoline,APP,Ap1,NFKB1,NFKBIA,NFkB (complex),REL,RELA,STAT3,TP53
HEYL	-1.081	transcription regulator		1.000	4.33E-03	GATA4,MMP2,MYH11,SMTN
BDKRB1	1.527	G-protein coupled receptor		0.762	4.33E-03	BDKRB1,CTGF,CXCL6,EDN1	Ap1,BDKRB1,ERK,ERK1/2,JUN,MYC,NFkB (complex),RELA,SMAD2,SMAD3,SMAD4,SP1,STAT3,TP53,Tgf beta
SF1		transcription regulator		0.061	4.33E-03	ACTA2,CNN1,COL1A1,FN1
catumaxomab		biologic drug		-0.064	4.33E-03	CD69,LAMP1,PDCD1,TNFSF10
ITGB5	-1.152	other		-0.130	4.33E-03	COL1A2,KDR,VTN,XIAP	ITGB5,JUN,NFKB1,NFKBIA,NFkB (complex),PRRX1,PTK2,RELA,SMAD3,STAT3
calcium chloride		chemical drug		-1.176	4.33E-03	ANKH,CD1D,ID3,TNFRSF11B
thioinosine		chemical toxicant			4.33E-03	LPL,NOS2,NR1H3,PPARG
EN2		transcription regulator			4.33E-03	NGFR,PAX5,PAX6,SNCA
SPTAN1		other			4.33E-03	ITGA3,ITGA5,ITGAV,ITGB3
FES	-0.563	kinase			4.33E-03	CSF1,CSF3R,ITGA4,ITGAM	Ap1,CREBBP,EP300,FES,IRF8,JUN,SPI1
LOXL2	-1.614	enzyme	Inhibited	-2.000	4.33E-03	FN1,MMP9,PECAM1,VIM
CpG ODN 1826		chemical reagent		-0.386	4.38E-03	APP,CCL2,CCR7,CD14,CD69,CD83,CIITA,CYBA,DLL4,IL12B,LY96,NOS2,REL,RGS1,SQSTM1,TLR4	CpG ODN 1826,IL1B,IRF1,IRF3,IRF8,IRF9,Interferon alpha,NFKB1,NFKBIA,NFkB (complex),PPARG,REL,RELA,SPI1,STAT1,STAT2,STAT3,TNF
trichloroethylene		chemical toxicant	Activated	2.000	4.38E-03	ANPEP,CD63,CDK6,COL1A1,COL3A1,DHCR24,IGFBP3,LTBR,MDM2,MTPN,PLS3,PROC,PTH1R,SPARC,STOM,TNFRSF1A
benzene		chemical toxicant	Activated	2.000	4.38E-03	ANPEP,CD63,CDK6,COL1A1,COL3A1,DHCR24,IGFBP3,LTBR,MDM2,MTPN,PLS3,PROC,PTH1R,SPARC,STOM,TNFRSF1A
mir-17		microRNA	Inhibited	-2.252	4.39E-03	APP,ATM,BNIP2,CASP7,CTGF,E2F1,FAS,LEF1,MDM2,NCOA3,PHF6,RBL2,SMAD2,TGFBR1,TNKS2	CCND1,CDKN1A,E2F1,E2F3,E2F4,NFkB (complex),RB1,RNA polymerase II,TFDP1,TP53,mir-17
KIT		transmembrane receptor			4.39E-03	ADORA3,ANKH,C3AR1,CD63,CPA3,CXCR4,FCER1A,HMGB1,HMOX1,IL4,KITLG,LTB4R,NF1,RAB32,SHC1,SNAI2,SOCS1,SOCS2,SPP1,STAT1,TJP1	AKT1,Akt,Ap1,CTNNB1,EGR1,ESR1,HIF1A,JUN,KIT,KITLG,Mapk,NFKB1,NFKBIA,NFkB (complex),PPARG,RB1,RELA,SP1,STAT3,STAT5A,TNF,TP53
bisindolylmaleimide I		chemical - kinase inhibitor		1.498	4.55E-03	APOA1,AQP3,BAD,BCL2,CTGF,E2F1,E2F2,EIF4EBP1,FN1,FOS,GATA4,HMOX1,IGF1,LPL,MAPK1,MAPK3,MMP2,MMP9,PTGDS,TJP1,TJP2,TNFSF10,TRAF1	APP,Akt,Ap1,CTNNB1,HIF1A,JUN,MAPK1,NFKBIA,NFkB (complex),Pkc(s),RELA,Ras,SP1,STAT1,STAT3,TP53,bisindolylmaleimide I
PPIF		enzyme		1.378	4.55E-03	ARHGAP22,CCL2,CCR1,CCRL2,CSRP1,CX3CL1,CXCL12,CXCL6,CXCR3,CXCR4,CXCR6,INHBB,IRF5,MCM6,MEIS2,MGP,MMP2,NDN,PDK4,PTN,SFRP1,SPON2,WNT5A	NFKB1,NFkB (complex),PPIF,REL,RELA,STAT1,STAT3
L-glutamic acid		chemical - endogenous mammalian		-1.647	4.55E-03	APP,ASL,BAX,BCL2,CASP9,CBL,CDH2,CFD,CYP3A4,FOS,FOSB,HEXA,IL18,JUN,MAP1B,NOS2,NPY,ROCK2,SORBS1,SORL1,TAP2,TIMP1,XIAP	Ap1,IL1B,JUN,L-glutamic acid,LEP,MAPK14,NFKB1,NFKBIA,NFkB (complex),RELA,SP1,STAT3,nitric oxide
MTOR		kinase		-0.139	4.57E-03	ACOX1,ADM,AKAP13,BCL2,CASP9,CCR7,CEBPA,CTNND1,CXCR4,DDIT4,DHFR,EFNA1,FADD,FGB,FN1,IGF1,IL12B,IL1R1,MDM2,MMP9,NOS2,OAS1,PDK4,PECAM1,PPARG,PRKAR2A,RAB4A,SMPD1,SNAI2,SRPX,STAT1,TCF4,TLR4,TNFRSF11B,TNFRSF1A,TNFSF10,VCAM1	Akt,Ap1,CTNNB1,ESR1,HIF1A,JUN,MTOR,NFKB1,NFKBIA,NFkB (complex),NR3C1,PPARG,REL,RELA,STAT1,STAT3,TNF,TP53,sirolimus
PLK4	0.346	kinase		0.333	4.59E-03	ATM,EDN1,FGL2,IFIT2,MARCO,MERTK,PLAT,RBL1,RGS1
ADA	-0.562	enzyme		0.313	4.59E-03	ADA,ADORA3,CCL17,COL1A2,DCK,IL4,MMP9,SPP1,TIMP1	ADA,CTNNB1,Ca2+,HTT,NFATC2,NFATC3,NFkB (complex),RELA,STAT1,STAT3,STAT6,TCR,dipyridamole
SFRP1	-0.416	transmembrane receptor		-0.128	4.59E-03	ACTA2,BAX,CASP9,DKK1,FN1,MMP2,MMP3,MMP9,SDC2	Ap1,CTNNB1,ERK,FOS,JUN,Jnk,NFkB (complex),RELA,RUNX2,SFRP1,SMAD2,SMAD3,SMAD4,SP1,STAT3,TCF,TCF4,TP53,heparin
CCL3		cytokine		-0.348	4.59E-03	CCL2,CCR1,CXCL9,FOS,ITGA5,ITGAM,RYR3,SELE,STAT1	Ap1,CCL3,CEBPB,ESR1,IL6,IRF1,JUN,Mapk,NFKB1,NFKBIA,NFkB (complex),P38 MAPK,REL,RELA,SP1,STAT1,STAT3
KEAP1		transcription regulator		-0.415	4.59E-03	ATP6V0D2,BCL2,CTSK,GCLC,GSTP1,HMOX1,MAP1LC3A,MMP9,TBXAS1	15-deoxy-delta-12,14 -PGJ 2,Ap1,EGR1,FOXO1,HIF1A,KEAP1,NFE2L2,NFKB1,NFkB (complex),RELA,SP1,reactive oxygen species
L-arginine		chemical - endogenous mammalian		-0.650	4.59E-03	AGTR1,ASL,ASS1,BCL2,BGN,FN1,IGF1,NOS2,NOS3	Akt,Ap1,CEBPB,CREB1,CTNNB1,EP300,ESR1,FOXO1,HIF1A,Insulin,JUN,L-arginine,L-glutamic acid,NFKB1,NFKBIA,NFkB (complex),PARP1,PPARA,PPARG,RELA,SP1,STAT3,TP53,cyclic AMP
zoledronic acid		chemical drug		-1.172	4.59E-03	BCL2,CXCR4,CYR61,DKK1,FZD5,MMP9,TNFRSF11B,TNFSF10,WNT5A	Ap1,CTNNB1,ERK1/2,FOXO1,HIF1A,IL18,JUN,MYC,NFKB1,NFKBIA,NFkB (complex),NOTCH1,REL,RELA,SMAD3,STAT3,TP53,VEGFA,Vegf,zoledronic acid
ICMT		enzyme			4.59E-03	AEBP1,FSTL1,GJA1,LARGE,LMNA,S100A13,SLIT3,TGFBI,ZHX1
BCL2	1.223	transporter		1.418	4.60E-03	ATP2A2,BAX,BCL2,FAS,FOS,GCLC,IGFBP6,IL12B,IL21,IL4,MCAM,MDM2,MMP2,MMP9,NES,PRF1,RBL1,RBL2,SNAP25,SP1,SPHK1,SQSTM1,TIMP1,TIMP2,XIAP	Akt,Ap1,BCL2,CTNNB1,EGR1,EP300,ERK,ESR1,HIF1A,JUN,NFKB1,NFKBIA,NFkB (complex),PARP1,RELA,SMAD3,SP1,STAT3,TP53
TSLP		cytokine		1.600	4.63E-03	CCL17,CCR7,CD63,CD83,CXCL9,IL12B,IL4,MKI67,MX1,SELE,TIMP1	Ap1,IFNG,IL10,IL4,IRF1,JUN,NFKB1,NFKBIA,NFkB (complex),P38 MAPK,REL,RELA,SP1,STAT1,STAT3,STAT6,TSLP
HDAC6		transcription regulator		-1.993	4.63E-03	COL1A1,IGF1,JUN,NOS2,PDGFB,PLAU,TAGLN,TGFB1I1,TGFBI,TGFBR1,VIM	AHR,Ap1,CEBPB,CTNNB1,EGFR,ESR1,HDAC6,JUN,Jnk,NFkB (complex),RELA,SMAD3,SMAD4,SMAD7,SP1,SP3,STAT3,TP53,vorinostat
HMGB1	0.440	other		-1.523	4.80E-03	BAX,BRCA1,CCL2,CD83,FGL1,GLUL,HMGB1,HOXD9,IFIT1,IL1R1,INSR,MDM2,MMP3,MMP9,MOK,PTGES,SELE,TLR4,VCAM1	Ap1,CREBBP,E. coli lipopolysaccharide,HMGB1,IL1,IL1B,IRF1,IRF3,Interferon alpha,JUN,Jnk,NFKB1,NFKBIA,NFkB (complex),RELA,STAT1,STAT2,STAT3
TNFRSF1B		transmembrane receptor	Inhibited	-2.079	4.80E-03	ABCC3,CD69,CXCL12,EFNA1,FAS,IL12B,ITGB5,JUN,LBP,MMP14,MMP2,MMP3,MMP9,MSR1,NOS2,NR5A2,P2RX7,TIMP1,TRAF1	Ap1,ESR1,FOS,JUN,Jnk,NFKBIA,NFkB (complex),Nfat (family),P38 MAPK,PPARG,RELA,SP1,STAT3,TNF,TNFRSF1B
chondroitin sulfate A		chemical - endogenous mammalian		1.253	4.98E-03	CASP7,MMP2,MMP9,STAT4,TIMP1,TIMP2	Ap1,CEBPB,ELANE,FOS,IL6,NFKB1,NFKBIA,NFkB (complex),RELA,RNA polymerase II,STAT3,TIMP3,TP53,chondroitin sulfate A,heparin
spermidine		chemical - endogenous mammalian		0.447	4.98E-03	FOS,HMOX1,ITGAM,KRT19,MMP2,ODC1	Ap1,ERK,JUN,NFkB (complex),Pkc(s),RELA,SP1,STAT3,TP53,spermidine
nelfinavir		chemical drug		-0.218	4.98E-03	ADIPOQ,CEBPA,MMP9,PLIN1,PPARG,TNFRSF11B	ADIPOQ,AKT1,Akt,Ap1,CTNNB1,ESR1,HIF1A,NFKB1,NFkB (complex),PPARA,RELA,SP1,STAT3,TP53,nelfinavir
COL1A1	-1.904	other		-0.492	4.98E-03	CCL2,COL1A1,CXCR4,EDN1,SELE,VCAM1	COL1A1,CTNNB1,HIF1A,ITGB1,STAT1,STAT3
FZD8	-0.720	G-protein coupled receptor		-1.078	4.98E-03	BMP2,COL1A1,CTGF,FN1,GATA4,IGFBP5	Ap1,CTGF,CTNNB1,Creb,FZD8,JUN,Jnk,NFkB (complex),RELA,RUNX2,SMAD3,STAT3,TCF,TCF4,TP53
IDH2		enzyme			4.98E-03	ADIPOQ,CEBPA,CLDN3,FN1,PPARG,VIM
NDUFA13		enzyme			4.98E-03	A2M,BCL2,CCNB1,CTTN,DHFR,MMP9	CDKN2A,E2F1,MYC,NDUFA13,NFKB1,NFkB (complex),RB1,REL,RELA,STAT1,STAT3,TP53
Cdkn1c		other			4.98E-03	CXCR4,ITGB4,MAL,NGFR,PMP22,POU3F1
ANXA7		ion channel		0.000	4.98E-03	ADORA3,APC,BRCA1,BRCA2,CCNB1,CDH2,CTSB,ELF1,FST,GSTP1,IGF1,IL12B,ITGAM,ITPR3,MGST1,NR3C1,PAX6,TEK	ANXA7,LGALS3,RELA
SMAD1	-0.852	transcription regulator		-1.618	4.99E-03	ACTA2,COCH,COL1A1,COL1A2,COL4A1,CSF1,CTGF,ID1,PDGFB,SMAD1,SMAD6,SPP1	Ap1,CREBBP,E2F1,EGR1,EP300,ESR1,ETS1,HDAC6,HES1,MYC,MYOCD,NFkB (complex),NOTCH1,PPARG,RELA,RUNX2,SMAD1,SMAD3,SP1,TP53,TP63,TP73
GNB1		enzyme			4.99E-03	CD83,F2R,FBXO31,FOSB,JAG2,MAFB,MYH11,NR4A1,PLAU,PLK2,THBD,TSC22D3	Ap1,CREBBP,EGR1,FOS,GNB1,JUN,MAP2K6,MAPK14,MYC,NFkB (complex),RELA,SP1,SRC,STAT3
eflornithine		chemical drug	Inhibited	-2.887	4.99E-03	APP,C3,DHFR,FN1,GLB1,IL32,ITGB3,LGALS3BP,ODC1,PSAP,SHC1,TGM2	CCND1,CDKN1A,E2F4,HIF1A,JUN,MAPK1,NFKB1,NFKBIA,NFkB (complex),RB1,RELA,SP1,STAT1,STAT3,TP53,eflornithine
FOXC1		transcription regulator		0.928	5.02E-03	CXCR4,FOXO1,ITGB3,LFNG,MMP9,PLOD1,SNAI2,TSC22D1
DLL4	-0.834	other		0.558	5.02E-03	EPHB4,HEY2,IL4,KDR,LYVE1,NR2F2,PDGFB,UNC5B	DLL4,HEY1,NFkB (complex),NOTCH1,Notch,RELA,RUNX2,SMAD3,TP53
MECOM	-1.182	transcription regulator		0.391	5.02E-03	DCN,E2F1,GADD45G,GATA2,ITGB3,ITGB4,PBX1,SKIL
JINK1/2		group		0.128	5.02E-03	CDH2,FAS,FOXO1,MMP2,PTGES,SCD,SLC2A4,TNFRSF1A	AKT1,ATF4,Ap1,CTNNB1,E2F1,EGR1,ESR1,FOS,FOXO1,JINK1/2,JUN,NFkB (complex),PPARG,RELA,RUNX2,SIRT1,SMAD2,SMAD3,SMAD4,SP1,TCF,TCF4,TP53
9Z,11E-octadecadienoic acid		chemical - endogenous non-mammalian		-1.211	5.02E-03	ACOX1,EBF1,IL12B,NFAT5,PPARG,SLC2A4,SORBS1,UCP2	9Z,11E-octadecadienoic acid,Ap1,CEBPA,CTNNB1,FOXO1,JUN,NFKB1,NFKBIA,NFkB (complex),PPARA,PPARD,PPARG,REL,RELA,RXRA,SREBF1,STAT3,THRB,fatty acid
tosylphenylalanyl chloromethyl ketone		chemical - protease inhibitor	Activated	2.200	5.02E-03	BCL2,CCL2,GCLC,GZMB,MMP2,NOS2,PRF1,VCAM1	AKT1,Akt,Ap1,BCL2,CTNNB1,Creb,ERK1/2,ESR1,HIF1A,JUN,MYC,NFKB1,NFKBIA,NFkB (complex),RELA,SMAD3,SP1,STAT3,TP53,tosylphenylalanyl chloromethyl ketone
acetaldehyde		chemical - endogenous mammalian	Inhibited	-2.156	5.02E-03	COL1A1,COL1A2,FOS,JUN,KLF9,MMP2,PPARG,TIMP1	Ap1,CEBPB,CTNNB1,ERK1/2,ESR1,JUN,MYC,NFKB1,NFKBIA,NFkB (complex),Nfat (family),REL,RELA,SMAD3,SMAD4,SMAD7,SP1,STAT3,TP53,acetaldehyde
NTRK1		kinase	Inhibited	-2.433	5.02E-03	BCL2,FOS,IGF2,LGALS1,MMP9,NR4A1,TSC22D1,WNT5A	Akt,Ap1,CTNNB1,EGR1,HIF1A,JUN,NFkB (complex),NGF,NTRK1,P38 MAPK,PI3K (complex),Pkc(s),REL,RELA,SP1,STAT3,TP53
ATN1		transcription regulator			5.21E-03	ACKR1,ASGR1,BASP1,BCL6,BHLHE40,BMP1,CBFB,DBP,DLG1,DPYSL3,EBF1,GABRD,GRK5,GSN,HPCAL1,IGFBP5,IL11RA,JUP,MARCKSL1,MCAM,NR2F1,PPP1CB,PRKACB,PVALB,SATB1,SMC2,SOCS2,SPP1,STMN1,TM4SF1
LGALS1	-0.643	other		-0.818	5.21E-03	ACTA2,CCNB1,CD69,CXCL16,F3,FN1,IFNGR2,IL21,KRAS,LGALS1,MMP2,MMP9,PDCD1	Ap1,HIF1A,HRAS,IFNG,IL2,IRF1,JUN,LGALS1,MYC,NFkB (complex),NR3C1,P38 MAPK,RELA,SP1,STAT1,STAT3,STAT5A,STAT6,TP53,prostaglandin E2
RAC2		enzyme			5.21E-03	ANXA1,BAD,BCL2,CCR4,CDH2,EGR2,FOS,GCSAM,NR4A1,PMP22,STAT4,TKT,TSC22D1	Akt,Ap1,CTNNB1,DEF6,FOS,HIF1A,JUN,MAP3K3,MAPK8,MEF2A,NFATC2,NFKB1,NFKBIA,NFkB (complex),P38 MAPK,RAC2,RELA,SP1,STAT3
ALB	-7.523	transporter	Inhibited	-2.070	5.21E-03	ACTA2,ALB,CCL2,CDKN1C,COL1A1,CX3CL1,CYBA,EDN1,NOS2,NPHS1,SCD,SQSTM1,XBP1	AGT,ALB,Ap1,CEBPB,FOXO1,HIF1A,Insulin,JUN,NFKB1,NFkB (complex),PPARA,PPARG,RELA,SMAD3,SMAD4,SP1,STAT3,TGFB1,TP53,palmitic acid,sirolimus
pirfenidone		chemical drug		1.082	5.22E-03	CCL2,COL3A1,CTGF,FN1,POSTN,SMAD2,SMAD3	HIF1A,JUN,MAPK1,NFkB (complex),RELA,SMAD1,SMAD2,SMAD3,SMAD4,SP1,STAT1,STAT3,pirfenidone,prostaglandin E2
hymecromone		chemical drug		0.816	5.22E-03	ACTA2,BCL2,CASP9,FADD,FAS,HMMR,MMP3
ethyl pyruvate		chemical drug		0.278	5.22E-03	BAX,BCL2,HMGB1,HMOX1,MMP9,NOS2,TJP1	Akt,Ap1,CTNNB1,HIF1A,JUN,NFKB1,NFKBIA,NFkB (complex),P38 MAPK,PPARG,RELA,SP1,STAT3,TNF,ethyl pyruvate,nitric oxide
p85 (pik3r)		group		-0.156	5.22E-03	BCL2,MMP2,NOS2,NOS3,PIK3CA,PIK3CB,PPARG	AKT1,Akt,Ap1,CTNNB1,ESR1,FOXO1,HIF1A,ITGB1,JUN,NFKBIA,NFkB (complex),PI3K (complex),RELA,RHOA,SP1,STAT1,STAT3,TP53,estrogen receptor,p85 (pik3r)
arecoline		chemical drug		-0.726	5.22E-03	F2R,HMOX1,MAOA,S100A4,SLC2A4,TJP1,VCAM1	Akt,Ap1,CTNNB1,HIF1A,JUN,NFkB (complex),RELA,STAT3,arecoline,prostaglandin E2
fontolizumab		biologic drug		-1.134	5.22E-03	FAS,ISG15,LAG3,MX1,NAMPT,RSAD2,TGM3
ZC3H14		other		-1.890	5.22E-03	BATF,FGL2,MERTK,PLAT,RBL1,RILPL1,TSC22D1
metyrapone		chemical drug		-1.937	5.22E-03	ABCC3,BDKRB2,CXCR4,CYP1A2,CYP3A4,FOS,NPY	AR,Ap1,CEBPB,CEBPD,FOXA2,FOXO3,NCOR2,NFKB1,NFKBIA,NFkB (complex),NR1I2,NR3C1,NR3C2,POMC,RELA,corticosterone,glucocorticoid,hydrocortisone,metyrapone
2-mercaptoacetate		chemical - endogenous non-mammalian		-1.982	5.22E-03	ANXA2,CD68,IGF1,IL12B,PLAU,PPARG,S100A10	2-mercaptoacetate,IL4,JUN,NFkB (complex),RELA,STAT1,STAT6
leukotriene B4		chemical - endogenous mammalian	Inhibited	-2.401	5.22E-03	F3,ITGAM,JUN,LTB4R,MMP9,MPO,SOCS1	Ap1,CSF2,EP300,FOS,IL1B,JUN,NADPH oxidase,NFKB1,NFKBIA,NFkB (complex),RELA,SP1,STAT1,STAT3,TP53,leukotriene B4
ONECUT1		transcription regulator			5.26E-03	ABL2,ACSS3,ACVR1,AGTR1,AKAP13,ALDH5A1,APIP,ARHGAP32,BCAR1,BCKDHA,C1S,C2,CDK13,CEBPA,CENPN,COL5A3,CYGB,CYP51A1,E2F1,EED,EGR2,FAS,GBF1,GCG,GSS,GSTA4,HIVEP3,HMGCR,HSPA1A/HSPA1B,HSPH1,ITGAV,LAMC2,LRIG2,LUC7L3,NDC1,NUAK2,OGFR,PFKL,PMAIP1,PPFIBP1,PTPRR,SEMA6A,SERPINB8,SETDB2,SH3BGRL,SMARCC1,TBX2,TMEM62,TMF1,TNFSF10,TTR,USPL1,VWA5A,YPEL3
gemcitabine		chemical drug		0.059	5.31E-03	AQP3,BCL2,CASP9,CCNB1,CXCR4,DCK,FAS,GLB1,HMOX1,IL32,MDK,PRKDC,PTGS1,XIAP	AKT1,Akt,Ap1,CTNNB1,EGR1,ESR1,FGF2,HIF1A,JUN,NFKB1,NFKBIA,NFkB (complex),REL,RELA,SP1,STAT3,TP53,gemcitabine
NFKBIB		transcription regulator		0.564	5.31E-03	CASP7,CASP9,CCL2,CTSV,DAPK1,DEFB4A/DEFB4B,MMP9,NOS2,NOS3,PLAU,SELE,TEK,TNFSF10,VCAM1,XIAP	CEBPB,IKBKB,IL6,IRF1,JUN,NFKB1,NFKBIA,NFKBIB,NFkB (complex),REL,RELA,STAT3
MAP3K1		kinase		-1.833	5.31E-03	COL3A1,COL4A1,FAS,FOS,HMOX1,HSPB1,JUN,MAOB,MMP3,NOV,PLAU,TIMP1,TNC,TOP2A,TPH1	Ap1,FOS,JUN,MAP3K1,MAPK14,MYC,NFKB1,NFKBIA,NFkB (complex),P38 MAPK,RAF1,RELA,SP1,STAT3,TP53
FANCC		other			5.31E-03	CXCL12,DKK1,FGFR1,GSAP,IGFBP3,IL1R1,MMP7,MX1,NOS2,NR3C1,NUAK1,OAS1,PRKCB,RND3,SNX7	Ap1,EIF2AK2,FANCC,IFNG,IRF1,IRF3,IRF8,IRF9,JUN,Jnk,NFKB1,NFkB (complex),REL,RELA,STAT1,STAT2,STAT3
IFN alpha/beta		group		1.920	5.35E-03	ARHGEF10,AXL,BAX,CCL2,CCR7,CCRL2,CD69,CD83,CX3CL1,CXCL16,FGL2,IFIT2,IFIT3,NOS2,RSAD2,SOCS1,STAT1,TLR3,TNFSF10,TREM1	IFN alpha/beta,IFNAR1,IFNG,IL10,IRF1,IRF8,IRF9,NFKB1,NFKBIA,NFkB (complex),RELA,STAT1,STAT2,STAT3,STAT6
taurine		chemical - endogenous mammalian		0.816	5.38E-03	ADIPOQ,AXL,CEBPA,FN1,MMP2,MMP9,MPO,NOS2,SLC6A6,VIM	ADIPOQ,Ap1,CEBPB,ERK1/2,FOXO1,IL6,Insulin,JUN,MYC,NFKB1,NFkB (complex),P38 MAPK,PPARA,PPARG,RELA,SMAD3,SP1,STAT3,TP53,taurine
semaxinib		chemical drug		-0.043	5.38E-03	F3,FHL1,HMOX1,KDR,MMP9,NOS3,PECAM1,PTGIS,SELE,VWF	Ap1,CTNNB1,EP300,ESR1,JUN,KDR,Mapk,NADPH oxidase,NFKB1,NFkB (complex),RELA,Ras homolog,SP1,SRF,STAT3,semaxinib
RPSA		translation regulator		-1.414	5.38E-03	GBP4,IL1R1,ISG15,MMP2,NOS2,REL,STAT1,TLR4,TOLLIP,TRAF1	Ap1,CEBPA,IRF1,JUN,NFKB1,NFKBIA,NFkB (complex),P38 MAPK,REL,RELA,RPSA,SP1,STAT3,TP53,lipopolysaccharide
HISTONE		group			5.38E-03	BCL2,CDK6,CIITA,DKK3,FMR1,MAPK1,NFATC2,NOS3,PAG1,PTGIS	HISTONE,IRF1,NFATC2,NFkB (complex),STAT1,STAT3,TLR4
IL17RA		transmembrane receptor	Inhibited	-3.162	5.38E-03	CCR1,CSF3R,CXCL12,CXCL6,MMP3,MMP9,S100A8,S100A9,SELE,TIMP1	Ap1,CEBPB,IL13,IL17A,IL17RA,IL1B,IL6,JUN,NFKB1,NFKBIA,NFkB (complex),P38 MAPK,RELA,SP1,STAT3,STAT6
phosphate		chemical - endogenous mammalian		0.288	5.54E-03	A2M,ADAMTS2,ANKH,ATM,AXL,BIRC6,BLVRA,BMP2,CIT,DCN,ECM1,EMILIN1,F2R,FGFR2,MTPN,OGN,POSTN,PRKRIR,RHOC,SPP1,TIMP1,TRIP11	ERK1/2,MYC,NFkB (complex),RELA,SMAD3,TP53,phosphate
1,4-bis[2-(3,5-dichloropyridyloxy)]benzene		chemical toxicant		-0.125	5.59E-03	ABCC3,APOA1,BUB1,BUB1B,CCNB1,CDK6,CYP1A2,CYP27A1,CYP3A4,EIF4EBP1,FAM107B,GSTP1,IL1R1,LRG1,MCM6,MDM2,NEDD9,PAPSS2,PDE3B,PTPN11,RARRES1,SLC29A1,STEAP4,TNFRSF1A	1,4-bis[2-(3,5-dichloropyridyloxy)]benzene,EP300,JUN,MYC,RB1,SP1,TP53
GW501516		chemical drug		-0.440	5.59E-03	ADIPOQ,ANGPTL4,APOD,BCL2,CFD,COL6A1,CXCL6,F3,FGFR1,IGFBP3,IGFBP5,IGFBP6,KRT19,LAMB3,LPL,PDK4,PLAT,S100A8,S100A9,SCD,SNCG,UCP2,VLDLR,VNN1	Ap1,CEBPA,CEBPB,CTNNB1,FOXO1,GW501516,Ins1,JUN,NFkB (complex),PPARA,PPARD,PPARG,RXRA,SP1,SREBF1,STAT1,THRB,fatty acid,oleic acid
nicotine		chemical drug		-0.406	5.63E-03	ATP6V0D2,BCL2,BMP2,CCL2,CHGA,CNTN1,CTGF,CTSK,CYP3A4,DEFB4A/DEFB4B,DHFR,EDN1,FN1,FOS,GJA1,GJA4,HMOX1,ID1,IGF1,IL12B,ITGAM,KDR,MMP2,MMP9,NOS2,NOS3,PLAT,POSTN,PTH1R,RBBP6,SCG2,SELE,SERPINF1,SPP1,STAT1,TFPI2,TTR,XIAP	Ap1,CEBPB,HIF1A,IL6,JUN,Jnk,NFKB1,NFKBIA,NFkB (complex),P38 MAPK,PI3K (complex),RELA,SP1,STAT3,nicotine
SIM1		transcription regulator		-0.457	5.84E-03	ABI1,AKR1B1,ANGPTL4,APOE,ARID1A,ARNT2,BST1,CBFB,CCR1,CCS,CPXM2,CYBA,ELK4,ELL2,GATA2,GLUL,GPX3,IGFBP4,ITGB3,KCNQ1,LAMA2,LAMB3,LDB2,LIFR,MDM4,MTPN,NFATC2,NFE2,PDLIM4,PKIB,POLD4,POSTN,RBL2,SELENBP1,SMAD3,SNN,SRSF1,ST6GALNAC6,STRN,SYT7,TCF7L1,TSC22D3,TYROBP
PP2/AG1879 tyrosine kinase inhibitor		chemical - kinase inhibitor		1.649	5.86E-03	BCL2,CBL,CCL2,CTGF,CXCL16,DEFB4A/DEFB4B,EDN1,FGR,FN1,FOS,HMOX1,ID1,ITGAM,PLAU,RHOC,SPP1,TJP1,VIM	Ap1,CEBPB,EGR1,ERK,FOS,HIF1A,IL6,JUN,MAPK1,MYC,NFKB1,NFKBIA,NFkB (complex),PP2/AG1879 tyrosine kinase inhibitor,RELA,SP1,SRC,STAT1,STAT3
EIF2AK2	0.791	kinase		0.724	5.87E-03	BAX,BCL2,BHLHE40,BRIP1,CASP9,EIF2AK2,ERAP2,FAS,FOS,IFI27,IFIT1,ISG15,LGALS3BP,NEDD9,NOS2,OAS1,SELE,STAT1,USP18,ZC3HAV1,ZNF292	EIF2AK2,IFNB1,IRF1,IRF3,IRF8,IRF9,Interferon alpha,NFKB1,NFkB (complex),REL,RELA,STAT1,STAT2,STAT3
MMP2	-1.704	peptidase		-1.209	5.92E-03	BMP2,CLDN5,COL18A1,CX3CL1,CXCL12,FN1,ICAM5,IL1RN,ITGA3,SOCS1,TJP1	APP,Ap1,CXCL12,IL1B,JUN,MMP2,NFKB1,NFKBIA,NFkB (complex),PPARG,RELA,SMAD3,SMAD4,STAT3,TGFB1,TNF,TP53,estrogen receptor
MECP2		transcription regulator			5.96E-03	ABCB1,APOE,ASH1L,BRCA1,CAPG,CYB5A,EFNA5,FKBP5,GSTP1,HOXD9,IGF1,IGFBP3,LMNA,MAPK1,MAPK3,MGMT,NR4A1,PIKFYVE,REST,S100A4,SYT4,TFPI2,YWHAZ	ESR1,HDAC1,HIF1A,Hdac,Histone h4,MECP2,MED1,NFATC3,RELA,SP1
IL27		cytokine		-0.322	6.05E-03	CCL16,CCL2,CD14,CD163,CD63,CIITA,CX3CL1,CXCL9,EGR2,EMR1,FOS,GADD45G,GZMB,HLA-DQA1,IL12B,IL18,IL1RN,IL21,IL4,ITGAM,LAG3,MX1,NOS2,SOCS1,STAT1,TNFRSF4,TNFSF10,VIM	CEBPB,IFNG,IL10,IL27,IL6,IRF1,NFKB1,NFKBIA,NFkB (complex),PPARG,REL,RELA,STAT1,STAT3,TNF
silibinin		chemical drug		1.381	6.08E-03	BAX,CCNB1,CDK6,CTGF,FN1,IGFBP3,MMP2,MMP3,MMP9,NOS2,PECAM1,PLAU,RETN,SNAI2,TIMP2,VIM,XIAP	Ap1,CTNNB1,E2F1,EGFR,ERK,ERK1/2,ESR1,JUN,MYC,NFKB1,NFKBIA,NFkB (complex),RELA,SMAD3,SP1,SP3,STAT3,TP53,TP63,TP73,silibinin
HEY2	-1.123	transcription regulator		1.878	6.18E-03	ACTA2,GATA4,GATA6,MYH11,NR2F2,PROX1,SLN,SMTN,TAGLN	HEY2,NFkB (complex),NOTCH1,RELA,RUNX2,SMAD3,TP53
MIR124		group		1.267	6.18E-03	BMI1,CAV1,CDK6,CEBPA,NES,REST,SNAI2,SPHK1,VIM
diazoxide		chemical drug		1.134	6.18E-03	ABCC9,BAX,BCL2,KCNJ8,LPL,NOS2,ODC1,SLC39A6,UCP2	ADIPOQ,Ap1,CEBPB,CREB1,Creb,D-glucose,ELK1,ESR1,FOXO1,GIP,Hdac,Insulin,JUN,LEP,NFKB1,NFkB (complex),PPARA,PPARG,RELA,SP1,STAT3,diazoxide
PLK2	-0.515	kinase		0.333	6.18E-03	ATM,EDN1,FGL2,IFIT2,MARCO,MERTK,PLAT,RBL1,RGS1
CTBP1		enzyme		0.239	6.18E-03	BRCA2,CLDN11,COL1A2,CSF1R,DKK1,FSCN1,JUP,SMAD6,VCAN
CHD4		enzyme			6.18E-03	HMOX1,IL12B,IL4,JUN,MDM2,NGFR,RAD50,RRAD,SQLE	BRCA1,CHD4,EGR2,ESR1,JUN,NFkB (complex),STAT1,STAT3,TP53
eicosapentenoic acid		chemical drug		-1.492	6.20E-03	ANGPTL4,APOE,CCL2,CD83,CSF1R,ELN,FBN1,FOS,HMOX1,IGF1,IL12B,IL1R1,JUN,MMP9,NOS3,PDK4,PTGES,SNCA,TGFBR2,TNFRSF1A	Ap1,EGR1,ESR1,FOS,HIF1A,IL1B,JUN,Jnk,NFKB1,NFKBIA,NFkB (complex),Nfat (family),PPARA,PPARG,RELA,STAT3,arachidonic acid,eicosapentenoic acid,prostaglandin E2
IL21	1.313	cytokine		-0.977	6.24E-03	AICDA,BCL2,BCL6,BSG,CCR10,CCR7,CD1D,CD69,GZMB,HLX,IL21,IL4,IL7R,KLRC1,MKI67,MMP2,MMP9,NOS2,PDCD1,PRF1,SOCS1,SOCS2,STAT4,TLR4,TYROBP,XBP1	BCL6,CDKN2A,ESR1,IFNG,IL21,IL4,IRF1,Immunoglobulin,JUN,MYC,NFKB1,NFkB (complex),NR3C1,RELA,SMAD3,STAT1,STAT3,STAT5A,STAT5B,STAT6
H-7		chemical - kinase inhibitor		-0.424	6.25E-03	ABCB1,COL1A1,COL1A2,FAS,FN1,FOS,IFIT2,ISG15,ITGA5,MMP3,SELE,SMAD3	Ap1,ESR1,FOS,H-7,IRF8,IRF9,JUN,MAPK8,NFKB1,NFKBIA,NFkB (complex),PPARG,REL,RELA,SP1,STAT1,STAT2,STAT3,TNF,TP53,beta-estradiol
BAPTA-AM		chemical reagent	Activated	2.906	6.25E-03	CCL2,COL1A1,FN1,FOS,JUN,MMP2,NR4A1,S100B,SELE,SOCS1,SOCS2,VCAM1	Ap1,BAPTA-AM,EGR1,FOS,HIF1A,JUN,Jnk,MAPK8,MYC,NFkB (complex),P38 MAPK,PI3K (complex),RELA,SP1,SRC,STAT3
EP400		other	Activated	2.170	6.25E-03	CENPF,E2F1,E2F2,E2F8,GLB1,MAPK12,NCAPG2,NEK2,PPARG,RBL1,SGOL1,SUV39H2	EP400,HDAC1,Hdac,Histone h4,MED1,RELA
TET2	0.863	other	Inhibited	-2.309	6.25E-03	AHNAK,ANXA2,APOBR,BCL3,BHLHE40,FAM129B,PDGFRB,PLS3,PPP1R13L,RGS1,S100A8,TIMP1
minocycline		chemical drug	Activated	2.508	6.26E-03	ALOX5,BAX,BCL2,CD163,EMR1,FOS,IL18,IL4,ITGAM,KCNA3,NGFR,NOS2,NOS3,PDGFB,TNFRSF1A,VCAM1	Ap1,EP300,ESR1,JUN,MAPK14,NFKB1,NFKBIA,NFkB (complex),P38 MAPK,PARP1,PPARG,RELA,SP1,STAT3,TNF,TP53,minocycline
TCF4	0.382	transcription regulator		-0.188	6.39E-03	AXIN2,CDKN1C,DKK1,DMP1,EDN1,ELF4,FN1,JUN,LEF1,MYB,NOS2,PLAU,SQSTM1,TERT,VCAN	Ap1,CTNNB1,EGR1,FOS,FOXO1,FOXO3,HDAC2,JUN,NFkB (complex),RUNX2,SMAD3,STAT3,TCF,TCF4,TP53,heparin
NLRP3		other	Inhibited	-2.857	6.39E-03	ATM,BRCA1,CDCA8,CXCR3,ESPL1,HMOX1,IL18,MAPK13,MDM2,MMP9,PARP1,PRIM1,PRKDC,RAD50,TACC2	Ap1,EP300,ESR1,IL1A,JUN,NFKB1,NFKBIA,NFkB (complex),NLRP3,PARP1,REL,RELA,SMAD2,SMAD3,SMAD4,SP1,STAT3,TP53
ADM	-0.971	other		0.829	6.42E-03	ADM,BAX,BCL2,EDN1,FN1,FOS,NOS2,PPARG,RAMP1,RAMP2,SPP1,TNFRSF11B,VCAM1	ADM,AKT1,Ap1,CREBBP,CTNNB1,ERK1/2,ESR1,JUN,MYC,NFKB1,NFKBIA,NFYC,NFkB (complex),NR3C1,NR3C2,P38 MAPK,RELA,SMAD3,SP1,STAT3,TP53,aldosterone
ELK1		transcription regulator		-0.741	6.42E-03	ANKH,BMP2,EGR2,FOS,JAM2,JUN,MECOM,MMP9,MTHFD2,NUPR1,SLC7A11,SPP1,TAGLN	Ap1,ELK1,ESR1,FOS,HIF1A,Hdac,Histone h3,JUN,MKL1,MKL2,MYC,NFATC3,NFKBIA,NFkB (complex),PPARG,RELA,RNA polymerase II,RUNX2,SP1,SRF,STAT3,TNF
MDM2	0.484	transcription regulator		-1.273	6.42E-03	BAX,BCL2,E2F1,ESR2,ETS1,FOXO3,MDM2,MDM4,POLH,SNAI2,TERT,TNFSF10,TOP2A	CDKN2A,E2F1,E2F3,EP300,ESR1,JUN,MDM2,MYC,NFkB (complex),NR3C1,RB1,RELA,RNA polymerase II,SP1,TFDP1,TP53,TP63,TP73,YBX1
APOA1	-2.594	transporter	Activated	2.295	6.42E-03	APOA1,APOE,APP,CAV1,ITGAM,MPO,NOS2,NOS3,PCYT1A,PTGIS,TLR4,VCAM1,XDH	APOA1,APOE,ATP,Ap1,CEBPA,CTNNB1,JUN,NFKB1,NFKBIA,NFkB (complex),Nr1h,PPARG,RELA,SP1,SREBF1,STAT1,STAT3,TNF,cholesterol,lipopolysaccharide
mir-15		microRNA		-0.109	6.45E-03	APP,BCL2,CD69,CD82,CDK6,DICER1,HSPA1A/HSPA1B,LAMP1,MAPK3,MMP9,MYB,TIMP1,UCP2,WEE1	BCL2,CREBBP,CXCL8,Creb,NFKB1,NFKBIA,NFkB (complex),REL,RELA,SP1,STAT3,mir-15
beta-naphthoflavone		chemical toxicant		-0.160	6.45E-03	ABCC3,APOE,BAX,CYP1A2,CYP3A4,CYR61,FOS,GCLC,GSTP1,LBP,ME1,NR4A1,SLCO2B1,SOCS2	AHR,APOE,Ap1,CEBPB,CTNNB1,EP300,ESR1,HDAC1,JUN,KEAP1,NFE2L2,NFKB1,NFkB (complex),P38 MAPK,RELA,SP1,STAT3,TP53,benzo(a)pyrene,beta-naphthoflavone
ATF4		transcription regulator		-1.622	6.52E-03	BCAT1,CCL2,DDIT4,EDN1,EIF4EBP1,FUT7,HSP90B1,IGFBP5,JUN,KLF4,KLF9,MED13L,MTHFD2,NID2,NR1H3,PCK2,PHGDH,PMP22,PPARG,PRKDC,RBPJ,SERPINF1,SLC3A2,SLC7A1,SNAI2,SSBP2,TNFRSF11B	ATF4,CEBPA,CEBPB,Ins1,PPARA,PPARG,SP1
TCF		group			6.75E-03	ABCB1,AKAP13,ALDH1A1,APOD,BCL2,ECM1,F13A1,FOS,GJA1,HTRA1,ID3,IL1R1,INHBB,MME,MMP2,MMP7,PCSK6,PLS3,QPCT,SLC26A2,TSC22D1	CREBBP,CTNNB1,Creb,EP300,ESR2,JUN,RUNX2,SMAD3,TCF,TCF4,TP53
BCL6B	-1.023	transcription regulator		1.432	6.92E-03	ATM,CASP7,CASP9,S100A4,TNFRSF1A
Atrial Natriuretic Peptide		group		1.342	6.92E-03	ADIPOQ,CTGF,EDN1,NOS3,TNC	ATF4,Atrial Natriuretic Peptide,CTNNB1,E2F1,EGR1,FOXO1,JUN,PPARG,RUNX2,SIRT1,SMAD3,TCF,TCF4
mir-9		microRNA		0.651	6.92E-03	BCL6,ETS1,MEIS2,PAX6,PMP22
selenite		chemical toxicant		0.000	6.92E-03	BAX,MMP9,PLAU,SEPP1,TIMP1	Akt,Ap1,CTNNB1,FOS,HIF1A,JUN,Jnk,MAPK8,MAPK9,NFATC3,NFKB1,NFKBIA,NFkB (complex),RELA,STAT3,selenite
WHSC1	0.448	enzyme		-0.447	6.92E-03	BACE2,FOS,JUN,OAS1,STAT1	Ap1,ESR1,Histone h3,RELA,RNA polymerase II,SP1,WHSC1
morin		chemical - endogenous non-mammalian		-0.447	6.92E-03	COL18A1,MMP3,NOS2,SIRPA,TIMP1	NFKB1,NFkB (complex),REL,RELA,STAT1,STAT3,morin
FRMD6		other		-0.555	6.92E-03	BMP2,CTGF,IGFBP3,PDGFB,RASSF4
RLIM	0.962	enzyme		-1.342	6.92E-03	CDH2,CTGF,FN1,SKIL,VIM	NFKB1,NFkB (complex),RLIM,SMAD2,SMAD3,SMAD4,SMAD7,SP1
embelin		chemical - endogenous non-mammalian		-1.982	6.92E-03	BAX,BCL2,CDK6,PPARG,XIAP	Akt,Ap1,CTNNB1,FOXO1,HIF1A,IRF1,NFKB1,NFKBIA,NFkB (complex),REL,RELA,STAT3,embelin,reactive oxygen species
beraprost		chemical drug	Activated	2.236	6.92E-03	CCL2,COL1A1,COL3A1,EDN1,FN1
TAPI-1		chemical - protease inhibitor	Activated	2.236	6.92E-03	APP,MMP2,MMP9,OLR1,VCAM1	Akt,Ap1,CREBBP,CTNNB1,CXCL8,ERK1/2,HIF1A,MYC,NFKBIA,NFkB (complex),OLR1,POU2F1,PPARG,RELA,SMAD3,STAT3,TAPI-1,TNF,TP53
vasoactive intestinal peptide		chemical drug		1.949	6.94E-03	BCL2,CCL2,CSF1,KITLG,MMP3,NES,TLR4,TNFRSF11B	Ap1,ERK,ERK1/2,HIF1A,JUN,MYC,NFkB (complex),RELA,SMAD3,SP1,STAT3,TP53,prostaglandin E2,vasoactive intestinal peptide
pregna-4,17-diene-3,16-dione		chemical - endogenous non-mammalian		-0.504	6.94E-03	ADIPOQ,BAX,BCL2,CEBPA,CES1,MMP9,PPARG,XIAP	JUN,NFKB1,NFKBIA,NFkB (complex),REL,RELA,STAT3,TP53,pregna-4,17-diene-3,16-dione
GLP-1-(7-34)-amide		chemical drug		-0.941	6.94E-03	BCL2,FOS,GCG,HMOX1,LPL,NR4A1,PPARG,VCAM1	Akt,Ap1,CEBPB,CREB1,CREBBP,CTNNB1,Creb,EP300,ESR2,FOXA2,FOXO1,FOXO3,GLP-1-(7-34)-amide,HIF1A,INS,Insulin,NFkB (complex),PPARA,PPARG,RELA,SP1,TP53
NFAT (complex)		complex		-1.042	6.94E-03	CCL2,CD68,CYGB,F3,IL33,IL4,NR4A1,SPP1
dalfampridine		chemical drug		-1.929	6.98E-03	APP,CYR61,EGR2,FOS,FOSB,GADD45G,JUN,KLF4,NR4A1,SPTY2D1	Akt,Ap1,CREB1,CTNNB1,HIF1A,JUN,L-glutamic acid,NFKB1,NFKBIA,NFkB (complex),P38 MAPK,Pkc(s),RELA,SP1,STAT3,TP53,dalfampridine,norepinephrine
CNOT7		transcription regulator			6.98E-03	CEACAM6,HERC6,IFI27,ISG15,LGALS3BP,OAS1,OAS2,SLC7A11,STAT1,TAP2	CNOT7,IRF8,IRF9,NFkB (complex),STAT1,STAT2,STAT3
PRKCA		kinase	Inhibited	-2.305	7.26E-03	APP,CAV1,CCL2,CIITA,CTGF,CTSB,ETS1,FN1,FOS,HSPA1A/HSPA1B,IGF2BP3,JUN,LPL,MMP3,MMP9,NOS2,PVR,S100A8,S100A9,SDCBP,SEC23IP,VCAM1	Ap1,ERK1/2,ESR1,IL1A,JUN,Jnk,MYC,Mapk,NFKB1,NFkB (complex),Nfat (family),PRKCA,RELA,SMAD3,SP1,STAT3,TP53
INHBA		growth factor		0.434	7.28E-03	ACTA2,ACVR1,AGO1,ARFGEF1,BAX,BCL2,BMP2,CCL2,CHD7,CTGF,CXCR4,FN1,FST,HMGB1,IGF1,INHBB,KLF4,KRAS,MGP,MMP2,NAV3,PCSK6,PGM2L1,POGZ,S100A8,S100A9,SMAD6,SOCS1,SOX17,SP1,STRBP,TAGLN,TIMP1,TPSAB1/TPSB2,ZBTB10,ZNF518A	Ap1,CEBPB,CTNNB1,Cg,Creb,IL1,IL1B,INHBA,JUN,NFKB1,NFKBIA,NFkB (complex),RELA,SMAD2,SMAD3,SMAD4,SMAD7,SP1,SP3,STAT3,TP53
NCOA3	0.817	transcription regulator		0.707	7.42E-03	BCL2,CCDC80,CEBPA,E2F1,FGFR2,HMOX1,IGF1,IGFBP3,KDR,MAPK1,MTA3,MYH11,NCOA3,PDPK1,PPARG,TAGLN	Ap1,CREBBP,EP300,ESR1,ESR2,ETS1,Histone h3,IGF1,JUN,MYC,NCOA3,NFkB (complex),PPARG,RELA,RNA polymerase II,SP1,TP53,beta-estradiol
FOSL1		transcription regulator		-0.732	7.42E-03	ADM,AXL,CCL2,CXCL6,EGR2,ELN,FOS,FOSB,GCLC,JUN,MMP2,MMP9,PLAU,SNAI2,SPARC,THBD	Ap1,ESR1,FOSL1,JUN,KEAP1,NFE2L2,NFKB1,NFkB (complex),Nfat (family),RELA
PI3K (family)		group		-1.852	7.42E-03	ADM,CCL2,CXCL12,CXCR4,FOXO1,GCLC,HMOX1,IL12B,KLF2,MMP9,NOS2,PTGS1,SLC4A7,SNAI2,TJP1,TNFSF10	AKT1,Akt,Ap1,CTNNB1,ESR1,HIF1A,JUN,NFKBIA,NFkB (complex),P38 MAPK,PI3K (family),PPARG,RELA,SP1,STAT3,TNF,TP53,beta-estradiol
CARM1		transcription regulator		-1.026	7.48E-03	C3,CCNB1,CXCR3,DHFR,EGR3,FOS,FTL,GCLC,IGFBP4,MMP3,PTGES	Ap1,CARM1,CREBBP,E2F1,EP300,ESR1,Histone h3,MYC,MYOD1,NFkB (complex),PPARG,RELA,RNA polymerase II,SMARCA4,SP1,STAT3,TP53,TP63,TP73
bicuculline		chemical - endogenous non-mammalian		-1.320	7.48E-03	ACTA2,APP,CYR61,EGR2,FOS,FOSB,GADD45G,JUN,KLF4,NR4A1,SPTY2D1	5-hydroxytryptamine,Ap1,CREB1,Cg,Creb,FOXO3,JUN,L-glutamic acid,NFKB1,NFKBIA,NFkB (complex),NOTCH1,RELA,RUNX2,SMAD3,SP1,SP3,STAT1,TP53,bicuculline,norepinephrine
GDF9		growth factor		-1.687	7.48E-03	CTGF,HSPG2,ID1,ID3,INHBB,ITGAV,KITLG,NRIP1,PLAU,SMAD6,VCAN	CEBPB,CTNNB1,GDF9,SMAD3,SMAD4,SMAD7,SP1
LPIN1		phosphatase		1.506	7.54E-03	APOE,CEBPA,HMGCR,LPIN2,PPARG,RETN,SCD	Ap1,ESR1,ESR2,FOXO1,JUN,LPIN1,NFKB1,NFkB (complex),PPARA,PPARD,PPARG,Pkc(s),RELA,SREBF1,TP53,fatty acid,palmitic acid
LOX		enzyme	Inhibited	-2.236	7.54E-03	BCL2,COL3A1,ELN,LRP5,PDGFRA,PDGFRB,TEK	ERK1/2,LOX,MYC,NFkB (complex),RELA,SMAD3,TP53
TGFA		growth factor		-0.876	7.58E-03	ALB,CCL2,CTGF,DDX3X,E2F1,FOS,GSTP1,IGFBP4,ITGAM,LAMC2,MMP9,NES,PECAM1,PLAGL1,PLAT,PTGS1,S100A10,VIM,WNT5A	Ap1,CEBPB,CTNNB1,EGFR,ESR1,FOS,HIF1A,IL6,JUN,NFKB1,NFkB (complex),PI3K (complex),RELA,SMAD3,SP1,SP3,STAT3,TGFA,VEGFA
Pka		complex		0.128	7.58E-03	APOE,BAX,CAV1,CCNB1,CCR7,CD14,CDH2,CTGF,CYP51A1,E2F1,EDN1,FOS,GJA1,HMGCR,HMOX1,IFI27,IL4,JUN,MEST,MMP3,NCOA2,NOS2,NOS3,PDE4D,POU2AF1,PPP1R1B,TCF3,TNFRSF11B	Ap1,ESR1,ESR2,HIF1A,JUN,Jnk,NFkB (complex),P38 MAPK,PI3K (complex),PPARG,Pka,RELA,SP1,STAT3,TP53,cyclic AMP
SOX9		transcription regulator		0.437	7.64E-03	BMI1,CDH2,COL1A1,CTGF,CXCR4,DMBT1,FOS,H19,HIVEP3,LBP,MAPK3,PTGDS,SNAI2,SOX5,VNN1	CTNNB1,Ca2+,HTT,JUN,NFATC3,NFkB (complex),RELA,RUNX2,SMAD3,SOX9,TCF,TCF4
spermine nitric oxide complex		chemical toxicant		0.436	7.70E-03	ACO1,HMOX1,MYH14,S100A10,SELE,VCAM1	Ap1,CEBPA,EP300,ESR1,JUN,NFkB (complex),Nfat (family),PARP1,PPARA,PPARG,RELA,RXRA,TP53,spermine nitric oxide complex
TFCP2		transcription regulator		0.119	7.70E-03	A2M,CFH,IL4,MMP9,POLA1,SPP1	CTNNB1,Creb,MMP9,NFKB1,NFkB (complex),RELA,TFCP2
miR-18a-5p (and other miRNAs w/seed AAGGUGC)		mature microRNA		0.115	7.70E-03	CTGF,E2F1,E2F2,FGG,HP,KRAS
MDK	-1.065	growth factor		-0.128	7.70E-03	ACTA2,BCL2,GZMB,LAMP1,PLAT,TAGLN	Ap1,ESR1,FOS,JUN,MDK,Mapk,NFKB1,NFkB (complex),SP1,STAT3,TP53,heparin
tauroursodeoxycholic acid		chemical - endogenous mammalian			7.70E-03	ADIPOQ,BAD,BAX,BCL2,CTGF,TLR4	ADIPOQ,AKT1,Akt,Ap1,CTNNB1,ERK1/2,ESR1,HIF1A,MYC,NFKB1,NFkB (complex),PPARA,RELA,SMAD3,SP1,STAT3,TP53,tauroursodeoxycholic acid
IFNA10		cytokine	Activated	2.191	7.70E-03	CXCL9,IFIT1,ISG15,MX1,STAT4,ZBP1	IFNA10,IRF8,IRF9,NFkB (complex),STAT1,STAT2,STAT3
IFNA21		cytokine	Activated	2.191	7.70E-03	CXCL9,IFIT1,ISG15,MX1,STAT4,ZBP1	IFNA21,IRF8,IRF9,NFkB (complex),STAT1,STAT2,STAT3
IFNA5		cytokine	Activated	2.191	7.70E-03	CXCL9,IFIT1,ISG15,MX1,STAT4,ZBP1	IFNA5,IRF8,IRF9,NFKB1,NFkB (complex),REL,RELA,STAT1,STAT2,STAT3
IFNA7		cytokine	Activated	2.191	7.70E-03	CXCL9,IFIT1,ISG15,MX1,STAT4,ZBP1	IFNA7,IRF8,IRF9,NFkB (complex),STAT1,STAT2,STAT3
IFNA14		cytokine	Activated	2.191	7.70E-03	CXCL9,IFIT1,ISG15,MX1,STAT4,ZBP1	IFNA14,IRF8,IRF9,NFkB (complex),STAT1,STAT2,STAT3
IFNA6		cytokine	Activated	2.191	7.70E-03	CXCL9,IFIT1,ISG15,MX1,STAT4,ZBP1	IFNA6,IRF8,IRF9,NFKB1,NFkB (complex),REL,RELA,STAT1,STAT2,STAT3
DMP1	1.044	other		0.841	7.75E-03	ADD3,BMP2,C1QB,CDH5,CORO2B,CTSW,F13A1,GPR84,NPY,S100B,SMAD6,STAB1
mir-27		microRNA		-0.381	7.75E-03	ABCB1,BMP2,DLL4,EDN1,IKZF1,KRAS,NF1,PDS5B,PPARG,SP1,SP4,ZBTB10	CTNNB1,JUN,NFKB1,NFKBIA,NFkB (complex),RELA,RUNX2,SMAD3,STAT3,TCF,TCF4,mir-27
TBX21		transcription regulator		-1.332	7.75E-03	CCR4,CDK6,CXCR3,FAM89B,GZMB,HLX,IL4,PRF1,SELPLG,SPP1,STAT4,TGFBR2	Akt,Ap1,CTNNB1,HIF1A,IFNG,IL2,IL4,IRF1,JUN,NFKBIA,NFkB (complex),NR3C1,PPARG,RELA,STAT1,STAT3,STAT5A,STAT6,TBX21,TNF
PML		transcription regulator		0.064	7.79E-03	ANXA4,BAX,CIITA,CIT,FAS,HSPB1,JUP,MAPK11,NR3C1,RXRA,STMN1,TAP2,TOPBP1,YWHAG	E2F1,E2F4,EP300,HDAC1,JUN,MDM2,MYC,NFKB1,NFKBIA,NFkB (complex),PML,RB1,REL,RELA,SP1,STAT3,TFDP1,TP53,TP63,TP73,YBX1
TOB1	0.409	transcription regulator		-0.277	7.83E-03	AMOTL2,ATM,ATR,HJURP,HUWE1,MIS18BP1,PCBP4,RBBP6,SNRK,TCN2,TWSG1,UBA6,WDHD1	CD28,EGR2,FOXP3,NFATC2,REL,STAT3,TOB1
RXRA	-0.515	ligand-dependent nuclear receptor		0.968	7.94E-03	ABCB1,ABCC3,ACOX1,AHCY,ALDH1A1,APOA1,APOE,APP,BRCA1,C3,CCL17,CCL22,CCNB1,CEBPA,CYP1A2,CYP3A4,FGG,FOS,FTL,GCLC,GPX1,HCK,HMOX1,IL12B,IL4,LPL,MAOB,MGP,MPO,NEDD9,NR1D1,NR1H3,NR5A2,OLR1,PCK2,PDPK1,PLIN1,PPARG,PTGDS,RBP1,RXRA,SCD,SDC1,SLC2A4,SORBS1,SPP1,STRA6,THBD,WEE1	Ap1,CEBPA,EP300,FOS,JUN,NCOR2,NFkB (complex),PPARA,PPARG,RARA,RARB,RELA,RXRA,SP1,SREBF1,STAT1,STAT3,STAT5A,THRB,alitretinoin,tretinoin
MAP3K8		kinase		-0.036	8.01E-03	ADORA3,APOE,ARHGAP22,ARRDC3,BMP1,CBFB,CIITA,CLIC5,COLEC12,DOK2,FAM107B,FOS,FSCN1,GPR160,HP,IL12B,IL18,JUN,MARCO,PLAT,REPIN1,SENP7,SESN1,SH3D21,SNN,SPATS2L,STAT4,STK17B,UBALD1,USP42	Ap1,CEBPB,FOS,IL6,IRF1,JUN,MAP3K8,MAPK8,MAPK9,NFATC3,NFKB1,NFKBIA,NFkB (complex),REL,RELA,STAT3,TP63
SCARB1		transporter		0.547	8.15E-03	APOA1,APOD,CCL2,CX3CL1,F3,HMGCR,IL1RN,SPP1,VCAM1	APOE,Ap1,CTNNB1,JUN,LDL,LPL,NFKB1,NFKBIA,NFkB (complex),Nr1h,RELA,SCARB1,SP1,SREBF1,STAT1,STAT3,cholesterol
S-nitroso-N-acetyl-DL-penicillamine		chemical reagent		-1.062	8.15E-03	BCL2,CCNB1,HMOX1,IL12B,IL18,NOS3,PMAIP1,SPP1,TIMP1	Akt,Ap1,CTNNB1,FOXO1,HIF1A,IL2,JUN,NFKB1,NFKBIA,NFkB (complex),NOS2,NR3C1,P38 MAPK,RELA,S-nitroso-N-acetyl-DL-penicillamine,SP1,STAT1,STAT3,STAT5A,STAT6
hemozoin		chemical - endogenous non-mammalian		-1.657	8.15E-03	CCL2,CCR1,CD83,CXCR4,HMOX1,MMP9,NOS2,S100A8,S100A9	CEBPB,IL10,IL1B,IL6,JUN,NFKB1,NFKBIA,NFkB (complex),PPARG,RELA,STAT3,TNF,hemozoin
interferon beta-1a		biologic drug		0.684	8.19E-03	AOAH,ARHGEF6,BNIP2,CCT6A,CSF1R,CXCR4,FCGR1A,FCGRT,FKBP15,GBP5,GNLY,GSTP1,GZMB,IFIT1,IL1RN,LGALS1,MAL,MMP9,MX1,NFE2,S100A12,S100A9,SERPING1,SNCA,STAT1,TBXAS1,ZNF148	IL1RN,IRF1,IRF8,IRF9,NFKB1,NFKBIA,NFkB (complex),REL,RELA,STAT1,STAT2,STAT3,interferon beta-1a
potassium chloride		chemical drug		-1.327	8.24E-03	CASP7,E2F1,EGR2,FOS,GABRD,HSP90B1,ID1,ID3,IGFBP5,JUN,NR3C1,NR4A1,NTRK2,ODC1,PDIA4,PIK3R1,SPP1,SYT4,UNC5B,XBP1	Ap1,BDNF,CEBPA,CEBPB,CREB1,CTNNB1,Ca2+,E2F1,E2F3,EGR1,ELK1,GH1,HTT,JUN,NFATC3,NFkB (complex),NR3C1,PPARG,Pkc(s),RB1,RELA,RNA polymerase II,RXRA,STAT5A,TFDP1,TP53,potassium chloride
5-hydroxytryptamine		chemical - endogenous mammalian		-1.907	8.38E-03	ASIC2,CCL2,COL23A1,CTGF,F2R,F3,FOS,GCG,IGF1,NOS3,NR3C1,NR4A1,NUCB2,STAB1,TNFRSF1A,UCP2,VCAM1	5-hydroxytryptamine,Ap1,CEBPB,ESR1,FOXO1,IL6,Insulin,JUN,Jnk,Mapk,NFKB1,NFkB (complex),PPARA,PPARG,RELA,SP1,STAT1,STAT3,estrogen receptor,melatonin
PLAU	-0.416	peptidase		-1.665	8.75E-03	CCL2,CYR61,F3,FCGR1A,FN1,GJA1,IGF1,MDM2,MMP9,NPY,OAS1,PLAU,PTN,S100A8,S100A9,VIM	Akt,Ap1,CTNNB1,ESR1,HGF,HIF1A,JUN,Mapk,NFKB1,NFKBIA,NFkB (complex),PLAU,PLG,REL,RELA,SP1,STAT1,STAT3
N-Ac-Leu-Leu-norleucinal		chemical - protease inhibitor	Activated	2.520	8.75E-03	APP,BAX,BCAR1,BRCA1,CASP9,CAV1,CCL2,CCNB1,CEBPA,CREB1,ITPR3,LAMP1,LAMP2,NEDD9,NOS2,RBL1,STMN1,TGFBR2,XIAP	APP,Ap1,CEBPA,CTNNB1,E2F1,EP300,JUN,MYC,N-Ac-Leu-Leu-norleucinal,NFKBIA,NFkB (complex),NR3C1,PPARA,PPARG,RB1,RELA,RXRA,SP1,STAT3,TP53,TP63,TP73,dexamethasone
POR	-0.328	enzyme		-0.802	8.81E-03	ABCC3,ALDH1A1,ANXA5,BTC,CIITA,CLDN3,CPA3,CYP1A2,CYP51A1,DHCR24,ELOVL5,ELOVL6,FGL1,FLVCR2,HLA-DQA1,HLF,HMGCR,HMGCS1,HMOX1,HSPH1,KDR,LGALS1,LPL,LSS,PDK4,POR,PPARG,SCD,SDC4,SDS,SLC23A2,SQLE,STAT1,SUSD2,TMEM176A,TMEM229B,VNN1	JUN,POR,PPARA,PPARD,PPARG,SREBF1,fatty acid
CEBPD		transcription regulator	Inhibited	-2.881	8.84E-03	ALB,BRCA1,BRCA2,C3,CCNB1,CD14,CDC27,CDKN1C,CSF1R,CSF3R,FOS,HP,IGF1,IGFBP5,ITGAM,MMP3,NOS2,PDGFRA,PPARG,PRTN3,VLDLR	AR,Ap1,CEBPB,CEBPD,HDAC4,HIF1A,IL6,NFKB1,NFKBIA,NFkB (complex),PPARG,PRL,PTGS2,RELA,SP1,STAT3,TP53
ELF4	0.407	transcription regulator		0.566	8.91E-03	ABCB1,CCR7,KLF2,KLF4,MANF,MAPKAPK3,MDM2,NDUFS8,PRF1,SPP1
andrographolide		chemical drug		0.381	8.91E-03	BAX,FN1,GSTP1,HMOX1,MMP9,NOS2,RGN,SELE,TIMP1,VCAM1	Akt,Ap1,CTNNB1,EP300,FOS,HIF1A,HMOX1,JUN,NFKBIA,NFkB (complex),P38 MAPK,RELA,SP1,STAT1,STAT3,andrographolide,nitric oxide
ribavirin		chemical drug		0.148	8.91E-03	EIF2AK2,IFI27,IFIT3,IL4,ISG15,ITGAM,MX1,OASL,RNF125,USP18	EIF2AK2,IFNG,IRF1,IRF3,IRF8,IRF9,NFKB1,NFKBIA,NFkB (complex),PPARG,REL,RELA,STAT1,STAT2,STAT3,TNF,ribavirin
PLG		peptidase	Inhibited	-2.912	8.91E-03	BAD,BAX,CAV1,CCL2,COL1A1,CYR61,EDN1,F3,MMP9,PLAU	Ap1,CTNNB1,CYR61,ERK1/2,FOS,HIF1A,JUN,MYC,NFKB1,NFkB (complex),PLAU,PLG,RELA,SMAD3,SP1,STAT1,STAT3,TP53,VEGFA
SERPINC1		enzyme		1.941	9.00E-03	F3,HSPG2,MAPK3,NOS2	Ap1,ESR1,F2,FN1,FOS,JUN,NFKB1,NFKBIA,NFkB (complex),Nfat (family),P38 MAPK,RELA,SERPINC1,SP1,STAT3,TP53,heparin
NUP107		transporter		1.131	9.00E-03	FOS,NUP153,NUP98,RANBP2
O6-benzylguanine		chemical drug		1.000	9.00E-03	FAS,MGMT,MKI67,MSH2
miR-140-5p (and other miRNAs w/seed AGUGGUU)		mature microRNA		-0.339	9.00E-03	CXCL12,EGR2,IGFBP5,SMAD3
HAS2		enzyme		-0.762	9.00E-03	ACTA2,HYAL2,MMP9,TIMP1	Ap1,CTNNB1,HAS2,NFkB (complex),RELA,SMAD7,hyaluronic acid
bevacizumab		biologic drug		-1.000	9.00E-03	CXCL12,CXCL6,CXCR4,NRP1	CTNNB1,FOXO1,NFkB (complex),NOTCH1,STAT3,Vegf,bevacizumab
sanguinarine		chemical - endogenous non-mammalian		-1.109	9.00E-03	CCL2,HMOX1,TIMP1,TIMP2	Ap1,ERK,ESR1,JUN,NFKB1,NFKBIA,NFkB (complex),Nfat (family),REL,RELA,SP1,STAT1,STAT3,TP53,sanguinarine
N-Cadherin		group			9.00E-03	AKT3,CCL2,MMP9,VCAM1	Akt,Ap1,CTNNB1,HIF1A,JUN,MAPK14,N-Cadherin,NFkB (complex),RELA,STAT3
Mmp		group			9.00E-03	DSG2,FAS,ITGAM,MMP9	Ap1,CD44,CTNNB1,ERK,IL1B,JUN,Mmp,NFKB1,NFKBIA,NFkB (complex),RELA,SMAD3,SMAD4,SP1,STAT1,STAT3,TGFA,TGFB1,TP53,estrogen receptor
PGK1		kinase			9.00E-03	CXCR4,MMP2,MMP3,VIM	CXCL12,NFKB1,NFKBIA,NFkB (complex),PGK1,RELA,estrogen receptor
ROR2	-0.738	kinase			9.00E-03	AXIN2,CEBPA,MAP1B,PPARG
nicorandil		chemical drug			9.00E-03	BAX,BCL2,JUN,NOS3	Ap1,HIF1A,JUN,NFkB (complex),P38 MAPK,PI3K (complex),SP1,STAT3,nicorandil
anethole		chemical - endogenous non-mammalian			9.00E-03	MMP2,MMP9,PLAU,TIMP1	Ap1,FOS,JUN,MAPK8,NFKB1,NFKBIA,NFkB (complex),RELA,STAT3,TP53,anethole
SMOC2	-0.399	other	Activated	2.000	9.00E-03	AURKB,CCNB1,CENPF,MCM10
TNFRSF8		transmembrane receptor		1.538	9.07E-03	AHNAK,CCL22,CCR7,CES2,CTSC,CXCR4,FAS,GCLC,GZMB,IL4,NKG7,ODC1,PRF1,TNFSF10,TRAF1	Ap1,ERK1/2,IL13,JUN,MYC,NFKB1,NFKBIA,NFKBIB,NFkB (complex),P38 MAPK,RELA,SMAD3,SP1,STAT3,STAT6,TNFRSF8,TP53,TRAF2
fenretinide		chemical drug		-1.375	9.26E-03	BCL2,GZMB,IGF1,IGFBP7,JUN,MGMT,MKI67,MLLT4,MMP9,NOS2,PRF1,PRKAR2A,RBL2,RXRA,SP1,STAT1,TRAF1,XPO1	Ap1,EP300,ESR1,FOS,JUN,MAPK8,NFKB1,NFKBIA,NFkB (complex),PARP1,Pkc(s),REL,RELA,STAT3,TP53,fenretinide
cadmium		chemical toxicant		-1.981	9.26E-03	ACAA1,ALB,BAX,C3,CASP9,CYB5A,ESR2,GPX4,HMOX1,IL4,JUN,MGP,PLAU,RBP1,SERPINF1,SLC30A1,SP1,TIMP1	Ap1,ERK1/2,ESR1,FOXO1,HIF1A,JUN,MYC,NFE2L2,NFKB1,NFKBIA,NFkB (complex),RELA,SMAD3,SP1,STAT3,TP53,beta-estradiol,cadmium,glutathione,reactive oxygen species
enalapril		chemical drug		-0.507	9.33E-03	A2M,ADAMTS1,C4A/C4B,CP,EFEMP2,FBLIM1,GSTM3,KDR,PTH1R,SPP1,TGFBR2,TIMP1,UCP2,VCAM1	Ap1,HGF,JUN,NFKBIA,NFkB (complex),RELA,enalapril
sodium arsenite		chemical drug		-0.819	9.33E-03	AHCY,BAX,BCL2,CDK6,CEBPA,FOS,GCLC,GSS,HMOX1,JUN,OLR1,PPARG,SOCS1,TNFSF10	Ap1,EP300,ESR1,IL1B,JUN,NFKB1,NFKBIA,NFkB (complex),P38 MAPK,PARP1,RELA,Ras,SP1,STAT3,TP53,sodium arsenite
salirasib		chemical drug	Activated	2.138	9.33E-03	ADM,BHLHE40,COL5A2,KRAS,LGALS1,PDGFRA,PDGFRB,PLAT,PLAU,PLOD1,PLOD2,TGM2,TJP1,TJP2	HRAS,JUN,LGALS1,MYC,NFkB (complex),SP1,TP53,salirasib
ATF6		transcription regulator		-0.369	9.34E-03	ACOX1,APP,ATP2A2,DERL3,DMP1,DNAJC3,FOS,HSP90B1,LMAN1,MANF,XBP1	ATF6,CEBPB,FOXO1,Insulin,NFkB (complex),Nr1h,PPARA,PPARG,RELA,SP1,SREBF1,cholesterol
CCR5		G-protein coupled receptor		-0.500	9.34E-03	BAX,CASP9,CD9,CXCL12,F3,FAS,FOS,IL12B,IL4,MMP9,TNFRSF1A	Ap1,CCR5,IL10,JUN,Jnk,NFKB1,NFKBIA,NFkB (complex),P38 MAPK,RELA,SP1,STAT3,nitric oxide
mir-181		microRNA		-0.973	9.34E-03	AICDA,APP,BCL2,CD163,CD69,CREB1,GATA6,NLK,PTPN11,RGS5,TIMP3	Ap1,JUN,NFkB (complex),P38 MAPK,SP1,STAT3,mir-181
NFYC		transcription regulator			9.34E-03	ALB,CCNB1,COL1A1,COL1A2,COL5A3,FGFR2,KBTBD8,MTPN,NPR1,PDGFRB,PGM3	BRCA1,NFYA,NFYB,NFYC
MAPK7		kinase		0.058	9.37E-03	CDH2,DLC1,EDN1,HMOX1,JUN,KLF4,NR4A1,VIM	Ap1,CEBPA,EP300,FOS,JUN,MAPK7,MEF2A,MYC,NFKB1,NFKBIA,NFkB (complex),PPARA,PPARG,RB1,REL,RELA,RXRA,SP1,STAT3,TP53
MAP3K3		kinase		-0.218	9.37E-03	BCL2,BMP2,FOS,JUN,POSTN,SNAI2,TGFBR3,XIAP	Ap1,ERK1/2,JUN,Jnk,MAP2K1,MAP3K3,MYC,NFKB1,NFKBIA,NFkB (complex),P38 MAPK,RELA,SMAD3,SP1,STAT3,TP53
TWIST2		transcription regulator		-1.489	9.37E-03	BMI1,CDH2,FBLN5,FN1,MMP9,POSTN,SNAI2,VIM	Ap1,CDH1,CTNNB1,GLIS2,JUN,NFKB1,NFkB (complex),REL,RELA,STAT1,STAT3,TWIST2
1-methyl-2-pyrrolidinone		chemical toxicant			9.46E-03	CTSK,FOS,MMP9
BLVRA	-0.509	enzyme			9.46E-03	HMOX1,JUN,TNFSF10	BLVRA,EP300,ESR1,NFkB (complex),PARP1,RELA,TP53
TEX11		other			9.46E-03	BAX,CCNB1,FOS	Akt,Ap1,CTNNB1,ERK,HIF1A,JUN,NFkB (complex),RELA,SP1,STAT3,TEX11
CDH3		other			9.46E-03	CDH15,CDH2,TEK
ABL2	1.009	kinase			9.46E-03	MMP14,MMP3,TEK	ABL2,NFkB (complex),RASGRF1
ZFYVE9		peptidase			9.46E-03	ACTA2,SMAD2,TJP1	SMAD2,SMAD3,SMAD4,SP1,ZFYVE9
MIR129		group			9.46E-03	CDK6,MAPK1,MAPK3
miR-515-5p (and other miRNAs w/seed UCUCCAA)		mature microRNA			9.46E-03	FGFR2,SPHK1,TCF7L1
ADAMTS1	-0.540	peptidase			9.46E-03	CDH5,LAMC2,TIE1
TIAM1		other			9.46E-03	JUN,LEF1,TIMP1	Ap1,EP300,JUN,NADPH oxidase,NFkB (complex),P38 MAPK,RELA,SP1,STAT3,TIAM1
ARG2		enzyme			9.46E-03	BAX,BCL2,NOS2	ARG2,FOXO1,HIF1A,NFKB1,NFkB (complex),NOS2,RELA
CHRM4		G-protein coupled receptor			9.46E-03	ITGA5,ITGAV,ITGB5
CTNNAL1		other			9.46E-03	FN1,ITGAV,ITGB3
VSNL1		other			9.46E-03	CREB1,ITGA5,ITGAV
NF 449		chemical reagent			9.46E-03	GZMB,PRF1,SP1
pegintron		biologic drug			9.46E-03	ISG15,RNF125,USP18	IFNAR1,NFkB (complex),STAT1,STAT2,STAT3,STAT6,pegintron
(-)-isoproterenol		chemical drug			9.46E-03	MMP2,NES,PDE4D
protocatechuic acid		chemical - endogenous non-mammalian			9.46E-03	APP,RGS5,SHC1
chlorophyll a		chemical - endogenous non-mammalian			9.46E-03	BCL2,FAS,PPARG
elcatonin		biologic drug			9.46E-03	CXCL6,MMP2,TNFRSF11B
selenomethionine		chemical - endogenous mammalian			9.46E-03	MMP2,MMP3,SEPP1
LPL	1.294	enzyme		1.274	9.51E-03	ACOX1,APOA1,BCL2,CCL2,CSF1,CX3CL1,LPL,MSR1,PDK4,SELE,SLC2A4,VCAM1	Ap1,D-glucose,ESR1,FOXO1,JUN,LDL,LPL,NFKB1,NFKBIA,NFkB (complex),PPARA,PPARD,PPARG,RELA,SP1,SREBF1,STAT1,STAT3,TP53,fatty acid
N-formyl-Met-Leu-Phe		chemical reagent		0.131	9.51E-03	ANLN,CAPG,CCL2,CKAP2,FCGR1A,IL4,ITGAM,KIF11,KIF23,SELPLG,SIRPA,SOCS1	HDAC2,IL12 (complex),IRF3,JUN,MAPKAPK2,N-formyl-Met-Leu-Phe,NFATC1,NFATC3,NFKB1,NFKBIA,NFKBIB,NFkB (complex),REL,RELA,STAT1,STAT3,STAT6,TP53
docetaxel		chemical drug		-0.737	9.51E-03	ABCC3,BAX,BCL2,CASP9,CCL17,CYP3A4,ERBB2IP,GSTP1,KDR,NDC80,PLAU,TUBB4A	Ap1,CTNNB1,E2F1,FOXO1,HIF1A,JUN,MYC,NFKB1,NFKBIA,NFkB (complex),NOTCH1,REL,RELA,SP1,STAT1,STAT3,TP53,TP63,TP73,VEGFA,Vegf,docetaxel
phenacetin		chemical drug		-1.772	9.51E-03	A2M,ANXA1,ANXA2,CP,FBLIM1,FGB,LAMC2,S100A10,S100A11,SPP1,TIMP1,VIM
streptozocin		chemical drug		-1.831	9.65E-03	ABCB1,ALB,BAX,BCL2,CEBPA,COL1A1,COL3A1,COL4A1,CREB1,CTGF,ELOVL6,FAS,FBN1,FN1,FOS,GATA4,HMOX1,HSD11B2,HSPG2,IGF1,IL4,INSR,LPL,MMP2,MMP9,MSR1,NOS2,NOS3,NPY,OGT,PDGFRA,PDPK1,PPARG,RETN,RPS6KA6,S100B,SCD,SLC2A4,SPP1,TNFRSF1A,VIM	AKT1,Akt,Ap1,CEBPB,CTNNB1,ESR1,FOXO1,HIF1A,IGF1,Insulin,JUN,LEP,NFkB (complex),PPARA,PPARG,RELA,SP1,TP53,streptozocin
Notch		group		0.756	9.77E-03	ACTA2,ADM,GUCY1B3,HEY2,HEYL,ID1,ID3,IL4,MMP2,PROX1,S100A11,SMAD1,SMAD2,SMAD3,SMAD6,SRFBP1,TAGLN	Akt,Ap1,CEBPB,CTNNB1,HEY1,HIF1A,JUN,MAPK14,NFkB (complex),NOTCH1,Notch,RELA,RUNX2,SMAD3,SMAD4,SMAD7,SP1,STAT3,TP53
JUND		transcription regulator		-0.115	1.03E-02	AGTR1,BCL3,COL6A1,F3,HMOX1,IKZF2,ITGB4,MMP3,MMP9,NOS2,NR4A1,PLAU,SDC1,SOCS1,SPP1,TIMP1
E2F2	0.584	transcription regulator	Activated	2.449	1.03E-02	BCL2,BMI1,CCNB1,DHFR,E2F1,EED,FGFR2,JMY,MCM10,MCM6,MYB,NPAT,POLA1,RBL1,TERT,TOPBP1
N-[N-(3,5-difluorophenacetyl-L-Ala)]-S-phenylglycine t-butyl ester		chemical - protease inhibitor		1.982	1.05E-02	ACTA2,APP,DLL4,HEY2,PDGFB,PTGDS,RND3
SLC29A1	-0.452	transporter		0.956	1.05E-02	AQP3,BAX,FAS,ITGA5,MDM2,RRM2B,SESN1
IHH		enzyme		-0.174	1.05E-02	DKK1,KDR,PECAM1,PTH1R,SMO,SPP1,TNFRSF11B
OGT	0.395	enzyme		-0.243	1.05E-02	ATP2A2,FOS,INSR,JUN,JUP,SP1,VIM
Rp-cAMPS		chemical - kinase inhibitor		-0.277	1.05E-02	BCL2,HMOX1,MMP14,MMP3,NOS2,RBP1,SPP1
PKNOX1		transcription regulator			1.05E-02	CCL2,COL5A2,HOXB2,PBX1,PLAU,PTPN11,SLC2A4
IGFBP5	-0.711	other	Inhibited	-2.013	1.05E-02	BAX,BCL2,BHLHE40,COL1A1,F3,IGF1,TNFRSF1A
ferulic acid		chemical - endogenous non-mammalian		1.912	1.06E-02	APP,BCL2,CD34,GPX1,HMOX1,MKI67,PVALB,TIMP1,TLR4
miR-133a-3p (and other miRNAs w/seed UUGGUCC)		mature microRNA		0.800	1.06E-02	CASP9,CDK13,CPNE3,CTGF,FSCN1,KCNQ1,KLF15,NFATC4,SLC2A4
apomorphine		chemical drug		0.096	1.06E-02	APC,BAD,BAX,BCL2,FOS,GJA1,PDIA4,PTN,SCG2
miR-27a-3p (and other miRNAs w/seed UCACAGU)		mature microRNA		-0.019	1.06E-02	EPHB4,FADD,FOXO1,ODC1,PPARG,RXRA,SMAD3,WEE1,ZBTB10
MMP14	-0.950	peptidase		-0.019	1.06E-02	CDH2,DAPK1,IL12B,LRP1,MMP14,NR3C1,SDC1,SLCO2A1,SMARCA1
formaldehyde		chemical - endogenous mammalian		-1.504	1.06E-02	BAX,EGR2,FOS,FOSB,IL4,JUN,MMP9,NGFR,NOS2
bezafibrate		chemical drug		0.513	1.06E-02	ABCD1,ACOX1,ADIPOQ,ANGPTL4,APOA1,APOE,CCNB1,CYB5A,FGB,LY6D,MGMT,MPG,NOS2,NPC2,NR1H3,PDK4,PEX11A,PPARG,SCD,SLC27A2,TSPO,UCP2
EIF4E		translation regulator		-1.866	1.07E-02	ATOX1,ATR,BAD,BCL2,BCLAF1,BIRC6,CAPG,CEBPA,DPYD,EIF4EBP1,GPX3,HMOX1,HMOX2,IGFBP4,IL18,MMP3,NOL3,NOS2,NRP1,ODC1,PDS5B,SASS6,SERTAD1,SPHK1,TP53BP1,TP53BP2,TRIP6,UBE4A,XIAP
isotretinoin		chemical drug		-1.495	1.07E-02	AGTR1,BCL2,CCL2,HOXA5,IFIT3,IGFBP3,IL12B,KLK7,MMP9,OAS1,ODC1,OLR1,PTGIS,RARRES1,RBP1,S100A9,TNFSF10,VCAM1
RHO		G-protein coupled receptor	Activated	2.324	1.07E-02	APP,AQP1,C1QA,COL1A2,CSF1R,DPYSL3,EPB41,FBLN1,FOS,IMPDH1,LAMB2,NID1,PCOLCE,SEPP1,SERPING1
haloperidol		chemical drug		0.189	1.08E-02	BAX,BCL2,FOS,FOSB,HMGCR,HMGCS1,HSPG2,IL4,KRAS,NGFR,NR4A1,NTRK2,PPP1R1B,PRKAR2A,PVALB,QKI,SCN1B,SLC5A7,SYN2,WNT5A
okadaic acid		chemical toxicant		-1.005	1.08E-02	ANXA1,APOA1,APP,ATF2,BCL6,ELN,FAM89B,FOS,FOSB,IL1RN,JUN,KLF4,MMP3,MMP9,NOS2,NR2F2,ODC1,RXRA,SPP1,SQSTM1
amphetamine		chemical drug		-1.790	1.08E-02	ASIC2,BAX,BCL2,BUB1,CCNT1,CDH2,CREB1,CSF1R,F3,FOS,FOSB,GDF1,HIVEP3,JUN,MAOB,MYBL1,RGS9,SNCA,STAT4,TGFBR2
NR1I3		ligand-dependent nuclear receptor		-1.152	1.11E-02	ABCB1,ABCC3,ACOX1,ALDH1A1,APOA1,CYP1A2,CYP27A1,CYP3A4,EIF4EBP1,FAM107B,GSTP1,IL1R1,LRG1,MDM2,NEDD9,PAPSS2,PDE3B,POR,PTPN11,RARRES1,SLC29A1,STEAP4,TNFRSF1A
EBF1	0.461	transcription regulator		0.338	1.12E-02	BCL6,COL1A1,CXCL12,EBF1,FOXO1,LEF1,PAX5,POSTN,SLC2A4,TCF3
A2M	-0.931	transporter		0.275	1.12E-02	BAD,BCL2,CDH2,CREB1,FOXO1,LRP1,SLC40A1,WNT5A,XBP1,XIAP
choline		chemical - endogenous mammalian		0.000	1.12E-02	ADORA3,COL8A1,DNMT1,ELN,HMOX1,IGF2,PCYT1A,RBP4,SLC5A7,SPP1
HLX	-0.998	transcription regulator		-0.552	1.12E-02	BMP2,CCNB1,CD34,CDKN1C,JUN,PAPPA,SEMA3G,SENP6,THY1,UNC5B
SELPLG	-0.401	other		-1.265	1.12E-02	BST1,CCL2,CCR4,CXCR4,FOS,GNA13,HCK,IGF1,ITGAM,THBD
TERC		other			1.12E-02	ALAD,CLEC4F,H19,HMGCR,MCM10,NR1D1,PRC1,S100A9,TERT,TUBB2A
S-adenosylmethionine		chemical - endogenous mammalian	Activated	2.084	1.12E-02	ACTA2,ACTG2,COL1A1,COL1A2,FOS,GCLC,HMOX1,NOS2,PLAU,SMAD3
TAS1R3		G-protein coupled receptor		1.432	1.13E-02	CEBPA,DDIT4,PPARG,SLC3A2,SLC7A11
LCP2		other		1.387	1.13E-02	CD69,IL4,LAMP1,MAPK1,PLCG1
LNX2		other		0.277	1.13E-02	BCL2,HES6,HEY2,LFNG,POU2AF1
Fgfr		group		-0.391	1.13E-02	FGFR1,FOS,HMOX1,PAX6,SPP1
T 0070907		chemical reagent		-0.391	1.13E-02	ADIPOQ,CEBPA,COL1A1,COL1A2,HMOX1
mir-218		microRNA		-0.588	1.13E-02	BMI1,LEF1,MDGA1,PDGFRA,SASH1
HNRNPAB		enzyme		-1.000	1.13E-02	ACTA2,S100A4,SPP1,TJP1,VIM
puerarin		chemical drug		-1.342	1.13E-02	ABCB1,BAX,BCL2,CASP9,RETN
CHRM3		G-protein coupled receptor		-1.982	1.13E-02	CYR61,FOS,HMOX1,ITGA3,MMP9
E2F8	0.848	transcription regulator			1.13E-02	CCNB1,E2F1,ECT2,KIF23,RACGAP1
CDK5R1		kinase			1.13E-02	CD14,CD63,FOS,MIB1,PPP1R1B
equol		chemical drug			1.13E-02	ESR2,MMP2,MMP9,NOS3,PLAT
hemoglobin		complex	Inhibited	-2.205	1.13E-02	ADM,CD163,EDN1,HMOX1,NOS3
ARID4A		transcription regulator	Inhibited	-2.213	1.13E-02	CLDN3,E2F1,GLB1,HOXB3,PTGDS
MIF		cytokine		-1.854	1.13E-02	ACTA2,C3AR1,CCL2,COL1A1,F2R,FOS,GZMB,ITIH5,JUN,MMP2,MMP3,MMP9,NOS2,RAMP2,TIMP1,TLR4,VCAM1
VIMP		other		1.673	1.14E-02	ADIPOQ,CAV1,CEBPA,CFD,PPARG,XBP1
pyridoxine		chemical - endogenous mammalian		0.816	1.14E-02	APC,CSNK1A1,DKK1,FZD6,JUN,SFRP1
alpha-tocopherol succinate		chemical drug		0.625	1.14E-02	BCL2,MAPK1,MAPK3,UCP2,VCAM1,XIAP
dexmedetomidine		chemical drug		-0.447	1.14E-02	CCL2,DDIT4,FOS,FOSB,HMGB1,NOS2
VCAN	-1.482	other		-1.698	1.14E-02	ELN,FAS,GLB1,ITGA3,ITGA5,MDM2
IFNA8		cytokine	Activated	2.201	1.14E-02	CXCL9,IFIT1,ISG15,MX1,STAT4,ZBP1
IFNA16		cytokine	Activated	2.191	1.14E-02	CXCL9,IFIT1,ISG15,MX1,STAT4,ZBP1
miR-128-3p (and other miRNAs w/seed CACAGUG)		mature microRNA	Inhibited	-2.407	1.14E-02	AGO1,BMI1,KMT2A,SNAP25,TGFBR1,WEE1
POU2AF1	0.382	transcription regulator		0.831	1.14E-02	AICDA,B4GALT1,BCL6,CTNNA1,ID3,LGALS1,PAX5,PLCG1,RBP1,S100A10,SDS,SPP1,TNFRSF13C
PTGES	-0.744	enzyme		-1.285	1.14E-02	ANXA1,ANXA2,GATA4,ITGB4,MMP9,NOS2,NOS3,PPARG,PTGES,PTMA,SDS,TRAF1,VIM
aspirin		chemical drug		0.801	1.14E-02	APOA1,BCL2,CCL2,CSF1,CX3CL1,CXCR4,CYB5A,IL12B,IL18,IL4,KITLG,MMP2,MMP9,MPO,NGFR,NOS2,OLR1,PMAIP1,PTGS1,SOX7,TNFSF10
cytarabine		chemical drug		0.639	1.15E-02	BAX,BCL2,CCNB1,FAS,GZMB,MDM2,PRF1,SESN1,TOP1,TOP2A,XIAP
ZBTB16	1.435	transcription regulator		-0.384	1.15E-02	BMP2,CD14,CD34,COL1A1,HOXD9,IL4,ITGAV,ITGB3,MMP9,PIK3R1,SPP1
IL24		cytokine		-0.945	1.15E-02	APAF1,BAX,BCL2,EIF2AK2,FADD,FAS,GADD45G,HSP90B1,IL12B,LIG4,XBP1
lysophosphatidylcholine		chemical - other		-1.232	1.15E-02	CCL2,F3,GJA1,HMGCR,JUN,LPL,NOS2,NOS3,OLR1,PLAU,PPARG
chloroquine		chemical drug		-1.411	1.15E-02	APP,CD69,FOXO1,GJA1,IL12B,LIFR,SELE,SOCS1,SQSTM1,STAT4,TLR3
carbamylcholine		chemical drug	Inhibited	-2.213	1.15E-02	APOE,APP,FOS,GEM,ITPR3,JUN,NOS2,NOS3,NPR1,NR4A1,PLCG1
FOXO4		transcription regulator		0.021	1.16E-02	BCL6,CTGF,CYP51A1,DHCR24,ELOVL6,HMGCR,HMGCS1,LEMD3,MMP9,NAMPT,RBL2,SCD
hydroxyurea		chemical drug		-0.181	1.16E-02	ABCB1,BAX,BCAM,CCL2,CCNB1,EDN1,GPX1,HJURP,MCAM,MDM2,SELE,STAT1
THPO		cytokine		-1.488	1.16E-02	AURKB,BAX,CCNB1,CEBPA,CTTN,FOS,ITGB3,KDR,MDM2,NOS3,NOV,SP1
PRKCE		kinase		-0.355	1.20E-02	ABCB1,ACTA2,APP,BAX,BCL2,CAV1,CHRNB3,E2F1,FCGR1A,FOS,JUN,MMP9,NOS2,ODC1,PRKD1,XIAP
MAP3K7		kinase		-1.211	1.20E-02	CCR7,CD14,CFB,CXCL6,DEFB4A/DEFB4B,GATA4,HMOX1,IFIT1,ITGB5,JUN,MMP3,PDGFB,SELE,TERT,TNFSF10,WNT5A
cholic acid		chemical - endogenous mammalian		-1.576	1.23E-02	ABCB1,ABCC3,ACOX1,APOA1,CYP27A1,CYP3A4,HMGCR,IGFBP5,LPL,MDK,MGST1,MVP,MYB,NR1H3,RBP1,SQLE,TAGLN,VIPR2
miR-221-3p (and other miRNAs w/seed GCUACAU)		mature microRNA		0.728	1.24E-02	CDKN1C,DDIT4,FOS,FOXO3,PIK3R1,PTPRM,SLC29A1,TIMP3
Relaxin		group		-0.000	1.24E-02	AQP3,EDN1,GATA4,GJA1,MMP9,NOS3,TIMP1,TNFRSF1A
MYOC	-1.359	other		-0.563	1.24E-02	DLG1,EGR2,FN1,LAMA2,LAMB1,LAMC1,S100B,SPP1
dexamethasone phosphate		chemical drug		-0.707	1.24E-02	BCL6,CXCR4,DDIT4,GADD45G,ID3,LYVE1,PDK4,TNFRSF11B
fluticasone		chemical drug		-0.727	1.24E-02	BGN,C3,CD163,CFB,DCN,DEFB4A/DEFB4B,NOS2,TLR4
carbon monoxide		chemical - endogenous mammalian		-0.355	1.26E-02	BAX,BCL2,CAV1,CCL2,CD14,CXCL12,F3,FADD,FN1,HMGB1,HMOX1,IL12B,NOS2,TLR4,XBP1
quercetin		chemical drug		1.236	1.28E-02	ACOX1,BAD,BAX,BCL2,CASP9,CAV1,CCL2,CD63,CYP1A2,EDN1,FOS,HMOX1,HSF4,HSPB2,IL32,JUN,LPL,MKI67,MMP9,MRGPRF,NOS2,ODC1,PLAU,POR,SELE,TFAM,TOLLIP,VCAM1
PRKCD		kinase		-1.597	1.29E-02	BCL2,CCL2,CD68,CIITA,COL1A1,COL1A2,CXCL12,FOS,HRH1,IGJ,IL12B,IL4,ITGAM,JUN,LAMP1,MMP2,MMP9,NOS2,ODC1,TUBB2A,VCAM1
LEF1	0.696	transcription regulator		-0.827	1.31E-02	AXIN2,BCL2,CASP7,CASP9,DKK1,ELANE,FAS,FN1,IL4,LEF1,MMP2,MMP7,RNF8,SPP1
3-deazaneplanocin		chemical drug		-1.067	1.31E-02	CLDN11,GPNMB,IGFBP3,LAMB3,MVP,NUPR1,PLAU,SLC5A7,SQSTM1,TIMP3,TNS3,TSC22D3,USP53,ZNF286A
MAX		transcription regulator		0.243	1.32E-02	BAX,BCL6,CBX5,CCNB1,DHFR,E2F1,E2F2,EDN1,EED,ID1,LAMP2,MTF2,ODC1,PDGFRB,PTMA,SCPEP1,SUZ12,TERT,WRN
ACOX1	0.372	enzyme		1.017	1.32E-02	ACAA1,ACOX1,ADAMTS1,ANXA2,CD63,COL4A2,CTSV,CXCL12,CYP1A2,ETS2,FAH,GPX4,GSTP1,HLA-DQA1,IGF1,LGALS3BP,LPL,LY6D,NR1H3,NUPR1,PDK4,PEX11A,QPCT,RGN,SELENBP1,SLC27A2,SLCO2B1,SQSTM1,UCP2,XBP1
R-WIN 55,212		chemical reagent	Inhibited	-2.281	1.35E-02	BAX,BCL2,CASP7,CASP9,CDK6,E2F1,E2F2,TFDP2,VCAM1
RUNX3		transcription regulator		-0.485	1.36E-02	AGTRAP,BAX,CCR7,CIITA,IL4,ITGAM,MMP9,SNAI2,SPP1,THY1,TPSAB1/TPSB2,VIM,VWF
RGS10		other			1.36E-02	BCL6,CCL2,CCR1,CCR4,CX3CL1,CXCL6,CXCR3,FAS,IL18,IL4,ITGAM,TNFRSF1A,TOLLIP
NOG		growth factor	Activated	2.393	1.36E-02	BMP2,CTGF,FAS,ID3,KDR,LEF1,MMP3,NGFR,SMAD1,SPP1,TNFRSF1A,VCAN,WNT5A
anisomycin		chemical - endogenous non-mammalian	Inhibited	-2.288	1.36E-02	ABCB1,BCL2,FOS,GJA1,JUN,NR4A1,NTRK2,PLAU,POSTN,SDC1,SKIL,SPP1,TERT
daidzein		chemical drug		0.073	1.39E-02	A2M,ABCC3,ADIPOQ,BAX,BCL2,CAV1,CCL2,CXCR3,FOSB,HLA-DQA1,HMGCR,MTMR1,OSBPL3,PIK3R1,PKIB,PLCXD3,RASGRP1,SH2B2,SHBG,SIGLEC10
Hbb-b1		transporter		-1.890	1.40E-02	C1QA,CEBPA,CIITA,CXCR3,CXCR6,FN1,FTL,MASP2,PECAM1,SERPINF2,TF,VCAM1
EGR3	1.191	transcription regulator		-0.588	1.40E-02	APBB1,CBLB,JUN,MXRA8,NF1,NGFR,PLXND1,PTPN11,SOCS1,ZNF292
PTGS1	-1.074	enzyme		-0.663	1.40E-02	ATP8A1,GEM,IGJ,MMP2,MMP9,NOS2,NOS3,PTGES,PTGS1,TNNI2
roscovitine		chemical drug		-0.277	1.41E-02	APP,CCNB1,CD63,CEBPA,CTGF,CYP3A4,FN1,MDM2,PCYT1A,PPARG,XIAP
ethionine		chemical toxicant		-1.411	1.41E-02	ANXA1,C4A/C4B,CD14,CP,FGB,GPNMB,LAMC2,S100A10,S100A11,SPP1,TIMP1
ATF1		transcription regulator			1.41E-02	BCL2,CIITA,CREB1,CYP51A1,FUT7,HMOX1,JUN,NOS2,PDE3B,TEAD1,TGFBR2
PDPK1	1.170	kinase		1.038	1.43E-02	A2M,BCL2,CAV1,CCR7,CST3,IL4,KLF2
11,12-epoxyeicosatrienoic acid		chemical - endogenous mammalian		0.397	1.43E-02	ADIPOQ,CD82,MMP9,PLAT,PPARG,SELE,VCAM1
CYP2E1		enzyme		-1.026	1.43E-02	C3AR1,CD14,COL1A2,GCLC,HMOX1,MGST1,TLR4
CDC73		other			1.43E-02	APP,GATA2,H19,IGF1,IGF2,IGFBP4,PTGES
F10		peptidase	Inhibited	-2.597	1.43E-02	CCL2,CTGF,CYR61,F3,MMP2,SELE,VCAM1
BCR (complex)		complex		0.068	1.44E-02	AICDA,B4GALT1,BCL2,BCL6,CCR7,CD69,CDK6,CXCR4,FAS,FOS,FOSB,GZMB,HSP90B1,ITGA4,KLF4,KLF9,POU2AF1,S100A10,SLAMF7,TNFRSF13C,TNFSF8,XBP1,XIAP,ZBTB16
GATA3		transcription regulator		0.863	1.46E-02	ADM,ANGPTL4,BATF,BCL11B,BCL2,BOK,CCR1,CCR4,CDH2,CSF1R,EBF1,ELOVL6,FOS,FSCN1,GLUL,IL4,IL7R,KLF4,KLRC1,NR5A2,PAX5,PPARG,PTGS1,RAD50,S100A8,S100A9,STAT4,TJP1,TJP2,VIM,XBP1
linoleic acid		chemical - endogenous mammalian		-0.086	1.47E-02	APOA1,APP,EDN1,HSP90B1,KDR,LPL,NOS2,NOS3,OLR1,PECAM1,RXRA,SCD,SNAI2,UCP2,VCAM1
HNF4A		transcription regulator	Inhibited	-4.083	1.47E-02	ABCA6,ABCC3,ABCE1,ABT1,ACCS,ACOX1,ACSS3,ACTA2,ACVR1,AHNAK,AKAP13,AKR1B1,ALDH1A1,ALDH5A1,ALDOB,ANPEP,ANXA5,AP2A1,APIP,APOA1,APOE,AQP1,AQP3,ARHGAP11A,ARMC8,ASGR1,ATAD5,ATF2,ATP6V0C,AVPI1,AXIN2,BAD,BARD1,BAZ1A,BCAR1,BCKDHA,BCL6,BCLAF1,BLOC1S6,BLVRB,BMI1,BRIP1,BST1,C1S,C2,C3,C4A/C4B,CAV1,CBLL1,CBR3,CBX5,CCL14,CCL16,CCNB1,CCNT1,CCP110,CD1D,CDC42BPB,CDC42EP2,CDHR1,CDK12,CEBPA,CES2,CHI3L1,CLCN6,CLDN3,CL…
RBPJ	0.458	transcription regulator		0.889	1.48E-02	BMP2,CSF1,CXCL12,DLL4,ELANE,ETS1,FOS,HEY2,HMMR,IGF1,IGF2,IL18,IL4,INHBB,JUN,KITLG,LEF1,LFNG,MDK,MMP3,NFATC3,PDGFB,PRKAR2A,SDC1,TNC
IL12 (family)		group		0.975	1.50E-02	BAD,BCL2,BCL3,BCL6,CD69,DEFB4A/DEFB4B,DICER1,ETV5,FCGR3A/FCGR3B,IL21,IL4,LAMP1,MAPK1,MAPK3,NFATC2,PRF1,STAT1,STAT4,TNFSF10
pravastatin		chemical drug		0.120	1.54E-02	ADIPOQ,BAX,CAV1,CCL2,CYP27A1,GJA1,HMOX1,MPP6,NOS2,NOS3,NR1H3,SDC4,TLR4,VWF
VEGFC		growth factor		1.172	1.60E-02	BCL2,CXCR4,KDR,PROX1
1L-6-hydroxymethyl-chiro-inositol 2-(R)-2-O-methyl-3-O-octadecylcarbonate		chemical - kinase inhibitor		1.067	1.60E-02	CXCL16,MMP2,NOS2,PPARG
MEDAG		other		1.000	1.60E-02	ACOX1,LPL,PLIN1,PPARG
NCX-4040		chemical drug		0.991	1.60E-02	CYP1A2,GCLC,GSTP1,NOS2
P1,P4-Di(adenosine-5') tetraphosphate		chemical - endogenous mammalian		0.762	1.60E-02	NR3C1,TERT,TPH1,TPSAB1/TPSB2
AEBP1	-1.019	peptidase		0.283	1.60E-02	APOE,NOS2,NR1H3,PPARG
desoxycorticosterone		chemical - endogenous mammalian		0.064	1.60E-02	CTGF,CYBA,NOS3,SPP1
tryptase		group		0.000	1.60E-02	BAX,F2R,MMP9,PLAT
TSG101		transcription regulator		0.000	1.60E-02	FAM89B,MDM2,NR3C1,STMN1
magnesium sulfate		chemical drug		0.000	1.60E-02	ADM,AQP3,HMGB1,NOS2
mir-148		microRNA		-0.984	1.60E-02	ALCAM,BCL2,IKZF1,PIK3IP1
RNF40		enzyme		-1.000	1.60E-02	CXCL12,PDK4,PPARG,RAD1
CCDC80	-1.344	other		-1.000	1.60E-02	AXIN2,BCLAF1,CEBPA,PPARG
CSNK2A1		kinase		-1.067	1.60E-02	FN1,JUP,SNAI2,VIM
ITGA4	0.827	transmembrane receptor		-1.210	1.60E-02	IL1RN,ITGA4,MMP2,MMP9
sphingosylphosphocholine		chemical - endogenous non-mammalian		-1.944	1.60E-02	CCL2,FOS,JUN,TGM2
SCUBE3		other		-1.969	1.60E-02	MMP2,MMP9,SNAI2,VIM
elastase		group		-1.987	1.60E-02	HMOX1,MMP2,MMP3,MMP9
ISGF3		complex			1.60E-02	IFIT2,ISG15,RSAD2,TNFSF10
SOX17	-1.878	transcription regulator			1.60E-02	AXIN2,CDC42BPB,FOS,KDR
MFN2		enzyme			1.60E-02	BAX,BCL2,SLC2A4,XBP1
EN1		transcription regulator			1.60E-02	NGFR,PAX5,PAX6,SNCA
CXCR1		G-protein coupled receptor			1.60E-02	APP,BAD,BAX,BCL2
ATXN3	0.604	peptidase			1.60E-02	APP,CREB1,CXCL12,MMP2
diltiazem		chemical drug			1.60E-02	EDN1,FOS,JUN,NOS3
aristolochic acid I		chemical toxicant			1.60E-02	BCL2,FOS,HMOX1,NOS2
SAA		group		-1.229	1.61E-02	CCL2,CSF1,F3,IL12B,NOS2,PLIN1,TFPI,VCAM1
CDKN1B		kinase		-1.474	1.61E-02	AGTRAP,ANAPC1,B4GALT5,BCL2,CCT6A,CPSF2,EPB41,EPHA2,FHL1,GRIA4,IL4,ITGAM,LEF1,MEIS2,MMP9,NFATC2,PAX5,PDCD1,RRAD,S100A9,SEPP1,SP1,TCF4,TENM4
D609		chemical reagent		1.353	1.61E-02	CCL2,JUN,MMP9,NOS2,SP1,VCAM1
glycine		chemical - endogenous mammalian		0.816	1.61E-02	ALB,FOS,ITGAM,NOS2,ODC1,TLR4
piperine		chemical drug		0.391	1.61E-02	ABCC3,BAX,BCL2,MMP14,MMP3,MMP9
mir-144		microRNA		-1.633	1.61E-02	ABI1,ADAM10,ETS2,KLF7,YWHAZ,ZNF148
FCGR1A	-1.223	transmembrane receptor			1.61E-02	CSF1,F3,FCGR1A,IL1RN,ITGAM,LSP1
INHBB	1.145	growth factor	Inhibited	-2.213	1.61E-02	COL3A1,COL4A1,FST,MMP3,TIMP1,TNC
mannitol		chemical - endogenous mammalian	Inhibited	-2.433	1.61E-02	AKR1B1,COL1A1,CTGF,FN1,FOXO3,JUN
ADRA1A		G-protein coupled receptor			1.61E-02	CCNB1,COL3A1,CSRP2,CTSV,DDAH1,EGR2,FN1,FOS,JUN,MMP7,NR4A1,POLA1,TMPO
AMPK		complex		0.242	1.64E-02	ADIPOQ,BAX,BCL2,BMP2,CCL2,CCNB1,CIITA,CXCL12,CYP3A4,FSCN1,GJA1,HMOX1,IL1RN,MMP9,NOS2,PMAIP1,PPARG,SLC2A4,STAT1,TFAM,UCP2
candesartan		chemical drug		1.268	1.67E-02	ADM,COL1A2,COL3A1,CREB1,FN1,FOS,MAPK1,NOS3,OLR1,PDGFRB,PPP3CB,SPP1
herbimycin		chemical - kinase inhibitor		0.616	1.67E-02	BCL2,CDK6,CTGF,F2R,FOS,MMP2,MMP9,NOS2,PLAU,SIRPA,TNFRSF11B,TNFRSF1A
ALOX5	-0.918	enzyme		1.757	1.69E-02	ACOX1,ATP6V0D2,CTSK,ITGAV,ITGB3,MMP9,MSR1,NOS2,SOCS1
Focal adhesion kinase		group		0.216	1.69E-02	BCL2,CDH2,CDKN1C,LPP,MMP2,MMP9,PALLD,TAGLN,VCAM1
exenatide		biologic drug		0.152	1.69E-02	BAX,CTGF,FOS,GCG,HMOX1,ITGAM,MMP9,NOS2,PAX6
proteasome inhibitor PSI		chemical - protease inhibitor		-0.333	1.69E-02	BMP2,BRCA1,FAS,HMOX1,MCM10,NOS2,SMAD3,SQSTM1,TJP1
ILK		kinase		-0.853	1.69E-02	BCL2,DHFR,FN1,LEF1,MAPK1,MAPK3,MMP2,MMP9,NOS2
IDH1		enzyme		-1.342	1.69E-02	CFD,CLDN3,EDEM1,FN1,LPL,PPARG,RETN,SLC2A4,VIM
S100A9	-1.571	other	Inhibited	-2.207	1.69E-02	ADAMTS4,BACE2,ITGAM,MMP3,NOS2,S100A8,S100A9,TNFRSF4,VCAM1
KRT17		other	Inhibited	-2.333	1.69E-02	CCL17,CCL22,CCR1,CCR4,CXCL6,IL4,MMP3,MMP9,SPP1
ZNF148	0.401	transcription regulator		1.959	1.71E-02	FN1,ITGAM,ODC1,STAT1,VIM
STIM1		ion channel		1.387	1.71E-02	GCLC,GPX1,HMOX1,NFATC2,NFATC3
ebselen		chemical drug		1.387	1.71E-02	COL1A2,GCLC,HMOX1,NOS2,TLR4
5'-methylthioadenosine		chemical - endogenous mammalian		1.342	1.71E-02	ADIPOQ,COL1A1,COL1A2,GUCY1B3,NOS2
N,N-dimethylsphingosine		chemical reagent		1.308	1.71E-02	FN1,FOS,SELE,SPHK1,VCAM1
TGFBR3	-0.582	kinase		1.000	1.71E-02	BAX,BCL2,COL4A6,SNAI2,XIAP
MEIS1		transcription regulator		1.000	1.71E-02	FOS,HLF,MYB,RGS1,TRIB2
MIR101		group		0.600	1.71E-02	BCL2,CDH5,CLDN5,IGF1,STMN1
harmine		chemical - endogenous non-mammalian		0.447	1.71E-02	BAX,BCL2,BMP2,FOS,MMP2
mir-19		microRNA		-0.204	1.71E-02	HIPK3,PPP2R5E,PSAP,RAB13,SUZ12
CHRM1		G-protein coupled receptor		-0.492	1.71E-02	CYR61,EGR2,EGR3,FOS,JUN
RLN2		other		-0.652	1.71E-02	ACTA2,FOS,MMP2,MMP3,TIMP1
PIK3R2		kinase		-0.689	1.71E-02	FOXO1,ISG15,MKI67,PIK3R1,PLAU
SMURF2		enzyme		-1.172	1.71E-02	FN1,NEDD9,SKIL,SMAD1,SMAD2
APBB1	-1.112	transcription regulator		-1.421	1.71E-02	ACTA2,APP,CD82,TAGLN,VLDLR
Il8r		group		-1.432	1.71E-02	BAX,BCL2,ITGAM,MMP2,MMP9
GNA13	0.666	enzyme		-1.990	1.71E-02	CNN1,FOS,MYH11,NOS2,TAGLN
ELK4	0.976	transcription regulator			1.71E-02	EGR2,EGR3,FOS,NCOA7,NR4A1
10-nitrooleate		chemical - endogenous mammalian	Activated	2.236	1.71E-02	NOS2,NOS3,PECAM1,SELE,VCAM1
NLRP12		other		1.897	1.72E-02	BCL3,CXCL12,CXCL6,CXCR4,IL1RN,JUN,LY96,NOS2,NR3C1,TLR4
MSX2		transcription regulator		-1.100	1.72E-02	AQP3,CDH2,DKK1,EGR2,LEF1,PPARG,PROX1,PTH1R,SPP1,VIM
dehydroisoandrosterone		chemical - endogenous mammalian		0.897	1.72E-02	AQP3,BCL2,CACNA1H,ECM1,FKBP5,IGF1,IL12B,IL4,NOS2,POR,PPARG,SCD,SELE,SHBG,TAP2,TNFRSF1A,VCAM1
NKX2-1		transcription regulator		-0.562	1.74E-02	AQP1,CD14,CEBPA,CYGB,DCK,EDIL3,ESAM,GPR116,HCK,HELLS,IGFBP6,KITLG,LEF1,LRG1,LSP1,MMP2,MTF1,MYB,MYH11,NAPSA,PDGFRA,PGLYRP1,PGM3,QKI,QSOX1,SATB1,SCARA3,SCD,SNAI2,SOX17,THY1,TMEM37,TOX,TSPAN7
TLR9		transmembrane receptor		0.229	1.75E-02	ADAMTS4,AICDA,CCL17,CCR7,CD69,CD83,EBI3,EDN1,FAS,HMOX1,IFIT2,IFIT3,IL12B,IL18,IL33,IL4,IRG1,ISG15,LIX1,NOS2,NPY,NR4A1,PROCR,RAB7B,RSAD2,S100A8,SOCS1,TIMP1,TLR4,TNC,TNFSF10,USP18,XBP1
GW3965		chemical reagent		0.773	1.80E-02	APOA1,APOD,APOE,APP,IL12B,IL1RN,LPL,MMP9,NOS2,NR1D1,NR1H3,NR5A2,SCD,SLC2A4
PAX2		transcription regulator		1.145	1.90E-02	ADAM10,GCG,ITGAV,ITGB3,PAX5,PAX6,SFRP2
amino acids		chemical - endogenous mammalian		1.012	1.90E-02	FOS,FOSB,IGF1,JUN,ODC1,SELE,SLC7A1
cannabidiol		chemical drug		0.323	1.90E-02	FN1,ID1,NOS2,NOS3,NTRK2,S100B,VIM
FSHR		G-protein coupled receptor		0.808	1.90E-02	ADIPOQ,CLDN11,CPE,CX3CL1,ESR2,GATA4,GZMB,IGFBP3,INHBB,KITLG,PLAT,PPP1CB,TJP1
FGF10		growth factor		-0.792	1.90E-02	AHNAK,ANXA1,ANXA2,ANXA3,CTSB,CYP51A1,FOXF1,LFNG,LSS,S100A13,SCD,TIMP3,VNN1
miR-34a-5p (and other miRNAs w/seed GGCAGUG)		mature microRNA	Inhibited	-2.320	1.90E-02	AXIN2,BCL2,CDK6,CREB1,DHFR,E2F1,E2F2,KLF4,MCM10,MYB,PPARG,TAGLN,TRPS1
minoxidil		chemical drug			1.91E-02	AXIN2,LEF1
CCAR2		peptidase			1.91E-02	RAD50,SLC36A4
AMOT		other			1.91E-02	CTGF,CYR61
atiprimod		chemical drug			1.91E-02	BAD,BAX
Beta Secretase		group			1.91E-02	APP,NES
Pdgfra-Pdgfrb		complex			1.91E-02	CSF1,TIMP1
endrin		chemical toxicant			1.91E-02	CEBPA,PPARG
cytochrome-c oxidase		complex			1.91E-02	AQP1,MAOA
NPS		other			1.91E-02	FOS,ITGAM
fluoroquinolone		chemical drug			1.91E-02	MMP2,MMP9
SMPD3		enzyme			1.91E-02	FOXO1,IGF1
THOC5		other			1.91E-02	APOA1,CEBPA
l9Rl3		other			1.91E-02	HMOX1,NOS2
NTN4		other			1.91E-02	CDH5,TJP1
SLC27A4		transporter			1.91E-02	CEBPA,PPARG
IL1RL2		transmembrane receptor			1.91E-02	CD1A,CD83
PCDH9		other			1.91E-02	BAX,BCL2
C1QL4		other			1.91E-02	CEBPA,PPARG
ZDHHC2		enzyme			1.91E-02	CD151,CD9
VANGL2		other			1.91E-02	PRICKLE2,SDC4
ZDHHC7		enzyme			1.91E-02	APP,TF
ZNF326		transcription regulator			1.91E-02	RAD50,SLC36A4
bucillamine		chemical drug			1.91E-02	BAX,BCL2
INTERLEUKIN		group			1.91E-02	FOS,NOS2
CTS-1027		chemical drug			1.91E-02	ACTA2,COL1A1
LEFTY2		growth factor			1.91E-02	MMP3,MMP7
RAP1B		enzyme			1.91E-02	BRAF,FN1
TAT		enzyme			1.91E-02	GLB1,MMP9
GH2		other			1.91E-02	INSR,PIK3R1
APBA1		transporter			1.91E-02	APP,LRP8
NMB		other			1.91E-02	FOS,JUN
ARID5B	0.992	transcription regulator			1.91E-02	ACTA2,TAGLN
LAMA1		other			1.91E-02	MMP9,PLAU
miR-101-5p (miRNAs w/seed AGUUAUC)		mature microRNA			1.91E-02	ATM,PRKDC
miR-615-3p (miRNAs w/seed CCGAGCC)		mature microRNA			1.91E-02	LCOR,PPARG
ABHD5		enzyme			1.91E-02	PDK4,PNPLA2
ECE1		peptidase			1.91E-02	APP,EDN1
IDE	0.419	peptidase			1.91E-02	APP,SNCA
PLIN3	-0.478	other			1.91E-02	BAX,BCL2
BCAN		other			1.91E-02	CDH2,ITGB3
BMP1	-0.810	peptidase			1.91E-02	IGFBP3,OGN
PPAP2B		phosphatase			1.91E-02	CTNND1,FN1
CANX		other			1.91E-02	BAX,BCL2
MLST8		other			1.91E-02	IFIT2,ISG15
LAMC2	1.133	other			1.91E-02	LAMC2,MMP2
TXNDC5	-0.661	enzyme			1.91E-02	CTSB,MMP9
EFEMP2	-0.491	other			1.91E-02	CTGF,MMP9
TH		enzyme			1.91E-02	FOS,NPY
AKAP13	0.425	other			1.91E-02	FKBP5,FOS
MTHFR		enzyme			1.91E-02	APP,NOS3
FOXL1		transcription regulator			1.91E-02	SDC1,WNT5A
GPBP1		transcription regulator			1.91E-02	ADA,TOP2A
LGALS2		other			1.91E-02	BAX,BCL2
ADAMTS5		peptidase			1.91E-02	BGN,VCAN
VPS26A		transporter			1.91E-02	APP,GUSB
UBE2V1		transcription regulator			1.91E-02	BCL2,FOS
TMPRSS4		peptidase			1.91E-02	ITGA5,PLAU
LNPEP	1.815	peptidase			1.91E-02	NOS2,SLC2A4
LAMB2	-0.870	enzyme			1.91E-02	LAMA5,LAMB1
ristocetin		chemical toxicant			1.91E-02	VWF,YWHAZ
hydroxyl radical		chemical toxicant			1.91E-02	CAV1,KLF4
daphnoretin		chemical - endogenous non-mammalian			1.91E-02	BAX,BCL2
amsacrine		chemical drug			1.91E-02	JUN,MMP9
hoechst 33342		chemical reagent			1.91E-02	FOS,SOX17
XK469		chemical drug			1.91E-02	BAX,BCL2
bivalirudin		biologic drug			1.91E-02	F2,F3
AN-207		chemical toxicant			1.91E-02	BAX,BCL2
SSR180575		chemical drug			1.91E-02	BAX,BCL2
TAN 67		chemical reagent			1.91E-02	MAPK1,MAPK3
nisoldipine		chemical drug			1.91E-02	CREB1,FOS
felodipine		chemical drug			1.91E-02	NOS2,NOS3
fenoprofen		chemical drug			1.91E-02	APP,NGFR
sinapinic acid		chemical - endogenous non-mammalian			1.91E-02	NOS2,SLC2A4
imisopasem manganese		chemical drug			1.91E-02	BAX,BCL2
gamma tocopherol		chemical drug			1.91E-02	NOS2,PPARG
thiamine		chemical - endogenous mammalian			1.91E-02	AKR1B1,TKT
lanreotide		chemical drug			1.91E-02	IGF1,IGFBP3
microcystin		chemical toxicant			1.91E-02	CREB1,NOS2
Z-IL-CHO		chemical - protease inhibitor			1.91E-02	APP,TCF3
linalool		chemical - endogenous non-mammalian			1.91E-02	HMGCR,NPY
isoalantolactone		chemical - endogenous non-mammalian			1.91E-02	BAX,BCL2
isorhamnetin		chemical - endogenous non-mammalian			1.91E-02	NOS3,OLR1
teleocidins		chemical toxicant			1.91E-02	FOS,ODC1
swainsonine		chemical - endogenous non-mammalian			1.91E-02	BAX,BCL2
KT 5926		chemical - kinase inhibitor			1.91E-02	CD14,VCAM1
sulfur		chemical - endogenous mammalian			1.91E-02	MMP2,MMP9
tyrphostin AG 1295		chemical - kinase inhibitor			1.91E-02	ACTA2,MYH11
oleylamide		chemical - endogenous mammalian			1.91E-02	LPL,PPARG
elaidic acid		chemical - endogenous mammalian			1.91E-02	ACOX1,VCAM1
polyinosinic acid		chemical reagent			1.91E-02	CCL2,VCAM1
S-adenosylhomocysteine		chemical - endogenous mammalian			1.91E-02	COL1A1,COL1A2
E64		chemical - endogenous non-mammalian			1.91E-02	MMP2,TNFSF10
17-epiestriol		chemical - endogenous mammalian			1.91E-02	NOS3,VCAM1
3,20-pregnanedione		chemical - endogenous mammalian			1.91E-02	ABCB1,CYP3A4
GSK3B		kinase		0.677	1.92E-02	APP,ATP2A2,BAX,BCL2,CCL2,CXCL6,DEFB4A/DEFB4B,FOS,GATA4,IL12B,MMP9,MYB,NOS2,PMP22,SPP1,TCF4,TNFSF10,TRAF1,TUBB4A
VitaminD3-VDR-RXR		complex		-1.350	1.98E-02	CD14,COL13A1,FOXO1,IGFBP3,IGFBP5,IGFBP6,KLF4,LRP5,MXD1,SEMA3B,SPP1,THBD
xanthohumol		chemical - endogenous non-mammalian		1.408	2.04E-02	ANXA1,CYP1A2,FOS,HMOX1,LY96,NOS2,SLN,TLR4
NPR1	-1.223	enzyme		1.331	2.04E-02	COL1A1,COL3A1,FN1,GBA,GUCY1B3,MMP2,MMP9,NFATC3
PARK2		enzyme		1.100	2.04E-02	CDK6,FUBP1,KDR,MAOA,MAOB,PLK2,SLC11A2,XBP1
PROX1	1.345	transcription regulator		0.800	2.04E-02	CD34,CDKN1C,ITGA9,KDR,LYVE1,NRP1,PCK2,TNNI2
ZEB2		transcription regulator		0.649	2.04E-02	FCER1A,KRT19,MEOX2,PLCG1,SFRP1,SP1,TERT,VIM
arsenic		chemical toxicant		-0.342	2.04E-02	BAX,CCR7,FOS,FTL,GCLC,NOS3,TERT,TRAF1
isoflurane		chemical drug		-0.647	2.04E-02	BAX,BCL2,FOS,GCG,HMOX1,NOS2,NOS3,SPHK1
CSF1R	-0.799	kinase		-1.153	2.04E-02	CSF1,CSF1R,FOS,GRAP2,JUN,MSR1,MYB,NOS2
NfkB1-RelA		complex		-1.543	2.04E-02	ADAMTS4,CCL2,DEFB4A/DEFB4B,IL12B,MMP3,NOS2,SELE,VCAM1
vincristine		chemical drug		1.372	2.05E-02	BCL2,BRCA1,BRCA2,BUB1B,FAS,IGF1,JUN,MDM2,PMAIP1,TERT,TUBB2A
CBL	1.810	transcription regulator		-1.912	2.05E-02	BCL2,COL1A1,FGFR2,FN1,FOS,IL12B,IL4,INSR,MMP2,PDGFRA,STAT1
ID3	-0.319	transcription regulator	Inhibited	-2.165	2.05E-02	ADIPOQ,APAF1,CXCR4,ELOVL6,GPR56,ID3,IL7R,MMP2,MMP9,SELE,SMARCC1
kainic acid		chemical toxicant		-1.210	2.06E-02	APOE,APP,BAX,BCL2,CSF1R,E2F1,EGR2,FOS,FOSB,GRIK5,IL18,JUN,MMP7,MMP9,NGFR,NR3C1,NR4A1,NTRK2,ODC1,PTGES,RABEP2,REST,SDC1,SPP1,SPTY2D1,TIMP1,TMEM158,XIAP
GCG	2.702	other		-0.076	2.09E-02	ACADS,BCL2,CCL2,FOS,FST,GSTP1,HMGCR,IGFBP4,NR3C1,ODC1,SDS,SLC2A4,SP1,VCAM1
pimagedine		chemical drug		1.718	2.10E-02	ALB,BAX,BCL2,COL4A1,CTGF,HMOX1,LAMB1,MDM2,NOS2,TNFSF10
IFNE		cytokine	Activated	2.985	2.10E-02	CD83,CXCL9,IFIT2,IL4,MX2,STAT1,STAT4,TLR3,USP18,ZBP1
Hsp27		group	Inhibited	-2.121	2.10E-02	BAX,BCL2,CD14,CD163,CD1A,CSF1,CSF1R,FOS,NOS2,PPP1R1B
fluvoxamine		chemical drug		0.254	2.10E-02	ADIPOQ,CCR1,CCR7,FOS,GLB1,ITPKB,KAT6A,NOS3,TFPI2
CDK2		kinase		-0.174	2.10E-02	BARD1,BRCA1,CD34,CYP3A4,DHFR,E2F1,PCYT1A,RBL1,RBL2
tempol		chemical drug	Activated	2.157	2.10E-02	F3,NOS2,NOS3,RRAD,SP1,SPP1,TFAM,UCP2,VCAM1
BRD4		kinase		1.294	2.11E-02	ABLIM1,AURKB,BCL2,CCR1,CXCR4,DERL3,FKBP11,FOS,HS1BP3,IL7R,KCNA3,KCNQ5,MAL,MYB,RNF125,SLC16A9
1-methyl-4-phenyl-1,2,3,6-tetrahydropyridine		chemical toxicant		-1.982	2.11E-02	BAX,BCL2,CASP9,EGR3,EMR1,FOS,FOSB,FUBP1,HSPB1,JUN,MPO,NOS2,NR4A1,PVALB,TLR4,TNFRSF1A
darusentan		chemical drug			2.12E-02	COL3A1,EDN1,NOS3
chondroitin sulfate		chemical - endogenous mammalian			2.12E-02	FN1,MMP3,NOS2
ATPase		group			2.12E-02	CTSK,MMP14,VCAM1
Ctnna		group			2.12E-02	AXIN2,CXCR4,SOX17
edratide		chemical drug			2.12E-02	EGR2,EGR3,FOXO3
Atg5		other			2.12E-02	BAX,NOS2,SQSTM1
Gpcr		group			2.12E-02	FOS,JUN,RGS1
AMER1	1.011	other			2.12E-02	APAF1,AXIN2,BAX
SERPINA12		other			2.12E-02	ADIPOQ,RETN,SLC2A4
Vla-4		complex			2.12E-02	BCL2,F3,PDGFB
FGR	-0.464	kinase			2.12E-02	FGR,GCLC,HMOX1
HINT1		enzyme			2.12E-02	BAX,BCL2,TPSAB1/TPSB2
CYSLTR1		G-protein coupled receptor			2.12E-02	BCL2,FOS,NFATC2
HEPH	-1.029	transporter			2.12E-02	CP,HEPH,SLC40A1
NRP1	-0.780	transmembrane receptor			2.12E-02	ACTA2,BCL2,ID1
KRIT1		other			2.12E-02	DLL4,JUN,NOTCH4
MBD4	0.837	enzyme			2.12E-02	ABCB1,MSH2,MSH6
PLCL1		enzyme			2.12E-02	E2F1,ID1,SPARC
N-lauroyl-L-phenylalanine		chemical reagent			2.12E-02	GADD45G,KLF2,NR4A1
HLA-B		transmembrane receptor			2.12E-02	EDN1,OAS2,XBP1
Foxe3		transcription regulator			2.12E-02	PDGFRA,PROX1,TTR
ACTN4		other			2.12E-02	FOS,MMP3,PDLIM1
butylated hydroxytoluene		chemical toxicant			2.12E-02	FOS,JUN,PTGES
Collagen type V		complex			2.12E-02	ITGA5,ITGAV,ITGB3
ferric chloride		chemical toxicant			2.12E-02	FTL,PLAT,PLAU
azelaic acid		chemical - endogenous mammalian			2.12E-02	BAX,BCL2,PPARG
pemetrexed		chemical drug			2.12E-02	DCK,DHFR,SLC29A1
1-(carboxymethylthio)tetradecane		chemical drug		0.592	2.20E-02	ACOX1,APOA1,LPL,NR1H3,RXRA,SCD
doxifluridine		chemical drug		0.550	2.20E-02	AQP3,BAX,FAS,MDM2,RRM2B,SESN1
Cyclin E		group		0.391	2.20E-02	CD34,DHFR,KRAS,RBL1,RBL2,ROCK2
ellagic acid		chemical - endogenous non-mammalian		-0.816	2.20E-02	AKR1B1,BAX,BCL2,CDK6,HMOX1,MMP3
oxysterol		chemical - endogenous mammalian		-1.372	2.20E-02	APOE,CAV1,CCL2,HMGCR,NR1H3,TIMP1
glyburide		chemical drug		-1.406	2.20E-02	ADIPOQ,CCL2,FOS,HMOX1,IL12B,PPARG
Smad2/3-Smad4		complex		-1.633	2.20E-02	BCL2,COL1A1,COL1A2,IGFBP3,IGFBP5,ITGB5
NO 1886		chemical drug		-1.664	2.20E-02	CES1,CES2,CYP1A2,CYP3A4,LPL,UCP2
S100B	-0.825	other		-1.982	2.20E-02	APP,CHGA,FOS,JUN,MDM2,SCG2
PRKDC	0.486	kinase			2.20E-02	APOE,ATM,EGR2,FKBP5,MDM2,NR1D1
ACSL5		enzyme	Inhibited	-2.433	2.20E-02	FKBP11,GFPT2,KCNJ8,KIAA1324L,MCAM,MDK
Sb202190		chemical - kinase inhibitor		1.168	2.21E-02	AANAT,ABCB1,ALOX5,ANGPTL4,BCL2,CCL2,COL1A1,CTGF,DEFB4A/DEFB4B,DKK1,EBI3,FN1,FOS,HMOX1,IFIT1,IL12B,IL18,MAP1LC3A,MMP2,MMP9,NOS2,S100A8,TIMP2,UBR2,XDH
BAX	-0.489	transporter		-0.784	2.22E-02	APAF1,BAX,BCL2,CCNB1,CTSB,CTSK,DNAJB9,EDEM1,MMP9,TGM2,TIMP1,XBP1,XIAP
2,3,4,7,8-pentachlorodibenzofuran		chemical toxicant		-0.786	2.22E-02	AKR1A1,CAP2,CES1,COL1A1,CYB5A,CYP1A2,DNMT1,FOXO1,HSPA1A/HSPA1B,ITGA7,MYH11,NOS2,NR2F1
SIN3A		transcription regulator			2.22E-02	ALDH6A1,BCL2,BCL6,COL1A2,CTSK,E2F2,GSTP1,MMP9,RBL2,REST,S100A9,SYT4,TP53BP1
cocaine		chemical drug		-0.043	2.25E-02	AANAT,ASGR1,BCL2,BHLHE40,BTAF1,CCL2,CREB1,EGR2,FOS,FOSB,GABRD,IFIT1,JUN,LAMC2,MAPK1,MEST,MX1,NOS2,NPY,NR4A1,OAS1,PARP1,PDGFB,PPP1R1B,PSAP,PVALB,RABEP2,SERTAD1,SNCA,STAT1,TSPO,UBASH3B
TBX5		transcription regulator		0.766	2.26E-02	ACE2,ATP2A2,COL1A1,COL1A2,COL3A1,DES,GATA4,GJA1,HEY2,NFATC2,OXSR1,POSTN,PTPRB,S100A4,VIM
DNMT1	0.334	enzyme		-0.152	2.26E-02	DNMT1,EPDR1,EPM2AIP1,FBN1,GATA4,GSTP1,IGF2,IL4,PRF1,PTN,SFRP2,SFRP4,SLC7A11,SOX17,TIMP3
ERN1		kinase		-0.568	2.26E-02	CNTN1,CYP1A2,DNAJB9,ETS1,FAS,JUN,NOS2,OAS2,PRKDC,PROS1,SLC7A1,SPARC,TINAGL1,WFS1,XBP1
doxycycline		chemical drug	Activated	2.036	2.26E-02	BMP2,COL3A1,CXCL12,EGR2,HSPA1A/HSPA1B,IGJ,MMP2,MMP7,MMP9,MPO,MXD4,NOS2,SDC1,TIMP1,XDH
olanzapine		chemical drug		-1.030	2.29E-02	ANGPTL2,BCL2,CDHR1,CHST3,COL1A2,DBP,FGFR2,FOS,HDAC5,HMGCR,HMGCS1,HMOX1,MTR,NR4A1,S100A8,S100A9,SLC24A3,SLC38A1,SNCG,SYT4,THBD
TRAF3		other	Activated	2.551	2.34E-02	ADM,AICDA,ANXA4,BMI1,CCR1,EBI3,ENTPD1,FAS,IL12B,IL4,ISG15,LRRC16A,MPEG1,REEP3,RHBDF1,TERT,TMEM8B,XBP1
PAF1		other		0.577	2.34E-02	IFI44,IFIT3,ISG15,KLF4,MXD1,OAS2,OASL,PNP,SDC4,SERTAD1,ZC3HAV1,ZNFX1
ADRA1D		G-protein coupled receptor			2.34E-02	CCNB1,COL3A1,CSRP2,CTSV,DDAH1,EGR2,FN1,FOS,JUN,NR4A1,POLA1,TMPO
TNFRSF1A	-0.618	transmembrane receptor		-1.313	2.41E-02	ABCC3,CCL2,CD68,CDH2,CTGF,EFNA1,IGF1,IL4,ITGAM,ITGB5,JUN,KDR,LBP,MMP14,MMP2,MMP7,MMP9,NOS2,P2RX7,POU2AF1,SELE,TNFRSF1A,TRAF1,VCAM1
MBD2		transcription regulator		-0.958	2.42E-02	ADAM15,APOE,BRCA1,EFNA5,ELANE,GSTP1,IL4,MGMT,MMP2,MMP9,NUPR1,PLAU,PTPN4,XIAP
CRH		cytokine		-1.792	2.42E-02	BAX,BCL2,BDKRB2,CLEC11A,FOS,IL18,IL1RN,IL4,KCNMA1,KCNMB1,NOS3,NR4A1,RAMP2,TLR4
HIST1H1T		other		1.147	2.42E-02	AGTR1,B4GALT5,BCAR1,BCL3,FARP1,FOS,GLUL,IGF2,KIF21B,MAN2B1,MCM6,MMP15,MSL2,OGT,PCBP4,PHC3,RILPL1,TRPM4,TSC1
Hist1h1a		other		1.147	2.42E-02	AGTR1,B4GALT5,BCAR1,BCL3,FARP1,FOS,GLUL,IGF2,KIF21B,MAN2B1,MCM6,MMP15,MSL2,OGT,PCBP4,PHC3,RILPL1,TRPM4,TSC1
IL22		cytokine		-0.301	2.42E-02	ACTA2,BCL2,CCL17,CCL22,DEFB4A/DEFB4B,DMBT1,HMOX1,HP,HSPB1,IL12B,IL33,IL4,LBP,MMP3,MMP9,NOS2,RBL2,S100A8,S100A9
IRF7		transcription regulator	Activated	3.472	2.44E-02	CCRL2,CD69,CXCL9,FCGR1A,GBP4,GBP5,IFI44,IFIT1,IFIT2,IFIT3,ISG15,ITGAM,MX1,MX2,NAMPT,NT5C3A,OAS1,OAS2,OASL,PMAIP1,RSAD2,S100A8,SOCS1,STAT1,TAP2,TLR4,TMPO,TNFSF10,TRAF1,USP18,ZBP1,ZC3HAV1
CAV1	-1.197	transmembrane receptor		0.221	2.44E-02	ADAMTS4,ADIPOQ,ATM,BLOC1S6,CAV1,CD14,CD276,FAS,FGB,FOS,HMOX1,ID1,INSR,KDR,KRT19,NOS2,NOS3,NR4A1,NTRK2,PTRF,SLC12A2,ST6GALNAC4,TFPI,TJP1,TJP2
CLEC7A		transmembrane receptor		1.230	2.46E-02	CCL17,CCL2,CCL22,IL12B,IL33,SOCS1,TLR4
oxymatrine		chemical - endogenous non-mammalian		0.555	2.46E-02	BAX,BCL2,FN1,HMOX1,NOS2,SMAD3,TLR4
MED13	0.430	transcription regulator		0.378	2.46E-02	CLSTN3,ELN,ELOVL6,GPD2,NTRK2,PPARG,TKT
risperidone		chemical drug		-0.277	2.46E-02	BCL2,FOS,HMGCR,NGFR,NR4A1,NTRK2,SLC5A7
SOX4		transcription regulator		-0.303	2.46E-02	BAX,BCL2,CDH2,DICER1,FN1,FOS,VIM
Tnf receptor		group		-1.195	2.46E-02	C3,CTGF,ELANE,MMP9,NOS2,SELE,TIMP1
E2F5		transcription regulator			2.46E-02	AURKB,BAX,DHFR,E2F1,MYB,TERT,VEGFB
TNFRSF11B	1.983	transmembrane receptor		1.982	2.47E-02	ITGAV,MMP9,NOS2,SPP1,TNFRSF11B
mir-196		microRNA		1.342	2.47E-02	ANXA1,BCL2,COL1A1,ERG,S100A9
hyperforin		chemical drug		0.277	2.47E-02	CYP3A4,MGP,NTRK2,SPP1,TNFRSF11B
BARX2		transcription regulator		0.200	2.47E-02	ACTA2,ANLN,DMXL1,FLNA,RBM15
auranofin		chemical drug		0.128	2.47E-02	C3,GCLC,HMOX1,HP,NOS2
copper		chemical - endogenous mammalian		-0.158	2.47E-02	APP,ATP7A,HEPH,LRP1,SLC31A2
phencyclidine		chemical drug		-1.106	2.47E-02	BAX,BCL2,FOS,PVALB,SCG2
CFB	0.390	peptidase		-1.342	2.47E-02	C3,C3AR1,C4A/C4B,ITGAM,THBD
mir-451		microRNA		-1.342	2.47E-02	ABI1,ETS2,KLF7,YWHAZ,ZNF148
YWHAZ	0.407	enzyme			2.47E-02	HSP90B1,MMP7,SMAD3,TSC22D3,XBP1
EFNA1	-0.811	other			2.47E-02	CD69,EPHA2,FN1,IL4,KRAS
ZIC3		transcription regulator	Activated	2.207	2.47E-02	GATA4,GATA6,PDGFRA,SOX17,SOX7
L-685,458		chemical - protease inhibitor	Activated	2.169	2.47E-02	APP,DLL4,GZMB,ID1,NR2F2
CYP51A1	0.446	enzyme	Inhibited	-2.236	2.47E-02	DHCR24,HMGCR,LSS,RXRA,SQLE
conjugated linoleic acid		chemical drug		0.956	2.53E-02	ACOX1,ANGPTL4,CEBPA,CTSK,CXCR4,FOS,IL1RN,MMP9,PPARG,TNFRSF11B
GNB2		enzyme			2.53E-02	CD83,FBXO31,FOSB,JAG2,MAFB,NR4A1,PLAU,PLK2,THBD,TSC22D3
DRD2		G-protein coupled receptor		-0.589	2.56E-02	BAX,CCL2,FOS,FOSB,IGF1,IGFBP3,JUN,TGFBR2
D-fructose		chemical - endogenous mammalian		-0.800	2.56E-02	ADIPOQ,CEBPA,HP,PPARG,SCD,SLC2A4,SLC2A8,TKT
THBS4		other		-1.313	2.56E-02	COL3A1,CRELD2,MANF,MTHFD2,P4HB,SELE,TNC,VCAM1
suramin		chemical drug	Activated	2.138	2.56E-02	CCL2,CDH2,F3,FST,HMOX1,IL12B,NOS3,ODC1
nedocromil sodium		chemical drug		1.982	2.57E-02	COL3A1,IL4,MMP2,MMP9
MKNK1		kinase		1.964	2.57E-02	ETS1,IFIT2,ISG15,SMAD2
L-N6-(1-iminoethyl)-lysine		chemical reagent		1.936	2.57E-02	FMR1,HMOX1,ITGAM,NOS2
MTORC2		complex		1.177	2.57E-02	CCL2,IFIT2,IL4,ISG15
Bcl9-Cbp/p300-Ctnnb1-Lef/Tcf		complex		1.067	2.57E-02	AXIN2,GJA1,MMP7,TCF4
ARHGDIA		other		1.000	2.57E-02	ESR2,FOS,NR3C1,SP1
phenyl-N-tert-butylnitrone		chemical reagent		0.811	2.57E-02	FN1,HMOX1,HSPA1A/HSPA1B,NOS2
EFNB2		other		0.305	2.57E-02	IL7R,MAPK1,MAPK3,TEK
8,9-epoxyeicosatrienoic acid		chemical - endogenous mammalian		0.000	2.57E-02	ADIPOQ,CD82,MMP9,PLAT
AGPAT2		enzyme		0.000	2.57E-02	ADIPOQ,PLIN1,PPARG,SLC2A4
IGF2R		transmembrane receptor		0.000	2.57E-02	DDAH1,IGF2,NEDD9,POSTN
LILRB1		transmembrane receptor		0.000	2.57E-02	BCL2,IL12B,MMP2,MMP9
CDK6	0.734	kinase		-0.152	2.57E-02	CDK6,DHFR,RBL2,TSC1
theophylline		chemical drug		-0.152	2.57E-02	FOS,MPO,NOS2,THBD
UCN2		other		-0.982	2.57E-02	BCL2,CCL2,FOS,TLR4
RGCC		other		-0.985	2.57E-02	ACTA2,CDH2,FN1,SNAI2
SERPINB2		other		-1.000	2.57E-02	BAX,BCL2,CASP7,CD14
di-spiropyrrolizidino oxindole andrographolide derivative CY2		chemical reagent		-1.000	2.57E-02	BAD,BAX,BCL2,CASP9
sphingomyelin		chemical - endogenous mammalian		-1.000	2.57E-02	ELOVL5,ELOVL6,NR1H3,SCD
aurothioglucose		chemical drug		-1.000	2.57E-02	GCLC,HMOX1,NPY,SPARC
ITGA6		transmembrane receptor		-1.067	2.57E-02	BAX,ITGA3,ITGA7,ITGB4
APC/APC2		group		-1.091	2.57E-02	JUP,MMP14,NOS2,TRAF1
mesalamine		chemical drug		-1.964	2.57E-02	HMOX1,IL4,ODC1,PPARG
Ccl6		cytokine		-1.969	2.57E-02	CTSK,CTSV,MMP2,MMP9
U46619		chemical reagent			2.57E-02	CCL2,INSR,MMP14,TIMP2
phosphatidylcholine		chemical - endogenous mammalian			2.57E-02	BAX,BCL2,CAV1,SCD
RUNX1T1	0.913	transcription regulator			2.57E-02	CD34,CD69,CSF1R,ELANE
JUP	-0.896	other			2.57E-02	AXIN2,BCL2,RNF8,SATB1
mir-194		microRNA			2.57E-02	ACTA2,E2F1,MDM2,SOCS2
GUSB	-0.389	enzyme			2.57E-02	APBB1,CTSV,CYR61,EGR2
HPSE		enzyme			2.57E-02	CCL2,F3,MMP9,SDC1
lidocaine		chemical drug			2.57E-02	APP,BCL2,HMGB1,PARP1
hexamethoxyflavone		chemical toxicant			2.57E-02	MMP9,NOS2,SLC2A4,VCAM1
FGF3		growth factor	Inhibited	-2.000	2.57E-02	MMP2,MMP9,PLAT,PLAU
PTGES3		enzyme	Inhibited	-2.000	2.57E-02	ABCC3,NUPR1,PMP22,TM4SF1
honokiol		chemical - endogenous non-mammalian		1.134	2.58E-02	ADIPOQ,BAX,CDK6,FOS,KDR,MMP9,NOS2,PPARG,RETN
parthenolide		chemical drug		0.073	2.58E-02	BCL2,CCL2,CLDN5,HMOX1,LTC4S,MMP9,NOS2,PDK4,VCAM1
GAB2		other		-0.397	2.58E-02	APP,BCL2,CD34,CD69,FOS,GSN,ITGB3,KDR,SPARC
mitomycin C		chemical drug		-0.718	2.58E-02	BAX,BRCA1,BRCA2,FAS,JUN,MCAM,TOP1,WEE1,ZMAT3
DNASE2	-0.558	enzyme		-1.016	2.58E-02	CP,GPNMB,IFIT3,IL18,ISG15,OAS1,RSAD2,USP18,ZBP1
Fgf		group		-1.338	2.58E-02	FOS,IGF1,JUN,KDR,MMP2,MMP9,ODC1,STAT1,VCAM1
N-(3-(aminomethyl)benzyl)acetamidine		chemical reagent			2.58E-02	ATM,BAX,BIRC6,CKAP4,FAS,MDM2,MMP9,MYH14,TRAF1
Rar		group	Inhibited	-2.425	2.58E-02	ADAM10,AQP3,BCL2,CDH5,MGP,REST,SERPINF1,TGM2,TJP1
romidepsin		biologic drug		0.421	2.58E-02	APAF1,BAX,DDX21,FOS,GSN,INSR,ITGAV,JUN,MMP9,RHOC,SLC26A2,TERT,TIMP3
3-nitropropionic acid		chemical toxicant		-0.081	2.58E-02	APP,BAX,BCL2,COX6B1,GCLC,JUN,MMP9,NGFR,NPY,PPP1R1B,SLC7A11,SP1,SQSTM1
iron		chemical - endogenous mammalian		-0.536	2.58E-02	APP,CCNB1,CEBPA,CYBRD1,FTL,GADD45G,HMOX1,ID1,MCOLN1,SLC11A2,SLC40A1,SNCA,TF
SNAI1		transcription regulator		-1.961	2.58E-02	ADIPOQ,CDH2,CLDN3,FN1,FOS,ID1,LEF1,MMP9,SDC1,SLC27A2,SNAI2,SPARC,THBD
Bay 11-7082		chemical - kinase inhibitor	Activated	2.817	2.58E-02	BMP2,CCL2,CD83,CHI3L1,F3,GJA1,HMOX1,MMP2,MMP9,NOS2,PRKCDBP,S100A4,TNFSF10
CD247		transmembrane receptor		0.168	2.59E-02	COL4A5,CYBA,DEXI,EDIL3,IL4,KLK7,MTHFD2,MYCBP2,NFE2,QPCT,SLC23A2,SSR4,SYT7,TAF1A,TARDBP
A23187		chemical reagent		-0.603	2.63E-02	AGTR1,ATP2A2,CD14,CD1A,CD83,DDIT4,FN1,FOS,FOSB,HSP90B1,ID3,IGF1,IL12B,IL4,JUN,MSR1,NR4A1,ODC1,PPARG,SHC1,SYT4,TLR4,TNFSF10
MEF2C		transcription regulator		1.180	2.71E-02	ACE2,ATP2A2,CKB,COL1A1,COL1A2,COL3A1,DES,GJA1,JUN,KLF2,NFATC2,PLAGL1,POSTN,PTH1R,PTPRB,S100A4,SFRP2,SLC2A4,VIM
Rxr		group		-0.000	2.71E-02	ADAM10,ANGPTL4,APOE,AQP3,BCL2,CYP3A4,HR,INSR,MGP,NOS2,NR1H3,NR5A2,PDPK1,POR,PPARG,RXRA,SERPINF1,SPP1,TERT
Rb		group		-0.853	2.73E-02	APAF1,AURKB,CCL2,DHFR,DNMT1,E2F1,E2F2,ECT2,EED,FGFR2,H19,MMP3,PCYT1A,RBL1,TERT,TOP2A
PIM1		kinase		1.847	2.74E-02	ABCB1,ATP2A2,BCL2,CCNB1,EPHA2,GLB1,IGFBP5,INSR,MDM2,PROS1,SOCS1,STAT4
AICAR		chemical - endogenous mammalian		-0.639	2.74E-02	ACTA2,CCNB1,CYP3A4,FN1,FOXO1,MKI67,MMP9,NPY,PDK4,PNPLA2,PPARG,SCD
fluoxetine		chemical drug		1.049	2.85E-02	AANAT,BAX,FNDC4,FOS,FOSB,IL4,LSS,MAPK1,MMP2,NPY,NR3C1,NTRK2,PPP1R1B,TAGLN,TERT,TPH1,WIPI1
ascorbic acid		chemical - endogenous mammalian	Activated	2.119	2.85E-02	APOA1,CASP9,DMP1,F2,FAS,IGF1,IGFBP3,IGFBP4,IGFBP5,ITGAV,ITGB3,MGP,PMP22,SLC23A2,SPARC,SPP1,TNFRSF11B
[truncated: 394 more rows]
