# Supplementary material for: Immunological Response to Single Pathogen Challenge with Agents of the Bovine Respiratory Disease Complex: An RNA-Sequence Analysis of the Bronchial Lymph Node Transcriptome
Source: PLoS One. 2015 Jun 29;10(6):e0131459. doi: 10.1371/journal.pone.0131459 (PMC4484807; doi:10.1371/journal.pone.0131459)
Supplement: S6 Table — Tabs are identified according to the type of DAVID analysis performed. (XLSX) [file pone.0131459.s006.xlsx]

## Sheet: DE_genes
gene_id	locus	sample_1	sample_2	value_1	value_2	log2(fold_change)	q_value	significant
gzmA	20:24048536-24059238	IBR	CTRL	5.83545	0.222875	-4.71054	0.00049121	yes
GZMB	21:35264493-35267998	IBR	CTRL	31.253	1.34731	-4.53584	0.00049121	yes
LOC100847261	22:52148149-52149580	IBR	CTRL	4.58294	0.20235	-4.50135	0.00870332	yes
LOC100300483	11:49060225-49062854	IBR	CTRL	126.561	6.52874	-4.27689	0.00049121	yes
TAP	27:4888376-4890195	IBR	CTRL	5.92969	0.376874	-3.9758	0.00502175	yes
LBP	13:67875397-67910095	IBR	CTRL	0.691547	0.0554808	-3.63977	0.00417133	yes
CATHL2	22:52189556-52191061	IBR	CTRL	1.58674	0.137966	-3.52368	0.0162316	yes
SFRP4	4:50009871-50020466	IBR	CTRL	6.88538	0.620479	-3.47208	0.00049121	yes
GNLY	11:49095461-49096945	IBR	CTRL	138.049	12.7963	-3.43138	0.00049121	yes
LOC100300028	7:15689614-15704694	IBR	CTRL	118.789	14.5564	-3.02867	0.00049121	yes
CLDN3	25:34018455-34019670	IBR	CTRL	13.1514	1.62528	-3.01646	0.00049121	yes
HP	18:39173136-39179293	IBR	CTRL	8.03776	0.998434	-3.00905	0.00049121	yes
CCR10	19:43377278-43379246	IBR	CTRL	16.667	2.0704	-3.00901	0.00049121	yes
LOC100336999	12:71321404-71535528	IBR	CTRL	4.04584	0.502694	-3.00869	0.00049121	yes
BPI	13:67835159-67861379	IBR	CTRL	7.98935	1.00281	-2.99403	0.00049121	yes
CHI3L1	16:771322-781451	IBR	CTRL	41.1644	5.37791	-2.93628	0.00049121	yes
PI16	23:10836789-10848749	IBR	CTRL	4.813	0.661846	-2.86237	0.00049121	yes
IFI27	21:59330562-59336765	IBR	CTRL	845.216	119.892	-2.81758	0.00049121	yes
LOC100337129	12:73516166-73569768	IBR	CTRL	6.11273	0.868544	-2.81515	0.00049121	yes
FAM84A	11:83655858-83659066	IBR	CTRL	1.62979	0.238537	-2.77241	0.00049121	yes
ISG15	16:52714626-52715654	IBR	CTRL	999.42	156.02	-2.67936	0.00049121	yes
CLEC4E	5:102158364-102168685	IBR	CTRL	14.9571	2.37698	-2.65363	0.00049121	yes
TGM3	13:53261631-53304213	IBR	CTRL	2.27482	0.362684	-2.64896	0.00049121	yes
S100A8	3:17146917-17147899	IBR	CTRL	42.2217	6.8508	-2.62364	0.00049121	yes
APOBEC3A	5:111045309-111048656	IBR	CTRL	3.07857	0.506704	-2.60305	0.00049121	yes
LOC782922	13:44064652-44085030	IBR	CTRL	27.5304	4.5949	-2.58292	0.00049121	yes
ACTG2	11:10717557-10740084	IBR	CTRL	28.9369	4.93182	-2.55272	0.00049121	yes
WFDC2	13:75077193-75084339	IBR	CTRL	2.95036	0.51288	-2.5242	0.00164765	yes
S100A9	3:17176216-17178919	IBR	CTRL	34.9773	6.12716	-2.51313	0.00049121	yes
LOC100297063	25:2529276-2533024	IBR	CTRL	11.1946	1.98897	-2.49271	0.00049121	yes
IFI6	2:126246582-126250171	IBR	CTRL	1756.94	312.679	-2.49031	0.00049121	yes
FBP2	8:82396094-82438817	IBR	CTRL	1.35933	0.242377	-2.48757	0.00049121	yes
LGALS16	18:49552814-49554725	IBR	CTRL	1.75786	0.317025	-2.47115	0.0118264	yes
ISG12(B)	21:59310737-59322006	IBR	CTRL	2.023	0.375344	-2.43021	0.00164765	yes
FBLN1	5:116616199-116695696	IBR	CTRL	14.109	2.64956	-2.41279	0.00049121	yes
TMEM213	4:103271363-103277590	IBR	CTRL	1.17788	0.221819	-2.40873	0.00049121	yes
NFE2	5:25929034-25936083	IBR	CTRL	5.09316	0.961004	-2.40594	0.00049121	yes
NUPR1	25:26340077-26341408	IBR	CTRL	308.011	58.2437	-2.40281	0.00049121	yes
BST2	7:5668769-5671465	IBR	CTRL	84.819	16.0698	-2.40003	0.00049121	yes
MPO	19:9473000-9484176	IBR	CTRL	1.11124	0.215125	-2.36893	0.00049121	yes
PLA2G5	2:133224530-133246491	IBR	CTRL	21.7967	4.21975	-2.36888	0.00049121	yes
LOC786126	21:35211413-35213375	IBR	CTRL	12.7971	2.49664	-2.35775	0.00049121	yes
GZMA	20:24033745-24042721	IBR	CTRL	34.0494	6.71915	-2.34128	0.00049121	yes
LOC100297594	17:72929309-72937953	IBR	CTRL	9775.43	1975.14	-2.3072	0.00526538	yes
PTX3	1:110945677-111211551	IBR	CTRL	0.948033	0.19257	-2.29956	0.000898899	yes
LRG1	7:20812033-20814992	IBR	CTRL	0.978452	0.200397	-2.28764	0.00049121	yes
SERPINF1	19:23418895-23430668	IBR	CTRL	8.31224	1.72987	-2.26458	0.00049121	yes
LOC520070	29:45015999-45018614	IBR	CTRL	4.53338	0.949853	-2.25481	0.00049121	yes
LOC100847563	27:26367813-26376519	IBR	CTRL	1.01281	0.215561	-2.23219	0.0327679	yes
MGC127695	6:66982101-67118236	IBR	CTRL	4.18207	0.892331	-2.22857	0.00049121	yes
LOC508858	21:35229648-35231716	IBR	CTRL	10.0836	2.15868	-2.22378	0.00049121	yes
ENHO	8:77234222-77236116	IBR	CTRL	10.2855	2.21732	-2.21372	0.00049121	yes
COL8A1	1:43541935-43717620	IBR	CTRL	0.756501	0.163485	-2.21019	0.00049121	yes
HEBP2	9:77215759-77222555	IBR	CTRL	2.72016	0.590279	-2.20422	0.00049121	yes
LOC786073	11:107260658-107267533	IBR	CTRL	123.341	26.9741	-2.19301	0.00049121	yes
CXCL14	7:48661076-48669442	IBR	CTRL	0.395584	0.0881359	-2.16618	0.0102835	yes
C7H19orf21	7:44942016-44951963	IBR	CTRL	4.16138	0.9288	-2.16362	0.00049121	yes
KLK7	18:57419928-57425155	IBR	CTRL	0.464675	0.103959	-2.1602	0.0122475	yes
KLRB1	5:100949063-100961500	IBR	CTRL	18.5431	4.15715	-2.15722	0.00049121	yes
VTN	19:20413682-20416614	IBR	CTRL	5.76058	1.30181	-2.14569	0.00049121	yes
LOC100848752	18:62817339-62822537	IBR	CTRL	0.805155	0.182053	-2.14491	0.0436288	yes
LOC508666	19:14759735-14764912	IBR	CTRL	112.782	25.5355	-2.14297	0.00049121	yes
MZB1	7:52285861-52288594	IBR	CTRL	805.206	184.052	-2.12924	0.00049121	yes
SLC6A15	5:14572185-14604741	IBR	CTRL	0.749941	0.172291	-2.12193	0.00049121	yes
MYBPH	16:760054-768350	IBR	CTRL	1.28841	0.296279	-2.12056	0.00049121	yes
IRG1	12:52421740-52424165	IBR	CTRL	5.40659	1.26051	-2.10071	0.00049121	yes
PNCK	X:39805524-39808815	IBR	CTRL	1.20489	0.281847	-2.09592	0.000898899	yes
SDS	17:63302946-63311101	IBR	CTRL	58.8376	13.8071	-2.09133	0.00049121	yes
LOC509034	10:87896636-87907378	IBR	CTRL	2.62097	0.620233	-2.07922	0.00049121	yes
PGLYRP1	18:53946096-53948158	IBR	CTRL	2.97047	0.705949	-2.07306	0.00049121	yes
LOC100300806	7:15707337-15720295	IBR	CTRL	389.408	92.6077	-2.07208	0.00049121	yes
LOC511353	17:72815146-72817914	IBR	CTRL	331.987	79.3716	-2.06443	0.00049121	yes
IL6	8:23287272-23287909	IBR	CTRL	3.12807	0.753089	-2.05438	0.00049121	yes
IL1RN	11:46699165-46706152	IBR	CTRL	14.037	3.38301	-2.05285	0.00049121	yes
CLSTN3	5:103581381-103611327	IBR	CTRL	1.06173	0.257352	-2.0446	0.00049121	yes
S100A12	3:17164141-17165266	IBR	CTRL	49.8541	12.0855	-2.04443	0.00049121	yes
P2RX1	19:25140753-25157998	IBR	CTRL	0.90955	0.221116	-2.04035	0.00473878	yes
DPT	16:37106631-37143040	IBR	CTRL	9.24392	2.2988	-2.00762	0.00049121	yes
ISG20	21:20013596-20030817	IBR	CTRL	90.2128	22.4977	-2.00356	0.00049121	yes
LOC100295645	10:22529423-22532500	IBR	CTRL	0.679933	0.17041	-1.99639	0.0394319	yes
PRTN3	7:44981097-44984484	IBR	CTRL	0.580366	0.146335	-1.98769	0.0410973	yes
IFITM3	Un|NW_003100802.1:2571-2869	IBR	CTRL	422.471	106.632	-1.98621	0.00049121	yes
OAS2	17:63611773-63646117	IBR	CTRL	24.1721	6.11777	-1.98227	0.00049121	yes
HCAR2	17:55053586-55054935	IBR	CTRL	1.51793	0.387113	-1.97128	0.00049121	yes
C3H1orf162	3:31991177-31996055	IBR	CTRL	57.0655	14.6349	-1.9632	0.00049121	yes
TREM1	23:15148070-15163188	IBR	CTRL	2.25579	0.579398	-1.961	0.00049121	yes
LOC522960	23:31121341-31127011	IBR	CTRL	14.2153	3.68306	-1.94847	0.00049121	yes
CMPK2	11:90042246-90059038	IBR	CTRL	44.261	11.4809	-1.9468	0.00049121	yes
SOHLH1	11:103346149-103349615	IBR	CTRL	0.895466	0.235095	-1.9294	0.0323391	yes
LOC100847582	19:37088245-37105761	IBR	CTRL	46.9886	12.3529	-1.92746	0.00049121	yes
C10H15orf48	10:65243181-65246843	IBR	CTRL	39.4313	10.3707	-1.92682	0.00049121	yes
OIT3	28:29074091-29105089	IBR	CTRL	1.75354	0.465757	-1.91262	0.000898899	yes
SLC13A5	19:25792456-25815845	IBR	CTRL	2.70678	0.720013	-1.91048	0.00049121	yes
C12H13orf33	12:30021741-30039901	IBR	CTRL	1.51399	0.403632	-1.90724	0.00049121	yes
PRSS57	7:44904200-44909189	IBR	CTRL	0.978092	0.261988	-1.90047	0.0146415	yes
SFRP2	17:3829563-3838138	IBR	CTRL	11.9461	3.20309	-1.899	0.00049121	yes
CTHRC1	14:63311959-63328221	IBR	CTRL	0.574215	0.154994	-1.88938	0.00726675	yes
CTSL1	8:82365268-82371041	IBR	CTRL	3.05479	0.825621	-1.88752	0.00049121	yes
TNFRSF17	25:10736934-10740164	IBR	CTRL	33.4192	9.0708	-1.88138	0.00049121	yes
MFAP5	5:101647628-101659388	IBR	CTRL	8.89779	2.43721	-1.86822	0.00049121	yes
C16H1orf170	16:52742636-52748240	IBR	CTRL	0.988509	0.271161	-1.8661	0.00049121	yes
MX1	1:143172671-143204866	IBR	CTRL	328.216	90.0856	-1.86528	0.00049121	yes
ELFN2	5:76173494-76175969	IBR	CTRL	4.43116	1.21646	-1.865	0.00049121	yes
ASGR2	19:27490116-27500094	IBR	CTRL	4.00766	1.10204	-1.86259	0.00049121	yes
NKG2C	5:99988120-99992305	IBR	CTRL	1.20315	0.333591	-1.85066	0.0300658	yes
CXCR2	2:106936877-106938583	IBR	CTRL	3.21497	0.891591	-1.85035	0.00049121	yes
CSF3R	3:110001844-110012771	IBR	CTRL	8.07227	2.24225	-1.84803	0.00049121	yes
F2	15:77530564-77544935	IBR	CTRL	2.81342	0.783565	-1.8442	0.00049121	yes
TMEM63C	10:89488355-89523829	IBR	CTRL	0.948791	0.26525	-1.83873	0.00049121	yes
LOC511937	14:43743183-43744285	IBR	CTRL	33.0561	9.42258	-1.81072	0.00049121	yes
LOC100848337	25:38342492-38343056	IBR	CTRL	41.3049	11.7906	-1.80868	0.00049121	yes
COL1A1	19:37088245-37105761	IBR	CTRL	39.3816	11.2515	-1.80741	0.00049121	yes
ZBP1	13:59097200-59109193	IBR	CTRL	156.962	44.9081	-1.80537	0.00049121	yes
SDC1	11:78687992-78719307	IBR	CTRL	9.12053	2.65147	-1.78233	0.00049121	yes
LOC100848494	1:52946483-52951516	IBR	CTRL	2.42646	0.710068	-1.77282	0.0142887	yes
SCG2	2:112549868-112555375	IBR	CTRL	0.662751	0.194283	-1.77031	0.000898899	yes
SULT1C4	9:34516800-34548809	IBR	CTRL	2.56423	0.752338	-1.76908	0.00049121	yes
ASPHD2	17:68354332-68363383	IBR	CTRL	20.3698	6.03875	-1.75411	0.00049121	yes
LOC100300896	11:44706972-44717428	IBR	CTRL	7.30211	2.16621	-1.75314	0.00049121	yes
NEFL	8:73180098-73184369	IBR	CTRL	0.900853	0.269172	-1.74276	0.00049121	yes
LOC100336964	25:27246596-27253099	IBR	CTRL	1.7847	0.534159	-1.74034	0.0029736	yes
HSPB2	15:22571244-22572575	IBR	CTRL	13.0466	3.9232	-1.73357	0.00049121	yes
TARM1	18:63479270-63487340	IBR	CTRL	0.720918	0.217581	-1.72828	0.0260448	yes
MAGIX	X:92283810-92291669	IBR	CTRL	3.73525	1.14	-1.71217	0.00049121	yes
KCNE1L	X:62455876-62457281	IBR	CTRL	0.452257	0.138365	-1.70866	0.0260448	yes
LOC100336084	23:25481701-25490244	IBR	CTRL	101.069	31.2045	-1.69551	0.00049121	yes
NKAIN1	2:122935939-122980399	IBR	CTRL	0.69227	0.214414	-1.69094	0.00795866	yes
MCHR1	5:112510410-112513886	IBR	CTRL	0.878647	0.273373	-1.68441	0.00049121	yes
LOC782977	6:28641220-28650717	IBR	CTRL	1.45013	0.451342	-1.68389	0.01645	yes
ANXA1	8:49624472-49642919	IBR	CTRL	130.782	40.7224	-1.68327	0.00049121	yes
CNN1	7:17106393-17114224	IBR	CTRL	14.0287	4.36982	-1.68274	0.00049121	yes
TCN1	15:84389635-84404937	IBR	CTRL	1.43948	0.450567	-1.67574	0.00049121	yes
PLA2G2E	2:133373262-133376607	IBR	CTRL	6.64919	2.08557	-1.67273	0.00200123	yes
ANKRD56	6:93484588-93488711	IBR	CTRL	1.18205	0.372646	-1.66542	0.00049121	yes
RTP4	1:80502587-80506904	IBR	CTRL	37.0321	11.6822	-1.66446	0.00049121	yes
LOC616868	23:30760139-30760837	IBR	CTRL	3.99228	1.26248	-1.66095	0.00049121	yes
TIMP1	X:91232234-91236073	IBR	CTRL	77.3386	24.5474	-1.65562	0.00049121	yes
SELP	16:38049257-38080859	IBR	CTRL	10.4214	3.30785	-1.65558	0.00049121	yes
MMP19	5:57751505-57757617	IBR	CTRL	9.0431	2.87519	-1.65316	0.00049121	yes
DPEP3	18:35576306-35580517	IBR	CTRL	3.39901	1.08199	-1.65142	0.00049121	yes
IFI44	3:66277614-66297668	IBR	CTRL	87.4226	27.948	-1.64526	0.00049121	yes
TMEM150B	18:62608570-62615882	IBR	CTRL	5.1408	1.64405	-1.64474	0.00049121	yes
MALL	11:1747908-1780103	IBR	CTRL	1.74885	0.559506	-1.64419	0.00049121	yes
LOC618633	21:20155581-20163194	IBR	CTRL	10.5734	3.38867	-1.64165	0.00049121	yes
GPR141	4:60030104-60031016	IBR	CTRL	2.13488	0.687942	-1.63379	0.00049121	yes
SMTNL2	19:25702552-25724157	IBR	CTRL	0.433098	0.139851	-1.6308	0.00726675	yes
COX8B	11:107244271-107245782	IBR	CTRL	4.56634	1.48695	-1.61868	0.0440505	yes
TF	1:136683310-136722309	IBR	CTRL	2.75457	0.899348	-1.61488	0.00049121	yes
BGN	X:39639905-39653691	IBR	CTRL	20.542	6.70903	-1.6144	0.00049121	yes
SGK2	13:72864073-72883521	IBR	CTRL	1.17951	0.385916	-1.61183	0.00049121	yes
HIST1H1D	23:31490461-31494119	IBR	CTRL	12.9845	4.2639	-1.60654	0.00049121	yes
CAPS2	5:4769056-4817690	IBR	CTRL	0.392219	0.129443	-1.59934	0.0410973	yes
TNXB	23:27083541-27140674	IBR	CTRL	2.87746	0.950617	-1.59786	0.00049121	yes
CCL8	19:16137671-16139707	IBR	CTRL	29.7443	9.83892	-1.59604	0.00049121	yes
RNF183	8:104244727-104247975	IBR	CTRL	0.581822	0.19283	-1.59325	0.0236186	yes
LOC100848563	15:78428064-78435928	IBR	CTRL	4.78007	1.59024	-1.58779	0.00049121	yes
EVPL	19:56256888-56274935	IBR	CTRL	1.06173	0.353423	-1.58695	0.00049121	yes
LOC614141	19:57524814-57534165	IBR	CTRL	43.8675	14.6353	-1.5837	0.00049121	yes
CACNA1F	X:92323925-92346482	IBR	CTRL	0.439875	0.146981	-1.58146	0.00164765	yes
LOC782234	5:94763645-95029333	IBR	CTRL	4.03077	1.35048	-1.57758	0.00049121	yes
FBLN2	22:58989965-59059137	IBR	CTRL	6.93022	2.32359	-1.57655	0.00049121	yes
TNFAIP6	2:44850891-44867293	IBR	CTRL	1.04136	0.349514	-1.57504	0.0138748	yes
C2	23:27231725-27243367	IBR	CTRL	39.4963	13.3019	-1.57009	0.00049121	yes
CHAC1	10:36598393-36600765	IBR	CTRL	1.73052	0.592283	-1.54685	0.00128172	yes
LOC781101	15:77527605-77528674	IBR	CTRL	1.29497	0.445885	-1.53818	0.00748015	yes
IGJ	6:87759434-87768832	IBR	CTRL	3399.22	1171.51	-1.53683	0.00049121	yes
HK3	7:39629090-39712385	IBR	CTRL	14.7277	5.10482	-1.5286	0.00049121	yes
BCMO1	18:7931849-7962790	IBR	CTRL	0.609827	0.211643	-1.52677	0.00748015	yes
UNC5C	6:30361297-30787250	IBR	CTRL	0.410509	0.142641	-1.52503	0.00128172	yes
LOC100140952	13:53845854-53878560	IBR	CTRL	1.64012	0.569986	-1.52481	0.000898899	yes
MX2	1:143048267-143155057	IBR	CTRL	64.2235	22.4146	-1.51866	0.00049121	yes
BCL2L15	3:29643175-29648016	IBR	CTRL	31.906	11.1436	-1.51761	0.00049121	yes
GPBAR1	2:107011784-107014997	IBR	CTRL	40.4255	14.1951	-1.50987	0.00049121	yes
LOC512863	18:57965913-57969622	IBR	CTRL	28.3153	9.94777	-1.50914	0.00049121	yes
SIRPB1	13:53903060-53941039	IBR	CTRL	11.0407	3.88928	-1.50526	0.00049121	yes
LOC100137759	29:51291087-51309821	IBR	CTRL	2.68203	0.945677	-1.50391	0.00049121	yes
DPEP2	18:35583498-35587974	IBR	CTRL	13.9591	4.92768	-1.50223	0.00049121	yes
LOC100295221	23:30767648-30768078	IBR	CTRL	7.7534	2.73818	-1.50161	0.00233657	yes
UPP1	4:7528099-7556112	IBR	CTRL	4.74232	1.67596	-1.5006	0.00049121	yes
LOC407171	18:63174841-63177879	IBR	CTRL	13.9092	4.92569	-1.49765	0.00049121	yes
EMR3	7:12206054-12271137	IBR	CTRL	0.926513	0.328339	-1.49663	0.00128172	yes
MFAP2	2:136187692-136192151	IBR	CTRL	6.36301	2.25781	-1.49478	0.00049121	yes
HTRA3	6:119388903-119419275	IBR	CTRL	2.48142	0.882473	-1.49154	0.00049121	yes
FCGR1A	3:20847971-20856913	IBR	CTRL	7.31967	2.60344	-1.49136	0.00049121	yes
VCAN	7:85666057-85782896	IBR	CTRL	0.514537	0.183016	-1.4913	0.00049121	yes
LOC539875	23:30764309-30764720	IBR	CTRL	4.44738	1.58519	-1.4883	0.00870332	yes
TM6SF2	7:3926971-3933858	IBR	CTRL	2.39539	0.856343	-1.484	0.000898899	yes
DHX58	19:42877796-42887950	IBR	CTRL	84.5554	30.5366	-1.46936	0.00049121	yes
PTPRO	5:94763645-95029333	IBR	CTRL	2.32228	0.838923	-1.46893	0.00049121	yes
LOC515578	24:743786-758422	IBR	CTRL	2.84433	1.0276	-1.46882	0.00049121	yes
PRSS23	29:8788701-8797308	IBR	CTRL	21.1807	7.66401	-1.46658	0.00049121	yes
CASQ1	3:9591850-9601502	IBR	CTRL	0.886786	0.320994	-1.46604	0.0029736	yes
CCL16	19:14781917-14786966	IBR	CTRL	15.8785	5.74785	-1.46598	0.00049121	yes
CX3CR1	22:12613416-12627354	IBR	CTRL	8.48615	3.07433	-1.46484	0.00049121	yes
LOC100848302	23:10927424-10940756	IBR	CTRL	0.494984	0.179565	-1.46288	0.0433245	yes
LOC788250	23:31654043-31654454	IBR	CTRL	9.15903	3.346	-1.45276	0.00358463	yes
C9H6orf225	9:38816217-38821062	IBR	CTRL	4.58261	1.67572	-1.45139	0.00164765	yes
LOC614522	3:48451879-48493897	IBR	CTRL	15.546	5.69017	-1.45	0.00049121	yes
SPON2	6:109224625-109228237	IBR	CTRL	9.51501	3.48323	-1.44978	0.00049121	yes
PLAC9	28:35366023-35378318	IBR	CTRL	3.0288	1.11318	-1.44406	0.00049121	yes
RNASE6	10:26402505-26404000	IBR	CTRL	204.929	75.4927	-1.44071	0.00049121	yes
FMOD	16:925080-935131	IBR	CTRL	8.88203	3.27577	-1.43906	0.00049121	yes
HIST1H1C	23:31636902-31639367	IBR	CTRL	15.1475	5.60502	-1.43429	0.00049121	yes
TFPI	2:8786392-8884005	IBR	CTRL	1.36873	0.508923	-1.42732	0.00577107	yes
LOC618591	5:100762266-100779161	IBR	CTRL	21.8634	8.13258	-1.42673	0.00049121	yes
MGC137030	7:43823208-43837867	IBR	CTRL	1.73815	0.64671	-1.42636	0.0132898	yes
CRELD2	5:120933368-120940337	IBR	CTRL	99.4051	37.0278	-1.42471	0.00049121	yes
LOC100847390	11:19578978-19621259	IBR	CTRL	94.3402	35.2349	-1.42087	0.00049121	yes
LOC619159	18:63016552-63019917	IBR	CTRL	0.803804	0.301725	-1.41361	0.0116086	yes
LCNL1	11:106244777-106246501	IBR	CTRL	1.04052	0.390849	-1.41262	0.038179	yes
LOC100847497	X:18181836-18189154	IBR	CTRL	0.563278	0.211823	-1.41099	0.0162316	yes
TPSB1	25:994574-996278	IBR	CTRL	4.28545	1.618	-1.40523	0.00049121	yes
C2H1orf201	2:129096651-129156308	IBR	CTRL	0.707523	0.267294	-1.40435	0.00233657	yes
PYCR1	19:51567327-51571991	IBR	CTRL	34.3345	13.0431	-1.39637	0.00049121	yes
CCL24	25:34578757-34582072	IBR	CTRL	11.9152	4.53127	-1.39481	0.00049121	yes
FCRLB	3:7881816-7886772	IBR	CTRL	0.642528	0.244811	-1.39209	0.0355477	yes
FUT7	11:106201877-106203263	IBR	CTRL	10.5436	4.02598	-1.38896	0.00049121	yes
DDX58	8:11428372-11473553	IBR	CTRL	48.374	18.4816	-1.38814	0.00049121	yes
RETN	7:17737515-17738903	IBR	CTRL	8.69185	3.32739	-1.38527	0.00049121	yes
RSAD2	11:90012622-90029927	IBR	CTRL	38.8825	14.8898	-1.3848	0.00049121	yes
NFAM1	5:113843641-113882269	IBR	CTRL	10.5615	4.05493	-1.38106	0.00049121	yes
F13A1	23:48633935-48776698	IBR	CTRL	10.1923	3.91803	-1.37927	0.00049121	yes
WIPI1	19:62368394-62479266	IBR	CTRL	7.10203	2.73093	-1.37884	0.00049121	yes
MARCO	2:71099066-71134082	IBR	CTRL	342.805	132.033	-1.37649	0.00049121	yes
PI3	13:74272868-74274941	IBR	CTRL	1.34516	0.518738	-1.3747	0.0440505	yes
IFITM2	11:107191847-107193047	IBR	CTRL	486.498	187.612	-1.37468	0.00049121	yes
LOC616800	23:30715879-30716290	IBR	CTRL	3.34504	1.29586	-1.36812	0.0269238	yes
DARC	3:10647479-10648919	IBR	CTRL	12.3898	4.85543	-1.35148	0.00049121	yes
XBP1	17:70344600-70349566	IBR	CTRL	306.596	120.25	-1.3503	0.00049121	yes
PKLR	3:15399754-15408994	IBR	CTRL	3.1642	1.24107	-1.35026	0.00049121	yes
SHISA8	5:113418622-113420800	IBR	CTRL	14.9598	5.87826	-1.34763	0.00049121	yes
ARSG	19:62368394-62479266	IBR	CTRL	18.5382	7.30583	-1.34338	0.00049121	yes
MT1A	18:24106715-24108524	IBR	CTRL	22.9501	9.05999	-1.34092	0.00049121	yes
GPR84	5:25825585-25827510	IBR	CTRL	5.08099	2.01614	-1.33352	0.00049121	yes
OLR1	5:100244326-100255632	IBR	CTRL	1.31874	0.524597	-1.32988	0.00526538	yes
LY6E	14:2624757-2628462	IBR	CTRL	569.056	226.795	-1.32718	0.00049121	yes
PCOLCE2	1:127132776-127229654	IBR	CTRL	4.64924	1.85566	-1.32506	0.00049121	yes
LOC100125946	21:35135765-35137864	IBR	CTRL	11.9938	4.79833	-1.32169	0.00049121	yes
NXPH3	19:37670490-37672235	IBR	CTRL	2.26629	0.907408	-1.32051	0.00049121	yes
TXNDC5	23:47305529-47349788	IBR	CTRL	573.767	229.987	-1.31891	0.00049121	yes
AGRN	16:52673187-52712371	IBR	CTRL	6.20943	2.48982	-1.31842	0.00049121	yes
PTGDS	11:106247574-106250629	IBR	CTRL	398.749	160.006	-1.31735	0.00049121	yes
NOV	14:47005556-47013935	IBR	CTRL	4.08343	1.64077	-1.31541	0.00049121	yes
LOC100337498	11:107205835-107208136	IBR	CTRL	12.3828	4.98004	-1.31411	0.00049121	yes
LOXL2	8:71278581-71390893	IBR	CTRL	2.52251	1.01587	-1.31214	0.00049121	yes
ESM1	20:24131983-24140818	IBR	CTRL	4.87179	1.9658	-1.30934	0.00049121	yes
NTN1	19:29084418-29269338	IBR	CTRL	1.17225	0.473338	-1.30834	0.00417133	yes
PILRA	25:36844051-36855872	IBR	CTRL	28.4217	11.4833	-1.30746	0.00049121	yes
ADA	13:73750478-73773897	IBR	CTRL	287.171	116.194	-1.30537	0.00049121	yes
TMIGD2	7:20992766-21001662	IBR	CTRL	5.81024	2.3516	-1.30496	0.00049121	yes
CLEC10A	19:27467159-27471037	IBR	CTRL	3.9345	1.59353	-1.30395	0.00049121	yes
LOC510406	3:86609660-86641519	IBR	CTRL	2.94889	1.19511	-1.30302	0.00049121	yes
FAM167B	2:122115658-122117248	IBR	CTRL	6.09389	2.47002	-1.30284	0.000898899	yes
CLEC14A	21:48843724-48845622	IBR	CTRL	5.33215	2.16477	-1.3005	0.00049121	yes
COX7A1	18:46994974-46996555	IBR	CTRL	104.389	42.3861	-1.3003	0.00049121	yes
LOC100336589	18:62910385-62916393	IBR	CTRL	24.1992	9.92077	-1.28644	0.00049121	yes
LOC100302586	16:50553078-50556851	IBR	CTRL	4.62356	1.897	-1.28529	0.00049121	yes
PRKCDBP	15:47329715-47331336	IBR	CTRL	18.724	7.6828	-1.28519	0.00049121	yes
XAF1	19:25759758-25772925	IBR	CTRL	85.6681	35.1545	-1.28505	0.00049121	yes
P2RY6	15:53559421-53564982	IBR	CTRL	51.9587	21.3274	-1.28466	0.00049121	yes
PLEKHH3	19:43366277-43374706	IBR	CTRL	11.5878	4.76855	-1.28098	0.00049121	yes
OSM	17:71434467-71437372	IBR	CTRL	2.5337	1.04478	-1.27804	0.00985054	yes
LRRC73	23:17025826-17028655	IBR	CTRL	0.571478	0.235754	-1.27742	0.049775	yes
ANPEP	21:21620135-21637144	IBR	CTRL	11.481	4.7652	-1.26863	0.00049121	yes
BRB	10:26288222-26289852	IBR	CTRL	13.2272	5.49988	-1.26603	0.00049121	yes
CD164L2	2:126490903-126494834	IBR	CTRL	2.8231	1.17774	-1.26126	0.0217411	yes
MUSTN1	22:48611897-48613044	IBR	CTRL	18.3176	7.66977	-1.25598	0.00049121	yes
ADAMTS4	3:8322535-8330396	IBR	CTRL	2.15987	0.905333	-1.25443	0.00049121	yes
C7H19orf10	7:20683773-20695706	IBR	CTRL	128.647	53.9353	-1.25411	0.00049121	yes
SYT17	25:16821398-16908660	IBR	CTRL	1.48554	0.622907	-1.2539	0.00358463	yes
PODN	3:93728449-93751305	IBR	CTRL	3.93334	1.65266	-1.25097	0.00049121	yes
HERC6	6:37736137-37793279	IBR	CTRL	53.6896	22.5622	-1.25073	0.00049121	yes
COL1A2	4:11624469-11661163	IBR	CTRL	43.5027	18.302	-1.2491	0.00049121	yes
SRXN1	13:60944182-60951049	IBR	CTRL	4.59724	1.93743	-1.24662	0.00049121	yes
LOC100847382	11:73724473-73936284	IBR	CTRL	53.8704	22.7119	-1.24604	0.00049121	yes
C6	20:33328557-33405557	IBR	CTRL	1.82419	0.770243	-1.24387	0.00049121	yes
LOC785805	1:153531284-153656204	IBR	CTRL	1.74202	0.735737	-1.2435	0.00049121	yes
C21H15orf26	21:27448603-27470397	IBR	CTRL	0.785735	0.331921	-1.2432	0.0251362	yes
APLNR	15:81734844-81738412	IBR	CTRL	0.768204	0.325424	-1.23917	0.00358463	yes
GFPT2	7:772144-817756	IBR	CTRL	8.27199	3.50945	-1.23699	0.00049121	yes
CCL1	19:16110979-16114251	IBR	CTRL	2.32891	0.989936	-1.23425	0.0107057	yes
CLEC4F	11:13584913-13596922	IBR	CTRL	172.788	73.5371	-1.23246	0.00049121	yes
TAGLN	15:28318410-28323667	IBR	CTRL	70.5158	30.1533	-1.22563	0.00049121	yes
ESAM	29:28601859-28610589	IBR	CTRL	7.0712	3.03387	-1.2208	0.00049121	yes
SPSB4	1:128830907-128901497	IBR	CTRL	1.28522	0.552631	-1.21762	0.00049121	yes
ITGBL1	12:81873526-82108677	IBR	CTRL	0.545115	0.234779	-1.21526	0.0368107	yes
SDC3	2:123221290-123245513	IBR	CTRL	75.7777	32.6423	-1.21503	0.00049121	yes
TIFAB	7:48524444-48527244	IBR	CTRL	8.03489	3.46136	-1.21494	0.00128172	yes
RASD2	5:74106328-74117624	IBR	CTRL	2.21899	0.956223	-1.21448	0.00049121	yes
LOC786948	25:987386-989242	IBR	CTRL	6.82179	2.93984	-1.21441	0.00049121	yes
CCL14	19:14775261-14780085	IBR	CTRL	39.8716	17.1861	-1.21412	0.00049121	yes
MRAP2	9:66223875-66287509	IBR	CTRL	0.508225	0.21908	-1.21401	0.0329429	yes
A2M	5:101298126-101346611	IBR	CTRL	112.427	48.5101	-1.21263	0.00049121	yes
TOR2A	11:98409545-98429110	IBR	CTRL	23.9848	10.3633	-1.21064	0.00049121	yes
EXOC3L2	18:53302938-53313115	IBR	CTRL	1.72076	0.743635	-1.21038	0.0082008	yes
ETNK2	16:1733159-1751499	IBR	CTRL	0.7218	0.313086	-1.20504	0.00553253	yes
LOC100301222	18:62893230-62898352	IBR	CTRL	27.9462	12.1269	-1.20444	0.00049121	yes
LOC786974	20:6760132-6794235	IBR	CTRL	3.68427	1.59883	-1.20436	0.00049121	yes
KLRF1	5:100670502-100681032	IBR	CTRL	13.5677	5.89382	-1.2029	0.00049121	yes
CLEC6A	5:102101960-102118594	IBR	CTRL	13.9759	6.08033	-1.20072	0.00049121	yes
COL4A1	12:88876124-89009422	IBR	CTRL	14.3459	6.24989	-1.19873	0.00049121	yes
GPR137C	10:11495133-11555270	IBR	CTRL	0.882944	0.384936	-1.1977	0.0220888	yes
MOV10L1	5:121099142-121167007	IBR	CTRL	0.619901	0.270268	-1.19765	0.00358463	yes
CRLF1	7:4521072-4530910	IBR	CTRL	2.80499	1.22586	-1.1942	0.00128172	yes
PDIA4	4:112989510-113006466	IBR	CTRL	297.947	130.561	-1.19033	0.00049121	yes
IFIT5	26:11117505-11127465	IBR	CTRL	37.0567	16.2455	-1.1897	0.00049121	yes
NMB	21:22741474-22744781	IBR	CTRL	5.56155	2.4386	-1.18943	0.00526538	yes
CLEC12A	5:100388588-100401107	IBR	CTRL	58.4392	25.6432	-1.18836	0.00049121	yes
TRAM2	23:24637957-24702830	IBR	CTRL	19.4142	8.52804	-1.18683	0.00049121	yes
C14H8orf47	14:68428888-68454310	IBR	CTRL	0.337323	0.148366	-1.18497	0.0257349	yes
UBA7	22:50991901-51000966	IBR	CTRL	65.9233	29.0215	-1.18367	0.00049121	yes
COL4A2	12:89056706-89166036	IBR	CTRL	10.9357	4.82693	-1.17987	0.00049121	yes
LOC618071	7:21665538-21667783	IBR	CTRL	11.6738	5.15658	-1.17879	0.00049121	yes
HIST1H2BD	23:31554344-31555332	IBR	CTRL	48.7718	21.5903	-1.17566	0.00049121	yes
GGH	14:29736443-29759096	IBR	CTRL	8.87742	3.94184	-1.17127	0.00049121	yes
SLC16A5	19:56975493-56985227	IBR	CTRL	6.21679	2.76145	-1.17074	0.00049121	yes
RCN3	18:56422332-56430761	IBR	CTRL	50.7214	22.6248	-1.16469	0.00049121	yes
LOC505941	13:38289289-38317485	IBR	CTRL	71.8322	32.0733	-1.16326	0.00049121	yes
PCSK6	21:29500831-29674135	IBR	CTRL	2.00419	0.895644	-1.16202	0.00049121	yes
OAS1	17:63611773-63646117	IBR	CTRL	60.5375	27.0606	-1.16164	0.00049121	yes
TNFSF13	19:27901944-27904808	IBR	CTRL	5.28644	2.36717	-1.15913	0.00049121	yes
FAM71E1	18:57066060-57071540	IBR	CTRL	2.1269	0.9529	-1.15835	0.0210221	yes
DRAM1	5:66043814-66079316	IBR	CTRL	17.2027	7.71502	-1.15689	0.00049121	yes
COL3A1	2:7317286-7356904	IBR	CTRL	57.2789	25.7515	-1.15334	0.00049121	yes
C5H12orf68	5:32277007-32278883	IBR	CTRL	0.467508	0.210235	-1.15299	0.0446645	yes
HPDL	3:101333427-101335081	IBR	CTRL	1.64565	0.741797	-1.14956	0.00446613	yes
METRNL	19:50243526-50258688	IBR	CTRL	25.4015	11.4509	-1.14945	0.00049121	yes
FAM46C	3:25664369-25722926	IBR	CTRL	30.8697	13.9213	-1.14889	0.00049121	yes
SLC2A11	17:73251705-73266818	IBR	CTRL	0.509893	0.229957	-1.14883	0.0297266	yes
LOC539690	13:42244261-42247598	IBR	CTRL	22.6272	10.2117	-1.14784	0.00049121	yes
M-SAA3.2	29:26755566-26759547	IBR	CTRL	212.101	95.8958	-1.14521	0.00049121	yes
L3MBTL1	13:72816396-72847320	IBR	CTRL	3.36779	1.52292	-1.14497	0.00049121	yes
ENTPD2	11:106183597-106189097	IBR	CTRL	8.66635	3.92668	-1.14211	0.00049121	yes
ECM1	3:20228527-20233933	IBR	CTRL	11.6233	5.27329	-1.14024	0.00049121	yes
USP18	5:76388592-76404941	IBR	CTRL	70.8627	32.1535	-1.14005	0.00049121	yes
TNFRSF12A	25:2435179-2441777	IBR	CTRL	4.23596	1.92236	-1.13981	0.00128172	yes
ACPT	18:57310722-57315856	IBR	CTRL	1.44061	0.653848	-1.13965	0.0144836	yes
DEFB10	27:6194469-6196146	IBR	CTRL	82.2199	37.3376	-1.13886	0.0280525	yes
TFPI2	4:11035473-11039782	IBR	CTRL	7.80769	3.55177	-1.13636	0.00049121	yes
IRF7	29:50903718-50906821	IBR	CTRL	156.476	71.1842	-1.13631	0.00049121	yes
PTP4A3	14:3578345-3586015	IBR	CTRL	9.37406	4.26493	-1.13615	0.00049121	yes
AQP9	10:52151844-52199561	IBR	CTRL	0.430499	0.196139	-1.13413	0.035238	yes
SELM	17:72064475-72068000	IBR	CTRL	28.1886	12.8848	-1.12944	0.00049121	yes
NUAK2	16:2894908-2914079	IBR	CTRL	12.7516	5.83947	-1.12677	0.00049121	yes
APOD	1:72670962-72684270	IBR	CTRL	38.681	17.7186	-1.12636	0.00049121	yes
ORAI2	25:35114123-35126594	IBR	CTRL	17.3375	7.9431	-1.12612	0.00049121	yes
AMBN	6:87694424-87705732	IBR	CTRL	0.83086	0.38077	-1.12568	0.0260448	yes
TMEM176A	4:114208684-114212313	IBR	CTRL	26.3576	12.105	-1.12262	0.00049121	yes
CDH17	14:72437128-72525874	IBR	CTRL	3.08037	1.41629	-1.12099	0.00049121	yes
MMP9	13:75466512-75473824	IBR	CTRL	3.98006	1.83104	-1.12013	0.00049121	yes
ATOX1	7:64945747-64961110	IBR	CTRL	180.287	83.0008	-1.1191	0.00049121	yes
MANF	22:49946212-49950052	IBR	CTRL	277.143	127.604	-1.11896	0.00049121	yes
CEACAM19	18:52849303-52867682	IBR	CTRL	0.676034	0.311373	-1.11845	0.0321892	yes
CSTB	1:146555391-146558844	IBR	CTRL	22.9985	10.5967	-1.11792	0.00049121	yes
SHISA5	22:51944012-51969645	IBR	CTRL	54.7844	25.2469	-1.11766	0.00049121	yes
TIMP2	19:54079296-54131054	IBR	CTRL	65.4441	30.1628	-1.11749	0.00049121	yes
TNFRSF13B	19:35688978-35726851	IBR	CTRL	10.8002	4.98089	-1.11658	0.00049121	yes
RASA4	25:35064312-35086722	IBR	CTRL	10.1878	4.69998	-1.11611	0.00049121	yes
CYP2D14	5:113621615-113625791	IBR	CTRL	5.86627	2.70729	-1.11559	0.00049121	yes
SIGLEC14	18:57997886-58000431	IBR	CTRL	2.73656	1.26389	-1.1145	0.00748015	yes
FKBP11	5:31023447-31061198	IBR	CTRL	280.221	129.473	-1.11391	0.00049121	yes
DES	2:108075459-108082535	IBR	CTRL	39.8406	18.4146	-1.11339	0.00049121	yes
ANXA8L1	28:42288944-42305205	IBR	CTRL	0.549652	0.254235	-1.11236	0.0313181	yes
CLEC11A	18:57259805-57262109	IBR	CTRL	1.99604	0.923891	-1.11135	0.0102835	yes
CYP2S1	18:50655106-50667303	IBR	CTRL	0.86187	0.40052	-1.1056	0.0100664	yes
REC8	10:20810612-20816425	IBR	CTRL	2.49659	1.1614	-1.10409	0.000898899	yes
S100A11	3:18768798-18770271	IBR	CTRL	444.848	207.189	-1.10237	0.00049121	yes
OSR1	11:79487138-79494239	IBR	CTRL	0.901511	0.420373	-1.10068	0.0185496	yes
CERCAM	11:99019920-99029867	IBR	CTRL	3.14307	1.46632	-1.09997	0.00049121	yes
CKAP4	5:69971125-69981003	IBR	CTRL	43.3405	20.2435	-1.09826	0.00049121	yes
SLC6A12	5:107649323-107666752	IBR	CTRL	3.13272	1.46733	-1.09423	0.00049121	yes
LYZ2	5:44572854-44578526	IBR	CTRL	7.18402	3.36902	-1.09246	0.000898899	yes
LGALS3BP	19:54035258-54045166	IBR	CTRL	77.8698	36.5373	-1.09169	0.00049121	yes
RN28S1	3:53470477-53471334	IBR	CTRL	2500.99	1174.78	-1.09011	0.00128172	yes
SLC35C1	15:76725254-76732705	IBR	CTRL	11.7899	5.54377	-1.08861	0.00049121	yes
IFIT1	26:11104064-11110099	IBR	CTRL	30.7067	14.4479	-1.08769	0.00049121	yes
ACTA2	26:10662362-10679648	IBR	CTRL	79.2091	37.2699	-1.08765	0.00049121	yes
SOD2	9:97399158-97427298	IBR	CTRL	136.864	64.5818	-1.08354	0.00049121	yes
PLXDC1	19:40226035-40293157	IBR	CTRL	1.30123	0.614204	-1.08308	0.00502175	yes
OOEP	9:12981371-12982550	IBR	CTRL	1.66339	0.785477	-1.08249	0.0488945	yes
VNN2	9:71884620-71913826	IBR	CTRL	3.33739	1.57637	-1.08211	0.00049121	yes
LOC100847209	3:26531511-26546636	IBR	CTRL	3.61431	1.7084	-1.08107	0.0308674	yes
SLC35E4	17:71733168-71739630	IBR	CTRL	1.52807	0.722529	-1.08059	0.0144836	yes
PTPN5	29:26244553-26303071	IBR	CTRL	0.593096	0.281031	-1.07754	0.0158245	yes
ITGA7	5:57873911-57901249	IBR	CTRL	2.12505	1.00695	-1.07751	0.00128172	yes
DDOST	2:132587723-132600988	IBR	CTRL	214.476	101.629	-1.0775	0.00049121	yes
EBI3	7:21033463-21040668	IBR	CTRL	20.4966	9.71526	-1.07706	0.00049121	yes
LOC100848726	29:50712831-50713218	IBR	CTRL	1769.96	839.416	-1.07626	0.00049121	yes
CAPG	11:49423730-49438680	IBR	CTRL	29.6229	14.0495	-1.0762	0.00049121	yes
IFITM5	11:107202289-107203660	IBR	CTRL	3.47826	1.65001	-1.07589	0.0168398	yes
LTB4R	10:20687226-20689253	IBR	CTRL	0.761437	0.361605	-1.07431	0.0442126	yes
FCER1G	3:8305542-8308776	IBR	CTRL	213.699	101.548	-1.07341	0.00049121	yes
GAS2L1	17:70719229-70724694	IBR	CTRL	11.9746	5.69359	-1.07256	0.00049121	yes
SLC38A5	X:91662216-91670322	IBR	CTRL	15.5239	7.39894	-1.0691	0.00049121	yes
LOC404103	13:74930435-75008385	IBR	CTRL	29.9582	14.2885	-1.0681	0.00049121	yes
TAB1	5:111346361-111372218	IBR	CTRL	30.8994	14.7407	-1.06777	0.00049121	yes
SERF1A	20:10018766-10022547	IBR	CTRL	5.22033	2.49242	-1.06659	0.0138748	yes
FAM19A4	22:32698748-32906212	IBR	CTRL	1.29091	0.616589	-1.06601	0.0146415	yes
LOC508347	3:66306917-66325202	IBR	CTRL	84.4815	40.3526	-1.06597	0.00049121	yes
ELL2	7:97621823-97693509	IBR	CTRL	43.3323	20.7091	-1.06518	0.00049121	yes
ZNFX1	13:78074488-78098372	IBR	CTRL	61.5233	29.4042	-1.06511	0.00049121	yes
WNT10B	5:31009321-31015172	IBR	CTRL	0.822587	0.393312	-1.06449	0.0190717	yes
KLHDC8A	16:2930873-2936327	IBR	CTRL	2.73956	1.31037	-1.06397	0.00702183	yes
CFB	23:27225265-27231292	IBR	CTRL	36.8412	17.6288	-1.06339	0.00049121	yes
CUEDC1	19:8900988-8974286	IBR	CTRL	5.53917	2.65695	-1.0599	0.00049121	yes
PLOD1	16:42594655-42625798	IBR	CTRL	21.1364	10.1409	-1.05955	0.00049121	yes
MCAM	15:30413026-30422213	IBR	CTRL	10.0572	4.8326	-1.05735	0.00358463	yes
H4	23:31665561-31667068	IBR	CTRL	5.36579	2.579	-1.05698	0.00049121	yes
LOC100847310	18:52202331-52215613	IBR	CTRL	5.01906	2.41343	-1.05633	0.0128599	yes
ATP6AP1L	7:84546687-84567112	IBR	CTRL	3.97038	1.91066	-1.05521	0.00164765	yes
AK1	11:98552023-98561576	IBR	CTRL	2.938	1.41448	-1.05456	0.0136752	yes
SEC11C	24:58659024-58670239	IBR	CTRL	143.212	69.0139	-1.0532	0.00049121	yes
C3AR1	5:102025876-102035208	IBR	CTRL	22.0809	10.6494	-1.05203	0.00049121	yes
MASP1	1:80596923-80649367	IBR	CTRL	1.55217	0.749137	-1.05099	0.000898899	yes
IFIT3	26:11083266-11090210	IBR	CTRL	35.8129	17.296	-1.05004	0.00049121	yes
TBX6	25:26455574-26459282	IBR	CTRL	0.910219	0.439638	-1.0499	0.0402866	yes
DKKL1	18:56296918-56301648	IBR	CTRL	1.74578	0.843439	-1.04951	0.0297266	yes
RNF213	19:52738337-52857752	IBR	CTRL	0.938049	0.453922	-1.04722	0.00049121	yes
LYPD3	18:51991408-51995823	IBR	CTRL	3.66253	1.7724	-1.04713	0.000898899	yes
ACVRL1	5:28097835-28106733	IBR	CTRL	34.9504	16.9874	-1.04084	0.00049121	yes
FAM195A	25:569039-605515	IBR	CTRL	45.3023	22.0324	-1.03996	0.00049121	yes
LOC100848025	11:102476553-102481043	IBR	CTRL	2.94891	1.43462	-1.03951	0.0200308	yes
IGFBP7	6:74027218-74150456	IBR	CTRL	308.696	150.187	-1.03943	0.00049121	yes
DUSP5	26:31326749-31339518	IBR	CTRL	22.5673	10.9881	-1.0383	0.00049121	yes
DPM3	3:15517157-15517733	IBR	CTRL	139.217	68.1906	-1.02969	0.00049121	yes
PCDH1	7:54624663-54639999	IBR	CTRL	1.28418	0.629644	-1.02824	0.00328384	yes
LOC100300956	25:27298404-27302504	IBR	CTRL	2.98992	1.46681	-1.02742	0.0300658	yes
ABHD11	25:34041447-34043850	IBR	CTRL	25.8307	12.691	-1.02528	0.00049121	yes
CALML5	13:43507343-43508180	IBR	CTRL	2.00291	0.987053	-1.02089	0.0443412	yes
IER5L	11:99644906-99646485	IBR	CTRL	12.5616	6.19505	-1.01983	0.00049121	yes
LOC527388	23:31479374-31479686	IBR	CTRL	8.98432	4.44047	-1.01669	0.0460989	yes
TBXAS1	4:104133818-104307006	IBR	CTRL	15.2993	7.56227	-1.01658	0.00049121	yes
RN18S1	25:32428075-32430097	IBR	CTRL	4967.61	2456.3	-1.01606	0.0241552	yes
LOC100298791	17:73162745-73165741	IBR	CTRL	3.86586	1.9119	-1.01578	0.034128	yes
WNT2B	3:30942957-30957520	IBR	CTRL	0.625438	0.309547	-1.01471	0.0452075	yes
MOK	21:68706702-68736526	IBR	CTRL	0.675773	0.334517	-1.01446	0.0494542	yes
LOC100337296	1:30285823-30303946	IBR	CTRL	12.322	6.1109	-1.01178	0.00049121	yes
SPCS3	5:21543986-21546253	IBR	CTRL	88.5761	43.967	-1.01049	0.00049121	yes
CCL19	8:77394836-77396746	IBR	CTRL	1836.6	912.023	-1.00989	0.00049121	yes
C7H19orf59	7:17746045-17748831	IBR	CTRL	3.44835	1.71523	-1.0075	0.00502175	yes
PRF1	28:26939279-26943395	IBR	CTRL	28.4688	14.1647	-1.00708	0.00049121	yes
EDN1	23:44010441-44017425	IBR	CTRL	1.60664	0.799463	-1.00694	0.00626471	yes
GZMK	20:24096930-24107687	IBR	CTRL	7.91097	3.94902	-1.00236	0.000898899	yes
LOC100847695	5:33189702-33342786	IBR	CTRL	10.6341	5.31119	-1.00159	0.0426351	yes
LOC618147	23:31652668-31653106	IBR	CTRL	7.31195	3.65381	-1.00086	0.0204318	yes
LOC618824	23:31461685-31462144	IBR	CTRL	5.07303	2.53659	-0.999955	0.041659	yes
SPARC	7:64862329-64900826	IBR	CTRL	185.998	93.2782	-0.995677	0.00049121	yes
LOC100335509	5:100073197-100080324	IBR	CTRL	3.4324	1.72302	-0.994278	0.0185496	yes
LOC100141258	25:2515681-2521344	IBR	CTRL	67.7125	34.0102	-0.993456	0.00049121	yes
ANG	10:26423863-26445634	IBR	CTRL	86.2671	43.401	-0.991083	0.00748015	yes
ARID3A	7:45084726-45114530	IBR	CTRL	23.0249	11.5851	-0.99093	0.00049121	yes
PKN3	11:99232118-99249580	IBR	CTRL	11.4081	5.74391	-0.989957	0.000898899	yes
WFDC1	18:10558019-10587119	IBR	CTRL	3.82431	1.92583	-0.989721	0.00358463	yes
BCL3	18:52922245-52931573	IBR	CTRL	68.8849	34.7188	-0.988471	0.00049121	yes
LGALS1	5:110008264-110019683	IBR	CTRL	494.961	249.71	-0.98706	0.00049121	yes
RASGRP4	18:48481120-48494788	IBR	CTRL	11.5898	5.85129	-0.986025	0.00049121	yes
CFP	X:91441701-91447087	IBR	CTRL	104.3	52.6755	-0.985528	0.00049121	yes
SPATA20	19:36799920-36807919	IBR	CTRL	5.79058	2.92741	-0.984086	0.00049121	yes
TINAGL1	2:122685820-122697742	IBR	CTRL	7.6362	3.86186	-0.98356	0.00049121	yes
FKBP2	29:43159738-43162661	IBR	CTRL	174.574	88.3096	-0.983195	0.00049121	yes
SEC61A1	22:60217807-60229341	IBR	CTRL	147.919	74.8566	-0.982605	0.00049121	yes
LOC100302527	X:18627967-18629815	IBR	CTRL	1.02233	0.517657	-0.981791	0.0189151	yes
MAST1	7:13793252-13818262	IBR	CTRL	1.24628	0.631694	-0.980334	0.000898899	yes
HIST1H2BN	23:31112602-31113278	IBR	CTRL	13.3868	6.79003	-0.979319	0.002657	yes
COL6A3	3:117408826-117482330	IBR	CTRL	6.45917	3.28057	-0.977401	0.00049121	yes
GALNTL1	10:81396103-81494772	IBR	CTRL	4.17087	2.12066	-0.975833	0.00049121	yes
PLEKHN1	16:52748703-52755937	IBR	CTRL	4.67235	2.37878	-0.973929	0.000898899	yes
ITGA11	10:15102957-15236791	IBR	CTRL	0.628615	0.320177	-0.973306	0.00702183	yes
HERC5	6:37683702-37728602	IBR	CTRL	19.3525	9.86272	-0.972465	0.00049121	yes
PROCR	13:65052809-65106553	IBR	CTRL	18.1731	9.26997	-0.971165	0.00049121	yes
LOC100300816	25:27257708-27259771	IBR	CTRL	5.04024	2.57171	-0.970767	0.0173815	yes
FKBP7	2:18413883-18421601	IBR	CTRL	13.9516	7.12721	-0.969019	0.00049121	yes
MFSD2A	3:106724607-106737437	IBR	CTRL	1.91509	0.978827	-0.968288	0.00604422	yes
CHPF	2:108191927-108197357	IBR	CTRL	28.6332	14.6398	-0.967788	0.00049121	yes
LTC4S	7:1418470-1421386	IBR	CTRL	5.94587	3.04062	-0.967524	0.0150481	yes
KCNK17	23:13160205-13172869	IBR	CTRL	5.62665	2.88157	-0.965418	0.000898899	yes
PVR	18:52760785-52841330	IBR	CTRL	7.70345	3.95207	-0.962896	0.00049121	yes
TUBB4A	7:19206049-19212081	IBR	CTRL	14.6875	7.55213	-0.959633	0.00049121	yes
LRRC25	7:4704032-4708461	IBR	CTRL	35.3156	18.1624	-0.959351	0.00049121	yes
CXCR6	22:53951003-54026346	IBR	CTRL	33.7782	17.3799	-0.95867	0.00128172	yes
KLRD1	5:100112511-100120322	IBR	CTRL	12.1229	6.23792	-0.958595	0.00200123	yes
SLC22A18	29:49332571-49351638	IBR	CTRL	3.22886	1.66148	-0.958557	0.00795866	yes
ENTPD1	26:17048734-17148147	IBR	CTRL	12.1569	6.26086	-0.957349	0.00049121	yes
KDELR1	18:55523302-55534438	IBR	CTRL	82.4578	42.493	-0.95643	0.00049121	yes
SNAI1	13:78766067-78772194	IBR	CTRL	2.71981	1.40275	-0.955242	0.00502175	yes
NDUFAF2	20:18371754-18371920	IBR	CTRL	13.4729	6.94934	-0.955117	0.00678133	yes
HSD17B3	8:84382326-84436927	IBR	CTRL	1.54338	0.796655	-0.954069	0.0173815	yes
PNPLA4	X:146050000-146099080	IBR	CTRL	5.66355	2.92393	-0.953795	0.00626471	yes
CNTNAP1	19:43380113-43394560	IBR	CTRL	6.35057	3.27933	-0.953483	0.00049121	yes
SLC35B1	19:37546940-37553770	IBR	CTRL	98.4731	50.8609	-0.953173	0.00049121	yes
TMEM141	11:106375056-106376837	IBR	CTRL	15.1156	7.81639	-0.951465	0.00049121	yes
PTGS1	11:93219286-93245048	IBR	CTRL	10.4261	5.39465	-0.950594	0.00049121	yes
TREX1	22:51969880-51971755	IBR	CTRL	31.5699	16.3447	-0.949721	0.00049121	yes
CCND2	5:106253890-106276819	IBR	CTRL	105.126	54.4558	-0.948967	0.00049121	yes
APOA1	15:27932197-27934085	IBR	CTRL	3.87905	2.01088	-0.947879	0.0146415	yes
LOC509881	19:57485586-57504534	IBR	CTRL	14.1121	7.31644	-0.947718	0.00049121	yes
CCL2	19:16232955-16234822	IBR	CTRL	127.215	66.0163	-0.946377	0.00049121	yes
TMEM158	22:54635350-54636968	IBR	CTRL	3.83609	1.99195	-0.945458	0.0029736	yes
GMPPB	22:51052511-51054901	IBR	CTRL	51.4684	26.748	-0.944256	0.00049121	yes
TPST2	17:68445519-68499477	IBR	CTRL	98.7404	51.326	-0.943951	0.00049121	yes
MMP2	18:23828618-23855027	IBR	CTRL	7.56898	3.93889	-0.942309	0.00049121	yes
LOC535166	14:35399030-35568877	IBR	CTRL	0.968453	0.504184	-0.941732	0.0102835	yes
TM4SF18	1:119800139-119823459	IBR	CTRL	9.00932	4.69167	-0.941318	0.00049121	yes
TRIM45	3:26213056-26222381	IBR	CTRL	3.25693	1.69719	-0.940361	0.00049121	yes
ROBO4	29:28719987-28734705	IBR	CTRL	4.22637	2.203	-0.939945	0.00049121	yes
MANSC1	5:97925814-97949863	IBR	CTRL	5.68936	2.96708	-0.939222	0.000898899	yes
LOC100848019	9:97390460-97395406	IBR	CTRL	46.0638	24.0308	-0.938748	0.00049121	yes
LUM	5:21037442-21044658	IBR	CTRL	12.202	6.36972	-0.937816	0.00049121	yes
HSD11B1L	7:19836040-19840874	IBR	CTRL	3.15444	1.64752	-0.937088	0.00502175	yes
SIRPA	13:53668953-53710782	IBR	CTRL	61.783	32.3051	-0.935449	0.00049121	yes
CALR3	7:6450961-6476688	IBR	CTRL	0.967561	0.506123	-0.934865	0.0386561	yes
MRGPRF	29:47009942-47019518	IBR	CTRL	4.11906	2.15465	-0.934864	0.00164765	yes
ITPKA	10:37035179-37043518	IBR	CTRL	1.77498	0.928858	-0.934268	0.0162316	yes
TMED3	21:25993164-26004028	IBR	CTRL	52.755	27.6119	-0.934018	0.00049121	yes
UBE2L6	15:82124870-82138170	IBR	CTRL	68.3537	35.7808	-0.933834	0.00049121	yes
RAB26	25:1680109-1686193	IBR	CTRL	2.17778	1.14268	-0.93044	0.0102835	yes
ST6GALNAC6	11:98567330-98580373	IBR	CTRL	13.3548	7.01449	-0.928948	0.00049121	yes
SLC12A8	1:70126991-70280058	IBR	CTRL	0.766275	0.4033	-0.92601	0.0270588	yes
AGTRAP	16:42806427-42825905	IBR	CTRL	71.6514	37.7849	-0.923186	0.00049121	yes
LOC100848800	12:71822381-71833352	IBR	CTRL	3.93275	2.07514	-0.922329	0.0267568	yes
SIL1	7:51888628-52144488	IBR	CTRL	25.9471	13.7035	-0.921027	0.00049121	yes
NINJ1	8:85936414-85947675	IBR	CTRL	36.7109	19.3973	-0.920349	0.00049121	yes
LOC100848304	28:26939279-26943395	IBR	CTRL	25.1935	13.3174	-0.91974	0.0175882	yes
LOC788414	2:136768698-136781478	IBR	CTRL	0.775505	0.409946	-0.919704	0.0291009	yes
P2RY2	15:53492849-53499415	IBR	CTRL	0.976247	0.516475	-0.918549	0.0264057	yes
ZMAT5	17:71015441-71038221	IBR	CTRL	13.0791	6.92145	-0.918117	0.00128172	yes
LOC100300478	18:57937866-57953496	IBR	CTRL	13.9045	7.37099	-0.915618	0.00049121	yes
AK8	11:102813440-102949251	IBR	CTRL	2.29454	1.21651	-0.915454	0.0219154	yes
SELENBP1	3:19484699-19493477	IBR	CTRL	9.31393	4.94976	-0.91203	0.00049121	yes
EMILIN1	11:72539295-72547260	IBR	CTRL	19.9244	10.5887	-0.912012	0.00049121	yes
FHL3	3:108547856-108555477	IBR	CTRL	8.24152	4.38022	-0.911905	0.00049121	yes
ACSL6	7:23779095-23882212	IBR	CTRL	5.56566	2.95943	-0.911235	0.00049121	yes
PFKFB4	22:51898003-51934298	IBR	CTRL	3.49213	1.85728	-0.910913	0.0029736	yes
C1R	5:103737160-103747961	IBR	CTRL	136.797	72.7714	-0.910591	0.00049121	yes
KRTCAP2	3:15498951-15501491	IBR	CTRL	147.761	78.6217	-0.910267	0.00049121	yes
UBTD1	26:18575001-18625620	IBR	CTRL	15.962	8.50339	-0.908531	0.00049121	yes
LOC100299045	7:11603226-11670611	IBR	CTRL	0.830048	0.442275	-0.908252	0.0490377	yes
DNAJB11	1:81234017-81252216	IBR	CTRL	72.2323	38.5788	-0.904835	0.00049121	yes
LOC100337108	12:72728426-72741314	IBR	CTRL	26.7647	14.2985	-0.904474	0.00200123	yes
CNPY2	5:57354891-57357904	IBR	CTRL	92.491	49.4352	-0.903773	0.00049121	yes
B3GNT3	7:5271355-5291295	IBR	CTRL	21.0775	11.2746	-0.902633	0.00049121	yes
MAPKAPK3	22:50281952-50310036	IBR	CTRL	41.631	22.2985	-0.900715	0.00049121	yes
RNF208	11:105878523-105879818	IBR	CTRL	3.33753	1.78809	-0.900365	0.0124551	yes
SLC2A6	11:104417538-104424788	IBR	CTRL	16.8172	9.01181	-0.90005	0.00049121	yes
AQP1	4:65830988-65845186	IBR	CTRL	27.184	14.575	-0.899263	0.00049121	yes
FOXS1	13:61924320-61925629	IBR	CTRL	53.8499	28.8789	-0.89893	0.00049121	yes
CXCL6	6:90645963-90648082	IBR	CTRL	1.74647	0.93807	-0.896673	0.0303606	yes
C18H19orf76	18:56546191-56547223	IBR	CTRL	96.64	51.9089	-0.896637	0.00049121	yes
ST6GALNAC4	11:98585647-98594176	IBR	CTRL	104.656	56.2411	-0.895963	0.00049121	yes
FTL	18:55992909-55994744	IBR	CTRL	739.297	397.376	-0.895649	0.00049121	yes
COL18A1	1:146989202-147041015	IBR	CTRL	15.2434	8.19922	-0.894621	0.00049121	yes
ELN	25:33788121-33820666	IBR	CTRL	20.11	10.8213	-0.894044	0.00049121	yes
ASGR1	19:27529096-27532634	IBR	CTRL	1.89916	1.02412	-0.890974	0.0326285	yes
PARP10	14:2024590-2031476	IBR	CTRL	89.5091	48.3219	-0.889358	0.00049121	yes
SRPX	X:110531878-110672969	IBR	CTRL	10.1046	5.45689	-0.888862	0.00049121	yes
MVP	25:26661749-26681331	IBR	CTRL	87.5576	47.3261	-0.887595	0.00049121	yes
LOC504548	23:28873221-28875583	IBR	CTRL	103.68	56.0586	-0.887133	0.00049121	yes
SLC17A9	13:54916960-54931310	IBR	CTRL	40.0214	21.6573	-0.885918	0.00049121	yes
C19H17orf28	19:57076158-57097118	IBR	CTRL	12.9025	6.99526	-0.883206	0.00049121	yes
CD163	5:102245936-102278444	IBR	CTRL	74.0437	40.2118	-0.880758	0.00049121	yes
SSR3	1:111996967-112008222	IBR	CTRL	185.934	100.989	-0.880598	0.00049121	yes
LOC100337023	11:106854042-106879019	IBR	CTRL	7.82225	4.24983	-0.88018	0.00049121	yes
MMRN2	28:41886155-41901491	IBR	CTRL	2.43912	1.32536	-0.879976	0.002657	yes
P2RY1	1:115834617-115836268	IBR	CTRL	1.50882	0.820304	-0.879186	0.0314965	yes
SCHIP1	1:108383676-108454122	IBR	CTRL	1.20901	0.657393	-0.879002	0.037306	yes
C29H11orf10	29:40927661-40931388	IBR	CTRL	327.748	178.342	-0.87794	0.00049121	yes
IFI35	19:43673502-43687260	IBR	CTRL	117.798	64.1143	-0.877592	0.00049121	yes
LOC520692	18:56681332-56693431	IBR	CTRL	22.0315	12.0044	-0.876002	0.00678133	yes
C3	7:18989626-19025593	IBR	CTRL	16.3845	8.92928	-0.875713	0.00049121	yes
IGFBP6	5:27044007-27047853	IBR	CTRL	13.7782	7.51419	-0.874696	0.00200123	yes
PCGF2	19:39964764-39969793	IBR	CTRL	7.15763	3.90897	-0.872694	0.00049121	yes
SRM	16:43445482-43449541	IBR	CTRL	88.5976	48.3993	-0.872282	0.00049121	yes
BLA-DQB	23:25855144-25863045	IBR	CTRL	1460.52	797.909	-0.872184	0.00049121	yes
LOC511180	18:56740588-56746722	IBR	CTRL	10.1866	5.56523	-0.872162	0.00049121	yes
MXRA5	X:138878611-138902892	IBR	CTRL	0.737906	0.403326	-0.871489	0.00626471	yes
FAH	21:26610000-26643315	IBR	CTRL	4.13466	2.25998	-0.871458	0.00795866	yes
HSPB6	18:46654239-46656762	IBR	CTRL	10.6591	5.8274	-0.871156	0.00049121	yes
GALE	2:129707280-129711871	IBR	CTRL	19.3486	10.589	-0.869664	0.00049121	yes
LOC521580	23:31472289-31472758	IBR	CTRL	7.31414	4.00348	-0.869433	0.034128	yes
C4A	23:27175688-27196793	IBR	CTRL	78.6022	43.1085	-0.866597	0.00049121	yes
SLX1A	25:26385987-26392235	IBR	CTRL	19.7172	10.8186	-0.865942	0.0311481	yes
ANGPT4	13:60729757-60773779	IBR	CTRL	4.28979	2.35616	-0.86447	0.000898899	yes
LOC512150	18:63704788-63706631	IBR	CTRL	32.8132	18.0394	-0.863125	0.00049121	yes
HES4	16:52724739-52727540	IBR	CTRL	21.2546	11.6882	-0.862724	0.00049121	yes
LOC788801	23:34219120-34251090	IBR	CTRL	117.226	64.4899	-0.862149	0.00049121	yes
PARM1	6:91597121-91723397	IBR	CTRL	30.1262	16.585	-0.861142	0.00049121	yes
EFEMP1	11:38338745-38408288	IBR	CTRL	13.0912	7.21387	-0.859753	0.00049121	yes
CDC42EP5	18:63119866-63125184	IBR	CTRL	6.07093	3.34666	-0.859196	0.0244876	yes
PRADC1	11:11202918-11207040	IBR	CTRL	22.125	12.2231	-0.85607	0.00049121	yes
CHCHD7	14:25052884-25058781	IBR	CTRL	98.0282	54.2137	-0.854538	0.00049121	yes
EPSTI1	12:13057434-13157577	IBR	CTRL	227.784	126.014	-0.854081	0.00049121	yes
STAC2	19:40340953-40352870	IBR	CTRL	5.66984	3.13787	-0.853525	0.00577107	yes
TNNI2	29:50285048-50287648	IBR	CTRL	5.54567	3.07042	-0.852923	0.0234669	yes
ASS1	11:100791338-100843337	IBR	CTRL	4.00158	2.21722	-0.851821	0.00702183	yes
LOC787269	23:31589473-31607790	IBR	CTRL	37.6718	20.8757	-0.851656	0.00128172	yes
LOC100848016	2:4150352-4151482	IBR	CTRL	27.8491	15.4403	-0.850928	0.00049121	yes
TNFRSF13C	5:113431893-113432550	IBR	CTRL	38.2375	21.2242	-0.849281	0.00200123	yes
EBP	X:91735332-91739381	IBR	CTRL	50.9312	28.3315	-0.84614	0.00049121	yes
HCK	13:62106256-62151619	IBR	CTRL	65.8178	36.6458	-0.844831	0.00049121	yes
MGC139603	29:46407485-46417346	IBR	CTRL	21.2557	11.8357	-0.844707	0.00049121	yes
SLC13A3	13:75978999-76062341	IBR	CTRL	0.688925	0.383712	-0.844322	0.0377491	yes
LOC617154	29:43163065-43164093	IBR	CTRL	121.263	67.6289	-0.842423	0.00049121	yes
LOC100848375	11:816138-878724	IBR	CTRL	51.4967	28.7328	-0.841783	0.00049121	yes
FBLIM1	16:53027477-53049143	IBR	CTRL	9.00881	5.02673	-0.841716	0.00049121	yes
CD14	7:53447568-53448985	IBR	CTRL	55.6108	31.0318	-0.841616	0.00049121	yes
ANKRD22	26:10542370-10570091	IBR	CTRL	3.54757	1.97992	-0.841388	0.0140825	yes
S100A14	3:16827336-16829403	IBR	CTRL	30.5772	17.0822	-0.839966	0.00049121	yes
SLC35C2	13:75799601-75809779	IBR	CTRL	47.3812	26.4888	-0.838931	0.00049121	yes
MOGS	11:10146800-10152097	IBR	CTRL	40.4767	22.63	-0.838856	0.00049121	yes
SOCS2	5:23523980-23528860	IBR	CTRL	6.95694	3.89054	-0.838484	0.00049121	yes
PLOD3	25:36057471-36065405	IBR	CTRL	28.975	16.2213	-0.836924	0.00049121	yes
PSAP	28:28124688-28157120	IBR	CTRL	743.578	416.422	-0.83644	0.00049121	yes
VLDLR	8:42109678-42141155	IBR	CTRL	4.59752	2.57566	-0.835917	0.000898899	yes
FFAR3	18:46244899-46249752	IBR	CTRL	25.8857	14.5073	-0.835374	0.00049121	yes
ATHL1	11:107208564-107211665	IBR	CTRL	6.53269	3.66365	-0.834395	0.00446613	yes
TACC2	26:42407971-42546248	IBR	CTRL	0.62011	0.3479	-0.83385	0.040393	yes
WDR83OS	7:13940091-13953200	IBR	CTRL	256.797	144.088	-0.833675	0.00049121	yes
GUCY2C	5:95605362-95670749	IBR	CTRL	1.61919	0.909533	-0.832074	0.00653338	yes
CLEC9A	5:100328281-100340537	IBR	CTRL	47.2707	26.5611	-0.831634	0.00049121	yes
SLC16A13	19:27455596-27459089	IBR	CTRL	2.62307	1.47392	-0.831598	0.0116086	yes
S100A4	3:16886282-16888570	IBR	CTRL	114.111	64.1346	-0.831264	0.00049121	yes
PYCARD	25:27541407-27542740	IBR	CTRL	99.0886	55.7171	-0.830599	0.00049121	yes
P4HB	19:51643809-51653754	IBR	CTRL	256.349	144.252	-0.829512	0.00049121	yes
ZNF205	25:2556669-2565298	IBR	CTRL	6.38902	3.60007	-0.827569	0.00164765	yes
TPM2	8:60267450-60274815	IBR	CTRL	35.6227	20.092	-0.826176	0.00049121	yes
IFIT2	26:11064804-11071325	IBR	CTRL	25.4189	14.3387	-0.82599	0.00049121	yes
LAMTOR2	3:14763798-14766875	IBR	CTRL	233.712	131.937	-0.824888	0.00049121	yes
IL32	25:2492652-2497188	IBR	CTRL	132.071	74.5603	-0.824832	0.00049121	yes
PTGIS	13:78319045-78368752	IBR	CTRL	1.67049	0.944113	-0.823236	0.0233286	yes
AKR7A2	2:133953069-133956670	IBR	CTRL	35.1372	19.8659	-0.822704	0.00049121	yes
COX6B1	18:46574126-46574316	IBR	CTRL	1558.61	881.275	-0.822598	0.00049121	yes
MSR1	27:19976284-20056663	IBR	CTRL	42.6589	24.1212	-0.822543	0.00049121	yes
SLCO2A1	1:136435601-136528514	IBR	CTRL	8.09589	4.57914	-0.822114	0.00049121	yes
LOC100847753	19:27965621-27980251	IBR	CTRL	4.81699	2.72464	-0.822065	0.0313181	yes
FAM26F	9:34687290-34689575	IBR	CTRL	16.3921	9.28032	-0.820755	0.00049121	yes
CLEC2B	5:100512250-100530389	IBR	CTRL	6.58779	3.73437	-0.81893	0.0128599	yes
C3H1orf122	3:108695142-108700785	IBR	CTRL	11.9143	6.75753	-0.818121	0.0177883	yes
FAM65C	13:79329172-79355653	IBR	CTRL	1.2708	0.721141	-0.817379	0.0233286	yes
LRFN3	18:46818877-46825748	IBR	CTRL	3.5607	2.02177	-0.816541	0.00678133	yes
NINJ2	5:107937355-108009649	IBR	CTRL	2.50801	1.42558	-0.814994	0.0415456	yes
BATF2	29:43825076-43830937	IBR	CTRL	8.89388	5.06337	-0.812713	0.00526538	yes
IL1B	11:46410276-46418785	IBR	CTRL	7.63282	4.3463	-0.812429	0.00049121	yes
LOC100139916	25:2504673-2508933	IBR	CTRL	196.387	111.836	-0.812312	0.00049121	yes
CKB	21:69809411-69812615	IBR	CTRL	58.5203	33.3405	-0.811662	0.00049121	yes
OLFML3	3:29506173-29509176	IBR	CTRL	11.7136	6.67625	-0.811081	0.00049121	yes
PTN	4:101685423-101795483	IBR	CTRL	5.72427	3.26474	-0.810123	0.00678133	yes
TFEC	4:52589573-52812810	IBR	CTRL	24.8671	14.1872	-0.809645	0.00049121	yes
CYGB	19:55846582-55856333	IBR	CTRL	7.99656	4.56554	-0.808594	0.00049121	yes
FAM98C	18:48475899-48479870	IBR	CTRL	9.53776	5.44652	-0.808317	0.00358463	yes
MADCAM1	7:44773997-44778672	IBR	CTRL	9.6144	5.49057	-0.808241	0.000898899	yes
ALPL	2:131791674-131857642	IBR	CTRL	7.74727	4.42485	-0.808059	0.00049121	yes
DUSP15	13:61941883-61950294	IBR	CTRL	15.1381	8.64658	-0.807987	0.002657	yes
PDCD1LG2	8:39397109-39460958	IBR	CTRL	25.8887	14.7925	-0.807458	0.00049121	yes
DYNLT1	9:96486510-96491265	IBR	CTRL	62.0126	35.4472	-0.806888	0.00049121	yes
C7H19orf24	7:45360217-45363068	IBR	CTRL	73.0575	41.7614	-0.80686	0.00049121	yes
IL18BP	15:52416833-52418797	IBR	CTRL	40.4092	23.1025	-0.806633	0.00049121	yes
TXNDC17	19:25847054-25849307	IBR	CTRL	51.9825	29.7299	-0.806111	0.00049121	yes
PPCDC	21:34063457-34085961	IBR	CTRL	10.5347	6.02616	-0.805836	0.00128172	yes
HOOK2	7:13864093-13874722	IBR	CTRL	4.54529	2.60024	-0.805727	0.000898899	yes
TGFBI	7:49040287-49095978	IBR	CTRL	49.5882	28.3749	-0.805382	0.00049121	yes
CDC42EP2	29:44189277-44195091	IBR	CTRL	5.09146	2.91393	-0.805115	0.00937744	yes
KRT19	19:42366659-42370493	IBR	CTRL	5.47862	3.13629	-0.804753	0.00918563	yes
HSPB1	25:34858437-34861035	IBR	CTRL	598.294	342.641	-0.804158	0.00049121	yes
RBPMS2	10:45376233-45391975	IBR	CTRL	2.41377	1.38322	-0.803255	0.041659	yes
PGCP	14:69287299-69893052	IBR	CTRL	1.16585	0.668295	-0.802823	0.0420716	yes
OSGIN1	18:10294994-10305620	IBR	CTRL	3.93062	2.25496	-0.801655	0.0124551	yes
DECR2	25:387896-395808	IBR	CTRL	10.9974	6.31029	-0.801387	0.000898899	yes
UCK2	3:3045780-3119590	IBR	CTRL	43.9992	25.2482	-0.801299	0.00049121	yes
CHRNE	19:27118516-27123114	IBR	CTRL	5.87947	3.37545	-0.800608	0.00417133	yes
SORD	10:65575407-65609640	IBR	CTRL	6.27653	3.60371	-0.800487	0.00962068	yes
REXO2	15:25293298-25304052	IBR	CTRL	62.3752	35.8133	-0.800477	0.00049121	yes
HEBP1	5:97348104-97385494	IBR	CTRL	35.1614	20.1889	-0.800431	0.00049121	yes
TSPAN32	29:49877416-49926024	IBR	CTRL	17.6421	10.1299	-0.800406	0.00049121	yes
HIST1H2BM	23:30737492-30741740	IBR	CTRL	56.7882	32.6333	-0.799246	0.00049121	yes
SOCS3	19:54458855-54459555	IBR	CTRL	61.4881	35.3349	-0.799213	0.00049121	yes
GPX1	22:51325105-51326274	IBR	CTRL	470.263	270.364	-0.798569	0.00049121	yes
SLAMF7	3:8969736-8985751	IBR	CTRL	98.1504	56.4662	-0.797607	0.00049121	yes
SMPD5	14:1957553-1968789	IBR	CTRL	8.67199	4.99155	-0.796875	0.0102835	yes
GPX8	20:23975636-23980445	IBR	CTRL	7.42758	4.27789	-0.795991	0.00577107	yes
ADAM15	3:15593180-15603336	IBR	CTRL	7.85505	4.52446	-0.795875	0.00049121	yes
MGC137708	18:57317702-57324191	IBR	CTRL	15.1368	8.72489	-0.794851	0.00049121	yes
MT2A	18:24125365-24126333	IBR	CTRL	120.567	69.495	-0.794849	0.00049121	yes
AXL	18:50677178-50710666	IBR	CTRL	38.7798	22.3585	-0.79448	0.00049121	yes
RABAC1	18:51607793-51610671	IBR	CTRL	189.449	109.272	-0.793889	0.00049121	yes
SRSF12	9:61890329-61907655	IBR	CTRL	8.02768	4.63036	-0.79386	0.00164765	yes
RASSF4	28:44940861-45014243	IBR	CTRL	20.34	11.7394	-0.792961	0.00233657	yes
DDIT3	5:56285007-56307931	IBR	CTRL	60.0563	34.6629	-0.792921	0.0433245	yes
IFIH1	2:34216857-34272535	IBR	CTRL	32.8671	18.9746	-0.792576	0.00049121	yes
CLPP	7:19302912-19308138	IBR	CTRL	58.0081	33.5317	-0.79073	0.00049121	yes
ABO	11:104231516-104270224	IBR	CTRL	3.9877	2.30597	-0.790186	0.00502175	yes
FZD10	17:47935473-47937432	IBR	CTRL	1.56339	0.90484	-0.788948	0.0384839	yes
LHX3	11:103734903-103741625	IBR	CTRL	1.42553	0.825091	-0.788875	0.0419486	yes
SLC1A5	18:54302391-54313935	IBR	CTRL	41.4572	24.0164	-0.787605	0.00049121	yes
CD209	7:17811221-17814125	IBR	CTRL	110.281	63.9035	-0.787217	0.00049121	yes
ADAMTSL4	3:20187037-20195550	IBR	CTRL	11.8935	6.90508	-0.784441	0.00049121	yes
PHGDH	3:23672338-23703529	IBR	CTRL	227.595	132.212	-0.783614	0.00049121	yes
ALG3	1:83540705-83557613	IBR	CTRL	27.6896	16.089	-0.783272	0.00049121	yes
CELA1	5:28622127-28637016	IBR	CTRL	12.5807	7.31237	-0.782799	0.00417133	yes
PLOD2	1:123322466-123444003	IBR	CTRL	3.77301	2.19395	-0.782188	0.00049121	yes
TMEM208	18:34974963-34977126	IBR	CTRL	60.8037	35.3775	-0.781327	0.00049121	yes
NLRP1	19:26638784-26668466	IBR	CTRL	2.45141	1.42666	-0.780972	0.000898899	yes
IGSF10	1:117532035-117545609	IBR	CTRL	1.01839	0.592738	-0.780828	0.00388436	yes
SERTAD1	18:50040254-50043146	IBR	CTRL	34.0746	19.8375	-0.780468	0.00049121	yes
WISP2	13:73833118-73847404	IBR	CTRL	1.77995	1.03642	-0.780225	0.0466312	yes
TCAM1	19:48750714-48759065	IBR	CTRL	1.19745	0.697359	-0.779989	0.0251362	yes
PPIF	28:35167544-35173642	IBR	CTRL	18.3604	10.6968	-0.779418	0.00604422	yes
CEBPD	14:20738813-20740407	IBR	CTRL	55.2411	32.1854	-0.779336	0.00049121	yes
AMN	21:69266380-69276985	IBR	CTRL	3.49894	2.03897	-0.779075	0.0318347	yes
LOC100848900	X:99188219-99245645	IBR	CTRL	15.8459	9.23538	-0.778864	0.00200123	yes
DHRS1	10:20704885-20713841	IBR	CTRL	29.6412	17.2763	-0.778805	0.00049121	yes
TMEM86A	29:26320612-26322751	IBR	CTRL	51.3339	29.9274	-0.778445	0.00049121	yes
ITGA2B	19:44798080-44811117	IBR	CTRL	17.8176	10.3941	-0.777537	0.00049121	yes
CARD9	11:103876013-103883072	IBR	CTRL	40.0541	23.3685	-0.777382	0.00049121	yes
MFSD6L	19:28908978-28911151	IBR	CTRL	2.84171	1.65822	-0.777124	0.0305242	yes
NPDC1	11:106192005-106200933	IBR	CTRL	23.8011	13.8982	-0.776123	0.0243181	yes
LOC100848343	18:57092219-57096687	IBR	CTRL	28.3607	16.5723	-0.775117	0.00049121	yes
PMP22	19:33357139-33382707	IBR	CTRL	3.07198	1.79606	-0.774331	0.0158245	yes
FTH1	29:41172507-41175172	IBR	CTRL	3838.91	2245.29	-0.773792	0.0148582	yes
PRDX4	X:126551743-126564689	IBR	CTRL	113.642	66.5105	-0.772848	0.00049121	yes
CMBL	20:63065547-63090743	IBR	CTRL	8.81452	5.16002	-0.772506	0.000898899	yes
BAG2	23:2956931-2966980	IBR	CTRL	38.8386	22.7481	-0.771746	0.00049121	yes
EMG1	5:103841289-103853139	IBR	CTRL	64.0622	37.5236	-0.771673	0.00233657	yes
BLVRB	18:50056591-50073609	IBR	CTRL	85.3023	49.9875	-0.771016	0.00049121	yes
LTBR	5:104346659-104354420	IBR	CTRL	18.9984	11.1337	-0.770943	0.00049121	yes
PTGES2	11:98770574-98775940	IBR	CTRL	17.5843	10.3172	-0.769238	0.00049121	yes
FICD	17:66628035-66631575	IBR	CTRL	10.343	6.07045	-0.768784	0.00049121	yes
SEC61G	22:1445066-1451957	IBR	CTRL	424.948	249.599	-0.767673	0.00049121	yes
ADAMTS1	1:8955133-8963831	IBR	CTRL	3.75772	2.20949	-0.766148	0.00049121	yes
LOC520463	3:15518076-15520457	IBR	CTRL	19.6009	11.5303	-0.765493	0.000898899	yes
C11H9orf167	11:105837723-105839992	IBR	CTRL	27.0946	15.9386	-0.765477	0.00049121	yes
DYSF	11:12894975-13123270	IBR	CTRL	14.6582	8.62498	-0.765117	0.00049121	yes
SGCA	19:37113476-37122350	IBR	CTRL	4.65283	2.74008	-0.763891	0.0168398	yes
HAX1	3:16307940-16310581	IBR	CTRL	54.6975	32.2145	-0.763765	0.00049121	yes
TSPO	5:114596005-114608640	IBR	CTRL	168.579	99.2896	-0.763713	0.00049121	yes
FBP1	8:82460862-82491694	IBR	CTRL	4.1437	2.44097	-0.763463	0.0267568	yes
FOS	10:86883738-86887170	IBR	CTRL	22.2981	13.1359	-0.763411	0.00049121	yes
FGL1	27:18447668-18472633	IBR	CTRL	3.34496	1.97159	-0.762628	0.0243181	yes
CBLC	18:52943364-52959011	IBR	CTRL	7.2566	4.27964	-0.761804	0.002657	yes
NGFR	19:37725117-37744573	IBR	CTRL	4.53455	2.67496	-0.761441	0.000898899	yes
SAA3	29:26668044-26671778	IBR	CTRL	19.1426	11.2969	-0.76086	0.0102835	yes
AQP3	8:76525365-76531321	IBR	CTRL	18.5603	10.954	-0.760754	0.00128172	yes
SIGLEC1	13:51945278-51962382	IBR	CTRL	77.5363	45.826	-0.758706	0.00049121	yes
CRISPLD2	18:10985131-11050908	IBR	CTRL	6.63728	3.92386	-0.758319	0.00049121	yes
GRRP1	2:127530910-127533980	IBR	CTRL	3.92418	2.3201	-0.758205	0.0291009	yes
VKORC1	25:27457362-27459608	IBR	CTRL	45.3682	26.8258	-0.75806	0.00049121	yes
SLC9A3R2	25:1581873-1589620	IBR	CTRL	15.7042	9.2865	-0.757941	0.00049121	yes
EFHB	1:44647583-44712979	IBR	CTRL	6.43631	3.80657	-0.757743	0.00049121	yes
APRT	18:14053450-14060472	IBR	CTRL	240.484	142.346	-0.756542	0.00049121	yes
MTUS1	27:18632851-18698059	IBR	CTRL	4.47727	2.65019	-0.756522	0.00526538	yes
MEG3	21:67377726-67395997	IBR	CTRL	2.53293	1.49933	-0.756492	0.0198419	yes
PSMF1	13:60505461-60544959	IBR	CTRL	77.8851	46.1279	-0.755707	0.00049121	yes
PHPT1	11:106334243-106335688	IBR	CTRL	104.504	61.9288	-0.754881	0.00049121	yes
CTSB	8:7414944-7423429	IBR	CTRL	357.214	211.717	-0.754654	0.00049121	yes
LMAN2	7:40185727-40206355	IBR	CTRL	163.121	96.7243	-0.753992	0.00049121	yes
BATF	10:87110379-87132330	IBR	CTRL	87.6382	51.9925	-0.753255	0.00049121	yes
IGFBP4	19:41326677-41338267	IBR	CTRL	145.52	86.3455	-0.753027	0.00049121	yes
BTBD19	3:101784089-101789519	IBR	CTRL	1.92534	1.14277	-0.752586	0.0272245	yes
PIK3R6	19:28913864-28961787	IBR	CTRL	9.92266	5.89133	-0.752132	0.00049121	yes
DPM2	11:98612578-98615633	IBR	CTRL	51.5732	30.6363	-0.751378	0.00049121	yes
C1QTNF7	6:115276057-115404039	IBR	CTRL	2.53205	1.50432	-0.751191	0.0342717	yes
RPN1	22:59952593-59965987	IBR	CTRL	189.371	112.594	-0.750092	0.00049121	yes
SPSB2	5:103939885-103942300	IBR	CTRL	5.0782	3.02099	-0.749293	0.0029736	yes
DERL3	17:73241608-73243689	IBR	CTRL	169.91	101.096	-0.749042	0.00049121	yes
FADD	29:48027925-48030331	IBR	CTRL	80.9851	48.2464	-0.747234	0.00049121	yes
ADI1	8:112948193-112954511	IBR	CTRL	46.3676	27.6417	-0.746275	0.00049121	yes
S100A13	3:16818415-16824126	IBR	CTRL	61.4573	36.6403	-0.746152	0.00233657	yes
CASP4	15:3474705-3494166	IBR	CTRL	73.7394	44.0129	-0.744511	0.00049121	yes
CTSH	21:25675906-25696632	IBR	CTRL	435.497	260.131	-0.743428	0.00049121	yes
DUSP23	3:10029473-10030882	IBR	CTRL	9.74209	5.82116	-0.742926	0.0190717	yes
SLAMF8	3:9967944-9977167	IBR	CTRL	18.2989	10.9341	-0.742918	0.00049121	yes
SPHK1	19:55978696-55981889	IBR	CTRL	33.5802	20.0685	-0.742677	0.00049121	yes
P4HA2	7:23480314-23513318	IBR	CTRL	12.1353	7.25267	-0.742628	0.00049121	yes
LMAN1	24:58797002-58815926	IBR	CTRL	73.5809	43.9895	-0.742173	0.00049121	yes
COL5A2	2:7139408-7300563	IBR	CTRL	5.00318	2.99122	-0.742113	0.00049121	yes
RNASET2	9:103275247-103292937	IBR	CTRL	95.9719	57.3877	-0.74187	0.00049121	yes
SEMA6B	7:20787801-20807768	IBR	CTRL	1.38457	0.828859	-0.740236	0.0364194	yes
C14H8orf55	14:2839178-2842655	IBR	CTRL	3.8734	2.31976	-0.739628	0.0102835	yes
TMEM223	29:41795546-41796692	IBR	CTRL	42.545	25.4823	-0.739493	0.00049121	yes
SELPLG	17:66557187-66573394	IBR	CTRL	101	60.5303	-0.738626	0.00049121	yes
NLRC4	11:14834021-14870202	IBR	CTRL	4.28748	2.56962	-0.738573	0.0029736	yes
MT3	18:24134103-24135544	IBR	CTRL	46.5593	27.9273	-0.737392	0.00795866	yes
UBE2S	18:62537350-62541237	IBR	CTRL	244.798	146.955	-0.736221	0.00049121	yes
DCN	5:21080009-21119087	IBR	CTRL	104.324	62.6309	-0.73613	0.00049121	yes
GJA4	3:111481701-111483760	IBR	CTRL	34.4375	20.6788	-0.735832	0.00049121	yes
PLD4	21:70997329-71004742	IBR	CTRL	88.8281	53.3447	-0.735672	0.00049121	yes
C1QB	2:130769169-130775911	IBR	CTRL	1221.16	733.427	-0.73553	0.00049121	yes
LOC100301003	19:48853112-48870499	IBR	CTRL	42.7951	25.7191	-0.734607	0.00049121	yes
MCEE	21:27897954-27905993	IBR	CTRL	14.8949	8.95245	-0.734468	0.00502175	yes
RAB7B	16:3574451-3605372	IBR	CTRL	9.22976	5.54845	-0.734208	0.00049121	yes
DOK2	8:69724696-69729317	IBR	CTRL	44.5757	26.8091	-0.733536	0.00049121	yes
TCN2	17:71711465-71727449	IBR	CTRL	70.3194	42.3178	-0.732657	0.00049121	yes
TYROBP	18:46779847-46782546	IBR	CTRL	181.864	109.453	-0.732552	0.00049121	yes
SPIC	5:65663319-65676299	IBR	CTRL	12.5114	7.5322	-0.732101	0.00328384	yes
CENPB	13:51874893-51877511	IBR	CTRL	28.2648	17.0174	-0.731993	0.00049121	yes
COL11A2	23:7290454-7318840	IBR	CTRL	3.1867	1.91866	-0.731962	0.00726675	yes
SDC4	13:74391485-74412874	IBR	CTRL	38.0554	22.9163	-0.731725	0.00049121	yes
ENG	11:98491907-98541363	IBR	CTRL	28.3465	17.0722	-0.731522	0.0447811	yes
SLC16A6	19:62486091-62496100	IBR	CTRL	11.3999	6.86795	-0.731064	0.00049121	yes
C1QTNF5	15:30448398-30450337	IBR	CTRL	8.27932	4.99065	-0.730284	0.0082008	yes
DHRS4	10:20922258-20934417	IBR	CTRL	44.1499	26.6376	-0.728945	0.00049121	yes
ZNF593	2:127523709-127524790	IBR	CTRL	25.5498	15.4196	-0.728545	0.00128172	yes
CRIP2	21:71365857-71382666	IBR	CTRL	43.0961	26.0118	-0.728392	0.000898899	yes
NOL3	18:34928331-34931933	IBR	CTRL	9.03389	5.4555	-0.727636	0.0134978	yes
ENTPD6	13:42963396-43076852	IBR	CTRL	54.6347	33.0003	-0.72734	0.0254522	yes
PALM3	7:12733953-12742933	IBR	CTRL	7.60378	4.59678	-0.726094	0.00128172	yes
PRRX2	11:100079606-100132438	IBR	CTRL	16.8176	10.1711	-0.72549	0.002657	yes
SPG21	10:11853158-11873214	IBR	CTRL	49.6745	30.0525	-0.72502	0.00049121	yes
PCDHGA2	7:54106882-54110068	IBR	CTRL	0.943662	0.57135	-0.723897	0.0473281	yes
TMEM176B	4:114199460-114207377	IBR	CTRL	30.1673	18.266	-0.723823	0.00049121	yes
KLHL8	6:103843605-103871905	IBR	CTRL	8.96148	5.42914	-0.723014	0.00049121	yes
ALG14	3:48600669-48699217	IBR	CTRL	31.9026	19.3501	-0.721331	0.00049121	yes
CCRL2	22:53567798-53569696	IBR	CTRL	9.25539	5.61469	-0.721088	0.00626471	yes
VWA1	16:52360274-52365505	IBR	CTRL	14.5143	8.81403	-0.719602	0.00049121	yes
LOC100848765	16:49312718-49315014	IBR	CTRL	26.7342	16.2426	-0.718908	0.00049121	yes
GAPT	20:20811832-20816932	IBR	CTRL	79.4619	48.2779	-0.7189	0.00049121	yes
MMP14	10:21806053-21814533	IBR	CTRL	34.6615	21.0641	-0.71855	0.00049121	yes
SMAD6	10:13507073-13583546	IBR	CTRL	2.17763	1.32386	-0.718007	0.0324796	yes
PDXK	1:146490838-146516811	IBR	CTRL	35.0569	21.3357	-0.71643	0.00049121	yes
HSD17B8	23:7331888-7334006	IBR	CTRL	41.1786	25.0622	-0.716383	0.00049121	yes
ECE2	1:83507398-83539923	IBR	CTRL	1.64888	1.00384	-0.71596	0.0272245	yes
ANXA2	10:49860061-49904536	IBR	CTRL	143.242	87.2354	-0.715471	0.00049121	yes
LOC788175	3:12169978-12173675	IBR	CTRL	3.29022	2.0038	-0.715443	0.0258826	yes
PDIA6	11:86834831-86918106	IBR	CTRL	219.497	133.708	-0.715117	0.00049121	yes
CALML4	10:15009939-15019251	IBR	CTRL	13.3639	8.14072	-0.715109	0.0124551	yes
EXOC3L1	18:34940461-34946013	IBR	CTRL	3.81081	2.32188	-0.714803	0.00653338	yes
SCPEP1	19:8018815-8052591	IBR	CTRL	103.33	62.9602	-0.714747	0.00049121	yes
MMP23B	16:52260740-52263073	IBR	CTRL	3.54709	2.1613	-0.714736	0.0466312	yes
ATF3	16:72820022-72832974	IBR	CTRL	4.83961	2.95035	-0.714006	0.00774153	yes
LOC525938	29:46054135-46057330	IBR	CTRL	38.3818	23.3992	-0.713962	0.00128172	yes
LOC100848552	25:41297804-41298718	IBR	CTRL	55.2671	33.7004	-0.713656	0.00049121	yes
GLIPR2	8:60797958-60816819	IBR	CTRL	93.5214	57.0692	-0.712585	0.00049121	yes
ERP29	17:64419025-64426503	IBR	CTRL	220.735	134.733	-0.712217	0.00049121	yes
TRMT61A	21:69817754-69824182	IBR	CTRL	32.3869	19.7709	-0.712029	0.00049121	yes
LOC516108	25:556857-558249	IBR	CTRL	70.5738	43.1011	-0.71141	0.00049121	yes
LOC507426	22:49538373-49544437	IBR	CTRL	9.94873	6.07687	-0.711184	0.00049121	yes
CXCL16	19:27249527-27253097	IBR	CTRL	138.725	84.7506	-0.710935	0.00049121	yes
ZNF385A	5:25802666-25822661	IBR	CTRL	15.6011	9.53351	-0.710573	0.00049121	yes
IRF9	10:20820963-20825564	IBR	CTRL	113.912	69.6101	-0.710555	0.00049121	yes
SLC1A4	11:63337654-63367593	IBR	CTRL	16.9679	10.3749	-0.709709	0.00049121	yes
TMED9	7:40475154-40479124	IBR	CTRL	231.541	141.595	-0.709492	0.00049121	yes
PSMB10	18:35540354-35542906	IBR	CTRL	344.256	210.726	-0.708115	0.00049121	yes
EPHX3	7:8911329-8916078	IBR	CTRL	6.98821	4.27878	-0.707724	0.00626471	yes
LOC100848128	11:106192005-106200933	IBR	CTRL	71.979	44.079	-0.707482	0.0172136	yes
OSBPL5	29:49122351-49157927	IBR	CTRL	4.64253	2.84306	-0.707469	0.00328384	yes
HSP90B1	5:67940791-67959532	IBR	CTRL	427.378	261.785	-0.707131	0.00233657	yes
SEC24D	6:7651872-7767010	IBR	CTRL	21.7866	13.3459	-0.707044	0.00049121	yes
NKG7	18:57812521-57815252	IBR	CTRL	85.6468	52.4907	-0.706336	0.00049121	yes
CSF1R	7:63379475-63410973	IBR	CTRL	128.903	79.0168	-0.706056	0.00049121	yes
IMPDH1	4:93382311-93399661	IBR	CTRL	39.1376	24.0012	-0.70545	0.00049121	yes
SPON1	15:38991043-39309268	IBR	CTRL	3.62243	2.22224	-0.704944	0.00328384	yes
CREB3L1	15:77157185-77193643	IBR	CTRL	7.44236	4.56651	-0.704669	0.00388436	yes
FABP3	2:122723224-122783830	IBR	CTRL	212.597	130.454	-0.704581	0.00049121	yes
PVRL2	18:52984222-53007899	IBR	CTRL	31.2831	19.1991	-0.704348	0.00049121	yes
RBP4	26:14940550-14946750	IBR	CTRL	8.99081	5.52035	-0.703692	0.0177883	yes
GNA15	7:21907305-21926375	IBR	CTRL	29.8115	18.3047	-0.703659	0.00049121	yes
LMOD1	16:49624530-49651879	IBR	CTRL	1.81754	1.11682	-0.702595	0.0409929	yes
BCL2L12	18:56523438-56530515	IBR	CTRL	47.8998	29.455	-0.701508	0.00049121	yes
PSMB5	10:21658160-21663680	IBR	CTRL	60.0104	36.905	-0.701397	0.00049121	yes
SOX18	13:54295528-54297260	IBR	CTRL	11.1041	6.83167	-0.70078	0.00388436	yes
CCR8	22:12678579-12679638	IBR	CTRL	7.47887	4.60158	-0.700689	0.0192886	yes
PARP16	10:12151278-12176608	IBR	CTRL	8.13678	5.01059	-0.699479	0.00049121	yes
EHD2	18:55071167-55087455	IBR	CTRL	10.4572	6.44061	-0.699234	0.00049121	yes
NR1H3	15:78323083-78330233	IBR	CTRL	100.153	61.6958	-0.698958	0.00049121	yes
BOLA-A	23:27646982-27652279	IBR	CTRL	363.583	224.249	-0.697185	0.00049121	yes
IFI16	3:10821556-10866317	IBR	CTRL	188.126	116.036	-0.69713	0.00049121	yes
TMEM109	29:37833098-37841879	IBR	CTRL	48.7947	30.1163	-0.696181	0.00049121	yes
EIF4EBP1	27:32951593-32973439	IBR	CTRL	47.9339	29.5873	-0.696067	0.00049121	yes
MRPS14	16:57711717-57731147	IBR	CTRL	90.6867	55.9792	-0.695999	0.00049121	yes
ACP5	7:17134326-17137968	IBR	CTRL	288.582	178.142	-0.695955	0.00049121	yes
CHID1	29:50539407-50558480	IBR	CTRL	111.515	68.8465	-0.695788	0.00049121	yes
EMILIN2	24:37496730-37556313	IBR	CTRL	10.0294	6.19869	-0.694196	0.00049121	yes
APBB1	15:47245397-47267568	IBR	CTRL	4.42467	2.73513	-0.69396	0.00748015	yes
TMCO1	3:3166688-3222623	IBR	CTRL	87.9651	54.3783	-0.6939	0.00049121	yes
DNAJB9	4:59970935-59973819	IBR	CTRL	33.5696	20.7569	-0.693567	0.00049121	yes
CRYBB1	17:68506966-68519005	IBR	CTRL	17.3304	10.7167	-0.693439	0.00526538	yes
CISD3	19:39961384-39964283	IBR	CTRL	35.2299	21.7862	-0.693387	0.00473878	yes
TMEM8A	25:365645-374631	IBR	CTRL	10.832	6.70103	-0.692845	0.00128172	yes
RAB20	12:89182099-89212365	IBR	CTRL	10.2161	6.32012	-0.692825	0.0120336	yes
DNAJC3	12:76958977-77024110	IBR	CTRL	73.1234	45.2735	-0.691666	0.00049121	yes
DMBT1	26:42782329-42813475	IBR	CTRL	30.604	18.9546	-0.691177	0.00049121	yes
GPT2	18:15370926-15405215	IBR	CTRL	7.45401	4.61769	-0.690844	0.0029736	yes
NDUFA3	18:63462787-63466106	IBR	CTRL	286.657	177.597	-0.690719	0.00049121	yes
CEACAM6	18:51765356-51780795	IBR	CTRL	5.70557	3.53763	-0.68959	0.0213766	yes
C3H1orf85	3:14558546-14561400	IBR	CTRL	31.388	19.4661	-0.68925	0.00049121	yes
LOC100848490	9:89307888-89315402	IBR	CTRL	68.2671	42.339	-0.689205	0.000898899	yes
MAD2L2	16:42876000-42881566	IBR	CTRL	52.6762	32.6709	-0.689146	0.00049121	yes
LOC530437	12:73890111-73978957	IBR	CTRL	9.74732	6.04652	-0.6889	0.00895102	yes
STARD13	12:27866073-28033238	IBR	CTRL	6.30473	3.91164	-0.688659	0.000898899	yes
COMTD1	28:31170964-31173042	IBR	CTRL	6.83196	4.23967	-0.688349	0.0278896	yes
EXTL2	3:42560282-42578056	IBR	CTRL	5.34514	3.31809	-0.687873	0.00200123	yes
KCNE4	2:111987823-111991013	IBR	CTRL	12.5772	7.81124	-0.687186	0.00049121	yes
HSPA6	3:8027759-8029969	IBR	CTRL	4.29432	2.66788	-0.686738	0.0154443	yes
ST3GAL4	29:30073041-30112567	IBR	CTRL	38.3747	23.854	-0.685927	0.00049121	yes
2003-03-01	7:28238849-28395381	IBR	CTRL	4.67597	2.90711	-0.685678	0.0150481	yes
C7H19orf66	7:15876345-15880689	IBR	CTRL	78.2776	48.6687	-0.685605	0.00049121	yes
HM13	13:61644663-61683597	IBR	CTRL	125.389	77.9843	-0.685151	0.00049121	yes
ID1	13:61726124-61727284	IBR	CTRL	20.2243	12.5815	-0.684789	0.00200123	yes
MYOF	26:14667437-14848281	IBR	CTRL	10.0527	6.2552	-0.684461	0.00049121	yes
RAMP3	4:77171036-77193849	IBR	CTRL	9.29402	5.78463	-0.684077	0.00748015	yes
DLL4	10:36577284-36586360	IBR	CTRL	4.88405	3.04299	-0.68259	0.00233657	yes
UNC93A	9:103537373-103566013	IBR	CTRL	2.87048	1.78865	-0.682426	0.0377491	yes
TMEM184B	5:110486530-110536722	IBR	CTRL	17.3921	10.8443	-0.681493	0.00049121	yes
CD300A	19:57604424-57621461	IBR	CTRL	10.3648	6.46783	-0.680344	0.00937744	yes
HSD3B7	25:27375628-27379105	IBR	CTRL	13.5405	8.45356	-0.679648	0.000898899	yes
WFS1	6:104672732-104696495	IBR	CTRL	5.47437	3.41789	-0.679586	0.002657	yes
HIGD2A	7:39207844-39208829	IBR	CTRL	69.0755	43.1543	-0.678668	0.000898899	yes
LSR	18:46155525-46163317	IBR	CTRL	10.7237	6.70079	-0.678405	0.00795866	yes
RANGRF	19:28519718-28524591	IBR	CTRL	30.5999	19.1342	-0.677376	0.00388436	yes
RAB34	19:20698088-20702173	IBR	CTRL	8.7184	5.45479	-0.676542	0.00653338	yes
FNDC3B	1:95888013-96173201	IBR	CTRL	12.7909	8.00944	-0.675342	0.00049121	yes
NDUFB7	7:12325361-12329752	IBR	CTRL	164.446	102.989	-0.675119	0.00049121	yes
DHRS11	19:13237730-13247629	IBR	CTRL	31.3441	19.6428	-0.674193	0.00049121	yes
HYOU1	15:30159426-30171029	IBR	CTRL	42.8987	26.8842	-0.674176	0.00049121	yes
FES	21:22192639-22204117	IBR	CTRL	28.5166	17.8738	-0.673958	0.00049121	yes
MRPL27	19:36934822-36939653	IBR	CTRL	152.263	95.467	-0.67349	0.00049121	yes
ARFIP2	15:47186493-47191611	IBR	CTRL	32.3983	20.3202	-0.673006	0.00049121	yes
NAGLU	19:43258821-43265802	IBR	CTRL	14.2761	8.95522	-0.672802	0.00049121	yes
SSSCA1	29:44418399-44419680	IBR	CTRL	47.6563	29.9245	-0.67134	0.00128172	yes
TRIB1	14:16353387-16361545	IBR	CTRL	30.403	19.0916	-0.671274	0.00049121	yes
TNFSF12	19:27893174-27901018	IBR	CTRL	17.2983	10.8643	-0.671035	0.00233657	yes
LOC100848821	18:13341369-13370493	IBR	CTRL	24.9986	15.7046	-0.670654	0.0183593	yes
LY9	3:8836989-8864398	IBR	CTRL	74.8391	47.0203	-0.670509	0.00049121	yes
ANXA4	11:68070486-68144492	IBR	CTRL	35.1857	22.1165	-0.669865	0.00049121	yes
C12H13orf15	12:11625777-11641054	IBR	CTRL	32.3922	20.3628	-0.669711	0.000898899	yes
LOC100138613	1:136636385-136676833	IBR	CTRL	58.5788	36.8344	-0.669327	0.00049121	yes
LOC100298822	23:28425331-28450252	IBR	CTRL	548.812	345.172	-0.668994	0.00128172	yes
FAM171A1	13:30067760-30123390	IBR	CTRL	3.84976	2.42156	-0.668831	0.00577107	yes
NCLN	7:21870308-21882869	IBR	CTRL	54.0673	34.0144	-0.668609	0.00049121	yes
CORO1B	29:45974630-45980142	IBR	CTRL	107.822	67.835	-0.668545	0.00049121	yes
MYOC	16:39957132-39971282	IBR	CTRL	7.38512	4.64658	-0.668452	0.00417133	yes
LOXL1	21:35058002-35081938	IBR	CTRL	3.40216	2.14103	-0.66815	0.0377491	yes
CTSZ	13:57889706-57899206	IBR	CTRL	459.266	289.071	-0.667907	0.00049121	yes
CLNK	6:110394383-110603524	IBR	CTRL	4.36557	2.74834	-0.667612	0.0196647	yes
BATF3	16:72740450-72753761	IBR	CTRL	88.0335	55.4313	-0.667351	0.00049121	yes
EMP3	18:55482511-55486850	IBR	CTRL	93.1797	58.7046	-0.666543	0.00049121	yes
GFER	25:1540862-1543188	IBR	CTRL	29.3749	18.5148	-0.66591	0.000898899	yes
ANGPTL6	7:15880797-15884598	IBR	CTRL	3.47002	2.18849	-0.66501	0.0494542	yes
LOC100337484	12:87678739-87694938	IBR	CTRL	15.9597	10.0731	-0.663928	0.00049121	yes
TMEM120A	25:34726227-34731680	IBR	CTRL	40.1583	25.3469	-0.66389	0.00049121	yes
CLEC4A	5:102076230-102089108	IBR	CTRL	6.62963	4.1852	-0.663631	0.0082008	yes
AEBP1	4:77881912-77891706	IBR	CTRL	25.3037	15.9778	-0.663282	0.00049121	yes
PCBD1	28:27226794-27231724	IBR	CTRL	24.6454	15.5643	-0.663079	0.00233657	yes
CRIP3	23:16865820-16875110	IBR	CTRL	28.692	18.1247	-0.662693	0.002657	yes
SIRT3	11:107167125-107189763	IBR	CTRL	13.0621	8.25151	-0.662652	0.002657	yes
FRMD4A	13:28631454-28961637	IBR	CTRL	6.59438	4.16768	-0.661993	0.00049121	yes
STX10	7:13548240-13551708	IBR	CTRL	47.8028	30.2238	-0.661408	0.00049121	yes
FLVCR2	10:87160746-87200982	IBR	CTRL	5.27076	3.33708	-0.659426	0.0107057	yes
GLT25D1	7:5471572-5493984	IBR	CTRL	43.9645	27.842	-0.659076	0.00049121	yes
ALDH3B1	29:46188320-46203015	IBR	CTRL	5.59769	3.54647	-0.658449	0.00937744	yes
LOC614091	23:28376890-28412518	IBR	CTRL	521.705	330.646	-0.657944	0.002657	yes
KDELR2	25:38870955-38887003	IBR	CTRL	94.9882	60.2104	-0.657736	0.00049121	yes
GRN	19:44775156-44782140	IBR	CTRL	369.241	234.254	-0.656487	0.00128172	yes
TMEM88	19:28156791-28157771	IBR	CTRL	8.00621	5.0797	-0.656377	0.0399789	yes
MRPS11	21:19867699-19898711	IBR	CTRL	42.6235	27.0459	-0.656238	0.00049121	yes
LOC789732	19:57459451-57477779	IBR	CTRL	5.34195	3.39034	-0.655936	0.0474737	yes
CD34	16:77367521-77390475	IBR	CTRL	16.6363	10.5608	-0.655612	0.00049121	yes
TP53I13	19:21385385-21389755	IBR	CTRL	14.2341	9.03713	-0.655409	0.00049121	yes
LOC514211	13:67749212-67833278	IBR	CTRL	1.61823	1.02755	-0.655215	0.0248023	yes
TMEM147	18:46394494-46396382	IBR	CTRL	169.529	107.694	-0.654598	0.00049121	yes
MRPL17	15:47004018-47005490	IBR	CTRL	101.966	64.8618	-0.652646	0.00049121	yes
PSPH	25:27955046-27977149	IBR	CTRL	25.8686	16.458	-0.652412	0.00049121	yes
GMDS	23:51115435-51453571	IBR	CTRL	90.9264	57.9004	-0.651126	0.00049121	yes
FGR	2:126273221-126291825	IBR	CTRL	46.4525	29.6002	-0.650149	0.00049121	yes
SFXN3	26:21731745-21738757	IBR	CTRL	6.00122	3.82514	-0.649744	0.00726675	yes
TMEM159	25:19185675-19201991	IBR	CTRL	11.8971	7.58345	-0.649679	0.00358463	yes
TMEM100	19:6236877-6242782	IBR	CTRL	4.42034	2.81867	-0.649143	0.0392814	yes
HLA-DMA	23:7204349-7207401	IBR	CTRL	306.081	195.19	-0.649036	0.00049121	yes
LOC516579	13:80163430-80263638	IBR	CTRL	7.29799	4.65437	-0.648914	0.00049121	yes
LOC100849061	13:43153859-43156513	IBR	CTRL	22.7952	14.5387	-0.648837	0.0280525	yes
CLEC3B	22:54791196-54807471	IBR	CTRL	57.7703	36.8486	-0.64872	0.00049121	yes
CCNE1	18:40565285-40575333	IBR	CTRL	18.9911	12.1179	-0.648188	0.00164765	yes
IFT27	5:75509445-75532844	IBR	CTRL	8.19797	5.2316	-0.648016	0.0309864	yes
LOC100300263	5:120924121-120932984	IBR	CTRL	72.4193	46.2299	-0.647549	0.0234669	yes
HTRA1	26:42659746-42717176	IBR	CTRL	32.009	20.4374	-0.647262	0.00049121	yes
RBKS	11:71827004-71921665	IBR	CTRL	7.49271	4.78425	-0.647195	0.0246343	yes
BOLA	23:28502520-28506312	IBR	CTRL	150.743	96.3035	-0.646427	0.00049121	yes
GCHFR	10:36425457-36429223	IBR	CTRL	38.0935	24.3393	-0.646255	0.002657	yes
FOSB	18:53501994-53508418	IBR	CTRL	1.92793	1.23225	-0.64576	0.0392814	yes
MFSD7	6:108855230-108863733	IBR	CTRL	26.9512	17.2297	-0.64545	0.00049121	yes
DCTPP1	25:26851886-26855546	IBR	CTRL	36.064	23.0728	-0.644367	0.0029736	yes
SP110	2:119055327-119059888	IBR	CTRL	14.942	9.56579	-0.643418	0.00328384	yes
C1S	5:103768064-103779250	IBR	CTRL	121.537	77.8092	-0.643386	0.00049121	yes
CERS4	7:18128318-18163612	IBR	CTRL	26.8758	17.2062	-0.643382	0.00049121	yes
C15H11orf31	15:82373577-82375217	IBR	CTRL	264.077	169.162	-0.642551	0.00049121	yes
PLA1A	1:64945860-64976251	IBR	CTRL	4.27472	2.7384	-0.642495	0.0244876	yes
VMP1	19:10903732-11032405	IBR	CTRL	52.7657	33.8204	-0.641705	0.00049121	yes
GMPPA	2:108153425-108160405	IBR	CTRL	50.914	32.6387	-0.641479	0.00049121	yes
PRAF2	X:92231881-92234517	IBR	CTRL	55.0065	35.2673	-0.641271	0.00049121	yes
MPEG1	15:83667090-83671187	IBR	CTRL	127.311	81.6566	-0.640719	0.00049121	yes
MS4A8B	29:37638816-37654923	IBR	CTRL	49.9313	32.039	-0.640117	0.00049121	yes
OSTC	6:17789595-17801277	IBR	CTRL	141.648	90.8941	-0.640057	0.00049121	yes
CYB5D2	19:25323227-25329870	IBR	CTRL	19.6042	12.5852	-0.639433	0.00128172	yes
PARP9	1:67559263-67597019	IBR	CTRL	47.3604	30.4089	-0.639187	0.00164765	yes
SPR	11:11540744-11548873	IBR	CTRL	17.4238	11.1906	-0.63877	0.00164765	yes
FAM158A	10:20844405-20846745	IBR	CTRL	83.9154	53.9685	-0.636818	0.00049121	yes
LOC100299600	11:106223488-106224764	IBR	CTRL	32.7858	21.0923	-0.636359	0.00702183	yes
DAD1	10:22073357-22095132	IBR	CTRL	382.707	246.298	-0.635833	0.00049121	yes
GLIS2	25:3492817-3499186	IBR	CTRL	6.79564	4.37349	-0.635823	0.00388436	yes
NDUFS8	29:46205044-46208797	IBR	CTRL	145.582	93.7827	-0.634434	0.00049121	yes
IGSF8	3:9695128-9702147	IBR	CTRL	22.8396	14.7131	-0.634431	0.00049121	yes
ACE	19:48447904-48468072	IBR	CTRL	1.54648	0.996612	-0.633883	0.0383316	yes
SELS	21:5385097-5394275	IBR	CTRL	72.5153	46.7561	-0.633129	0.00049121	yes
TEX261	11:13438820-13443884	IBR	CTRL	41.8975	27.0146	-0.633124	0.000898899	yes
PDE1B	5:25633160-25658534	IBR	CTRL	3.92497	2.5308	-0.633089	0.028231	yes
NMI	2:44930494-44950486	IBR	CTRL	82.3899	53.1267	-0.633029	0.00049121	yes
PML	21:34981852-35025090	IBR	CTRL	59.6196	38.4469	-0.632918	0.00049121	yes
CALR	7:13731957-13735788	IBR	CTRL	579.068	373.734	-0.631723	0.00388436	yes
HSPE1	2:86449524-86451565	IBR	CTRL	636.184	410.621	-0.631636	0.00049121	yes
TMED1	7:16524134-16527426	IBR	CTRL	28.4144	18.3461	-0.63115	0.00049121	yes
DMPK	18:53759918-53769638	IBR	CTRL	2.56021	1.65386	-0.63043	0.0368107	yes
TST	5:75810520-75817101	IBR	CTRL	24.3857	15.7654	-0.629277	0.00200123	yes
SLC39A3	7:22177132-22183820	IBR	CTRL	16.3542	10.5763	-0.62883	0.00128172	yes
AIF1	23:27490998-27523803	IBR	CTRL	225.639	145.95	-0.628541	0.00358463	yes
ZNF628	18:62475321-62481823	IBR	CTRL	6.44218	4.16773	-0.628288	0.0082008	yes
NFIL3	8:87891325-87893185	IBR	CTRL	10.4488	6.76109	-0.628006	0.00577107	yes
RUSC1	3:15355680-15365637	IBR	CTRL	12.8655	8.32577	-0.627855	0.000898899	yes
SEC61B	8:64722965-64731270	IBR	CTRL	353.092	228.538	-0.627609	0.00049121	yes
C28H10orf54	28:27729163-28123449	IBR	CTRL	69.4612	44.9775	-0.627004	0.00446613	yes
ARSA	5:120152351-120155489	IBR	CTRL	31.573	20.4519	-0.626453	0.00049121	yes
CCDC124	7:5157902-5168539	IBR	CTRL	55.7773	36.1477	-0.625775	0.000898899	yes
TULP3	5:107343151-107373637	IBR	CTRL	3.91166	2.53514	-0.625718	0.0111547	yes
IQSEC1	22:59523118-59550837	IBR	CTRL	18.1473	11.7688	-0.624783	0.00049121	yes
VSTM1	18:62145369-62165477	IBR	CTRL	4.45428	2.88906	-0.62459	0.0420716	yes
SIRT6	7:21079143-21087378	IBR	CTRL	11.3929	7.39196	-0.624109	0.00577107	yes
BCAP31	X:39840525-39869302	IBR	CTRL	140.25	91.0172	-0.62379	0.00049121	yes
BMP1	8:69980324-70028294	IBR	CTRL	5.29465	3.43619	-0.623727	0.00473878	yes
TNFSF13B	12:87654129-87672009	IBR	CTRL	11.289	7.32873	-0.623282	0.0419486	yes
NHP2	7:40601548-40605473	IBR	CTRL	91.229	59.246	-0.622775	0.00049121	yes
RRAS	18:56497091-56501119	IBR	CTRL	38.7848	25.191	-0.622581	0.002657	yes
SHISA4	16:49618804-49621018	IBR	CTRL	17.0945	11.1068	-0.62209	0.0128599	yes
PLBD2	17:63313640-63335972	IBR	CTRL	52.641	34.2067	-0.621909	0.00049121	yes
CRELD1	22:16865096-16873278	IBR	CTRL	17.9368	11.6624	-0.621053	0.000898899	yes
TMEM179B	29:41783391-41795450	IBR	CTRL	41.0518	26.7112	-0.620003	0.0324796	yes
PICK1	5:110346679-110363542	IBR	CTRL	9.60551	6.25135	-0.619695	0.0107057	yes
HINT2	8:60390944-60393499	IBR	CTRL	64.487	41.9717	-0.61959	0.00233657	yes
MAPK3	25:26437043-26444129	IBR	CTRL	35.6059	23.1761	-0.619478	0.00049121	yes
RWDD2A	9:23384928-23388199	IBR	CTRL	4.81089	3.13195	-0.619245	0.0462238	yes
FAM129B	11:98231337-98283781	IBR	CTRL	5.44552	3.54575	-0.61898	0.00526538	yes
ACSS1	13:42963396-43076852	IBR	CTRL	84.0195	54.7167	-0.618743	0.0105058	yes
PDIA5	1:68012077-68101852	IBR	CTRL	33.8058	22.0195	-0.618488	0.00049121	yes
TUBG1	19:43316470-43321167	IBR	CTRL	27.8489	18.1406	-0.618397	0.00049121	yes
NFATC4	10:20632350-20642260	IBR	CTRL	2.69931	1.75866	-0.618112	0.0211998	yes
COL15A1	8:64437275-64540739	IBR	CTRL	11.1412	7.26117	-0.617625	0.00049121	yes
PGM3	9:23358370-23384788	IBR	CTRL	12.1373	7.91164	-0.617403	0.00233657	yes
LSM10	3:110065582-110068039	IBR	CTRL	20.7048	13.4966	-0.617366	0.00653338	yes
RHBDD3	17:70684129-70686666	IBR	CTRL	25.5105	16.6461	-0.615907	0.002657	yes
DECR1	14:76022897-76066405	IBR	CTRL	10.9737	7.16263	-0.615482	0.00577107	yes
RPN2	13:66758822-66853781	IBR	CTRL	156.349	102.063	-0.615312	0.00049121	yes
PLEKHA4	18:55899134-55922868	IBR	CTRL	4.85221	3.16815	-0.615002	0.0109312	yes
TMEM219	25:26549203-26566103	IBR	CTRL	70.1469	45.8042	-0.614899	0.00049121	yes
MRPL24	3:14141432-14146444	IBR	CTRL	53.2719	34.789	-0.614743	0.000898899	yes
UPK3B	25:35018573-35023605	IBR	CTRL	17.2498	11.2656	-0.614654	0.00164765	yes
C21H15orf63	21:55974569-55975825	IBR	CTRL	253.366	165.471	-0.614649	0.00049121	yes
ETHE1	18:52048410-52065702	IBR	CTRL	37.0866	24.2216	-0.614609	0.00233657	yes
LMF2	5:120016648-120020622	IBR	CTRL	33.6531	21.9847	-0.614238	0.00049121	yes
LITAF	25:10288887-10325019	IBR	CTRL	40.0322	26.161	-0.613741	0.00049121	yes
TOM1	5:73905662-73946203	IBR	CTRL	17.5946	11.4992	-0.613592	0.00049121	yes
TEAD3	23:9398809-9421655	IBR	CTRL	3.30214	2.15875	-0.613205	0.0285623	yes
C15H11orf96	15:74915917-74917297	IBR	CTRL	39.2225	25.656	-0.612383	0.00164765	yes
SEC13	22:54958545-54993723	IBR	CTRL	97.1246	63.5507	-0.611928	0.00049121	yes
LOC535121	5:113466321-113470517	IBR	CTRL	11.0445	7.22725	-0.611809	0.0111547	yes
EMCN	6:25578633-25700218	IBR	CTRL	10.9673	7.17721	-0.611718	0.00985054	yes
CACNA1S	16:81471373-81527896	IBR	CTRL	3.34026	2.18698	-0.611018	0.00678133	yes
IER3	23:28088455-28089723	IBR	CTRL	50.3248	32.9831	-0.609545	0.00049121	yes
CARS	29:49202353-49254992	IBR	CTRL	29.5658	19.3803	-0.609338	0.00049121	yes
RAD51D	19:15297465-15309155	IBR	CTRL	19.057	12.4934	-0.609154	0.00128172	yes
POLR2L	29:50689637-50694425	IBR	CTRL	467.665	306.656	-0.608851	0.00049121	yes
HTATIP2	29:24810563-24824722	IBR	CTRL	20.8413	13.6662	-0.608827	0.00164765	yes
SSR4	X:39925627-39929382	IBR	CTRL	1157.15	758.781	-0.608827	0.00049121	yes
MRPS18A	23:17151842-17168154	IBR	CTRL	58.1469	38.1501	-0.608016	0.00049121	yes
SULT1A1	25:26381341-26383747	IBR	CTRL	82.5589	54.1881	-0.60745	0.000898899	yes
SIGMAR1	8:77345881-77348597	IBR	CTRL	33.497	21.9989	-0.606598	0.00128172	yes
TLR7	X:141044354-141047531	IBR	CTRL	13.8401	9.09363	-0.605922	0.00049121	yes
TOMM40	18:53021417-53032803	IBR	CTRL	58.5426	38.4671	-0.605859	0.00049121	yes
BOLA2B	25:26385987-26392235	IBR	CTRL	69.622	45.7594	-0.605476	0.00233657	yes
NBL1	2:133610638-133641645	IBR	CTRL	13.6377	8.96905	-0.604571	0.00678133	yes
SHMT2	5:56537020-56544574	IBR	CTRL	93.7008	61.6635	-0.603646	0.00049121	yes
C3H1orf50	3:104057487-104064858	IBR	CTRL	48.333	31.8079	-0.603624	0.00128172	yes
MRPL36	20:70992151-71017662	IBR	CTRL	50.8364	33.4674	-0.603104	0.000898899	yes
NCF4	5:75641216-75659772	IBR	CTRL	39.2829	25.8618	-0.603077	0.000898899	yes
LOC782145	26:49697046-49723673	IBR	CTRL	23.6062	15.5419	-0.603002	0.00358463	yes
LOC100848323	13:61766804-61817383	IBR	CTRL	32.7202	21.5611	-0.601754	0.0144836	yes
MRPL54	7:21435491-21438615	IBR	CTRL	37.5161	24.7354	-0.600933	0.00049121	yes
METTL1	5:56019429-56023035	IBR	CTRL	23.6476	15.5922	-0.600866	0.002657	yes
RPUSD4	29:29924201-29933571	IBR	CTRL	13.57	8.95585	-0.599515	0.00653338	yes
YIF1B	18:48338399-48347627	IBR	CTRL	53.8429	35.5408	-0.599281	0.000898899	yes
F3	3:49110155-49121034	IBR	CTRL	3.91964	2.58774	-0.599026	0.0346046	yes
CCDC80	1:57819989-57855630	IBR	CTRL	10.5011	6.93646	-0.598269	0.00049121	yes
TMBIM1	2:107020656-107093550	IBR	CTRL	33.8636	22.3795	-0.597562	0.0294107	yes
MRPL47	1:88111911-88129279	IBR	CTRL	58.5454	38.6929	-0.597488	0.000898899	yes
GSS	13:64842137-64867355	IBR	CTRL	9.9767	6.59392	-0.597426	0.00653338	yes
LOC506989	15:46902642-46904086	IBR	CTRL	33.5471	22.1772	-0.59711	0.00526538	yes
TNFRSF1A	5:104402770-104415588	IBR	CTRL	50.9913	33.7341	-0.596042	0.00049121	yes
S100A16	3:16830510-16837422	IBR	CTRL	26.1005	17.2707	-0.595748	0.00388436	yes
PPT2	23:27028164-27035589	IBR	CTRL	24.671	16.3295	-0.595335	0.00200123	yes
LZTS2	26:21703369-21710510	IBR	CTRL	18.01	11.9255	-0.594757	0.000898899	yes
RPUSD1	25:665057-668257	IBR	CTRL	5.65257	3.74427	-0.594225	0.0305242	yes
OCIAD2	6:69175240-69187080	IBR	CTRL	17.8018	11.795	-0.593845	0.00388436	yes
SLAMF9	3:8879269-8892721	IBR	CTRL	30.5135	20.2184	-0.593781	0.00164765	yes
FCGRT	18:56415699-56421855	IBR	CTRL	207.316	137.462	-0.592803	0.00049121	yes
YIF1A	29:44984660-44988709	IBR	CTRL	72.1972	47.8728	-0.592738	0.00128172	yes
GBP7	3:54031911-54057530	IBR	CTRL	31.6187	20.9695	-0.592485	0.00049121	yes
SCARF1	19:23309062-23319778	IBR	CTRL	14.8003	9.81612	-0.592405	0.000898899	yes
FAM96B	18:34754939-34756799	IBR	CTRL	135.712	90.0356	-0.591983	0.00049121	yes
CD40	13:75563517-75574217	IBR	CTRL	125.814	83.4749	-0.591882	0.00049121	yes
VARS	23:27365213-27374071	IBR	CTRL	68.979	45.772	-0.591692	0.000898899	yes
SERP1	1:118537062-118539347	IBR	CTRL	298.029	197.778	-0.591567	0.00049121	yes
TXNDC11	25:10427705-10487821	IBR	CTRL	64.4943	42.8015	-0.591512	0.00049121	yes
TXN	8:101484820-101492586	IBR	CTRL	517.385	343.373	-0.591461	0.00049121	yes
GSDMD	14:2341281-2347798	IBR	CTRL	86.5231	57.4413	-0.590996	0.00049121	yes
MGC142702	5:57758047-57762460	IBR	CTRL	6.99468	4.64405	-0.590874	0.0102835	yes
OVCA2	19:23636130-23646342	IBR	CTRL	50.0109	33.2142	-0.590444	0.0154443	yes
TIMM17B	X:92088343-92092138	IBR	CTRL	116.383	77.304	-0.590263	0.00049121	yes
GADD45GIP1	7:13721213-13723685	IBR	CTRL	68.3317	45.3881	-0.590239	0.00164765	yes
C7H5orf32	7:53047809-53118493	IBR	CTRL	161.194	107.145	-0.589237	0.000898899	yes
NPEPL1	13:58207118-58222950	IBR	CTRL	26.9736	17.93	-0.589174	0.00233657	yes
SREBF1	19:35234636-35250672	IBR	CTRL	37.4241	24.8815	-0.588891	0.00049121	yes
CHST12	25:41372193-41390545	IBR	CTRL	19.8079	13.1696	-0.588866	0.00164765	yes
AURKAIP1	16:52398514-52402984	IBR	CTRL	76.271	50.7117	-0.588817	0.00164765	yes
SLC7A5	18:13341369-13370493	IBR	CTRL	13.6563	9.0814	-0.588577	0.00626471	yes
NDUFA11	7:19698986-19704036	IBR	CTRL	180.982	120.376	-0.588299	0.00049121	yes
MED28	6:38603033-38608841	IBR	CTRL	52.5574	34.9878	-0.587039	0.00128172	yes
POLR2F	5:110249248-110257521	IBR	CTRL	117.586	78.3095	-0.586455	0.00049121	yes
EDEM2	13:64999240-65028233	IBR	CTRL	20.7957	13.8562	-0.585755	0.000898899	yes
NDUFAF3	22:51540978-51542102	IBR	CTRL	119.997	79.9679	-0.585509	0.00049121	yes
SSR2	3:14808604-14815178	IBR	CTRL	558.753	372.377	-0.585448	0.000898899	yes
TMEM214	11:72582293-72590668	IBR	CTRL	77.0156	51.3675	-0.584295	0.00049121	yes
MRPL33	11:71923197-71931587	IBR	CTRL	91.9898	61.359	-0.584201	0.00388436	yes
SLC22A3	9:97917318-98015994	IBR	CTRL	4.02054	2.68303	-0.583527	0.0160448	yes
WLS	3:77396242-77511241	IBR	CTRL	6.8914	4.59957	-0.5833	0.0124551	yes
COQ7	25:17011664-17025337	IBR	CTRL	24.4047	16.2896	-0.583211	0.0100664	yes
ITM2C	2:119476495-119490381	IBR	CTRL	173.753	116.004	-0.582865	0.00049121	yes
MESDC2	21:27322046-27330423	IBR	CTRL	66.6089	44.4851	-0.582393	0.00049121	yes
GPX7	3:94323975-94331673	IBR	CTRL	19.4607	13.0016	-0.581871	0.0082008	yes
GYLTL1B	15:76826957-76832382	IBR	CTRL	12.3079	8.22506	-0.581485	0.00200123	yes
FOLR2	15:52602818-52605539	IBR	CTRL	70.5742	47.1774	-0.581044	0.00049121	yes
BCAM	18:52965137-52976446	IBR	CTRL	40.6747	27.1908	-0.581012	0.000898899	yes
SLC25A26	22:35183569-35329921	IBR	CTRL	30.0361	20.0879	-0.580374	0.00233657	yes
SUMF2	25:27995065-28014212	IBR	CTRL	8.9986	6.0192	-0.580128	0.0321892	yes
DOLK	11:99460800-99462903	IBR	CTRL	7.62718	5.10289	-0.579833	0.0152365	yes
SLC16A11	19:27459400-27461984	IBR	CTRL	9.54721	6.38779	-0.579762	0.0251362	yes
ASIP	13:64213311-64239964	IBR	CTRL	124.916	83.5942	-0.579485	0.00128172	yes
CASP1	15:3457479-3472730	IBR	CTRL	14.6823	9.82599	-0.579406	0.00774153	yes
CAV1	4:52173109-52208687	IBR	CTRL	10.9836	7.35469	-0.57862	0.00388436	yes
ROMO1	13:65563082-65564614	IBR	CTRL	278.776	186.692	-0.57845	0.000898899	yes
MMACHC	3:101167826-101172831	IBR	CTRL	7.99418	5.35538	-0.577961	0.0255939	yes
MRPS24	22:190317-212803	IBR	CTRL	64.5502	43.2453	-0.577879	0.00128172	yes
TMSB10	11:49933203-49934214	IBR	CTRL	9086.18	6087.68	-0.577782	0.0410973	yes
TTYH2	19:57793546-57829254	IBR	CTRL	8.36114	5.60217	-0.577715	0.00446613	yes
FARSA	7:13741742-13751840	IBR	CTRL	59.4966	39.8742	-0.577351	0.00049121	yes
YIPF2	7:16544982-16593282	IBR	CTRL	48.806	32.7179	-0.576976	0.0264057	yes
CD320	7:18183236-18187953	IBR	CTRL	31.5818	21.1779	-0.576533	0.00358463	yes
BAG3	26:40118555-40141993	IBR	CTRL	12.0997	8.11475	-0.576354	0.00417133	yes
MAVS	13:51797273-51809475	IBR	CTRL	19.2505	12.9107	-0.576336	0.000898899	yes
TMEM93	19:24977283-24978134	IBR	CTRL	70.7109	47.4254	-0.576273	0.00417133	yes
C19H17orf89	19:52088410-52090782	IBR	CTRL	53.7842	36.0781	-0.576061	0.00388436	yes
CEBPA	18:43928609-43929840	IBR	CTRL	10.3018	6.91099	-0.57593	0.0377491	yes
GJA1	9:30127780-30140793	IBR	CTRL	14.4941	9.72463	-0.575755	0.00049121	yes
CUTA	23:7534223-7535527	IBR	CTRL	84.1987	56.5063	-0.575387	0.00049121	yes
TRIM47	19:56373298-56377735	IBR	CTRL	10.9756	7.36771	-0.575013	0.00748015	yes
LOC100847376	2:122719802-122723091	IBR	CTRL	17.2481	11.5784	-0.575006	0.0138748	yes
TMEM51	16:53534180-53538875	IBR	CTRL	13.1001	8.79772	-0.574372	0.00918563	yes
LSM7	7:22515550-22537819	IBR	CTRL	224.973	151.096	-0.57428	0.00473878	yes
MTFP1	17:71575828-71579431	IBR	CTRL	75.1733	50.4886	-0.574264	0.00049121	yes
CCDC102A	18:25580586-25602166	IBR	CTRL	24.2827	16.3173	-0.57353	0.00128172	yes
NOTCH4	23:26973190-26999202	IBR	CTRL	2.86122	1.92286	-0.573374	0.00962068	yes
TSTA3	14:2288554-2293395	IBR	CTRL	68.2879	45.8979	-0.5732	0.00049121	yes
ZMIZ2	4:77431853-77441756	IBR	CTRL	96.4216	64.8238	-0.572834	0.00049121	yes
RRP9	22:49544957-49552848	IBR	CTRL	22.1274	14.8809	-0.572371	0.00446613	yes
PLIN3	7:20503791-20524337	IBR	CTRL	8.73053	5.87317	-0.571931	0.0148582	yes
PRDM1	9:44355219-44377512	IBR	CTRL	16.408	11.0457	-0.570911	0.00049121	yes
SSU72	16:52310954-52352541	IBR	CTRL	148.102	99.7187	-0.570658	0.00726675	yes
ABCA3	25:1796659-1828217	IBR	CTRL	15.8115	10.6463	-0.570622	0.00049121	yes
DEM1	3:106234351-106246150	IBR	CTRL	4.56806	3.07799	-0.569596	0.0314965	yes
BCO2	15:22838239-22905945	IBR	CTRL	3.94585	2.65966	-0.569095	0.0355477	yes
PMM1	5:113174947-113185273	IBR	CTRL	12.7314	8.58266	-0.568894	0.0146415	yes
SNRNP25	25:113119-115275	IBR	CTRL	84.1481	56.7431	-0.568485	0.00049121	yes
NAAA	6:92508026-92544085	IBR	CTRL	100.871	68.0571	-0.567698	0.00049121	yes
PDF	18:36598367-36600273	IBR	CTRL	21.2382	14.3294	-0.567685	0.0113762	yes
LOC100847914	17:53177847-53273732	IBR	CTRL	78.093	52.6965	-0.567485	0.0170273	yes
PAM16	25:3499874-3505894	IBR	CTRL	71.2846	48.1567	-0.565854	0.0136752	yes
EDEM3	16:67206282-67278874	IBR	CTRL	22.9387	15.5014	-0.565382	0.00049121	yes
FAM176B	3:110118544-110120286	IBR	CTRL	17.1841	11.6149	-0.565095	0.0244876	yes
LOC781022	X:62476364-62551845	IBR	CTRL	463.176	313.352	-0.563777	0.00604422	yes
STT3A	29:29374420-29395600	IBR	CTRL	100.79	68.1942	-0.563633	0.00049121	yes
MAP3K6	2:126506014-126518906	IBR	CTRL	2.72656	1.84525	-0.563267	0.0291009	yes
PSMB9	23:7127078-7133609	IBR	CTRL	527.458	357	-0.563133	0.00049121	yes
CTSC	29:7433481-7473316	IBR	CTRL	240.712	162.938	-0.562978	0.00128172	yes
PPIC	7:32114444-32128247	IBR	CTRL	13.0321	8.82413	-0.562548	0.0126607	yes
UBXN8	27:26008822-26026235	IBR	CTRL	12.2306	8.28311	-0.562246	0.0168398	yes
CD68	19:27921926-27923983	IBR	CTRL	175.034	118.555	-0.562082	0.00049121	yes
PM20D1	16:3438788-3463795	IBR	CTRL	7.25338	4.91394	-0.561774	0.0173815	yes
AKR1C4	13:43947632-43957441	IBR	CTRL	8.27739	5.60837	-0.561594	0.0308674	yes
VWF	5:104603431-104727430	IBR	CTRL	10.3613	7.02248	-0.561146	0.00164765	yes
ZNF74	17:74559800-74564762	IBR	CTRL	43.1115	29.2198	-0.561126	0.000898899	yes
PLP2	X:92294751-92297791	IBR	CTRL	86.789	58.8509	-0.560449	0.00049121	yes
PARP12	4:104310324-104356479	IBR	CTRL	84.8456	57.5351	-0.560397	0.000898899	yes
UQCRB	14:70329413-70334127	IBR	CTRL	272.347	184.767	-0.559739	0.00049121	yes
DEXI	25:9666053-9680637	IBR	CTRL	24.4543	16.5915	-0.559647	0.00748015	yes
LAG3	5:104029080-104035920	IBR	CTRL	20.3578	13.818	-0.559031	0.00748015	yes
TARBP2	5:26681521-26686845	IBR	CTRL	46.2667	31.4049	-0.558985	0.00128172	yes
PIM3	5:120968869-120973250	IBR	CTRL	74.6204	50.6738	-0.558331	0.00049121	yes
CDH5	18:34260149-34275150	IBR	CTRL	11.9065	8.08572	-0.558296	0.00702183	yes
PCK2	10:20870275-20878563	IBR	CTRL	19.9463	13.547	-0.558147	0.00200123	yes
MRTO4	2:133992722-133998200	IBR	CTRL	78.1039	53.0521	-0.557983	0.00049121	yes
NDST1	7:63816087-63900637	IBR	CTRL	13.9149	9.45748	-0.557106	0.000898899	yes
MAFB	13:70066183-70069566	IBR	CTRL	37.862	25.7465	-0.556374	0.000898899	yes
PPPDE2	5:113205161-113227847	IBR	CTRL	27.1792	18.4885	-0.555875	0.00049121	yes
RHBDF2	19:55893570-55903544	IBR	CTRL	47.4128	32.2533	-0.555828	0.00049121	yes
RABL3	1:65991829-66037879	IBR	CTRL	18.5774	12.6396	-0.555592	0.00328384	yes
LOC100849055	29:47554780-47556335	IBR	CTRL	15.2576	10.381	-0.555577	0.0105058	yes
RAB8A	7:7899035-7919167	IBR	CTRL	135.215	92.0211	-0.555222	0.00049121	yes
LPAR2	7:3624278-3627734	IBR	CTRL	10.332	7.03255	-0.554995	0.0138748	yes
MERTK	11:332457-474293	IBR	CTRL	8.67392	5.90479	-0.554798	0.00473878	yes
ZNF277	4:55994118-56128665	IBR	CTRL	23.7173	16.1511	-0.554312	0.002657	yes
WIBG	5:57703546-57724151	IBR	CTRL	31.4138	21.3952	-0.554112	0.00446613	yes
NME6	22:52126503-52133264	IBR	CTRL	18.5179	12.6158	-0.553684	0.0168398	yes
CCR1	22:53851968-53858017	IBR	CTRL	25.5556	17.4157	-0.55325	0.00128172	yes
FKBP14	4:66758678-66770727	IBR	CTRL	9.09655	6.20079	-0.552868	0.00626471	yes
ATPIF1	2:125727884-125730128	IBR	CTRL	357.879	244.024	-0.552445	0.00049121	yes
LYRM4	23:49282978-49374342	IBR	CTRL	46.3281	31.5934	-0.552266	0.00388436	yes
GPR172A	14:1763992-1766621	IBR	CTRL	49.5826	33.8168	-0.552093	0.00049121	yes
PLA2G2D1	2:133176654-133189041	IBR	CTRL	148.287	101.145	-0.551974	0.000898899	yes
C1QBP	19:26724672-26730101	IBR	CTRL	156.98	107.142	-0.551049	0.00049121	yes
ICA1	4:17177734-17341262	IBR	CTRL	5.993	4.09079	-0.550898	0.0360951	yes
LOC781663	23:27152088-27165021	IBR	CTRL	10.1433	6.92383	-0.550885	0.00164765	yes
ABCC10	23:16961897-16986900	IBR	CTRL	21.8525	14.9179	-0.550747	0.00128172	yes
NGLY1	27:39869050-39934374	IBR	CTRL	28.6889	19.5889	-0.550459	0.00049121	yes
LRSAM1	11:98196089-98229896	IBR	CTRL	7.10134	4.84894	-0.550421	0.0120336	yes
NXT1	13:42396586-42399398	IBR	CTRL	40.987	27.9928	-0.550111	0.00626471	yes
PROSC	27:32746962-32756494	IBR	CTRL	22.059	15.0679	-0.549885	0.00233657	yes
SDF4	16:52464840-52481611	IBR	CTRL	81.0912	55.4079	-0.549453	0.00328384	yes
TBRG4	4:77222923-77231979	IBR	CTRL	56.4735	38.5926	-0.549249	0.00049121	yes
CYTH4	5:76080299-76109479	IBR	CTRL	29.7882	20.3582	-0.549132	0.00388436	yes
DBNDD2	13:74458056-74462464	IBR	CTRL	25.2187	17.24	-0.54873	0.00653338	yes
SLC39A14	8:70186538-70237647	IBR	CTRL	12.4523	8.51345	-0.548599	0.000898899	yes
TSSC4	29:49836431-49840072	IBR	CTRL	33.8473	23.1427	-0.548487	0.002657	yes
ANXA3	6:95065255-95136949	IBR	CTRL	149.979	102.563	-0.548245	0.000898899	yes
PHLDB3	18:52001345-52046580	IBR	CTRL	9.18646	6.28262	-0.548142	0.0168398	yes
YARS	2:121680010-121712373	IBR	CTRL	54.9784	37.609	-0.547789	0.00049121	yes
DPAGT1	15:30204633-30209462	IBR	CTRL	29.5431	20.2126	-0.547567	0.00164765	yes
NPL	16:65330450-65369037	IBR	CTRL	12.9185	8.84075	-0.547193	0.0198419	yes
COL6A1	1:147404395-147423644	IBR	CTRL	34.4073	23.5567	-0.546579	0.000898899	yes
NOS3	4:114375966-114394483	IBR	CTRL	2.59035	1.77361	-0.546459	0.0412752	yes
CXCR3	X:84355315-84356415	IBR	CTRL	29.8275	20.4232	-0.54643	0.00604422	yes
NDUFA13	7:3721572-3729808	IBR	CTRL	269.067	184.326	-0.54571	0.00128172	yes
FXYD6	15:28926758-28963808	IBR	CTRL	48.5936	33.299	-0.545288	0.00128172	yes
ZNF771	25:26840151-26848527	IBR	CTRL	23.8978	16.3803	-0.544911	0.00795866	yes
GREM1	10:30038587-30039968	IBR	CTRL	11.6375	7.97874	-0.544547	0.0229781	yes
TDRD7	8:63071038-63173719	IBR	CTRL	15.8571	10.8719	-0.544533	0.00200123	yes
SPATS2L	2:89248278-89439610	IBR	CTRL	9.31667	6.38773	-0.544512	0.0120336	yes
ISOC2	18:62502066-62508467	IBR	CTRL	19.5708	13.4241	-0.543869	0.0190717	yes
EIF5A	19:27648381-27653258	IBR	CTRL	543.008	372.519	-0.543659	0.00328384	yes
PFDN6	23:7405844-7407104	IBR	CTRL	84.1323	57.7339	-0.543242	0.00164765	yes
RDBP	23:27219376-27225119	IBR	CTRL	55.1881	37.8765	-0.543053	0.000898899	yes
C7	20:33549484-33606517	IBR	CTRL	145.554	99.9127	-0.542813	0.00502175	yes
ETS2	1:152872774-152891965	IBR	CTRL	9.5451	6.55209	-0.542804	0.00678133	yes
ASB2	21:59126040-59160340	IBR	CTRL	4.22784	2.90215	-0.542798	0.0376349	yes
GAB2	29:17828867-17887917	IBR	CTRL	8.17453	5.61284	-0.542405	0.0206445	yes
COL16A1	2:122557457-122611965	IBR	CTRL	3.7643	2.58536	-0.542018	0.0144836	yes
EFEMP2	29:44650626-44657896	IBR	CTRL	11.4764	7.88229	-0.54198	0.0120336	yes
KPTN	18:54890326-54898858	IBR	CTRL	12.7969	8.78954	-0.54194	0.0158245	yes
DUS2L	18:35602602-35634597	IBR	CTRL	8.73459	6.00074	-0.541598	0.0208107	yes
ALG5	12:24719247-24745366	IBR	CTRL	32.9824	22.6638	-0.541307	0.00553253	yes
GSTO1	26:25060113-25074160	IBR	CTRL	50.3111	34.5764	-0.541088	0.00328384	yes
LNP1	1:44332359-44371248	IBR	CTRL	4.53591	3.11808	-0.540734	0.040393	yes
LOC507443	19:54537797-54543761	IBR	CTRL	9.508	6.53757	-0.540389	0.0303606	yes
GNG11	4:11074736-11079756	IBR	CTRL	23.5746	16.2122	-0.540156	0.0246343	yes
ATPAF2	19:35125879-35137519	IBR	CTRL	27.0062	18.5722	-0.540148	0.00626471	yes
PHB	19:37828779-37839397	IBR	CTRL	176.176	121.156	-0.540148	0.00049121	yes
TSTD1	3:8461942-8463399	IBR	CTRL	56.491	38.884	-0.538846	0.0437587	yes
FBXL15	26:22917658-22919707	IBR	CTRL	21.1173	14.5362	-0.538772	0.0107057	yes
BRI3	25:38281389-38287455	IBR	CTRL	173.757	119.611	-0.538721	0.00128172	yes
TXNDC12	3:94861222-94895914	IBR	CTRL	44.5832	30.6968	-0.538413	0.00553253	yes
ATP5I	6:108851269-108852806	IBR	CTRL	978.393	673.855	-0.537976	0.00049121	yes
BAX	18:55985201-55989210	IBR	CTRL	71.2928	49.1022	-0.53797	0.00748015	yes
FZD2	19:44954840-44956937	IBR	CTRL	8.49966	5.85692	-0.537262	0.0251362	yes
ECSCR	7:52346077-52354164	IBR	CTRL	27.2076	18.7518	-0.536977	0.00870332	yes
C7H19orf79	7:17698583-17701870	IBR	CTRL	43.1232	29.7212	-0.53697	0.0460989	yes
MRPL21	29:46913940-46923884	IBR	CTRL	55.9737	38.5831	-0.536778	0.00626471	yes
PIGQ	25:502770-511947	IBR	CTRL	20.697	14.2677	-0.536665	0.00049121	yes
CDK10	18:14610727-14617871	IBR	CTRL	21.1123	14.5565	-0.536416	0.00473878	yes
LOC514637	3:121063489-121065288	IBR	CTRL	18.37	12.6672	-0.536253	0.0309864	yes
GBA	3:15445101-15463930	IBR	CTRL	25.0548	17.2819	-0.535824	0.0029736	yes
MPST	5:75817921-75827378	IBR	CTRL	63.1583	43.5673	-0.535728	0.00164765	yes
MRPS26	13:52590813-52593105	IBR	CTRL	181.392	125.178	-0.535132	0.00049121	yes
CREG1	3:1196981-1208369	IBR	CTRL	63.7339	43.9869	-0.534986	0.00049121	yes
C8H9orf89	8:85913463-85928906	IBR	CTRL	36.9621	25.5182	-0.534517	0.00604422	yes
TMUB1	4:114455521-114457946	IBR	CTRL	38.3524	26.4784	-0.534502	0.00358463	yes
BSG	7:44816939-44823915	IBR	CTRL	180.576	124.711	-0.534019	0.00164765	yes
C29H11orf83	29:41698904-41699791	IBR	CTRL	59.9205	41.4136	-0.532944	0.00626471	yes
GLB1	22:7413787-7517596	IBR	CTRL	24.6993	17.0711	-0.532911	0.00164765	yes
LOC100848273	7:7885876-7896884	IBR	CTRL	70.173	48.5116	-0.532587	0.00049121	yes
NDUFS7	7:45427303-45433438	IBR	CTRL	121.125	83.7748	-0.531908	0.00128172	yes
AK2	2:121486306-121509905	IBR	CTRL	129.704	89.7105	-0.531873	0.00128172	yes
C21H15orf39	21:33933715-33939819	IBR	CTRL	13.6961	9.47324	-0.531839	0.00233657	yes
ECSIT	7:17085481-17097271	IBR	CTRL	33.547	23.2071	-0.531621	0.00473878	yes
TUBB2A	23:50354842-50357632	IBR	CTRL	8.80971	6.09436	-0.531619	0.0419486	yes
DKK3	15:41241521-41291992	IBR	CTRL	5.63135	3.89827	-0.530646	0.0269238	yes
HRSP12	14:68412748-68420942	IBR	CTRL	92.0396	63.7217	-0.530471	0.00200123	yes
RPP38	13:29959799-29965683	IBR	CTRL	9.70288	6.71865	-0.530242	0.0380561	yes
SRP14	10:35805062-35808329	IBR	CTRL	179.667	124.424	-0.530064	0.00049121	yes
ATP6AP1	X:40402700-40410481	IBR	CTRL	77.0607	53.3779	-0.529753	0.000898899	yes
MRPL16	15:84312813-84380430	IBR	CTRL	90.6409	62.7894	-0.52964	0.00388436	yes
KCNK1	28:6492388-6559858	IBR	CTRL	11.7526	8.14186	-0.529553	0.0213766	yes
ALDOC	19:20588069-20591570	IBR	CTRL	41.0756	28.4562	-0.529537	0.00358463	yes
BYSL	23:15696924-15706220	IBR	CTRL	17.4272	12.0732	-0.529533	0.00702183	yes
BTG3	1:18909511-18928469	IBR	CTRL	26.476	18.343	-0.529451	0.00473878	yes
REXO4	11:104359089-104368217	IBR	CTRL	20.2246	14.0124	-0.5294	0.00164765	yes
SCARF2	17:74523148-74535584	IBR	CTRL	4.72107	3.2711	-0.529339	0.0327679	yes
TRIM38	23:31693731-31708621	IBR	CTRL	41.364	28.6619	-0.529239	0.0029736	yes
ASNS	4:15035752-15183208	IBR	CTRL	17.0475	11.8135	-0.529121	0.00626471	yes
PALM	7:44923935-44940803	IBR	CTRL	17.9626	12.4493	-0.528932	0.00417133	yes
UBE2T	16:71019536-71024141	IBR	CTRL	26.2186	18.1752	-0.52862	0.0144836	yes
POR	25:34700879-34726074	IBR	CTRL	35.7948	24.8226	-0.528095	0.000898899	yes
ST7	4:51479796-51748629	IBR	CTRL	5.4453	3.77637	-0.528012	0.0422156	yes
PEX11G	7:17569053-17579485	IBR	CTRL	17.8295	12.3722	-0.527172	0.0236186	yes
SIT1	8:60238487-60240044	IBR	CTRL	252.932	175.528	-0.527046	0.00049121	yes
CHRNA2	8:75871042-75888789	IBR	CTRL	20.077	13.9355	-0.526784	0.0272245	yes
GRWD1	18:55573213-55579279	IBR	CTRL	28.2833	19.6319	-0.526746	0.002657	yes
PLA2G2D4	2:133149386-133157295	IBR	CTRL	93.0161	64.5713	-0.526587	0.000898899	yes
CCDC167	23:11358156-11373691	IBR	CTRL	135.303	93.9382	-0.526406	0.00388436	yes
UQCR10	17:71038497-71040694	IBR	CTRL	292.988	203.424	-0.526355	0.000898899	yes
C19H17orf90	19:51763603-51765928	IBR	CTRL	9.81385	6.81409	-0.526298	0.0277422	yes
MFSD5	5:26919412-26921681	IBR	CTRL	40.197	27.9112	-0.526244	0.0029736	yes
GLRX5	21:61986089-61996012	IBR	CTRL	41.015	28.4798	-0.526214	0.00473878	yes
PC	29:45508283-45611042	IBR	CTRL	4.12612	2.86599	-0.525754	0.0415456	yes
FOXF1	18:12379773-12383777	IBR	CTRL	4.87484	3.38624	-0.525671	0.0401485	yes
CDC25C	7:51313473-51344138	IBR	CTRL	4.74732	3.29766	-0.525667	0.0346046	yes
RBMS2	5:57167133-57219969	IBR	CTRL	8.52331	5.92221	-0.525279	0.0313181	yes
PWP2	1:146844034-146857846	IBR	CTRL	21.5755	15.0019	-0.524245	0.00200123	yes
NPAS2	11:5877438-6001775	IBR	CTRL	3.26923	2.2736	-0.523976	0.0360951	yes
SLC39A1	3:16530783-16534819	IBR	CTRL	50.8332	35.3552	-0.523846	0.00049121	yes
PRCP	29:12820129-12908443	IBR	CTRL	32.9925	22.9531	-0.523453	0.00164765	yes
STEAP3	2:71387701-71427010	IBR	CTRL	6.66329	4.63789	-0.522767	0.0105058	yes
TMEM160	18:54532952-54535397	IBR	CTRL	88.4964	61.6096	-0.522462	0.00577107	yes
COX7A2	9:15041835-15046951	IBR	CTRL	470.946	327.892	-0.522341	0.00128172	yes
APOO	X:126397965-126427166	IBR	CTRL	17.1774	11.9662	-0.52155	0.0327679	yes
TOMM6	23:15609348-15610701	IBR	CTRL	237.857	165.707	-0.521467	0.00233657	yes
SLC29A1	23:17845968-17856159	IBR	CTRL	133.329	92.9093	-0.521096	0.00164765	yes
ZMYND19	11:105562300-105571451	IBR	CTRL	27.4119	19.1018	-0.521096	0.0185496	yes
MEA1	23:16602164-16626991	IBR	CTRL	128.659	89.665	-0.520939	0.0309864	yes
HDDC3	21:22157122-22158989	IBR	CTRL	19.294	13.4497	-0.520577	0.0172136	yes
MS4A7	15:84526490-84543454	IBR	CTRL	33.938	23.6615	-0.52036	0.00577107	yes
PPP1R14A	18:48282646-48286857	IBR	CTRL	35.8024	24.9707	-0.519819	0.0202252	yes
SFXN4	26:39653450-39669981	IBR	CTRL	26.6027	18.5563	-0.519665	0.00577107	yes
MRPL12	19:51727247-51731603	IBR	CTRL	76.2932	53.2251	-0.519449	0.00164765	yes
LOC100139031	22:51542605-51545019	IBR	CTRL	23.0972	16.1135	-0.519447	0.0392814	yes
LMNA	3:14697381-14715262	IBR	CTRL	13.6825	9.54882	-0.51894	0.0126607	yes
SASH1	9:86811454-87001716	IBR	CTRL	6.23088	4.34864	-0.518872	0.00358463	yes
ZFPL1	29:43960634-43965171	IBR	CTRL	24.1836	16.8805	-0.518675	0.00845661	yes
VAMP8	11:49260840-49264015	IBR	CTRL	217.638	151.923	-0.518591	0.00164765	yes
DPP3	29:45167008-45198893	IBR	CTRL	34.5827	24.1428	-0.518456	0.00200123	yes
RNASEH2C	29:44552308-44553484	IBR	CTRL	139.718	97.605	-0.517494	0.00328384	yes
TAGLN2	3:9878838-9886647	IBR	CTRL	258.51	180.617	-0.517291	0.0029736	yes
EXOSC5	18:50809876-50818928	IBR	CTRL	38.8783	27.1663	-0.517149	0.00604422	yes
SLC11A1	2:107114928-107125854	IBR	CTRL	7.7088	5.3878	-0.516808	0.0297266	yes
HS6ST1	2:4111870-4149372	IBR	CTRL	12.0361	8.41299	-0.516681	0.036684	yes
LOC782367	3:12113770-12169430	IBR	CTRL	24.5622	17.1706	-0.516504	0.00233657	yes
MOCS1	23:13832464-13866950	IBR	CTRL	16.7348	11.6995	-0.516404	0.00417133	yes
MOV10	3:30776859-30804255	IBR	CTRL	74.1862	51.8754	-0.516098	0.00164765	yes
C11H9orf114	11:99314599-99327157	IBR	CTRL	20.8351	14.5785	-0.515177	0.0150481	yes
C1QTNF1	19:53978215-53984772	IBR	CTRL	6.11013	4.27572	-0.515037	0.035238	yes
ENO3	19:27073495-27078655	IBR	CTRL	29.0574	20.3357	-0.51489	0.00577107	yes
ALKBH7	7:19297265-19298870	IBR	CTRL	47.8008	33.4578	-0.514691	0.0111547	yes
ILVBL	7:9020329-9032039	IBR	CTRL	13.5277	9.46879	-0.514664	0.00937744	yes
LOC100126544	23:8269051-8271772	IBR	CTRL	53.8614	37.7054	-0.514482	0.00937744	yes
PQLC2	2:133933075-133949856	IBR	CTRL	23.4137	16.3957	-0.514033	0.0107057	yes
BTG2	16:889144-894202	IBR	CTRL	38.9746	27.2993	-0.513674	0.00164765	yes
PSMB8	23:7113297-7116676	IBR	CTRL	773.709	541.975	-0.513567	0.00678133	yes
CLPB	15:52661472-52804186	IBR	CTRL	7.25595	5.08528	-0.512837	0.0323391	yes
FKBP10	19:42623025-42655993	IBR	CTRL	14.7668	10.3503	-0.51268	0.0217411	yes
ATP5J2	25:37494181-37499271	IBR	CTRL	430.88	302.076	-0.512374	0.00200123	yes
DNASE1L1	X:40367871-40375747	IBR	CTRL	36.2984	25.4486	-0.512316	0.00233657	yes
LOC100848893	7:18981044-18982204	IBR	CTRL	33.4976	23.4926	-0.511853	0.0177883	yes
DDX49	7:4207259-4223818	IBR	CTRL	20.2298	14.1891	-0.511698	0.0358175	yes
HLX	16:25059266-25064943	IBR	CTRL	6.03043	4.23042	-0.511459	0.0399789	yes
RCE1	29:45503290-45506374	IBR	CTRL	22.8434	16.026	-0.511368	0.0126607	yes
CINP	21:68789510-68803852	IBR	CTRL	62.6049	43.971	-0.509722	0.00604422	yes
BCL2L14	5:98196766-98220668	IBR	CTRL	7.56778	5.31686	-0.509297	0.0480423	yes
RHBDF1	25:115789-134128	IBR	CTRL	9.00278	6.32817	-0.508582	0.0146415	yes
CYB561D2	22:50565232-50568147	IBR	CTRL	17.7006	12.4451	-0.508222	0.0173815	yes
BCS1L	2:107341871-107345830	IBR	CTRL	18.6135	13.0885	-0.508047	0.0111547	yes
LOC100335806	11:1665982-1667064	IBR	CTRL	59.1188	41.5782	-0.50779	0.0227808	yes
MRPL43	26:21691589-21692758	IBR	CTRL	39.9471	28.1025	-0.507393	0.00918563	yes
NLRX1	15:30278099-30296546	IBR	CTRL	5.59168	3.93401	-0.507279	0.0185496	yes
PACSIN1	23:8469768-8534471	IBR	CTRL	8.59833	6.04968	-0.507198	0.00918563	yes
KLF4	8:98843682-98847740	IBR	CTRL	5.46894	3.8509	-0.506064	0.0376349	yes
APLP1	18:46754201-46764959	IBR	CTRL	6.98399	4.91787	-0.506019	0.0336389	yes
VCAM1	3:42743607-42766060	IBR	CTRL	20.848	14.6809	-0.505972	0.00473878	yes
SLC46A1	19:20442061-20449610	IBR	CTRL	5.60183	3.94494	-0.505894	0.0326285	yes
PSMG3	25:41940911-41942640	IBR	CTRL	70.5455	49.697	-0.505397	0.00626471	yes
MAP7D1	3:110233084-110259194	IBR	CTRL	24.4905	17.2545	-0.505243	0.00200123	yes
LOC512286	3:12186072-12189935	IBR	CTRL	27.9208	19.6752	-0.504959	0.00358463	yes
CCDC86	29:37751107-37759841	IBR	CTRL	19.6389	13.8418	-0.504681	0.00774153	yes
LRP1	5:56561574-56641157	IBR	CTRL	8.06782	5.6867	-0.504587	0.00233657	yes
MBLAC1	25:36868133-36869514	IBR	CTRL	11.8355	8.3467	-0.503847	0.0387976	yes
EGFL7	11:104128897-104133541	IBR	CTRL	33.4197	23.5812	-0.503063	0.0187329	yes
LIMK1	25:33750116-33775707	IBR	CTRL	12.6228	8.90679	-0.50306	0.00937744	yes
ELMO2	13:75812620-75839560	IBR	CTRL	50.92	35.9302	-0.503035	0.0029736	yes
SARS	3:34283444-34303242	IBR	CTRL	200.314	141.35	-0.502997	0.00446613	yes
MRPS18B	23:28169925-28176489	IBR	CTRL	47.6306	33.6197	-0.502583	0.00502175	yes
NLE1	19:15273793-15282574	IBR	CTRL	19.0703	13.4611	-0.502536	0.0118264	yes
PSMA2	4:78821819-78832468	IBR	CTRL	149.016	105.194	-0.502416	0.0029736	yes
MRPL34	7:5741603-5742859	IBR	CTRL	45.1565	31.8819	-0.502195	0.00473878	yes
LAMP1	12:90609709-90639775	IBR	CTRL	226.397	159.946	-0.501264	0.00553253	yes
USE1	7:5800190-5803107	IBR	CTRL	92.0965	65.0733	-0.501082	0.00358463	yes
SNRNP27	11:68215015-68222915	IBR	CTRL	53.7157	37.9578	-0.500948	0.00795866	yes
SYS1	13:74429934-74433456	IBR	CTRL	62.1108	43.902	-0.500558	0.00502175	yes
LOC100847757	4:40519354-40560779	IBR	CTRL	19.979	14.122	-0.500538	0.00870332	yes
SUMO3	15:44237475-44237790	IBR	CTRL	63.7075	45.0467	-0.500042	0.00328384	yes
TIMM10	15:82106826-82109423	IBR	CTRL	71.5633	50.6146	-0.499667	0.0113762	yes
LAMTOR1	15:52508414-52514771	IBR	CTRL	94.9194	67.1375	-0.499583	0.00128172	yes
MRPL2	23:16656284-16660495	IBR	CTRL	40.9742	28.9853	-0.499397	0.00845661	yes
SLC39A7	23:7327197-7331684	IBR	CTRL	55.2426	39.0812	-0.499307	0.00164765	yes
ABHD8	7:5744756-5751714	IBR	CTRL	31.5107	22.299	-0.498863	0.00473878	yes
VAMP5	11:49249757-49258304	IBR	CTRL	129.101	91.3627	-0.498818	0.00553253	yes
SPCS1	22:48710806-48712454	IBR	CTRL	152.09	107.651	-0.498556	0.00200123	yes
TMEM25	15:29725505-29729853	IBR	CTRL	10.252	7.25685	-0.498495	0.0170273	yes
UQCR11	7:45592772-45595693	IBR	CTRL	217.074	153.659	-0.49845	0.00870332	yes
ADAR	3:16025764-16054451	IBR	CTRL	68.7593	48.6727	-0.498442	0.00577107	yes
TMEM97	19:20364622-20372637	IBR	CTRL	40.473	28.6611	-0.497867	0.002657	yes
NDUFB11	X:90791400-90793658	IBR	CTRL	226.441	160.382	-0.497625	0.0029736	yes
TXN2	5:75258028-75267776	IBR	CTRL	109.904	77.8565	-0.497357	0.00049121	yes
EBNA1BP2	3:103422604-103429541	IBR	CTRL	55.1631	39.1127	-0.496067	0.00502175	yes
TEX12	15:22829845-22834358	IBR	CTRL	26.7217	18.9487	-0.495915	0.0183593	yes
MYL9	13:66306259-66314230	IBR	CTRL	80.5449	57.1287	-0.495576	0.000898899	yes
LRRC59	19:36915566-36927313	IBR	CTRL	55.0364	39.048	-0.495137	0.0029736	yes
RNASEK	19:27436502-27438228	IBR	CTRL	118.436	84.0589	-0.494634	0.00502175	yes
PRDX5	29:43229776-43232885	IBR	CTRL	157.25	111.609	-0.494612	0.0029736	yes
RBM47	6:61034008-61311429	IBR	CTRL	12.3186	8.74315	-0.49461	0.002657	yes
ALG12	5:120924121-120932984	IBR	CTRL	29.6549	21.0494	-0.494493	0.0244876	yes
GALK1	19:56465682-56472220	IBR	CTRL	48.683	34.5586	-0.494373	0.00626471	yes
NDUFB1	21:57388599-57395511	IBR	CTRL	332.137	235.796	-0.494238	0.0217411	yes
DUSP1	20:4449105-4452189	IBR	CTRL	27.079	19.2244	-0.494232	0.00626471	yes
PNO1	11:66566346-66575632	IBR	CTRL	28.2237	20.0378	-0.49418	0.0118264	yes
C8G	11:106284924-106286380	IBR	CTRL	27.3504	19.4179	-0.494175	0.0220888	yes
TOR3A	16:61858194-61886171	IBR	CTRL	62.8651	44.6366	-0.494031	0.00128172	yes
MON1A	22:50912975-50924039	IBR	CTRL	12.1231	8.6103	-0.493625	0.0208107	yes
C1QC	2:130783985-130788357	IBR	CTRL	1133.15	804.973	-0.493324	0.0249621	yes
LY96	14:39369424-39402263	IBR	CTRL	40.9337	29.0915	-0.492695	0.0346046	yes
NAGK	11:13405925-13415101	IBR	CTRL	54.7534	38.917	-0.492547	0.00446613	yes
ACSL5	26:33184652-33234958	IBR	CTRL	90.2449	64.1527	-0.492336	0.0029736	yes
SRP68	19:56222950-56247688	IBR	CTRL	73.6037	52.3239	-0.492308	0.00049121	yes
RABGGTA	10:20726775-20733197	IBR	CTRL	25.951	18.4489	-0.492254	0.00502175	yes
TXNL4A	24:776457-787215	IBR	CTRL	66.9999	47.6311	-0.492254	0.00895102	yes
FAM125A	7:5611160-5615225	IBR	CTRL	49.6213	35.281	-0.492068	0.00473878	yes
MIEN1	19:40747363-40748739	IBR	CTRL	90.9546	64.6827	-0.491765	0.00577107	yes
NT5C	19:56955612-56957740	IBR	CTRL	183.076	130.207	-0.491634	0.00200123	yes
POMGNT1	3:100472062-100495789	IBR	CTRL	23.072	16.4158	-0.491051	0.0029736	yes
AKAP1	19:8171382-8193546	IBR	CTRL	24.6908	17.5725	-0.490655	0.00233657	yes
COX8A	29:42876361-42876691	IBR	CTRL	576.165	410.089	-0.490543	0.00417133	yes
PSME2	10:20838544-20841805	IBR	CTRL	332.641	236.852	-0.489979	0.00446613	yes
COX5B	11:2916016-2918064	IBR	CTRL	595.495	424.042	-0.489882	0.00049121	yes
ATP8B4	10:60331198-60639084	IBR	CTRL	3.23616	2.30446	-0.489852	0.0436288	yes
SPCS2	15:54998950-55023266	IBR	CTRL	164.156	116.942	-0.48928	0.00446613	yes
MED11	19:27253466-27266817	IBR	CTRL	23.7231	16.9038	-0.488942	0.0408355	yes
RPS27L	10:46946053-46949421	IBR	CTRL	195.291	139.158	-0.488904	0.00526538	yes
ANXA6	7:64359560-64406299	IBR	CTRL	131.323	93.597	-0.488585	0.00526538	yes
PSENEN	18:46646706-46648029	IBR	CTRL	133.808	95.4013	-0.488081	0.00417133	yes
ARHGAP22	28:43203812-43331571	IBR	CTRL	10.1352	7.2292	-0.487469	0.0166566	yes
STOML2	8:59768558-59771818	IBR	CTRL	107.09	76.3869	-0.487421	0.00526538	yes
NDUFS6	20:70986111-70991386	IBR	CTRL	140.967	100.626	-0.486348	0.00417133	yes
DHRS7B	19:35768849-35815320	IBR	CTRL	17.9533	12.8161	-0.486297	0.0233286	yes
SH3BP2	6:108024780-108034628	IBR	CTRL	33.7287	24.078	-0.486261	0.00417133	yes
NDUFAB1	25:21498276-21509168	IBR	CTRL	112.756	80.4981	-0.48618	0.00446613	yes
TSSC1	8:113001324-113068623	IBR	CTRL	35.1207	25.074	-0.486131	0.00626471	yes
UAP1	3:6900265-6932034	IBR	CTRL	41.2545	29.4608	-0.485756	0.00233657	yes
C25H16orf91	25:1116685-1117622	IBR	CTRL	105.911	75.6356	-0.485719	0.00388436	yes
GLYCTK	22:49142817-49146185	IBR	CTRL	9.11582	6.51171	-0.485335	0.0285623	yes
APIP	15:66207588-66231698	IBR	CTRL	24.7383	17.6749	-0.485042	0.0187329	yes
NFKB2	26:22891397-22898461	IBR	CTRL	94.2972	67.3905	-0.48467	0.00502175	yes
ABCD1	X:39869942-39885759	IBR	CTRL	13.3363	9.5363	-0.483852	0.00702183	yes
LSMD1	19:28158378-28161241	IBR	CTRL	33.4969	23.9599	-0.483404	0.0156404	yes
VASH1	10:89026217-89048248	IBR	CTRL	12.9181	9.24196	-0.483123	0.00473878	yes
LOC100848839	5:103972414-103986748	IBR	CTRL	8.59771	6.15127	-0.483068	0.0308674	yes
ZNHIT1	25:36050525-36056887	IBR	CTRL	56.8712	40.7078	-0.482393	0.0136752	yes
H19	29:50150774-50153147	IBR	CTRL	54.3053	38.8729	-0.482328	0.00328384	yes
TSPAN13	4:25213087-25251241	IBR	CTRL	76.5622	54.8064	-0.482286	0.00233657	yes
COX6A1	17:64995247-64997122	IBR	CTRL	663.621	475.127	-0.482047	0.00473878	yes
PLVAP	7:5685230-5704118	IBR	CTRL	32.7892	23.4782	-0.481902	0.00748015	yes
C10H15orf24	10:28548985-28564465	IBR	CTRL	71.7026	51.3446	-0.481813	0.00446613	yes
RAB3IL1	29:41112113-41130629	IBR	CTRL	13.9278	9.97605	-0.481423	0.0172136	yes
IFNGR2	1:1375921-1407251	IBR	CTRL	86.9509	62.2981	-0.481014	0.00128172	yes
MDH2	25:34734994-34779637	IBR	CTRL	195.092	139.807	-0.480713	0.0029736	yes
ACADS	17:65220604-65237484	IBR	CTRL	32.1686	23.0617	-0.480155	0.00845661	yes
PARVB	5:115517820-115574009	IBR	CTRL	13.5452	9.71173	-0.47998	0.0120336	yes
MPI	21:34189054-34196211	IBR	CTRL	12.215	8.76118	-0.479463	0.0300658	yes
LOC523126	12:75664651-75870598	IBR	CTRL	6.01638	4.31738	-0.478739	0.0154443	yes
PDLIM1	26:16605967-16646598	IBR	CTRL	16.7871	12.0472	-0.478653	0.0248023	yes
U2AF1L4	18:46644290-46646601	IBR	CTRL	110.114	79.0338	-0.478454	0.00358463	yes
ITFG3	25:282553-290840	IBR	CTRL	16.9945	12.198	-0.478426	0.0136752	yes
TPGS1	7:44780267-44784214	IBR	CTRL	32.12	23.0613	-0.478002	0.0220888	yes
PRRC1	7:27684800-27733587	IBR	CTRL	12.9407	9.29178	-0.477887	0.0187329	yes
PIH1D1	18:56357609-56363423	IBR	CTRL	102.115	73.3393	-0.477541	0.00388436	yes
MPV17	11:72315286-72324568	IBR	CTRL	66.6138	47.8516	-0.477252	0.00937744	yes
CPXM1	13:52844203-52850550	IBR	CTRL	7.81028	5.61175	-0.476922	0.0359662	yes
POSTN	12:24241936-24276489	IBR	CTRL	5.06865	3.64206	-0.476846	0.0447811	yes
SERPING1	15:82159473-82174900	IBR	CTRL	156.461	112.44	-0.476648	0.0175882	yes
NPM3	26:22385929-22388130	IBR	CTRL	56.5141	40.6152	-0.47659	0.00937744	yes
CDH3	18:36095672-36140923	IBR	CTRL	4.56032	3.2776	-0.476495	0.0483312	yes
PREB	11:72493260-72504277	IBR	CTRL	45.0009	32.348	-0.476278	0.0183593	yes
TLR4	8:108828898-108839911	IBR	CTRL	12.1717	8.75273	-0.475723	0.00702183	yes
HRAS	29:51057468-51115798	IBR	CTRL	30.8607	22.1932	-0.475652	0.0254522	yes
GLO1	23:12483467-12509232	IBR	CTRL	35.4913	25.5347	-0.475004	0.00388436	yes
METTL11A	11:100042201-100049866	IBR	CTRL	20.8882	15.0317	-0.474676	0.0406778	yes
AKR1A1	3:101106703-101118441	IBR	CTRL	134.983	97.1479	-0.474526	0.00446613	yes
HLA-DMB	23:7186800-7193645	IBR	CTRL	297.752	214.331	-0.474273	0.00726675	yes
PSMC3	15:78452429-78458542	IBR	CTRL	113.898	82.0027	-0.473999	0.00417133	yes
C5H12orf10	5:26878372-26885790	IBR	CTRL	28.7173	20.6764	-0.473936	0.0183593	yes
BUD31	25:37524460-37532400	IBR	CTRL	116.486	83.8818	-0.473731	0.00553253	yes
SNRPC	23:8726519-8737237	IBR	CTRL	218.245	157.185	-0.473482	0.00164765	yes
AARS	18:1829596-1850873	IBR	CTRL	43.6317	31.4246	-0.473479	0.00328384	yes
MRPS16	28:29460096-29461928	IBR	CTRL	111.146	80.0506	-0.473475	0.00653338	yes
PDIA3	21:55906679-55946435	IBR	CTRL	361.229	260.228	-0.473138	0.0148582	yes
DKFZP761E198	29:44563254-44566140	IBR	CTRL	14.3819	10.3624	-0.472892	0.0148582	yes
NR2F2	21:10793102-10800183	IBR	CTRL	15.7121	11.3209	-0.472886	0.00985054	yes
ADPGK	10:19377399-19409943	IBR	CTRL	25.2835	18.2185	-0.472789	0.00626471	yes
EIF2B1	17:54297405-54308318	IBR	CTRL	22.5578	16.2555	-0.472706	0.0116086	yes
RER1	16:51688688-51698728	IBR	CTRL	116.561	84.0202	-0.472273	0.00502175	yes
CNDP2	24:4267544-4278276	IBR	CTRL	98.2847	70.8591	-0.472013	0.00358463	yes
SEMA3F	22:50733056-50756457	IBR	CTRL	6.9427	5.00695	-0.471566	0.0443412	yes
ATP5D	7:45302251-45304424	IBR	CTRL	200.854	144.892	-0.471168	0.00417133	yes
IL2RG	X:84816193-84819839	IBR	CTRL	340.489	245.686	-0.470791	0.00604422	yes
TIMM50	18:49432030-49439130	IBR	CTRL	52.715	38.0484	-0.470375	0.00937744	yes
LPCAT4	10:28331828-28339118	IBR	CTRL	64.0321	46.2236	-0.470167	0.00626471	yes
ZNF524	18:62388929-62392089	IBR	CTRL	17.3967	12.5612	-0.469841	0.035238	yes
PFDN2	3:8395604-8407551	IBR	CTRL	149.031	107.613	-0.46976	0.00604422	yes
FAM173A	25:618417-619924	IBR	CTRL	74.0567	53.4769	-0.469715	0.00918563	yes
LOC100848367	17:74927011-74951184	IBR	CTRL	34.8558	25.1711	-0.469631	0.0134978	yes
UQCRQ	7:46069318-46070585	IBR	CTRL	97.4964	70.4215	-0.469333	0.0120336	yes
MRI1	7:12934834-12941251	IBR	CTRL	46.6544	33.6989	-0.469314	0.0126607	yes
CNPY4	25:36869855-36874183	IBR	CTRL	17.3731	12.5494	-0.469233	0.0244876	yes
GSTT1	17:73300144-73307793	IBR	CTRL	20.7007	14.956	-0.468961	0.0387976	yes
FCGR3A	3:7996510-8005232	IBR	CTRL	85.5737	61.8366	-0.468707	0.0142887	yes
TMX2	15:82363843-82372523	IBR	CTRL	35.55	25.706	-0.467745	0.00985054	yes
CA2	14:79372236-79388591	IBR	CTRL	13.662	9.87898	-0.467737	0.0414212	yes
SCAMP5	21:34088421-34109601	IBR	CTRL	5.91591	4.2778	-0.46773	0.0303606	yes
MRPL20	16:52383423-52386463	IBR	CTRL	116.055	83.9384	-0.467407	0.00748015	yes
MRPS2	11:106447319-106450536	IBR	CTRL	60.8332	44.0066	-0.46714	0.00417133	yes
GARS	4:66102953-66156434	IBR	CTRL	50.594	36.611	-0.466688	0.00417133	yes
CD96	1:56722580-56818970	IBR	CTRL	21.9927	15.9163	-0.466522	0.0116086	yes
ATP6V0B	3:102670947-102674697	IBR	CTRL	88.1489	63.7958	-0.466481	0.00748015	yes
OGFR	13:55043085-55050690	IBR	CTRL	48.6863	35.2379	-0.466389	0.00473878	yes
POLE2	10:42715366-42747213	IBR	CTRL	11.4577	8.29291	-0.466362	0.0350873	yes
WDR46	23:7396118-7405455	IBR	CTRL	35.0988	25.407	-0.466196	0.00626471	yes
H2AFJ	5:95568129-95568806	IBR	CTRL	224.332	162.419	-0.465921	0.00328384	yes
TREML2	23:15122285-15133485	IBR	CTRL	55.3881	40.1056	-0.465775	0.00748015	yes
PRDX1	3:101152891-101166719	IBR	CTRL	673.11	487.51	-0.46541	0.00918563	yes
OS9	5:56070689-56104924	IBR	CTRL	119.829	86.7891	-0.465387	0.00502175	yes
PCOLCE	25:36490770-36495789	IBR	CTRL	58.6998	42.5194	-0.465235	0.00388436	yes
POLR3D	8:70060558-70066835	IBR	CTRL	28.2719	20.4839	-0.464883	0.0102835	yes
PRKCSH	7:17034683-17048121	IBR	CTRL	113.278	82.1268	-0.463947	0.002657	yes
TMEM140	4:99699930-99719088	IBR	CTRL	19.9988	14.5015	-0.463711	0.036684	yes
CD38	6:115802868-115858942	IBR	CTRL	72.4282	52.5223	-0.463622	0.00473878	yes
CHCHD5	11:46147574-46153825	IBR	CTRL	57.9927	42.0589	-0.46346	0.0231608	yes
C5H22orf32	5:113570338-113574040	IBR	CTRL	210.941	153.027	-0.46305	0.00526538	yes
PTGFRN	3:26366818-26438341	IBR	CTRL	4.44508	3.22588	-0.462518	0.0233286	yes
CCBL2	3:55093504-55153829	IBR	CTRL	12.7598	9.2642	-0.461873	0.0362526	yes
CPT1C	18:56547747-56566825	IBR	CTRL	11.4324	8.30167	-0.461655	0.0196647	yes
PLIN2	8:25129177-25137854	IBR	CTRL	51.7295	37.5641	-0.461635	0.00726675	yes
POLR2I	18:46961968-46963214	IBR	CTRL	84.6261	61.4661	-0.461313	0.0316658	yes
NAT9	19:57264602-57269369	IBR	CTRL	22.1395	16.0836	-0.461036	0.00845661	yes
MXRA8	16:52424101-52428457	IBR	CTRL	9.79957	7.12015	-0.46081	0.039701	yes
CYC1	14:1930182-1932580	IBR	CTRL	178.769	129.906	-0.460634	0.00653338	yes
GOLT1B	5:89102685-89116625	IBR	CTRL	20.7412	15.0735	-0.460485	0.0369858	yes
TSPAN6	X:50904004-50912847	IBR	CTRL	17.4794	12.7044	-0.460333	0.0439212	yes
RHOC	3:30769965-30776473	IBR	CTRL	26.5218	19.2824	-0.459893	0.0292519	yes
MINOS1	2:133660212-133698220	IBR	CTRL	361.909	263.139	-0.459801	0.00328384	yes
OPTN	13:28078761-28117629	IBR	CTRL	21.9509	15.9675	-0.459144	0.0128599	yes
MRM1	19:13248521-13257397	IBR	CTRL	17.6359	12.8401	-0.45785	0.0447811	yes
COX5A	21:34156311-34167334	IBR	CTRL	231.621	168.65	-0.457737	0.00553253	yes
NME3	25:1348410-1349600	IBR	CTRL	62.3497	45.4023	-0.457616	0.0160448	yes
SDF2	19:20648966-20656072	IBR	CTRL	115.543	84.1676	-0.457096	0.00985054	yes
SLC12A7	20:71394200-71420869	IBR	CTRL	51.5436	37.5571	-0.456706	0.00626471	yes
PSME1	10:20846748-20849410	IBR	CTRL	505.818	368.712	-0.456127	0.0105058	yes
C5H22orf40	5:117240030-117248391	IBR	CTRL	31.077	22.6553	-0.455999	0.0237981	yes
POP7	25:36421450-36422570	IBR	CTRL	56.5556	41.2295	-0.455993	0.0152365	yes
FARS2	23:48974669-49282524	IBR	CTRL	17.3749	12.6665	-0.455987	0.0243181	yes
HSF4	18:34922976-34927750	IBR	CTRL	32.5511	23.7306	-0.455955	0.0102835	yes
PPP1R35	25:36643094-36644336	IBR	CTRL	32.6359	23.802	-0.45538	0.0213766	yes
QSOX1	16:62804446-62847836	IBR	CTRL	50.1827	36.6011	-0.455305	0.0082008	yes
NDUFC1	17:18698707-18702614	IBR	CTRL	142.656	104.05	-0.455253	0.0198419	yes
RPUSD3	22:16923415-16931390	IBR	CTRL	65.5977	47.8559	-0.45495	0.00702183	yes
ATP6V0C	25:2014228-2019603	IBR	CTRL	271.231	197.877	-0.454915	0.00502175	yes
TIMM13	7:22448899-22450078	IBR	CTRL	89.2971	65.1808	-0.454167	0.00726675	yes
HLA-DQA1	23:25404613-25411631	IBR	CTRL	241.513	176.306	-0.454021	0.00937744	yes
BoLA-DRB3	23:25472160-25476885	IBR	CTRL	1328.67	970.068	-0.45383	0.0431829	yes
ETFDH	17:41262753-41307126	IBR	CTRL	11.8855	8.67985	-0.453456	0.0248023	yes
HAGH	25:1379293-1391295	IBR	CTRL	33.8698	24.7364	-0.453362	0.0181799	yes
FAIM3	16:4586476-4608288	IBR	CTRL	213.683	156.065	-0.453332	0.0183593	yes
PPP1R15A	18:55925890-55929296	IBR	CTRL	18.7466	13.6924	-0.45325	0.0160448	yes
PAPSS1	6:18740228-18854670	IBR	CTRL	24.7915	18.1086	-0.453168	0.00845661	yes
ATP6V0E1	20:4641617-4671634	IBR	CTRL	208.972	152.674	-0.452855	0.00626471	yes
LOC100848156	11:103873422-103875848	IBR	CTRL	20.8413	15.2298	-0.452548	0.0324796	yes
NSFL1C	13:60244888-60265282	IBR	CTRL	73.6822	53.8447	-0.452512	0.00626471	yes
TMED4	4:77540573-77543352	IBR	CTRL	78.8114	57.6159	-0.451937	0.00577107	yes
NDUFA12	5:24846219-24873028	IBR	CTRL	112.347	82.146	-0.451698	0.01645	yes
CD27	5:104302581-104308155	IBR	CTRL	194.645	142.323	-0.451672	0.00870332	yes
HSPA5	11:96115224-96119266	IBR	CTRL	270.318	197.659	-0.451641	0.0187329	yes
PLA2G16	29:42578107-42608367	IBR	CTRL	46.925	34.3213	-0.451252	0.0308674	yes
OCEL1	7:5794170-5796248	IBR	CTRL	26.3406	19.2658	-0.451249	0.0318347	yes
NDUFA7	7:18191584-18198867	IBR	CTRL	254.218	185.94	-0.451225	0.0107057	yes
C23H6orf125	23:7758139-7783973	IBR	CTRL	100.469	73.4943	-0.45105	0.0172136	yes
LOC100847890	25:2312862-2316888	IBR	CTRL	134.264	98.225	-0.450916	0.0140825	yes
FN1	2:103881401-103950562	IBR	CTRL	21.6004	15.8045	-0.450724	0.0107057	yes
ARL2	29:43845377-43853178	IBR	CTRL	29.7346	21.7585	-0.450562	0.0264057	yes
TNFRSF21	23:20410837-20474989	IBR	CTRL	38.4641	28.1518	-0.450284	0.00526538	yes
SLC7A7	10:21832583-21864021	IBR	CTRL	62.4102	45.6857	-0.450039	0.00526538	yes
SMTN	17:72028545-72064314	IBR	CTRL	8.07302	5.91164	-0.449552	0.033192	yes
COLEC12	24:35630927-35816269	IBR	CTRL	9.81397	7.18805	-0.449235	0.0198419	yes
CCBL1	11:99347602-99384152	IBR	CTRL	16.6079	12.1646	-0.449174	0.0255939	yes
UFC1	3:8356955-8360652	IBR	CTRL	146.89	107.613	-0.448886	0.00553253	yes
COX17	1:65023978-65031999	IBR	CTRL	148.39	108.748	-0.448402	0.00962068	yes
HK2	11:9722024-9791267	IBR	CTRL	6.74361	4.94379	-0.447904	0.0267568	yes
HIST2H2BE	3:20771299-20773627	IBR	CTRL	88.3055	64.7375	-0.447901	0.00577107	yes
APOPT1	21:69847358-69874000	IBR	CTRL	33.8076	24.8053	-0.446701	0.0309864	yes
CUEDC2	26:22919811-22927426	IBR	CTRL	87.4757	64.1827	-0.446696	0.00678133	yes
LOC781710	3:54541930-54609395	IBR	CTRL	44.7943	32.8709	-0.446504	0.00985054	yes
RBM42	18:46544685-46552114	IBR	CTRL	97.5418	71.5841	-0.446381	0.00795866	yes
TOMM40L	3:8290359-8298900	IBR	CTRL	9.41632	6.91071	-0.446329	0.0303606	yes
NDUFB8	26:21283404-21288806	IBR	CTRL	262.119	192.387	-0.446217	0.00626471	yes
REEP4	8:69953830-69957840	IBR	CTRL	35.4417	26.0177	-0.445955	0.0152365	yes
NUBP1	25:9501385-9551363	IBR	CTRL	31.2831	22.9676	-0.445781	0.0303606	yes
FIS1	25:36034988-36038646	IBR	CTRL	156.04	114.584	-0.445506	0.00626471	yes
TMEM106A	19:43813980-43820827	IBR	CTRL	64.5002	47.3676	-0.445402	0.00726675	yes
ASRGL1	29:41454919-41473615	IBR	CTRL	20.9947	15.4198	-0.44524	0.0415456	yes
KAT2A	19:42888546-42895399	IBR	CTRL	34.9994	25.7065	-0.445194	0.00626471	yes
PRELID1	7:40132355-40135910	IBR	CTRL	221.553	162.739	-0.445098	0.00604422	yes
CYCS	4:71186305-71189109	IBR	CTRL	38.9921	28.6474	-0.444778	0.0219154	yes
AACS	17:52974077-53027510	IBR	CTRL	13.5658	9.96758	-0.444663	0.0150481	yes
DSTN	13:38259751-38284536	IBR	CTRL	42.3528	31.1219	-0.44453	0.033192	yes
NDRG2	10:26134160-26143085	IBR	CTRL	14.9209	10.9647	-0.444466	0.0294107	yes
SELK	22:47582814-47590574	IBR	CTRL	95.4944	70.1747	-0.444466	0.0100664	yes
PAM	7:104321914-104501792	IBR	CTRL	14.5367	10.6826	-0.444436	0.00748015	yes
MLST8	25:1738279-1743470	IBR	CTRL	22.3074	16.394	-0.444357	0.0231608	yes
BRMS1	29:45035735-45042778	IBR	CTRL	64.2436	47.2151	-0.444305	0.00577107	yes
LOC100847759	13:78102843-78105544	IBR	CTRL	104.133	76.5522	-0.443918	0.0105058	yes
LSM6	17:12322225-12340189	IBR	CTRL	85.1537	62.6078	-0.443728	0.0166566	yes
LYPLA2	2:129711917-129713577	IBR	CTRL	83.4002	61.3264	-0.443542	0.00774153	yes
TRAF1	8:112194563-112214586	IBR	CTRL	36.6515	26.9537	-0.443389	0.00845661	yes
PODNL1	7:12865813-12871651	IBR	CTRL	10.3196	7.59187	-0.442867	0.0467549	yes
MRPL46	21:19858316-19867590	IBR	CTRL	36.2112	26.6453	-0.442553	0.0249621	yes
FADS1	29:40938864-40952991	IBR	CTRL	11.4598	8.43371	-0.442337	0.0183593	yes
OAF	15:31312051-31331174	IBR	CTRL	23.7718	17.4958	-0.442246	0.0204318	yes
IFT52	13:72886762-72924660	IBR	CTRL	31.5464	23.2325	-0.441329	0.0185496	yes
SRA1	7:53408159-53414128	IBR	CTRL	86.9425	64.0322	-0.441264	0.0113762	yes
CASP3	27:14084620-14110610	IBR	CTRL	18.3968	13.5499	-0.441172	0.0111547	yes
RAB32	9:84937642-84969790	IBR	CTRL	20.1894	14.8755	-0.440663	0.0219154	yes
RAMP2	19:43441582-43443429	IBR	CTRL	66.7628	49.1937	-0.44057	0.0208107	yes
POP5	17:65102633-65104915	IBR	CTRL	54.6798	40.2914	-0.440535	0.0181799	yes
BOLA3	11:10489731-10497683	IBR	CTRL	36.0598	26.5712	-0.440529	0.0449421	yes
ERGIC1	20:4505274-4618418	IBR	CTRL	61.4216	45.2691	-0.44022	0.00870332	yes
THYN1	15:84856200-84860720	IBR	CTRL	40.3197	29.7201	-0.440047	0.0258826	yes
RAD51B	10:80248848-80631540	IBR	CTRL	11.3294	8.35118	-0.440016	0.0430736	yes
UCHL3	12:50948443-50997547	IBR	CTRL	59.763	44.0566	-0.439897	0.0162316	yes
LOC504773	19:14735717-14741999	IBR	CTRL	958.456	706.709	-0.439595	0.039701	yes
MGAT1	7:41337277-41354610	IBR	CTRL	54.4438	40.1483	-0.439429	0.00748015	yes
C16H1orf93	16:51553540-51556655	IBR	CTRL	39.8073	29.3557	-0.439395	0.0368107	yes
TNIP2	6:108048559-108128506	IBR	CTRL	18.5768	13.6998	-0.439349	0.040393	yes
NEU1	23:27305645-27309607	IBR	CTRL	18.8212	13.8891	-0.438404	0.0249621	yes
SLC25A17	5:112564967-112607538	IBR	CTRL	22.6181	16.6919	-0.438326	0.0241552	yes
XXYLT1	1:72935260-73106313	IBR	CTRL	11.5953	8.55775	-0.438234	0.0387976	yes
BCL7C	25:27214941-27218444	IBR	CTRL	122.305	90.2696	-0.438174	0.0172136	yes
MRPL11	29:45127204-45130554	IBR	CTRL	111.703	82.486	-0.437448	0.00870332	yes
PSMB2	3:110720282-110756534	IBR	CTRL	224.625	165.88	-0.437376	0.0082008	yes
CDK5RAP3	19:39126673-39136077	IBR	CTRL	44.9526	33.2029	-0.437092	0.00985054	yes
COPE	7:4224032-4242168	IBR	CTRL	233.227	172.273	-0.437039	0.00702183	yes
SHARPIN	14:1925025-1929354	IBR	CTRL	24.779	18.3062	-0.436781	0.0189151	yes
IRF3	18:56517724-56523302	IBR	CTRL	150.791	111.405	-0.436727	0.00678133	yes
MESDC1	21:27346490-27348448	IBR	CTRL	29.111	21.5086	-0.436653	0.0170273	yes
DTX4	15:83628999-83665856	IBR	CTRL	8.85215	6.5407	-0.436582	0.0226177	yes
FKBP4	5:107445595-107453517	IBR	CTRL	102.896	76.0325	-0.4365	0.0082008	yes
SUB1	20:41122022-41143914	IBR	CTRL	81.5586	60.2862	-0.436009	0.0138748	yes
YIPF3	23:17031088-17035360	IBR	CTRL	81.5876	60.3214	-0.435681	0.00845661	yes
DERL2	19:26683194-26691721	IBR	CTRL	71.1728	52.6368	-0.435256	0.00962068	yes
SYTL3	9:96514751-96597699	IBR	CTRL	14.0627	10.4005	-0.435223	0.0299006	yes
DDX52	19:14213232-14235863	IBR	CTRL	30.4939	22.5577	-0.4349	0.0122475	yes
LHPP	26:44431213-44558732	IBR	CTRL	29.5255	21.8415	-0.434887	0.0189151	yes
SUOX	5:57639564-57643834	IBR	CTRL	14.9331	11.0488	-0.434627	0.0292519	yes
PQLC1	24:806808-846949	IBR	CTRL	35.4492	26.2288	-0.434606	0.0122475	yes
CD9	5:104505425-104544977	IBR	CTRL	77.4021	57.2813	-0.434309	0.0118264	yes
LOC782527	9:57504329-57517737	IBR	CTRL	26.924	19.9257	-0.434263	0.01645	yes
ALDOA	25:26470485-26475202	IBR	CTRL	287.802	213.032	-0.434006	0.0128599	yes
ZDHHC3	22:54836041-54881848	IBR	CTRL	22.5464	16.6897	-0.433936	0.0152365	yes
HSPBP1	18:62643395-62653553	IBR	CTRL	31.5426	23.3509	-0.433824	0.0211998	yes
TARS	20:40349622-40373064	IBR	CTRL	75.0602	55.567	-0.433819	0.0102835	yes
ZBTB32	18:46616258-46619888	IBR	CTRL	16.9893	12.5856	-0.432857	0.0336389	yes
MPDU1	19:27925700-27929096	IBR	CTRL	60.2887	44.6731	-0.432483	0.0124551	yes
OST4	11:72554351-72555599	IBR	CTRL	446.175	330.744	-0.431893	0.00895102	yes
RPS19BP1	5:111467541-111471171	IBR	CTRL	107.423	79.6353	-0.431827	0.0105058	yes
ANAPC2	11:105906418-105913158	IBR	CTRL	83.8393	62.1554	-0.431746	0.0100664	yes
SUCLG1	11:50400444-50453412	IBR	CTRL	168.978	125.286	-0.431613	0.0100664	yes
HDHD3	8:104331799-104334927	IBR	CTRL	19.1649	14.2096	-0.431596	0.0303606	yes
GPX4	7:45205076-45207498	IBR	CTRL	122.864	91.0969	-0.431586	0.0100664	yes
MRPL38	19:56353576-56358120	IBR	CTRL	46.6818	34.6137	-0.431518	0.0146415	yes
NOC2L	16:52763918-52775778	IBR	CTRL	44.4796	32.9858	-0.431296	0.0113762	yes
RGS16	16:65128460-65134057	IBR	CTRL	14.0165	10.3951	-0.431224	0.0295773	yes
PNPT1	11:38161133-38200964	IBR	CTRL	25.4226	18.8552	-0.43115	0.0140825	yes
FIBP	29:44665293-44669337	IBR	CTRL	60.5946	44.9438	-0.431068	0.0130849	yes
SCAMP3	3:15432099-15436423	IBR	CTRL	68.7462	51.0027	-0.430706	0.00918563	yes
MRPL41	11:105594964-105595605	IBR	CTRL	172.321	127.854	-0.430606	0.0122475	yes
KLHL17	16:52756765-52762408	IBR	CTRL	23.8165	17.671	-0.430577	0.0156404	yes
C25H16orf13	25:543803-545583	IBR	CTRL	70.9701	52.6684	-0.430272	0.0142887	yes
HSD17B10	X:96267143-96269467	IBR	CTRL	119.25	88.5143	-0.43001	0.0109312	yes
ADRM1	13:55433439-55439176	IBR	CTRL	90.0319	66.8424	-0.429673	0.0102835	yes
HSPA1A	23:27331771-27333870	IBR	CTRL	333.661	247.828	-0.42904	0.0303606	yes
NAGPA	25:4077586-4086314	IBR	CTRL	27.2787	20.2621	-0.428993	0.0146415	yes
GRINA	14:2018558-2021709	IBR	CTRL	144.418	107.276	-0.428918	0.00795866	yes
BOP1	14:1826373-1844588	IBR	CTRL	35.3134	26.2356	-0.428692	0.00937744	yes
SKAP2	4:69580420-69753788	IBR	CTRL	24.2454	18.0137	-0.428618	0.0118264	yes
NFKBIB	18:48880854-48891489	IBR	CTRL	42.9873	31.9413	-0.428488	0.022433	yes
DTYMK	3:121173762-121182302	IBR	CTRL	67.4228	50.1044	-0.4283	0.0211998	yes
PLAT	27:36738827-36762837	IBR	CTRL	29.6256	22.0195	-0.428062	0.0140825	yes
TIE1	3:103278177-103297710	IBR	CTRL	8.4516	6.28194	-0.428015	0.0297266	yes
MTX1	3:15464424-15468964	IBR	CTRL	32.553	24.2011	-0.42772	0.0335026	yes
IRAK1	X:40127014-40133423	IBR	CTRL	69.5977	51.7623	-0.42714	0.00937744	yes
CIRH1A	18:36469930-36500064	IBR	CTRL	25.0579	18.6387	-0.426964	0.0142887	yes
PDZD11	X:85450102-85453010	IBR	CTRL	94.2767	70.1301	-0.426866	0.0120336	yes
MVK	17:65863711-65882632	IBR	CTRL	21.5767	16.0536	-0.426571	0.0295773	yes
H1F0	5:110122672-110124893	IBR	CTRL	20.184	15.0176	-0.426559	0.0213766	yes
MMP25	25:2446487-2489261	IBR	CTRL	11.0142	8.19507	-0.426541	0.0405617	yes
GHDC	19:42945926-42950372	IBR	CTRL	37.2637	27.7262	-0.426523	0.0120336	yes
LOC790088	27:15622995-15623344	IBR	CTRL	495.602	368.759	-0.426503	0.0118264	yes
CHCHD4	22:58747918-58754569	IBR	CTRL	38.6376	28.7507	-0.426408	0.0202252	yes
ICT1	19:57040856-57047924	IBR	CTRL	71.6546	53.3218	-0.426333	0.0181799	yes
NOL6	8:76540580-76552661	IBR	CTRL	16.8921	12.5709	-0.426261	0.0122475	yes
ACO2	5:113089138-113150601	IBR	CTRL	68.421	50.9297	-0.425933	0.00795866	yes
EPN1	18:62316244-62324320	IBR	CTRL	113.678	84.6467	-0.425432	0.0144836	yes
GPSM3	23:27000534-27002441	IBR	CTRL	191.008	142.259	-0.425116	0.00937744	yes
BCKDK	25:27468635-27472844	IBR	CTRL	25.2538	18.8088	-0.425095	0.0233286	yes
LLPH	5:47901611-47905608	IBR	CTRL	86.1256	64.1541	-0.424901	0.0166566	yes
SLC30A7	3:42465563-42559234	IBR	CTRL	17.6566	13.155	-0.424594	0.0295773	yes
PSMD8	18:48451831-48457822	IBR	CTRL	145.955	108.783	-0.424063	0.00985054	yes
PSMB6	19:27198591-27200805	IBR	CTRL	165.325	123.224	-0.424026	0.0107057	yes
PSMC5	19:48728281-48732871	IBR	CTRL	143.149	106.73	-0.423546	0.00937744	yes
MRPS17	25:27911079-27915275	IBR	CTRL	52.901	39.4573	-0.423003	0.040393	yes
SLC3A2	29:41855870-41896761	IBR	CTRL	46.4658	34.6603	-0.422888	0.0156404	yes
PPIB	10:45875013-45886880	IBR	CTRL	822.338	613.445	-0.422798	0.0333475	yes
CHMP2A	18:65960798-65963496	IBR	CTRL	93.946	70.0845	-0.422736	0.0146415	yes
MSRA	8:8635549-9019576	IBR	CTRL	20.0703	14.9734	-0.422664	0.038949	yes
UTP11L	3:108529493-108546298	IBR	CTRL	23.5658	17.5825	-0.422552	0.0187329	yes
ATP13A2	2:136162615-136182586	IBR	CTRL	48.7272	36.3579	-0.422456	0.00962068	yes
MGP	5:95456474-95459986	IBR	CTRL	259.783	193.842	-0.422425	0.0146415	yes
DNAJC25	8:102759000-102776541	IBR	CTRL	18.2898	13.6479	-0.422354	0.0415456	yes
DTX2	25:34979328-35015686	IBR	CTRL	37.8616	28.2541	-0.422274	0.0107057	yes
HSPG2	2:131508855-131596962	IBR	CTRL	7.09836	5.29855	-0.421889	0.0150481	yes
MRPL15	14:23675382-23680939	IBR	CTRL	24.6972	18.436	-0.421821	0.0219154	yes
AP2S1	18:54363678-54373314	IBR	CTRL	111.1	82.9458	-0.421614	0.0156404	yes
NID1	28:8731594-8830045	IBR	CTRL	5.07484	3.78895	-0.421564	0.0414212	yes
HDLBP	3:120904276-120960976	IBR	CTRL	62.4857	46.6537	-0.421535	0.0257349	yes
PTGDR	10:45205472-45212960	IBR	CTRL	8.23906	6.15249	-0.421308	0.0436288	yes
TECR	7:12329818-12357348	IBR	CTRL	70.0084	52.2803	-0.421261	0.0128599	yes
ERGIC2	5:80616118-80659413	IBR	CTRL	34.5166	25.7808	-0.420996	0.0183593	yes
DUSP12	3:7848909-7857771	IBR	CTRL	16.5841	12.3882	-0.420843	0.0241552	yes
SCAND1	13:65744267-65745100	IBR	CTRL	123.467	92.2476	-0.420546	0.0126607	yes
CDC42EP4	19:58620113-58622767	IBR	CTRL	9.83369	7.34934	-0.420118	0.0476308	yes
C14H8orf33	14:1487365-1489409	IBR	CTRL	32.6008	24.3703	-0.419783	0.0278896	yes
C11H2orf28	11:72405111-72409446	IBR	CTRL	48.1943	36.0271	-0.41978	0.0408355	yes
SNX11	19:39013104-39021625	IBR	CTRL	16.4087	12.2705	-0.41927	0.0309864	yes
FCF1	10:86384168-86394597	IBR	CTRL	48.1751	36.0274	-0.419194	0.0347846	yes
SDHB	2:136125303-136154371	IBR	CTRL	190.928	142.797	-0.419064	0.0105058	yes
HBXIP	3:33134981-33139308	IBR	CTRL	145.007	108.461	-0.418947	0.0144836	yes
RNF167	19:27085161-27087524	IBR	CTRL	85.4113	63.9024	-0.418558	0.0146415	yes
GDE1	25:17209999-17237789	IBR	CTRL	32.2526	24.1354	-0.418261	0.0234669	yes
CCDC56	19:43468380-43469490	IBR	CTRL	167.21	125.131	-0.418221	0.0134978	yes
RNF5	23:27012065-27014380	IBR	CTRL	67.444	50.4793	-0.417998	0.0132898	yes
GPSM1	11:103840108-103870355	IBR	CTRL	24.8456	18.597	-0.417917	0.0144836	yes
ORAI1	17:55858839-55873788	IBR	CTRL	47.1174	35.2676	-0.417915	0.0134978	yes
NUCB1	18:55939162-55955612	IBR	CTRL	141.523	105.931	-0.417905	0.0156404	yes
COX7C	7:88648411-88650682	IBR	CTRL	398.604	298.45	-0.417469	0.0107057	yes
SYDE1	7:9032042-9042665	IBR	CTRL	8.9085	6.67067	-0.417352	0.0466312	yes
FAHD2A	11:2119289-2130742	IBR	CTRL	25.6841	19.2423	-0.416596	0.0394319	yes
SPI1	15:78402904-78419772	IBR	CTRL	104.902	78.6249	-0.415987	0.0118264	yes
IGFBP3	4:76705104-76713511	IBR	CTRL	333.281	249.839	-0.41574	0.0349361	yes
CD81	29:49842470-49848638	IBR	CTRL	442.633	331.91	-0.415319	0.0190717	yes
NOLC1	26:22692691-22701500	IBR	CTRL	61.033	45.7774	-0.414954	0.0136752	yes
ARHGEF10L	2:135557007-135701197	IBR	CTRL	9.541	7.15715	-0.414755	0.0309864	yes
SLC15A3	29:37856700-37871626	IBR	CTRL	54.2589	40.7046	-0.41467	0.0132898	yes
UNC119	19:20567268-20572913	IBR	CTRL	189.91	142.539	-0.413955	0.0132898	yes
TAX1BP3	19:24951987-24977062	IBR	CTRL	82.7168	62.0881	-0.413864	0.0371411	yes
ARFGAP3	5:114291723-114341661	IBR	CTRL	28.2852	21.2354	-0.413578	0.0150481	yes
PSMA6	21:45974821-45998595	IBR	CTRL	218.534	164.1	-0.413282	0.0132898	yes
TIMM23	28:44397813-44418583	IBR	CTRL	55.8497	41.9389	-0.413263	0.0196647	yes
POP4	18:40370525-40379995	IBR	CTRL	28.2078	21.1843	-0.413099	0.0330995	yes
C11H9orf16	11:98801790-98805191	IBR	CTRL	132.226	99.3073	-0.413032	0.0194927	yes
ADM	15:42911042-42913326	IBR	CTRL	30.4862	22.9023	-0.412662	0.0255939	yes
TLR2	17:3949869-3963092	IBR	CTRL	9.85215	7.40172	-0.412578	0.0300658	yes
TM9SF1	10:20796192-20801181	IBR	CTRL	42.7768	32.1457	-0.412204	0.0140825	yes
PEX19	3:9517704-9523145	IBR	CTRL	39.648	29.803	-0.411789	0.01645	yes
IFRD2	22:50610661-50637639	IBR	CTRL	61.5877	46.2962	-0.41175	0.0140825	yes
LOC100174927	4:77311263-77314354	IBR	CTRL	61.802	46.4628	-0.411577	0.0236186	yes
PTMS	5:104039249-104040501	IBR	CTRL	507.878	381.965	-0.411041	0.0181799	yes
TMEM115	22:50559653-50564392	IBR	CTRL	31.1874	23.456	-0.411003	0.0185496	yes
UQCRC1	22:51847304-51856057	IBR	CTRL	156.24	117.516	-0.410909	0.0138748	yes
SNAPC2	7:17900966-17903800	IBR	CTRL	21.8535	16.4465	-0.410088	0.0479093	yes
POLR3K	25:110166-112894	IBR	CTRL	70.6072	53.1567	-0.409564	0.0275781	yes
POLR2E	7:45195511-45199965	IBR	CTRL	178.081	134.079	-0.409451	0.0150481	yes
LRWD1	25:35096008-35102381	IBR	CTRL	46.8375	35.2669	-0.40935	0.0170273	yes
NENF	16:73013320-73019896	IBR	CTRL	118.322	89.0953	-0.4093	0.0150481	yes
NAA10	X:40058716-40063410	IBR	CTRL	76.6272	57.6995	-0.409297	0.030239	yes
ERLEC1	11:36371086-36395686	IBR	CTRL	27.9974	21.0883	-0.408853	0.0208107	yes
HIBADH	4:68926597-69034392	IBR	CTRL	43.0602	32.4348	-0.408813	0.0196647	yes
EDF1	11:106320379-106324286	IBR	CTRL	252.728	190.381	-0.408697	0.0124551	yes
FAM3A	X:40469570-40477912	IBR	CTRL	25.565	19.2637	-0.408281	0.0383316	yes
MED21	5:83186269-83196046	IBR	CTRL	90.7934	68.4199	-0.408171	0.0254522	yes
LOC781036	13:23251284-23429100	IBR	CTRL	21.1262	15.9278	-0.407489	0.0257349	yes
FKBP15	8:104111965-104171821	IBR	CTRL	21.133	15.934	-0.40739	0.0158245	yes
FLOT1	23:28090028-28100115	IBR	CTRL	80.9629	61.0482	-0.407314	0.0118264	yes
GLRX	7:97475073-97541600	IBR	CTRL	95.9607	72.3652	-0.407148	0.0130849	yes
SF3B5	9:82549525-82550198	IBR	CTRL	218.642	164.898	-0.406994	0.0175882	yes
ADIPOR2	5:108705364-108724917	IBR	CTRL	25.8038	19.4666	-0.406578	0.033192	yes
MLF2	5:104058658-104063536	IBR	CTRL	111.38	84.0446	-0.40627	0.0148582	yes
UCK1	11:101666790-101672198	IBR	CTRL	22.7925	17.1997	-0.406174	0.035238	yes
C2H1orf144	2:136317924-136337845	IBR	CTRL	75.8183	57.2406	-0.405508	0.0260448	yes
UROD	3:101616856-101620196	IBR	CTRL	40.0501	30.244	-0.405158	0.0291009	yes
PSMB3	19:39980434-39989906	IBR	CTRL	249.301	188.303	-0.404835	0.0168398	yes
C7H19orf53	7:12942937-12948367	IBR	CTRL	134.766	101.799	-0.404743	0.0144836	yes
FBXW5	11:106287253-106291495	IBR	CTRL	42.7403	32.285	-0.404735	0.0173815	yes
CNPY3	23:16562932-16571558	IBR	CTRL	136.037	102.786	-0.40436	0.0181799	yes
NDUFS4	20:25407683-25523382	IBR	CTRL	101.198	76.4653	-0.404299	0.0217411	yes
DRG2	19:35099134-35107937	IBR	CTRL	35.5945	26.9006	-0.404019	0.0208107	yes
CCDC137	19:51757838-51763491	IBR	CTRL	29.5035	22.3006	-0.403801	0.0248023	yes
RIPK3	10:20665545-20669693	IBR	CTRL	40.8464	30.8802	-0.403528	0.0175882	yes
SMPD1	15:47267700-47272165	IBR	CTRL	17.997	13.6059	-0.403523	0.0377491	yes
CDIPT	25:26646274-26649701	IBR	CTRL	51.8152	39.1752	-0.403433	0.0189151	yes
IGF2	29:50046625-50065231	IBR	CTRL	43.5697	32.9415	-0.403419	0.0154443	yes
ECI1	25:1767069-1779723	IBR	CTRL	29.8896	22.5994	-0.403358	0.0447811	yes
NDUFA6	5:113575147-113586140	IBR	CTRL	131.019	99.0656	-0.403325	0.0327679	yes
C1QTNF6	5:75992621-75999893	IBR	CTRL	21.597	16.3301	-0.403296	0.0226177	yes
DDRGK1	13:52465222-52475837	IBR	CTRL	42.868	32.4183	-0.403091	0.0280525	yes
MRPS33	4:105101879-105110529	IBR	CTRL	149.738	113.254	-0.402879	0.0144836	yes
CLIC2	X:38445418-38523533	IBR	CTRL	16.58	12.5452	-0.402301	0.0291009	yes
SSR1	23:47853792-47871933	IBR	CTRL	100.065	75.7141	-0.402301	0.0220888	yes
PTPN23	22:52826534-52844833	IBR	CTRL	53.9194	40.8009	-0.402205	0.01645	yes
RAB5C	19:42897999-42903081	IBR	CTRL	157.543	119.244	-0.401838	0.0189151	yes
CD82	15:75507141-75567303	IBR	CTRL	100.074	75.7608	-0.401544	0.0154443	yes
TJAP1	23:17001347-17025374	IBR	CTRL	36.6221	27.7309	-0.40122	0.0194927	yes
C7H19orf25	7:45497738-45502451	IBR	CTRL	25.9145	19.624	-0.401141	0.0371411	yes
COMMD9	15:67563697-67576723	IBR	CTRL	34.2606	25.9529	-0.400654	0.0358175	yes
DAP	20:62630505-62697438	IBR	CTRL	151.75	114.977	-0.400346	0.0234669	yes
NEDD8	10:20778226-20779461	IBR	CTRL	257.056	194.768	-0.400325	0.0158245	yes
CCDC107	8:60244673-60247201	IBR	CTRL	45.6206	34.5664	-0.400316	0.0491688	yes
MYBBP1A	19:25635831-25650968	IBR	CTRL	31.8219	24.1145	-0.400119	0.0142887	yes
PPT1	3:106622152-106638462	IBR	CTRL	93.6302	70.9685	-0.399795	0.0170273	yes
UNC50	11:3793439-3802385	IBR	CTRL	55.1758	41.8245	-0.399688	0.0229781	yes
SEC11A	21:22754371-22787431	IBR	CTRL	98.1926	74.5146	-0.398091	0.0189151	yes
SERPINH1	15:55514944-55525178	IBR	CTRL	59.1012	44.8691	-0.397465	0.0196647	yes
TEX264	22:49687727-49717832	IBR	CTRL	39.9356	30.3223	-0.397296	0.0210221	yes
GATSL3	17:71452536-71457053	IBR	CTRL	37.835	28.7376	-0.396782	0.0305242	yes
SND1	4:92679168-93108508	IBR	CTRL	98.3225	74.6943	-0.396525	0.022433	yes
C9HXorf21	X:118258768-118271531	IBR	CTRL	31.492	23.9256	-0.39643	0.0379128	yes
SLC25A22	29:50835592-50839689	IBR	CTRL	24.2914	18.4588	-0.396135	0.0278896	yes
TSEN54	19:56657183-56663677	IBR	CTRL	19.881	15.1075	-0.396121	0.0439212	yes
TUFM	25:26225845-26229801	IBR	CTRL	122.511	93.1016	-0.396037	0.0168398	yes
MYEOV2	3:120123113-120127712	IBR	CTRL	228.285	173.492	-0.395971	0.0236186	yes
B4GALT3	3:8340546-8345532	IBR	CTRL	29.6922	22.5756	-0.395319	0.0284173	yes
RILPL2	17:54425951-54452512	IBR	CTRL	94.7058	72.0228	-0.395	0.0168398	yes
CHMP5	8:76364231-76378152	IBR	CTRL	63.2547	48.1313	-0.394196	0.0198419	yes
RARS	7:82792842-82822085	IBR	CTRL	55.4725	42.2226	-0.393758	0.0162316	yes
MKNK1	3:100126261-100172587	IBR	CTRL	41.2174	31.3745	-0.393659	0.0211998	yes
KIAA2013	16:42648161-42653791	IBR	CTRL	47.4799	36.1442	-0.39355	0.0196647	yes
UBE2M	18:65964091-65967276	IBR	CTRL	59.2535	45.1112	-0.393415	0.0234669	yes
ABCF1	23:28198592-28211745	IBR	CTRL	61.3218	46.6907	-0.393264	0.0140825	yes
UFM1	12:23685100-23717494	IBR	CTRL	32.9306	25.0743	-0.393222	0.0258826	yes
THBD	13:42217370-42221004	IBR	CTRL	11.5987	8.83335	-0.392928	0.037306	yes
MGC128424	7:64133811-64153714	IBR	CTRL	23.2961	17.7432	-0.392819	0.0422156	yes
PECAM1	19:49175890-49238414	IBR	CTRL	24.8003	18.8903	-0.392708	0.0219154	yes
TBCA	10:8737156-8822375	IBR	CTRL	143.065	108.988	-0.392499	0.0236186	yes
GADD45A	3:77972151-77975240	IBR	CTRL	48.5548	36.9971	-0.392202	0.0274134	yes
RPS6KB2	29:45965778-45971983	IBR	CTRL	41.2697	31.4465	-0.392185	0.0237981	yes
ETFB	18:57795755-57808326	IBR	CTRL	205.567	156.672	-0.391856	0.0187329	yes
LAMP2	X:4846777-4879916	IBR	CTRL	72.7766	55.4729	-0.391691	0.0278896	yes
LOC515150	16:4998440-5006453	IBR	CTRL	135.541	103.327	-0.391517	0.0362526	yes
C25H7orf59	25:36788649-36791965	IBR	CTRL	178.875	136.37	-0.391423	0.0217411	yes
TM4SF1	1:119750362-119758889	IBR	CTRL	21.526	16.4112	-0.391398	0.0471823	yes
CLEC2D	5:100542160-100554995	IBR	CTRL	159.679	121.775	-0.390954	0.0287395	yes
EMR1	7:18763198-18823651	IBR	CTRL	39.7671	30.3289	-0.390883	0.034128	yes
EIF2D	16:4221209-4242621	IBR	CTRL	31.161	23.7692	-0.390651	0.0272245	yes
PDCD5	18:43254167-43260910	IBR	CTRL	95.3472	72.7349	-0.390543	0.0431829	yes
C8H9orf3	8:82590160-83012157	IBR	CTRL	20.2812	15.4744	-0.39026	0.0244876	yes
KXD1	7:4539075-4546548	IBR	CTRL	101.977	77.811	-0.390202	0.022433	yes
SNRPA1	21:29683788-29696818	IBR	CTRL	89.0939	67.9988	-0.389816	0.0222544	yes
MRPS23	19:8886024-8891010	IBR	CTRL	89.4455	68.2838	-0.389465	0.0254522	yes
TRADD	18:34912744-34922481	IBR	CTRL	40.4675	30.903	-0.389015	0.0481751	yes
NUBP2	25:1360578-1365803	IBR	CTRL	48.822	37.3036	-0.388214	0.0395512	yes
DCLRE1A	26:34559811-34583009	IBR	CTRL	14.1302	10.7975	-0.38809	0.0324796	yes
STRA13	19:51494261-51497888	IBR	CTRL	66.1884	50.5969	-0.38753	0.0452075	yes
TALDO1	29:50856122-50863486	IBR	CTRL	181.551	138.798	-0.387389	0.0248023	yes
DUS1L	19:51416678-51422719	IBR	CTRL	33.1699	25.3602	-0.387307	0.0260448	yes
ABP1	4:114249781-114262315	IBR	CTRL	52.9339	40.4806	-0.38696	0.0255939	yes
AMDHD2	25:2019788-2026472	IBR	CTRL	52.4914	40.1426	-0.386946	0.0257349	yes
HPCAL1	11:87191207-87307998	IBR	CTRL	24.6633	18.8613	-0.386938	0.0422156	yes
NARFL	25:627453-633977	IBR	CTRL	37.3514	28.5656	-0.386887	0.0294107	yes
NDUFV1	29:46108280-46114242	IBR	CTRL	84.0758	64.3003	-0.386865	0.0189151	yes
CLDN5	17:74749249-74750524	IBR	CTRL	49.2554	37.6986	-0.385771	0.040393	yes
C7H19orf22	7:45053756-45063670	IBR	CTRL	45.2159	34.6078	-0.38573	0.0208107	yes
SLC9A3R1	19:57270434-57287588	IBR	CTRL	127.203	97.3649	-0.385653	0.0222544	yes
AUP1	11:10093114-10096146	IBR	CTRL	161.285	123.454	-0.385645	0.0217411	yes
CLTA	8:60849477-60867215	IBR	CTRL	249.956	191.341	-0.385532	0.0257349	yes
PLXND1	22:56774895-56825062	IBR	CTRL	14.156	10.838	-0.385324	0.0316658	yes
AGPAT6	27:36212351-36228987	IBR	CTRL	55.8999	42.7981	-0.385298	0.022433	yes
EIF6	13:65206236-65212123	IBR	CTRL	132.596	101.532	-0.385097	0.0231608	yes
PLEKHJ1	7:22684431-22687065	IBR	CTRL	82.8966	63.4779	-0.385058	0.0237981	yes
GTF2F1	7:19287012-19292984	IBR	CTRL	39.96	30.6065	-0.384718	0.0303606	yes
ALKBH4	25:35102454-35109899	IBR	CTRL	44.6728	34.2224	-0.384457	0.0436288	yes
BID	5:109639244-109656755	IBR	CTRL	94.9923	72.7738	-0.384392	0.0217411	yes
TMEM85	10:28441592-28445103	IBR	CTRL	53.3917	40.9188	-0.383852	0.0350873	yes
SEPX1	25:1503558-1508211	IBR	CTRL	66.8495	51.2395	-0.383662	0.0254522	yes
CD79A	18:51679282-51682971	IBR	CTRL	405.402	310.741	-0.383642	0.0299006	yes
ZDHHC4	25:38953353-38961974	IBR	CTRL	58.9106	45.1769	-0.382941	0.023977	yes
MAP2K2	7:21132388-21154000	IBR	CTRL	97.5984	74.8637	-0.382592	0.0206445	yes
THAP3	16:47623670-47629295	IBR	CTRL	53.0586	40.7011	-0.382519	0.0339746	yes
LSM4	7:4818616-4831166	IBR	CTRL	114.712	87.9979	-0.38248	0.0227808	yes
TMEM156	6:59823313-59866460	IBR	CTRL	107.05	82.1562	-0.381837	0.0241552	yes
PCYT2	19:51592127-51599282	IBR	CTRL	22.5494	17.3065	-0.381774	0.0449421	yes
CISD1	26:742615-760794	IBR	CTRL	56.7985	43.6054	-0.381346	0.0492996	yes
SHFM1	4:13938834-13963931	IBR	CTRL	453.897	348.544	-0.381023	0.0237981	yes
TMEM11	19:35816340-35825642	IBR	CTRL	69.8964	53.6797	-0.38084	0.0427887	yes
FAM18B2	19:33585299-33594740	IBR	CTRL	33.5615	25.7757	-0.380793	0.0314965	yes
SELL	16:38147654-38173226	IBR	CTRL	182.109	139.893	-0.380482	0.0402866	yes
S100A10	3:18799611-18810545	IBR	CTRL	166.369	127.806	-0.380434	0.0277422	yes
TRIM25	19:7939828-7959817	IBR	CTRL	29.051	22.3209	-0.38019	0.0326285	yes
POLR2J	25:35091301-35095680	IBR	CTRL	123.795	95.1278	-0.380017	0.0395512	yes
CD63	5:57854277-57857483	IBR	CTRL	294.479	226.327	-0.379757	0.0248023	yes
PPP5C	18:54025020-54045583	IBR	CTRL	64.4976	49.5795	-0.379502	0.0254522	yes
CIB1	21:22043352-22046525	IBR	CTRL	96.2926	74.0275	-0.379364	0.0278896	yes
IRF5	4:93706186-93717881	IBR	CTRL	70.0868	53.8932	-0.379038	0.0234669	yes
TSPAN33	4:93881395-93901224	IBR	CTRL	21.2672	16.3535	-0.379027	0.0488945	yes
EIF3G	7:15897381-15902004	IBR	CTRL	325.244	250.162	-0.378657	0.033192	yes
GPX3	7:64286947-64295117	IBR	CTRL	44.1332	33.9509	-0.378413	0.034443	yes
PROS1	1:37803107-37866950	IBR	CTRL	28.6832	22.0657	-0.3784	0.0349361	yes
TRABD	5:121181319-121188624	IBR	CTRL	186.666	143.614	-0.378263	0.0254522	yes
PITRM1	13:45473918-45499903	IBR	CTRL	32.6037	25.0906	-0.377891	0.0217411	yes
P2RX4	17:56173048-56189197	IBR	CTRL	23.9986	18.4694	-0.377815	0.0477878	yes
DRAP1	29:44694170-44696297	IBR	CTRL	116.347	89.5499	-0.377671	0.025287	yes
LSP1	29:50235907-50276209	IBR	CTRL	330.347	254.318	-0.377346	0.0399789	yes
DBI	2:71561191-71566372	IBR	CTRL	274.119	211.033	-0.377334	0.0248023	yes
C16H1orf115	16:24876775-24889309	IBR	CTRL	15.7582	12.1339	-0.377068	0.0452075	yes
PHYHD1	11:99441597-99458550	IBR	CTRL	45.2733	34.866	-0.376839	0.0368107	yes
SURF4	11:104319214-104334584	IBR	CTRL	66.9906	51.5984	-0.376631	0.0294107	yes
SLC25A19	19:56842381-56853760	IBR	CTRL	35.0705	27.0242	-0.376008	0.0258826	yes
SERTAD3	18:50050182-50053543	IBR	CTRL	38.4537	29.6339	-0.375875	0.0437587	yes
POLR1D	12:32554782-32556401	IBR	CTRL	152.552	117.597	-0.37544	0.0277422	yes
EEF1D	14:2313973-2326718	IBR	CTRL	487.19	375.562	-0.375432	0.036684	yes
PSMA5	3:34126154-34147184	IBR	CTRL	154.249	118.922	-0.37525	0.0270588	yes
POLR3A	28:33875844-33924983	IBR	CTRL	8.30741	6.40542	-0.375106	0.0379128	yes
PGAP2	15:52075816-52089324	IBR	CTRL	39.6739	30.5977	-0.374765	0.0330995	yes
LOC100847824	23:27949618-27961958	IBR	CTRL	18.7919	14.4959	-0.374466	0.0356972	yes
RNF126	7:44880290-44888201	IBR	CTRL	107.269	82.7555	-0.374312	0.0246343	yes
CCDC71	22:51435768-51439454	IBR	CTRL	27.1675	20.9603	-0.374224	0.0467549	yes
MAP1LC3A	13:64497253-64498905	IBR	CTRL	77.3211	59.6598	-0.374104	0.0330995	yes
BANF1	29:44759485-44761430	IBR	CTRL	497.388	383.86	-0.373792	0.0327679	yes
MRPL28	25:361739-364295	IBR	CTRL	83.7448	64.6465	-0.373428	0.0269238	yes
PTPRCAP	29:45972076-45974235	IBR	CTRL	627.77	484.727	-0.373064	0.0440505	yes
SIGIRR	29:51265566-51271520	IBR	CTRL	78.2075	60.3934	-0.372915	0.0257349	yes
UBFD1	25:21476412-21488491	IBR	CTRL	62.8173	48.5347	-0.372146	0.0355477	yes
RBM8A	3:21553391-21555393	IBR	CTRL	149.041	115.168	-0.371965	0.0257349	yes
B3GAT3	29:41657197-41661822	IBR	CTRL	60.7596	46.9582	-0.371734	0.0356972	yes
SRPR	29:29986078-29991203	IBR	CTRL	101.666	78.5815	-0.371573	0.0275781	yes
RAB31	24:42256653-42308234	IBR	CTRL	17.3505	13.415	-0.371126	0.0309864	yes
MATK	7:21421293-21429294	IBR	CTRL	77.2818	59.7599	-0.37095	0.0285623	yes
NDUFA4	4:18973418-18980828	IBR	CTRL	446.137	344.99	-0.37093	0.0277422	yes
TIMM17A	16:49656379-49670242	IBR	CTRL	14.3952	11.138	-0.370099	0.0466312	yes
LRP10	10:21786855-21792534	IBR	CTRL	78.5559	60.8146	-0.369302	0.0336389	yes
STX8	19:29278756-29489242	IBR	CTRL	66.3084	51.3645	-0.368421	0.0471823	yes
RASSF1	22:50580393-50586504	IBR	CTRL	62.4936	48.4143	-0.368276	0.0275781	yes
PPAN	7:15890244-15894251	IBR	CTRL	47.272	36.6229	-0.368239	0.0384839	yes
PUS1	17:46156461-46166824	IBR	CTRL	56.1519	43.55	-0.366664	0.0311481	yes
FHL1	X:19777798-19821369	IBR	CTRL	24.1301	18.7178	-0.366426	0.0460989	yes
MPP1	X:39003630-39036439	IBR	CTRL	74.8683	58.1257	-0.365178	0.0326285	yes
CCT5	20:63097313-63111305	IBR	CTRL	102.847	79.8794	-0.364606	0.0300658	yes
CLIC1	23:27375872-27398934	IBR	CTRL	386.248	300.236	-0.363432	0.0460989	yes
PYCRL	14:2301586-2309099	IBR	CTRL	75.2894	58.5515	-0.36274	0.0362526	yes
C29H11orf68	29:44691681-44693901	IBR	CTRL	40.7132	31.6653	-0.362596	0.0426351	yes
PUF60	14:2164998-2177242	IBR	CTRL	118.687	92.3258	-0.362353	0.0307046	yes
PDLIM2	8:70388328-70401480	IBR	CTRL	55.6967	43.3293	-0.362247	0.036684	yes
CYBA	18:13931106-13938073	IBR	CTRL	465.469	362.165	-0.362038	0.033192	yes
TMEM173	7:52361792-52368150	IBR	CTRL	36.2905	28.2396	-0.361872	0.0323391	yes
SEC23B	13:38870265-38900352	IBR	CTRL	47.2232	36.7562	-0.361506	0.0335026	yes
PRR13	5:26730146-26733390	IBR	CTRL	86.6275	67.4335	-0.36136	0.038179	yes
MRPS5	11:1895747-1918798	IBR	CTRL	40.1127	31.2284	-0.361199	0.0422156	yes
ASNA1	7:13886317-13894399	IBR	CTRL	83.2365	64.8206	-0.360765	0.0324796	yes
SEPN1	2:127851643-127869417	IBR	CTRL	12.4237	9.67893	-0.36018	0.0406778	yes
EIF3K	18:48648906-48661802	IBR	CTRL	436.226	339.924	-0.359864	0.0359662	yes
NUTF2	18:35476832-35491554	IBR	CTRL	218.172	170.032	-0.359659	0.0339746	yes
PFDN1	7:53119766-53193428	IBR	CTRL	122.623	95.5893	-0.35931	0.0395512	yes
QTRT1	7:16415183-16423135	IBR	CTRL	63.7054	49.673	-0.358952	0.0379128	yes
LRP5	29:46481533-46573466	IBR	CTRL	14.4156	11.2406	-0.358908	0.0399789	yes
TARS2	3:20234450-20246077	IBR	CTRL	46.0279	35.8961	-0.358682	0.0358175	yes
RFNG	19:51428998-51432576	IBR	CTRL	72.0626	56.2002	-0.358677	0.0371411	yes
RHEB	4:114803156-114855282	IBR	CTRL	55.9563	43.6521	-0.358249	0.049775	yes
TRMT2A	17:75002386-75006918	IBR	CTRL	37.5739	29.3338	-0.357168	0.0377491	yes
ARL1	5:65614888-65624326	IBR	CTRL	67.0396	52.3416	-0.357056	0.0430736	yes
NAPA	18:54902561-54928529	IBR	CTRL	66.8294	52.1778	-0.357048	0.033192	yes
PSMB4	3:19412240-19414598	IBR	CTRL	319.682	249.598	-0.35703	0.0324796	yes
PSMB7	11:95401671-95458914	IBR	CTRL	168.543	131.657	-0.356329	0.0330995	yes
TRIM26	23:28563085-28580853	IBR	CTRL	53.1932	41.5739	-0.355565	0.0297266	yes
TGFB1	18:50771353-50785924	IBR	CTRL	135.415	105.843	-0.355467	0.0346046	yes
[truncated: 2,123 more rows]

## Sheet: KEGG_pathways
Category	Term	Count	%	PValue	Genes	List Total	Pop Hits	Pop Total	Fold Enrichment	Bonferroni	Benjamini	FDR
KEGG_PATHWAY	bta05010:Alzheimer's disease	54	2.03466	1.58529e-07	ATP5D, CYC1, NDUFAB1, COX5A, COX5B, NDUFS7, NDUFS6, CASP3, NDUFS4, CASP9, APOE, CASP7, NDUFS8, IL1B, PSENEN, FAS, ATP5H, ADAM10, CYCS, FADD, NDUFC1, MAPK1, GNAQ, RYR3, MAPK3, ATP5C1, HSD17B10, NDUFB7, NDUFB8, COX7B, COX7C, PPP3R1, MME, NDUFB1, PPP3CB, COX6B1, CALML5, PPP3CA, NDUFA4, LPL, COX7A2, NDUFA3, COX7A1, NDUFA6, COX8A, NDUFA7, ITPR3, SDHB, GSK3B, NDUFV1, COX6A1, CACNA1F, CACNA1C, APBB1	840	157	4940	2.02275	2.86933e-05	2.86933e-05	0.000195448
KEGG_PATHWAY	bta04310:Wnt signaling pathway	44	1.65787	5.1579e-05	APC2, PPP2R5A, PPP2R5C, PPP3R1, DAAM2, PRKX, MAP3K7, CHD8, PPP3CB, NFAT5, CAMK2D, NFATC4, PRKACB, PPP3CA, NFATC2, AXIN2, FBXW11, NFATC3, APC, PRKCA, CSNK1A1, ROCK1, ROCK2, NLK, CREBBP, SMAD3, LEF1, SMAD2, FZD2, FZD5, FZD7, PRKCB, FZD10, DKK1, CCND2, SFRP2, GSK3B, SFRP4, PRICKLE2, LRP6, MAPK9, PPP2R5E, RUVBL1, LRP5	840	142	4940	1.82227	0.0092926	0.00465715	0.0635726
KEGG_PATHWAY	bta00190:Oxidative phosphorylation	40	1.50716	0.000143086	ATP5D, ATP6V0E1, NDUFB7, NDUFB8, ATP6AP1, COX7B, CYC1, COX7C, NDUFAB1, ATP6V1G2, COX5A, COX5B, NDUFB1, ATP6V0B, ATP6V0C, NDUFS7, NDUFS6, NDUFS4, NDUFS8, COX6B1, ATP5I, ATP5H, ATP6V0D2, NDUFA4, ATP5J2, NDUFA3, COX7A2, COX7A1, ATP4B, NDUFA6, COX8A, NDUFA7, NDUFC1, LHPP, PPA1, NDUFA11, SDHB, NDUFV1, ATP5C1, COX6A1	840	130	4940	1.80952	0.0255679	0.00859631	0.176266
KEGG_PATHWAY	bta04610:Complement and coagulation cascades	26	0.979653	0.000146922	C3AR1, C7, A2M, MASP1, MASP2, C3, F13A1, C6, BDKRB1, C1R, BDKRB2, C1S, C1QC, C2, PLAT, CR2, C4A, CFB, SERPING1, C8G, PROC, C1QB, F5, F2, PROS1, F2R	840	71	4940	2.15359	0.0262443	0.00662665	0.180988
KEGG_PATHWAY	bta04662:B cell receptor signaling pathway	25	0.941974	0.000246131	NFKBIB, PPP3R1, FOS, KRAS, RASGRP3, DAPP1, NFAT5, PPP3CB, PIK3CA, NFATC4, PPP3CA, INPP5D, PIK3R3, NFATC2, NFATC3, PIK3R1, CR2, MAP2K2, PIK3CB, MALT1, MAPK1, GSK3B, CD81, MAPK3, CD79A	840	69	4940	2.13078	0.0435772	0.00887146	0.303029
KEGG_PATHWAY	bta05016:Huntington's disease	48	1.80859	0.000272217	ATP5D, POLR2G, POLR2F, CLTA, POLR2E, POLR2L, NDUFB7, NDUFB8, AP2S1, POLR2J, COX7B, POLR2I, CYC1, COX7C, NDUFAB1, COX5A, COX5B, NDUFB1, NDUFS7, NDUFS6, CASP3, NDUFS4, CASP9, NDUFS8, COX6B1, CREB3L1, ATP5H, HIP1, NDUFA4, NDUFA3, COX7A2, COX7A1, RCOR1, CREB1, NDUFA6, COX8A, NDUFA7, CREBBP, CYCS, NDUFC1, SOD2, SDHB, GNAQ, SP1, NDUFV1, ATP5C1, COX6A1, DNAL1	840	170	4940	1.6605	0.0480835	0.00817936	0.335096
KEGG_PATHWAY	bta04512:ECM-receptor interaction	26	0.979653	0.000390386	COL3A1, ITGA11, ITGB4, SDC4, SDC3, LAMB3, ITGB8, ITGAV, COL6A3, COL6A1, AGRN, COL11A2, FN1, SPP1, COL4A2, COL4A1, ITGA1, HSPG2, ITGA4, SDC1, ITGA6, ITGA7, COL1A2, LAMC2, COL1A1, ITGA2B	840	75	4940	2.03873	0.068234	0.0100454	0.480239
KEGG_PATHWAY	bta05210:Colorectal cancer	28	1.05501	0.000449145	APC2, FOS, CASP3, KRAS, CASP9, BCL2, PIK3CA, AXIN2, PIK3R3, PIK3R1, APC, MSH6, BRAF, PIK3CB, MSH2, CYCS, LEF1, SMAD3, SMAD2, FZD2, APPL1, FZD5, FZD7, MAPK1, FZD10, GSK3B, MAPK3, MAPK9	840	84	4940	1.96032	0.0780953	0.0101127	0.552338
KEGG_PATHWAY	bta03050:Proteasome	18	0.678222	0.000489754	PSMB10, PSMB8, PSMB9, PSMB5, PSMA2, PSMF1, PSMA1, PSMB4, PSMB7, PSMC5, PSMB6, PSME1, PSMA6, PSMC3, PSME2, PSMA5, PSMB3, PSMB2	840	44	4940	2.40584	0.0848498	0.00980353	0.602139
KEGG_PATHWAY	bta04270:Vascular smooth muscle contraction	33	1.24341	0.000491938	GNA13, ADORA2A, CALD1, PRKX, MYL9, AGTR1, ACTG2, PLA2G2D4, PPP1R12A, GUCY1A3, PLA2G2D1, CALML5, PRKACB, PPP1R14A, PRKCA, RAMP3, RAMP2, ROCK1, BRAF, MAP2K2, ROCK2, ACTA2, MYLK3, ARHGEF12, ITPR3, PRKCE, PRKCB, MAPK1, GNAQ, MAPK3, GUCY1B3, CACNA1F, CACNA1C, PLA2G2E, PLA2G5	840	106	4940	1.83086	0.0852119	0.00886673	0.604818
KEGG_PATHWAY	bta04370:VEGF signaling pathway	25	0.941974	0.000637527	PPP3R1, MAPKAPK3, KRAS, CASP9, PLA2G2D4, NFAT5, PPP3CB, PIK3CA, NFATC4, PPP3CA, PLA2G2D1, PIK3R3, NFATC2, NFATC3, PIK3R1, PRKCA, MAP2K2, PIK3CB, SPHK1, PRKCB, MAPK1, PLCG1, MAPK3, HSPB1, PLA2G2E, PLA2G5	840	73	4940	2.01402	0.109016	0.0104387	0.783167
KEGG_PATHWAY	bta05020:Prion diseases	14	0.527506	0.000910184	EGR1, C7, MAP2K2, C6, C1QC, PRKX, C8G, MAPK1, C1QB, MAPK3, IL1B, PRKACB, HSPA5, PRNP	840	31	4940	2.65591	0.151952	0.013641	1.11639
KEGG_PATHWAY	bta04910:Insulin signaling pathway	36	1.35644	0.00125788	PRKCZ, HK2, PDE3B, MKNK1, RPS6KB2, PRKX, EIF4EBP1, PDPK1, KRAS, SORBS1, PIK3CA, SHC1, CALML5, INPP5D, PRKACB, SHC3, PIK3R3, RAPGEF1, INSR, PIK3R1, SOCS2, BRAF, PIK3CB, MAP2K2, SOCS3, FLOT1, CBL, FBP2, PCK2, CBLC, MAPK1, CBLB, GSK3B, MAPK3, PKLR, MAPK9	840	125	4940	1.69371	0.203732	0.0173719	1.53982
KEGG_PATHWAY	bta00230:Purine metabolism	41	1.54484	0.00142457	POLR2G, POLR2F, POLR2E, ENPP1, POLR2L, POLR2J, POLR2I, PNPT1, POLA1, DCK, PDE3B, RRM2B, ADA, POLE2, PDE1B, NT5C2, GUCY1A3, ENTPD6, ENTPD4, PAPSS1, ENTPD1, ENTPD2, PAPSS2, IMPDH1, NT5C, POLR3K, AK1, AK2, PDE4D, POLR3A, PDE10A, GUCY2C, POLR3D, NME6, APRT, POLD4, NME3, PDE5A, PKLR, GUCY1B3, PRPS2	840	149	4940	1.61825	0.227429	0.018262	1.74223
KEGG_PATHWAY	bta04010:MAPK signaling pathway	63	2.37378	0.00169804	MEF2C, FGF13, NFKB2, PRKX, MAP3K7, FOS, MAP3K6, CASP3, PLA2G2D4, MAP3K8, IL1B, RRAS, PLA2G2D1, PRKACB, FAS, RAPGEF2, PRKCA, BRAF, ECSIT, FLNB, DDIT3, PRKCB, MAP4K3, MAPK1, RRAS2, MAPK3, HSPB1, MAPK9, PLA2G2E, GADD45A, MAP3K13, PLA2G5, MAP3K11, PPP5C, FGFR2, IL1R2, PPP3R1, MAPKAPK3, MKNK1, HSPA1A, PPM1B, ATF2, KRAS, RASGRP3, RASGRP4, MAP3K2, ELK4, RASGRP1, PPP3CB, NFATC4, PPP3CA, NFATC2, RASA1, RA…	840	257	4940	1.44163	0.264795	0.0202982	2.07347
KEGG_PATHWAY	bta04510:Focal adhesion	47	1.77091	0.00249812	CAV1, COL3A1, ITGB4, ITGA11, MYL9, LAMB3, PDPK1, ITGB8, ITGAV, BCL2, COL6A3, PPP1R12A, PIK3CA, COL6A1, SHC1, PDGFD, PIK3R3, COL11A2, SHC3, RAPGEF1, PIK3R1, SPP1, FN1, PRKCA, COL4A2, COL4A1, ROCK1, BRAF, PIK3CB, ROCK2, MYLK3, ITGA1, ITGA4, FLNB, PRKCB, MAPK1, ITGA6, CCND2, GSK3B, ITGA7, MAPK3, COL1A2, MAPK9, LAMC2, COL1A1, PARVB, ITGA2B	840	182	4940	1.51871	0.364107	0.0278988	3.03669
KEGG_PATHWAY	bta04720:Long-term potentiation	20	0.75358	0.00297863	PRKCA, BRAF, MAP2K2, CREBBP, PPP3R1, ITPR3, PRKX, PRKCB, MAPK1, RPS6KA6, KRAS, GNAQ, MAPK3, CAMK2D, PPP1R12A, PPP3CB, PPP3CA, PRKACB, CALML5, CACNA1C	840	59	4940	1.99354	0.417214	0.0312618	3.61098
KEGG_PATHWAY	bta04660:T cell receptor signaling pathway	30	1.13037	0.00396809	NFKBIB, PPP3R1, MAP3K7, FOS, KRAS, RASGRP1, MAP3K8, NFAT5, PPP3CB, PIK3CA, NFATC4, PPP3CA, NFATC2, PIK3R3, NFATC3, PIK3R1, DLG1, PDK1, IL4, ITK, PIK3CB, MAP2K2, CBL, MALT1, MAPK1, CBLC, CBLB, GSK3B, MAPK3, GRAP2	840	105	4940	1.68027	0.513079	0.039192	4.78373
KEGG_PATHWAY	bta04650:Natural killer cell mediated cytotoxicity	30	1.13037	0.00396809	PRF1, ITGAL, PPP3R1, KLRK1, CASP3, KRAS, NFAT5, PPP3CB, PIK3CA, FCER1G, NFATC4, SHC1, PPP3CA, FAS, NFATC2, SHC3, PIK3R3, NFATC3, IFNGR2, PIK3R1, PRKCA, BRAF, PIK3CB, MAP2K2, PRKCB, PTPN11, IFNAR1, MAPK1, PLCG1, MAPK3	840	105	4940	1.68027	0.513079	0.039192	4.78373
KEGG_PATHWAY	bta04012:ErbB signaling pathway	24	0.904295	0.00409146	PRKCA, BRAF, PIK3CB, MAP2K2, CBL, BTC, RPS6KB2, PRKCB, MAPK1, CBLC, EIF4EBP1, CBLB, KRAS, PLCG1, GSK3B, MAPK3, CAMK2D, PIK3CA, MAPK9, SHC1, SHC3, PIK3R3, ABL2, PIK3R1	840	78	4940	1.80952	0.523874	0.0383036	4.92903
KEGG_PATHWAY	bta05213:Endometrial cancer	17	0.640543	0.0042423	APC2, BRAF, PIK3CB, MAP2K2, LEF1, FOXO3, MAPK1, PDPK1, KRAS, CASP9, GSK3B, MAPK3, PIK3CA, AXIN2, PIK3R3, PIK3R1, APC	840	48	4940	2.08284	0.53675	0.0377437	5.10641
KEGG_PATHWAY	bta04514:Cell adhesion molecules (CAMs)	35	1.31876	0.00434617	PVR, ITGAL, CLDN3, CLDN5, CDH2, CLDN11, CDH3, SDC4, CDH5, SDC3, ALCAM, NRCAM, ITGB8, ITGAV, PVRL2, ESAM, CNTNAP1, CD6, NEGR1, SELPLG, BOLA-DRB3, SELP, SELL, CD40, ITGA4, PDCD1LG2, SIGLEC1, SDC1, ITGA6, CD34, PECAM1, CNTN1, SELE, CD226, BOLA-DYB	840	129	4940	1.59561	0.545415	0.0368455	5.22837
KEGG_PATHWAY	bta00510:N-Glycan biosynthesis	15	0.565185	0.00572681	B4GALT3, ALG3, DPAGT1, ALG5, MGAT1, MAN2A1, DAD1, RPN1, DPM2, DPM3, RPN2, MGAT5, DDOST, ALG12, ALG14	840	41	4940	2.15157	0.64638	0.0461525	6.83594
KEGG_PATHWAY	bta05223:Non-small cell lung cancer	17	0.640543	0.0066355	PRKCA, E2F2, BRAF, PIK3CB, MAP2K2, FOXO3, PRKCB, MAPK1, PDPK1, KRAS, PLCG1, CASP9, RASSF1, MAPK3, PIK3CA, PIK3R3, PIK3R1	840	50	4940	1.99952	0.700316	0.0510437	7.88025
KEGG_PATHWAY	bta05412:Arrhythmogenic right ventricular cardiomyopathy (ARVC)	20	0.75358	0.00957205	ITGB4, ITGA11, LMNA, ITGA1, GJA1, LEF1, CDH2, ITGA4, DES, DSG2, ITGA6, ITGB8, ITGAV, ITGA7, SGCD, DSP, CACNA1F, CACNA1C, SGCA, ITGA2B	840	65	4940	1.80952	0.824635	0.0699686	11.182
KEGG_PATHWAY	bta04810:Regulation of actin cytoskeleton	46	1.73323	0.00993257	GNA13, FGFR2, ITGAL, APC2, DIAPH3, ITGB4, ITGA11, BDKRB1, FGF13, BDKRB2, MYL9, KRAS, GSN, ITGB8, ITGAV, PIKFYVE, PPP1R12A, PIK3CA, RRAS, PDGFD, PIK3R3, PIK3R1, APC, FN1, BRAF, ROCK1, PIK3CB, MAP2K2, ROCK2, MYLK3, ARHGEF6, ITGA1, ITGA4, MAPK1, ITGA6, RRAS2, SCIN, ITGA7, MAPK3, F2, CYFIP2, ITGAD, PIP4K2A, CD14, F2R, ITGA2B	840	190	4940	1.42381	0.835819	0.0697215	11.5798
KEGG_PATHWAY	bta04062:Chemokine signaling pathway	42	1.58252	0.0109364	PRKCZ, CCL2, FGR, NFKBIB, CCR1, CXCL9, CXCR2, FOXO3, CXCR3, PRKX, CCL24, KRAS, CXCR4, CXCR6, CCR10, PIK3CA, SHC1, PRKACB, PIK3R3, SHC3, PIK3R1, ITK, BRAF, ROCK1, PIK3CB, NCF1, ROCK2, HCK, CCL19, CCL16, PRKCB, CCL17, MAPK1, CCR8, CCL14, CXCL14, CCR4, GSK3B, CXCL16, CX3CR1, MAPK3, GNB4	840	171	4940	1.44444	0.863359	0.0736969	12.6788
KEGG_PATHWAY	bta05012:Parkinson's disease	33	1.24341	0.0112188	ATP5D, NDUFB7, NDUFB8, COX7B, CYC1, NDUFAB1, COX7C, COX5A, COX5B, NDUFB1, NDUFS7, NDUFS6, CASP3, NDUFS4, CASP9, NDUFS8, COX6B1, ATP5H, NDUFA4, COX7A2, NDUFA3, COX7A1, NDUFA6, COX8A, NDUFA7, CYCS, NDUFC1, SDHB, GPR37, NDUFV1, ATP5C1, COX6A1, LRRK2	840	127	4940	1.52812	0.87024	0.0728429	12.9856
KEGG_PATHWAY	bta04142:Lysosome	30	1.13037	0.0118726	CLTA, ARSG, ATP6AP1, PPT2, PPT1, ATP6V0B, GLB1, ATP6V0C, SLC11A1, NAGPA, CD68, AP1S2, AP3M2, IDS, ENTPD4, ATP6V0D2, GBA, CTSZ, PSAP, CD63, LAMP1, LAMP2, CTSO, SMPD1, ARSA, CTSC, NEU1, CTSB, CTSH, CLN5	840	113	4940	1.56131	0.884882	0.0743017	13.6923
KEGG_PATHWAY	bta04930:Type II diabetes mellitus	14	0.527506	0.0183796	SOCS2, SOCS3, PIK3CB, HK2, MAPK1, MAPK3, PKLR, MAPK9, PIK3CA, CACNA1C, PIK3R3, INSR, CACNA1A, PIK3R1	840	42	4940	1.96032	0.965183	0.10933	20.4439
KEGG_PATHWAY	bta05214:Glioma	18	0.678222	0.018935	PRKCA, E2F2, BRAF, PIK3CB, MAP2K2, PRKCB, MAPK1, KRAS, PLCG1, MAPK3, CAMK2D, PIK3CA, MDM2, SHC1, CALML5, SHC3, PIK3R3, PIK3R1	840	60	4940	1.76429	0.968573	0.108934	20.9971
KEGG_PATHWAY	bta05215:Prostate cancer	23	0.866616	0.0209958	FGFR2, E2F2, BRAF, PIK3CB, MAP2K2, CREB1, CREBBP, LEF1, CCNE1, MAPK1, PDPK1, HSP90B1, KRAS, CASP9, GSK3B, BCL2, MAPK3, PIK3CA, CREB3L1, MDM2, PDGFD, PIK3R3, PIK3R1	840	84	4940	1.61026	0.978521	0.116526	23.0189
KEGG_PATHWAY	bta00051:Fructose and mannose metabolism	11	0.414469	0.0219403	ALDOA, SORD, MPI, PFKFB4, GMDS, ALDOC, HK2, FBP2, MTMR7, PHPT1, PMM1	840	30	4940	2.15635	0.981964	0.117928	23.9296
KEGG_PATHWAY	bta04070:Phosphatidylinositol signaling system	20	0.75358	0.0246896	PRKCA, CDIPT, PIK3CB, PIK3C2A, INPPL1, PIK3C2B, ITPKB, ITPR3, ITPKA, PRKCB, PLCG1, DGKE, PIKFYVE, PIK3CA, INPP4B, INPP5D, CALML5, PIP4K2A, PIK3R3, PIK3R1	840	71	4940	1.65661	0.989164	0.128133	26.5244
KEGG_PATHWAY	bta00240:Pyrimidine metabolism	24	0.904295	0.0277936	POLR2G, POLR2F, POLR2E, POLR2L, POLR3K, POLR2J, POLR2I, PNPT1, DTYMK, DCK, POLA1, POLR3A, CTPS2, RRM2B, POLR3D, NME6, POLD4, NME3, POLE2, NT5C2, ENTPD6, ENTPD4, ENTPD1, NT5C	840	91	4940	1.55102	0.993915	0.139339	29.3559
KEGG_PATHWAY	bta04960:Aldosterone-regulated sodium reabsorption	13	0.489827	0.0293382	PRKCA, PIK3CB, SLC9A3R2, PRKCB, MAPK1, PDPK1, KRAS, MAPK3, HSD11B2, PIK3CA, PIK3R3, INSR, PIK3R1	840	40	4940	1.91131	0.995437	0.14272	30.7273
KEGG_PATHWAY	bta04670:Leukocyte transendothelial migration	28	1.05501	0.0324746	ITGAL, CLDN3, MMP9, CLDN5, CLDN11, MMP2, CDH5, MYL9, CXCR4, PIK3CA, ESAM, PIK3R3, MLLT4, PIK3R1, RHOH, PRKCA, ITK, ROCK1, PIK3CB, ROCK2, NCF1, NCF4, ITGA4, PRKCB, PTPN11, CYBA, PLCG1, PECAM1	840	112	4940	1.47024	0.99746	0.152941	33.4369
KEGG_PATHWAY	bta04640:Hematopoietic cell lineage	21	0.791258	0.0334001	IL4, IL1R2, CR2, ITGA1, KITLG, CD1B, MME, ANPEP, ITGA4, IL6R, IL7R, CD1E, CD9, ITGA6, CD34, FCGR1A, MS4A1, IL1B, CD14, ITGA2B, CSF1R	840	78	4940	1.58333	0.997864	0.153107	34.2177
KEGG_PATHWAY	bta05221:Acute myeloid leukemia	16	0.602864	0.0367964	CEBPA, BRAF, PIK3CB, MAP2K2, RUNX1T1, PML, SPI1, RPS6KB2, LEF1, MAPK1, EIF4EBP1, KRAS, MAPK3, PIK3CA, PIK3R3, PIK3R1	840	55	4940	1.71082	0.99887	0.163537	37.0113
KEGG_PATHWAY	bta04620:Toll-like receptor signaling pathway	24	0.904295	0.0393984	IRAK1, PIK3CB, MAP2K2, CXCL9, FADD, CD40, IFNAR1, MAP3K7, FOS, MAPK1, IRF5, IRF7, MAP3K8, MAPK3, IL1B, PIK3CA, MAPK9, IRF3, IL12B, LBP, PIK3R3, CD14, PIK3R1, SPP1	840	94	4940	1.50152	0.999308	0.170182	39.0774
KEGG_PATHWAY	bta00520:Amino sugar and nucleotide sugar metabolism	13	0.489827	0.0420603	GMDS, HK2, NPL, NAGK, PMM1, PGM2, PGM3, GALK1, AMDHD2, MPI, NANS, GFPT2, GALE	840	42	4940	1.82029	0.999581	0.176705	41.1264
KEGG_PATHWAY	bta05200:Pathways in cancer	64	2.41145	0.0431274	E2F2, MMP9, SPI1, FGF13, NFKB2, MMP2, FOS, CCNE1, CASP3, CASP9, PIK3CA, FAS, PRKCA, BRAF, PIK3CB, RALBP1, CYCS, RUNX1T1, LEF1, FADD, PRKCB, MAPK1, MAPK3, MDM2, MAPK9, LAMC2, ITGA2B, FGFR2, APC2, PML, KITLG, LAMB3, KRAS, ITGAV, BCL2, PIK3R3, AXIN2, PIK3R1, APC, CSF1R, FN1, CEBPA, MSH6, COL4A2, COL4A1, MAP2K2, MSH2, CREBBP, CBL, SMAD3, SMAD2, FZD2, APPL1, FZD5, FZD7, CBLC, CBLB, HSP90B1, FZD10, ITG…	840	303	4940	1.24218	0.999658	0.176852	41.9299
KEGG_PATHWAY	bta04115:p53 signaling pathway	17	0.640543	0.0443064	CYCS, RRM2B, ATR, CCNG2, SESN1, ATM, SESN3, CCNE1, CASP3, CASP9, CCND2, SHISA5, DDB2, MDM2, FAS, GADD45A, IGFBP3	840	61	4940	1.63895	0.999726	0.177411	42.8059
KEGG_PATHWAY	bta04916:Melanogenesis	22	0.828937	0.0667471	PRKCA, MAP2K2, CREB1, CREBBP, KITLG, LEF1, FZD2, FZD5, PRKX, FZD7, PRKCB, EDNRB, MAPK1, FZD10, KRAS, GNAQ, GSK3B, MAPK3, CAMK2D, CREB3L1, PRKACB, CALML5	840	89	4940	1.45372	0.999996	0.252316	57.3297
KEGG_PATHWAY	bta04350:TGF-beta signaling pathway	20	0.75358	0.0668056	ACVRL1, ROCK1, RBL2, ROCK2, SMAD7, SMAD6, CREBBP, FST, RBL1, RPS6KB2, SMAD3, SMAD2, DCN, INHBB, MAPK1, SP1, ID1, MAPK3, SMURF2, BMPR1A	840	79	4940	1.48885	0.999996	0.247553	57.3627
KEGG_PATHWAY	bta03020:RNA polymerase	9	0.339111	0.0736785	POLR2G, POLR2F, POLR2E, POLR3K, POLR2L, POLR2J, POLR2I, POLR3A, POLR3D	840	27	4940	1.96032	0.999999	0.264965	61.0767
KEGG_PATHWAY	bta04150:mTOR signaling pathway	14	0.527506	0.079907	BRAF, PIK3CB, RPS6KB2, RICTOR, DDIT4, MAPK1, RPS6KA6, PDPK1, EIF4EBP1, MAPK3, PIK3CA, MLST8, PIK3R3, PIK3R1	840	51	4940	1.61438	1	0.279414	64.1833
KEGG_PATHWAY	bta04210:Apoptosis	20	0.75358	0.0909316	IRAK1, PIK3CB, CYCS, PPP3R1, FADD, PRKX, ATM, CASP3, CASP9, CASP7, BCL2, PPP3CB, IL1B, EXOG, PIK3CA, PPP3CA, PRKACB, FAS, PIK3R3, PIK3R1	840	82	4940	1.43438	1	0.307288	69.1296
KEGG_PATHWAY	bta04664:Fc epsilon RI signaling pathway	19	0.755768	0.01174	PDK1, IL4, PIK3CB, MAP2K2, MAPK1, KRAS, PLCG1, GAB2, PLA2G2D4, MAPK3, FCER1G, PIK3CA, MAPK9, INPP5D, PLA2G2D1, PLA2G2E, PIK3R3, PIK3R1, PLA2G5, SYK	703	73	4940	1.82895	0.868826	0.101391	13.4422
KEGG_PATHWAY	bta04621:NOD-like receptor signaling pathway	15	0.596659	0.0136367	XIAP, NFKBIB, TAB1, TAB2, NLRP1, MAP3K7, MAPK1, HSP90B1, NLRC4, ERBB2IP, MAPK3, PYCARD, IL1B, MAPK9, TNFAIP3	703	53	4940	1.98878	0.905736	0.106367	15.4512
KEGG_PATHWAY	bta04666:Fc gamma R-mediated phagocytosis	21	0.835322	0.0156748	PRKCA, PIK3CB, NCF1, HCK, SPHK1, RPS6KB2, PRKCB, MAPK1, PLCG1, GAB2, GSN, FCGR1A, MAPK3, PIKFYVE, SCIN, PIK3CA, WASL, INPP5D, PIK3R3, PIK3R1, SYK	703	86	4940	1.7159	0.933955	0.116195	17.5621
KEGG_PATHWAY	bta04623:Cytosolic DNA-sensing pathway	13	0.517104	0.0377898	MAVS, POLR3K, NFKBIB, TREX1, POLR3A, POLR3D, TMEM173, IRF7, PYCARD, RIPK3, IL1B, IRF3, ZBP1	703	49	4940	1.86431	0.998674	0.18191	37.5557
KEGG_PATHWAY	bta00030:Pentose phosphate pathway	8	0.318218	0.0441016	PGM2, TALDO1, PGD, TKTL2, RBKS, FBP2, TKTL1, PRPS2	703	24	4940	2.34234	0.999573	0.193858	42.3825
KEGG_PATHWAY	bta00480:Glutathione metabolism	12	0.477327	0.046198	GSS, TXNDC12, GPX1, GCLC, SRM, GPX4, PGD, GPX3, GSTT1, RRM2B, GPX7, GSTP1	703	45	4940	1.87387	0.999707	0.197383	43.9082
KEGG_PATHWAY	bta04360:Axon guidance	24	0.954654	0.0483564	PLXNC1, ROCK1, ROCK2, PPP3R1, FES, EPHB3, NTN1, SEMA5A, MAPK1, KRAS, UNC5B, GSK3B, SEMA3F, MAPK3, NFAT5, SEMA3D, PPP3CB, NFATC4, PPP3CA, SEMA4D, UNC5C, NFATC2, NFATC3, RASA1	703	114	4940	1.47937	0.999802	0.200961	45.4403
KEGG_PATHWAY	bta04622:RIG-I-like receptor signaling pathway	15	0.596659	0.0491919	MAVS, IFIH1, NFKBIB, NLRX1, FADD, TRIM25, TRADD, RNF125, MAP3K7, TMEM173, ISG15, IRF7, MAPK9, IRF3, IL12B	703	62	4940	1.70009	0.999829	0.199458	46.023
KEGG_PATHWAY	bta04722:Neurotrophin signaling pathway	24	0.954654	0.0673219	PDK1, IRAK1, YWHAZ, PIK3CB, MAP2K2, NFKBIB, FOXO3, PTPN11, MAPK1, RPS6KA6, YWHAG, KRAS, PLCG1, GSK3B, NTRK2, MAPK3, PIK3CA, MAPK9, SHC1, NGFR, SHC3, PIK3R3, RAPGEF1, PIK3R1	703	118	4940	1.42923	0.999994	0.2483	57.3417
KEGG_PATHWAY	bta00562:Inositol phosphate metabolism	13	0.517104	0.0726478	PIK3C2A, INPPL1, PIK3CB, PIK3C2B, SYNJ1, ITPKB, ITPKA, PLCG1, PIKFYVE, PIK3CA, INPP4B, PIP4K2A, IPMK	703	54	4940	1.69169	0.999998	0.255342	60.2257
KEGG_PATHWAY	bta00590:Arachidonic acid metabolism	13	0.517104	0.0815016	TBXAS1, PTGES2, PTGS1, LTC4S, GPX1, PTGIS, PTGDS, PLA2G2D4, GPX4, GPX3, GPX7, PLA2G2D1, PLA2G2E, PLA2G5	703	55	4940	1.66093	1	0.272312	64.6269
KEGG_PATHWAY	bta05212:Pancreatic cancer	15	0.596659	0.0851299	E2F2, PIK3CB, RALBP1, TGFBR1, SMAD3, SMAD2, TGFB1, MAPK1, STAT4, KRAS, MAPK3, MAPK9, PIK3CA, PIK3R3, PIK3R1	703	67	4940	1.57322	1	0.277909	66.2976
KEGG_PATHWAY	bta04520:Adherens junction	15	0.596659	0.0851299	NLK, TGFBR1, LEF1, SMAD3, SMAD2, SNAI1, MAP3K7, MAPK1, SORBS1, MAPK3, PVRL2, WASL, SSX2IP, INSR, MLLT4	703	67	4940	1.57322	1	0.277909	66.2976
KEGG_PATHWAY	bta05220:Chronic myeloid leukemia	16	0.636436	0.0945935	E2F2, PIK3CB, MAP2K2, TGFBR1, TGFB1, PTPN11, MAPK1, KRAS, GAB2, MAPK3, MDM2, PIK3CA, SHC1, PIK3R3, SHC3, PIK3R1	703	74	4940	1.51936	1	0.299584	70.3203

## Sheet: functional_clusters
Annotation Cluster 1	Enrichment Score: 6.8859064870642825
Category	Term	Count	%	PValue	Genes	List Total	Pop Hits	Pop Total	Fold Enrichment	Bonferroni	Benjamini	FDR
GOTERM_CC_FAT	GO:0005788~endoplasmic reticulum lumen	20	0.75358	4.65596e-08	P4HB, GLT25D1, PDIA3, ERP27, ERP29, PDIA5, PDIA4, CALR, CERCAM, SERPINH1, OS9, HSP90B1, PPIB, DNAJB11, SIL1, CALR3, HSPA5, FKBP10, RCN3, CASQ1	1060	34	6966	3.8657	2.14172e-05	7.13912e-06	6.62614e-05
GOTERM_CC_FAT	GO:0044432~endoplasmic reticulum part	46	1.73323	5.48122e-08	EXTL3, DERL2, HM13, PDIA3, HMGCR, CLSTN3, PDIA5, PDIA4, CALR, EDEM1, EXTL2, SERPINH1, OS9, ERO1LB, DNAJB11, BCL2, PCYT1A, HSPA5, RPN2, DDOST, SEC61A1, P4HB, PGAP2, GLT25D1, ERP27, ERP29, DPAGT1, CERCAM, KRTCAP2, SIGMAR1, SELS, DOLK, HSP90B1, SEC61B, PPIB, SPCS3, DPM2, SIL1, SPCS1, CALR3, DPM3, FKBP10, RCN3, CASQ1, ALG12, SEC23B	1060	133	6966	2.27292	2.52133e-05	6.30338e-06	7.8006e-05
UP_SEQ_FEATURE	short sequence motif:Prevents secretion from ER	18	0.678222	9.91065e-08	P4HB, GLT25D1, PDIA3, ERP27, ERP29, MESDC2, PDIA5, PDIA4, CALR, CERCAM, PRKCSH, SERPINH1, HSP90B1, PPIB, CALR3, HSPA5, FKBP10, RCN3	1004	26	5635	3.88561	0.000234062	0.000234062	0.000173705
INTERPRO	IPR000886:Endoplasmic reticulum, targeting sequence	14	0.527506	1.1308e-06	P4HB, GLT25D1, ERP29, PDIA5, PDIA4, CALR, PRKCSH, CERCAM, SERPINH1, HSP90B1, CALR3, HSPA5, RCN3, FKBP10	1586	19	9171	4.26077	0.00236058	0.00236058	0.00195418
Annotation Cluster 2	Enrichment Score: 6.435176382918671
Category	Term	Count	%	PValue	Genes	List Total	Pop Hits	Pop Total	Fold Enrichment	Bonferroni	Benjamini	FDR
GOTERM_CC_FAT	GO:0005783~endoplasmic reticulum	111	4.18237	2.3507e-08	HM13, HMGCR, CYP2D14, PTGS1, EIF5A, RCE1, PRKCSH, DNASE1L1, ERO1LB, PTGIS, PLOD1, DNAJB11, PLOD2, COL4A3BP, LRRC59, RPN1, PSENEN, ELOVL7, ERAP2, RPN2, DNAJC3, DDOST, CIB1, GOLT1B, ERP27, ERP29, DPAGT1, CERCAM, POR, BCAP31, ERGIC3, SEC61B, CD320, HSD11B2, CALR3, SEC61G, HSD17B10, DERL2, CAV1, EXTL3, CRELD2, HAX1, CALR, DERL3, SERPINH1, EXTL2, MOV10, PCYT1A, ARL6IP5, SEC61A1, P4HB, GLT25D1, SEC11A,…	1060	441	6966	1.6541	1.08132e-05	5.4066e-06	3.3454e-05
GOTERM_CC_FAT	GO:0044432~endoplasmic reticulum part	46	1.73323	5.48122e-08	EXTL3, DERL2, HM13, PDIA3, HMGCR, CLSTN3, PDIA5, PDIA4, CALR, EDEM1, EXTL2, SERPINH1, OS9, ERO1LB, DNAJB11, BCL2, PCYT1A, HSPA5, RPN2, DDOST, SEC61A1, P4HB, PGAP2, GLT25D1, ERP27, ERP29, DPAGT1, CERCAM, KRTCAP2, SIGMAR1, SELS, DOLK, HSP90B1, SEC61B, PPIB, SPCS3, DPM2, SIL1, SPCS1, CALR3, DPM3, FKBP10, RCN3, CASQ1, ALG12, SEC23B	1060	133	6966	2.27292	2.52133e-05	6.30338e-06	7.8006e-05
SP_PIR_KEYWORDS	endoplasmic reticulum	76	2.8636	3.84057e-05	PDIA3, CLSTN3, CYP2D14, PTGS1, EIF5A, PDIA5, RCE1, PDIA4, LTC4S, PRKCSH, DNASE1L1, OS9, AGPAT6, PTGIS, DNAJB11, PLOD1, COL4A3BP, LRRC59, ERAP2, PSENEN, ELOVL7, RPN2, DNAJC3, DDOST, KDELR1, PGAP2, KDELR2, ERP27, ERP29, CNPY3, DPAGT1, MESDC2, SIGMAR1, CERCAM, POR, ERGIC3, PTGDS, HSD11B2, SIL1, CALR3, FKBP10, PPP1R15A, SEC61G, SEC23B, FKBP2, SERP1, CRELD2, HAX1, LMF2, RSAD2, CALR, DERL3, SERPINH1, S…	1306	274	7349	1.5608	0.0204507	0.00294746	0.0558607
Annotation Cluster 3	Enrichment Score: 4.7886442526805855
Category	Term	Count	%	PValue	Genes	List Total	Pop Hits	Pop Total	Fold Enrichment	Bonferroni	Benjamini	FDR
GOTERM_CC_FAT	GO:0044421~extracellular region part	106	3.99397	1.10897e-07	A2M, MMP9, EDN1, BTC, POSTN, MMP2, APOA1, APOE, IL1B, SPON1, APOO, C4A, SERPING1, MFGE8, IL21, SERPINF1, F2, COL1A2, LAMC2, ADAMTS1, MFAP2, COL1A1, MFAP5, ADAMTS4, RBP4, CCL2, ADAMTSL4, ELN, PPT1, CALR, LGALS3BP, LAMB3, FGL1, AGRN, ENTPD1, SPP1, FN1, PLAT, CPA5, COL18A1, LPL, LGALS1, IL1RN, CHI3L1, CCDC80, GGH, NTN1, ECM1, NPY, CXCL16, MSR1, PDIA3, HP, MMP25, GPC2, RSPO1, SERAC1, GPX3, LBP, COL11…	1060	427	6966	1.63138	5.10113e-05	1.02025e-05	0.000157823
GOTERM_CC_FAT	GO:0005576~extracellular region	176	6.6315	7.85477e-05	A2M, F13A1, MMP9, FST, BTC, EDN1, PGLYRP1, POSTN, MMP2, NOV, OLFML3, APOA1, ISG15, APOD, APOE, PLA1A, IL1B, DEFB10, FAS, PI16, APOO, SPON1, C4A, MGP, MFGE8, SERPING1, IL21, RETN, C1QB, CHID1, F5, SERPINF1, F2, COL1A2, LAMC2, MFAP2, ADAMTS1, PGCP, COL1A1, MFAP5, ADAMTS4, RBP4, CCL2, CRELD2, IGFBPL1, ADAMTSL4, ELN, PPT1, CNPY4, DEFB4A, ESM1, CALR, MANF, DEFB5, IL17D, LAMB3, LGALS3BP, AGRN, FGL1, EN…	1060	892	6966	1.29666	0.0354884	0.00189995	0.111727
GOTERM_CC_FAT	GO:0005615~extracellular space	62	2.3361	0.000494327	A2M, MSR1, PDIA3, MMP9, BTC, EDN1, HP, MMP2, APOA1, RSPO1, APOE, GPX3, IL1B, LBP, LOXL1, APOO, ANGPT4, C4A, SAA3, SERPING1, MFGE8, IL21, OSM, ADM, SERPINF1, GRN, CPXM1, F2, COL1A2, IL12B, RBP4, CCL2, C3, CXCL9, KITLG, PPT1, CALR, CCL24, C1QTNF1, FGL1, NENF, MYOC, SPP1, SCG2, IL4, CPA5, PLAT, LPL, LGALS1, IL1RN, CHI3L1, GGH, CCL19, ECM1, SELS, CCL14, NPY, CXCL16, LRP8, IGFBP3, SELE, IGFBP4	1060	267	6966	1.52601	0.203435	0.00755289	0.701206
Annotation Cluster 4	Enrichment Score: 4.336376042340014
Category	Term	Count	%	PValue	Genes	List Total	Pop Hits	Pop Total	Fold Enrichment	Bonferroni	Benjamini	FDR
GOTERM_CC_FAT	GO:0005739~mitochondrion	168	6.33007	4.72512e-09	MRPS33, NDUFAB1, ROMO1, MPV17, COX5A, COX5B, ACSS3, HIBADH, ACSS1, CISD1, COL4A3BP, LRRC59, SLC25A22, MRPL38, PRKACB, SLC25A26, MTUS1, MRPL34, MRPL52, PDPR, ALDH6A1, PICK1, LYRM4, SLC25A30, PYCR1, PSMA6, MRPS18A, SLC25A36, CLPP, RDBP, ATP5C1, ATPIF1, MRPL47, SLC25A39, MRPL46, MDH2, MRPL43, HSD17B10, MRPS16, HAX1, MRPS14, MTX3, GLUD1, ALDOC, MTX1, COX7B, MRPS11, COX7C, SFXN3, SFXN4, CHCHD4, FIS1, …	1060	731	6966	1.51032	2.17355e-06	2.17355e-06	6.72455e-06
GOTERM_CC_FAT	GO:0044429~mitochondrial part	95	3.5795	5.22366e-07	ATP5D, BCKDK, CYC1, NDUFAB1, MPV17, COX5A, COX5B, NDUFAF3, NDUFS7, NDUFS6, ACSS1, CISD1, NDUFS4, GPX4, SLC25A22, LRRC59, SLC25A26, ATP5I, ATP5H, MRPL34, PDPR, MRPL52, NDUFB11, ACADS, CYCS, NDUFA13, NDUFC1, NDUFA12, NDUFA11, DHRS1, HAGH, C1QBP, SLC25A36, CLPP, ATP5C1, ATPIF1, MRPL47, SLC25A39, PMPCA, MRPL43, MDH2, HSD17B10, MRPS16, NDUFB7, NDUFB8, MTX3, ETHE1, GLUD1, MRPS11, MTX1, COX7B, COX7C, MG…	1060	382	6966	1.63432	0.000240259	4.00472e-05	0.000743403
GOTERM_CC_FAT	GO:0031090~organelle membrane	122	4.59683	2.96144e-06	EIF6, HM13, HMGCR, NDUFAB1, MPV17, COX5A, COX5B, ERO1LB, CISD1, MALL, SLC25A22, RPN2, SLC25A26, DDOST, SCAMP5, SCAMP3, DPAGT1, BCAP31, MGAT1, SEC61B, CHPF, SLC25A36, PEX26, ATP5C1, ATPIF1, SLC25A39, MDH2, HSD17B10, DERL2, CAV1, EXTL3, HAX1, MTX3, GLUD1, MTX1, COX7B, COX7C, RER1, EXTL2, SLC11A1, FIS1, ECE2, COX6B1, PCYT1A, SEC61A1, GPD2, ATP5J2, COX8B, PHB, COX8A, AK2, OCIAD2, NDUFV1, SPCS3, SLC25…	1060	542	6966	1.47924	0.00136134	0.000170268	0.00421449
GOTERM_CC_FAT	GO:0019866~organelle inner membrane	63	2.37378	1.10376e-05	EIF6, ATP5D, CYC1, NDUFAB1, MPV17, COX5A, COX5B, NDUFAF3, NDUFS7, NDUFS6, NDUFS4, GPX4, SLC25A22, SLC25A26, ATP5I, ATP5H, NDUFB11, NDUFA13, NDUFC1, SIGMAR1, NDUFA12, NDUFA11, DHRS1, SLC25A36, ATP5C1, ATPIF1, SLC25A39, MDH2, HSD17B10, NDUFB7, NDUFB8, GLUD1, COX7B, MTX1, COX7C, MGC127695, NDUFB1, COX6B1, ETFDH, ACSL5, GPD2, NDUFA4, ATP5J2, SHMT2, NDUFA3, COX7A2, COX7A1, COX8B, PHB, NDUFA6, COX8A, N…	1060	241	6966	1.71791	0.00506445	0.000507603	0.015707
GOTERM_CC_FAT	GO:0070469~respiratory chain	25	0.941974	1.81336e-05	NDUFB7, NDUFB8, CYC1, COX7B, NDUFAB1, MGC127695, NDUFB1, NDUFS7, NDUFS6, NDUFS4, NDUFS8, NDUFA4, NDUFB11, COX7A2, NDUFA3, COX7A1, NDUFA6, CYCS, NDUFA7, NDUFA13, NDUFC1, NDUFA12, NDUFA11, NDUFV1, COX6A1	1060	66	6966	2.48928	0.00830683	0.000758033	0.0258037
SP_PIR_KEYWORDS	respiratory chain	28	1.05501	2.95057e-05	NDUFB7, NDUFB8, CYC1, COX7B, NDUFAB1, COX7C, COX5A, COX5B, NDUFB1, NDUFS7, NDUFS6, NDUFS4, NDUFS8, COX6B1, NDUFA4, NDUFB11, NDUFA3, COX8B, COX7A1, NDUFA6, CYCS, NDUFA7, NDUFA13, NDUFC1, NDUFA12, NDUFA11, NDUFV1, COX6A1	1306	70	7349	2.25084	0.015749	0.00264222	0.0429183
GOTERM_CC_FAT	GO:0031967~organelle envelope	87	3.27807	3.87564e-05	EIF6, ATP5D, HTATIP2, CYC1, NDUFAB1, MPV17, EIF5A, LTC4S, COX5A, COX5B, NDUFAF3, NDUFS7, NDUFS6, CISD1, NDUFS4, GPX4, SLC25A22, OIT3, RANBP2, SLC25A26, ATP5I, ATP5H, NDUFB11, NDUFA13, NDUFC1, CLIC1, SIGMAR1, NDUFA12, NDUFA11, DHRS1, PTGDS, BNIP2, SLC25A36, ATP5C1, ATPIF1, KPNA4, SLC25A39, KPNA3, KPNA1, MDH2, NXT1, HSD17B10, NDUFB7, HAX1, NDUFB8, MTX3, GLUD1, MTX1, COX7B, COX7C, MGC127695, CHCHD4,…	1060	377	6966	1.51655	0.0176703	0.00111365	0.0551421
GOTERM_CC_FAT	GO:0031975~envelope	87	3.27807	4.26773e-05	EIF6, ATP5D, HTATIP2, CYC1, NDUFAB1, MPV17, EIF5A, LTC4S, COX5A, COX5B, NDUFAF3, NDUFS7, NDUFS6, CISD1, NDUFS4, GPX4, SLC25A22, OIT3, RANBP2, SLC25A26, ATP5I, ATP5H, NDUFB11, NDUFA13, NDUFC1, CLIC1, SIGMAR1, NDUFA12, NDUFA11, DHRS1, PTGDS, BNIP2, SLC25A36, ATP5C1, ATPIF1, KPNA4, SLC25A39, KPNA3, KPNA1, MDH2, NXT1, HSD17B10, NDUFB7, HAX1, NDUFB8, MTX3, GLUD1, MTX1, COX7B, COX7C, MGC127695, CHCHD4,…	1060	378	6966	1.51253	0.0194405	0.00115416	0.0607191
GOTERM_CC_FAT	GO:0005743~mitochondrial inner membrane	60	2.26074	4.47398e-05	ATP5D, CYC1, NDUFAB1, MPV17, COX5A, COX5B, NDUFAF3, NDUFS7, NDUFS6, NDUFS4, GPX4, SLC25A22, SLC25A26, ATP5I, ATP5H, NDUFB11, NDUFA13, NDUFC1, NDUFA12, NDUFA11, DHRS1, SLC25A36, ATP5C1, ATPIF1, SLC25A39, MDH2, HSD17B10, NDUFB7, NDUFB8, GLUD1, COX7B, MTX1, COX7C, MGC127695, NDUFB1, COX6B1, ETFDH, ACSL5, GPD2, NDUFA4, SHMT2, ATP5J2, NDUFA3, COX7A2, COX7A1, COX8B, PHB, NDUFA6, COX8A, NDUFA7, PDK4, AK…	1060	236	6966	1.67077	0.0203704	0.00114272	0.0636527
KEGG_PATHWAY	bta00190:Oxidative phosphorylation	40	1.50716	0.000143086	ATP5D, ATP6V0E1, NDUFB7, NDUFB8, ATP6AP1, COX7B, CYC1, COX7C, NDUFAB1, ATP6V1G2, COX5A, COX5B, NDUFB1, ATP6V0B, ATP6V0C, NDUFS7, NDUFS6, NDUFS4, NDUFS8, COX6B1, ATP5I, ATP5H, ATP6V0D2, NDUFA4, ATP5J2, NDUFA3, COX7A2, COX7A1, ATP4B, NDUFA6, COX8A, NDUFA7, NDUFC1, LHPP, PPA1, NDUFA11, SDHB, NDUFV1, ATP5C1, COX6A1	840	130	4940	1.80952	0.0255679	0.00859631	0.176266
SP_PIR_KEYWORDS	mitochondrion	122	4.59683	0.000148066	MRPS33, NDUFAB1, ROMO1, MPV17, COX5A, ACSS3, COX5B, HIBADH, CISD1, SLC25A22, MRPL38, SLC25A26, MRPL34, MTUS1, ALDH6A1, MRPL52, PDPR, LYRM4, PYCR1, MRPS18A, CLPP, ATP5C1, MRPL47, ATPIF1, SLC25A39, MRPL46, MRPL43, MDH2, HSD17B10, MRPS16, MRPS14, HAX1, GLUD1, MRPS11, COX7B, MTX1, SFXN3, COX7C, SFXN4, CHCHD4, FIS1, IVD, MRPL54, COX6B1, HSPE1, GPD2, MRPS26, ATP5J2, COX8B, MRPS23, PHB, COX8A, AK2, PPIF…	1306	504	7349	1.36212	0.0765747	0.00990875	0.2152
GOTERM_CC_FAT	GO:0031966~mitochondrial membrane	65	2.44913	0.000233672	ATP5D, CYC1, NDUFAB1, MPV17, COX5A, COX5B, NDUFAF3, NDUFS7, NDUFS6, CISD1, NDUFS4, GPX4, SLC25A22, SLC25A26, ATP5I, ATP5H, NDUFB11, NDUFA13, NDUFC1, NDUFA12, NDUFA11, DHRS1, SLC25A36, ATP5C1, ATPIF1, SLC25A39, MDH2, HSD17B10, NDUFB7, NDUFB8, MTX3, GLUD1, COX7B, MTX1, COX7C, MGC127695, NDUFB1, FIS1, BCL2, COX6B1, ETFDH, ACSL5, GPD2, NDUFA4, CPT1B, ATP5J2, SHMT2, NDUFA3, COX7A2, COX7A1, COX8B, PHB,…	1060	276	6966	1.54768	0.101925	0.00412615	0.332037
GOTERM_CC_FAT	GO:0005740~mitochondrial envelope	67	2.52449	0.000297453	ATP5D, CYC1, NDUFAB1, MPV17, COX5A, COX5B, NDUFAF3, NDUFS7, NDUFS6, CISD1, NDUFS4, GPX4, SLC25A22, SLC25A26, ATP5I, ATP5H, NDUFB11, NDUFA13, NDUFC1, NDUFA12, NDUFA11, DHRS1, SLC25A36, ATP5C1, ATPIF1, SLC25A39, MDH2, HSD17B10, NDUFB7, NDUFB8, MTX3, GLUD1, COX7B, MTX1, COX7C, MGC127695, CHCHD4, NDUFB1, FIS1, BCL2, COX6B1, ETFDH, HSD17B8, ACSL5, GPD2, NDUFA4, CPT1B, ATP5J2, SHMT2, NDUFA3, COX7A2, CO…	1060	289	6966	1.52354	0.127898	0.00487553	0.422489
SP_PIR_KEYWORDS	mitochondrion inner membrane	42	1.58252	0.000496134	ATP5D, NDUFB7, NDUFB8, COX7B, CYC1, COX7C, MPV17, COX5A, COX5B, NDUFB1, NDUFAF3, NDUFS6, NDUFS4, SLC25A22, ETFDH, SLC25A26, ATP5I, ATP5H, NDUFA4, NDUFB11, ATP5J2, NDUFA3, COX7A2, COX7A1, COX8B, PHB, NDUFA6, COX8A, NDUFA7, NDUFA13, BCS1L, NDUFC1, COQ7, NDUFA12, NDUFA11, SDHB, NDUFV1, PHB2, ATP5C1, SLC25A19, COX6A1, SLC25A39	1306	140	7349	1.68813	0.234316	0.0188897	0.719388
UP_SEQ_FEATURE	transit peptide:Mitochondrion	76	2.8636	0.000731417	ATP5D, BCKDK, HINT2, CYC1, NDUFAB1, PRDX5, COX5A, ACSS3, COX5B, NDUFAF2, HIBADH, NDUFS7, NDUFS6, NDUFS4, GPX4, NDUFS8, MRPL38, MRPL34, MRPL2, ALDH6A1, PDPR, MRPL52, ATPAF2, NDUFB11, ACO2, ACADS, NDUFC1, COQ7, ECSIT, HAGH, C1QBP, MRPS18A, CLPP, ATP5C1, MRPL47, ATPIF1, PMPCA, MRPL46, MDH2, MRPL43, MRPS16, NDUFB8, ETHE1, GLUD1, MRPS11, COX7B, COX7C, MRPL20, MRPL11, MRPL12, MRPL15, IVD, MRPL17, MRPL1…	1004	299	5635	1.4266	0.822403	0.350829	1.27424
SP_PIR_KEYWORDS	transit peptide	76	2.8636	0.000998697	ATP5D, BCKDK, HINT2, CYC1, NDUFAB1, PRDX5, COX5A, ACSS3, COX5B, NDUFAF2, HIBADH, NDUFS7, NDUFS6, NDUFS4, GPX4, NDUFS8, MRPL38, MRPL34, MRPL2, ALDH6A1, PDPR, MRPL52, ATPAF2, NDUFB11, ACO2, ACADS, NDUFC1, COQ7, ECSIT, HAGH, C1QBP, MRPS18A, CLPP, ATP5C1, MRPL47, ATPIF1, PMPCA, MRPL46, MDH2, MRPL43, MRPS16, NDUFB8, ETHE1, GLUD1, MRPS11, COX7B, COX7C, MRPL20, MRPL11, MRPL12, MRPL15, IVD, MRPL17, MRPL1…	1306	302	7349	1.41609	0.415832	0.0311269	1.44318
KEGG_PATHWAY	bta05012:Parkinson's disease	33	1.24341	0.0112188	ATP5D, NDUFB7, NDUFB8, COX7B, CYC1, NDUFAB1, COX7C, COX5A, COX5B, NDUFB1, NDUFS7, NDUFS6, CASP3, NDUFS4, CASP9, NDUFS8, COX6B1, ATP5H, NDUFA4, COX7A2, NDUFA3, COX7A1, NDUFA6, COX8A, NDUFA7, CYCS, NDUFC1, SDHB, GPR37, NDUFV1, ATP5C1, COX6A1, LRRK2	840	127	4940	1.52812	0.87024	0.0728429	12.9856
Annotation Cluster 5	Enrichment Score: 4.26599838171299
Category	Term	Count	%	PValue	Genes	List Total	Pop Hits	Pop Total	Fold Enrichment	Bonferroni	Benjamini	FDR
GOTERM_BP_FAT	GO:0009611~response to wounding	52	1.95931	1.91817e-06	F13A1, GJA1, GPX1, S1PR3, CASP3, IL1B, NOS3, LBP, RAB27A, C4A, PIK3CB, NCF1, SAA3, SERPING1, SIGIRR, CD163, PROC, C1QB, F5, CCR4, DARC, F2, PROS1, C7, PLDN, C3, C6, NINJ2, CXCL9, ELK3, C1S, IL17D, PROCR, BCL2, FCGR1A, PYCARD, C2, ENTPD1, NEFL, PAPSS2, FN1, SELP, OLR1, CFB, EFEMP2, SELS, CYBA, P2RX7, NUPR1, PECAM1, CD14, F2R	1345	175	8785	1.94082	0.00650439	0.00163008	0.00350231
GOTERM_BP_FAT	GO:0006952~defense response	55	2.07234	0.0002808	PGLYRP1, PRDX1, S1PR3, IL1B, DEFB10, LBP, RAB27A, C4A, NCF1, SAA3, CNPY3, ECSIT, SIGIRR, CD163, C1QB, BPI, CHGA, CCR4, DARC, LYST, F2, C7, FGR, C3, C6, CXCL9, RSAD2, C1S, DEFB4A, MLF2, DEFB5, IL17D, BCL2, FCGR1A, PYCARD, FCER1G, C2, FN1, SELP, LYZ2, CARD9, OLR1, CFB, SAMHD1, POLR3A, SELS, S100A12, LSP1, CYBA, P2RX7, CATHL2, NUPR1, CXCL16, CD14, F2R	1345	223	8785	1.61093	0.615347	0.0708577	0.511468
GOTERM_BP_FAT	GO:0006954~inflammatory response	31	1.16805	0.000295611	C7, C3, C6, CXCL9, C1S, S1PR3, IL17D, FCGR1A, PYCARD, IL1B, C2, LBP, FN1, SELP, C4A, OLR1, CFB, NCF1, SAA3, SELS, SIGIRR, CD163, CYBA, C1QB, P2RX7, NUPR1, CCR4, DARC, F2, CD14, F2R	1345	104	8785	1.94692	0.634254	0.069324	0.538377
Annotation Cluster 6	Enrichment Score: 3.9499098518739864
Category	Term	Count	%	PValue	Genes	List Total	Pop Hits	Pop Total	Fold Enrichment	Bonferroni	Benjamini	FDR
UP_SEQ_FEATURE	signal peptide	227	8.55313	4.2703e-07	LTBP2, BTC, EDN1, PTGS1, FST, MOG, DNASE1L1, DNAJB11, APOD, PLOD1, APOE, PLA1A, FAS, PI16, APOO, CDHR1, SERPING1, CD40, SIRPA, C1QB, RETN, F5, CD320, SERPINF1, F2, BOLA-DYA, ADAMTS4, BOLA-DYB, CRELD2, IGFBPL1, CRELD1, ELN, PPT2, PPT1, CALR, SERPINH1, MANF, ALCAM, LGALS3BP, PROCR, FCER1G, FGL1, SPP1, PLAT, CFB, IL1RN, GGH, CHI3L1, NPY, CHRNE, PDIA3, MPEG1, PDIA5, PDIA4, EDNRB, AGPAT6, SLC24A1, GPX…	1004	960	5635	1.32713	0.00100814	0.000504195	0.000748457
SP_PIR_KEYWORDS	signal	227	8.55313	6.6735e-07	LTBP2, BTC, EDN1, PTGS1, FST, MOG, DNASE1L1, DNAJB11, APOD, PLOD1, APOE, PLA1A, FAS, PI16, APOO, CDHR1, SERPING1, CD40, SIRPA, C1QB, RETN, F5, CD320, SERPINF1, F2, BOLA-DYA, ADAMTS4, BOLA-DYB, CRELD2, IGFBPL1, CRELD1, ELN, PPT2, PPT1, CALR, SERPINH1, MANF, ALCAM, LGALS3BP, PROCR, FCER1G, FGL1, SPP1, PLAT, CFB, IL1RN, GGH, CHI3L1, NPY, CHRNE, PDIA3, MPEG1, PDIA5, PDIA4, EDNRB, AGPAT6, SLC24A1, GPX…	1306	960	7349	1.33058	0.00035897	0.00035897	0.000970901
GOTERM_CC_FAT	GO:0005576~extracellular region	176	6.6315	7.85477e-05	A2M, F13A1, MMP9, FST, BTC, EDN1, PGLYRP1, POSTN, MMP2, NOV, OLFML3, APOA1, ISG15, APOD, APOE, PLA1A, IL1B, DEFB10, FAS, PI16, APOO, SPON1, C4A, MGP, MFGE8, SERPING1, IL21, RETN, C1QB, CHID1, F5, SERPINF1, F2, COL1A2, LAMC2, MFAP2, ADAMTS1, PGCP, COL1A1, MFAP5, ADAMTS4, RBP4, CCL2, CRELD2, IGFBPL1, ADAMTSL4, ELN, PPT1, CNPY4, DEFB4A, ESM1, CALR, MANF, DEFB5, IL17D, LAMB3, LGALS3BP, AGRN, FGL1, EN…	1060	892	6966	1.29666	0.0354884	0.00189995	0.111727
SP_PIR_KEYWORDS	disulfide bond	181	6.81989	0.000201822	A2M, LTBP2, MMP9, FST, PTGS1, BTC, EDN1, PGLYRP1, MMP2, MOG, DNASE1L1, AGTR1, OLFML3, DNAJB11, APOD, PLA1A, DEFB10, FAS, SPON1, C4A, MGP, MFGE8, COLEC12, SERPING1, CD40, IL21, SIRPA, RETN, C1QB, F5, CD320, GPBAR1, DARC, CX3CR1, F2, MFAP2, CALR3, MFAP5, ADAMTS4, ITGAL, RBP4, PAM, CCL2, CRELD2, IGFBPL1, CRELD1, BLA-DQB, ELN, PPT2, PPT1, DEFB4A, CNPY4, CHCHD4, CALR, MANF, ALCAM, DEFB5, LGALS3BP, PRO…	1306	802	7349	1.26996	0.102903	0.0108003	0.293222
UP_SEQ_FEATURE	disulfide bond	172	6.48078	0.000299886	A2M, LTBP2, MMP9, FST, PTGS1, BTC, EDN1, PGLYRP1, MMP2, MOG, DNASE1L1, AGTR1, OLFML3, APOD, PLA1A, DEFB10, FAS, SPON1, C4A, MGP, MFGE8, COLEC12, SERPING1, CD40, IL21, SIRPA, RETN, C1QB, F5, CD320, GPBAR1, DARC, CX3CR1, F2, MFAP2, CALR3, ADAMTS4, ITGAL, RBP4, PAM, CCL2, CRELD2, IGFBPL1, CRELD1, BLA-DQB, ELN, PPT2, PPT1, DEFB4A, CNPY4, CALR, MANF, ALCAM, DEFB5, LGALS3BP, PROCR, ITGAV, P2RY1, COX6B1…	1004	764	5635	1.26356	0.507586	0.210334	0.524312
SP_PIR_KEYWORDS	glycoprotein	226	8.51545	0.000514835	A2M, LTBP2, BTC, PTGS1, FST, AQP1, MOG, ACBD5, AQP3, DNASE1L1, AGTR1, DNAJB11, APOD, PLOD1, LTB4R, PLA1A, ERAP2, FAS, PI16, ITFG3, APOO, C4A, CDHR1, DPAGT1, SERPING1, COLEC12, CD40, SIRPA, ERGIC3, C1QB, F5, GPBAR1, CD320, SERPINF1, F2, PMP22, ADAMTS4, CRELD2, IGFBPL1, CRELD1, PPT2, PPT1, CALR, SERPINH1, ALCAM, SLC11A1, LGALS3BP, PROCR, SPP1, PLAT, GDE1, CFB, IL1RN, RHBDF1, GGH, CHI3L1, KCNK1, CD6…	1306	1048	7349	1.21348	0.241986	0.0171667	0.746411
UP_SEQ_FEATURE	glycosylation site:N-linked (GlcNAc...)	203	7.64883	0.00270076	A2M, LTBP2, BTC, PTGS1, FST, AQP1, MOG, AQP3, DNASE1L1, AGTR1, DNAJB11, APOD, PLOD1, LTB4R, PLA1A, ERAP2, FAS, PI16, ITFG3, C4A, CDHR1, DPAGT1, SERPING1, COLEC12, CD40, SIRPA, ERGIC3, F5, GPBAR1, CD320, SERPINF1, F2, ADAMTS4, CRELD2, IGFBPL1, CRELD1, PPT2, PPT1, CALR, SERPINH1, ALCAM, SLC11A1, LGALS3BP, PROCR, SPP1, PLAT, GDE1, CFB, IL1RN, RHBDF1, CHI3L1, GGH, KCNK1, CD63, CHRNE, SLC46A1, GPR84, …	1004	961	5635	1.18559	0.998318	0.721285	4.62946
SP_PIR_KEYWORDS	Secreted	125	4.70987	0.0133567	A2M, LTBP2, S100A8, F13A1, MMP9, EDN1, BTC, S100A9, FST, PGLYRP1, MMP2, OLFML3, APOA1, ISG15, APOD, APOE, IL1B, PLA1A, DEFB10, SPON1, APOO, C4A, MGP, SERPING1, MFGE8, IL21, RETN, C1QB, CHID1, F5, SERPINF1, F2, COL1A2, MFAP2, PGCP, COL1A1, MFAP5, ADAMTS4, RBP4, CRELD2, IGFBPL1, ELN, DEFB4A, CNPY4, MANF, DEFB5, LGALS3BP, FGL1, SDF2, FN1, SPP1, PLAT, CPA5, CFB, LGALS1, IL1RN, CHI3L1, GGH, S100A13, N…	1306	583	7349	1.2065	0.999279	0.182049	17.7685
Annotation Cluster 7	Enrichment Score: 3.8349371868614095
Category	Term	Count	%	PValue	Genes	List Total	Pop Hits	Pop Total	Fold Enrichment	Bonferroni	Benjamini	FDR
GOTERM_CC_FAT	GO:0048770~pigment granule	23	0.866616	9.67026e-06	P4HB, PDIA3, RAB5C, FLOT1, ERP29, GGH, PDIA4, MMP14, PRDX1, ANXA2, SLC1A4, ANXA6, LAMP1, SLC1A5, HSP90B1, SERPINF1, PPIB, SND1, CAPG, HSPA5, CTSB, GCHFR, RAB27A	1060	56	6966	2.69909	0.00443846	0.000494138	0.0137614
GOTERM_CC_FAT	GO:0042470~melanosome	23	0.866616	9.67026e-06	P4HB, PDIA3, RAB5C, FLOT1, ERP29, GGH, PDIA4, MMP14, PRDX1, ANXA2, SLC1A4, ANXA6, LAMP1, SLC1A5, HSP90B1, SERPINF1, PPIB, SND1, CAPG, HSPA5, CTSB, GCHFR, RAB27A	1060	56	6966	2.69909	0.00443846	0.000494138	0.0137614
GOTERM_CC_FAT	GO:0016023~cytoplasmic membrane-bounded vesicle	54	2.03466	0.000232747	CLTA, PDIA3, RAB5C, PDIA4, PRDX1, RABAC1, SLC1A4, SLC1A5, PACSIN1, MALL, APOA1, AP1S2, SND1, SPG21, IL1B, CLINT1, SEC24D, RAB27A, MT3, ADAM10, ERP29, FLOT1, MMP14, CHGA, BGN, SERPINF1, CLIC5, NEU1, CTSB, COPE, SEC23B, PRF1, AGFG1, PPT1, ATP6V1G2, ABCA1, ANXA6, SLC11A1, ECE2, CRISPLD2, HSPA5, GPNMB, GCHFR, SLC30A7, PLAT, P4HB, ICA1, GARS, GGH, ANXA2, LAMP1, HSP90B1, PPIB, CAPG	1060	218	6966	1.62785	0.101543	0.00427388	0.330725
GOTERM_CC_FAT	GO:0031988~membrane-bounded vesicle	54	2.03466	0.000422688	CLTA, PDIA3, RAB5C, PDIA4, PRDX1, RABAC1, SLC1A4, SLC1A5, PACSIN1, MALL, APOA1, AP1S2, SND1, SPG21, IL1B, CLINT1, SEC24D, RAB27A, MT3, ADAM10, ERP29, FLOT1, MMP14, CHGA, BGN, SERPINF1, CLIC5, NEU1, CTSB, COPE, SEC23B, PRF1, AGFG1, PPT1, ATP6V1G2, ABCA1, ANXA6, SLC11A1, ECE2, CRISPLD2, HSPA5, GPNMB, GCHFR, SLC30A7, PLAT, P4HB, ICA1, GARS, GGH, ANXA2, LAMP1, HSP90B1, PPIB, CAPG	1060	223	6966	1.59135	0.176735	0.00668369	0.59987
GOTERM_CC_FAT	GO:0031410~cytoplasmic vesicle	61	2.29842	0.000699706	CLTA, PDIA3, RAB5C, PDIA4, PRDX1, RABAC1, SLC1A4, SLC1A5, PACSIN1, AP1S2, MALL, APOA1, DYSF, MAP1LC3A, SND1, SPG21, IL1B, CLINT1, SEC24D, MT3, RAB27A, SCAMP5, ADAM10, ERP29, FLOT1, MMP14, CHGA, BGN, SERPINF1, CLIC5, ADAMTS1, NEU1, CTSB, SEC23B, COPE, PRF1, PAM, AGFG1, PPT1, ATP6V1G2, ABCA1, ANXA6, SLC11A1, ECE2, CRISPLD2, HSPA5, GPNMB, GCHFR, SLC30A7, PLAT, P4HB, ICA1, GARS, GGH, ITPR3, ANXA2, LA…	1060	265	6966	1.51273	0.275285	0.0103326	0.991191
GOTERM_CC_FAT	GO:0031982~vesicle	61	2.29842	0.00151943	CLTA, PDIA3, RAB5C, PDIA4, PRDX1, RABAC1, SLC1A4, SLC1A5, PACSIN1, AP1S2, MALL, APOA1, DYSF, MAP1LC3A, SND1, SPG21, IL1B, CLINT1, SEC24D, MT3, RAB27A, SCAMP5, ADAM10, ERP29, FLOT1, MMP14, CHGA, BGN, SERPINF1, CLIC5, ADAMTS1, NEU1, CTSB, SEC23B, COPE, PRF1, PAM, AGFG1, PPT1, ATP6V1G2, ABCA1, ANXA6, SLC11A1, ECE2, CRISPLD2, HSPA5, GPNMB, GCHFR, SLC30A7, PLAT, P4HB, ICA1, GARS, GGH, ITPR3, ANXA2, LA…	1060	273	6966	1.4684	0.503151	0.020973	2.14078
Annotation Cluster 8	Enrichment Score: 3.7576896676099603
Category	Term	Count	%	PValue	Genes	List Total	Pop Hits	Pop Total	Fold Enrichment	Bonferroni	Benjamini	FDR
GOTERM_BP_FAT	GO:0042981~regulation of apoptosis	79	2.97664	3.58832e-07	MEF2C, HRAS, HTATIP2, PDIA3, MMP9, BTC, PRDX5, EIF5A, FOXO3, PRDX1, MAP3K7, GPX1, CASP3, NLRC4, G2E3, CASP4, CASP9, APOE, BAG3, PIK3CA, IL1B, NOS3, FAS, RAB27A, PRKCA, PGAP2, BCL2L14, NOL3, AARS, NDUFA13, MBD4, FADD, HBXIP, DDIT3, PROC, LYST, SCIN, RIPK3, MAPK9, IL12B, NGFR, PRNP, CCL2, GCLC, KITLG, PPT1, ASNS, BDKRB2, NR3C1, ADA, FCGR1A, BCL2, PYCARD, DAD1, FCER1G, FAIM, INPP5D, NEFL, PIK3R1, RA…	1345	295	8785	1.74914	0.00122	0.00122	0.000655185
GOTERM_BP_FAT	GO:0043067~regulation of programmed cell death	79	2.97664	5.58326e-07	MEF2C, HRAS, HTATIP2, PDIA3, MMP9, BTC, PRDX5, EIF5A, FOXO3, PRDX1, MAP3K7, GPX1, CASP3, NLRC4, G2E3, CASP4, CASP9, APOE, BAG3, PIK3CA, IL1B, NOS3, FAS, RAB27A, PRKCA, PGAP2, BCL2L14, NOL3, AARS, NDUFA13, MBD4, FADD, HBXIP, DDIT3, PROC, LYST, SCIN, RIPK3, MAPK9, IL12B, NGFR, PRNP, CCL2, GCLC, KITLG, PPT1, ASNS, BDKRB2, NR3C1, ADA, FCGR1A, BCL2, PYCARD, DAD1, FCER1G, FAIM, INPP5D, NEFL, PIK3R1, RA…	1345	298	8785	1.73153	0.00189762	0.000949262	0.00101944
GOTERM_BP_FAT	GO:0010941~regulation of cell death	79	2.97664	6.4543e-07	MEF2C, HRAS, HTATIP2, PDIA3, MMP9, BTC, PRDX5, EIF5A, FOXO3, PRDX1, MAP3K7, GPX1, CASP3, NLRC4, G2E3, CASP4, CASP9, APOE, BAG3, PIK3CA, IL1B, NOS3, FAS, RAB27A, PRKCA, PGAP2, BCL2L14, NOL3, AARS, NDUFA13, MBD4, FADD, HBXIP, DDIT3, PROC, LYST, SCIN, RIPK3, MAPK9, IL12B, NGFR, PRNP, CCL2, GCLC, KITLG, PPT1, ASNS, BDKRB2, NR3C1, ADA, FCGR1A, BCL2, PYCARD, DAD1, FCER1G, FAIM, INPP5D, NEFL, PIK3R1, RA…	1345	299	8785	1.72574	0.00219334	0.00073165	0.00117848
GOTERM_BP_FAT	GO:0043066~negative regulation of apoptosis	44	1.65787	9.03008e-06	MEF2C, HRAS, GCLC, CCL2, BTC, KITLG, PRDX5, PPT1, ASNS, BDKRB2, ADA, MAP3K7, GPX1, CASP3, G2E3, CASP4, APOE, BCL2, BAG3, DAD1, IL1B, PIK3CA, FCER1G, FAIM, NOS3, FAS, NEFL, RASA1, PIK3R1, APC, SCG2, IL4, PGAP2, EEF1A2, AARS, HBXIP, SELS, PROC, HSP90B1, APBB2, PRNP, APIP, CACNA1A, IFI6	1345	146	8785	1.96843	0.0302534	0.00510699	0.0164866
GOTERM_BP_FAT	GO:0060548~negative regulation of cell death	44	1.65787	1.31521e-05	MEF2C, HRAS, GCLC, CCL2, BTC, KITLG, PRDX5, PPT1, ASNS, BDKRB2, ADA, MAP3K7, GPX1, CASP3, G2E3, CASP4, APOE, BCL2, BAG3, DAD1, IL1B, PIK3CA, FCER1G, FAIM, NOS3, FAS, NEFL, RASA1, PIK3R1, APC, SCG2, IL4, PGAP2, EEF1A2, AARS, HBXIP, SELS, PROC, HSP90B1, APBB2, PRNP, APIP, CACNA1A, IFI6	1345	148	8785	1.94183	0.0437576	0.00637159	0.0240116
GOTERM_BP_FAT	GO:0043069~negative regulation of programmed cell death	44	1.65787	1.31521e-05	MEF2C, HRAS, GCLC, CCL2, BTC, KITLG, PRDX5, PPT1, ASNS, BDKRB2, ADA, MAP3K7, GPX1, CASP3, G2E3, CASP4, APOE, BCL2, BAG3, DAD1, IL1B, PIK3CA, FCER1G, FAIM, NOS3, FAS, NEFL, RASA1, PIK3R1, APC, SCG2, IL4, PGAP2, EEF1A2, AARS, HBXIP, SELS, PROC, HSP90B1, APBB2, PRNP, APIP, CACNA1A, IFI6	1345	148	8785	1.94183	0.0437576	0.00637159	0.0240116
GOTERM_BP_FAT	GO:0043065~positive regulation of apoptosis	30	1.13037	0.00695237	PDIA3, MMP9, EIF5A, FOXO3, NR3C1, PRDX1, GPX1, CASP3, CASP4, APOE, FCGR1A, INPP5D, FAS, PLAGL2, RAB27A, APC, PRKCA, NDUFA13, SMAD2, MBD4, P2RX7, NUPR1, LYST, SCIN, RIPK3, MAPK9, IL12B, NGFR, APBB2, IGFBP3	1345	120	8785	1.6329	1	0.298299	11.9606
GOTERM_BP_FAT	GO:0043068~positive regulation of programmed cell death	30	1.13037	0.00784464	PDIA3, MMP9, EIF5A, FOXO3, NR3C1, PRDX1, GPX1, CASP3, CASP4, APOE, FCGR1A, INPP5D, FAS, PLAGL2, RAB27A, APC, PRKCA, NDUFA13, SMAD2, MBD4, P2RX7, NUPR1, LYST, SCIN, RIPK3, MAPK9, IL12B, NGFR, APBB2, IGFBP3	1345	121	8785	1.6194	1	0.314332	13.3938
GOTERM_BP_FAT	GO:0010942~positive regulation of cell death	30	1.13037	0.00882935	PDIA3, MMP9, EIF5A, FOXO3, NR3C1, PRDX1, GPX1, CASP3, CASP4, APOE, FCGR1A, INPP5D, FAS, PLAGL2, RAB27A, APC, PRKCA, NDUFA13, SMAD2, MBD4, P2RX7, NUPR1, LYST, SCIN, RIPK3, MAPK9, IL12B, NGFR, APBB2, IGFBP3	1345	122	8785	1.60613	1	0.32418	14.9499
GOTERM_BP_FAT	GO:0006917~induction of apoptosis	20	0.75358	0.0182343	PRKCA, NDUFA13, EIF5A, SMAD2, MBD4, FOXO3, PRDX1, GPX1, CASP3, CASP4, NUPR1, APOE, LYST, FCGR1A, RIPK3, MAPK9, FAS, NGFR, PLAGL2, RAB27A	1345	76	8785	1.71884	1	0.428207	28.5384
GOTERM_BP_FAT	GO:0012502~induction of programmed cell death	20	0.75358	0.0182343	PRKCA, NDUFA13, EIF5A, SMAD2, MBD4, FOXO3, PRDX1, GPX1, CASP3, CASP4, NUPR1, APOE, LYST, FCGR1A, RIPK3, MAPK9, FAS, NGFR, PLAGL2, RAB27A	1345	76	8785	1.71884	1	0.428207	28.5384
GOTERM_BP_FAT	GO:0006916~anti-apoptosis	17	0.640543	0.0250035	MEF2C, PGAP2, CCL2, GCLC, EEF1A2, HBXIP, SELS, GPX1, HSP90B1, APOE, BAG3, BCL2, DAD1, IL1B, PIK3CA, NOS3, IFI6	1345	63	8785	1.76249	1	0.492518	37.0192
Annotation Cluster 9	Enrichment Score: 3.7571402903920808
Category	Term	Count	%	PValue	Genes	List Total	Pop Hits	Pop Total	Fold Enrichment	Bonferroni	Benjamini	FDR
GOTERM_MF_FAT	GO:0070003~threonine-type peptidase activity	13	0.489827	8.85542e-07	PSMB10, PSMB8, PSMB9, PSMA2, PSMB5, PSMA1, PSMB4, PSMB7, PSMB6, PSMA6, PSMA5, PSMB3, PSMB2	1379	18	9249	4.84397	0.000985123	0.000985123	0.00141821
GOTERM_MF_FAT	GO:0004298~threonine-type endopeptidase activity	13	0.489827	8.85542e-07	PSMB10, PSMB8, PSMB9, PSMA2, PSMB5, PSMA1, PSMB4, PSMB7, PSMB6, PSMA6, PSMA5, PSMB3, PSMB2	1379	18	9249	4.84397	0.000985123	0.000985123	0.00141821
GOTERM_CC_FAT	GO:0005839~proteasome core complex	13	0.489827	1.09535e-06	PSMB10, PSMB8, PSMB9, PSMA2, PSMB5, PSMA1, PSMB4, PSMB7, PSMB6, PSMA6, PSMA5, PSMB3, PSMB2	1060	18	6966	4.74623	0.000503736	7.19778e-05	0.00155884
INTERPRO	IPR001353:Proteasome, subunit alpha/beta	13	0.489827	4.53463e-06	PSMB10, PSMB8, PSMB9, PSMA2, PSMB5, PSMA1, PSMB4, PSMB7, PSMB6, PSMA6, PSMA5, PSMB3, PSMB2	1586	18	9171	4.17623	0.00943263	0.00472749	0.00783626
SP_PIR_KEYWORDS	threonine protease	13	0.489827	6.05136e-06	PSMB10, PSMB8, PSMB9, PSMA2, PSMB5, PSMA1, PSMB4, PSMB7, PSMB6, PSMA6, PSMA5, PSMB3, PSMB2	1306	18	7349	4.06402	0.00325035	0.0016265	0.00880357
INTERPRO	IPR016050:Proteasome, beta-type subunit, conserved site	9	0.339111	7.8744e-05	PSMB5, PSMB10, PSMB4, PSMB7, PSMB6, PSMB3, PSMB2, PSMB8, PSMB9	1586	11	9171	4.73111	0.151751	0.0403104	0.135995
INTERPRO	IPR001353:Proteasome, alpha and beta subunits	9	0.339111	7.8744e-05	PSMB5, PSMB10, PSMB4, PSMB7, PSMB6, PSMB3, PSMB2, PSMB8, PSMB9	1586	11	9171	4.73111	0.151751	0.0403104	0.135995
GOTERM_CC_FAT	GO:0000502~proteasome complex	19	0.715901	0.000126708	PSMB10, PSMB8, PSMB9, PSMB5, PSMA2, PSMF1, PSMA1, PSMB4, ADRM1, PSMB7, PSMC5, PSMB6, PSME1, PSMA6, PSMC3, PSME2, PSMA5, PSMB3, PSMB2	1060	48	6966	2.6013	0.0566231	0.00264601	0.180174
KEGG_PATHWAY	bta03050:Proteasome	18	0.678222	0.000489754	PSMB10, PSMB8, PSMB9, PSMB5, PSMA2, PSMF1, PSMA1, PSMB4, PSMB7, PSMC5, PSMB6, PSME1, PSMA6, PSMC3, PSME2, PSMA5, PSMB3, PSMB2	840	44	4940	2.40584	0.0848498	0.00980353	0.602139
SP_PIR_KEYWORDS	proteasome	19	0.715901	0.000503791	PSMB10, PSMB8, PSMB9, PSMB5, PSMA2, PSMF1, PSMA1, PSMB4, ADRM1, PSMB7, PSMC5, PSMB6, PSME1, PSMA6, PSMC3, PSME2, PSMA5, PSMB3, PSMB2	1306	46	7349	2.32424	0.237466	0.0179115	0.730453
INTERPRO	IPR000243:Peptidase T1A, proteasome beta-subunit	6	0.226074	0.00236408	PSMB5, PSMB10, PSMB7, PSMB6, PSMB8, PSMB9	1586	7	9171	4.9564	0.992894	0.362184	4.00781
UP_SEQ_FEATURE	site:Cleavage; by autocatalysis	3	0.113037	0.0837176	PSMB10, PSMB8, PSMB9	1004	3	5635	5.61255	1	0.999981	78.3985
PIR_SUPERFAMILY	PIRSF001212:multicatalytic endopeptidase complex chain C9	3	0.113037	0.166671	PSMB5, PSMB3, PSMB8	743	4	3890	3.92665	1	1	93.7527
PIR_SUPERFAMILY	PIRSF001214:multicatalytic endopeptidase complex chain C5	3	0.113037	0.166671	PSMB7, PSMB6, PSMB9	743	4	3890	3.92665	1	1	93.7527
Annotation Cluster 10	Enrichment Score: 3.699564538512584
Category	Term	Count	%	PValue	Genes	List Total	Pop Hits	Pop Total	Fold Enrichment	Bonferroni	Benjamini	FDR
GOTERM_CC_FAT	GO:0031012~extracellular matrix	49	1.84627	2.98172e-05	MMP9, POSTN, MMP2, MMP25, GPC2, SERAC1, COL11A2, LOXL1, SPON1, MMP19, MMP14, AMBN, BGN, COL1A2, ADAMTS1, MFAP2, LAMC2, COL1A1, MFAP5, ADAMTS4, FMOD, ADAMTS17, SPOCK2, ADAMTSL4, LUM, COL3A1, ELN, DCN, LAMB3, COL17A1, LGALS3BP, CRISPLD2, AGRN, ENTPD1, FN1, DPT, COL18A1, COL4A2, COL4A1, LGALS1, HSPG2, CCDC80, COL15A1, NID1, SPARC, NTN1, ANXA2, FBLN1, MMP23B	1060	178	6966	1.80906	0.0136225	0.000979243	0.042426
GOTERM_CC_FAT	GO:0044420~extracellular matrix part	21	0.791258	8.95975e-05	COL4A2, COL4A1, LUM, COL3A1, CCDC80, HSPG2, NID1, SPARC, ANXA2, LAMB3, COL17A1, FBLN1, COL1A2, ADAMTS1, MFAP2, COL1A1, AGRN, ENTPD1, COL11A2, MFAP5, FN1	1060	55	6966	2.50919	0.0403788	0.00205871	0.127435
GOTERM_CC_FAT	GO:0005578~proteinaceous extracellular matrix	43	1.6202	0.000275493	FMOD, ADAMTS17, SPOCK2, ADAMTSL4, LUM, MMP9, COL3A1, ELN, POSTN, DCN, MMP2, MMP25, LAMB3, LGALS3BP, GPC2, COL17A1, AGRN, ENTPD1, COL11A2, SPON1, FN1, DPT, COL4A2, COL4A1, LGALS1, MMP19, HSPG2, CCDC80, NID1, SPARC, MMP14, NTN1, ANXA2, FBLN1, AMBN, BGN, MMP23B, COL1A2, MFAP2, ADAMTS1, COL1A1, MFAP5, ADAMTS4	1060	163	6966	1.73364	0.119041	0.00468324	0.391355
SP_PIR_KEYWORDS	extracellular matrix	27	1.01733	0.00216206	FMOD, LTBP2, MMP9, LUM, ELN, COL3A1, DCN, MMP2, COL17A1, LGALS3BP, COL11A2, DPT, FN1, SPON1, SPP1, COL4A2, COL4A1, LGALS1, SPARC, ANXA2, AMBN, BGN, COL1A2, MFAP2, COL1A1, MFAP5, ADAMTS4	1306	84	7349	1.80871	0.687905	0.0493679	3.09986
Annotation Cluster 11	Enrichment Score: 3.5846648908616627
Category	Term	Count	%	PValue	Genes	List Total	Pop Hits	Pop Total	Fold Enrichment	Bonferroni	Benjamini	FDR
GOTERM_CC_FAT	GO:0070013~intracellular organelle lumen	125	4.70987	1.93024e-05	RPP38, EIF6, MEF2C, NDUFAB1, PDLIM1, PNN, ACSS1, DNAJB11, RBM8A, LRRC59, IMP4, MRPL34, LUC7L3, CIB1, MRPL52, PDPR, RBL2, ERP27, ROCK2, BYSL, ERP29, MED11, MED13, HES6, CERCAM, ELL3, MRTO4, CLPP, NLE1, EDF1, SLU7, NEU1, MRPL47, CALR3, MRPL43, MDH2, MRPS16, HMGB2, GLUD1, MRPS11, BOP1, CALR, SERPINH1, IVD, NPM3, HSPE1, SDF4, P4HB, GLT25D1, MLL, PHB, SMAD5, SMAD2, MED13L, S100A12, PPIF, PPIH, DDX56, …	1060	579	6966	1.41876	0.00883989	0.00073966	0.0274668
GOTERM_CC_FAT	GO:0043233~organelle lumen	125	4.70987	2.0899e-05	RPP38, EIF6, MEF2C, NDUFAB1, PDLIM1, PNN, ACSS1, DNAJB11, RBM8A, LRRC59, IMP4, MRPL34, LUC7L3, CIB1, MRPL52, PDPR, RBL2, ERP27, ROCK2, BYSL, ERP29, MED11, MED13, HES6, CERCAM, ELL3, MRTO4, CLPP, NLE1, EDF1, SLU7, NEU1, MRPL47, CALR3, MRPL43, MDH2, MRPS16, HMGB2, GLUD1, MRPS11, BOP1, CALR, SERPINH1, IVD, NPM3, HSPE1, SDF4, P4HB, GLT25D1, MLL, PHB, SMAD5, SMAD2, MED13L, S100A12, PPIF, PPIH, DDX56, …	1060	580	6966	1.41631	0.00956757	0.000739237	0.0297383
GOTERM_CC_FAT	GO:0031974~membrane-enclosed lumen	128	4.82291	3.78399e-05	RPP38, EIF6, MEF2C, NDUFAB1, PDLIM1, PNN, ACSS1, DNAJB11, RBM8A, LRRC59, IMP4, MRPL34, LUC7L3, CIB1, MRPL52, PDPR, RBL2, ERP27, ROCK2, BYSL, ERP29, MED11, MED13, HES6, CERCAM, ELL3, MRTO4, CLPP, NLE1, EDF1, SLU7, NEU1, MRPL47, CALR3, MRPL43, MDH2, MRPS16, HMGB2, GLUD1, MRPS11, BOP1, CHCHD4, CALR, SERPINH1, IVD, COX6B1, NPM3, HSPE1, SDF4, P4HB, GLT25D1, MLL, PHB, SMAD5, AK2, SMAD2, MED13L, S100A12…	1060	604	6966	1.39268	0.0172561	0.00115977	0.0538385
GOTERM_CC_FAT	GO:0031981~nuclear lumen	70	2.63753	0.300368	EIF6, MEF2C, RPP38, KDM6A, HR, PDLIM1, RPS19BP1, PNN, FOS, OSR1, GRWD1, RBM8A, CREG1, IMP4, LUC7L3, CIB1, NOL6, ATF7IP, ATPAF2, RBL2, ROCK2, BYSL, MED11, NUSAP1, NDUFA13, MED13, HES6, ECSIT, ELL3, NOC2L, MRTO4, NLE1, EDF1, SLU7, NHP2, POLR2G, HMGB2, POLR2F, POLR2E, POLR2L, POLR2J, POLR2I, BOP1, FCF1, NPM3, NSA2, CHD3, MLL, PHB, SMAD5, PNO1, LMNA, SMAD2, MED13L, ITPR3, SMC3, POLR3D, S100A12, PHF17…	1060	426	6966	1.07986	1	0.803453	99.3802
Annotation Cluster 12	Enrichment Score: 2.9923852831411044
Category	Term	Count	%	PValue	Genes	List Total	Pop Hits	Pop Total	Fold Enrichment	Bonferroni	Benjamini	FDR
KEGG_PATHWAY	bta05010:Alzheimer's disease	54	2.03466	1.58529e-07	ATP5D, CYC1, NDUFAB1, COX5A, COX5B, NDUFS7, NDUFS6, CASP3, NDUFS4, CASP9, APOE, CASP7, NDUFS8, IL1B, PSENEN, FAS, ATP5H, ADAM10, CYCS, FADD, NDUFC1, MAPK1, GNAQ, RYR3, MAPK3, ATP5C1, HSD17B10, NDUFB7, NDUFB8, COX7B, COX7C, PPP3R1, MME, NDUFB1, PPP3CB, COX6B1, CALML5, PPP3CA, NDUFA4, LPL, COX7A2, NDUFA3, COX7A1, NDUFA6, COX8A, NDUFA7, ITPR3, SDHB, GSK3B, NDUFV1, COX6A1, CACNA1F, CACNA1C, APBB1	840	157	4940	2.02275	2.86933e-05	2.86933e-05	0.000195448
GOTERM_CC_FAT	GO:0070469~respiratory chain	25	0.941974	1.81336e-05	NDUFB7, NDUFB8, CYC1, COX7B, NDUFAB1, MGC127695, NDUFB1, NDUFS7, NDUFS6, NDUFS4, NDUFS8, NDUFA4, NDUFB11, COX7A2, NDUFA3, COX7A1, NDUFA6, CYCS, NDUFA7, NDUFA13, NDUFC1, NDUFA12, NDUFA11, NDUFV1, COX6A1	1060	66	6966	2.48928	0.00830683	0.000758033	0.0258037
SP_PIR_KEYWORDS	respiratory chain	28	1.05501	2.95057e-05	NDUFB7, NDUFB8, CYC1, COX7B, NDUFAB1, COX7C, COX5A, COX5B, NDUFB1, NDUFS7, NDUFS6, NDUFS4, NDUFS8, COX6B1, NDUFA4, NDUFB11, NDUFA3, COX8B, COX7A1, NDUFA6, CYCS, NDUFA7, NDUFA13, NDUFC1, NDUFA12, NDUFA11, NDUFV1, COX6A1	1306	70	7349	2.25084	0.015749	0.00264222	0.0429183
KEGG_PATHWAY	bta00190:Oxidative phosphorylation	40	1.50716	0.000143086	ATP5D, ATP6V0E1, NDUFB7, NDUFB8, ATP6AP1, COX7B, CYC1, COX7C, NDUFAB1, ATP6V1G2, COX5A, COX5B, NDUFB1, ATP6V0B, ATP6V0C, NDUFS7, NDUFS6, NDUFS4, NDUFS8, COX6B1, ATP5I, ATP5H, ATP6V0D2, NDUFA4, ATP5J2, NDUFA3, COX7A2, COX7A1, ATP4B, NDUFA6, COX8A, NDUFA7, NDUFC1, LHPP, PPA1, NDUFA11, SDHB, NDUFV1, ATP5C1, COX6A1	840	130	4940	1.80952	0.0255679	0.00859631	0.176266
GOTERM_CC_FAT	GO:0005746~mitochondrial respiratory chain	11	0.414469	0.000156963	NDUFS4, COX7A2, COX7A1, NDUFB8, NDUFV1, NDUFA6, COX7B, NDUFAB1, COX6A1, NDUFA13, MGC127695	1060	19	6966	3.80467	0.0696633	0.00313459	0.223151
KEGG_PATHWAY	bta05016:Huntington's disease	48	1.80859	0.000272217	ATP5D, POLR2G, POLR2F, CLTA, POLR2E, POLR2L, NDUFB7, NDUFB8, AP2S1, POLR2J, COX7B, POLR2I, CYC1, COX7C, NDUFAB1, COX5A, COX5B, NDUFB1, NDUFS7, NDUFS6, CASP3, NDUFS4, CASP9, NDUFS8, COX6B1, CREB3L1, ATP5H, HIP1, NDUFA4, NDUFA3, COX7A2, COX7A1, RCOR1, CREB1, NDUFA6, COX8A, NDUFA7, CREBBP, CYCS, NDUFC1, SOD2, SDHB, GNAQ, SP1, NDUFV1, ATP5C1, COX6A1, DNAL1	840	170	4940	1.6605	0.0480835	0.00817936	0.335096
GOTERM_BP_FAT	GO:0022900~electron transport chain	27	1.01733	0.000401018	NDUFB7, NDUFB8, CYC1, NDUFAB1, NDUFB1, CYB561D2, NDUFS7, NDUFS6, NDUFS4, NDUFS8, ETFDH, ETFB, GLRX, ETFA, NDUFA4, NDUFB11, NDUFA3, NDUFA6, NDUFA7, CYCS, NDUFA13, NDUFC1, NDUFA12, NDUFA11, CYBA, SDHB, NDUFV1	1345	87	8785	2.02705	0.744501	0.07713	0.729686
SP_PIR_KEYWORDS	mitochondrion inner membrane	42	1.58252	0.000496134	ATP5D, NDUFB7, NDUFB8, COX7B, CYC1, COX7C, MPV17, COX5A, COX5B, NDUFB1, NDUFAF3, NDUFS6, NDUFS4, SLC25A22, ETFDH, SLC25A26, ATP5I, ATP5H, NDUFA4, NDUFB11, ATP5J2, NDUFA3, COX7A2, COX7A1, COX8B, PHB, NDUFA6, COX8A, NDUFA7, NDUFA13, BCS1L, NDUFC1, COQ7, NDUFA12, NDUFA11, SDHB, NDUFV1, PHB2, ATP5C1, SLC25A19, COX6A1, SLC25A39	1306	140	7349	1.68813	0.234316	0.0188897	0.719388
GOTERM_MF_FAT	GO:0003954~NADH dehydrogenase activity	12	0.452148	0.000685728	NDUFS7, NDUFS4, NDUFB7, NDUFB8, NDUFV1, NDUFS8, NDUFA7, NDUFAB1, NDUFA13, NDUFAF2, NDUFB1, NDUFA12	1379	26	9249	3.09555	0.533957	0.119483	1.09257
SP_PIR_KEYWORDS	electron transport	27	1.01733	0.00178832	NDUFB7, NDUFB8, CYC1, NDUFAB1, NDUFB1, CYB561D2, NDUFS7, NDUFS6, NDUFS4, NDUFS8, ETFDH, ETFB, GLRX, ETFA, NDUFA4, NDUFB11, NDUFA3, NDUFA6, NDUFA7, CYCS, NDUFA13, NDUFC1, NDUFA12, NDUFA11, CYBA, SDHB, NDUFV1	1306	83	7349	1.8305	0.618245	0.0448205	2.57048
GOTERM_MF_FAT	GO:0050136~NADH dehydrogenase (quinone) activity	11	0.414469	0.00200193	NDUFS7, NDUFS4, NDUFB7, NDUFB8, NDUFV1, NDUFS8, NDUFA7, NDUFAB1, NDUFA13, NDUFAF2, NDUFA12	1379	25	9249	2.95109	0.892513	0.169615	3.1584
GOTERM_MF_FAT	GO:0008137~NADH dehydrogenase (ubiquinone) activity	11	0.414469	0.00200193	NDUFS7, NDUFS4, NDUFB7, NDUFB8, NDUFV1, NDUFS8, NDUFA7, NDUFAB1, NDUFA13, NDUFAF2, NDUFA12	1379	25	9249	2.95109	0.892513	0.169615	3.1584
GOTERM_MF_FAT	GO:0016651~oxidoreductase activity, acting on NADH or NADPH	16	0.602864	0.00249905	NDUFB7, NCF1, NDUFB8, NDUFA7, NDUFAB1, NDUFA13, ECSIT, NDUFAF2, NDUFB1, POR, NDUFA12, NDUFS7, CYBA, NDUFS4, NDUFV1, NDUFS8	1379	47	9249	2.28325	0.938266	0.192833	3.92807
GOTERM_MF_FAT	GO:0016655~oxidoreductase activity, acting on NADH or NADPH, quinone or similar compound as acceptor	11	0.414469	0.00526495	NDUFS7, NDUFS4, NDUFB7, NDUFB8, NDUFV1, NDUFS8, NDUFA7, NDUFAB1, NDUFA13, NDUFAF2, NDUFA12	1379	28	9249	2.63491	0.997192	0.254551	8.10671
KEGG_PATHWAY	bta05012:Parkinson's disease	33	1.24341	0.0112188	ATP5D, NDUFB7, NDUFB8, COX7B, CYC1, NDUFAB1, COX7C, COX5A, COX5B, NDUFB1, NDUFS7, NDUFS6, CASP3, NDUFS4, CASP9, NDUFS8, COX6B1, ATP5H, NDUFA4, COX7A2, NDUFA3, COX7A1, NDUFA6, COX8A, NDUFA7, CYCS, NDUFC1, SDHB, GPR37, NDUFV1, ATP5C1, COX6A1, LRRK2	840	127	4940	1.52812	0.87024	0.0728429	12.9856
GOTERM_BP_FAT	GO:0006091~generation of precursor metabolites and energy	46	1.73323	0.0112205	ATP5D, ALDOA, ATP6V0E1, NDUFB7, NDUFB8, ADPGK, ATP6AP1, ALDOC, CYC1, NDUFAB1, HK2, NDUFB1, ATP6V0B, NDUFS7, CYB561D2, ATP6V0C, NDUFS6, NDUFS4, NDUFS8, ETFDH, ENO3, ATP5I, ATP5H, ATP6V0D2, AGL, ETFB, ETFA, GLRX, NDUFA4, NDUFB11, NDUFA3, ACO2, NDUFA6, CYCS, NDUFA7, NDUFA13, NDUFC1, NDUFA12, NDUFA11, SDHB, CYBA, PPP1R2, NDUFV1, PKLR, ATP5C1, MDH2	1345	211	8785	1.42395	1	0.36682	18.6193
GOTERM_CC_FAT	GO:0044455~mitochondrial membrane part	15	0.565185	0.0120017	COX7A2, COX7A1, NDUFB8, NDUFA6, COX7B, NDUFAB1, NDUFA13, MGC127695, NDUFS4, NDUFV1, ETFDH, COX6A1, ATPIF1, ATP5I, ATP5H	1060	49	6966	2.01174	0.996129	0.109268	15.7883
GOTERM_CC_FAT	GO:0005747~mitochondrial respiratory chain complex I	5	0.188395	0.0520338	NDUFS4, NDUFB8, NDUFV1, NDUFA6, NDUFAB1	1060	10	6966	3.28585	1	0.331663	53.2559
GOTERM_CC_FAT	GO:0030964~NADH dehydrogenase complex	5	0.188395	0.0520338	NDUFS4, NDUFB8, NDUFV1, NDUFA6, NDUFAB1	1060	10	6966	3.28585	1	0.331663	53.2559
GOTERM_CC_FAT	GO:0045271~respiratory chain complex I	5	0.188395	0.0520338	NDUFS4, NDUFB8, NDUFV1, NDUFA6, NDUFAB1	1060	10	6966	3.28585	1	0.331663	53.2559
Annotation Cluster 13	Enrichment Score: 2.8569223430905173
Category	Term	Count	%	PValue	Genes	List Total	Pop Hits	Pop Total	Fold Enrichment	Bonferroni	Benjamini	FDR
GOTERM_BP_FAT	GO:0016477~cell migration	33	1.24341	0.000325137	SCHIP1, CCL2, PAX6, KITLG, GJA1, CDH2, EDNRB, GPX1, APOA1, CXCR4, IL1B, FCER1G, PEX13, NOS3, NR2F2, SELPLG, APC, SCG2, PRKCA, PLAT, SELP, ESR2, ITGA4, MMP14, CD34, CCR4, LRP6, LRP8, IL12B, APBB2, SELE, APBB1, LRP5	1345	114	8785	1.89073	0.669218	0.071099	0.592001
GOTERM_BP_FAT	GO:0051674~localization of cell	33	1.24341	0.00156413	SCHIP1, CCL2, PAX6, KITLG, GJA1, CDH2, EDNRB, GPX1, APOA1, CXCR4, IL1B, FCER1G, PEX13, NOS3, NR2F2, SELPLG, APC, SCG2, PRKCA, PLAT, SELP, ESR2, ITGA4, MMP14, CD34, CCR4, LRP6, LRP8, IL12B, APBB2, SELE, APBB1, LRP5	1345	124	8785	1.73825	0.995133	0.153307	2.8177
GOTERM_BP_FAT	GO:0048870~cell motility	33	1.24341	0.00156413	SCHIP1, CCL2, PAX6, KITLG, GJA1, CDH2, EDNRB, GPX1, APOA1, CXCR4, IL1B, FCER1G, PEX13, NOS3, NR2F2, SELPLG, APC, SCG2, PRKCA, PLAT, SELP, ESR2, ITGA4, MMP14, CD34, CCR4, LRP6, LRP8, IL12B, APBB2, SELE, APBB1, LRP5	1345	124	8785	1.73825	0.995133	0.153307	2.8177
GOTERM_BP_FAT	GO:0006928~cell motion	36	1.35644	0.00469568	SCHIP1, CCL2, PAX6, KITLG, GJA1, CDH2, DSTN, CD9, EDNRB, GPX1, APOA1, CXCR4, IL1B, FCER1G, PEX13, NOS3, NR2F2, SELPLG, APC, SCG2, PRKCA, PLAT, SELP, ESR2, ITGA4, MMP14, CD34, CCR4, LRP6, LRP8, NGFR, IL12B, APBB2, APBB1, SELE, LRP5	1345	148	8785	1.58877	1	0.278759	8.23505
Annotation Cluster 14	Enrichment Score: 2.821562125186839
Category	Term	Count	%	PValue	Genes	List Total	Pop Hits	Pop Total	Fold Enrichment	Bonferroni	Benjamini	FDR
SP_PIR_KEYWORDS	Lectin	24	0.904295	0.000225081	LY75, SELP, GALNT1, OLR1, MASP1, SELL, LGALS1, CHI3L1, KLRK1, LGALS8, COLEC12, GALNTL1, CALR, CLEC11A, OS9, ASGR1, ASGR2, CLEC3B, CD209, CLEC6A, CALR3, SELE, SELPLG, CLEC14A	1306	62	7349	2.17823	0.114061	0.0109493	0.326964
SMART	SM00034:CLECT	19	0.715901	0.000816252	LY75, KLRB1, SELP, NKG2C, OLR1, SELL, ATRN, KLRK1, CHODL, COLEC12, CLEC11A, ASGR1, ASGR2, CLEC12A, CLEC3B, CD209, CLEC6A, SELE, CLEC14A	753	49	4364	2.24723	0.233093	0.233093	1.09844
GOTERM_MF_FAT	GO:0005529~sugar binding	23	0.866616	0.000823261	SELP, GALNT1, OLR1, MASP1, SELL, LGALS1, KLRK1, CHI3L1, LGALS8, COLEC12, GALNTL1, CALR, ASGR1, GALK1, ASGR2, CLEC3B, CD209, GFPT2, CLEC6A, CALR3, SELE, SELPLG, CLEC14A	1379	74	9249	2.08462	0.600151	0.108262	1.31035
INTERPRO	IPR001304:C-type lectin	19	0.715901	0.000878488	LY75, KLRB1, SELP, NKG2C, OLR1, SELL, ATRN, KLRK1, CHODL, COLEC12, CLEC11A, ASGR1, ASGR2, CLEC12A, CLEC3B, CD209, CLEC6A, SELE, CLEC14A	1586	49	9171	2.24218	0.840681	0.230802	1.50736
INTERPRO	IPR016186:C-type lectin-like	20	0.75358	0.00191131	COL18A1, LY75, KLRB1, SELP, NKG2C, OLR1, SELL, ATRN, KLRK1, CHODL, COLEC12, CLEC11A, ASGR1, ASGR2, CLEC12A, CLEC3B, CD209, CLEC6A, SELE, CLEC14A	1586	56	9171	2.06517	0.981656	0.358711	3.25215
INTERPRO	IPR002353:Type II antifreeze protein	7	0.263753	0.00294127	ASGR1, ASGR2, OLR1, CD209, KLRK1, COLEC12, CLEC6A	1586	10	9171	4.04773	0.99788	0.336629	4.96307
INTERPRO	IPR018378:C-type lectin, conserved site	12	0.452148	0.0237554	ASGR1, LY75, ASGR2, SELP, OLR1, CLEC3B, SELL, CD209, COLEC12, CLEC6A, SELE, CLEC11A	1586	34	9171	2.04087	1	0.844489	33.998
Annotation Cluster 15	Enrichment Score: 2.7951574391975247
Category	Term	Count	%	PValue	Genes	List Total	Pop Hits	Pop Total	Fold Enrichment	Bonferroni	Benjamini	FDR
INTERPRO	IPR000152:EGF-type aspartate/asparagine hydroxylation conserved site	19	0.715901	4.12829e-05	CRELD2, CRELD1, LTBP2, MASP1, EGFL7, EFEMP2, EFEMP1, NID1, C1R, C1S, MMRN1, PROC, FBLN1, DLL4, OIT3, LRP8, PROS1, CLEC14A, LRP4	1586	40	9171	2.74667	0.0826654	0.0283513	0.0713193
SP_PIR_KEYWORDS	egf-like domain	29	1.09269	0.000400458	C7, CRELD2, CRELD1, MASP1, LTBP2, C6, PTGS1, BTC, C1R, C1S, MMRN1, NAGPA, OIT3, PLAT, SELP, EGFL7, SELL, EFEMP2, ATRN, EFEMP1, NID1, MFGE8, PROC, FBLN1, DLL4, LRP8, SELE, PROS1, LRP4	1306	84	7349	1.94269	0.193853	0.0164395	0.581036
INTERPRO	IPR018097:EGF-like calcium-binding, conserved site	16	0.602864	0.000502208	CRELD2, CRELD1, LTBP2, MASP1, EGFL7, EFEMP2, EFEMP1, C1R, NID1, C1S, PROC, FBLN1, OIT3, LRP8, PROS1, LRP4	1586	36	9171	2.56999	0.65002	0.160526	0.864356
INTERPRO	IPR013032:EGF-like region, conserved site	34	1.28109	0.00133373	C7, CRELD2, CRELD1, LTBP2, C6, PTGS1, BTC, C1R, C1S, MMRN1, MEGF10, NAGPA, LAMB3, OIT3, FN1, PLAT, SELP, EGFL7, ADAM23, SELL, EFEMP2, ATRN, EFEMP1, NID1, MFGE8, PROC, FBLN1, DLL4, LRP8, NGFR, SELE, PROS1, CLEC14A, LRP4	1586	114	9171	1.7246	0.938539	0.294373	2.28003
SMART	SM00179:EGF_CA	15	0.565185	0.00221168	CRELD2, LTBP2, MASP1, EGFL7, CRELD1, EFEMP2, EFEMP1, C1R, NID1, C1S, FBLN1, DLL4, LRP8, PROS1, LRP4	753	37	4364	2.34952	0.513049	0.302181	2.95044
INTERPRO	IPR001881:EGF-like calcium-binding	15	0.565185	0.00233003	CRELD2, LTBP2, MASP1, EGFL7, CRELD1, EFEMP2, EFEMP1, C1R, NID1, C1S, FBLN1, DLL4, LRP8, PROS1, LRP4	1586	37	9171	2.34425	0.992368	0.385867	3.95117
INTERPRO	IPR013091:EGF calcium-binding	12	0.452148	0.00242222	FBLN1, CRELD2, EGFL7, CRELD1, LTBP2, EFEMP2, EFEMP1, LRP8, C1R, NID1, PROS1, LRP4	1586	26	9171	2.66883	0.993709	0.344516	4.10445
INTERPRO	IPR006209:EGF	19	0.715901	0.00245921	PLAT, SELP, LTBP2, SELL, PTGS1, ATRN, BTC, MFGE8, NID1, C1S, MMRN1, PROC, DLL4, OIT3, LRP8, SELE, PROS1, LRP4, LRP5	1586	53	9171	2.07296	0.994178	0.326894	4.16588
SMART	SM00181:EGF	26	0.979653	0.00496388	CRELD2, LTBP2, CRELD1, BTC, MMRN1, MEGF10, NAGPA, OIT3, PLAT, SELP, EGFL7, ADAM23, SELL, EFEMP2, ATRN, NID1, MFGE8, PROC, FBLN1, DLL4, LRP8, SELE, PROS1, LRP4, CLEC14A, LRP5	753	87	4364	1.73198	0.801562	0.332569	6.50935
INTERPRO	IPR006210:EGF-like	26	0.979653	0.00538996	CRELD2, LTBP2, CRELD1, BTC, MMRN1, MEGF10, NAGPA, OIT3, PLAT, SELP, EGFL7, ADAM23, SELL, EFEMP2, ATRN, NID1, MFGE8, PROC, FBLN1, DLL4, LRP8, SELE, PROS1, LRP4, CLEC14A, LRP5	1586	87	9171	1.72809	0.999988	0.466089	8.91699
INTERPRO	IPR000742:EGF-like, type 3	23	0.866616	0.0197011	PLAT, SELP, CRELD2, CRELD1, LTBP2, EGFL7, ADAM23, SELL, EFEMP2, PTGS1, ATRN, BTC, EFEMP1, NID1, MFGE8, MMRN1, MEGF10, PROC, FBLN1, DLL4, LRP8, SELE, PROS1	1586	82	9171	1.62191	1	0.810516	29.0975
Annotation Cluster 16	Enrichment Score: 2.6330818791457937
Category	Term	Count	%	PValue	Genes	List Total	Pop Hits	Pop Total	Fold Enrichment	Bonferroni	Benjamini	FDR
SP_PIR_KEYWORDS	collagen	22	0.828937	7.18656e-06	COL18A1, CTHRC1, COL4A2, COL4A1, MSR1, COL3A1, COLEC12, C1QC, PCOLCE, C1QTNF9, PCOLCE2, C1QTNF7, C1QB, COL17A1, C1QTNF5, C1QTNF6, C1QTNF1, COL1A2, COL12A1, COL1A1, COL11A2, COL8A1	1306	45	7349	2.75103	0.00385892	0.00128796	0.010455
INTERPRO	IPR008160:Collagen triple helix repeat	20	0.75358	0.000106592	COL18A1, CTHRC1, COL4A1, MSR1, COL13A1, COL3A1, COLEC12, C1QC, C1QTNF9, C1QTNF7, C1QB, COL17A1, C1QTNF5, C1QTNF6, C1QTNF1, COL1A2, COL12A1, COL1A1, COL11A2, COL8A1	1586	46	9171	2.51412	0.199717	0.0435799	0.184049
SMART	SM00110:C1Q	8	0.301432	0.0242546	C1QTNF7, C1QB, C1QTNF5, C1QTNF6, C1QTNF1, COL8A1, C1QC, C1QTNF9	753	18	4364	2.57577	0.999658	0.587969	28.2593
INTERPRO	IPR001073:Complement C1q protein	8	0.301432	0.0247602	C1QTNF7, C1QB, C1QTNF5, C1QTNF6, C1QTNF1, COL8A1, C1QC, C1QTNF9	1586	18	9171	2.56999	1	0.846098	35.1622
INTERPRO	IPR008983:Tumour necrosis factor-like	8	0.301432	0.148523	C1QTNF7, C1QB, C1QTNF5, C1QTNF6, C1QTNF1, COL8A1, C1QC, C1QTNF9	1586	26	9171	1.77922	1	0.995573	93.7874
Annotation Cluster 17	Enrichment Score: 2.534675047450066
Category	Term	Count	%	PValue	Genes	List Total	Pop Hits	Pop Total	Fold Enrichment	Bonferroni	Benjamini	FDR
GOTERM_CC_FAT	GO:0005773~vacuole	32	1.20573	0.000226039	RAB7B, NAAA, ATP6AP1, GJA1, PPT2, PPT1, ATP6V1G2, ADA, ATP6V0B, PLBD2, GLB1, ATP6V0C, SLC11A1, MAP1LC3A, ATP6V0D2, GBA, CTSZ, PSAP, RNASE6, GGH, CD63, LAMP1, LAMP2, CHID1, SMPD1, ARSA, PRCP, CTSC, NEU1, CTSB, CTSH, CLN5	1060	108	6966	1.94717	0.0987655	0.00432353	0.321207
GOTERM_CC_FAT	GO:0000323~lytic vacuole	25	0.941974	0.00331179	RAB7B, NAAA, GJA1, PPT2, PPT1, ADA, PLBD2, GLB1, GBA, CTSZ, PSAP, RNASE6, GGH, CD63, LAMP1, LAMP2, CHID1, SMPD1, ARSA, PRCP, CTSC, NEU1, CTSB, CTSH, CLN5	1060	90	6966	1.82547	0.782586	0.0415017	4.61129
GOTERM_CC_FAT	GO:0005764~lysosome	25	0.941974	0.00331179	RAB7B, NAAA, GJA1, PPT2, PPT1, ADA, PLBD2, GLB1, GBA, CTSZ, PSAP, RNASE6, GGH, CD63, LAMP1, LAMP2, CHID1, SMPD1, ARSA, PRCP, CTSC, NEU1, CTSB, CTSH, CLN5	1060	90	6966	1.82547	0.782586	0.0415017	4.61129
SP_PIR_KEYWORDS	lysosome	21	0.791258	0.00720727	RAB7B, CTSZ, PSAP, RNASE6, GGH, PPT2, PPT1, CD63, GLB1, PLBD2, LAMP1, CHID1, PRCP, ARSA, SMPD1, CTSC, NEU1, CTSB, CTSH, CLN5, GBA	1306	65	7349	1.81799	0.979586	0.129758	9.98879
KEGG_PATHWAY	bta04142:Lysosome	30	1.13037	0.0118726	CLTA, ARSG, ATP6AP1, PPT2, PPT1, ATP6V0B, GLB1, ATP6V0C, SLC11A1, NAGPA, CD68, AP1S2, AP3M2, IDS, ENTPD4, ATP6V0D2, GBA, CTSZ, PSAP, CD63, LAMP1, LAMP2, CTSO, SMPD1, ARSA, CTSC, NEU1, CTSB, CTSH, CLN5	840	113	4940	1.56131	0.884882	0.0743017	13.6923
Annotation Cluster 18	Enrichment Score: 2.398472629551471
Category	Term	Count	%	PValue	Genes	List Total	Pop Hits	Pop Total	Fold Enrichment	Bonferroni	Benjamini	FDR
SP_PIR_KEYWORDS	cell adhesion	34	1.28109	0.00127957	ITGAL, CLSTN3, KITLG, BCAM, CDH2, CDH3, MOG, ADA, CDH5, PCDHGA2, ALCAM, CD96, CD9, PCDH1, LGALS3BP, ITGAV, SPON1, DPT, FN1, SPP1, SELP, OLR1, SELL, CDHR1, FBLIM1, MFGE8, ITGA4, CERCAM, PECAM1, DSG1, CNTN1, ITGAD, SELE, ITGA2B	1306	111	7349	1.72362	0.497846	0.033856	1.84555
GOTERM_BP_FAT	GO:0022610~biological adhesion	64	2.41145	0.00705927	AEBP1, CLDN3, CLSTN3, BCAM, POSTN, DDR2, PCDHGA2, CD96, PCDH1, COL12A1, CNTNAP1, COL11A2, SPON1, PIK3CB, CDHR1, FBLIM1, CPXM2, MFGE8, CERCAM, F5, CD34, CPXM1, CNTN1, LAMC2, ITGA2B, ITGAL, COL3A1, ITGB4, NINJ2, ITGA11, KITLG, CLDN11, CDH2, CDH3, CDH5, ALCAM, CD9, LGALS3BP, SORBS1, ITGB8, ITGAV, BCL2, PVRL2, GPNMB, SELPLG, SPP1, FN1, DPT, COL18A1, SELP, OLR1, SELL, COL15A1, ITGA1, NID1, CELSR1, ITG…	1345	306	8785	1.36609	1	0.298422	12.1335
GOTERM_BP_FAT	GO:0007155~cell adhesion	64	2.41145	0.00705927	AEBP1, CLDN3, CLSTN3, BCAM, POSTN, DDR2, PCDHGA2, CD96, PCDH1, COL12A1, CNTNAP1, COL11A2, SPON1, PIK3CB, CDHR1, FBLIM1, CPXM2, MFGE8, CERCAM, F5, CD34, CPXM1, CNTN1, LAMC2, ITGA2B, ITGAL, COL3A1, ITGB4, NINJ2, ITGA11, KITLG, CLDN11, CDH2, CDH3, CDH5, ALCAM, CD9, LGALS3BP, SORBS1, ITGB8, ITGAV, BCL2, PVRL2, GPNMB, SELPLG, SPP1, FN1, DPT, COL18A1, SELP, OLR1, SELL, COL15A1, ITGA1, NID1, CELSR1, ITG…	1345	306	8785	1.36609	1	0.298422	12.1335
Annotation Cluster 19	Enrichment Score: 2.326244926330925
Category	Term	Count	%	PValue	Genes	List Total	Pop Hits	Pop Total	Fold Enrichment	Bonferroni	Benjamini	FDR
SP_PIR_KEYWORDS	zymogen	31	1.16805	2.72889e-05	PSMB10, MMP9, F13A1, MMP2, GLB1, PSMB5, PSMB4, CASP3, PSMB7, PSMB6, CASP4, CPA5, PLAT, CTSZ, ADAM10, CFB, MMP14, CELA1, PSMB8, PSMB9, PROC, F5, MMP23B, F2, PRCP, CTSC, PGCP, CTSB, CTSH, PROS1, ADAMTS4	1306	81	7349	2.15358	0.0145744	0.00366368	0.0396944
GOTERM_MF_FAT	GO:0008233~peptidase activity	84	3.16503	0.00442234	DPP3, SCPEP1, AEBP1, NPEPL1, METAP1, HM13, METAP2, MASP1, MMP9, HP, ANPEP, MMP2, SENP7, MMP25, SENP6, LNPEP, CASP3, CASP4, CASP9, SERPINE2, HTRA1, CASP7, ERAP2, DPP8, DPEP2, CTSZ, ADAM10, MMP19, CPXM2, MMP14, PROC, PSMA2, PSMA1, PSMA6, PSMA5, CTSO, CLPP, F2, CPXM1, PRCP, CTSC, ADAMTS1, CTSB, PGCP, CTSH, PMPCA, ADAMTS4, ADAM15, PSMB10, ADAMTS17, ADAMTSL4, KEL, C1S, CTSL1, PSMB5, PSMB4, PSMB7, ECE2…	1379	424	9249	1.32875	0.992795	0.251868	6.85213
GOTERM_MF_FAT	GO:0070011~peptidase activity, acting on L-amino acid peptides	80	3.01432	0.00807077	DPP3, SCPEP1, NPEPL1, METAP1, AEBP1, HM13, METAP2, MASP1, MMP9, HP, ANPEP, MMP2, SENP7, MMP25, SENP6, LNPEP, CASP3, CASP4, CASP9, HTRA1, CASP7, ERAP2, DPP8, DPEP2, CTSZ, ADAM10, MMP19, CPXM2, MMP14, PROC, PSMA2, PSMA1, PSMA6, PSMA5, CTSO, CLPP, F2, CPXM1, PRCP, CTSC, ADAMTS1, CTSB, PGCP, CTSH, PMPCA, ADAMTS4, ADAM15, PSMB10, ADAMTS17, ADAMTSL4, KEL, C1S, CTSL1, PSMB5, PSMB4, PSMB7, ECE2, PSMB6, P…	1379	410	9249	1.30869	0.999879	0.259656	12.1711
SP_PIR_KEYWORDS	Protease	53	1.99699	0.00883516	METAP1, METAP2, MMP9, ANPEP, MMP2, CASP3, CASP4, SERPINE2, ERAP2, CTSZ, ADAM10, MMP19, MMP14, PROC, PSMA2, PSMA1, PSMA6, PSMA5, F2, CLPP, PRCP, ADAMTS1, CTSC, PGCP, CTSB, PMPCA, CTSH, ADAMTS4, PSMB10, C1S, CTSL1, PSMB5, PSMB4, ECE2, PSMB7, PSMB6, PSMB3, PSMB2, C2, CPA5, PLAT, KLK7, CFB, SEC11A, PM20D1, CELA1, CAPN3, PSMB8, PSMB9, MMP23B, SPCS3, SPCS1, PRSS23	1306	214	7349	1.39363	0.991557	0.138604	12.1124
GOTERM_BP_FAT	GO:0006508~proteolysis	113	4.25772	0.0231276	SCPEP1, MASP1, MMP9, MMP2, CUL3, ISG15, HTRA1, KLHL9, FBXO28, RABGEF1, PSENEN, ERAP2, SOCS2, C4A, SOCS3, PSMA2, PSMA1, C1QB, PSMA6, PSMA5, CLPP, F2, PRCP, ADAMTS1, ASB2, PGCP, ADAMTS4, DERL2, KEL, NEDD8, CTSL1, PSMB5, PSMB4, ARIH1, PSMB7, ECE2, PSMB6, PSMB3, PSMB2, CPA5, PLAT, SEC11C, ADAM23, CFB, SEC11A, MALT1, PSMB8, BRCA1, PSMB9, RNF8, P2RX7, PSMC5, SPCS3, SPCS1, FBXO32, DPP3, NPEPL1, METAP1, …	1345	615	8785	1.20011	1	0.473745	34.7696
GOTERM_MF_FAT	GO:0004175~endopeptidase activity	58	2.18538	0.0554156	HM13, MASP1, MMP9, HP, MMP2, MMP25, CASP3, CASP4, CASP9, HTRA1, CASP7, CTSZ, ADAM10, MMP19, MMP14, PROC, PSMA2, PSMA1, PSMA6, PSMA5, CTSO, F2, CLPP, CTSC, ADAMTS1, CTSB, PMPCA, CTSH, ADAM15, ADAMTS4, PSMB10, ADAMTS17, ADAMTSL4, KEL, C1S, CTSL1, PSMB5, PSMB4, PSMB7, ECE2, PSMB6, PSMB3, PSMB2, PITRM1, PYCARD, C2, PCSK6, PLAT, KLK7, ADAM23, CFB, MALT1, CELA1, CAPN3, PSMB8, PSMB9, MMP23B, PRSS23	1379	312	9249	1.24682	1	0.640638	59.8694
Annotation Cluster 20	Enrichment Score: 2.248364595820691
Category	Term	Count	%	PValue	Genes	List Total	Pop Hits	Pop Total	Fold Enrichment	Bonferroni	Benjamini	FDR
GOTERM_BP_FAT	GO:0009064~glutamine family amino acid metabolic process	15	0.565185	0.000167084	PYCRL, GCLC, ASS1, GLUD1, GGH, ASNS, CTPS2, ASL, FAH, AMDHD1, PYCR1, GLS, GFPT2, PHGDH, NOS3	1345	33	8785	2.96891	0.433606	0.0503661	0.304636
GOTERM_BP_FAT	GO:0006541~glutamine metabolic process	7	0.263753	0.00510264	GLS, GFPT2, GGH, PHGDH, ASNS, CTPS2, ASL	1345	12	8785	3.8101	1	0.271253	8.91772
KEGG_PATHWAY	bta00250:Alanine, aspartate and glutamate metabolism	8	0.301432	0.210949	ASS1, ALDH5A1, GLUD1, GLS, GFPT2, ASNS, ASL, GPT2	840	29	4940	1.62233	1	0.510672	94.6121
Annotation Cluster 21	Enrichment Score: 2.2180104762174886
Category	Term	Count	%	PValue	Genes	List Total	Pop Hits	Pop Total	Fold Enrichment	Bonferroni	Benjamini	FDR
GOTERM_BP_FAT	GO:0001568~blood vessel development	32	1.20573	0.00134783	FGFR2, CAV1, ACVRL1, DICER1, EDN1, COL3A1, GJA1, ANPEP, ELK3, CDH2, GJA4, MMP2, CDH5, MAP3K7, GPX1, APOE, CXCR4, ITGAV, QKI, NOS3, SOX18, NR2F2, RASA1, C1GALT1, SCG2, ITGA4, ANXA2, DLL4, ECSCR, COL1A2, COL1A1, POFUT1	1345	118	8785	1.77128	0.989831	0.146339	2.43256
GOTERM_BP_FAT	GO:0001944~vasculature development	32	1.20573	0.0020791	FGFR2, CAV1, ACVRL1, DICER1, EDN1, COL3A1, GJA1, ANPEP, ELK3, CDH2, GJA4, MMP2, CDH5, MAP3K7, GPX1, APOE, CXCR4, ITGAV, QKI, NOS3, SOX18, NR2F2, RASA1, C1GALT1, SCG2, ITGA4, ANXA2, DLL4, ECSCR, COL1A2, COL1A1, POFUT1	1345	121	8785	1.72736	0.999159	0.183149	3.72885
GOTERM_BP_FAT	GO:0048514~blood vessel morphogenesis	25	0.941974	0.0127731	FGFR2, CAV1, ACVRL1, EDN1, DICER1, GJA1, ANPEP, CDH2, ELK3, MAP3K7, GPX1, APOE, CXCR4, QKI, NOS3, SOX18, NR2F2, C1GALT1, RASA1, SCG2, ITGA4, ANXA2, DLL4, ECSCR, POFUT1	1345	99	8785	1.64939	1	0.368942	20.9211
GOTERM_BP_FAT	GO:0001525~angiogenesis	17	0.640543	0.0375105	FGFR2, ACVRL1, EDN1, DICER1, ANPEP, ELK3, ANXA2, MAP3K7, GPX1, CXCR4, DLL4, ECSCR, SOX18, NOS3, POFUT1, C1GALT1, SCG2	1345	66	8785	1.68238	1	0.584729	50.2458
Annotation Cluster 22	Enrichment Score: 2.0387610088632258
Category	Term	Count	%	PValue	Genes	List Total	Pop Hits	Pop Total	Fold Enrichment	Bonferroni	Benjamini	FDR
GOTERM_BP_FAT	GO:0002526~acute inflammatory response	17	0.640543	0.000359906	C7, C4A, C3, CFB, C6, SAA3, C1S, SIGIRR, CD163, C1QB, NUPR1, FCGR1A, F2, IL1B, C2, LBP, FN1	1345	43	8785	2.58226	0.706131	0.073683	0.65511
GOTERM_BP_FAT	GO:0051604~protein maturation	19	0.715901	0.000949237	C7, METAP2, SEC11C, C4A, C3, CFB, SEC11A, C6, C1S, MMP14, SERPINH1, C1QB, ECE2, P2RX7, SPCS3, PSENEN, SPCS1, PTCH1, C2	1345	55	8785	2.25637	0.960476	0.131051	1.71908
SP_PIR_KEYWORDS	immune response	25	0.941974	0.00101558	C7, C3, BLA-DQB, C6, PGLYRP1, CRCP, C1S, ERAP2, C2, OLR1, POLR3K, C4A, CFB, CNPY3, SAMHD1, POLR3A, ECSIT, PSMB8, PSMB9, POLR3D, PSMA1, C1QB, CD79A, PTMS, CD14	1306	72	7349	1.95386	0.421121	0.0299135	1.46742
GOTERM_BP_FAT	GO:0016485~protein processing	18	0.678222	0.00132097	C7, METAP2, SEC11C, C4A, C3, CFB, SEC11A, C6, C1S, MMP14, C1QB, P2RX7, ECE2, SPCS3, PSENEN, SPCS1, PTCH1, C2	1345	52	8785	2.26094	0.988857	0.148371	2.38465
GOTERM_BP_FAT	GO:0045087~innate immune response	20	0.75358	0.00135742	C7, C4A, C3, CFB, C6, CNPY3, SAMHD1, POLR3A, C1S, ECSIT, PRDX1, SIGIRR, CYBA, C1QB, CHGA, LYST, CXCL16, LBP, C2, RAB27A	1345	61	8785	2.14151	0.990158	0.142758	2.44967
GOTERM_BP_FAT	GO:0002449~lymphocyte mediated immunity	15	0.565185	0.00166055	C7, C4A, C3, C6, C1S, PRDX1, C1QB, FCGR1A, LYST, FCER1G, AICDA, FAS, INPP5D, C2, RAB27A	1345	40	8785	2.44935	0.996496	0.157456	2.98891
SP_PIR_KEYWORDS	innate immunity	15	0.565185	0.00301455	C7, C4A, POLR3K, C3, CFB, C6, CNPY3, CRCP, SAMHD1, POLR3A, C1S, ECSIT, POLR3D, C1QB, C2	1306	37	7349	2.28126	0.802946	0.0654388	4.29733
GOTERM_BP_FAT	GO:0051605~protein maturation by peptide bond cleavage	14	0.527506	0.00303822	C7, SEC11C, C4A, CFB, C3, SEC11A, C6, C1S, MMP14, C1QB, ECE2, SPCS3, SPCS1, C2	1345	38	8785	2.40638	0.999968	0.228018	5.40436
GOTERM_BP_FAT	GO:0002252~immune effector process	21	0.791258	0.00324868	C7, CARD9, C4A, C3, CFB, NCF1, C6, SAMHD1, RSAD2, C1S, PRDX1, C1QB, LYST, FCGR1A, FCER1G, AICDA, C2, FAS, INPP5D, PTX3, RAB27A	1345	70	8785	1.95948	0.999984	0.222437	5.76832
GOTERM_BP_FAT	GO:0002250~adaptive immune response	14	0.527506	0.00502389	C7, C4A, C3, C6, C1S, NFKB2, C1QB, FCGR1A, FCER1G, AICDA, FAS, INPP5D, C2, RAB27A	1345	40	8785	2.28606	1	0.276236	8.786
GOTERM_BP_FAT	GO:0002460~adaptive immune response based on somatic recombination of immune receptors built from immunoglobulin superfamily domains	14	0.527506	0.00502389	C7, C4A, C3, C6, C1S, NFKB2, C1QB, FCGR1A, FCER1G, AICDA, FAS, INPP5D, C2, RAB27A	1345	40	8785	2.28606	1	0.276236	8.786
GOTERM_BP_FAT	GO:0002443~leukocyte mediated immunity	15	0.565185	0.00567827	C7, C4A, C3, C6, C1S, PRDX1, C1QB, FCGR1A, LYST, FCER1G, AICDA, FAS, INPP5D, C2, RAB27A	1345	45	8785	2.1772	1	0.279887	9.87515
GOTERM_BP_FAT	GO:0019724~B cell mediated immunity	12	0.452148	0.00775559	C1QB, C7, C4A, C3, C6, FCGR1A, FCER1G, AICDA, C1S, INPP5D, C2, FAS	1345	33	8785	2.37513	1	0.315037	13.2518
GOTERM_BP_FAT	GO:0006958~complement activation, classical pathway	7	0.263753	0.0126142	C1QB, C7, C4A, C3, C6, C1S, C2	1345	14	8785	3.2658	1	0.374634	20.6884
GOTERM_BP_FAT	GO:0002455~humoral immune response mediated by circulating immunoglobulin	7	0.263753	0.0126142	C1QB, C7, C4A, C3, C6, C1S, C2	1345	14	8785	3.2658	1	0.374634	20.6884
GOTERM_BP_FAT	GO:0016064~immunoglobulin mediated immune response	11	0.414469	0.0176287	C1QB, C7, C4A, C3, C6, FCGR1A, FCER1G, AICDA, C1S, INPP5D, C2	1345	32	8785	2.24524	1	0.428938	27.7293
GOTERM_BP_FAT	GO:0006956~complement activation	8	0.301432	0.0179909	C1QB, C7, C4A, C3, CFB, C6, C1S, C2	1345	19	8785	2.75015	1	0.432564	28.2143
GOTERM_BP_FAT	GO:0002541~activation of plasma proteins involved in acute inflammatory response	8	0.301432	0.0179909	C1QB, C7, C4A, C3, CFB, C6, C1S, C2	1345	19	8785	2.75015	1	0.432564	28.2143
SP_PIR_KEYWORDS	complement pathway	7	0.263753	0.0255143	C1QB, C7, C4A, C3, C6, C1S, C2	1306	14	7349	2.81355	0.999999	0.293634	31.341
GOTERM_BP_FAT	GO:0006959~humoral immune response	9	0.339111	0.0354086	C1QB, C7, C4A, C3, CFB, C6, AIRE, C1S, C2	1345	26	8785	2.26094	1	0.57331	48.2241
GOTERM_BP_FAT	GO:0002253~activation of immune response	13	0.489827	0.0465759	C7, IRAK1, C4A, CFB, C3, C6, KLRK1, C1S, C1QB, PLCG1, FCER1G, C2, CD79A	1345	47	8785	1.80661	1	0.630446	58.1411
GOTERM_BP_FAT	GO:0006957~complement activation, alternative pathway	3	0.113037	0.291765	C7, C3, CFB	1345	7	8785	2.79926	1	0.969271	99.8162
SP_PIR_KEYWORDS	complement alternate pathway	3	0.113037	0.360878	C7, C3, CFB	1306	7	7349	2.41162	1	0.89025	99.8516
KEGG_PATHWAY	bta05322:Systemic lupus erythematosus	17	0.640543	0.854368	C7, C4A, C3, C6, C1R, H2AFJ, C1S, CD40, C1QC, C8G, C1QB, HIST1H2BN, H4, HIST2H2BE, FCGR1A, C2, BOLA-DRB3, BOLA-DYB	840	116	4940	0.861864	1	0.941292	100
Annotation Cluster 23	Enrichment Score: 1.9216301256158321
Category	Term	Count	%	PValue	Genes	List Total	Pop Hits	Pop Total	Fold Enrichment	Bonferroni	Benjamini	FDR
GOTERM_BP_FAT	GO:0006979~response to oxidative stress	23	0.866616	6.96424e-05	GCLC, NDUFA6, PTGS1, PRDX5, ROMO1, OXSR1, PRDX1, NDUFA12, SOD2, PSMB5, FOS, PYCR1, GPX1, APOE, GPX4, BCL2, GPX3, NDUFS8, MPO, GPX8, GPX7, PRNP, MT3	1345	62	8785	2.42301	0.210955	0.0259822	0.127083
SP_PIR_KEYWORDS	peroxidase	9	0.339111	0.00322627	GPX1, GPX4, PTGS1, GPX3, PRDX4, PRDX5, GPX8, GPX7, PRDX1	1306	16	7349	3.16525	0.824223	0.0671787	4.59258
GOTERM_MF_FAT	GO:0016209~antioxidant activity	13	0.489827	0.00443233	PTGS1, PRDX4, PRDX5, PRDX1, SELS, SOD2, GPX1, APOE, GPX4, GPX3, MPO, GPX8, GPX7	1379	36	9249	2.42198	0.992875	0.240181	6.86709
GOTERM_MF_FAT	GO:0016684~oxidoreductase activity, acting on peroxide as acceptor	10	0.37679	0.00554925	GPX1, GPX4, PTGS1, GPX3, PRDX4, MPO, PRDX5, GPX8, GPX7, PRDX1	1379	24	9249	2.7946	0.997957	0.219438	8.52642
GOTERM_MF_FAT	GO:0004601~peroxidase activity	10	0.37679	0.00554925	GPX1, GPX4, PTGS1, GPX3, PRDX4, MPO, PRDX5, GPX8, GPX7, PRDX1	1379	24	9249	2.7946	0.997957	0.219438	8.52642
PIR_SUPERFAMILY	PIRSF000303:glutathione peroxidase	5	0.188395	0.00557663	GPX1, GPX4, GPX3, GPX8, GPX7	743	5	3890	5.23553	0.984576	0.984576	8.15361
INTERPRO	IPR000889:Glutathione peroxidase	5	0.188395	0.00992383	GPX1, GPX4, GPX3, GPX8, GPX7	1586	6	9171	4.81873	1	0.647329	15.8321
PIR_SUPERFAMILY	PIRSF000303:Glutathion_perox	5	0.188395	0.0142066	GPX1, GPX4, GPX3, GPX8, GPX7	743	6	3890	4.36294	0.999977	0.99519	19.5567
GOTERM_MF_FAT	GO:0004602~glutathione peroxidase activity	5	0.188395	0.0331012	GPX1, GPX4, GPX3, GPX8, GPX7	1379	9	9249	3.72613	1	0.520309	41.6725
SP_PIR_KEYWORDS	selenium	7	0.263753	0.0654916	SEPX1, GPX1, GPX4, SELK, GPX3, SELENBP1, SELS	1306	17	7349	2.31704	1	0.503808	62.6729
GOTERM_MF_FAT	GO:0008430~selenium binding	7	0.263753	0.0803363	SEPX1, GPX1, GPX4, SELK, GPX3, SELENBP1, SELS	1379	21	9249	2.23568	1	0.740988	73.8477
SP_PIR_KEYWORDS	selenocysteine	6	0.226074	0.111287	SEPX1, GPX1, GPX4, SELK, GPX3, SELS	1306	15	7349	2.25084	1	0.640761	82.0299
KEGG_PATHWAY	bta00480:Glutathione metabolism	11	0.414469	0.223465	GSS, GPX1, GCLC, GPX4, PGD, GPX3, GSTT1, ANPEP, RRM2B, GPX7, GSTP1	840	45	4940	1.43757	1	0.516461	95.576
Annotation Cluster 24	Enrichment Score: 1.9195836283158967
Category	Term	Count	%	PValue	Genes	List Total	Pop Hits	Pop Total	Fold Enrichment	Bonferroni	Benjamini	FDR
GOTERM_BP_FAT	GO:0010627~regulation of protein kinase cascade	27	1.01733	0.00234802	MAVS, CAV1, LITAF, EDN1, GJA1, PRDX1, MAP3K7, GPX1, SHISA5, IL1B, NENF, INSR, RHOH, APC, IL4, CARD9, GOLT1B, LGALS1, IGF2, FADD, CD40, OSM, P2RX7, EEF1D, PPP5C, MAP3K11, F2R	1345	97	8785	1.81807	0.999664	0.194381	4.20144
GOTERM_BP_FAT	GO:0010740~positive regulation of protein kinase cascade	21	0.791258	0.00645415	MAVS, IL4, CARD9, LITAF, GOLT1B, LGALS1, GJA1, IGF2, FADD, CD40, OSM, MAP3K7, GPX1, P2RX7, SHISA5, IL1B, EEF1D, NENF, INSR, PPP5C, F2R	1345	74	8785	1.85356	1	0.287443	11.1506
GOTERM_BP_FAT	GO:0043122~regulation of I-kappaB kinase/NF-kappaB cascade	15	0.565185	0.00864723	MAVS, CARD9, LITAF, GOLT1B, LGALS1, GJA1, FADD, CD40, MAP3K7, SHISA5, IL1B, EEF1D, F2R, RHOH, PPP5C	1345	47	8785	2.08455	1	0.325608	14.6641
GOTERM_BP_FAT	GO:0043123~positive regulation of I-kappaB kinase/NF-kappaB cascade	14	0.527506	0.0146139	MAVS, CARD9, LITAF, GOLT1B, LGALS1, GJA1, FADD, CD40, MAP3K7, SHISA5, IL1B, EEF1D, F2R, PPP5C	1345	45	8785	2.03205	1	0.387993	23.5705
GOTERM_BP_FAT	GO:0009967~positive regulation of signal transduction	28	1.05501	0.0304967	MAVS, HRAS, LITAF, GJA1, KITLG, ADA, MAP3K7, GPX1, RASGRP4, SHISA5, IL1B, LBP, NENF, INSR, IL4, CARD9, GOLT1B, LGALS1, IGF2, FADD, CD40, OSM, P2RX4, P2RX7, EEF1D, PPP5C, BMPR1A, F2R	1345	123	8785	1.48687	1	0.541813	43.1925
GOTERM_BP_FAT	GO:0010647~positive regulation of cell communication	28	1.05501	0.0520072	MAVS, HRAS, LITAF, GJA1, KITLG, ADA, MAP3K7, GPX1, RASGRP4, SHISA5, IL1B, LBP, NENF, INSR, IL4, CARD9, GOLT1B, LGALS1, IGF2, FADD, CD40, OSM, P2RX4, P2RX7, EEF1D, PPP5C, BMPR1A, F2R	1345	129	8785	1.41771	1	0.648036	62.2874
Annotation Cluster 25	Enrichment Score: 1.906015595950597
Category	Term	Count	%	PValue	Genes	List Total	Pop Hits	Pop Total	Fold Enrichment	Bonferroni	Benjamini	FDR
GOTERM_BP_FAT	GO:0001817~regulation of cytokine production	25	0.941974	0.00571405	KLRK1, MAP3K7, S1PR3, APOA1, HSF1, PYCARD, FCER1G, IL1B, LBP, INPP5D, SCAMP5, CARD9, POLR3A, SMAD2, CD40, IL21, SELS, IFNAR1, POLR3D, SIGIRR, INHBB, BPI, P2RX7, IL12B, F2R	1345	93	8785	1.75581	1	0.277412	9.93434
GOTERM_BP_FAT	GO:0001819~positive regulation of cytokine production	14	0.527506	0.0146139	CARD9, KLRK1, POLR3A, CD40, IL21, IFNAR1, POLR3D, MAP3K7, P2RX7, PYCARD, FCER1G, IL1B, LBP, IL12B	1345	45	8785	2.03205	1	0.387993	23.5705
GOTERM_BP_FAT	GO:0051240~positive regulation of multicellular organismal process	25	0.941974	0.0229216	FGFR2, CAV1, EDN1, FST, KLRK1, ADA, FOXS1, MAP3K7, HSF1, BCL2, PYCARD, FCER1G, IL1B, LBP, CARD9, POLR3A, CD40, IL21, IFNAR1, POLR3D, P2RX7, F2, IL12B, BMPR1A, F2R	1345	104	8785	1.5701	1	0.473422	34.5179
Annotation Cluster 26	Enrichment Score: 1.9025389074341454
Category	Term	Count	%	PValue	Genes	List Total	Pop Hits	Pop Total	Fold Enrichment	Bonferroni	Benjamini	FDR
GOTERM_MF_FAT	GO:0032559~adenyl ribonucleotide binding	184	6.93293	0.0034229	PRPF4B, CLPB, ATP6AP1, DTYMK, DSTYK, CLK1, ACSS3, PRKX, ATP2B1, MAP3K7, MAP3K6, ACTG2, ACSS1, ATP2B4, AAK1, DDX24, MAP3K8, PIK3CA, ABCB10, DHX33, PRKACB, INSR, MATK, KIF13B, CARS, PDXK, ROCK1, KIF5B, CSNK1G1, ROCK2, PNCK, AARS, ABCC10, LIG4, NME6, MAPK1, NME3, RARS, CLPP, SMARCA5, HARS, RIPK3, MAPK9, NEK9, MVK, SMARCA2, EP400, PRPS2, FGFR2, GCLC, FGR, ASS1, PFKFB4, NEK2, GLUD1, FARS2, MAPKAPK3, H…	1379	1027	9249	1.20165	0.977989	0.238593	5.34322
GOTERM_MF_FAT	GO:0001882~nucleoside binding	195	7.3474	0.00413525	CLK1, PRKX, ATP2B1, MAP3K7, MAP3K6, ACTG2, ERO1LB, ATP2B4, MAP3K8, ABCB10, PIK3CA, DHX33, KIF13B, KIF5B, ROCK1, ROCK2, AARS, ABCC10, LIG4, NME6, MAPK1, NME3, RARS, HARS, MAPK9, NEK9, PFKFB4, NEK2, FARS2, HSPA1A, OAS2, EPHB3, NAGK, MST4, MOV10, DHX57, KIF3B, KIF3A, MAP2K2, GARS, ATP11B, ATP11A, ATP11C, OXSR1, GUCY2C, ATP13A2, CCT5, NTRK2, BCKDK, ACVRL1, NUAK2, CKB, ANKRD17, FANCM, PDPK1, NUBP1, NU…	1379	1099	9249	1.19006	0.990069	0.250429	6.42102
GOTERM_MF_FAT	GO:0030554~adenyl nucleotide binding	192	7.23436	0.0045956	CLK1, PRKX, MAP3K7, ATP2B1, ACTG2, MAP3K6, ERO1LB, ATP2B4, MAP3K8, ABCB10, PIK3CA, DHX33, KIF13B, KIF5B, ROCK1, ROCK2, AARS, ABCC10, LIG4, NME6, MAPK1, NME3, RARS, HARS, NEK9, MAPK9, PFKFB4, NEK2, FARS2, HSPA1A, OAS2, NAGK, EPHB3, MST4, MOV10, DHX57, KIF3B, KIF3A, MAP2K2, ATP11B, GARS, ATP11A, OXSR1, ATP11C, GUCY2C, ATP13A2, CCT5, NTRK2, BCKDK, ACVRL1, NUAK2, CKB, ANKRD17, FANCM, PDPK1, NUBP1, NU…	1379	1083	9249	1.18906	0.994064	0.236487	7.11139
GOTERM_MF_FAT	GO:0001883~purine nucleoside binding	193	7.27204	0.00536664	CLK1, PRKX, ATP2B1, MAP3K7, MAP3K6, ACTG2, ERO1LB, ATP2B4, MAP3K8, ABCB10, PIK3CA, DHX33, KIF13B, KIF5B, ROCK1, ROCK2, AARS, ABCC10, LIG4, NME6, MAPK1, NME3, RARS, HARS, MAPK9, NEK9, PFKFB4, NEK2, FARS2, HSPA1A, OAS2, EPHB3, NAGK, MST4, MOV10, DHX57, KIF3B, KIF3A, MAP2K2, GARS, ATP11B, ATP11A, ATP11C, OXSR1, GUCY2C, ATP13A2, CCT5, NTRK2, BCKDK, ACVRL1, NUAK2, CKB, ANKRD17, FANCM, PDPK1, NUBP1, NU…	1379	1093	9249	1.18432	0.997494	0.238324	8.25704
GOTERM_MF_FAT	GO:0005524~ATP binding	181	6.81989	0.00538357	PRPF4B, CLPB, ATP6AP1, DTYMK, DSTYK, CLK1, ACSS3, PRKX, ATP2B1, MAP3K7, MAP3K6, ACTG2, ATP2B4, AAK1, DDX24, MAP3K8, PIK3CA, ABCB10, DHX33, PRKACB, INSR, MATK, KIF13B, CARS, PDXK, ROCK1, KIF5B, CSNK1G1, ROCK2, PNCK, AARS, ABCC10, LIG4, NME6, MAPK1, NME3, RARS, CLPP, SMARCA5, HARS, RIPK3, MAPK9, NEK9, MVK, SMARCA2, EP400, PRPS2, FGFR2, FGR, ASS1, PFKFB4, NEK2, GLUD1, FARS2, MAPKAPK3, HSPA1A, CTPS2,…	1379	1018	9249	1.19251	0.997541	0.22989	8.28205
GOTERM_MF_FAT	GO:0017076~purine nucleotide binding	236	8.89224	0.00540252	HRAS, CLK1, PRKX, ATP2B1, MAP3K7, ACTG2, MAP3K6, ERO1LB, ATP2B4, MAP3K8, ABCB10, PIK3CA, DHX33, RAB26, KIF13B, RAB27A, GTPBP1, GBP7, ROCK1, KIF5B, ROCK2, AARS, ABCC10, LIG4, NME6, MAPK1, NME3, RARS, HARS, MAPK9, NEK9, PFKFB4, NEK2, FARS2, HSPA1A, OAS2, EPHB3, NAGK, MST4, RAB40B, MOV10, DHX57, MOCS1, KIF3B, KIF3A, MAP2K2, GARS, ATP11B, ATP11A, ATP11C, OXSR1, GUCY2C, ATP13A2, GNAT2, CCT5, NTRK2, BC…	1379	1363	9249	1.16131	0.997593	0.22215	8.31003
GOTERM_MF_FAT	GO:0032553~ribonucleotide binding	226	8.51545	0.00614278	HRAS, CLK1, PRKX, ATP2B1, MAP3K7, ACTG2, MAP3K6, ATP2B4, MAP3K8, ABCB10, PIK3CA, DHX33, RAB26, KIF13B, RAB27A, GTPBP1, GBP7, ROCK1, KIF5B, ROCK2, AARS, ABCC10, LIG4, NME6, MAPK1, NME3, RARS, HARS, MAPK9, NEK9, PFKFB4, NEK2, FARS2, HSPA1A, OAS2, EPHB3, NAGK, MST4, RAB40B, MOV10, DHX57, MOCS1, KIF3B, KIF3A, MAP2K2, GARS, ATP11B, ATP11A, ATP11C, OXSR1, GUCY2C, ATP13A2, GNAT2, CCT5, NTRK2, BCKDK, ACV…	1379	1304	9249	1.16242	0.998949	0.224308	9.39688
GOTERM_MF_FAT	GO:0032555~purine ribonucleotide binding	226	8.51545	0.00614278	HRAS, CLK1, PRKX, ATP2B1, MAP3K7, ACTG2, MAP3K6, ATP2B4, MAP3K8, ABCB10, PIK3CA, DHX33, RAB26, KIF13B, RAB27A, GTPBP1, GBP7, ROCK1, KIF5B, ROCK2, AARS, ABCC10, LIG4, NME6, MAPK1, NME3, RARS, HARS, MAPK9, NEK9, PFKFB4, NEK2, FARS2, HSPA1A, OAS2, EPHB3, NAGK, MST4, RAB40B, MOV10, DHX57, MOCS1, KIF3B, KIF3A, MAP2K2, GARS, ATP11B, ATP11A, ATP11C, OXSR1, GUCY2C, ATP13A2, GNAT2, CCT5, NTRK2, BCKDK, ACV…	1379	1304	9249	1.16242	0.998949	0.224308	9.39688
GOTERM_MF_FAT	GO:0000166~nucleotide binding	270	10.1733	0.0170181	RBPMS2, HRAS, PGD, CLK1, HIBADH, PRKX, ATP2B1, MAP3K7, ACTG2, MAP3K6, ERO1LB, ATP2B4, MAP3K8, NT5C2, ABCB10, PIK3CA, DHX33, RAB26, KIF13B, RAB27A, GTPBP1, GBP7, ROCK1, KIF5B, ROCK2, AARS, ABCC10, LIG4, NME6, MAPK1, NME3, NAV2, RARS, HARS, RDBP, NEK9, MAPK9, PFKFB4, NEK2, FARS2, MYEF2, HSPA1A, IGF2BP3, OAS2, NAGK, EPHB3, MST4, RAB40B, HNRNPA3, MOV10, DHX57, MOCS1, KIF3B, KIF3A, MAP2K2, ATP11B, GAR…	1379	1615	9249	1.1213	1	0.358716	24.0348
SP_PIR_KEYWORDS	atp-binding	100	3.7679	0.353435	PRPF4B, ATP6AP1, CLPB, DSTYK, CLK1, ACSS3, MAP3K7, ATP2B1, ACTG2, ATP2B4, DDX24, PIK3CA, PRKACB, MATK, PDXK, CSNK1G1, KIF5B, ROCK1, ROCK2, PNCK, MAPK1, NME3, RARS, CLPP, RIPK3, HARS, MAPK9, MVK, PRPS2, ASS1, FGR, GLUD1, MAPKAPK3, CTPS2, HSPA1A, ABCA1, NAGK, MST4, MOV10, DDX49, ENTPD1, CSF1R, DHX57, ITK, KIF3A, MYO1B, MAP2K2, AK1, AK2, ABCB1, OXSR1, RIMKLB, GLYCTK, DDX56, CCT5, PSMC5, PSMC3, ASNA1…	1306	537	7349	1.04788	1	0.888378	99.8243
SP_PIR_KEYWORDS	nucleotide-binding	135	5.08666	0.512287	HRAS, PRPF4B, CLPB, ATP6AP1, DSTYK, CLK1, ACSS3, ATP2B1, MAP3K7, ACTG2, ATP2B4, DDX24, NT5C2, RRAS, PIK3CA, PRKACB, RAB26, MX1, MX2, DCTPP1, MATK, RAB27A, GTPBP1, PDXK, ROCK1, CSNK1G1, KIF5B, ROCK2, PNCK, MAPK1, NME3, RARS, PDE5A, CLPP, RIPK3, REM1, HARS, MAPK9, MVK, PRPS2, RAB7B, FGR, ASS1, GLUD1, MAPKAPK3, CTPS2, HSPA1A, ABCA1, NAGK, MST4, RAB40B, MOV10, RHOBTB2, ENTPD1, DHX57, MOCS1, CSF1R, IT…	1306	754	7349	1.00751	1	0.948775	99.9971
Annotation Cluster 27	Enrichment Score: 1.7923749032929044
Category	Term	Count	%	PValue	Genes	List Total	Pop Hits	Pop Total	Fold Enrichment	Bonferroni	Benjamini	FDR
SP_PIR_KEYWORDS	4fe-4s	10	0.37679	0.00105546	NDUFS7, SDHB, NUBP1, ACO2, NUBP2, NDUFV1, NDUFS8, NARFL, ETFDH, MOCS1	1306	17	7349	3.31006	0.433422	0.0294594	1.52463
GOTERM_MF_FAT	GO:0051539~4 iron, 4 sulfur cluster binding	9	0.339111	0.00562428	NDUFS7, SDHB, NUBP1, ACO2, NUBP2, NDUFV1, NDUFS8, ETFDH, MOCS1	1379	20	9249	3.01817	0.998122	0.214506	8.6369
SP_PIR_KEYWORDS	iron-sulfur	13	0.489827	0.00845408	ACO2, RSAD2, NDUFS7, SDHB, CISD1, NUBP1, NUBP2, NDUFV1, NDUFS8, AOX1, ETFDH, NARFL, MOCS1	1306	33	7349	2.21674	0.989617	0.14123	11.6195
GOTERM_MF_FAT	GO:0051536~iron-sulfur cluster binding	13	0.489827	0.016699	ACO2, RSAD2, NDUFS7, SDHB, CISD1, NUBP1, CISD3, NUBP2, NDUFV1, NDUFS8, AOX1, ETFDH, MOCS1	1379	42	9249	2.07599	1	0.359982	23.6389
GOTERM_MF_FAT	GO:0051540~metal cluster binding	13	0.489827	0.016699	ACO2, RSAD2, NDUFS7, SDHB, CISD1, NUBP1, CISD3, NUBP2, NDUFV1, NDUFS8, AOX1, ETFDH, MOCS1	1379	42	9249	2.07599	1	0.359982	23.6389
UP_SEQ_FEATURE	metal ion-binding site:Iron-sulfur (4Fe-4S)	5	0.188395	0.0852011	NDUFS7, ACO2, NUBP2, NDUFV1, ETFDH	1004	10	5635	2.80627	1	0.999973	79.0034
SP_PIR_KEYWORDS	ubiquinone	6	0.226074	0.238217	NDUFS7, NDUFB8, NDUFV1, NDUFS8, ETFDH, NDUFB1	1306	19	7349	1.77698	1	0.803387	98.091
Annotation Cluster 28	Enrichment Score: 1.779702119161707
Category	Term	Count	%	PValue	Genes	List Total	Pop Hits	Pop Total	Fold Enrichment	Bonferroni	Benjamini	FDR
SP_PIR_KEYWORDS	amino-acid biosynthesis	11	0.414469	0.000330118	BCAT1, ADI1, MRI1, PYCRL, PYCR1, ASS1, MTR, PHGDH, ASNS, PSPH, ASL	1306	18	7349	3.43879	0.16275	0.0146937	0.479205
GOTERM_BP_FAT	GO:0046394~carboxylic acid biosynthetic process	26	0.979653	0.00427275	BCAT1, PYCRL, PTGES2, ASS1, PTGS1, EDN1, NDUFAB1, ASNS, LTC4S, ASL, PSPH, PTGIS, AKR1A1, QKI, ELOVL7, MRI1, LPL, SCD, BRCA1, ADI1, PYCR1, DHFR, PTGDS, SDS, MTR, PHGDH	1345	96	8785	1.76897	1	0.271432	7.52046
GOTERM_BP_FAT	GO:0016053~organic acid biosynthetic process	26	0.979653	0.00427275	BCAT1, PYCRL, PTGES2, ASS1, PTGS1, EDN1, NDUFAB1, ASNS, LTC4S, ASL, PSPH, PTGIS, AKR1A1, QKI, ELOVL7, MRI1, LPL, SCD, BRCA1, ADI1, PYCR1, DHFR, PTGDS, SDS, MTR, PHGDH	1345	96	8785	1.76897	1	0.271432	7.52046
GOTERM_BP_FAT	GO:0008652~cellular amino acid biosynthetic process	12	0.452148	0.00775559	BCAT1, ADI1, MRI1, PYCRL, PYCR1, DHFR, ASS1, MTR, PHGDH, ASNS, PSPH, ASL	1345	33	8785	2.37513	1	0.315037	13.2518
GOTERM_BP_FAT	GO:0009309~amine biosynthetic process	13	0.489827	0.12514	MRI1, BCAT1, PYCRL, ASS1, ASNS, PSPH, ASL, ADI1, PYCR1, DHFR, MTR, PHGDH, SLC5A7	1345	55	8785	1.54383	1	0.841399	91.293
GOTERM_BP_FAT	GO:0009066~aspartate family amino acid metabolic process	5	0.188395	0.186501	ADI1, MRI1, MTR, PHGDH, ASNS	1345	15	8785	2.1772	1	0.917098	97.6921
GOTERM_BP_FAT	GO:0009084~glutamine family amino acid biosynthetic process	4	0.150716	0.319381	PYCRL, PYCR1, ASS1, ASL	1345	13	8785	2.00972	1	0.975731	99.9111
Annotation Cluster 29	Enrichment Score: 1.6889478595982919
Category	Term	Count	%	PValue	Genes	List Total	Pop Hits	Pop Total	Fold Enrichment	Bonferroni	Benjamini	FDR
INTERPRO	IPR016060:Complement control module	14	0.527506	0.00399158	PLAT, SELP, C7, CR2, MASP1, SELL, CFB, C6, GABBR1, HP, C1S, C2, SELE, FN1	1586	35	9171	2.31299	0.999766	0.406931	6.67842
UP_SEQ_FEATURE	domain:Sushi 1	9	0.339111	0.00794875	SELP, C7, CFB, SELL, C6, HP, C1S, C2, SELE	1004	18	5635	2.80627	1	0.932312	13.0533
UP_SEQ_FEATURE	domain:EGF-like	9	0.339111	0.0116259	PLAT, SELP, C7, NAGPA, SELL, C6, PTGS1, BTC, SELE	1004	19	5635	2.65858	1	0.953534	18.5322
UP_SEQ_FEATURE	domain:Sushi 2	9	0.339111	0.0116259	SELP, C7, CFB, SELL, C6, HP, C1S, C2, SELE	1004	19	5635	2.65858	1	0.953534	18.5322
SP_PIR_KEYWORDS	sushi	10	0.37679	0.0128746	SELP, C7, MASP1, CFB, SELL, C6, HP, C1S, C2, SELE	1306	23	7349	2.44657	0.999062	0.180603	17.182
GOTERM_BP_FAT	GO:0006956~complement activation	8	0.301432	0.0179909	C1QB, C7, C4A, C3, CFB, C6, C1S, C2	1345	19	8785	2.75015	1	0.432564	28.2143
GOTERM_BP_FAT	GO:0002541~activation of plasma proteins involved in acute inflammatory response	8	0.301432	0.0179909	C1QB, C7, C4A, C3, CFB, C6, C1S, C2	1345	19	8785	2.75015	1	0.432564	28.2143
SMART	SM00032:CCP	12	0.452148	0.018352	SELP, C7, CR2, MASP1, CFB, SELL, C6, GABBR1, HP, C1S, C2, SELE	753	33	4364	2.10745	0.99757	0.576826	22.1616
INTERPRO	IPR000436:Sushi/SCR/CCP	12	0.452148	0.0189484	SELP, C7, CR2, MASP1, CFB, SELL, C6, GABBR1, HP, C1S, C2, SELE	1586	33	9171	2.10272	1	0.82419	28.1507
GOTERM_BP_FAT	GO:0006959~humoral immune response	9	0.339111	0.0354086	C1QB, C7, C4A, C3, CFB, C6, AIRE, C1S, C2	1345	26	8785	2.26094	1	0.57331	48.2241
INTERPRO	IPR002396:Selectin (CD62E/L/P antigen)	3	0.113037	0.0792528	SELP, SELL, SELE	1586	3	9171	5.78247	1	0.972546	75.9957
UP_SEQ_FEATURE	domain:Sushi 3	4	0.150716	0.309819	SELP, CFB, C2, SELE	1004	11	5635	2.04093	1	1	99.8495
Annotation Cluster 30	Enrichment Score: 1.6793400889109344
Category	Term	Count	%	PValue	Genes	List Total	Pop Hits	Pop Total	Fold Enrichment	Bonferroni	Benjamini	FDR
GOTERM_BP_FAT	GO:0046165~alcohol biosynthetic process	11	0.414469	0.00170238	GPD2, RBP4, PGM3, ATF3, SDS, PGD, DPAGT1, FBP2, PCK2, PMM1, DOLK	1345	24	8785	2.99365	0.996962	0.156743	3.06311
GOTERM_BP_FAT	GO:0046364~monosaccharide biosynthetic process	9	0.339111	0.00458144	GPD2, RBP4, PGM3, ATF3, SDS, PGD, FBP2, PCK2, PMM1	1345	19	8785	3.09392	1	0.282786	8.04255
GOTERM_BP_FAT	GO:0016051~carbohydrate biosynthetic process	16	0.602864	0.0291478	GPD2, RBP4, GLT25D1, PGD, FBP2, PCK2, CERCAM, PMM1, PGM3, NANS, ATF3, SDS, CHST12, GFPT2, MPDU1, AGL	1345	59	8785	1.77128	1	0.530764	41.7319
GOTERM_BP_FAT	GO:0019319~hexose biosynthetic process	7	0.263753	0.0346311	GPD2, RBP4, ATF3, SDS, FBP2, PCK2, PMM1	1345	17	8785	2.68948	1	0.567635	47.4567
GOTERM_BP_FAT	GO:0034637~cellular carbohydrate biosynthetic process	12	0.452148	0.0399325	GPD2, RBP4, PGM3, GLT25D1, ATF3, SDS, PGD, FBP2, CERCAM, PCK2, AGL, PMM1	1345	41	8785	1.91169	1	0.59116	52.4828
GOTERM_BP_FAT	GO:0006094~gluconeogenesis	6	0.226074	0.0661113	GPD2, RBP4, ATF3, SDS, FBP2, PCK2	1345	15	8785	2.61264	1	0.708048	71.3171
GOTERM_BP_FAT	GO:0006090~pyruvate metabolic process	6	0.226074	0.0845061	GPD2, RBP4, ATF3, SDS, FBP2, PCK2	1345	16	8785	2.44935	1	0.759141	80.0533
Annotation Cluster 31	Enrichment Score: 1.678914926400542
Category	Term	Count	%	PValue	Genes	List Total	Pop Hits	Pop Total	Fold Enrichment	Bonferroni	Benjamini	FDR
INTERPRO	IPR001751:S100/CaBP-9k-type, calcium binding	9	0.339111	0.0027058	S100A4, S100A16, S100A8, S100A9, S100A11, S100A10, S100A14, S100A13, S100A12	1586	16	9171	3.25264	0.996527	0.33268	4.57446
INTERPRO	IPR013787:S100/CaBP-9k-type, calcium binding, subdomain	9	0.339111	0.0027058	S100A4, S100A16, S100A8, S100A9, S100A11, S100A10, S100A14, S100A13, S100A12	1586	16	9171	3.25264	0.996527	0.33268	4.57446
UP_SEQ_FEATURE	calcium-binding region:1; low affinity	6	0.226074	0.0466982	S100A4, S100A16, S100A8, S100A9, S100A14, S100A12	1004	12	5635	2.80627	1	0.999687	56.7517
UP_SEQ_FEATURE	calcium-binding region:2; high affinity	6	0.226074	0.0650928	S100A4, S100A16, S100A8, S100A9, S100A14, S100A12	1004	13	5635	2.59041	1	0.999913	69.2633
PIR_SUPERFAMILY	PIRSF002353:S-100 protein	5	0.188395	0.181134	S100A4, S100A8, S100A10, S100A13, S100A12	743	12	3890	2.18147	1	1	95.2132
Annotation Cluster 32	Enrichment Score: 1.6622553075809914
Category	Term	Count	%	PValue	Genes	List Total	Pop Hits	Pop Total	Fold Enrichment	Bonferroni	Benjamini	FDR
GOTERM_BP_FAT	GO:0042060~wound healing	21	0.791258	0.00462626	PLDN, PIK3CB, EFEMP2, F13A1, NINJ2, GJA1, SERPING1, ELK3, PROC, GPX1, PROCR, F5, PECAM1, F2, NOS3, ENTPD1, PROS1, PAPSS2, FN1, F2R, RAB27A	1345	72	8785	1.90505	1	0.280103	8.11812
GOTERM_BP_FAT	GO:0007596~blood coagulation	15	0.565185	0.0181482	PLDN, PIK3CB, F13A1, EFEMP2, SERPING1, PROC, PROCR, F5, F2, NOS3, ENTPD1, PROS1, PAPSS2, F2R, RAB27A	1345	51	8785	1.92106	1	0.432453	28.424
GOTERM_BP_FAT	GO:0050817~coagulation	15	0.565185	0.0181482	PLDN, PIK3CB, F13A1, EFEMP2, SERPING1, PROC, PROCR, F5, F2, NOS3, ENTPD1, PROS1, PAPSS2, F2R, RAB27A	1345	51	8785	1.92106	1	0.432453	28.424
GOTERM_BP_FAT	GO:0050878~regulation of body fluid levels	17	0.640543	0.0216253	PLDN, PIK3CB, EFEMP2, F13A1, EDN1, SERPING1, PROC, KCNN4, PROCR, F5, F2, NOS3, ENTPD1, PROS1, PAPSS2, F2R, RAB27A	1345	62	8785	1.79092	1	0.464745	32.9134
GOTERM_BP_FAT	GO:0007599~hemostasis	15	0.565185	0.0251687	PLDN, PIK3CB, F13A1, EFEMP2, SERPING1, PROC, PROCR, F5, F2, NOS3, ENTPD1, PROS1, PAPSS2, F2R, RAB27A	1345	53	8785	1.84857	1	0.492114	37.2137
SP_PIR_KEYWORDS	blood coagulation	9	0.339111	0.128158	F5, PROCR, F13A1, F2, SERPING1, NOS3, PROS1, PROC, F2R	1306	29	7349	1.74634	1	0.662124	86.4029
Annotation Cluster 33	Enrichment Score: 1.607705977106816
Category	Term	Count	%	PValue	Genes	List Total	Pop Hits	Pop Total	Fold Enrichment	Bonferroni	Benjamini	FDR
GOTERM_CC_FAT	GO:0000267~cell fraction	52	1.95931	0.00520637	HRAS, CYP2D14, HMGCR, PTGS1, FOXO3, PCDHGA2, ACTG2, AGPAT6, DES, LRRC59, INSR, DDOST, PRKCA, ACTA2, DPAGT1, CLIC1, POR, CD38, CLIC5, HSPB2, HSD11B2, MAP3K13, CAV1, FARS2, CALD1, PPT1, ASNS, ABCA1, NAGK, CALR, ATF2, APLP1, RASGRP4, BCL2, PEX13, PPP3CA, SNAP25, SDF4, MTMR7, EHD2, HSD17B8, P4HB, GLRB, SEC11A, ITPR3, EIF2B1, DOLK, P2RX7, SPCS3, ARSA, LRP6, SPCS1, SLC13A3	1060	237	6966	1.44189	0.909389	0.061234	7.15958
GOTERM_CC_FAT	GO:0005624~membrane fraction	45	1.69555	0.00867898	CAV1, HRAS, CYP2D14, HMGCR, CALD1, PTGS1, PPT1, ABCA1, FOXO3, CALR, PCDHGA2, ATF2, APLP1, AGPAT6, RASGRP4, BCL2, LRRC59, PEX13, PPP3CA, EHD2, DDOST, SNAP25, MTMR7, INSR, HSD17B8, PRKCA, P4HB, GLRB, SEC11A, DPAGT1, CLIC1, ITPR3, EIF2B1, POR, DOLK, CD38, P2RX7, CLIC5, SPCS3, ARSA, LRP6, HSD11B2, SPCS1, SLC13A3, MAP3K13	1060	204	6966	1.44964	0.981862	0.0852511	11.6668
GOTERM_CC_FAT	GO:0005626~insoluble fraction	46	1.73323	0.0107173	CAV1, HRAS, CYP2D14, HMGCR, CALD1, PTGS1, PPT1, ABCA1, FOXO3, CALR, PCDHGA2, ATF2, APLP1, AGPAT6, DES, RASGRP4, BCL2, LRRC59, PEX13, PPP3CA, EHD2, DDOST, SNAP25, MTMR7, INSR, HSD17B8, PRKCA, P4HB, GLRB, SEC11A, DPAGT1, CLIC1, ITPR3, EIF2B1, POR, DOLK, CD38, P2RX7, CLIC5, SPCS3, ARSA, LRP6, HSD11B2, SPCS1, SLC13A3, MAP3K13	1060	212	6966	1.42593	0.992963	0.100088	14.2167
GOTERM_CC_FAT	GO:0005792~microsome	18	0.678222	0.0303236	P4HB, HMGCR, CYP2D14, SEC11A, PTGS1, DPAGT1, CALR, ITPR3, POR, BCL2, CLIC5, LRRC59, SPCS3, HSD11B2, SPCS1, PPP3CA, INSR, DDOST	1060	70	6966	1.68987	0.999999	0.234525	35.4822
GOTERM_CC_FAT	GO:0042598~vesicular fraction	18	0.678222	0.0344308	P4HB, HMGCR, CYP2D14, SEC11A, PTGS1, DPAGT1, CALR, ITPR3, POR, BCL2, CLIC5, LRRC59, SPCS3, HSD11B2, SPCS1, PPP3CA, INSR, DDOST	1060	71	6966	1.66606	1	0.258046	39.2642
SP_PIR_KEYWORDS	microsome	7	0.263753	0.446631	CYP2D14, SEC11A, PTGS1, LRRC59, SPCS3, HSD11B2, SPCS1	1306	30	7349	1.31299	1	0.931108	99.9818
Annotation Cluster 34	Enrichment Score: 1.6003173019729915
Category	Term	Count	%	PValue	Genes	List Total	Pop Hits	Pop Total	Fold Enrichment	Bonferroni	Benjamini	FDR
KEGG_PATHWAY	bta04662:B cell receptor signaling pathway	25	0.941974	0.000246131	NFKBIB, PPP3R1, FOS, KRAS, RASGRP3, DAPP1, NFAT5, PPP3CB, PIK3CA, NFATC4, PPP3CA, INPP5D, PIK3R3, NFATC2, NFATC3, PIK3R1, CR2, MAP2K2, PIK3CB, MALT1, MAPK1, GSK3B, CD81, MAPK3, CD79A	840	69	4940	2.13078	0.0435772	0.00887146	0.303029
KEGG_PATHWAY	bta05210:Colorectal cancer	28	1.05501	0.000449145	APC2, FOS, CASP3, KRAS, CASP9, BCL2, PIK3CA, AXIN2, PIK3R3, PIK3R1, APC, MSH6, BRAF, PIK3CB, MSH2, CYCS, LEF1, SMAD3, SMAD2, FZD2, APPL1, FZD5, FZD7, MAPK1, FZD10, GSK3B, MAPK3, MAPK9	840	84	4940	1.96032	0.0780953	0.0101127	0.552338
KEGG_PATHWAY	bta04370:VEGF signaling pathway	25	0.941974	0.000637527	PPP3R1, MAPKAPK3, KRAS, CASP9, PLA2G2D4, NFAT5, PPP3CB, PIK3CA, NFATC4, PPP3CA, PLA2G2D1, PIK3R3, NFATC2, NFATC3, PIK3R1, PRKCA, MAP2K2, PIK3CB, SPHK1, PRKCB, MAPK1, PLCG1, MAPK3, HSPB1, PLA2G2E, PLA2G5	840	73	4940	2.01402	0.109016	0.0104387	0.783167
KEGG_PATHWAY	bta04910:Insulin signaling pathway	36	1.35644	0.00125788	PRKCZ, HK2, PDE3B, MKNK1, RPS6KB2, PRKX, EIF4EBP1, PDPK1, KRAS, SORBS1, PIK3CA, SHC1, CALML5, INPP5D, PRKACB, SHC3, PIK3R3, RAPGEF1, INSR, PIK3R1, SOCS2, BRAF, PIK3CB, MAP2K2, SOCS3, FLOT1, CBL, FBP2, PCK2, CBLC, MAPK1, CBLB, GSK3B, MAPK3, PKLR, MAPK9	840	125	4940	1.69371	0.203732	0.0173719	1.53982
KEGG_PATHWAY	bta04650:Natural killer cell mediated cytotoxicity	30	1.13037	0.00396809	PRF1, ITGAL, PPP3R1, KLRK1, CASP3, KRAS, NFAT5, PPP3CB, PIK3CA, FCER1G, NFATC4, SHC1, PPP3CA, FAS, NFATC2, SHC3, PIK3R3, NFATC3, IFNGR2, PIK3R1, PRKCA, BRAF, PIK3CB, MAP2K2, PRKCB, PTPN11, IFNAR1, MAPK1, PLCG1, MAPK3	840	105	4940	1.68027	0.513079	0.039192	4.78373
KEGG_PATHWAY	bta04660:T cell receptor signaling pathway	30	1.13037	0.00396809	NFKBIB, PPP3R1, MAP3K7, FOS, KRAS, RASGRP1, MAP3K8, NFAT5, PPP3CB, PIK3CA, NFATC4, PPP3CA, NFATC2, PIK3R3, NFATC3, PIK3R1, DLG1, PDK1, IL4, ITK, PIK3CB, MAP2K2, CBL, MALT1, MAPK1, CBLC, CBLB, GSK3B, MAPK3, GRAP2	840	105	4940	1.68027	0.513079	0.039192	4.78373
KEGG_PATHWAY	bta04012:ErbB signaling pathway	24	0.904295	0.00409146	PRKCA, BRAF, PIK3CB, MAP2K2, CBL, BTC, RPS6KB2, PRKCB, MAPK1, CBLC, EIF4EBP1, CBLB, KRAS, PLCG1, GSK3B, MAPK3, CAMK2D, PIK3CA, MAPK9, SHC1, SHC3, PIK3R3, ABL2, PIK3R1	840	78	4940	1.80952	0.523874	0.0383036	4.92903
KEGG_PATHWAY	bta05213:Endometrial cancer	17	0.640543	0.0042423	APC2, BRAF, PIK3CB, MAP2K2, LEF1, FOXO3, MAPK1, PDPK1, KRAS, CASP9, GSK3B, MAPK3, PIK3CA, AXIN2, PIK3R3, PIK3R1, APC	840	48	4940	2.08284	0.53675	0.0377437	5.10641
KEGG_PATHWAY	bta05223:Non-small cell lung cancer	17	0.640543	0.0066355	PRKCA, E2F2, BRAF, PIK3CB, MAP2K2, FOXO3, PRKCB, MAPK1, PDPK1, KRAS, PLCG1, CASP9, RASSF1, MAPK3, PIK3CA, PIK3R3, PIK3R1	840	50	4940	1.99952	0.700316	0.0510437	7.88025
KEGG_PATHWAY	bta05214:Glioma	18	0.678222	0.018935	PRKCA, E2F2, BRAF, PIK3CB, MAP2K2, PRKCB, MAPK1, KRAS, PLCG1, MAPK3, CAMK2D, PIK3CA, MDM2, SHC1, CALML5, SHC3, PIK3R3, PIK3R1	840	60	4940	1.76429	0.968573	0.108934	20.9971
KEGG_PATHWAY	bta05215:Prostate cancer	23	0.866616	0.0209958	FGFR2, E2F2, BRAF, PIK3CB, MAP2K2, CREB1, CREBBP, LEF1, CCNE1, MAPK1, PDPK1, HSP90B1, KRAS, CASP9, GSK3B, BCL2, MAPK3, PIK3CA, CREB3L1, MDM2, PDGFD, PIK3R3, PIK3R1	840	84	4940	1.61026	0.978521	0.116526	23.0189
KEGG_PATHWAY	bta04960:Aldosterone-regulated sodium reabsorption	13	0.489827	0.0293382	PRKCA, PIK3CB, SLC9A3R2, PRKCB, MAPK1, PDPK1, KRAS, MAPK3, HSD11B2, PIK3CA, PIK3R3, INSR, PIK3R1	840	40	4940	1.91131	0.995437	0.14272	30.7273
KEGG_PATHWAY	bta05221:Acute myeloid leukemia	16	0.602864	0.0367964	CEBPA, BRAF, PIK3CB, MAP2K2, RUNX1T1, PML, SPI1, RPS6KB2, LEF1, MAPK1, EIF4EBP1, KRAS, MAPK3, PIK3CA, PIK3R3, PIK3R1	840	55	4940	1.71082	0.99887	0.163537	37.0113
KEGG_PATHWAY	bta04150:mTOR signaling pathway	14	0.527506	0.079907	BRAF, PIK3CB, RPS6KB2, RICTOR, DDIT4, MAPK1, RPS6KA6, PDPK1, EIF4EBP1, MAPK3, PIK3CA, MLST8, PIK3R3, PIK3R1	840	51	4940	1.61438	1	0.279414	64.1833
KEGG_PATHWAY	bta04664:Fc epsilon RI signaling pathway	18	0.678222	0.101895	PDK1, IL4, PIK3CB, MAP2K2, MAPK1, KRAS, PLCG1, GAB2, PLA2G2D4, MAPK3, FCER1G, PIK3CA, MAPK9, INPP5D, PLA2G2D1, PLA2G2E, PIK3R3, PIK3R1, PLA2G5	840	73	4940	1.4501	1	0.333188	73.4189
KEGG_PATHWAY	bta05220:Chronic myeloid leukemia	18	0.678222	0.112435	E2F2, BRAF, PIK3CB, MAP2K2, CBL, PTPN11, MAPK1, CBLC, CBLB, KRAS, GAB2, MAPK3, PIK3CA, MDM2, SHC1, SHC3, PIK3R3, PIK3R1	840	74	4940	1.4305	1	0.350641	77.0191
KEGG_PATHWAY	bta04722:Neurotrophin signaling pathway	26	0.979653	0.135164	NFKBIB, FOXO3, KRAS, BCL2, CAMK2D, PIK3CA, SHC1, CALML5, SHC3, PIK3R3, RAPGEF1, PIK3R1, PDK1, IRAK1, BRAF, MAP2K2, PIK3CB, PTPN11, MAPK1, RPS6KA6, PLCG1, GSK3B, MAPK3, NTRK2, MAPK9, NGFR	840	118	4940	1.2958	1	0.385373	83.3097
KEGG_PATHWAY	bta05219:Bladder cancer	10	0.37679	0.163731	MAPK1, E2F2, KRAS, BRAF, MAP2K2, RASSF1, MMP9, MAPK3, MDM2, MMP2	840	37	4940	1.58945	1	0.433221	88.9691
KEGG_PATHWAY	bta04666:Fc gamma R-mediated phagocytosis	19	0.715901	0.198206	PRKCA, PIK3CB, NCF1, HCK, SPHK1, RPS6KB2, PRKCB, MAPK1, PLCG1, GAB2, GSN, FCGR1A, MAPK3, PIKFYVE, SCIN, PIK3CA, INPP5D, PIK3R3, PIK3R1	840	86	4940	1.29928	1	0.49221	93.4355
KEGG_PATHWAY	bta05212:Pancreatic cancer	15	0.565185	0.23794	E2F2, BRAF, PIK3CB, RALBP1, ARHGEF6, SMAD3, SMAD2, MAPK1, KRAS, CASP9, MAPK3, PIK3CA, MAPK9, PIK3R3, PIK3R1	840	67	4940	1.31663	1	0.520052	96.492
KEGG_PATHWAY	bta05218:Melanoma	13	0.489827	0.447832	E2F2, BRAF, MAP2K2, PIK3CB, FGF13, MAPK1, KRAS, MAPK3, MDM2, PIK3CA, PDGFD, PIK3R3, PIK3R1	840	66	4940	1.15837	1	0.730431	99.9339
KEGG_PATHWAY	bta05216:Thyroid cancer	6	0.226074	0.45922	MAPK1, KRAS, BRAF, MAP2K2, MAPK3, LEF1	840	26	4940	1.35714	1	0.734097	99.9489
KEGG_PATHWAY	bta04914:Progesterone-mediated oocyte maturation	15	0.565185	0.517782	BRAF, PIK3CB, PDE3B, CDC25C, PRKX, MAPK1, RPS6KA6, KRAS, MAPK3, MAPK9, PIK3CA, PRKACB, MAD2L2, PIK3R3, PIK3R1	840	81	4940	1.08907	1	0.758166	99.9876
KEGG_PATHWAY	bta05211:Renal cell carcinoma	12	0.452148	0.557242	MAPK1, KRAS, BRAF, PIK3CB, MAP2K2, CREBBP, MAPK3, PIK3CA, PIK3R3, RAPGEF1, PIK3R1, PTPN11	840	65	4940	1.08571	1	0.774528	99.9957
Annotation Cluster 35	Enrichment Score: 1.5956834311791501
Category	Term	Count	%	PValue	Genes	List Total	Pop Hits	Pop Total	Fold Enrichment	Bonferroni	Benjamini	FDR
GOTERM_BP_FAT	GO:0001906~cell killing	7	0.263753	0.00510264	CHGA, NCF1, LYST, FCGR1A, PGLYRP1, PRDX1, RAB27A	1345	12	8785	3.8101	1	0.271253	8.91772
GOTERM_BP_FAT	GO:0001909~leukocyte mediated cytotoxicity	5	0.188395	0.00631437	NCF1, LYST, FCGR1A, PRDX1, RAB27A	1345	6	8785	5.443	1	0.289692	10.9221
GOTERM_BP_FAT	GO:0002228~natural killer cell mediated immunity	3	0.113037	0.113389	LYST, PRDX1, RAB27A	1345	4	8785	4.8987	1	0.81711	88.8912
GOTERM_BP_FAT	GO:0042267~natural killer cell mediated cytotoxicity	3	0.113037	0.113389	LYST, PRDX1, RAB27A	1345	4	8785	4.8987	1	0.81711	88.8912
Annotation Cluster 36	Enrichment Score: 1.5951174744393686
Category	Term	Count	%	PValue	Genes	List Total	Pop Hits	Pop Total	Fold Enrichment	Bonferroni	Benjamini	FDR
GOTERM_MF_FAT	GO:0008034~lipoprotein binding	8	0.301432	0.00533416	MSR1, APOA1, OLR1, LRP10, APOE, CXCL16, LRP6, COLEC12	1379	16	9249	3.35352	0.997401	0.246832	8.20905
GOTERM_MF_FAT	GO:0030169~low-density lipoprotein binding	6	0.226074	0.0231977	MSR1, OLR1, LRP10, CXCL16, LRP6, COLEC12	1379	12	9249	3.35352	1	0.433284	31.3325
GOTERM_MF_FAT	GO:0005041~low-density lipoprotein receptor activity	4	0.150716	0.0464489	OLR1, LRP10, CXCL16, LRP6	1379	6	9249	4.47136	1	0.598563	53.3138
GOTERM_MF_FAT	GO:0030228~lipoprotein receptor activity	4	0.150716	0.0724508	OLR1, LRP10, CXCL16, LRP6	1379	7	9249	3.83259	1	0.713316	70.0157
Annotation Cluster 37	Enrichment Score: 1.5737371177320831
Category	Term	Count	%	PValue	Genes	List Total	Pop Hits	Pop Total	Fold Enrichment	Bonferroni	Benjamini	FDR
GOTERM_BP_FAT	GO:0043009~chordate embryonic development	36	1.35644	0.0193674	FGFR2, RBP4, ACVRL1, C6, EDN1, PAX6, GJA1, ABI1, MED21, ADA, MAP3K7, G2E3, LY6E, HSF1, NCAPG2, COL4A3BP, DAD1, MYB, IPMK, ADAM10, OOEP, EOMES, HSPG2, BRCA1, ASCL2, PLCG1, SP1, SFRP2, PSMC3, GRN, NLE1, PHGDH, PTCH1, COL1A1, IFT52, POFUT1	1345	162	8785	1.45147	1	0.442133	30.0295
GOTERM_BP_FAT	GO:0009792~embryonic development ending in birth or egg hatching	36	1.35644	0.0211542	FGFR2, RBP4, ACVRL1, C6, EDN1, PAX6, GJA1, ABI1, MED21, ADA, MAP3K7, G2E3, LY6E, HSF1, NCAPG2, COL4A3BP, DAD1, MYB, IPMK, ADAM10, OOEP, EOMES, HSPG2, BRCA1, ASCL2, PLCG1, SP1, SFRP2, PSMC3, GRN, NLE1, PHGDH, PTCH1, COL1A1, IFT52, POFUT1	1345	163	8785	1.44256	1	0.465838	32.321
GOTERM_BP_FAT	GO:0001701~in utero embryonic development	23	0.866616	0.0463789	FGFR2, ADAM10, ACVRL1, OOEP, C6, EDN1, EOMES, GJA1, MED21, ADA, ASCL2, G2E3, LY6E, HSF1, PLCG1, SP1, PSMC3, NCAPG2, COL4A3BP, GRN, NLE1, DAD1, MYB	1345	100	8785	1.50227	1	0.631114	57.9829
Annotation Cluster 38	Enrichment Score: 1.541047372210554
Category	Term	Count	%	PValue	Genes	List Total	Pop Hits	Pop Total	Fold Enrichment	Bonferroni	Benjamini	FDR
GOTERM_MF_FAT	GO:0019956~chemokine binding	11	0.414469	0.00200193	CCRL2, CCR8, PLP2, A2M, CXCR4, CCR4, CCR1, CX3CR1, CXCR6, CXCR2, CXCR3	1379	25	9249	2.95109	0.892513	0.169615	3.1584
GOTERM_MF_FAT	GO:0019955~cytokine binding	18	0.678222	0.010664	PLP2, IL1R2, A2M, CCR1, CXCR2, CXCR3, IL7R, IFNAR1, CCRL2, CCR8, CXCR4, CCR4, CXCR6, CX3CR1, IL2RG, IL12B, EBI3, CSF1R	1379	64	9249	1.88635	0.999993	0.288897	15.7772
GOTERM_MF_FAT	GO:0004950~chemokine receptor activity	9	0.339111	0.0145065	CCRL2, CCR8, CXCR4, CCR4, CCR1, CX3CR1, CXCR6, CXCR2, CXCR3	1379	23	9249	2.62449	1	0.340996	20.866
GOTERM_MF_FAT	GO:0042277~peptide binding	24	0.904295	0.0223839	C3AR1, KDELR2, CCR1, BDKRB1, CXCR2, BDKRB2, CXCR3, AGTRAP, PPIF, CCRL2, CCR8, EDNRB, AGTR1, PPIB, CCR4, CXCR4, NMUR1, NMUR2, CX3CR1, CXCR6, PPIC, KDELR1, INSR, F2R	1379	101	9249	1.59375	1	0.428744	30.4105
GOTERM_MF_FAT	GO:0019957~C-C chemokine binding	7	0.263753	0.0307956	CCRL2, CCR8, CXCR4, CCR4, CCR1, CXCR6, CXCR3	1379	17	9249	2.76172	1	0.501567	39.4047
GOTERM_MF_FAT	GO:0016493~C-C chemokine receptor activity	7	0.263753	0.0307956	CCRL2, CCR8, CXCR4, CCR4, CCR1, CXCR6, CXCR3	1379	17	9249	2.76172	1	0.501567	39.4047
INTERPRO	IPR000355:Chemokine receptor	7	0.263753	0.0321648	CCRL2, CCR8, CXCR4, CCR4, CCR1, CXCR6, CXCR3	1586	15	9171	2.69849	1	0.889658	43.1636
GOTERM_MF_FAT	GO:0019958~C-X-C chemokine binding	5	0.188395	0.0331012	A2M, CXCR4, CXCR6, CXCR2, CXCR3	1379	9	9249	3.72613	1	0.520309	41.6725
PIR_SUPERFAMILY	PIRSF038545:chemokine receptor	7	0.263753	0.049527	CCR8, CXCR4, CCR4, CCR1, CX3CR1, CXCR2, CXCR3	743	15	3890	2.44325	1	0.999997	53.8167
GOTERM_MF_FAT	GO:0008528~peptide receptor activity, G-protein coupled	18	0.678222	0.0947152	C3AR1, CCR1, BDKRB1, CXCR2, BDKRB2, CXCR3, AGTRAP, CCRL2, CCR8, EDNRB, AGTR1, CXCR4, NMUR1, CCR4, NMUR2, CX3CR1, CXCR6, F2R	1379	82	9249	1.47228	1	0.780658	79.6809
GOTERM_MF_FAT	GO:0001653~peptide receptor activity	18	0.678222	0.0947152	C3AR1, CCR1, BDKRB1, CXCR2, BDKRB2, CXCR3, AGTRAP, CCRL2, CCR8, EDNRB, AGTR1, CXCR4, NMUR1, CCR4, NMUR2, CX3CR1, CXCR6, F2R	1379	82	9249	1.47228	1	0.780658	79.6809
GOTERM_MF_FAT	GO:0016494~C-X-C chemokine receptor activity	4	0.150716	0.103437	CXCR4, CXCR6, CXCR2, CXCR3	1379	8	9249	3.35352	1	0.797905	82.5993
Annotation Cluster 39	Enrichment Score: 1.5269015825634076
Category	Term	Count	%	PValue	Genes	List Total	Pop Hits	Pop Total	Fold Enrichment	Bonferroni	Benjamini	FDR
GOTERM_BP_FAT	GO:0010324~membrane invagination	21	0.791258	0.0118736	LRSAM1, HRAS, MSR1, PPT1, COLEC12, MFGE8, ABCA1, ELMO2, PACSIN1, P2RX7, GAPVD1, AP1S2, APOE, FCGR1A, ITGAV, RAB34, RABGEF1, FCER1G, PTX3, CLINT1, EHD2	1345	78	8785	1.75851	1	0.373167	19.5951
GOTERM_BP_FAT	GO:0006897~endocytosis	21	0.791258	0.0118736	LRSAM1, HRAS, MSR1, PPT1, COLEC12, MFGE8, ABCA1, ELMO2, PACSIN1, P2RX7, GAPVD1, AP1S2, APOE, FCGR1A, ITGAV, RAB34, RABGEF1, FCER1G, PTX3, CLINT1, EHD2	1345	78	8785	1.75851	1	0.373167	19.5951
GOTERM_BP_FAT	GO:0016044~membrane organization	28	1.05501	0.0611685	HRAS, PLDN, MSR1, SNAP91, PPT1, ABCA1, CD9, PACSIN1, AP1S2, APOE, FCGR1A, BCL2, ITGAV, RABGEF1, FCER1G, PTX3, CLINT1, EHD2, LRSAM1, RAB8A, LMNA, COLEC12, MFGE8, ELMO2, KCNN4, P2RX7, GAPVD1, RAB34	1345	131	8785	1.39607	1	0.692673	68.4149
GOTERM_BP_FAT	GO:0016192~vesicle-mediated transport	48	1.80859	0.0905117	ARFGAP3, HRAS, CLTA, SNAP91, MSR1, CHMP5, EXOC8, AP2S1, RER1, PPT1, ABCA1, MUDENG, PACSIN1, AP1S2, APOE, GSN, ITGAV, FCGR1A, RABGEF1, FCER1G, EXOC5, PTX3, EHD2, KDELR1, CLINT1, SEC24D, SCAMP5, RAB27A, KDELR2, LRSAM1, RAB8A, GLRB, GOLT1B, GARS, MFGE8, COLEC12, OPTN, ERGIC1, ELMO2, ERGIC3, P2RX7, GAPVD1, LYST, SCIN, RAB34, CACNA1A, SEC23B, COPE	1345	254	8785	1.23432	1	0.764806	82.3119
Annotation Cluster 40	Enrichment Score: 1.5219429657899994
Category	Term	Count	%	PValue	Genes	List Total	Pop Hits	Pop Total	Fold Enrichment	Bonferroni	Benjamini	FDR
GOTERM_BP_FAT	GO:0048584~positive regulation of response to stimulus	33	1.24341	0.000325137	C7, FAM175A, C3, C6, KLRK1, C1S, ADA, MAP3K7, FCGR1A, PVRL2, IL1B, FCER1G, C2, LBP, SCG2, PRKCA, IRAK1, CRTAM, CARD9, ADAM10, C4A, CFB, IGF2, IL21, POLR3D, RNF8, C1QB, P2RX7, NPY, PLCG1, CD79A, IL12B, APBB1	1345	114	8785	1.89073	0.669218	0.071099	0.592001
GOTERM_BP_FAT	GO:0050778~positive regulation of immune response	24	0.904295	0.000855236	IRAK1, C7, CRTAM, CARD9, C4A, C3, CFB, C6, KLRK1, C1S, IL21, ADA, POLR3D, MAP3K7, C1QB, P2RX7, PLCG1, FCGR1A, PVRL2, FCER1G, CD79A, IL12B, LBP, C2	1345	77	8785	2.03582	0.945565	0.12943	1.55009
GOTERM_BP_FAT	GO:0002684~positive regulation of immune system process	34	1.28109	0.00234464	C7, PLDN, C3, C6, KLRK1, C1S, ADA, AQP3, MAP3K7, FCGR1A, HLX, PVRL2, IL1B, FCER1G, IL2RG, C2, LBP, INPP5D, IL4, IRAK1, CRTAM, CARD9, ADAM10, C4A, CFB, CD40, IL21, POLR3D, CD38, C1QB, P2RX7, PLCG1, CD79A, IL12B	1345	132	8785	1.68238	0.99966	0.198947	4.19552
GOTERM_BP_FAT	GO:0031349~positive regulation of defense response	13	0.489827	0.00324094	PRKCA, IRAK1, CRTAM, CARD9, C3, KLRK1, IL21, POLR3D, FCGR1A, PVRL2, FCER1G, LBP, IL12B	1345	34	8785	2.49738	0.999984	0.226498	5.75496
GOTERM_BP_FAT	GO:0002708~positive regulation of lymphocyte mediated immunity	10	0.37679	0.00336014	MAP3K7, P2RX7, CRTAM, C3, FCGR1A, PVRL2, KLRK1, FCER1G, IL12B, IL21	1345	22	8785	2.96891	0.999989	0.224661	5.96054
GOTERM_BP_FAT	GO:0002705~positive regulation of leukocyte mediated immunity	10	0.37679	0.00336014	MAP3K7, P2RX7, CRTAM, C3, FCGR1A, PVRL2, KLRK1, FCER1G, IL12B, IL21	1345	22	8785	2.96891	0.999989	0.224661	5.96054
GOTERM_BP_FAT	GO:0045088~regulation of innate immune response	11	0.414469	0.0047368	IRAK1, CRTAM, A2M, CARD9, PVRL2, KLRK1, SAMHD1, IL12B, LBP, IL21, POLR3D	1345	27	8785	2.66102	1	0.276068	8.30424
GOTERM_BP_FAT	GO:0002697~regulation of immune effector process	16	0.602864	0.00505377	IL4, RBP4, CRTAM, A2M, C3, KLRK1, CD40, IL21, MAP3K7, P2RX7, APOA1, FCGR1A, PVRL2, FCER1G, IL12B, LBP	1345	49	8785	2.13277	1	0.273266	8.83601
GOTERM_BP_FAT	GO:0002706~regulation of lymphocyte mediated immunity	12	0.452148	0.00598032	MAP3K7, IL4, P2RX7, CRTAM, C3, FCGR1A, PVRL2, KLRK1, FCER1G, IL12B, CD40, IL21	1345	32	8785	2.44935	1	0.284323	10.3737
GOTERM_BP_FAT	GO:0002699~positive regulation of immune effector process	11	0.414469	0.0084239	MAP3K7, P2RX7, CRTAM, C3, FCGR1A, PVRL2, KLRK1, FCER1G, IL12B, LBP, IL21	1345	29	8785	2.4775	1	0.322206	14.3124
GOTERM_BP_FAT	GO:0002703~regulation of leukocyte mediated immunity	12	0.452148	0.0125077	MAP3K7, IL4, P2RX7, CRTAM, C3, FCGR1A, PVRL2, KLRK1, FCER1G, IL12B, CD40, IL21	1345	35	8785	2.23941	1	0.375337	20.532
GOTERM_BP_FAT	GO:0001819~positive regulation of cytokine production	14	0.527506	0.0146139	CARD9, KLRK1, POLR3A, CD40, IL21, IFNAR1, POLR3D, MAP3K7, P2RX7, PYCARD, FCER1G, IL1B, LBP, IL12B	1345	45	8785	2.03205	1	0.387993	23.5705
GOTERM_BP_FAT	GO:0045089~positive regulation of innate immune response	9	0.339111	0.0220335	IRAK1, CRTAM, CARD9, PVRL2, KLRK1, IL12B, LBP, IL21, POLR3D	1345	24	8785	2.44935	1	0.468278	33.4226
GOTERM_BP_FAT	GO:0001910~regulation of leukocyte mediated cytotoxicity	6	0.226074	0.0258061	P2RX7, CRTAM, PVRL2, KLRK1, IL12B, IL21	1345	12	8785	3.2658	1	0.49286	37.9591
GOTERM_BP_FAT	GO:0001912~positive regulation of leukocyte mediated cytotoxicity	6	0.226074	0.0258061	P2RX7, CRTAM, PVRL2, KLRK1, IL12B, IL21	1345	12	8785	3.2658	1	0.49286	37.9591
GOTERM_BP_FAT	GO:0002712~regulation of B cell mediated immunity	6	0.226074	0.0367708	IL4, C3, FCGR1A, PVRL2, FCER1G, CD40	1345	13	8785	3.01458	1	0.579799	49.543
GOTERM_BP_FAT	GO:0002889~regulation of immunoglobulin mediated immune response	6	0.226074	0.0367708	IL4, C3, FCGR1A, PVRL2, FCER1G, CD40	1345	13	8785	3.01458	1	0.579799	49.543
GOTERM_BP_FAT	GO:0002819~regulation of adaptive immune response	10	0.37679	0.037858	MAP3K7, IL4, P2RX7, C3, HLX, FCGR1A, PVRL2, FCER1G, CD40, ADA	1345	31	8785	2.10697	1	0.58326	50.5727
GOTERM_BP_FAT	GO:0002822~regulation of adaptive immune response based on somatic recombination of immune receptors built from immunoglobulin superfamily domains	10	0.37679	0.037858	MAP3K7, IL4, P2RX7, C3, HLX, FCGR1A, PVRL2, FCER1G, CD40, ADA	1345	31	8785	2.10697	1	0.58326	50.5727
GOTERM_BP_FAT	GO:0002821~positive regulation of adaptive immune response	7	0.263753	0.0454213	MAP3K7, P2RX7, C3, FCGR1A, PVRL2, FCER1G, ADA	1345	18	8785	2.54007	1	0.632452	57.2058
GOTERM_BP_FAT	GO:0002824~positive regulation of adaptive immune response based on somatic recombination of immune receptors built from immunoglobulin superfamily domains	7	0.263753	0.0454213	MAP3K7, P2RX7, C3, FCGR1A, PVRL2, FCER1G, ADA	1345	18	8785	2.54007	1	0.632452	57.2058
GOTERM_BP_FAT	GO:0002253~activation of immune response	13	0.489827	0.0465759	C7, IRAK1, C4A, CFB, C3, C6, KLRK1, C1S, C1QB, PLCG1, FCER1G, C2, CD79A	1345	47	8785	1.80661	1	0.630446	58.1411
GOTERM_BP_FAT	GO:0002714~positive regulation of B cell mediated immunity	4	0.150716	0.0497922	C3, FCGR1A, PVRL2, FCER1G	1345	6	8785	4.3544	1	0.642328	60.6457
GOTERM_BP_FAT	GO:0002891~positive regulation of immunoglobulin mediated immune response	4	0.150716	0.0497922	C3, FCGR1A, PVRL2, FCER1G	1345	6	8785	4.3544	1	0.642328	60.6457
GOTERM_BP_FAT	GO:0031343~positive regulation of cell killing	6	0.226074	0.0501911	P2RX7, CRTAM, PVRL2, KLRK1, IL12B, IL21	1345	14	8785	2.79926	1	0.64317	60.9463
GOTERM_BP_FAT	GO:0031341~regulation of cell killing	6	0.226074	0.0501911	P2RX7, CRTAM, PVRL2, KLRK1, IL12B, IL21	1345	14	8785	2.79926	1	0.64317	60.9463
GOTERM_BP_FAT	GO:0045954~positive regulation of natural killer cell mediated cytotoxicity	5	0.188395	0.0531239	CRTAM, PVRL2, KLRK1, IL12B, IL21	1345	10	8785	3.2658	1	0.651857	63.0904
GOTERM_BP_FAT	GO:0002717~positive regulation of natural killer cell mediated immunity	5	0.188395	0.0531239	CRTAM, PVRL2, KLRK1, IL12B, IL21	1345	10	8785	3.2658	1	0.651857	63.0904
GOTERM_BP_FAT	GO:0002715~regulation of natural killer cell mediated immunity	5	0.188395	0.0531239	CRTAM, PVRL2, KLRK1, IL12B, IL21	1345	10	8785	3.2658	1	0.651857	63.0904
GOTERM_BP_FAT	GO:0042269~regulation of natural killer cell mediated cytotoxicity	5	0.188395	0.0531239	CRTAM, PVRL2, KLRK1, IL12B, IL21	1345	10	8785	3.2658	1	0.651857	63.0904
GOTERM_BP_FAT	GO:0002857~positive regulation of natural killer cell mediated immune response to tumor cell	3	0.113037	0.113389	CRTAM, PVRL2, IL12B	1345	4	8785	4.8987	1	0.81711	88.8912
GOTERM_BP_FAT	GO:0002855~regulation of natural killer cell mediated immune response to tumor cell	3	0.113037	0.113389	CRTAM, PVRL2, IL12B	1345	4	8785	4.8987	1	0.81711	88.8912
GOTERM_BP_FAT	GO:0002860~positive regulation of natural killer cell mediated cytotoxicity directed against tumor cell target	3	0.113037	0.113389	CRTAM, PVRL2, IL12B	1345	4	8785	4.8987	1	0.81711	88.8912
GOTERM_BP_FAT	GO:0002858~regulation of natural killer cell mediated cytotoxicity directed against tumor cell target	3	0.113037	0.113389	CRTAM, PVRL2, IL12B	1345	4	8785	4.8987	1	0.81711	88.8912
GOTERM_BP_FAT	GO:0002833~positive regulation of response to biotic stimulus	3	0.113037	0.17028	CRTAM, PVRL2, IL12B	1345	5	8785	3.91896	1	0.904821	96.6903
GOTERM_BP_FAT	GO:0002834~regulation of response to tumor cell	3	0.113037	0.17028	CRTAM, PVRL2, IL12B	1345	5	8785	3.91896	1	0.904821	96.6903
GOTERM_BP_FAT	GO:0002836~positive regulation of response to tumor cell	3	0.113037	0.17028	CRTAM, PVRL2, IL12B	1345	5	8785	3.91896	1	0.904821	96.6903
GOTERM_BP_FAT	GO:0002839~positive regulation of immune response to tumor cell	3	0.113037	0.17028	CRTAM, PVRL2, IL12B	1345	5	8785	3.91896	1	0.904821	96.6903
GOTERM_BP_FAT	GO:0002837~regulation of immune response to tumor cell	3	0.113037	0.17028	CRTAM, PVRL2, IL12B	1345	5	8785	3.91896	1	0.904821	96.6903
GOTERM_BP_FAT	GO:0002831~regulation of response to biotic stimulus	3	0.113037	0.410885	CRTAM, PVRL2, IL12B	1345	9	8785	2.1772	1	0.989987	99.9936
GOTERM_BP_FAT	GO:0032649~regulation of interferon-gamma production	4	0.150716	0.573275	KLRK1, IL12B, IL21, IFNAR1	1345	19	8785	1.37507	1	0.998284	100
Annotation Cluster 41	Enrichment Score: 1.5090111805358133
Category	Term	Count	%	PValue	Genes	List Total	Pop Hits	Pop Total	Fold Enrichment	Bonferroni	Benjamini	FDR
KEGG_PATHWAY	bta04270:Vascular smooth muscle contraction	33	1.24341	0.000491938	GNA13, ADORA2A, CALD1, PRKX, MYL9, AGTR1, ACTG2, PLA2G2D4, PPP1R12A, GUCY1A3, PLA2G2D1, CALML5, PRKACB, PPP1R14A, PRKCA, RAMP3, RAMP2, ROCK1, BRAF, MAP2K2, ROCK2, ACTA2, MYLK3, ARHGEF12, ITPR3, PRKCE, PRKCB, MAPK1, GNAQ, MAPK3, GUCY1B3, CACNA1F, CACNA1C, PLA2G2E, PLA2G5	840	106	4940	1.83086	0.0852119	0.00886673	0.604818
KEGG_PATHWAY	bta04720:Long-term potentiation	20	0.75358	0.00297863	PRKCA, BRAF, MAP2K2, CREBBP, PPP3R1, ITPR3, PRKX, PRKCB, MAPK1, RPS6KA6, KRAS, GNAQ, MAPK3, CAMK2D, PPP1R12A, PPP3CB, PPP3CA, PRKACB, CALML5, CACNA1C	840	59	4940	1.99354	0.417214	0.0312618	3.61098
KEGG_PATHWAY	bta04730:Long-term depression	16	0.602864	0.167549	PRKCA, GNA13, BRAF, MAP2K2, ITPR3, PRKCB, MAPK1, KRAS, GNAQ, PLA2G2D4, MAPK3, GUCY1A3, GUCY1B3, PLA2G2D1, PLA2G2E, CACNA1A, PLA2G5	840	68	4940	1.38375	1	0.435759	89.5741
KEGG_PATHWAY	bta04912:GnRH signaling pathway	19	0.715901	0.243372	MAP2K2, ITPR3, MMP14, MMP2, PRKX, MAPK1, KRAS, GNAQ, MAP3K2, PLA2G2D4, MAPK3, CAMK2D, MAPK9, CACNA1F, PLA2G2D1, PRKACB, CALML5, CACNA1C, PLA2G2E, PLA2G5	840	89	4940	1.25548	1	0.523992	96.7881
KEGG_PATHWAY	bta04540:Gap junction	15	0.565185	0.477096	PRKCA, MAP2K2, GJA1, ITPR3, PRKX, PRKCB, MAPK1, KRAS, GNAQ, MAP3K2, MAPK3, GUCY1A3, GUCY1B3, PRKACB, PDGFD	840	79	4940	1.11664	1	0.736461	99.9662
Annotation Cluster 42	Enrichment Score: 1.4974217351894408
Category	Term	Count	%	PValue	Genes	List Total	Pop Hits	Pop Total	Fold Enrichment	Bonferroni	Benjamini	FDR
SMART	SM00643:C345C	6	0.226074	0.0176637	C4A, C3, SFRP2, SFRP4, PCOLCE, PCOLCE2	753	10	4364	3.47729	0.996948	0.619145	21.4202
INTERPRO	IPR018933:Netrin module, non-TIMP type	6	0.226074	0.0179471	C4A, C3, SFRP2, SFRP4, PCOLCE, PCOLCE2	1586	10	9171	3.46948	1	0.821017	26.8729
INTERPRO	IPR001134:Netrin domain	6	0.226074	0.101545	C4A, C3, SFRP2, SFRP4, PCOLCE, PCOLCE2	1586	15	9171	2.31299	1	0.985338	84.2839
Annotation Cluster 43	Enrichment Score: 1.4866181451676264
Category	Term	Count	%	PValue	Genes	List Total	Pop Hits	Pop Total	Fold Enrichment	Bonferroni	Benjamini	FDR
GOTERM_MF_FAT	GO:0016676~oxidoreductase activity, acting on heme group of donors, oxygen as acceptor	11	0.414469	0.000605969	COX7A2, COX8B, COX7A1, COX8A, COX7B, COX6B1, COX7C, COX6A1, MGC127695, COX5A, COX5B	1379	22	9249	3.35352	0.490664	0.155206	0.966071
GOTERM_MF_FAT	GO:0016675~oxidoreductase activity, acting on heme group of donors	11	0.414469	0.000605969	COX7A2, COX8B, COX7A1, COX8A, COX7B, COX6B1, COX7C, COX6A1, MGC127695, COX5A, COX5B	1379	22	9249	3.35352	0.490664	0.155206	0.966071
GOTERM_MF_FAT	GO:0015002~heme-copper terminal oxidase activity	11	0.414469	0.000605969	COX7A2, COX8B, COX7A1, COX8A, COX7B, COX6B1, COX7C, COX6A1, MGC127695, COX5A, COX5B	1379	22	9249	3.35352	0.490664	0.155206	0.966071
GOTERM_MF_FAT	GO:0004129~cytochrome-c oxidase activity	11	0.414469	0.000605969	COX7A2, COX8B, COX7A1, COX8A, COX7B, COX6B1, COX7C, COX6A1, MGC127695, COX5A, COX5B	1379	22	9249	3.35352	0.490664	0.155206	0.966071
SP_PIR_KEYWORDS	mitochondrial inner membrane	9	0.339111	0.00515588	COX8B, COX7A1, NDUFV1, COX7B, COX6B1, COX7C, COX6A1, COX5A, COX5B	1306	17	7349	2.97906	0.938026	0.101441	7.24469
GOTERM_MF_FAT	GO:0015078~hydrogen ion transmembrane transporter activity	21	0.791258	0.0103467	ATP5D, ATP6V0E1, COX7A2, COX8B, COX7A1, ATP6AP1, COX8A, COX7B, COX7C, ATP6V1G2, MGC127695, COX5A, COX5B, ATP6V0B, ATP6V0C, COX6B1, ATP5C1, COX6A1, ATP5I, ATP5H, ATP6V0D2	1379	79	9249	1.78288	0.999991	0.288562	15.3435
GOTERM_MF_FAT	GO:0022890~inorganic cation transmembrane transporter activity	26	0.979653	0.0115365	ATP5D, SLC39A14, ATP6V0E1, ATP6AP1, COX7B, COX7C, ATP6V1G2, MGC127695, COX5A, COX5B, ATP6V0B, ATP2B1, ATP6V0C, COX6B1, ATP5I, SLC39A3, ATP6V0D2, ATP5H, SLC39A1, SLC30A7, COX7A2, COX8B, COX7A1, COX8A, ATP5C1, COX6A1	1379	106	9249	1.64512	0.999998	0.301446	16.9588
SP_PIR_KEYWORDS	electron transfer	11	0.414469	0.0136756	COX8B, COX7A1, CYP2D14, COX7B, CYCS, CYC1, COX6B1, COX7C, COX5A, COX5B, GLRX	1306	27	7349	2.29252	0.999394	0.181452	18.1543
GOTERM_MF_FAT	GO:0015077~monovalent inorganic cation transmembrane transporter activity	21	0.791258	0.0177942	ATP5D, ATP6V0E1, COX7A2, COX8B, COX7A1, ATP6AP1, COX8A, COX7B, COX7C, ATP6V1G2, MGC127695, COX5A, COX5B, ATP6V0B, ATP6V0C, COX6B1, ATP5C1, COX6A1, ATP5I, ATP5H, ATP6V0D2	1379	83	9249	1.69696	1	0.365023	24.9897
SP_PIR_KEYWORDS	oxidative phosphorylation	13	0.489827	0.040249	ATP5D, COX8B, COX7A1, CYC1, CYCS, COX7B, COX7C, COX5A, COX5B, NDUFV1, ATP5C1, COX6B1, COX6A1	1306	40	7349	1.82881	1	0.38151	44.9913
SP_PIR_KEYWORDS	membrane-associated complex	11	0.414469	0.0781532	ATP5D, COX8B, COX7A1, NDUFV1, COX7B, ATP5C1, COX6B1, COX7C, COX6A1, COX5A, COX5B	1306	35	7349	1.76852	1	0.542415	69.3922
GOTERM_CC_FAT	GO:0016469~proton-transporting two-sector ATPase complex	12	0.452148	0.090506	ATP6V0C, ATP5D, ATP5J2, ATP6V0E1, ATP6AP1, ATP5C1, ATP6V1G2, ATPIF1, ATP5I, ATP5H, ATP6V0D2, ATP6V0B	1060	47	6966	1.67788	1	0.463887	74.0786
GOTERM_BP_FAT	GO:0015992~proton transport	11	0.414469	0.189425	ATP6V0C, ATP5D, ATP5J2, ATP6V0E1, ATP6AP1, ATP5C1, ATP6V1G2, ATP5I, ATP5H, ATP6V0D2, ATP6V0B	1345	48	8785	1.49682	1	0.918478	97.839
SP_PIR_KEYWORDS	Hydrogen ion transport	10	0.37679	0.19837	ATP6V0C, ATP5D, ATP5J2, ATP6V0E1, ATP6AP1, ATP5C1, ATP5I, ATP5H, ATP6V0D2, ATP6V0B	1306	37	7349	1.52084	1	0.765591	95.9918
GOTERM_BP_FAT	GO:0006818~hydrogen transport	11	0.414469	0.207588	ATP6V0C, ATP5D, ATP5J2, ATP6V0E1, ATP6AP1, ATP5C1, ATP6V1G2, ATP5I, ATP5H, ATP6V0D2, ATP6V0B	1345	49	8785	1.46628	1	0.932279	98.5712
GOTERM_BP_FAT	GO:0034220~ion transmembrane transport	10	0.37679	0.242891	ATP6V0C, ATP5D, SLC11A1, ATP6V0E1, ATP6AP1, ATP5C1, ATP5I, ATP5H, ATP6V0D2, ATP6V0B	1345	45	8785	1.45147	1	0.949992	99.3783
UP_SEQ_FEATURE	topological domain:Mitochondrial matrix	6	0.226074	0.276373	COX8B, COX7A1, COX8A, COX7B, COX7C, BCS1L	1004	20	5635	1.68376	1	1	99.6551
GOTERM_BP_FAT	GO:0015986~ATP synthesis coupled proton transport	9	0.339111	0.308522	ATP6V0C, ATP5D, ATP6V0E1, ATP6AP1, ATP5C1, ATP5I, ATP5H, ATP6V0D2, ATP6V0B	1345	42	8785	1.39963	1	0.972289	99.8813
GOTERM_BP_FAT	GO:0015985~energy coupled proton transport, down electrochemical gradient	9	0.339111	0.308522	ATP6V0C, ATP5D, ATP6V0E1, ATP6AP1, ATP5C1, ATP5I, ATP5H, ATP6V0D2, ATP6V0B	1345	42	8785	1.39963	1	0.972289	99.8813
UP_SEQ_FEATURE	topological domain:Mitochondrial intermembrane	8	0.301432	0.339198	CPT1B, FIS1, COX8B, COX7A1, COX8A, COX7B, COX7C, BCS1L	1004	32	5635	1.40314	1	1	99.9298
KEGG_PATHWAY	bta04260:Cardiac muscle contraction	12	0.452148	0.621421	COX7A2, COX7A1, COX8A, COX7B, CYC1, COX6B1, COX7C, COX6A1, CACNA1F, COX5A, CACNA1C, COX5B	840	68	4940	1.03782	1	0.809594	99.9994
Annotation Cluster 44	Enrichment Score: 1.4796379477825046
Category	Term	Count	%	PValue	Genes	List Total	Pop Hits	Pop Total	Fold Enrichment	Bonferroni	Benjamini	FDR
GOTERM_CC_FAT	GO:0012505~endomembrane system	66	2.48681	0.00393085	EIF6, CLTA, HTATIP2, HM13, CLSTN3, HMGCR, AP2S1, EIF5A, LTC4S, POMGNT1, ERO1LB, AP1S2, MALL, GPX4, OIT3, RANBP2, RPN2, DDOST, SEC24D, SCAMP5, PGAP2, SCAMP3, DPAGT1, CLIC1, SIGMAR1, KRTCAP2, BCAP31, CHST1, MGAT1, SEC61B, PTGDS, BNIP2, CHPF, KPNA4, KPNA3, SEC23B, COPE, KPNA1, NXT1, CAV1, EXTL3, DERL2, HAX1, RER1, ATP6V1G2, EDEM1, EXTL2, SLC11A1, ECE2, BCL2, SHISA5, PCYT1A, SEC61A1, GCHFR, ICA1, LMN…	1060	312	6966	1.39017	0.836633	0.0477868	5.45102
GOTERM_CC_FAT	GO:0042175~nuclear envelope-endoplasmic reticulum network	27	1.01733	0.00764656	DERL2, EXTL3, HM13, CLSTN3, HMGCR, EIF5A, EXTL2, EDEM1, ERO1LB, BCL2, PCYT1A, RPN2, DDOST, SEC61A1, PGAP2, DPAGT1, SIGMAR1, KRTCAP2, SELS, DOLK, SEC61B, SPCS3, DPM2, SPCS1, DPM3, ALG12, SEC23B	1060	106	6966	1.67392	0.970722	0.080633	10.3485
GOTERM_CC_FAT	GO:0005789~endoplasmic reticulum membrane	26	0.979653	0.00780439	DERL2, EXTL3, HM13, CLSTN3, HMGCR, EXTL2, EDEM1, ERO1LB, BCL2, PCYT1A, RPN2, DDOST, SEC61A1, PGAP2, DPAGT1, SIGMAR1, KRTCAP2, SELS, DOLK, SEC61B, SPCS3, DPM2, DPM3, SPCS1, ALG12, SEC23B	1060	101	6966	1.69172	0.972788	0.0803998	10.5512
GOTERM_CC_FAT	GO:0031227~intrinsic to endoplasmic reticulum membrane	11	0.414469	0.0448989	DERL2, EXTL3, DPM2, SPCS1, DPM3, EDEM1, ALG12, EXTL2, SEC61A1, SELS, DOLK	1060	37	6966	1.95375	1	0.30104	47.9918
GOTERM_CC_FAT	GO:0030176~integral to endoplasmic reticulum membrane	8	0.301432	0.0878623	DERL2, DPM2, SPCS1, DPM3, EDEM1, SEC61A1, SELS, DOLK	1060	26	6966	2.02206	1	0.458328	72.9854
GOTERM_CC_FAT	GO:0031300~intrinsic to organelle membrane	16	0.602864	0.170618	DERL2, EXTL3, RER1, ATP6V1G2, EDEM1, EXTL2, SELS, DOLK, PEX26, ETFDH, DPM2, SPCS1, DPM3, PEX13, ALG12, SEC61A1	1060	76	6966	1.38352	1	0.645411	93.0216
GOTERM_CC_FAT	GO:0031301~integral to organelle membrane	13	0.489827	0.278087	DERL2, RER1, ATP6V1G2, EDEM1, SELS, DOLK, PEX26, ETFDH, DPM2, DPM3, PEX13, SPCS1, SEC61A1	1060	65	6966	1.31434	1	0.783356	99.0317
Annotation Cluster 45	Enrichment Score: 1.4758159251974865
Category	Term	Count	%	PValue	Genes	List Total	Pop Hits	Pop Total	Fold Enrichment	Bonferroni	Benjamini	FDR
GOTERM_MF_FAT	GO:0046983~protein dimerization activity	47	1.77091	0.00865323	BACH2, GCLC, POLR2J, SOX5, BDKRB2, ASGR1, SLC11A1, FOS, AGTR1, ECE2, CEP57, APOE, BCL2, PVRL2, PYCARD, GALE, NFIL3, CSF1R, CEBPA, IRAK1, IKZF3, CARD9, NFE2, S100A16, PDXK, ADAM10, CEBPD, CREB1, PM20D1, ADIPOR2, S100A11, SMAD2, FOSB, DDIT3, SMC3, INHBB, C1QB, CYBA, ATF3, SDS, ATPIF1, IRF3, IL12B, SMC1A, MAP3K13, PRPS2, BMPR1A	1379	219	9249	1.43941	0.999937	0.268041	12.9934
GOTERM_MF_FAT	GO:0042802~identical protein binding	51	1.92163	0.0150468	S100A4, CLDN3, RABAC1, ASGR1, APOA1, APOE, DCTPP1, MRI1, PDXK, ADAM10, PCBD1, ADIPOR2, KCTD20, FADD, INHBB, C1QB, DOK2, SDS, COL1A2, ATPIF1, IL12B, COL1A1, MAP3K13, PRPS2, PYCRL, PLDN, CCDC91, APLP1, SLC11A1, ECE2, RILPL2, CEP57, PVRL2, PYCARD, GALE, NEFL, CSF1R, S100A16, CARD9, S100A11, SMAD2, ITGA4, OXSR1, IRF9, DDX56, ATF3, RASSF1, IRF3, POP4, PARP1, BMPR1A	1379	249	9249	1.37373	1	0.344174	21.5579
GOTERM_MF_FAT	GO:0042803~protein homodimerization activity	24	0.904295	0.287031	ADAM10, CARD9, S100A16, PDXK, S100A11, SMAD2, INHBB, ASGR1, SLC11A1, C1QB, ECE2, CEP57, APOE, SDS, PVRL2, PYCARD, IRF3, ATPIF1, GALE, IL12B, MAP3K13, PRPS2, BMPR1A, CSF1R	1379	136	9249	1.18359	1	0.956626	99.5565
Annotation Cluster 46	Enrichment Score: 1.442168005965606
Category	Term	Count	%	PValue	Genes	List Total	Pop Hits	Pop Total	Fold Enrichment	Bonferroni	Benjamini	FDR
GOTERM_CC_FAT	GO:0005665~DNA-directed RNA polymerase II, core complex	6	0.226074	0.00593848	POLR2G, POLR2F, POLR2E, POLR2L, POLR2J, POLR2I	1060	9	6966	4.38113	0.93542	0.0678415	8.12723
GOTERM_CC_FAT	GO:0055029~nuclear DNA-directed RNA polymerase complex	7	0.263753	0.00799399	POLR2G, POLR2F, POLR2E, POLR2L, POLR2J, POLR2I, POLR3D	1060	13	6966	3.53861	0.975078	0.0804854	10.7942
GOTERM_CC_FAT	GO:0000428~DNA-directed RNA polymerase complex	7	0.263753	0.00799399	POLR2G, POLR2F, POLR2E, POLR2L, POLR2J, POLR2I, POLR3D	1060	13	6966	3.53861	0.975078	0.0804854	10.7942
GOTERM_CC_FAT	GO:0030880~RNA polymerase complex	7	0.263753	0.00799399	POLR2G, POLR2F, POLR2E, POLR2L, POLR2J, POLR2I, POLR3D	1060	13	6966	3.53861	0.975078	0.0804854	10.7942
SP_PIR_KEYWORDS	dna-directed rna polymerase	10	0.37679	0.0128746	POLR2G, POLR2F, POLR2E, POLR3K, POLR2L, POLR2J, POLR2I, CRCP, POLR3A, POLR3D	1306	23	7349	2.44657	0.999062	0.180603	17.182
GOTERM_MF_FAT	GO:0034062~RNA polymerase activity	10	0.37679	0.0264849	POLR2G, POLR2F, POLR2E, POLR3K, POLR2L, POLR2J, POLR2I, CRCP, POLR3A, POLR3D	1379	30	9249	2.23568	1	0.456484	34.9413
GOTERM_MF_FAT	GO:0003899~DNA-directed RNA polymerase activity	10	0.37679	0.0264849	POLR2G, POLR2F, POLR2E, POLR3K, POLR2L, POLR2J, POLR2I, CRCP, POLR3A, POLR3D	1379	30	9249	2.23568	1	0.456484	34.9413
KEGG_PATHWAY	bta00240:Pyrimidine metabolism	24	0.904295	0.0277936	POLR2G, POLR2F, POLR2E, POLR2L, POLR3K, POLR2J, POLR2I, PNPT1, DTYMK, DCK, POLA1, POLR3A, CTPS2, RRM2B, POLR3D, NME6, POLD4, NME3, POLE2, NT5C2, ENTPD6, ENTPD4, ENTPD1, NT5C	840	91	4940	1.55102	0.993915	0.139339	29.3559
GOTERM_MF_FAT	GO:0016779~nucleotidyltransferase activity	20	0.75358	0.0423124	POLR2G, POLR2F, POLR2E, POLH, POLR3K, POLR2L, POLR2J, POLR2I, POLA1, CRCP, POLR3A, POLR3D, POLD4, PAPOLA, POLE2, PCYT1A, PCYT2, PAPOLG, PAPSS1, PAPSS2	1379	85	9249	1.57813	1	0.576528	49.9625
KEGG_PATHWAY	bta03020:RNA polymerase	9	0.339111	0.0736785	POLR2G, POLR2F, POLR2E, POLR3K, POLR2L, POLR2J, POLR2I, POLR3A, POLR3D	840	27	4940	1.96032	0.999999	0.264965	61.0767
GOTERM_BP_FAT	GO:0006366~transcription from RNA polymerase II promoter	11	0.414469	0.110743	ADRM1, POLR2G, POLR2F, POLR2E, POLR2L, POLR2J, GTF2F1, POLR2I, ELL3, DDIT3, AHR	1345	43	8785	1.67087	1	0.811879	88.2701
GOTERM_BP_FAT	GO:0006351~transcription, DNA-dependent	15	0.565185	0.188569	POLR2G, POLR2F, RNASEK, POLR2E, POLR2L, POLR2J, POLR2I, CRCP, ELL3, DDIT3, AHR, POLR3D, ADRM1, GTF2F1, NPM3	1345	71	8785	1.37992	1	0.918165	97.7969
GOTERM_BP_FAT	GO:0032774~RNA biosynthetic process	15	0.565185	0.234157	POLR2G, POLR2F, RNASEK, POLR2E, POLR2L, POLR2J, POLR2I, CRCP, ELL3, DDIT3, AHR, POLR3D, ADRM1, GTF2F1, NPM3	1345	74	8785	1.32397	1	0.944956	99.2335
GOTERM_CC_FAT	GO:0016591~DNA-directed RNA polymerase II, holoenzyme	7	0.263753	0.555781	POLR2G, POLR2F, POLR2E, POLR2L, POLR2J, POLR2I, EDF1	1060	39	6966	1.17954	1	0.943372	99.999
Annotation Cluster 47	Enrichment Score: 1.4134097376510235
Category	Term	Count	%	PValue	Genes	List Total	Pop Hits	Pop Total	Fold Enrichment	Bonferroni	Benjamini	FDR
GOTERM_BP_FAT	GO:0019725~cellular homeostasis	51	1.92163	0.00122664	GNA15, PTGES2, PDIA3, ATOX1, EDN1, PRDX4, PRDX5, PDIA5, PDIA4, PRDX1, CKB, MBP, AGTR1, APOE, NMUR2, QKI, FTL, MT3, PRKCA, PIK3CB, SLC9A3R1, DDIT3, PRKCB, RYR3, F2, CLN5, MON1A, CAV1, GLRX5, GCLC, PPT1, CLDN11, SLC11A1, MTM1, CD9, BCL2, PPP3CA, QSOX1, GLRX, APC, P4HB, GLRB, SELS, P2RX4, KCNN4, P2RX7, ASNA1, CHRNE, IFI6, CACNA1A, F2R	1345	215	8785	1.54936	0.984634	0.148367	2.21615
GOTERM_BP_FAT	GO:0042592~homeostatic process	71	2.67521	0.0114327	GNA15, PTGES2, PDIA3, ATOX1, EDN1, PRDX4, PRDX5, PDIA5, PDIA4, FOXO3, PRDX1, MBP, CKB, EDNRB, AGTR1, GPX1, ASGR2, CASP3, APOA1, APOE, NMUR2, COL4A3BP, QKI, IL1B, FAS, COL11A2, INSR, MT3, FTL, PRKCA, PIK3CB, SLC9A3R1, DDIT3, PRKCB, DCLRE1C, RYR3, F2, CLN5, MON1A, RBP4, GLRX5, CAV1, GCLC, PPT1, CLDN11, ABCA1, SLC11A1, CD9, MTM1, BCL2, PPP3CA, QSOX1, GLRX, APC, P4HB, LPL, GLRB, SMAD5, SELS, P2RX4, K…	1345	353	8785	1.31372	1	0.36885	18.9375
GOTERM_BP_FAT	GO:0006873~cellular ion homeostasis	35	1.31876	0.0114611	GNA15, CAV1, GCLC, ATOX1, EDN1, PPT1, CLDN11, CKB, MBP, SLC11A1, CD9, AGTR1, APOE, NMUR2, BCL2, QKI, PPP3CA, FTL, MT3, PRKCA, GLRB, PIK3CB, SLC9A3R1, PRKCB, P2RX4, P2RX7, RYR3, F2, ASNA1, CHRNE, CACNA1A, CLN5, IFI6, F2R, MON1A	1345	151	8785	1.51395	1	0.366186	18.9801
GOTERM_BP_FAT	GO:0055082~cellular chemical homeostasis	35	1.31876	0.0139581	GNA15, CAV1, GCLC, ATOX1, EDN1, PPT1, CLDN11, CKB, MBP, SLC11A1, CD9, AGTR1, APOE, NMUR2, BCL2, QKI, PPP3CA, FTL, MT3, PRKCA, GLRB, PIK3CB, SLC9A3R1, PRKCB, P2RX4, P2RX7, RYR3, F2, ASNA1, CHRNE, CACNA1A, CLN5, IFI6, F2R, MON1A	1345	153	8785	1.49416	1	0.380102	22.6365
GOTERM_BP_FAT	GO:0006875~cellular metal ion homeostasis	18	0.678222	0.0160166	PRKCA, CAV1, GNA15, PIK3CB, EDN1, PRKCB, SLC11A1, AGTR1, P2RX7, APOE, RYR3, BCL2, NMUR2, F2, ASNA1, CACNA1A, MT3, F2R	1345	65	8785	1.80875	1	0.404411	25.5329
GOTERM_BP_FAT	GO:0048878~chemical homeostasis	46	1.73323	0.0196429	RBP4, GNA15, CAV1, GCLC, ATOX1, EDN1, PPT1, ABCA1, CLDN11, FOXO3, MBP, CKB, SLC11A1, CD9, AGTR1, ASGR2, EDNRB, APOA1, APOE, COL4A3BP, BCL2, NMUR2, QKI, PPP3CA, INSR, FTL, MT3, PRKCA, LPL, GLRB, PIK3CB, SLC9A3R1, PRKCB, P2RX4, P2RX7, RYR3, F2, NARFL, PTCH1, ASNA1, CHRNE, CACNA1A, IFI6, CLN5, F2R, MON1A	1345	218	8785	1.37823	1	0.443936	30.3876
GOTERM_BP_FAT	GO:0055065~metal ion homeostasis	18	0.678222	0.0246825	PRKCA, CAV1, GNA15, PIK3CB, EDN1, PRKCB, SLC11A1, AGTR1, P2RX7, APOE, RYR3, BCL2, NMUR2, F2, ASNA1, CACNA1A, MT3, F2R	1345	68	8785	1.72895	1	0.490736	36.6395
GOTERM_BP_FAT	GO:0050801~ion homeostasis	36	1.35644	0.0321272	GNA15, CAV1, GCLC, ATOX1, EDN1, PPT1, CLDN11, CKB, MBP, SLC11A1, CD9, AGTR1, EDNRB, APOE, NMUR2, BCL2, QKI, PPP3CA, FTL, MT3, PRKCA, GLRB, PIK3CB, SLC9A3R1, PRKCB, P2RX4, P2RX7, RYR3, F2, ASNA1, CHRNE, CACNA1A, CLN5, IFI6, F2R, MON1A	1345	168	8785	1.39963	1	0.552916	44.9119
GOTERM_BP_FAT	GO:0030003~cellular cation homeostasis	23	0.866616	0.0420117	PRKCA, GNA15, CAV1, PIK3CB, ATOX1, EDN1, PPT1, PRKCB, SLC11A1, AGTR1, P2RX7, APOE, RYR3, BCL2, NMUR2, F2, ASNA1, CLN5, CACNA1A, MT3, FTL, MON1A, F2R	1345	99	8785	1.51744	1	0.607799	54.3271
GOTERM_BP_FAT	GO:0006874~cellular calcium ion homeostasis	15	0.565185	0.0655457	PRKCA, CAV1, GNA15, PIK3CB, EDN1, PRKCB, AGTR1, P2RX7, APOE, BCL2, NMUR2, RYR3, F2, CACNA1A, F2R	1345	60	8785	1.6329	1	0.706758	70.9983
GOTERM_BP_FAT	GO:0055074~calcium ion homeostasis	15	0.565185	0.0823199	PRKCA, CAV1, GNA15, PIK3CB, EDN1, PRKCB, AGTR1, P2RX7, APOE, BCL2, NMUR2, RYR3, F2, CACNA1A, F2R	1345	62	8785	1.58023	1	0.756309	79.1654
GOTERM_BP_FAT	GO:0055080~cation homeostasis	24	0.904295	0.103069	PRKCA, GNA15, CAV1, PIK3CB, ATOX1, EDN1, PPT1, PRKCB, SLC11A1, AGTR1, EDNRB, P2RX7, APOE, RYR3, BCL2, NMUR2, F2, ASNA1, CLN5, CACNA1A, MT3, FTL, MON1A, F2R	1345	115	8785	1.36312	1	0.801303	86.2776
GOTERM_BP_FAT	GO:0051480~cytosolic calcium ion homeostasis	9	0.339111	0.104376	AGTR1, P2RX7, GNA15, CAV1, NMUR2, F2, EDN1, CACNA1A, F2R	1345	32	8785	1.83701	1	0.804171	86.638
GOTERM_BP_FAT	GO:0042391~regulation of membrane potential	14	0.527506	0.107014	GLRB, CAV1, GCLC, CLDN11, MBP, P2RX4, CD9, P2RX7, BCL2, QKI, PPP3CA, CHRNE, IFI6, CACNA1A	1345	59	8785	1.54987	1	0.804382	87.3388
GOTERM_BP_FAT	GO:0030005~cellular di-, tri-valent inorganic cation homeostasis	19	0.715901	0.147734	PRKCA, GNA15, CAV1, ATOX1, PIK3CB, EDN1, PRKCB, SLC11A1, AGTR1, P2RX7, APOE, RYR3, BCL2, NMUR2, F2, CACNA1A, MON1A, F2R, FTL	1345	91	8785	1.36374	1	0.875525	94.6002
GOTERM_BP_FAT	GO:0055066~di-, tri-valent inorganic cation homeostasis	19	0.715901	0.194993	PRKCA, GNA15, CAV1, ATOX1, PIK3CB, EDN1, PRKCB, SLC11A1, AGTR1, P2RX7, APOE, RYR3, BCL2, NMUR2, F2, CACNA1A, MON1A, F2R, FTL	1345	95	8785	1.30632	1	0.92355	98.0945
GOTERM_BP_FAT	GO:0007204~elevation of cytosolic calcium ion concentration	7	0.263753	0.222836	AGTR1, P2RX7, GNA15, NMUR2, EDN1, CACNA1A, F2R	1345	27	8785	1.69338	1	0.93936	98.998
Annotation Cluster 48	Enrichment Score: 1.400356875368586
Category	Term	Count	%	PValue	Genes	List Total	Pop Hits	Pop Total	Fold Enrichment	Bonferroni	Benjamini	FDR
GOTERM_BP_FAT	GO:0006541~glutamine metabolic process	7	0.263753	0.00510264	GLS, GFPT2, GGH, PHGDH, ASNS, CTPS2, ASL	1345	12	8785	3.8101	1	0.271253	8.91772
UP_SEQ_FEATURE	active site:For GATase activity	3	0.113037	0.0837176	GFPT2, ASNS, CTPS2	1004	3	5635	5.61255	1	0.999981	78.3985
SP_PIR_KEYWORDS	glutamine amidotransferase	3	0.113037	0.147339	GFPT2, ASNS, CTPS2	1306	4	7349	4.22033	1	0.701145	90.1624
Annotation Cluster 49	Enrichment Score: 1.3885071715330042
Category	Term	Count	%	PValue	Genes	List Total	Pop Hits	Pop Total	Fold Enrichment	Bonferroni	Benjamini	FDR
GOTERM_BP_FAT	GO:0010035~response to inorganic substance	17	0.640543	0.000648958	CUTA, GCLC, S100A16, PRDX5, ROMO1, ITPR3, PRDX1, SOD2, GSS, FOS, GPX1, P2RX7, BCL2, GPX3, MAPK9, ASNA1, MT3	1345	45	8785	2.46749	0.890132	0.104545	1.17831
SP_PIR_KEYWORDS	peroxidase	9	0.339111	0.00322627	GPX1, GPX4, PTGS1, GPX3, PRDX4, PRDX5, GPX8, GPX7, PRDX1	1306	16	7349	3.16525	0.824223	0.0671787	4.59258
GOTERM_BP_FAT	GO:0034614~cellular response to reactive oxygen species	7	0.263753	0.0126142	FOS, GPX1, GPX3, PRDX5, ROMO1, PRDX1, MT3	1345	14	8785	3.2658	1	0.374634	20.6884
GOTERM_BP_FAT	GO:0000302~response to reactive oxygen species	9	0.339111	0.0168988	FOS, GPX1, BCL2, GPX3, PRDX5, ROMO1, PRDX1, MT3, SOD2	1345	23	8785	2.55584	1	0.418345	26.7425
GOTERM_BP_FAT	GO:0034599~cellular response to oxidative stress	8	0.301432	0.0241102	FOS, GPX1, PYCR1, GPX3, PRDX5, ROMO1, PRDX1, MT3	1345	20	8785	2.61264	1	0.485326	35.9572
GOTERM_BP_FAT	GO:0070301~cellular response to hydrogen peroxide	3	0.113037	0.35229	GPX1, GPX3, PRDX1	1345	8	8785	2.44935	1	0.982543	99.964
GOTERM_BP_FAT	GO:0042744~hydrogen peroxide catabolic process	3	0.113037	0.35229	GPX1, GPX3, PRDX1	1345	8	8785	2.44935	1	0.982543	99.964
GOTERM_BP_FAT	GO:0042542~response to hydrogen peroxide	4	0.150716	0.364377	GPX1, BCL2, GPX3, PRDX1	1345	14	8785	1.86617	1	0.983966	99.9745
GOTERM_BP_FAT	GO:0042743~hydrogen peroxide metabolic process	3	0.113037	0.655017	GPX1, GPX3, PRDX1	1345	14	8785	1.39963	1	0.999445	100
Annotation Cluster 50	Enrichment Score: 1.3675871683087715
Category	Term	Count	%	PValue	Genes	List Total	Pop Hits	Pop Total	Fold Enrichment	Bonferroni	Benjamini	FDR
GOTERM_MF_FAT	GO:0003755~peptidyl-prolyl cis-trans isomerase activity	11	0.414469	0.00910442	PPIF, PPIH, PPIB, FKBP5, FKBP4, PPIC, FKBP14, RANBP2, FKBP10, FKBP11, FKBP2	1379	30	9249	2.45925	0.999962	0.27248	13.6255
SP_PIR_KEYWORDS	Isomerase	23	0.866616	0.00918781	MRI1, P4HB, EBP, PTGES2, PDIA3, FKBP5, HSD3B7, FKBP4, PDIA5, PDIA4, PPIF, PPIH, MPI, PTGIS, PPIB, PTGDS, PPIC, FKBP14, GALE, RANBP2, FKBP10, FKBP11, FKBP2	1306	75	7349	1.72565	0.993028	0.139706	12.5662
GOTERM_MF_FAT	GO:0016859~cis-trans isomerase activity	11	0.414469	0.0116854	PPIF, PPIH, PPIB, FKBP5, FKBP4, PPIC, FKBP14, RANBP2, FKBP10, FKBP11, FKBP2	1379	31	9249	2.37992	0.999998	0.297829	17.1589
SP_PIR_KEYWORDS	Rotamase	11	0.414469	0.0136756	PPIF, PPIH, PPIB, FKBP5, FKBP4, PPIC, FKBP14, RANBP2, FKBP10, FKBP11, FKBP2	1306	27	7349	2.29252	0.999394	0.181452	18.1543
INTERPRO	IPR001179:Peptidyl-prolyl cis-trans isomerase, FKBP-type	7	0.263753	0.0585483	FKBP7, FKBP5, FKBP4, FKBP14, FKBP10, FKBP11, FKBP2	1586	17	9171	2.38102	1	0.953832	64.7476
GOTERM_BP_FAT	GO:0006457~protein folding	25	0.941974	0.0905347	FKBP7, FKBP5, FKBP4, CALR, ERO1LB, DNAJB11, HSPE1, RANBP2, AARS, PPIF, PFDN2, PFDN1, PPIH, CCT5, HSP90B1, DNAJB9, PPIB, PFDN6, PPIC, FKBP14, FKBP15, CALR3, FKBP10, FKBP11, FKBP2	1345	119	8785	1.37218	1	0.763373	82.32
UP_SEQ_FEATURE	domain:PPIase cyclophilin-type	5	0.188395	0.150235	PPIF, PPIH, PPIB, PPIC, RANBP2	1004	12	5635	2.33856	1	0.999997	94.2348
INTERPRO	IPR002130:Peptidyl-prolyl cis-trans isomerase, cyclophilin-type	5	0.188395	0.212366	PPIF, PPIH, PPIB, PPIC, RANBP2	1586	14	9171	2.06517	1	0.999197	98.3844
SP_PIR_KEYWORDS	Cyclosporin	3	0.113037	0.21751	PPIF, PPIB, PPIC	1306	5	7349	3.37626	1	0.788269	97.1799
Annotation Cluster 51	Enrichment Score: 1.3641795251996633
Category	Term	Count	%	PValue	Genes	List Total	Pop Hits	Pop Total	Fold Enrichment	Bonferroni	Benjamini	FDR
GOTERM_BP_FAT	GO:0007088~regulation of mitosis	8	0.301432	0.0130506	PSMG2, EDN1, IL1B, NUSAP1, IGF2, INSR, APC, MYCBP2	1345	18	8785	2.90293	1	0.366202	21.326
GOTERM_BP_FAT	GO:0051783~regulation of nuclear division	8	0.301432	0.0130506	PSMG2, EDN1, IL1B, NUSAP1, IGF2, INSR, APC, MYCBP2	1345	18	8785	2.90293	1	0.366202	21.326
GOTERM_BP_FAT	GO:0010564~regulation of cell cycle process	13	0.489827	0.0137156	ROCK2, EDN1, NUSAP1, IGF2, CALR, MYCBP2, OSM, PSMG2, IL1B, APBB2, INSR, APBB1, APC	1345	40	8785	2.12277	1	0.377854	22.2883
GOTERM_BP_FAT	GO:0010638~positive regulation of organelle organization	9	0.339111	0.0220335	CDC42EP2, ROCK2, EDN1, IL1B, NUSAP1, IGF2, INSR, APC, DSTN	1345	24	8785	2.44935	1	0.468278	33.4226
GOTERM_BP_FAT	GO:0051785~positive regulation of nuclear division	5	0.188395	0.0361549	EDN1, IL1B, NUSAP1, IGF2, INSR	1345	9	8785	3.62867	1	0.576019	48.9507
GOTERM_BP_FAT	GO:0045840~positive regulation of mitosis	5	0.188395	0.0361549	EDN1, IL1B, NUSAP1, IGF2, INSR	1345	9	8785	3.62867	1	0.576019	48.9507
GOTERM_BP_FAT	GO:0007346~regulation of mitotic cell cycle	13	0.489827	0.0617344	EDN1, NUSAP1, IGF2, SMAD2, ASNS, MYCBP2, PSMG2, BCL2, IL1B, APBB2, INSR, APBB1, APC	1345	49	8785	1.73287	1	0.694134	68.7608
GOTERM_BP_FAT	GO:0045787~positive regulation of cell cycle	8	0.301432	0.0903493	CCND2, EDN1, IL1B, NUSAP1, ASNS, IGF2, CALR, INSR	1345	26	8785	2.00972	1	0.767228	82.2541
GOTERM_BP_FAT	GO:0051726~regulation of cell cycle	22	0.828937	0.208365	ROCK2, FAM175A, EDN1, NUSAP1, ASNS, IGF2, SMAD2, CALR, MYCBP2, OSM, CASP3, PSMG2, CCND2, BCL2, IL1B, APBB2, SMC1A, HPGD, INSR, GADD45A, APBB1, APC	1345	114	8785	1.26048	1	0.93119	98.5966
GOTERM_BP_FAT	GO:0030071~regulation of mitotic metaphase/anaphase transition	3	0.113037	0.291765	PSMG2, APC, MYCBP2	1345	7	8785	2.79926	1	0.969271	99.8162
Annotation Cluster 52	Enrichment Score: 1.3465583875973965
Category	Term	Count	%	PValue	Genes	List Total	Pop Hits	Pop Total	Fold Enrichment	Bonferroni	Benjamini	FDR
GOTERM_BP_FAT	GO:0051789~response to protein stimulus	14	0.527506	0.00793456	EGR1, DERL2, AARS, MANF, SELS, DDIT3, FOS, P2RX7, BCL2, NMUR2, FAS, DNAJC3, PPP1R15A, SERP1	1345	42	8785	2.1772	1	0.310127	13.537
GOTERM_BP_FAT	GO:0034976~response to endoplasmic reticulum stress	9	0.339111	0.0126841	DERL2, COL4A3BP, AARS, FAM129A, PPP1R15A, DDIT3, SELS, SERP1, OS9	1345	22	8785	2.67202	1	0.369973	20.7909
GOTERM_BP_FAT	GO:0006986~response to unfolded protein	8	0.301432	0.0755576	DERL2, AARS, DNAJC3, PPP1R15A, DDIT3, SELS, MANF, SERP1	1345	25	8785	2.09011	1	0.740729	76.1765
GOTERM_BP_FAT	GO:0030968~endoplasmic reticulum unfolded protein response	6	0.226074	0.0845061	DERL2, AARS, PPP1R15A, DDIT3, SELS, SERP1	1345	16	8785	2.44935	1	0.759141	80.0533
GOTERM_BP_FAT	GO:0034620~cellular response to unfolded protein	6	0.226074	0.0845061	DERL2, AARS, PPP1R15A, DDIT3, SELS, SERP1	1345	16	8785	2.44935	1	0.759141	80.0533
GOTERM_BP_FAT	GO:0006984~ER-nuclear signaling pathway	6	0.226074	0.153395	DERL2, AARS, PPP1R15A, DDIT3, SELS, SERP1	1345	19	8785	2.06261	1	0.883032	95.2189
Annotation Cluster 53	Enrichment Score: 1.3351677202756547
Category	Term	Count	%	PValue	Genes	List Total	Pop Hits	Pop Total	Fold Enrichment	Bonferroni	Benjamini	FDR
GOTERM_CC_FAT	GO:0008305~integrin complex	9	0.339111	0.00635649	ITGAL, ITGB8, ITGAV, ITGB4, ITGA11, ITGA1, ITGAD, ITGA4, ITGA2B	1060	20	6966	2.95726	0.94678	0.0707086	8.67551
KEGG_PATHWAY	bta05412:Arrhythmogenic right ventricular cardiomyopathy (ARVC)	20	0.75358	0.00957205	ITGB4, ITGA11, LMNA, ITGA1, GJA1, LEF1, CDH2, ITGA4, DES, DSG2, ITGA6, ITGB8, ITGAV, ITGA7, SGCD, DSP, CACNA1F, CACNA1C, SGCA, ITGA2B	840	65	4940	1.80952	0.824635	0.0699686	11.182
KEGG_PATHWAY	bta05414:Dilated cardiomyopathy	17	0.640543	0.224861	ITGB4, ITGA11, LMNA, ITGA1, ITGA4, PRKX, DES, ITGA6, ITGB8, ITGAV, ITGA7, SGCD, PRKACB, CACNA1F, CACNA1C, SGCA, ITGA2B	840	77	4940	1.29839	1	0.513423	95.6731
KEGG_PATHWAY	bta05410:Hypertrophic cardiomyopathy (HCM)	15	0.565185	0.333574	ITGB4, ITGA11, ITGA1, LMNA, ITGA4, DES, ITGA6, ITGB8, ITGAV, ITGA7, SGCD, CACNA1F, CACNA1C, SGCA, ITGA2B	840	72	4940	1.2252	1	0.629399	99.3285
Annotation Cluster 54	Enrichment Score: 1.3049262588427633
Category	Term	Count	%	PValue	Genes	List Total	Pop Hits	Pop Total	Fold Enrichment	Bonferroni	Benjamini	FDR
GOTERM_CC_FAT	GO:0008305~integrin complex	9	0.339111	0.00635649	ITGAL, ITGB8, ITGAV, ITGB4, ITGA11, ITGA1, ITGAD, ITGA4, ITGA2B	1060	20	6966	2.95726	0.94678	0.0707086	8.67551
INTERPRO	IPR013513:Integrin alpha chain, C-terminal, cytoplasmic region	5	0.188395	0.0200035	ITGAL, ITGAV, ITGAD, ITGA4, ITGA2B	1586	7	9171	4.13034	1	0.802945	29.4745
INTERPRO	IPR018184:Integrin alpha chain, C-terminal cytoplasmic region, conserved site	5	0.188395	0.0345997	ITGAL, ITGAV, ITGAD, ITGA4, ITGA2B	1586	8	9171	3.61404	1	0.892485	45.5848
INTERPRO	IPR000413:Integrin alpha chain	5	0.188395	0.0345997	ITGAL, ITGAV, ITGAD, ITGA4, ITGA2B	1586	8	9171	3.61404	1	0.892485	45.5848
GOTERM_CC_FAT	GO:0043235~receptor complex	15	0.565185	0.0372787	ITGAL, ITGB4, ITGA1, ITGA11, SMAD2, ITGA4, GRIA4, OSM, ITGB8, ITGAV, ITGAD, CD79A, INSR, ITGA2B, CSF1R	1060	56	6966	1.76028	1	0.268071	41.7644
SMART	SM00191:Int_alpha	5	0.188395	0.053316	ITGAL, ITGAV, ITGAD, ITGA4, ITGA2B	753	9	4364	3.21971	1	0.745829	52.3406
INTERPRO	IPR013649:Integrin alpha-2	5	0.188395	0.0539241	ITGAL, ITGAV, ITGAD, ITGA4, ITGA2B	1586	9	9171	3.21248	1	0.948728	61.6326
INTERPRO	IPR013519:Integrin alpha beta-propellor	5	0.188395	0.0539241	ITGAL, ITGAV, ITGAD, ITGA4, ITGA2B	1586	9	9171	3.21248	1	0.948728	61.6326
INTERPRO	IPR013517:FG-GAP	5	0.188395	0.106259	ITGAL, ITGAV, ITGAD, ITGA4, ITGA2B	1586	11	9171	2.6284	1	0.986003	85.6498
GOTERM_BP_FAT	GO:0007229~integrin-mediated signaling pathway	8	0.301432	0.106643	ITGAL, ITGB8, ITGAV, COL3A1, ITGB4, ITGAD, ITGA4, ITGA2B	1345	27	8785	1.93529	1	0.804563	87.2424
SP_PIR_KEYWORDS	integrin	5	0.188395	0.443769	ITGAL, ITGAV, ITGAD, ITGA4, ITGA2B	1306	19	7349	1.48082	1	0.931049	99.9803
Annotation Cluster 55	Enrichment Score: 1.2822699214226754
Category	Term	Count	%	PValue	Genes	List Total	Pop Hits	Pop Total	Fold Enrichment	Bonferroni	Benjamini	FDR
GOTERM_BP_FAT	GO:0008219~cell death	46	1.73323	0.0121985	MEF2C, PRF1, C7, C6, MMD, KITLG, PPT1, FOXO3, FIS1, GPX1, CASP3, CASP4, BAG3, CASP7, BCL2, BAG2, SHISA5, DAD1, PYCARD, FAIM, DAP, FAS, LUC7L3, CIB1, CKAP2, LYZ2, BCL2L15, BCL2L14, NDUFA13, SMAD2, FADD, AHR, ELMO2, DDIT4, OSM, PHF17, P2RX7, PSMG2, BNIP2, PDCD5, PPP1R15A, CACNA1A, CLN5, PUF60, IFI6, F2R	1345	212	8785	1.41723	1	0.374468	20.0766
GOTERM_BP_FAT	GO:0016265~death	46	1.73323	0.0181965	MEF2C, PRF1, C7, C6, MMD, KITLG, PPT1, FOXO3, FIS1, GPX1, CASP3, CASP4, BAG3, CASP7, BCL2, BAG2, SHISA5, DAD1, PYCARD, FAIM, DAP, FAS, LUC7L3, CIB1, CKAP2, LYZ2, BCL2L15, BCL2L14, NDUFA13, SMAD2, FADD, AHR, ELMO2, DDIT4, OSM, PHF17, P2RX7, PSMG2, BNIP2, PDCD5, PPP1R15A, CACNA1A, CLN5, PUF60, IFI6, F2R	1345	217	8785	1.38458	1	0.430407	28.4881
GOTERM_BP_FAT	GO:0012501~programmed cell death	38	1.4318	0.0772858	MEF2C, KITLG, PPT1, FOXO3, FIS1, GPX1, CASP3, CASP4, BCL2, BAG3, CASP7, BAG2, SHISA5, DAD1, PYCARD, FAIM, DAP, FAS, LUC7L3, CIB1, CKAP2, BCL2L15, BCL2L14, NDUFA13, SMAD2, FADD, ELMO2, AHR, DDIT4, OSM, PHF17, PSMG2, BNIP2, PDCD5, PPP1R15A, PUF60, IFI6, F2R	1345	192	8785	1.29271	1	0.741967	76.9768
GOTERM_BP_FAT	GO:0006915~apoptosis	37	1.39412	0.0865283	MEF2C, PPT1, FOXO3, FIS1, GPX1, CASP3, CASP4, BCL2, BAG3, CASP7, BAG2, SHISA5, DAD1, PYCARD, FAIM, DAP, FAS, LUC7L3, CIB1, CKAP2, BCL2L15, BCL2L14, NDUFA13, FADD, SMAD2, ELMO2, AHR, DDIT4, OSM, PHF17, PSMG2, BNIP2, PDCD5, PPP1R15A, PUF60, IFI6, F2R	1345	188	8785	1.28547	1	0.761181	80.8426
SP_PIR_KEYWORDS	Apoptosis	22	0.828937	0.261275	CKAP2, MEF2C, BCL2L15, BCL2L14, HINT2, NDUFA13, FADD, ELMO2, DDIT4, PHF17, FIS1, CASP3, CASP4, SHISA5, PYCARD, DAD1, FAIM, FAS, DAP, PDCD5, PPP1R15A, PUF60	1306	102	7349	1.21369	1	0.816787	98.7793
Annotation Cluster 56	Enrichment Score: 1.2784587993789756
Category	Term	Count	%	PValue	Genes	List Total	Pop Hits	Pop Total	Fold Enrichment	Bonferroni	Benjamini	FDR
GOTERM_BP_FAT	GO:0015914~phospholipid transport	10	0.37679	0.00336014	KCNN4, P2RX7, APOA1, APOE, ATP11B, ATP11A, ABCA1, ATP11C, ATP8A1, ATP8B4	1345	22	8785	2.96891	0.999989	0.224661	5.96054
GOTERM_BP_FAT	GO:0006869~lipid transport	22	0.828937	0.00475672	RBP4, MSR1, ANXA1, ATP11B, ATP11A, ATP11C, BDKRB2, ABCA1, SIGMAR1, SLCO2A1, KCNN4, P2RX7, APOA1, LRP10, PLIN2, APOE, NMUR2, COL4A3BP, LBP, ATP8B4, APOO, ATP8A1	1345	77	8785	1.86617	1	0.27244	8.33775
GOTERM_BP_FAT	GO:0010876~lipid localization	24	0.904295	0.0049079	RBP4, CAV1, MSR1, ANXA1, ATP11B, ATP11A, ATP11C, BDKRB2, ABCA1, SIGMAR1, SLCO2A1, KCNN4, P2RX7, APOA1, LRP10, PLIN2, APOE, NMUR2, COL4A3BP, IL1B, LBP, ATP8B4, APOO, ATP8A1	1345	87	8785	1.80182	1	0.275215	8.59164
GOTERM_MF_FAT	GO:0005548~phospholipid transporter activity	6	0.226074	0.0331707	ATP11B, ATP11A, ABCA1, ATP11C, ATP8A1, ATP8B4	1379	13	9249	3.09555	1	0.514231	41.7395
GOTERM_MF_FAT	GO:0005319~lipid transporter activity	9	0.339111	0.0466814	APOA1, APOE, ATP11B, ATP11A, ABCA1, ATP11C, ATP8A1, ATP8B4, SLCO2A1	1379	28	9249	2.15583	1	0.594175	53.4957
GOTERM_MF_FAT	GO:0004012~phospholipid-translocating ATPase activity	5	0.188395	0.0678944	ATP11B, ATP11A, ATP11C, ATP8A1, ATP8B4	1379	11	9249	3.04865	1	0.699981	67.5678
GOTERM_MF_FAT	GO:0015247~aminophospholipid transporter activity	5	0.188395	0.0678944	ATP11B, ATP11A, ATP11C, ATP8A1, ATP8B4	1379	11	9249	3.04865	1	0.699981	67.5678
GOTERM_MF_FAT	GO:0042625~ATPase activity, coupled to transmembrane movement of ions	13	0.489827	0.17391	ATP5D, ATP6AP1, ATP11B, ATP11A, ATP6V1G2, ATP11C, ATP13A2, ATP2B1, ATP2B4, ATP5C1, ASNA1, ATP8A1, ATP8B4	1379	60	9249	1.45319	1	0.880735	95.31
GOTERM_MF_FAT	GO:0015662~ATPase activity, coupled to transmembrane movement of ions, phosphorylative mechanism	9	0.339111	0.329332	ATP2B1, ATP2B4, ATP11B, ATP11A, ATP6V1G2, ATP11C, ATP13A2, ATP8A1, ATP8B4	1379	44	9249	1.37189	1	0.966428	99.8335
GOTERM_MF_FAT	GO:0042626~ATPase activity, coupled to transmembrane movement of substances	15	0.565185	0.510701	ATP5D, ATP6AP1, ATP11B, ATP11A, ABCC10, ATP6V1G2, ATP11C, ATP13A2, ATP2B1, ATP2B4, ATP5C1, ABCB10, ASNA1, ATP8A1, ATP8B4	1379	92	9249	1.09354	1	0.991946	99.9989
GOTERM_MF_FAT	GO:0016820~hydrolase activity, acting on acid anhydrides, catalyzing transmembrane movement of substances	15	0.565185	0.528083	ATP5D, ATP6AP1, ATP11B, ATP11A, ABCC10, ATP6V1G2, ATP11C, ATP13A2, ATP2B1, ATP2B4, ATP5C1, ABCB10, ASNA1, ATP8A1, ATP8B4	1379	93	9249	1.08178	1	0.993295	99.9994
Annotation Cluster 57	Enrichment Score: 1.2605521071814894
Category	Term	Count	%	PValue	Genes	List Total	Pop Hits	Pop Total	Fold Enrichment	Bonferroni	Benjamini	FDR
GOTERM_BP_FAT	GO:0030100~regulation of endocytosis	12	0.452148	0.000576248	LRSAM1, PACSIN1, RAB5C, C3, FCGR1A, RAB4A, FCER1G, PPT1, MFGE8, CALR, PTX3, SELE	1345	25	8785	3.13517	0.859277	0.0980611	1.04695
GOTERM_BP_FAT	GO:0060627~regulation of vesicle-mediated transport	15	0.565185	0.00125303	LRSAM1, RAB5C, C3, RAB4A, MFGE8, PPT1, CALR, PACSIN1, FCGR1A, FCER1G, RAB26, PTX3, SELE, CACNA1A, SCAMP5	1345	39	8785	2.51215	0.985955	0.146134	2.26333
GOTERM_BP_FAT	GO:0045807~positive regulation of endocytosis	8	0.301432	0.00141607	C3, FCGR1A, FCER1G, PPT1, MFGE8, CALR, PTX3, SELE	1345	13	8785	4.01945	0.99194	0.144024	2.55423
GOTERM_BP_FAT	GO:0050766~positive regulation of phagocytosis	6	0.226074	0.0031076	C3, FCGR1A, FCER1G, MFGE8, CALR, PTX3	1345	8	8785	4.8987	0.999975	0.227603	5.52449
GOTERM_BP_FAT	GO:0050764~regulation of phagocytosis	6	0.226074	0.00611463	C3, FCGR1A, FCER1G, MFGE8, CALR, PTX3	1345	9	8785	4.3544	1	0.285767	10.5946
GOTERM_BP_FAT	GO:0006909~phagocytosis	9	0.339111	0.0168988	P2RX7, FCGR1A, ITGAV, FCER1G, COLEC12, MFGE8, ABCA1, PTX3, ELMO2	1345	23	8785	2.55584	1	0.418345	26.7425
GOTERM_BP_FAT	GO:0002675~positive regulation of acute inflammatory response	4	0.150716	0.0280533	C3, FCGR1A, FCER1G, LBP	1345	5	8785	5.22528	1	0.5197	40.5208
GOTERM_BP_FAT	GO:0002673~regulation of acute inflammatory response	5	0.188395	0.0361549	A2M, C3, FCGR1A, FCER1G, LBP	1345	9	8785	3.62867	1	0.576019	48.9507
GOTERM_BP_FAT	GO:0002712~regulation of B cell mediated immunity	6	0.226074	0.0367708	IL4, C3, FCGR1A, PVRL2, FCER1G, CD40	1345	13	8785	3.01458	1	0.579799	49.543
GOTERM_BP_FAT	GO:0002889~regulation of immunoglobulin mediated immune response	6	0.226074	0.0367708	IL4, C3, FCGR1A, PVRL2, FCER1G, CD40	1345	13	8785	3.01458	1	0.579799	49.543
GOTERM_BP_FAT	GO:0002821~positive regulation of adaptive immune response	7	0.263753	0.0454213	MAP3K7, P2RX7, C3, FCGR1A, PVRL2, FCER1G, ADA	1345	18	8785	2.54007	1	0.632452	57.2058
GOTERM_BP_FAT	GO:0002824~positive regulation of adaptive immune response based on somatic recombination of immune receptors built from immunoglobulin superfamily domains	7	0.263753	0.0454213	MAP3K7, P2RX7, C3, FCGR1A, PVRL2, FCER1G, ADA	1345	18	8785	2.54007	1	0.632452	57.2058
GOTERM_BP_FAT	GO:0002714~positive regulation of B cell mediated immunity	4	0.150716	0.0497922	C3, FCGR1A, PVRL2, FCER1G	1345	6	8785	4.3544	1	0.642328	60.6457
GOTERM_BP_FAT	GO:0002891~positive regulation of immunoglobulin mediated immune response	4	0.150716	0.0497922	C3, FCGR1A, PVRL2, FCER1G	1345	6	8785	4.3544	1	0.642328	60.6457
GOTERM_BP_FAT	GO:0001798~positive regulation of type IIa hypersensitivity	3	0.113037	0.0630238	C3, FCGR1A, FCER1G	1345	3	8785	6.5316	1	0.695977	69.5354
GOTERM_BP_FAT	GO:0001796~regulation of type IIa hypersensitivity	3	0.113037	0.0630238	C3, FCGR1A, FCER1G	1345	3	8785	6.5316	1	0.695977	69.5354
GOTERM_BP_FAT	GO:0002888~positive regulation of myeloid leukocyte mediated immunity	3	0.113037	0.0630238	C3, FCGR1A, FCER1G	1345	3	8785	6.5316	1	0.695977	69.5354
GOTERM_BP_FAT	GO:0002892~regulation of type II hypersensitivity	3	0.113037	0.0630238	C3, FCGR1A, FCER1G	1345	3	8785	6.5316	1	0.695977	69.5354
GOTERM_BP_FAT	GO:0002894~positive regulation of type II hypersensitivity	3	0.113037	0.0630238	C3, FCGR1A, FCER1G	1345	3	8785	6.5316	1	0.695977	69.5354
GOTERM_BP_FAT	GO:0002861~regulation of inflammatory response to antigenic stimulus	4	0.150716	0.0774196	GPX1, C3, FCGR1A, FCER1G	1345	7	8785	3.73234	1	0.740869	77.0376
GOTERM_BP_FAT	GO:0006911~phagocytosis, engulfment	4	0.150716	0.110189	FCGR1A, FCER1G, MFGE8, ABCA1	1345	8	8785	3.2658	1	0.811524	88.1359
GOTERM_BP_FAT	GO:0002885~positive regulation of hypersensitivity	3	0.113037	0.113389	C3, FCGR1A, FCER1G	1345	4	8785	4.8987	1	0.81711	88.8912
GOTERM_BP_FAT	GO:0002866~positive regulation of acute inflammatory response to antigenic stimulus	3	0.113037	0.113389	C3, FCGR1A, FCER1G	1345	4	8785	4.8987	1	0.81711	88.8912
GOTERM_BP_FAT	GO:0002863~positive regulation of inflammatory response to antigenic stimulus	3	0.113037	0.113389	C3, FCGR1A, FCER1G	1345	4	8785	4.8987	1	0.81711	88.8912
GOTERM_BP_FAT	GO:0032103~positive regulation of response to external stimulus	8	0.301432	0.124395	PRKCA, ADAM10, NPY, C3, FCGR1A, FCER1G, LBP, SCG2	1345	28	8785	1.86617	1	0.841908	91.1567
GOTERM_BP_FAT	GO:0050729~positive regulation of inflammatory response	5	0.188395	0.124624	PRKCA, C3, FCGR1A, FCER1G, LBP	1345	13	8785	2.51215	1	0.841294	91.1988
GOTERM_BP_FAT	GO:0050727~regulation of inflammatory response	8	0.301432	0.163989	PRKCA, GPX1, A2M, C3, FCGR1A, FCER1G, LBP, ADA	1345	30	8785	1.74176	1	0.896193	96.2009
GOTERM_BP_FAT	GO:0002883~regulation of hypersensitivity	3	0.113037	0.230523	C3, FCGR1A, FCER1G	1345	6	8785	3.2658	1	0.943625	99.1643
GOTERM_BP_FAT	GO:0002864~regulation of acute inflammatory response to antigenic stimulus	3	0.113037	0.230523	C3, FCGR1A, FCER1G	1345	6	8785	3.2658	1	0.943625	99.1643
GOTERM_BP_FAT	GO:0002886~regulation of myeloid leukocyte mediated immunity	3	0.113037	0.291765	C3, FCGR1A, FCER1G	1345	7	8785	2.79926	1	0.969271	99.8162
GOTERM_BP_FAT	GO:0002711~positive regulation of T cell mediated immunity	3	0.113037	0.410885	MAP3K7, P2RX7, PVRL2	1345	9	8785	2.1772	1	0.989987	99.9936
GOTERM_BP_FAT	GO:0002709~regulation of T cell mediated immunity	3	0.113037	0.613497	MAP3K7, P2RX7, PVRL2	1345	13	8785	1.50729	1	0.998942	100
GOTERM_BP_FAT	GO:0002474~antigen processing and presentation of peptide antigen via MHC class I	3	0.113037	0.692889	FCGR1A, FCER1G, CALR	1345	15	8785	1.30632	1	0.999715	100
GOTERM_BP_FAT	GO:0048002~antigen processing and presentation of peptide antigen	4	0.150716	0.706024	FCGR1A, FCER1G, CALR, BOLA-DRB3	1345	23	8785	1.13593	1	0.999771	100
Annotation Cluster 58	Enrichment Score: 1.2544715041936596
Category	Term	Count	%	PValue	Genes	List Total	Pop Hits	Pop Total	Fold Enrichment	Bonferroni	Benjamini	FDR
SMART	SM00252:SH2	17	0.640543	0.0374163	ITK, FGR, SOCS2, SOCS3, HCK, FES, CBLC, PLCG1, DAPP1, CHN2, SHC1, INPP5D, PIK3R3, PIK3R1, RASA1, BCAR3, MATK	753	59	4364	1.66989	0.999996	0.710432	40.2981
INTERPRO	IPR000980:SH2 motif	17	0.640543	0.038883	ITK, FGR, SOCS2, SOCS3, HCK, FES, CBLC, PLCG1, DAPP1, CHN2, SHC1, INPP5D, PIK3R3, PIK3R1, RASA1, BCAR3, MATK	1586	59	9171	1.66614	1	0.912653	49.6097
SP_PIR_KEYWORDS	SH2 domain	8	0.301432	0.118513	SOCS2, PLCG1, SOCS3, SHC1, PIK3R3, RASA1, PIK3R1, BCAR3	1306	24	7349	1.8757	1	0.647988	84.0424
Annotation Cluster 59	Enrichment Score: 1.2489706376362641
Category	Term	Count	%	PValue	Genes	List Total	Pop Hits	Pop Total	Fold Enrichment	Bonferroni	Benjamini	FDR
GOTERM_MF_FAT	GO:0019838~growth factor binding	18	0.678222	0.000762296	IL1R2, A2M, IGFBPL1, LTBP2, FIBP, IGFBP7, IGFBP6, COL3A1, ESM1, NOV, CEP57, NTRK2, COL1A1, NGFR, INSR, IGFBP3, CRIM1, IGFBP4	1379	51	9249	2.36719	0.572054	0.114189	1.21387
GOTERM_MF_FAT	GO:0005520~insulin-like growth factor binding	9	0.339111	0.00562428	NOV, IGFBPL1, IGFBP7, IGFBP6, ESM1, IGFBP3, INSR, IGFBP4, CRIM1	1379	20	9249	3.01817	0.998122	0.214506	8.6369
SMART	SM00121:IB	7	0.263753	0.014742	NOV, IGFBPL1, IGFBP7, IGFBP6, ESM1, IGFBP3, IGFBP4	753	13	4364	3.12065	0.991988	0.619156	18.1994
INTERPRO	IPR000867:Insulin-like growth factor-binding protein, IGFBP	7	0.263753	0.0150274	NOV, IGFBPL1, IGFBP7, IGFBP6, ESM1, IGFBP3, IGFBP4	1586	13	9171	3.11364	1	0.778413	23.0234
SP_PIR_KEYWORDS	Growth factor binding	4	0.150716	0.155854	LTBP2, IGFBP6, IGFBP3, IGFBP4	1306	8	7349	2.81355	1	0.693889	91.4989
UP_SEQ_FEATURE	domain:IGFBP N-terminal	4	0.150716	0.15666	IGFBPL1, IGFBP6, IGFBP3, IGFBP4	1004	8	5635	2.80627	1	0.999998	94.9529
SMART	SM00211:TY	5	0.188395	0.172586	SPOCK2, IGFBP6, NID1, IGFBP3, IGFBP4	753	13	4364	2.22903	1	0.939111	92.2889
INTERPRO	IPR000716:Thyroglobulin type-1	5	0.188395	0.174095	SPOCK2, IGFBP6, NID1, IGFBP3, IGFBP4	1586	13	9171	2.22403	1	0.997867	96.3321
INTERPRO	IPR009168:Insulin-like growth factor binding protein	3	0.113037	0.208181	IGFBP6, IGFBP3, IGFBP4	1586	5	9171	3.46948	1	0.99915	98.2295
INTERPRO	IPR017891:Insulin-like growth factor binding protein, N-terminal	3	0.113037	0.347536	IGFBP6, IGFBP3, IGFBP4	1586	7	9171	2.4782	1	0.999917	99.9376
UP_SEQ_FEATURE	domain:Thyroglobulin type-1	3	0.113037	0.36206	IGFBP6, IGFBP3, IGFBP4	1004	7	5635	2.40538	1	1	99.9621
Annotation Cluster 60	Enrichment Score: 1.2267984831107046
Category	Term	Count	%	PValue	Genes	List Total	Pop Hits	Pop Total	Fold Enrichment	Bonferroni	Benjamini	FDR
SP_PIR_KEYWORDS	hydroxylation	14	0.527506	0.00200751	COL4A2, EIF2C2, COL4A1, LTBP2, COL3A1, ELN, C1S, PROC, C1QB, COL17A1, COL1A2, COL1A1, COL11A2, PROS1	1306	32	7349	2.46186	0.660787	0.0479542	2.88127
GOTERM_MF_FAT	GO:0005201~extracellular matrix structural constituent	9	0.339111	0.00791793	COL18A1, AMBN, COL4A2, COL4A1, COL3A1, ELN, COL1A2, COL1A1, COL11A2	1379	21	9249	2.87444	0.999856	0.262946	11.9541
GOTERM_BP_FAT	GO:0030199~collagen fibril organization	7	0.263753	0.0126142	COL3A1, COL1A2, COL1A1, COL11A2, SERPINH1, ANXA2, DPT	1345	14	8785	3.2658	1	0.374634	20.6884
GOTERM_CC_FAT	GO:0005581~collagen	7	0.263753	0.0441623	COL4A2, COL4A1, LUM, COL3A1, COL1A2, COL1A1, COL11A2	1060	18	6966	2.55566	1	0.301082	47.418
GOTERM_CC_FAT	GO:0005583~fibrillar collagen	4	0.150716	0.0489581	LUM, COL3A1, COL1A2, COL1A1	1060	6	6966	4.38113	1	0.319444	51.0505
GOTERM_BP_FAT	GO:0043588~skin development	6	0.226074	0.0501911	AARS, COL3A1, COL1A2, NGFR, COL1A1, APC	1345	14	8785	2.79926	1	0.64317	60.9463
SMART	SM00038:COLFI	4	0.150716	0.0677347	COL3A1, COL1A2, COL1A1, COL11A2	753	6	4364	3.86366	1	0.803718	61.2751
INTERPRO	IPR000885:Fibrillar collagen, C-terminal	4	0.150716	0.0683184	COL3A1, COL1A2, COL1A1, COL11A2	1586	6	9171	3.85498	1	0.96531	70.5629
SP_PIR_KEYWORDS	triple helix	4	0.150716	0.111617	COL4A1, COL3A1, COL1A2, COL1A1	1306	7	7349	3.21549	1	0.636033	82.1268
SP_PIR_KEYWORDS	trimer	4	0.150716	0.111617	COL4A1, COL3A1, COL1A2, COL1A1	1306	7	7349	3.21549	1	0.636033	82.1268
UP_SEQ_FEATURE	propeptide:C-terminal propeptide	3	0.113037	0.14793	COL1A2, COL1A1, COL11A2	1004	4	5635	4.20941	1	0.999998	93.9545
UP_SEQ_FEATURE	domain:Fibrillar collagen NC1	3	0.113037	0.14793	COL1A2, COL1A1, COL11A2	1004	4	5635	4.20941	1	0.999998	93.9545
UP_SEQ_FEATURE	region of interest:Triple-helical region	4	0.150716	0.15666	COL17A1, COL3A1, COL1A1, COL11A2	1004	8	5635	2.80627	1	0.999998	94.9529
PIR_SUPERFAMILY	PIRSF002255:collagen alpha 1(I) chain	3	0.113037	0.166671	COL3A1, COL1A2, COL1A1	743	4	3890	3.92665	1	1	93.7527
SP_PIR_KEYWORDS	hydroxyproline	3	0.113037	0.552903	COL3A1, COL1A2, COL11A2	1306	10	7349	1.68813	1	0.960519	99.9992
Annotation Cluster 61	Enrichment Score: 1.224280877993171
Category	Term	Count	%	PValue	Genes	List Total	Pop Hits	Pop Total	Fold Enrichment	Bonferroni	Benjamini	FDR
UP_SEQ_FEATURE	domain:SH2 1	4	0.150716	0.0423347	PLCG1, PIK3R3, RASA1, PIK3R1	1004	5	5635	4.49004	1	0.999614	53.1476
UP_SEQ_FEATURE	domain:SH2 2	4	0.150716	0.0423347	PLCG1, PIK3R3, RASA1, PIK3R1	1004	5	5635	4.49004	1	0.999614	53.1476
SP_PIR_KEYWORDS	SH2 domain	8	0.301432	0.118513	SOCS2, PLCG1, SOCS3, SHC1, PIK3R3, RASA1, PIK3R1, BCAR3	1306	24	7349	1.8757	1	0.647988	84.0424
Annotation Cluster 62	Enrichment Score: 1.2195154155595505
Category	Term	Count	%	PValue	Genes	List Total	Pop Hits	Pop Total	Fold Enrichment	Bonferroni	Benjamini	FDR
GOTERM_BP_FAT	GO:0050900~leukocyte migration	10	0.37679	0.0154911	PRKCA, SELP, EDNRB, CCL2, CD34, IL1B, FCER1G, SELPLG, SELE, SCG2	1345	27	8785	2.41911	1	0.397001	24.8034
GOTERM_BP_FAT	GO:0007626~locomotory behavior	23	0.866616	0.0463789	PRKCA, C3AR1, GLRB, CCL2, SOBP, PPT1, CXCR2, ASL, CCL24, LSP1, CCR8, EDNRB, NPAS2, PDE1B, CCR4, CXCL16, ECSCR, IL1B, FCER1G, PEX13, CACNA1A, RASD2, SCG2	1345	100	8785	1.50227	1	0.631114	57.9829
GOTERM_BP_FAT	GO:0006935~chemotaxis	14	0.527506	0.0526159	PRKCA, C3AR1, CCL2, CXCR2, CCL24, LSP1, EDNRB, CCR8, CCR4, CXCL16, ECSCR, IL1B, FCER1G, SCG2	1345	53	8785	1.72533	1	0.650323	62.7271
GOTERM_BP_FAT	GO:0042330~taxis	14	0.527506	0.0526159	PRKCA, C3AR1, CCL2, CXCR2, CCL24, LSP1, EDNRB, CCR8, CCR4, CXCL16, ECSCR, IL1B, FCER1G, SCG2	1345	53	8785	1.72533	1	0.650323	62.7271
GOTERM_BP_FAT	GO:0030595~leukocyte chemotaxis	6	0.226074	0.0661113	PRKCA, EDNRB, CCL2, IL1B, FCER1G, SCG2	1345	15	8785	2.61264	1	0.708048	71.3171
GOTERM_BP_FAT	GO:0060326~cell chemotaxis	6	0.226074	0.0661113	PRKCA, EDNRB, CCL2, IL1B, FCER1G, SCG2	1345	15	8785	2.61264	1	0.708048	71.3171
GOTERM_BP_FAT	GO:0007610~behavior	34	1.28109	0.0691282	C3AR1, HRAS, CCL2, HMGCR, SOBP, PPT1, CXCR2, ASL, S1PR2, CCL24, EDNRB, NPAS2, PDE1B, NMUR2, BCL2, IL1B, PTN, FCER1G, PEX13, SCG2, PRKCA, GLRB, APRT, LSP1, OSM, CCR8, PTGDS, NPY, CCR4, CXCL16, ECSCR, APBB1, CACNA1A, RASD2	1345	167	8785	1.32979	1	0.720822	72.9627
GOTERM_BP_FAT	GO:0030593~neutrophil chemotaxis	3	0.113037	0.291765	PRKCA, IL1B, FCER1G	1345	7	8785	2.79926	1	0.969271	99.8162
Annotation Cluster 63	Enrichment Score: 1.186103211576996
Category	Term	Count	%	PValue	Genes	List Total	Pop Hits	Pop Total	Fold Enrichment	Bonferroni	Benjamini	FDR
GOTERM_BP_FAT	GO:0051289~protein homotetramerization	5	0.188395	0.0361549	PCBD1, GPX3, ATPIF1, DECR1, DCTPP1	1345	9	8785	3.62867	1	0.576019	48.9507
GOTERM_BP_FAT	GO:0051259~protein oligomerization	15	0.565185	0.0512161	IRAK1, CAV1, PCBD1, DPAGT1, GJA1, DECR1, SPAG9, P2RX7, C1QTNF1, GPX3, ATPIF1, FAS, PRNP, INSR, DCTPP1	1345	58	8785	1.68921	1	0.646499	61.7086
GOTERM_BP_FAT	GO:0051260~protein homooligomerization	10	0.37679	0.0758129	SPAG9, CAV1, PCBD1, C1QTNF1, GPX3, ATPIF1, DECR1, FAS, PRNP, DCTPP1	1345	35	8785	1.86617	1	0.738437	76.2964
GOTERM_BP_FAT	GO:0051262~protein tetramerization	6	0.226074	0.128313	PCBD1, GPX3, ATPIF1, DECR1, INSR, DCTPP1	1345	18	8785	2.1772	1	0.844525	91.8519
Annotation Cluster 64	Enrichment Score: 1.1718203199223216
Category	Term	Count	%	PValue	Genes	List Total	Pop Hits	Pop Total	Fold Enrichment	Bonferroni	Benjamini	FDR
GOTERM_BP_FAT	GO:0007179~transforming growth factor beta receptor signaling pathway	8	0.301432	0.0315185	MAP3K7, FOS, ACVRL1, SMAD5, COL3A1, COL1A2, SMAD2, HPGD	1345	21	8785	2.48823	1	0.548541	44.2758
GOTERM_BP_FAT	GO:0007178~transmembrane receptor protein serine/threonine kinase signaling pathway	12	0.452148	0.0469001	MAP3K7, FOS, ACVRL1, ID1, SMAD5, FST, COL3A1, COL1A2, SMAD2, ECSIT, HPGD, BMPR1A	1345	42	8785	1.86617	1	0.630811	58.4002
GOTERM_MF_FAT	GO:0046332~SMAD binding	5	0.188395	0.206443	FOS, COL3A1, COL1A2, SMAD2, BMPR1A	1379	16	9249	2.09595	1	0.907722	97.5355
Annotation Cluster 65	Enrichment Score: 1.1657371889299333
Category	Term	Count	%	PValue	Genes	List Total	Pop Hits	Pop Total	Fold Enrichment	Bonferroni	Benjamini	FDR
GOTERM_BP_FAT	GO:0015718~monocarboxylic acid transport	7	0.263753	0.0126142	SLC1A4, PLIN2, NMUR2, SLC6A6, ANXA1, BDKRB2, SLCO2A1	1345	14	8785	3.2658	1	0.374634	20.6884
GOTERM_BP_FAT	GO:0015909~long-chain fatty acid transport	4	0.150716	0.0497922	PLIN2, NMUR2, ANXA1, BDKRB2	1345	6	8785	4.3544	1	0.642328	60.6457
GOTERM_BP_FAT	GO:0015908~fatty acid transport	5	0.188395	0.0736635	PLIN2, NMUR2, ANXA1, BDKRB2, SLCO2A1	1345	11	8785	2.96891	1	0.735027	75.2694
GOTERM_BP_FAT	GO:0050482~arachidonic acid secretion	3	0.113037	0.113389	NMUR2, ANXA1, BDKRB2	1345	4	8785	4.8987	1	0.81711	88.8912
GOTERM_BP_FAT	GO:0032309~icosanoid secretion	3	0.113037	0.113389	NMUR2, ANXA1, BDKRB2	1345	4	8785	4.8987	1	0.81711	88.8912
GOTERM_BP_FAT	GO:0046717~acid secretion	3	0.113037	0.17028	NMUR2, ANXA1, BDKRB2	1345	5	8785	3.91896	1	0.904821	96.6903
Annotation Cluster 66	Enrichment Score: 1.1602355097740473
Category	Term	Count	%	PValue	Genes	List Total	Pop Hits	Pop Total	Fold Enrichment	Bonferroni	Benjamini	FDR
GOTERM_MF_FAT	GO:0008238~exopeptidase activity	15	0.565185	0.0101569	DPP3, SCPEP1, CPA5, AEBP1, NPEPL1, METAP1, METAP2, GGH, CPXM2, ANPEP, CPXM1, PRCP, ERAP2, PGCP, DPEP2	1379	49	9249	2.05317	0.999988	0.291296	15.0832
GOTERM_MF_FAT	GO:0004177~aminopeptidase activity	5	0.188395	0.174087	NPEPL1, METAP1, METAP2, ERAP2, ANPEP	1379	15	9249	2.23568	1	0.878484	95.3261
SP_PIR_KEYWORDS	Aminopeptidase	5	0.188395	0.186966	NPEPL1, METAP1, METAP2, ERAP2, ANPEP	1306	13	7349	2.16427	1	0.755754	95.0774
Annotation Cluster 67	Enrichment Score: 1.1502844523286084
Category	Term	Count	%	PValue	Genes	List Total	Pop Hits	Pop Total	Fold Enrichment	Bonferroni	Benjamini	FDR
GOTERM_MF_FAT	GO:0016860~intramolecular oxidoreductase activity	11	0.414469	0.00389609	MRI1, P4HB, EBP, PTGES2, MPI, PTGIS, PDIA3, PTGDS, PDIA5, PDIA4, SIGMAR1	1379	27	9249	2.7325	0.987026	0.251478	6.06044
INTERPRO	IPR012335:Thioredoxin fold	24	0.904295	0.00865231	P4HB, SPATA20, GLRX5, PDIA3, ERP27, ERP29, PRDX4, PRDX5, GSTT1, CLIC2, PDIA5, CLIC1, PDIA4, PRDX1, GPX1, GPX4, CLIC5, GPX3, GPX8, GPX7, CASQ1, QSOX1, GSTP1, GLRX	1586	81	9171	1.71332	1	0.615532	13.9444
GOTERM_MF_FAT	GO:0003756~protein disulfide isomerase activity	4	0.150716	0.026085	P4HB, PDIA3, PDIA5, PDIA4	1379	5	9249	5.36563	1	0.458209	34.512
GOTERM_MF_FAT	GO:0016864~intramolecular oxidoreductase activity, transposing S-S bonds	4	0.150716	0.026085	P4HB, PDIA3, PDIA5, PDIA4	1379	5	9249	5.36563	1	0.458209	34.512
UP_SEQ_FEATURE	domain:Thioredoxin 1	4	0.150716	0.0423347	P4HB, PDIA3, PDIA5, PDIA4	1004	5	5635	4.49004	1	0.999614	53.1476
UP_SEQ_FEATURE	domain:Thioredoxin 2	4	0.150716	0.0423347	P4HB, PDIA3, PDIA5, PDIA4	1004	5	5635	4.49004	1	0.999614	53.1476
GOTERM_MF_FAT	GO:0016862~intramolecular oxidoreductase activity, interconverting keto- and enol-groups	4	0.150716	0.0464489	P4HB, PDIA3, PDIA5, PDIA4	1379	6	9249	4.47136	1	0.598563	53.3138
GOTERM_BP_FAT	GO:0045454~cell redox homeostasis	14	0.527506	0.0526159	P4HB, GLRX5, GCLC, PTGES2, PDIA3, PRDX4, PRDX5, PDIA5, PDIA4, PRDX1, DDIT3, SELS, QSOX1, GLRX	1345	53	8785	1.72533	1	0.650323	62.7271
PIR_SUPERFAMILY	PIRSF001487:protein disulfide-isomerase	3	0.113037	0.0951978	P4HB, PDIA3, PDIA5	743	3	3890	5.23553	1	1	78.1615
SP_PIR_KEYWORDS	Redox-active center	8	0.301432	0.118513	P4HB, PDIA3, PRDX4, PRDX5, PDIA5, PDIA4, PRDX1, GLRX	1306	24	7349	1.8757	1	0.647988	84.0424
INTERPRO	IPR005788:Disulphide isomerase	3	0.113037	0.140557	P4HB, PDIA3, PDIA4	1586	4	9171	4.33685	1	0.994888	92.7026
INTERPRO	IPR005792:Protein disulphide isomerase	3	0.113037	0.140557	P4HB, PDIA3, PDIA4	1586	4	9171	4.33685	1	0.994888	92.7026
INTERPRO	IPR017936:Thioredoxin-like	8	0.301432	0.197732	P4HB, PDIA3, PRDX4, PRDX5, PDIA5, PDIA4, PRDX1, QSOX1	1586	28	9171	1.65213	1	0.998854	97.7793
INTERPRO	IPR006662:Thioredoxin-like subdomain	4	0.150716	0.242081	P4HB, PDIA3, PDIA5, PDIA4	1586	10	9171	2.31299	1	0.999511	99.1688
INTERPRO	IPR013766:Thioredoxin domain	5	0.188395	0.50375	P4HB, PDIA3, PDIA5, PDIA4, QSOX1	1586	21	9171	1.37678	1	0.999996	99.9994
INTERPRO	IPR017937:Thioredoxin, conserved site	4	0.150716	0.729581	P4HB, PDIA3, PDIA5, PDIA4	1586	21	9171	1.10142	1	1	100
Annotation Cluster 68	Enrichment Score: 1.1461883587985164
Category	Term	Count	%	PValue	Genes	List Total	Pop Hits	Pop Total	Fold Enrichment	Bonferroni	Benjamini	FDR
GOTERM_BP_FAT	GO:0040017~positive regulation of locomotion	11	0.414469	0.0392699	PRKCA, ADAM10, BCL2, RRAS2, MMP9, CXCL16, INSR, PIK3R1, APC, SCG2, F2R	1345	36	8785	1.99577	1	0.587286	51.8805
GOTERM_BP_FAT	GO:0030334~regulation of cell migration	16	0.602864	0.0496718	ADAM10, MMP9, PAX6, ADA, APOE, CXCR4, RRAS2, CXCL16, BCL2, DLL4, PECAM1, RRAS, INSR, PIK3R1, APC, F2R	1345	63	8785	1.65882	1	0.643597	60.5545
GOTERM_BP_FAT	GO:0040012~regulation of locomotion	18	0.678222	0.0519394	PRKCA, ADAM10, MMP9, PAX6, ADA, APOE, CXCR4, RRAS2, CXCL16, BCL2, DLL4, PECAM1, RRAS, INSR, PIK3R1, SCG2, APC, F2R	1345	74	8785	1.58877	1	0.649661	62.2381
GOTERM_BP_FAT	GO:0030335~positive regulation of cell migration	9	0.339111	0.0897254	ADAM10, BCL2, RRAS2, MMP9, CXCL16, INSR, PIK3R1, APC, F2R	1345	31	8785	1.89627	1	0.767847	82.0305
GOTERM_BP_FAT	GO:0051270~regulation of cell motion	16	0.602864	0.106277	ADAM10, MMP9, PAX6, ADA, APOE, CXCR4, RRAS2, CXCL16, BCL2, DLL4, PECAM1, RRAS, INSR, PIK3R1, APC, F2R	1345	70	8785	1.49294	1	0.804762	87.1466
GOTERM_BP_FAT	GO:0051272~positive regulation of cell motion	9	0.339111	0.137356	ADAM10, BCL2, RRAS2, MMP9, CXCL16, INSR, PIK3R1, APC, F2R	1345	34	8785	1.72895	1	0.860711	93.2647
Annotation Cluster 69	Enrichment Score: 1.1449243784846357
Category	Term	Count	%	PValue	Genes	List Total	Pop Hits	Pop Total	Fold Enrichment	Bonferroni	Benjamini	FDR
GOTERM_CC_FAT	GO:0000313~organellar ribosome	9	0.339111	0.012193	MRPL11, MRPL52, MRPS16, MRPS11, MRPL16, MRPL47, MRPL34, MRPL43, MRPL20	1060	22	6966	2.68842	0.996459	0.108784	16.02
GOTERM_CC_FAT	GO:0005761~mitochondrial ribosome	9	0.339111	0.012193	MRPL11, MRPL52, MRPS16, MRPS11, MRPL16, MRPL47, MRPL34, MRPL43, MRPL20	1060	22	6966	2.68842	0.996459	0.108784	16.02
GOTERM_CC_FAT	GO:0000315~organellar large ribosomal subunit	6	0.226074	0.0358493	MRPL11, MRPL52, MRPL16, MRPL34, MRPL43, MRPL20	1060	13	6966	3.03309	1	0.263125	40.5218
GOTERM_CC_FAT	GO:0005762~mitochondrial large ribosomal subunit	6	0.226074	0.0358493	MRPL11, MRPL52, MRPL16, MRPL34, MRPL43, MRPL20	1060	13	6966	3.03309	1	0.263125	40.5218
GOTERM_CC_FAT	GO:0015934~large ribosomal subunit	7	0.263753	0.145815	MRPL11, MRPL52, MRPL15, MRPL16, MRPL34, MRPL43, MRPL20	1060	24	6966	1.91675	1	0.609977	89.3859
GOTERM_CC_FAT	GO:0033279~ribosomal subunit	10	0.37679	0.369555	MRPL11, MRPL52, MRPS16, MRPL15, MRPS11, MRPL16, MRPL34, MRPS2, MRPL43, MRPL20	1060	51	6966	1.28857	1	0.847101	99.8592
GOTERM_MF_FAT	GO:0003735~structural constituent of ribosome	20	0.75358	0.93943	MRPL2, MRPL52, MRPS16, MRPS14, MRPS11, MRPS5, RPS27L, MRPS2, MRPL20, MRPL11, MRPL24, MRPL21, MRPL12, MRPL15, MRPS18A, MRPL27, MRPL17, MRPL16, MRPL47, MRPL34	1379	171	9249	0.784448	1	0.999997	100
Annotation Cluster 70	Enrichment Score: 1.128234742196476
Category	Term	Count	%	PValue	Genes	List Total	Pop Hits	Pop Total	Fold Enrichment	Bonferroni	Benjamini	FDR
GOTERM_BP_FAT	GO:0048730~epidermis morphogenesis	6	0.226074	0.00611463	BCL2, FST, COL1A2, NGFR, COL1A1, KLF4	1345	9	8785	4.3544	1	0.285767	10.5946
GOTERM_BP_FAT	GO:0007398~ectoderm development	15	0.565185	0.0214438	AARS, COL3A1, FST, PAX6, ANXA1, CASP3, BCL2, COL1A2, PTCH1, COL1A1, NGFR, LRP4, KLF4, BMPR1A, APC	1345	52	8785	1.88411	1	0.464717	32.6858
GOTERM_BP_FAT	GO:0008544~epidermis development	14	0.527506	0.0293188	COL3A1, FST, AARS, PAX6, ANXA1, CASP3, BCL2, COL1A2, PTCH1, COL1A1, NGFR, LRP4, KLF4, APC	1345	49	8785	1.86617	1	0.530213	41.919
GOTERM_BP_FAT	GO:0043588~skin development	6	0.226074	0.0501911	AARS, COL3A1, COL1A2, NGFR, COL1A1, APC	1345	14	8785	2.79926	1	0.64317	60.9463
GOTERM_BP_FAT	GO:0022404~molting cycle process	6	0.226074	0.153395	BCL2, AARS, FST, NGFR, LRP4, APC	1345	19	8785	2.06261	1	0.883032	95.2189
GOTERM_BP_FAT	GO:0022405~hair cycle process	6	0.226074	0.153395	BCL2, AARS, FST, NGFR, LRP4, APC	1345	19	8785	2.06261	1	0.883032	95.2189
GOTERM_BP_FAT	GO:0001942~hair follicle development	6	0.226074	0.153395	BCL2, AARS, FST, NGFR, LRP4, APC	1345	19	8785	2.06261	1	0.883032	95.2189
GOTERM_BP_FAT	GO:0042633~hair cycle	6	0.226074	0.180314	BCL2, AARS, FST, NGFR, LRP4, APC	1345	20	8785	1.95948	1	0.913012	97.3496
GOTERM_BP_FAT	GO:0042303~molting cycle	6	0.226074	0.180314	BCL2, AARS, FST, NGFR, LRP4, APC	1345	20	8785	1.95948	1	0.913012	97.3496
GOTERM_BP_FAT	GO:0031069~hair follicle morphogenesis	3	0.113037	0.230523	BCL2, FST, NGFR	1345	6	8785	3.2658	1	0.943625	99.1643
Annotation Cluster 71	Enrichment Score: 1.127242814456229
Category	Term	Count	%	PValue	Genes	List Total	Pop Hits	Pop Total	Fold Enrichment	Bonferroni	Benjamini	FDR
GOTERM_BP_FAT	GO:0032880~regulation of protein localization	16	0.602864	0.0110674	RBP4, CEP120, SMAD2, CD40, PRDX1, KCNN4, P2RX7, GAPVD1, APOA1, BCL2, PYCARD, PRKACB, PIK3R1, BMPR1A, APC, SCAMP5	1345	53	8785	1.9718	1	0.366286	18.3888
GOTERM_BP_FAT	GO:0051046~regulation of secretion	19	0.715901	0.0212045	RBP4, EDN1, CD40, ADA, INHBB, GCG, OSM, KCNN4, P2RX7, CHGA, APOA1, SCIN, PYCARD, FCER1G, IL1B, RAB26, CACNA1A, SERP1, SCAMP5	1345	72	8785	1.72362	1	0.46377	32.3846
GOTERM_BP_FAT	GO:0051222~positive regulation of protein transport	8	0.301432	0.0315185	KCNN4, RBP4, P2RX7, PYCARD, SMAD2, PRKACB, SCAMP5, BMPR1A	1345	21	8785	2.48823	1	0.548541	44.2758
GOTERM_BP_FAT	GO:0070201~regulation of establishment of protein localization	13	0.489827	0.0341937	RBP4, SMAD2, CD40, PRDX1, KCNN4, P2RX7, APOA1, GAPVD1, PYCARD, PRKACB, PIK3R1, BMPR1A, SCAMP5	1345	45	8785	1.88691	1	0.568051	47.0203
GOTERM_BP_FAT	GO:0060341~regulation of cellular localization	22	0.828937	0.0355837	RBP4, EDN1, SMAD2, CD40, PRDX1, INHBB, GCG, OSM, KCNN4, CHGA, P2RX7, APOA1, PYCARD, FCER1G, IL1B, RAB26, PRKACB, CACNA1A, BMPR1A, APC, SERP1, SCAMP5	1345	92	8785	1.5619	1	0.572621	48.3954
GOTERM_BP_FAT	GO:0032652~regulation of interleukin-1 production	5	0.188395	0.0361549	S1PR3, P2RX7, APOA1, PYCARD, F2R	1345	9	8785	3.62867	1	0.576019	48.9507
GOTERM_BP_FAT	GO:0032651~regulation of interleukin-1 beta production	5	0.188395	0.0361549	S1PR3, P2RX7, APOA1, PYCARD, F2R	1345	9	8785	3.62867	1	0.576019	48.9507
GOTERM_BP_FAT	GO:0051223~regulation of protein transport	12	0.452148	0.0399325	KCNN4, RBP4, P2RX7, GAPVD1, APOA1, PYCARD, SMAD2, PRKACB, CD40, PRDX1, SCAMP5, BMPR1A	1345	41	8785	1.91169	1	0.59116	52.4828
GOTERM_BP_FAT	GO:0051047~positive regulation of secretion	10	0.37679	0.0457738	INHBB, KCNN4, RBP4, P2RX7, SCIN, EDN1, PYCARD, FCER1G, SERP1, SCAMP5	1345	32	8785	2.04112	1	0.630736	57.4934
GOTERM_BP_FAT	GO:0050714~positive regulation of protein secretion	5	0.188395	0.124624	KCNN4, RBP4, P2RX7, PYCARD, SCAMP5	1345	13	8785	2.51215	1	0.841294	91.1988
GOTERM_BP_FAT	GO:0050708~regulation of protein secretion	7	0.263753	0.149158	KCNN4, RBP4, P2RX7, APOA1, PYCARD, CD40, SCAMP5	1345	24	8785	1.90505	1	0.876243	94.7626
GOTERM_BP_FAT	GO:0050704~regulation of interleukin-1 secretion	3	0.113037	0.17028	P2RX7, APOA1, PYCARD	1345	5	8785	3.91896	1	0.904821	96.6903
GOTERM_BP_FAT	GO:0050706~regulation of interleukin-1 beta secretion	3	0.113037	0.17028	P2RX7, APOA1, PYCARD	1345	5	8785	3.91896	1	0.904821	96.6903
GOTERM_BP_FAT	GO:0050707~regulation of cytokine secretion	4	0.150716	0.319381	P2RX7, APOA1, PYCARD, SCAMP5	1345	13	8785	2.00972	1	0.975731	99.9111
GOTERM_BP_FAT	GO:0050715~positive regulation of cytokine secretion	3	0.113037	0.35229	P2RX7, PYCARD, SCAMP5	1345	8	8785	2.44935	1	0.982543	99.964
GOTERM_BP_FAT	GO:0007586~digestion	4	0.150716	0.706024	KCNN4, RBP4, P2RX7, LYZ2	1345	23	8785	1.13593	1	0.999771	100
Annotation Cluster 72	Enrichment Score: 1.0959242348670541
Category	Term	Count	%	PValue	Genes	List Total	Pop Hits	Pop Total	Fold Enrichment	Bonferroni	Benjamini	FDR
GOTERM_BP_FAT	GO:0010638~positive regulation of organelle organization	9	0.339111	0.0220335	CDC42EP2, ROCK2, EDN1, IL1B, NUSAP1, IGF2, INSR, APC, DSTN	1345	24	8785	2.44935	1	0.468278	33.4226
GOTERM_BP_FAT	GO:0000910~cytokinesis	6	0.226074	0.0661113	ROCK1, ROCK2, NUSAP1, RASA1, APC, DSTN	1345	15	8785	2.61264	1	0.708048	71.3171
GOTERM_BP_FAT	GO:0051493~regulation of cytoskeleton organization	10	0.37679	0.353889	CDC42EP2, ROCK2, GSN, SCIN, CAPG, EDN1, ELN, RASA1, APC, DSTN	1345	50	8785	1.30632	1	0.98275	99.9656
Annotation Cluster 73	Enrichment Score: 1.074849045826287
Category	Term	Count	%	PValue	Genes	List Total	Pop Hits	Pop Total	Fold Enrichment	Bonferroni	Benjamini	FDR
GOTERM_BP_FAT	GO:0001558~regulation of cell growth	17	0.640543	0.00548305	DERL2, ADAM10, IGFBPL1, IGFBP7, IGFBP6, NDUFA13, PPT1, SMAD2, ESM1, NOV, CXCL16, BCL2, SERTAD3, APBB2, IGFBP3, CRIM1, IGFBP4	1345	54	8785	2.05624	1	0.283955	9.55152
GOTERM_BP_FAT	GO:0045930~negative regulation of mitotic cell cycle	4	0.150716	0.0280533	BCL2, SMAD2, APBB2, APBB1	1345	5	8785	5.22528	1	0.5197	40.5208
GOTERM_BP_FAT	GO:0008361~regulation of cell size	14	0.527506	0.0342613	ATP6V0E1, DERL2, ADAM10, EDN1, NDUFA13, PPT1, SMAD2, RASGRP4, CXCL16, BCL2, SERTAD3, EMP3, APBB2, CACNA1A	1345	50	8785	1.82885	1	0.566218	47.088
GOTERM_BP_FAT	GO:0030308~negative regulation of cell growth	6	0.226074	0.333438	BCL2, SERTAD3, NDUFA13, PPT1, SMAD2, APBB2	1345	25	8785	1.56758	1	0.978817	99.9393
GOTERM_BP_FAT	GO:0045792~negative regulation of cell size	6	0.226074	0.398439	BCL2, SERTAD3, NDUFA13, PPT1, SMAD2, APBB2	1345	27	8785	1.45147	1	0.98892	99.9907
GOTERM_BP_FAT	GO:0045926~negative regulation of growth	7	0.263753	0.507831	BCL2, SERTAD3, NDUFA13, PPT1, SMAD2, PTCH1, APBB2	1345	37	8785	1.23571	1	0.996382	99.9998
Annotation Cluster 74	Enrichment Score: 1.0734760660321914
Category	Term	Count	%	PValue	Genes	List Total	Pop Hits	Pop Total	Fold Enrichment	Bonferroni	Benjamini	FDR
GOTERM_BP_FAT	GO:0001501~skeletal system development	27	1.01733	0.0385034	FGFR2, RBP4, SCHIP1, MMP9, EDN1, SOX5, MMP2, BCL2, PTN, COL11A2, SPP1, PRKCA, COL13A1, SMAD5, HSPG2, MGP, IGF2, SMAD2, P2RX7, SP1, CLEC3B, COL1A2, COL1A1, IGFBP3, PLEKHA1, SERP1, BMPR1A	1345	120	8785	1.46961	1	0.584717	51.1746
GOTERM_BP_FAT	GO:0060348~bone development	14	0.527506	0.0599921	FGFR2, COL13A1, SMAD5, HSPG2, MGP, IGF2, SMAD2, MMP2, SP1, BCL2, PTN, COL1A1, IGFBP3, SPP1	1345	54	8785	1.69338	1	0.687399	67.6844
GOTERM_BP_FAT	GO:0001503~ossification	14	0.527506	0.0599921	FGFR2, COL13A1, SMAD5, HSPG2, MGP, IGF2, SMAD2, MMP2, SP1, BCL2, PTN, COL1A1, IGFBP3, SPP1	1345	54	8785	1.69338	1	0.687399	67.6844
GOTERM_BP_FAT	GO:0001649~osteoblast differentiation	5	0.188395	0.366783	SMAD5, SMAD2, IGF2, COL1A1, IGFBP3	1345	20	8785	1.6329	1	0.984163	99.9762
Annotation Cluster 75	Enrichment Score: 1.0181240605368784
Category	Term	Count	%	PValue	Genes	List Total	Pop Hits	Pop Total	Fold Enrichment	Bonferroni	Benjamini	FDR
GOTERM_BP_FAT	GO:0010257~NADH dehydrogenase complex assembly	4	0.150716	0.0774196	NDUFS4, NDUFS8, BCS1L, NDUFAF3	1345	7	8785	3.73234	1	0.740869	77.0376
GOTERM_BP_FAT	GO:0032981~mitochondrial respiratory chain complex I assembly	4	0.150716	0.0774196	NDUFS4, NDUFS8, BCS1L, NDUFAF3	1345	7	8785	3.73234	1	0.740869	77.0376
GOTERM_BP_FAT	GO:0033108~mitochondrial respiratory chain complex assembly	4	0.150716	0.147206	NDUFS4, NDUFS8, BCS1L, NDUFAF3	1345	9	8785	2.90293	1	0.876511	94.5388
Annotation Cluster 76	Enrichment Score: 1.0000878016878205
Category	Term	Count	%	PValue	Genes	List Total	Pop Hits	Pop Total	Fold Enrichment	Bonferroni	Benjamini	FDR
GOTERM_BP_FAT	GO:0015849~organic acid transport	18	0.678222	0.00991977	ANXA1, BDKRB2, SLC7A5, SLC7A6, SLCO2A1, SLC7A7, SLC1A4, SLC1A5, PLIN2, SLC7A1, NMUR2, SLC25A22, SLC6A6, SLC13A3, SLC25A26, ARL6IP5, SLC46A1, CACNA1A	1345	62	8785	1.89627	1	0.342105	16.6422
GOTERM_BP_FAT	GO:0046942~carboxylic acid transport	18	0.678222	0.00991977	ANXA1, BDKRB2, SLC7A5, SLC7A6, SLCO2A1, SLC7A7, SLC1A4, SLC1A5, PLIN2, SLC7A1, NMUR2, SLC25A22, SLC6A6, SLC13A3, SLC25A26, ARL6IP5, SLC46A1, CACNA1A	1345	62	8785	1.89627	1	0.342105	16.6422
GOTERM_BP_FAT	GO:0015837~amine transport	14	0.527506	0.0458835	PICK1, SLC7A5, SLC7A6, SLC7A7, SLC1A4, LY6E, SLC7A1, SLC25A22, SLC6A6, SLC25A26, SLC5A7, ARL6IP5, SLC46A1, CACNA1A	1345	52	8785	1.75851	1	0.629346	57.5826
GOTERM_BP_FAT	GO:0006865~amino acid transport	11	0.414469	0.110743	SLC1A4, SLC7A1, SLC25A22, SLC6A6, SLC25A26, SLC7A5, ARL6IP5, CACNA1A, SLC46A1, SLC7A6, SLC7A7	1345	43	8785	1.67087	1	0.811879	88.2701
GOTERM_MF_FAT	GO:0005275~amine transmembrane transporter activity	10	0.37679	0.130825	SLC1A4, SLC1A5, SLC7A1, SLC25A22, SLC6A6, SLC25A26, SLC5A7, SLC7A5, SLC7A6, SLC7A7	1379	40	9249	1.67676	1	0.826819	89.4126
GOTERM_MF_FAT	GO:0015171~amino acid transmembrane transporter activity	9	0.339111	0.195822	SLC1A4, SLC1A5, SLC7A1, SLC25A22, SLC6A6, SLC25A26, SLC7A5, SLC7A6, SLC7A7	1379	38	9249	1.58851	1	0.902929	96.9507
INTERPRO	IPR002293:Amino acid/polyamine transporter I	4	0.150716	0.344514	SLC7A1, SLC7A5, SLC7A6, SLC7A7	1586	12	9171	1.92749	1	0.999917	99.9324
GOTERM_MF_FAT	GO:0015179~L-amino acid transmembrane transporter activity	4	0.150716	0.347919	SLC1A4, SLC7A1, SLC25A22, SLC7A5	1379	14	9249	1.9163	1	0.968209	99.8938
PIR_SUPERFAMILY	PIRSF006060:AA_transporter	3	0.113037	0.650126	SLC7A1, SLC7A5, SLC7A6	743	11	3890	1.42787	1	1	100
Annotation Cluster 77	Enrichment Score: 0.9997894791988371
Category	Term	Count	%	PValue	Genes	List Total	Pop Hits	Pop Total	Fold Enrichment	Bonferroni	Benjamini	FDR
GOTERM_MF_FAT	GO:0017124~SH3 domain binding	8	0.301432	0.0446451	CYBA, GPX1, FAM125A, ADAM10, QKI, GJA1, SIRPA, ELMO2	1379	23	9249	2.33288	1	0.590088	51.8791
SP_PIR_KEYWORDS	sh3-binding	5	0.188395	0.14931	FAM125A, ADAM10, QKI, SIRPA, ELMO2	1306	12	7349	2.34463	1	0.691383	90.4881
UP_SEQ_FEATURE	short sequence motif:SH3-binding	5	0.188395	0.150235	FAM125A, ADAM10, QKI, SIRPA, ELMO2	1004	12	5635	2.33856	1	0.999997	94.2348
Annotation Cluster 78	Enrichment Score: 0.9996635944757124
Category	Term	Count	%	PValue	Genes	List Total	Pop Hits	Pop Total	Fold Enrichment	Bonferroni	Benjamini	FDR
INTERPRO	IPR017855:SMAD domain-like	6	0.226074	0.0282953	IRF9, IRF5, IRF7, SMAD5, SMAD2, IRF3	1586	11	9171	3.15408	1	0.864619	39.1062
INTERPRO	IPR019471:Interferon regulatory factor-3	4	0.150716	0.0683184	IRF9, IRF5, IRF7, IRF3	1586	6	9171	3.85498	1	0.96531	70.5629
PIR_SUPERFAMILY	PIRSF005710:interferon regulatory factor 3-9	4	0.150716	0.0876836	IRF9, IRF5, IRF7, IRF3	743	6	3890	3.49035	1	1	75.2343
SMART	SM00348:IRF	4	0.150716	0.145448	IRF9, IRF5, IRF7, IRF3	753	8	4364	2.89774	1	0.912185	88.0686
INTERPRO	IPR001346:Interferon regulatory factor	4	0.150716	0.146527	IRF9, IRF5, IRF7, IRF3	1586	8	9171	2.89124	1	0.995611	93.5308
INTERPRO	IPR019817:Interferon regulatory factor, conserved site	3	0.113037	0.278113	IRF9, IRF5, IRF7	1586	6	9171	2.89124	1	0.999699	99.6418
Annotation Cluster 79	Enrichment Score: 0.9765659821223184
Category	Term	Count	%	PValue	Genes	List Total	Pop Hits	Pop Total	Fold Enrichment	Bonferroni	Benjamini	FDR
INTERPRO	IPR011626:A-macroglobulin complement component	3	0.113037	0.0792528	A2M, C4A, C3	1586	3	9171	5.78247	1	0.972546	75.9957
INTERPRO	IPR019565:Alpha-2-macroglobulin, thiol-ester bond-forming	3	0.113037	0.0792528	A2M, C4A, C3	1586	3	9171	5.78247	1	0.972546	75.9957
INTERPRO	IPR019742:Alpha-2-macroglobulin, conserved site	3	0.113037	0.140557	A2M, C4A, C3	1586	4	9171	4.33685	1	0.994888	92.7026
INTERPRO	IPR009048:Alpha-macroglobulin, receptor-binding	3	0.113037	0.140557	A2M, C4A, C3	1586	4	9171	4.33685	1	0.994888	92.7026
Annotation Cluster 80	Enrichment Score: 0.9644736356728992
Category	Term	Count	%	PValue	Genes	List Total	Pop Hits	Pop Total	Fold Enrichment	Bonferroni	Benjamini	FDR
GOTERM_MF_FAT	GO:0005085~guanyl-nucleotide exchange factor activity	29	1.09269	0.00117987	CYTH4, RASGEF1B, AKAP13, CYTH3, ITSN2, ARFGEF1, PLEKHG1, RASGRP3, RASGRP4, RASGRP1, RAPGEF6, RAPGEF5, RAPGEF2, RAPGEF1, DOCK11, ARHGEF10L, FGD4, ARHGEF18, RAB3IL1, DOCK9, DOCK7, RICTOR, ARHGEF12, ITPR3, EIF2B1, GAPVD1, RANGRF, SPATA13, BCAR3	1379	105	9249	1.85242	0.731249	0.13584	1.87294
GOTERM_BP_FAT	GO:0051056~regulation of small GTPase mediated signal transduction	35	1.31876	0.0337572	HRAS, ARFGAP3, AGFG1, CYTH4, RASGEF1B, AKAP13, KITLG, CYTH3, ITSN2, ARFGEF1, RASAL1, SMAP2, PLEKHG1, EVI5, RASGRP3, RASGRP4, RASGRP1, RAPGEF6, RAPGEF5, RAPGEF2, RASA4, RAPGEF1, RASA1, ARHGEF10L, FGD4, RASA2, RALBP1, ARHGEF18, RICTOR, ARHGEF12, ITPR3, RALGAPA1, GAPVD1, SPATA13, ARAP2	1345	163	8785	1.40249	1	0.568492	46.5815
GOTERM_MF_FAT	GO:0030695~GTPase regulator activity	42	1.58252	0.0389309	DLC1, ARFGAP3, AGFG1, CYTH4, RASGEF1B, AKAP13, CYTH3, ITSN2, ARFGEF1, RASAL1, CDC42EP2, SMAP2, PLEKHG1, EVI5, RASGRP3, RASGRP4, RASGRP1, RAPGEF6, RAPGEF5, RAPGEF2, RASA4, DOCK11, RAPGEF1, RASA1, ARHGEF10L, FGD4, RASA2, RALBP1, ARHGEF18, DOCK9, RAB3IL1, DOCK7, RICTOR, ARHGEF12, ITPR3, EIF2B1, RALGAPA1, GAPVD1, RANGRF, SPATA13, ARAP2, BCAR3	1379	210	9249	1.34141	1	0.565643	47.0567
GOTERM_MF_FAT	GO:0060589~nucleoside-triphosphatase regulator activity	43	1.6202	0.0418751	DLC1, ARFGAP3, AGFG1, CYTH4, RASGEF1B, AKAP13, CYTH3, ITSN2, ARFGEF1, RASAL1, CDC42EP2, SMAP2, PLEKHG1, EVI5, RASGRP3, RASGRP4, RASGRP1, RAPGEF6, RAPGEF5, RAPGEF2, RASA4, DOCK11, RAPGEF1, RASA1, ARHGEF10L, FGD4, RASA2, RALBP1, ARHGEF18, DOCK9, RAB3IL1, DOCK7, RICTOR, ARHGEF12, ITPR3, EIF2B1, RALGAPA1, GAPVD1, RANGRF, ATPIF1, SPATA13, ARAP2, BCAR3	1379	217	9249	1.32904	1	0.579223	49.5953
GOTERM_MF_FAT	GO:0005088~Ras guanyl-nucleotide exchange factor activity	11	0.414469	0.33992	PLEKHG1, RASGRP3, RASGRP4, ARHGEF18, AKAP13, ITSN2, ARHGEF12, ITPR3, SPATA13, ARHGEF10L, FGD4	1379	57	9249	1.29434	1	0.967441	99.8709
GOTERM_BP_FAT	GO:0046578~regulation of Ras protein signal transduction	21	0.791258	0.466628	HRAS, ARFGAP3, AGFG1, RALBP1, ARHGEF18, CYTH4, AKAP13, KITLG, CYTH3, ITSN2, ARHGEF12, ITPR3, ARFGEF1, SMAP2, PLEKHG1, EVI5, RASGRP4, ARAP2, SPATA13, ARHGEF10L, FGD4	1345	126	8785	1.0886	1	0.994428	99.999
GOTERM_BP_FAT	GO:0035023~regulation of Rho protein signal transduction	10	0.37679	0.537655	PLEKHG1, RALBP1, ARHGEF18, AKAP13, ITSN2, ARHGEF12, ITPR3, SPATA13, ARHGEF10L, FGD4	1345	58	8785	1.12614	1	0.997326	99.9999
GOTERM_MF_FAT	GO:0005089~Rho guanyl-nucleotide exchange factor activity	9	0.339111	0.54313	PLEKHG1, ARHGEF18, AKAP13, ITSN2, ARHGEF12, ITPR3, SPATA13, ARHGEF10L, FGD4	1379	53	9249	1.13893	1	0.994427	99.9996
GOTERM_MF_FAT	GO:0005083~small GTPase regulator activity	21	0.791258	0.694273	ARFGAP3, AGFG1, RALBP1, ARHGEF18, CYTH4, AKAP13, CYTH3, ITSN2, ARHGEF12, ITPR3, ARFGEF1, SMAP2, CDC42EP2, PLEKHG1, RASGRP3, EVI5, RASGRP4, ARAP2, SPATA13, ARHGEF10L, FGD4	1379	146	9249	0.96471	1	0.998924	100
Annotation Cluster 81	Enrichment Score: 0.9642770099922634
Category	Term	Count	%	PValue	Genes	List Total	Pop Hits	Pop Total	Fold Enrichment	Bonferroni	Benjamini	FDR
GOTERM_BP_FAT	GO:0042742~defense response to bacterium	15	0.565185	0.0340233	LYZ2, CARD9, FGR, NCF1, PGLYRP1, DEFB4A, DEFB5, P2RX7, CHGA, BPI, CATHL2, FCGR1A, FCER1G, DEFB10, LBP	1345	55	8785	1.78135	1	0.568789	46.8494
SP_PIR_KEYWORDS	Antimicrobial	11	0.414469	0.122956	DEFB5, CATHL2, LYZ2, BPI, CHGA, S100A8, S100A9, PGLYRP1, DEFB10, LBP, DEFB4A	1306	38	7349	1.6289	1	0.651286	85.1736
SP_PIR_KEYWORDS	antibiotic	8	0.301432	0.305944	DEFB5, CATHL2, BPI, CHGA, PGLYRP1, DEFB10, LBP, DEFB4A	1306	31	7349	1.45216	1	0.859815	99.5074
Annotation Cluster 82	Enrichment Score: 0.9419530195080604
Category	Term	Count	%	PValue	Genes	List Total	Pop Hits	Pop Total	Fold Enrichment	Bonferroni	Benjamini	FDR
GOTERM_MF_FAT	GO:0008201~heparin binding	10	0.37679	0.0889348	LPL, APOE, CRISPLD2, CCDC80, PTN, ADAMTS1, PTCH1, POSTN, GPNMB, FN1	1379	37	9249	1.81271	1	0.767782	77.5004
GOTERM_MF_FAT	GO:0005539~glycosaminoglycan binding	13	0.489827	0.119815	LPL, PGLYRP1, CCDC80, POSTN, DCN, BGN, CRISPLD2, APOE, PTN, PTCH1, ADAMTS1, GPNMB, FN1	1379	56	9249	1.55699	1	0.811962	87.0479
GOTERM_MF_FAT	GO:0001871~pattern binding	15	0.565185	0.126562	LPL, ENPP1, PGLYRP1, CCDC80, POSTN, DCN, BGN, APOE, CRISPLD2, PTN, PTCH1, ADAMTS1, GPNMB, PTX3, FN1	1379	68	9249	1.47949	1	0.826446	88.5496
GOTERM_MF_FAT	GO:0030247~polysaccharide binding	15	0.565185	0.126562	LPL, ENPP1, PGLYRP1, CCDC80, POSTN, DCN, BGN, APOE, CRISPLD2, PTN, PTCH1, ADAMTS1, GPNMB, PTX3, FN1	1379	68	9249	1.47949	1	0.826446	88.5496
Annotation Cluster 83	Enrichment Score: 0.9414889454104117
Category	Term	Count	%	PValue	Genes	List Total	Pop Hits	Pop Total	Fold Enrichment	Bonferroni	Benjamini	FDR
SP_PIR_KEYWORDS	phospholipid binding	6	0.226074	0.0200799	PRKCA, F5, ANXA1, ANXA4, ANXA2, PRKCB	1306	10	7349	3.37626	0.999982	0.249625	25.555
GOTERM_MF_FAT	GO:0005544~calcium-dependent phospholipid binding	5	0.188395	0.0902427	ANXA6, ANXA1, ANXA4, ANXA3, ANXA2	1379	12	9249	2.7946	1	0.76823	78.0122
SMART	SM00335:ANX	5	0.188395	0.105206	ANXA6, ANXA1, ANXA4, ANXA3, ANXA2	753	11	4364	2.63431	1	0.880584	77.7665
INTERPRO	IPR001464:Annexin	5	0.188395	0.106259	ANXA6, ANXA1, ANXA4, ANXA3, ANXA2	1586	11	9171	2.6284	1	0.986003	85.6498
INTERPRO	IPR018252:Annexin repeat, conserved site	5	0.188395	0.106259	ANXA6, ANXA1, ANXA4, ANXA3, ANXA2	1586	11	9171	2.6284	1	0.986003	85.6498
INTERPRO	IPR018502:Annexin repeat	5	0.188395	0.106259	ANXA6, ANXA1, ANXA4, ANXA3, ANXA2	1586	11	9171	2.6284	1	0.986003	85.6498
SP_PIR_KEYWORDS	annexin	5	0.188395	0.11498	ANXA6, ANXA1, ANXA4, ANXA3, ANXA2	1306	11	7349	2.55778	1	0.641841	83.0863
SP_PIR_KEYWORDS	calcium/phospholipid-binding	5	0.188395	0.11498	ANXA6, ANXA1, ANXA4, ANXA3, ANXA2	1306	11	7349	2.55778	1	0.641841	83.0863
UP_SEQ_FEATURE	repeat:Annexin 2	5	0.188395	0.115722	ANXA6, ANXA1, ANXA4, ANXA3, ANXA2	1004	11	5635	2.55116	1	0.999991	88.4161
UP_SEQ_FEATURE	repeat:Annexin 3	5	0.188395	0.115722	ANXA6, ANXA1, ANXA4, ANXA3, ANXA2	1004	11	5635	2.55116	1	0.999991	88.4161
UP_SEQ_FEATURE	repeat:Annexin 1	5	0.188395	0.115722	ANXA6, ANXA1, ANXA4, ANXA3, ANXA2	1004	11	5635	2.55116	1	0.999991	88.4161
UP_SEQ_FEATURE	repeat:Annexin 4	5	0.188395	0.115722	ANXA6, ANXA1, ANXA4, ANXA3, ANXA2	1004	11	5635	2.55116	1	0.999991	88.4161
PIR_SUPERFAMILY	PIRSF002359:annexin I	4	0.150716	0.132306	ANXA1, ANXA4, ANXA3, ANXA2	743	7	3890	2.99173	1	1	88.4492
GOTERM_MF_FAT	GO:0004859~phospholipase inhibitor activity	3	0.113037	0.16289	ANXA1, ANXA3, ANXA2	1379	5	9249	4.02422	1	0.864516	94.2012
SP_PIR_KEYWORDS	endonexin fold	3	0.113037	0.21751	ANXA1, ANXA4, ANXA2	1306	5	7349	3.37626	1	0.788269	97.1799
GOTERM_MF_FAT	GO:0055102~lipase inhibitor activity	3	0.113037	0.339621	ANXA1, ANXA3, ANXA2	1379	8	9249	2.51514	1	0.968143	99.87
Annotation Cluster 84	Enrichment Score: 0.9366672136582612
Category	Term	Count	%	PValue	Genes	List Total	Pop Hits	Pop Total	Fold Enrichment	Bonferroni	Benjamini	FDR
GOTERM_MF_FAT	GO:0015175~neutral amino acid transmembrane transporter activity	4	0.150716	0.0464489	SLC1A4, SLC1A5, SLC6A6, SLC7A5	1379	6	9249	4.47136	1	0.598563	53.3138
GOTERM_BP_FAT	GO:0015804~neutral amino acid transport	3	0.113037	0.17028	SLC1A4, SLC6A6, SLC7A5	1345	5	8785	3.91896	1	0.904821	96.6903
GOTERM_MF_FAT	GO:0015171~amino acid transmembrane transporter activity	9	0.339111	0.195822	SLC1A4, SLC1A5, SLC7A1, SLC25A22, SLC6A6, SLC25A26, SLC7A5, SLC7A6, SLC7A7	1379	38	9249	1.58851	1	0.902929	96.9507
Annotation Cluster 85	Enrichment Score: 0.9330162624792395
Category	Term	Count	%	PValue	Genes	List Total	Pop Hits	Pop Total	Fold Enrichment	Bonferroni	Benjamini	FDR
INTERPRO	IPR002198:Short-chain dehydrogenase/reductase SDR	16	0.602864	0.0733513	HSD17B10, GMDS, DHRS11, DECR2, DECR1, HSD11B1L, DHRS7B, LSR, DHRS1, SLC35C2, DHRS4, HSD11B2, SPR, HSD17B3, HPGD, HSD17B8	1586	59	9171	1.56813	1	0.970934	73.1934
INTERPRO	IPR016040:NAD(P)-binding domain	28	1.05501	0.123203	HSD17B10, PYCRL, HTATIP2, HSD3B7, GLUD1, PGD, HSD11B1L, HIBADH, FAR1, SPR, HSD17B3, GALE, HSD17B8, GPD2, GMDS, DHRS11, DECR2, DECR1, DHRS7B, DHRS1, PYCR1, DHRS4, BLVRB, PHGDH, HSD11B2, PCYOX1, HPGD, MDH2	1586	125	9171	1.29527	1	0.991941	89.6912
INTERPRO	IPR002347:Glucose/ribitol dehydrogenase	13	0.489827	0.175761	HSD17B10, DHRS11, DECR2, DECR1, HSD11B1L, DHRS7B, DHRS1, DHRS4, HSD11B2, HSD17B3, SPR, HPGD, HSD17B8	1586	52	9171	1.44562	1	0.997804	96.4579
Annotation Cluster 86	Enrichment Score: 0.9322142375198741
Category	Term	Count	%	PValue	Genes	List Total	Pop Hits	Pop Total	Fold Enrichment	Bonferroni	Benjamini	FDR
GOTERM_MF_FAT	GO:0003950~NAD+ ADP-ribosyltransferase activity	5	0.188395	0.0488013	PARP16, PARP9, PARP10, PARP4, PARP1	1379	10	9249	3.35352	1	0.604695	55.1245
GOTERM_MF_FAT	GO:0016763~transferase activity, transferring pentosyl groups	9	0.339111	0.157212	PARP16, PARP9, DECR2, SIRT6, QTRT1, PARP10, PARP4, PARP1, APRT	1379	36	9249	1.67676	1	0.859499	93.538
INTERPRO	IPR012317:Poly(ADP-ribose) polymerase, catalytic region	3	0.113037	0.208181	PARP16, PARP9, PARP1	1586	5	9171	3.46948	1	0.99915	98.2295
Annotation Cluster 87	Enrichment Score: 0.9304394633118332
Category	Term	Count	%	PValue	Genes	List Total	Pop Hits	Pop Total	Fold Enrichment	Bonferroni	Benjamini	FDR
SMART	SM00280:KAZAL	9	0.339111	0.0525798	SLCO1A2, IGFBPL1, SPOCK2, IGFBP7, C6, FST, SLCO3A1, SPARC, SLCO2A1	753	25	4364	2.08637	1	0.768423	51.8369
INTERPRO	IPR002350:Proteinase inhibitor I1, Kazal	9	0.339111	0.0536495	SLCO1A2, IGFBPL1, SPOCK2, IGFBP7, C6, FST, SLCO3A1, SPARC, SLCO2A1	1586	25	9171	2.08169	1	0.951821	61.4396
INTERPRO	IPR011497:Protease inhibitor, Kazal-type	6	0.226074	0.0784182	SLCO1A2, SPOCK2, IGFBP7, C6, SLCO3A1, SLCO2A1	1586	14	9171	2.4782	1	0.973522	75.6168
INTERPRO	IPR004156:Organic anion transporter polypeptide OATP	3	0.113037	0.278113	SLCO1A2, SLCO3A1, SLCO2A1	1586	6	9171	2.89124	1	0.999699	99.6418
UP_SEQ_FEATURE	domain:Kazal-like	3	0.113037	0.36206	IGFBPL1, SLCO3A1, SPARC	1004	7	5635	2.40538	1	1	99.9621
Annotation Cluster 88	Enrichment Score: 0.9295232244091932
Category	Term	Count	%	PValue	Genes	List Total	Pop Hits	Pop Total	Fold Enrichment	Bonferroni	Benjamini	FDR
GOTERM_BP_FAT	GO:0030193~regulation of blood coagulation	7	0.263753	0.0346311	SELP, CAV1, APOE, F2, ANXA2, PROC, F2R	1345	17	8785	2.68948	1	0.567635	47.4567
GOTERM_BP_FAT	GO:0050818~regulation of coagulation	7	0.263753	0.107383	SELP, CAV1, APOE, F2, ANXA2, PROC, F2R	1345	22	8785	2.07824	1	0.804192	87.4338
GOTERM_BP_FAT	GO:0030195~negative regulation of blood coagulation	4	0.150716	0.187527	APOE, F2, ANXA2, PROC	1345	10	8785	2.61264	1	0.917625	97.7447
GOTERM_BP_FAT	GO:0050819~negative regulation of coagulation	4	0.150716	0.274437	APOE, F2, ANXA2, PROC	1345	12	8785	2.1772	1	0.963015	99.7142
Annotation Cluster 89	Enrichment Score: 0.9265744877738565
Category	Term	Count	%	PValue	Genes	List Total	Pop Hits	Pop Total	Fold Enrichment	Bonferroni	Benjamini	FDR
GOTERM_BP_FAT	GO:0003018~vascular process in circulatory system	10	0.37679	0.037858	P2RX4, GPX1, EDNRB, CAV1, ECE2, GCLC, APOE, EDN1, GUCY1A3, NOS3	1345	31	8785	2.10697	1	0.58326	50.5727
GOTERM_BP_FAT	GO:0050880~regulation of blood vessel size	10	0.37679	0.037858	P2RX4, GPX1, EDNRB, CAV1, ECE2, GCLC, APOE, EDN1, GUCY1A3, NOS3	1345	31	8785	2.10697	1	0.58326	50.5727
GOTERM_BP_FAT	GO:0035150~regulation of tube size	10	0.37679	0.037858	P2RX4, GPX1, EDNRB, CAV1, ECE2, GCLC, APOE, EDN1, GUCY1A3, NOS3	1345	31	8785	2.10697	1	0.58326	50.5727
GOTERM_BP_FAT	GO:0042310~vasoconstriction	4	0.150716	0.110189	EDNRB, CAV1, ECE2, EDN1	1345	8	8785	3.2658	1	0.811524	88.1359
GOTERM_BP_FAT	GO:0043502~regulation of muscle adaptation	3	0.113037	0.113389	P2RX4, EDN1, NOS3	1345	4	8785	4.8987	1	0.81711	88.8912
GOTERM_BP_FAT	GO:0008015~blood circulation	16	0.602864	0.116672	CAV1, GCLC, PTGS1, EDN1, SMAD5, AGTRAP, GPX1, P2RX4, EDNRB, ECE2, NPY, APOE, COL1A2, CAMK2D, GUCY1A3, NOS3	1345	71	8785	1.47191	1	0.825181	89.6188
GOTERM_BP_FAT	GO:0003013~circulatory system process	16	0.602864	0.116672	CAV1, GCLC, PTGS1, EDN1, SMAD5, AGTRAP, GPX1, P2RX4, EDNRB, ECE2, NPY, APOE, COL1A2, CAMK2D, GUCY1A3, NOS3	1345	71	8785	1.47191	1	0.825181	89.6188
GOTERM_BP_FAT	GO:0008217~regulation of blood pressure	9	0.339111	0.284638	P2RX4, EDNRB, NPY, PTGS1, EDN1, COL1A2, GUCY1A3, NOS3, AGTRAP	1345	41	8785	1.43377	1	0.967356	99.7793
GOTERM_BP_FAT	GO:0042311~vasodilation	4	0.150716	0.452311	P2RX4, GPX1, APOE, GUCY1A3	1345	16	8785	1.6329	1	0.993314	99.9983
GOTERM_BP_FAT	GO:0003012~muscle system process	9	0.339111	0.456467	P2RX4, EDNRB, COL4A3BP, CALD1, SMAD5, EDN1, CAMK2D, GUCY1A3, NOS3	1345	48	8785	1.22467	1	0.993646	99.9985
Annotation Cluster 90	Enrichment Score: 0.9229740105589879
Category	Term	Count	%	PValue	Genes	List Total	Pop Hits	Pop Total	Fold Enrichment	Bonferroni	Benjamini	FDR
GOTERM_MF_FAT	GO:0043560~insulin receptor substrate binding	4	0.150716	0.0464489	PIK3CB, PIK3CA, INSR, PIK3R1	1379	6	9249	4.47136	1	0.598563	53.3138
GOTERM_BP_FAT	GO:0046854~phosphoinositide phosphorylation	5	0.188395	0.0531239	PIK3CB, PIK3C2B, PIK3CA, IP6K1, PIK3R1	1345	10	8785	3.2658	1	0.651857	63.0904
GOTERM_BP_FAT	GO:0046834~lipid phosphorylation	5	0.188395	0.0736635	PIK3CB, PIK3C2B, PIK3CA, IP6K1, PIK3R1	1345	11	8785	2.96891	1	0.735027	75.2694
GOTERM_CC_FAT	GO:0005942~phosphoinositide 3-kinase complex	4	0.150716	0.0761851	PIK3C2B, PIK3CA, PIK3R3, PIK3R1	1060	7	6966	3.75526	1	0.424378	67.6241
GOTERM_BP_FAT	GO:0048015~phosphoinositide-mediated signaling	7	0.263753	0.107383	AGTR1, GNA15, PIK3CB, PIK3C2B, NMUR2, EDN1, PIK3CA	1345	22	8785	2.07824	1	0.804192	87.4338
GOTERM_MF_FAT	GO:0004428~inositol or phosphatidylinositol kinase activity	7	0.263753	0.115695	PIK3CB, PIK3C2B, PIK3CA, PIP4K2A, IP6K1, ITPKA, IPMK	1379	23	9249	2.04127	1	0.807712	86.0421
GOTERM_BP_FAT	GO:0030384~phosphoinositide metabolic process	9	0.339111	0.137356	PGAP2, PIK3CB, PIK3C2B, PIK3CA, PIGQ, PIP4K2A, IP6K1, ALG12, PIK3R1	1345	34	8785	1.72895	1	0.860711	93.2647
GOTERM_BP_FAT	GO:0030258~lipid modification	9	0.339111	0.155591	SLC35C1, PIK3CB, PIK3C2B, ETFDH, PIK3CA, PEX13, DECR1, IP6K1, PIK3R1	1345	35	8785	1.67955	1	0.885013	95.4403
GOTERM_MF_FAT	GO:0016303~1-phosphatidylinositol-3-kinase activity	3	0.113037	0.221111	PIK3CB, PIK3C2B, PIK3CA	1379	6	9249	3.35352	1	0.922043	98.1721
GOTERM_MF_FAT	GO:0035004~phosphoinositide 3-kinase activity	3	0.113037	0.221111	PIK3CB, PIK3C2B, PIK3CA	1379	6	9249	3.35352	1	0.922043	98.1721
GOTERM_MF_FAT	GO:0001727~lipid kinase activity	4	0.150716	0.391377	PIK3CB, PIK3C2B, PIK3CA, PIP4K2A	1379	15	9249	1.78854	1	0.979033	99.9648
Annotation Cluster 91	Enrichment Score: 0.9129573528833965
Category	Term	Count	%	PValue	Genes	List Total	Pop Hits	Pop Total	Fold Enrichment	Bonferroni	Benjamini	FDR
GOTERM_MF_FAT	GO:0008238~exopeptidase activity	15	0.565185	0.0101569	DPP3, SCPEP1, CPA5, AEBP1, NPEPL1, METAP1, METAP2, GGH, CPXM2, ANPEP, CPXM1, PRCP, ERAP2, PGCP, DPEP2	1379	49	9249	2.05317	0.999988	0.291296	15.0832
GOTERM_MF_FAT	GO:0008235~metalloexopeptidase activity	7	0.263753	0.157536	CPA5, AEBP1, METAP1, METAP2, CPXM1, CPXM2, DPEP2	1379	25	9249	1.87797	1	0.857282	93.5777
GOTERM_MF_FAT	GO:0004180~carboxypeptidase activity	7	0.263753	0.157536	SCPEP1, CPA5, AEBP1, CPXM1, PRCP, CPXM2, PGCP	1379	25	9249	1.87797	1	0.857282	93.5777
SP_PIR_KEYWORDS	carboxypeptidase	5	0.188395	0.227239	SCPEP1, CPA5, CPXM1, PRCP, PGCP	1306	14	7349	2.00968	1	0.7932	97.6492
GOTERM_MF_FAT	GO:0004181~metallocarboxypeptidase activity	4	0.150716	0.475565	CPA5, AEBP1, CPXM1, CPXM2	1379	17	9249	1.57813	1	0.99029	99.9968
Annotation Cluster 92	Enrichment Score: 0.9119331827415488
Category	Term	Count	%	PValue	Genes	List Total	Pop Hits	Pop Total	Fold Enrichment	Bonferroni	Benjamini	FDR
INTERPRO	IPR006145:Pseudouridine synthase, RsuA and RluB/C/D/E/F	3	0.113037	0.0792528	RPUSD4, RPUSD3, RPUSD1	1586	3	9171	5.78247	1	0.972546	75.9957
INTERPRO	IPR006224:Pseudouridine synthase, conserved site	3	0.113037	0.0792528	RPUSD4, RPUSD3, RPUSD1	1586	3	9171	5.78247	1	0.972546	75.9957
INTERPRO	IPR006224:Pseudouridine synthase, RluC/RluD, conserved site	3	0.113037	0.0792528	RPUSD4, RPUSD3, RPUSD1	1586	3	9171	5.78247	1	0.972546	75.9957
INTERPRO	IPR006145:Pseudouridine synthase	3	0.113037	0.0792528	RPUSD4, RPUSD3, RPUSD1	1586	3	9171	5.78247	1	0.972546	75.9957
GOTERM_MF_FAT	GO:0016866~intramolecular transferase activity	7	0.263753	0.115695	PGM3, RPUSD4, RPUSD3, PUS10, RPUSD1, PMM1, PGM2L1	1379	23	9249	2.04127	1	0.807712	86.0421
GOTERM_MF_FAT	GO:0009982~pseudouridine synthase activity	4	0.150716	0.177093	RPUSD4, RPUSD3, PUS10, RPUSD1	1379	10	9249	2.68281	1	0.880786	95.5912
GOTERM_BP_FAT	GO:0001522~pseudouridine synthesis	4	0.150716	0.187527	RPUSD4, RPUSD3, PUS10, RPUSD1	1345	10	8785	2.61264	1	0.917625	97.7447
GOTERM_BP_FAT	GO:0009451~RNA modification	8	0.301432	0.334114	RPUSD4, DNAJB11, RPUSD3, METTL1, AARS, PUS10, RPUSD1, QTRT1	1345	37	8785	1.41224	1	0.978793	99.9404
Annotation Cluster 93	Enrichment Score: 0.9100482806742837
Category	Term	Count	%	PValue	Genes	List Total	Pop Hits	Pop Total	Fold Enrichment	Bonferroni	Benjamini	FDR
GOTERM_BP_FAT	GO:0030433~ER-associated protein catabolic process	5	0.188395	0.0531239	DERL2, HSP90B1, EDEM1, SELS, OS9	1345	10	8785	3.2658	1	0.651857	63.0904
GOTERM_BP_FAT	GO:0010498~proteasomal protein catabolic process	7	0.263753	0.0726406	PSMB5, DERL2, HSP90B1, PSMC5, EDEM1, SELS, OS9	1345	20	8785	2.28606	1	0.73171	74.7659
GOTERM_BP_FAT	GO:0043161~proteasomal ubiquitin-dependent protein catabolic process	7	0.263753	0.0726406	PSMB5, DERL2, HSP90B1, PSMC5, EDEM1, SELS, OS9	1345	20	8785	2.28606	1	0.73171	74.7659
GOTERM_BP_FAT	GO:0006511~ubiquitin-dependent protein catabolic process	13	0.489827	0.81688	DERL2, EDEM1, SELS, OS9, PSMA2, CUL3, PSMB5, PSMA1, ARIH1, HSP90B1, PSMC5, PSMA6, PSMA5	1345	96	8785	0.884487	1	0.999981	100
Annotation Cluster 94	Enrichment Score: 0.9019777564357668
Category	Term	Count	%	PValue	Genes	List Total	Pop Hits	Pop Total	Fold Enrichment	Bonferroni	Benjamini	FDR
GOTERM_BP_FAT	GO:0046626~regulation of insulin receptor signaling pathway	4	0.150716	0.0497922	PRKCA, SOCS3, IL1B, IGF2	1345	6	8785	4.3544	1	0.642328	60.6457
GOTERM_BP_FAT	GO:0046627~negative regulation of insulin receptor signaling pathway	3	0.113037	0.17028	PRKCA, SOCS3, IL1B	1345	5	8785	3.91896	1	0.904821	96.6903
GOTERM_BP_FAT	GO:0048585~negative regulation of response to stimulus	8	0.301432	0.232136	PRKCA, GPX1, A2M, SOCS3, COL3A1, IL1B, INPP5D, ADA	1345	33	8785	1.58342	1	0.943875	99.1957
Annotation Cluster 95	Enrichment Score: 0.8950109740027763
Category	Term	Count	%	PValue	Genes	List Total	Pop Hits	Pop Total	Fold Enrichment	Bonferroni	Benjamini	FDR
GOTERM_BP_FAT	GO:0031099~regeneration	5	0.188395	0.0228037	GPX1, BCL2, NINJ2, GJA1, NEFL	1345	8	8785	4.08225	1	0.474418	34.3735
GOTERM_BP_FAT	GO:0042246~tissue regeneration	3	0.113037	0.230523	GPX1, NINJ2, GJA1	1345	6	8785	3.2658	1	0.943625	99.1643
GOTERM_BP_FAT	GO:0048589~developmental growth	7	0.263753	0.392869	GPX1, NCAPG2, BCL2, NINJ2, GJA1, FOXO3, LRP4	1345	33	8785	1.38549	1	0.988524	99.989
Annotation Cluster 96	Enrichment Score: 0.8849837298098673
Category	Term	Count	%	PValue	Genes	List Total	Pop Hits	Pop Total	Fold Enrichment	Bonferroni	Benjamini	FDR
GOTERM_MF_FAT	GO:0004197~cysteine-type endopeptidase activity	13	0.489827	0.0137401	CTSZ, MALT1, CAPN3, CTSL1, CASP3, CASP4, CASP9, CASP7, CTSO, PYCARD, CTSC, CTSB, CTSH	1379	41	9249	2.12662	1	0.333178	19.8746
SMART	SM00645:Pept_C1	5	0.188395	0.105206	CTSZ, CTSC, CTSB, CTSH, CTSL1	753	11	4364	2.63431	1	0.880584	77.7665
INTERPRO	IPR000668:Peptidase C1A, papain C-terminal	5	0.188395	0.106259	CTSZ, CTSC, CTSB, CTSH, CTSL1	1586	11	9171	2.6284	1	0.986003	85.6498
INTERPRO	IPR013128:Peptidase C1A, papain	5	0.188395	0.106259	CTSZ, CTSC, CTSB, CTSH, CTSL1	1586	11	9171	2.6284	1	0.986003	85.6498
GOTERM_MF_FAT	GO:0008234~cysteine-type peptidase activity	15	0.565185	0.13822	CTSZ, MALT1, CAPN3, SENP7, CTSL1, SENP6, CASP3, CASP4, CASP9, CASP7, CTSO, PYCARD, CTSC, CTSB, CTSH	1379	69	9249	1.45805	1	0.837875	90.7666
INTERPRO	IPR000169:Peptidase, cysteine peptidase active site	6	0.226074	0.156427	CTSZ, CTSC, CTSB, CAPN3, CTSH, CTSL1	1586	17	9171	2.04087	1	0.996459	94.7121
PIR_SUPERFAMILY	PIRSF001182:papain	3	0.113037	0.321892	CTSB, CTSH, CTSL1	743	6	3890	2.61777	1	1	99.7282
SP_PIR_KEYWORDS	thiol protease	8	0.301432	0.732443	CASP3, CTSZ, CASP4, CTSC, CTSB, CAPN3, CTSH, CTSL1	1306	46	7349	0.978627	1	0.987455	100
Annotation Cluster 97	Enrichment Score: 0.8820038313417086
Category	Term	Count	%	PValue	Genes	List Total	Pop Hits	Pop Total	Fold Enrichment	Bonferroni	Benjamini	FDR
GOTERM_BP_FAT	GO:0019835~cytolysis	6	0.226074	0.0367708	PRF1, C7, P2RX7, LYZ2, C6, MMD	1345	13	8785	3.01458	1	0.579799	49.543
SMART	SM00457:MACPF	4	0.150716	0.191514	PRF1, C7, MPEG1, C6	753	9	4364	2.57577	1	0.950413	94.3614
INTERPRO	IPR001862:Membrane attack complex component/perforin/complement C9	4	0.150716	0.192829	PRF1, C7, MPEG1, C6	1586	9	9171	2.56999	1	0.998747	97.5327
UP_SEQ_FEATURE	domain:MACPF	3	0.113037	0.218327	C7, MPEG1, C6	1004	5	5635	3.36753	1	1	98.6664
Annotation Cluster 98	Enrichment Score: 0.8815711331428508
Category	Term	Count	%	PValue	Genes	List Total	Pop Hits	Pop Total	Fold Enrichment	Bonferroni	Benjamini	FDR
GOTERM_BP_FAT	GO:0010517~regulation of phospholipase activity	6	0.226074	0.0501911	AGTR1, GNA15, NMUR2, EDN1, PPT1, SELE	1345	14	8785	2.79926	1	0.64317	60.9463
GOTERM_BP_FAT	GO:0010863~positive regulation of phospholipase C activity	5	0.188395	0.0736635	AGTR1, GNA15, NMUR2, EDN1, SELE	1345	11	8785	2.96891	1	0.735027	75.2694
GOTERM_BP_FAT	GO:0007202~activation of phospholipase C activity	5	0.188395	0.0736635	AGTR1, GNA15, NMUR2, EDN1, SELE	1345	11	8785	2.96891	1	0.735027	75.2694
GOTERM_BP_FAT	GO:0010518~positive regulation of phospholipase activity	5	0.188395	0.0975922	AGTR1, GNA15, NMUR2, EDN1, SELE	1345	12	8785	2.7215	1	0.786855	84.6642
GOTERM_BP_FAT	GO:0051480~cytosolic calcium ion homeostasis	9	0.339111	0.104376	AGTR1, P2RX7, GNA15, CAV1, NMUR2, F2, EDN1, CACNA1A, F2R	1345	32	8785	1.83701	1	0.804171	86.638
GOTERM_BP_FAT	GO:0048015~phosphoinositide-mediated signaling	7	0.263753	0.107383	AGTR1, GNA15, PIK3CB, PIK3C2B, NMUR2, EDN1, PIK3CA	1345	22	8785	2.07824	1	0.804192	87.4338
GOTERM_BP_FAT	GO:0032429~regulation of phospholipase A2 activity	3	0.113037	0.113389	AGTR1, NMUR2, PPT1	1345	4	8785	4.8987	1	0.81711	88.8912
GOTERM_BP_FAT	GO:0007200~activation of phospholipase C activity by G-protein coupled receptor protein signaling pathway coupled to IP3 second messenger	4	0.150716	0.147206	AGTR1, GNA15, NMUR2, EDN1	1345	9	8785	2.90293	1	0.876511	94.5388
GOTERM_BP_FAT	GO:0019932~second-messenger-mediated signaling	11	0.414469	0.172009	S1PR3, AGTR1, GNA15, NDUFS4, APOE, PIK3CB, PIK3C2B, NMUR2, EDN1, PIK3CA, RCAN3	1345	47	8785	1.52867	1	0.905656	96.8141
GOTERM_BP_FAT	GO:0060193~positive regulation of lipase activity	5	0.188395	0.186501	AGTR1, GNA15, NMUR2, EDN1, SELE	1345	15	8785	2.1772	1	0.917098	97.6921
GOTERM_BP_FAT	GO:0019722~calcium-mediated signaling	4	0.150716	0.187527	AGTR1, NMUR2, EDN1, RCAN3	1345	10	8785	2.61264	1	0.917625	97.7447
GOTERM_BP_FAT	GO:0007204~elevation of cytosolic calcium ion concentration	7	0.263753	0.222836	AGTR1, P2RX7, GNA15, NMUR2, EDN1, CACNA1A, F2R	1345	27	8785	1.69338	1	0.93936	98.998
GOTERM_BP_FAT	GO:0060191~regulation of lipase activity	6	0.226074	0.238656	AGTR1, GNA15, NMUR2, EDN1, PPT1, SELE	1345	22	8785	1.78135	1	0.947389	99.3117
GOTERM_BP_FAT	GO:0051345~positive regulation of hydrolase activity	10	0.37679	0.286003	AGTR1, GNA15, APOA1, RALBP1, NMUR2, EDN1, PYCARD, SMAD2, SELE, F2R	1345	47	8785	1.3897	1	0.967655	99.7869
Annotation Cluster 99	Enrichment Score: 0.8558704471295494
Category	Term	Count	%	PValue	Genes	List Total	Pop Hits	Pop Total	Fold Enrichment	Bonferroni	Benjamini	FDR
GOTERM_MF_FAT	GO:0015078~hydrogen ion transmembrane transporter activity	21	0.791258	0.0103467	ATP5D, ATP6V0E1, COX7A2, COX8B, COX7A1, ATP6AP1, COX8A, COX7B, COX7C, ATP6V1G2, MGC127695, COX5A, COX5B, ATP6V0B, ATP6V0C, COX6B1, ATP5C1, COX6A1, ATP5I, ATP5H, ATP6V0D2	1379	79	9249	1.78288	0.999991	0.288562	15.3435
GOTERM_MF_FAT	GO:0022890~inorganic cation transmembrane transporter activity	26	0.979653	0.0115365	ATP5D, SLC39A14, ATP6V0E1, ATP6AP1, COX7B, COX7C, ATP6V1G2, MGC127695, COX5A, COX5B, ATP6V0B, ATP2B1, ATP6V0C, COX6B1, ATP5I, SLC39A3, ATP6V0D2, ATP5H, SLC39A1, SLC30A7, COX7A2, COX8B, COX7A1, COX8A, ATP5C1, COX6A1	1379	106	9249	1.64512	0.999998	0.301446	16.9588
GOTERM_MF_FAT	GO:0015077~monovalent inorganic cation transmembrane transporter activity	21	0.791258	0.0177942	ATP5D, ATP6V0E1, COX7A2, COX8B, COX7A1, ATP6AP1, COX8A, COX7B, COX7C, ATP6V1G2, MGC127695, COX5A, COX5B, ATP6V0B, ATP6V0C, COX6B1, ATP5C1, COX6A1, ATP5I, ATP5H, ATP6V0D2	1379	83	9249	1.69696	1	0.365023	24.9897
GOTERM_BP_FAT	GO:0009144~purine nucleoside triphosphate metabolic process	23	0.866616	0.0379531	ATP5D, ATP5J2, ATP6V0E1, AK1, ATP6AP1, ATP11B, ATP11A, ATP11C, ATP13A2, ADA, ATP6V0B, NME6, ATP2B1, ATP6V0C, ATP2B4, NME3, ATP5C1, ENTPD1, ATP5I, ATP5H, ATP6V0D2, ATP8B4, ATP8A1	1345	98	8785	1.53293	1	0.581771	50.6619
GOTERM_BP_FAT	GO:0006163~purine nucleotide metabolic process	29	1.09269	0.0454891	ATP5D, ATP6V0E1, ATP6AP1, ADA, ATP6V0B, ATP2B1, ATP6V0C, ATP2B4, GUCY1A3, ATP5I, ENTPD1, ATP5H, IMPDH1, ATP6V0D2, ATP8B4, ATP5J2, AK1, ATP11B, ATP11A, ATP11C, GUCY2C, ATP13A2, NME6, NME3, PDE5A, ATP5C1, GUCY1B3, PRPS2, ATP8A1	1345	133	8785	1.42418	1	0.630693	57.2612
GOTERM_BP_FAT	GO:0006164~purine nucleotide biosynthetic process	26	0.979653	0.0484105	ATP5D, ATP6V0E1, ATP6AP1, ADA, ATP6V0B, ATP2B1, ATP6V0C, ATP2B4, GUCY1A3, ATP5I, IMPDH1, ATP6V0D2, ATP5H, ATP8B4, ATP5J2, ATP11B, ATP11A, ATP11C, GUCY2C, ATP13A2, NME6, NME3, ATP5C1, GUCY1B3, PRPS2, ATP8A1	1345	117	8785	1.45147	1	0.640523	59.5876
GOTERM_CC_FAT	GO:0033179~proton-transporting V-type ATPase, V0 domain	4	0.150716	0.0489581	ATP6V0C, ATP6V0E1, ATP6V0D2, ATP6V0B	1060	6	6966	4.38113	1	0.319444	51.0505
GOTERM_BP_FAT	GO:0044271~nitrogen compound biosynthetic process	48	1.80859	0.0491402	BCAT1, ATP5D, PYCRL, ATP6V0E1, ASS1, ATP6AP1, DTYMK, ASNS, CTPS2, QTRT1, PSPH, ASL, ADA, ATP6V0B, ATP6V0C, ATP2B1, ATP2B4, GUCY1A3, SPR, NOS3, ATP5I, ATP5H, ATP6V0D2, IMPDH1, MOCS1, ATP8B4, MRI1, ATP5J2, PCBD1, ATP11B, ATP11A, ATP11C, GUCY2C, ATP13A2, NME6, APRT, ADI1, P2RX4, PYCR1, DHFR, NME3, MTR, PHGDH, ATP5C1, GUCY1B3, SLC5A7, PRPS2, ATP8A1	1345	243	8785	1.29019	1	0.641734	60.1497
GOTERM_BP_FAT	GO:0009199~ribonucleoside triphosphate metabolic process	22	0.828937	0.0588917	ATP5D, ATP5J2, ATP6V0E1, AK1, ATP6AP1, ATP11B, ATP11A, ATP11C, ATP13A2, ATP6V0B, NME6, ATP2B1, ATP6V0C, ATP2B4, NME3, ATP5C1, ENTPD1, ATP5I, ATP5H, ATP6V0D2, ATP8B4, ATP8A1	1345	97	8785	1.48139	1	0.682467	66.9867
GOTERM_BP_FAT	GO:0009205~purine ribonucleoside triphosphate metabolic process	22	0.828937	0.0588917	ATP5D, ATP5J2, ATP6V0E1, AK1, ATP6AP1, ATP11B, ATP11A, ATP11C, ATP13A2, ATP6V0B, NME6, ATP2B1, ATP6V0C, ATP2B4, NME3, ATP5C1, ENTPD1, ATP5I, ATP5H, ATP6V0D2, ATP8B4, ATP8A1	1345	97	8785	1.48139	1	0.682467	66.9867
GOTERM_BP_FAT	GO:0046034~ATP metabolic process	20	0.75358	0.0714309	ATP5D, ATP5J2, ATP6V0E1, AK1, ATP6AP1, ATP11B, ATP11A, ATP11C, ATP13A2, ATP6V0B, ATP6V0C, ATP2B1, ATP2B4, ATP5C1, ENTPD1, ATP5I, ATP5H, ATP6V0D2, ATP8B4, ATP8A1	1345	88	8785	1.48445	1	0.727361	74.1581
GOTERM_BP_FAT	GO:0009201~ribonucleoside triphosphate biosynthetic process	20	0.75358	0.0783757	ATP5D, ATP5J2, ATP6V0E1, ATP6AP1, ATP11B, ATP11A, ATP11C, ATP13A2, ATP6V0B, NME6, ATP6V0C, ATP2B1, ATP2B4, NME3, ATP5C1, ATP5I, ATP5H, ATP6V0D2, ATP8B4, ATP8A1	1345	89	8785	1.46777	1	0.74362	77.4683
GOTERM_BP_FAT	GO:0009206~purine ribonucleoside triphosphate biosynthetic process	20	0.75358	0.0783757	ATP5D, ATP5J2, ATP6V0E1, ATP6AP1, ATP11B, ATP11A, ATP11C, ATP13A2, ATP6V0B, NME6, ATP6V0C, ATP2B1, ATP2B4, NME3, ATP5C1, ATP5I, ATP5H, ATP6V0D2, ATP8B4, ATP8A1	1345	89	8785	1.46777	1	0.74362	77.4683
GOTERM_BP_FAT	GO:0009145~purine nucleoside triphosphate biosynthetic process	20	0.75358	0.0783757	ATP5D, ATP5J2, ATP6V0E1, ATP6AP1, ATP11B, ATP11A, ATP11C, ATP13A2, ATP6V0B, NME6, ATP6V0C, ATP2B1, ATP2B4, NME3, ATP5C1, ATP5I, ATP5H, ATP6V0D2, ATP8B4, ATP8A1	1345	89	8785	1.46777	1	0.74362	77.4683
SP_PIR_KEYWORDS	Vacuole	3	0.113037	0.0833614	ATP6V0C, ATP6AP1, ATP6V0B	1306	3	7349	5.62711	1	0.560253	71.814
GOTERM_BP_FAT	GO:0009259~ribonucleotide metabolic process	25	0.941974	0.0838881	ATP5D, ATP6V0E1, ATP6AP1, ATP6V0B, ADA, ATP2B1, ATP6V0C, ATP2B4, ATP5I, ENTPD1, IMPDH1, ATP6V0D2, ATP5H, ATP8B4, ATP5J2, AK1, ATP11B, ATP11A, ATP11C, ATP13A2, NME6, NME3, ATP5C1, PRPS2, ATP8A1	1345	118	8785	1.38381	1	0.758139	79.806
GOTERM_BP_FAT	GO:0009142~nucleoside triphosphate biosynthetic process	20	0.75358	0.0857547	ATP5D, ATP5J2, ATP6V0E1, ATP6AP1, ATP11B, ATP11A, ATP11C, ATP13A2, ATP6V0B, NME6, ATP6V0C, ATP2B1, ATP2B4, NME3, ATP5C1, ATP5I, ATP5H, ATP6V0D2, ATP8B4, ATP8A1	1345	90	8785	1.45147	1	0.761164	80.5442
GOTERM_BP_FAT	GO:0009260~ribonucleotide biosynthetic process	23	0.866616	0.0863978	ATP5D, ATP5J2, ATP6V0E1, ATP6AP1, ATP11B, ATP11A, ATP11C, ATP13A2, ADA, ATP6V0B, NME6, ATP2B1, ATP6V0C, ATP2B4, NME3, ATP5C1, ATP5I, IMPDH1, ATP5H, ATP6V0D2, PRPS2, ATP8B4, ATP8A1	1345	107	8785	1.40399	1	0.762235	80.7926
GOTERM_BP_FAT	GO:0009141~nucleoside triphosphate metabolic process	23	0.866616	0.0863978	ATP5D, ATP5J2, ATP6V0E1, AK1, ATP6AP1, ATP11B, ATP11A, ATP11C, ATP13A2, ADA, ATP6V0B, NME6, ATP2B1, ATP6V0C, ATP2B4, NME3, ATP5C1, ENTPD1, ATP5I, ATP5H, ATP6V0D2, ATP8B4, ATP8A1	1345	107	8785	1.40399	1	0.762235	80.7926
GOTERM_BP_FAT	GO:0009150~purine ribonucleotide metabolic process	24	0.904295	0.0885716	ATP5D, ATP5J2, ATP6V0E1, AK1, ATP6AP1, ATP11B, ATP11A, ATP11C, ATP13A2, ADA, ATP6V0B, NME6, ATP2B1, ATP6V0C, ATP2B4, NME3, ATP5C1, ENTPD1, ATP5I, IMPDH1, ATP5H, ATP6V0D2, ATP8B4, ATP8A1	1345	113	8785	1.38724	1	0.767924	81.6101
GOTERM_CC_FAT	GO:0016469~proton-transporting two-sector ATPase complex	12	0.452148	0.090506	ATP6V0C, ATP5D, ATP5J2, ATP6V0E1, ATP6AP1, ATP5C1, ATP6V1G2, ATPIF1, ATP5I, ATP5H, ATP6V0D2, ATP6V0B	1060	47	6966	1.67788	1	0.463887	74.0786
GOTERM_BP_FAT	GO:0009152~purine ribonucleotide biosynthetic process	22	0.828937	0.0912269	ATP5D, ATP5J2, ATP6V0E1, ATP6AP1, ATP11B, ATP11A, ATP11C, ATP13A2, ADA, ATP6V0B, NME6, ATP6V0C, ATP2B1, ATP2B4, NME3, ATP5C1, ATP5I, IMPDH1, ATP5H, ATP6V0D2, ATP8B4, ATP8A1	1345	102	8785	1.40878	1	0.764578	82.5641
GOTERM_BP_FAT	GO:0006754~ATP biosynthetic process	18	0.678222	0.104399	ATP5D, ATP5J2, ATP6V0E1, ATP6AP1, ATP11B, ATP11A, ATP11C, ATP13A2, ATP6V0B, ATP6V0C, ATP2B1, ATP2B4, ATP5C1, ATP5I, ATP5H, ATP6V0D2, ATP8B4, ATP8A1	1345	81	8785	1.45147	1	0.802859	86.6444
GOTERM_BP_FAT	GO:0034654~nucleobase, nucleoside, nucleotide and nucleic acid biosynthetic process	31	1.16805	0.112026	ATP5D, ATP6V0E1, ATP6AP1, DTYMK, CTPS2, QTRT1, ADA, ATP6V0B, ATP6V0C, ATP2B1, ATP2B4, GUCY1A3, ATP5I, ATP5H, ATP6V0D2, IMPDH1, ATP8B4, ATP5J2, ATP11B, ATP11A, ATP11C, GUCY2C, ATP13A2, NME6, APRT, DHFR, NME3, ATP5C1, GUCY1B3, PRPS2, ATP8A1	1345	157	8785	1.28968	1	0.814402	88.5752
GOTERM_BP_FAT	GO:0034404~nucleobase, nucleoside and nucleotide biosynthetic process	31	1.16805	0.112026	ATP5D, ATP6V0E1, ATP6AP1, DTYMK, CTPS2, QTRT1, ADA, ATP6V0B, ATP6V0C, ATP2B1, ATP2B4, GUCY1A3, ATP5I, ATP5H, ATP6V0D2, IMPDH1, ATP8B4, ATP5J2, ATP11B, ATP11A, ATP11C, GUCY2C, ATP13A2, NME6, APRT, DHFR, NME3, ATP5C1, GUCY1B3, PRPS2, ATP8A1	1345	157	8785	1.28968	1	0.814402	88.5752
GOTERM_CC_FAT	GO:0033176~proton-transporting V-type ATPase complex	6	0.226074	0.125657	ATP6V0C, ATP6V0E1, ATP6AP1, ATP6V1G2, ATP6V0D2, ATP6V0B	1060	18	6966	2.19057	1	0.56115	85.2074
GOTERM_CC_FAT	GO:0045259~proton-transporting ATP synthase complex	7	0.263753	0.145815	ATP6V0C, ATP5D, ATP5J2, ATP5C1, ATPIF1, ATP5I, ATP5H	1060	24	6966	1.91675	1	0.609977	89.3859
GOTERM_CC_FAT	GO:0033177~proton-transporting two-sector ATPase complex, proton-transporting domain	7	0.263753	0.145815	ATP6V0C, ATP5J2, ATP6V0E1, ATP5I, ATP5H, ATP6V0D2, ATP6V0B	1060	24	6966	1.91675	1	0.609977	89.3859
GOTERM_BP_FAT	GO:0009165~nucleotide biosynthetic process	29	1.09269	0.14908	ATP5D, ATP6V0E1, ATP6AP1, DTYMK, CTPS2, ADA, ATP6V0B, ATP6V0C, ATP2B1, ATP2B4, GUCY1A3, ATP5I, ATP5H, IMPDH1, ATP6V0D2, ATP8B4, ATP5J2, ATP11B, ATP11A, ATP11C, GUCY2C, ATP13A2, NME6, DHFR, NME3, ATP5C1, GUCY1B3, PRPS2, ATP8A1	1345	150	8785	1.26278	1	0.87708	94.7538
GOTERM_MF_FAT	GO:0042625~ATPase activity, coupled to transmembrane movement of ions	13	0.489827	0.17391	ATP5D, ATP6AP1, ATP11B, ATP11A, ATP6V1G2, ATP11C, ATP13A2, ATP2B1, ATP2B4, ATP5C1, ASNA1, ATP8A1, ATP8B4	1379	60	9249	1.45319	1	0.880735	95.31
GOTERM_BP_FAT	GO:0015992~proton transport	11	0.414469	0.189425	ATP6V0C, ATP5D, ATP5J2, ATP6V0E1, ATP6AP1, ATP5C1, ATP6V1G2, ATP5I, ATP5H, ATP6V0D2, ATP6V0B	1345	48	8785	1.49682	1	0.918478	97.839
SP_PIR_KEYWORDS	Hydrogen ion transport	10	0.37679	0.19837	ATP6V0C, ATP5D, ATP5J2, ATP6V0E1, ATP6AP1, ATP5C1, ATP5I, ATP5H, ATP6V0D2, ATP6V0B	1306	37	7349	1.52084	1	0.765591	95.9918
GOTERM_BP_FAT	GO:0006818~hydrogen transport	11	0.414469	0.207588	ATP6V0C, ATP5D, ATP5J2, ATP6V0E1, ATP6AP1, ATP5C1, ATP6V1G2, ATP5I, ATP5H, ATP6V0D2, ATP6V0B	1345	49	8785	1.46628	1	0.932279	98.5712
GOTERM_BP_FAT	GO:0034220~ion transmembrane transport	10	0.37679	0.242891	ATP6V0C, ATP5D, SLC11A1, ATP6V0E1, ATP6AP1, ATP5C1, ATP5I, ATP5H, ATP6V0D2, ATP6V0B	1345	45	8785	1.45147	1	0.949992	99.3783
GOTERM_BP_FAT	GO:0006119~oxidative phosphorylation	12	0.452148	0.306174	ATP6V0C, ATP5D, ATP6V0E1, NDUFB8, ATP6AP1, NDUFA7, NDUFAB1, ATP5C1, ATP5I, ATP5H, ATP6V0D2, ATP6V0B	1345	60	8785	1.30632	1	0.972799	99.8737
GOTERM_BP_FAT	GO:0015986~ATP synthesis coupled proton transport	9	0.339111	0.308522	ATP6V0C, ATP5D, ATP6V0E1, ATP6AP1, ATP5C1, ATP5I, ATP5H, ATP6V0D2, ATP6V0B	1345	42	8785	1.39963	1	0.972289	99.8813
GOTERM_BP_FAT	GO:0015985~energy coupled proton transport, down electrochemical gradient	9	0.339111	0.308522	ATP6V0C, ATP5D, ATP6V0E1, ATP6AP1, ATP5C1, ATP5I, ATP5H, ATP6V0D2, ATP6V0B	1345	42	8785	1.39963	1	0.972289	99.8813
GOTERM_MF_FAT	GO:0015662~ATPase activity, coupled to transmembrane movement of ions, phosphorylative mechanism	9	0.339111	0.329332	ATP2B1, ATP2B4, ATP11B, ATP11A, ATP6V1G2, ATP11C, ATP13A2, ATP8A1, ATP8B4	1379	44	9249	1.37189	1	0.966428	99.8335
SP_PIR_KEYWORDS	atp synthesis	4	0.150716	0.361512	ATP5D, ATP5J2, ATP5C1, ATP5I	1306	12	7349	1.8757	1	0.888566	99.8537
GOTERM_CC_FAT	GO:0045263~proton-transporting ATP synthase complex, coupling factor F(o)	4	0.150716	0.40465	ATP6V0C, ATP5J2, ATP5I, ATP5H	1060	15	6966	1.75245	1	0.874371	99.9377
GOTERM_MF_FAT	GO:0043492~ATPase activity, coupled to movement of substances	16	0.602864	0.412618	ATP5D, RALBP1, ATP6AP1, ATP11B, ATP11A, ABCC10, ATP6V1G2, ATP11C, ATP13A2, ATP2B1, ATP2B4, ATP5C1, ABCB10, ASNA1, ATP8B4, ATP8A1	1379	93	9249	1.1539	1	0.98171	99.9801
GOTERM_MF_FAT	GO:0015399~primary active transmembrane transporter activity	17	0.640543	0.436945	ATP5D, ATP6AP1, ATP11B, ATP11A, ABCC10, ATP6V1G2, ATP11C, ATP13A2, ATP2B1, ATP2B4, ATP5C1, ABCB10, ASNA1, SEC61A1, SEC61G, ATP8B4, ATP8A1	1379	101	9249	1.12891	1	0.985091	99.9899
GOTERM_MF_FAT	GO:0015405~P-P-bond-hydrolysis-driven transmembrane transporter activity	17	0.640543	0.436945	ATP5D, ATP6AP1, ATP11B, ATP11A, ABCC10, ATP6V1G2, ATP11C, ATP13A2, ATP2B1, ATP2B4, ATP5C1, ABCB10, ASNA1, SEC61A1, SEC61G, ATP8B4, ATP8A1	1379	101	9249	1.12891	1	0.985091	99.9899
GOTERM_MF_FAT	GO:0042626~ATPase activity, coupled to transmembrane movement of substances	15	0.565185	0.510701	ATP5D, ATP6AP1, ATP11B, ATP11A, ABCC10, ATP6V1G2, ATP11C, ATP13A2, ATP2B1, ATP2B4, ATP5C1, ABCB10, ASNA1, ATP8A1, ATP8B4	1379	92	9249	1.09354	1	0.991946	99.9989
GOTERM_MF_FAT	GO:0016820~hydrolase activity, acting on acid anhydrides, catalyzing transmembrane movement of substances	15	0.565185	0.528083	ATP5D, ATP6AP1, ATP11B, ATP11A, ABCC10, ATP6V1G2, ATP11C, ATP13A2, ATP2B1, ATP2B4, ATP5C1, ABCB10, ASNA1, ATP8A1, ATP8B4	1379	93	9249	1.08178	1	0.993295	99.9994
GOTERM_MF_FAT	GO:0016887~ATPase activity	32	1.20573	0.609105	ATP5D, ATP6AP1, ABCD1, DICER1, ATP6V1G2, ABCA1, DNAH7, ATP2B1, FANCM, ATP2B4, DDX49, DDX3X, DDX24, DDX3Y, DHX33, ABCB10, ATP5I, ATP8B4, ATF7IP, RALBP1, ATP11B, ATP11A, ABCC10, ABCB1, ATP11C, HLTF, ATP13A2, DDX58, DDX56, ATP5C1, ASNA1, DDX52, ATP8A1	1379	215	9249	0.998256	1	0.997093	100
SP_PIR_KEYWORDS	cf(0)	3	0.113037	0.656365	ATP5J2, ATP5I, ATP5H	1306	12	7349	1.40678	1	0.978867	100
SP_PIR_KEYWORDS	ATP biosynthesis	3	0.113037	0.700454	ATP5D, ATP5C1, ATP5H	1306	13	7349	1.29856	1	0.985174	100
GOTERM_MF_FAT	GO:0042623~ATPase activity, coupled	25	0.941974	0.724606	ATP5D, ATP6AP1, DICER1, ATP6V1G2, ATP2B1, FANCM, ATP2B4, DDX49, DDX3X, DDX24, DDX3Y, DHX33, ABCB10, ATP8B4, RALBP1, ATP11B, ATP11A, ABCC10, ATP11C, ATP13A2, DDX58, DDX56, ATP5C1, ASNA1, DDX52, ATP8A1	1379	177	9249	0.947321	1	0.999179	100
GOTERM_BP_FAT	GO:0015672~monovalent inorganic cation transport	26	0.979653	0.926923	ATP5D, KCNK17, ATP6V0E1, ATP6AP1, ATP6V1G2, ATP6V0B, ATP6V0C, SLC24A1, ATP5I, ATP5H, ATP6V0D2, KCNE4, SLC12A6, SLC12A7, ATP5J2, KCND1, SLC12A2, KCTD20, KCNK1, KCNN1, ATP5C1, SCN4B, SLC13A3, SLC5A7, KCTD11, KCTD12	1345	208	8785	0.81645	1	1	100
Annotation Cluster 100	Enrichment Score: 0.8521585026030325
Category	Term	Count	%	PValue	Genes	List Total	Pop Hits	Pop Total	Fold Enrichment	Bonferroni	Benjamini	FDR
SMART	SM00005:DEATH	6	0.226074	0.126208	IRAK1, ANK3, FADD, NGFR, FAS, NFKB2	753	16	4364	2.17331	1	0.912484	83.8757
INTERPRO	IPR000488:Death	6	0.226074	0.127639	IRAK1, ANK3, FADD, NGFR, FAS, NFKB2	1586	16	9171	2.16843	1	0.992705	90.5564
INTERPRO	IPR011029:DEATH-like	8	0.301432	0.172366	CARD9, CASP4, ANK3, PYCARD, FADD, NGFR, FAS, NFKB2	1586	27	9171	1.71332	1	0.997926	96.1971
Annotation Cluster 101	Enrichment Score: 0.8521010136523494
Category	Term	Count	%	PValue	Genes	List Total	Pop Hits	Pop Total	Fold Enrichment	Bonferroni	Benjamini	FDR
GOTERM_BP_FAT	GO:0045351~type I interferon biosynthetic process	3	0.113037	0.113389	IRF9, IRF3, IFNAR1	1345	4	8785	4.8987	1	0.81711	88.8912
GOTERM_BP_FAT	GO:0032606~type I interferon production	3	0.113037	0.113389	IRF9, IRF3, IFNAR1	1345	4	8785	4.8987	1	0.81711	88.8912
GOTERM_BP_FAT	GO:0042107~cytokine metabolic process	4	0.150716	0.147206	IRF9, IRF3, IL12B, IFNAR1	1345	9	8785	2.90293	1	0.876511	94.5388
GOTERM_BP_FAT	GO:0042089~cytokine biosynthetic process	4	0.150716	0.147206	IRF9, IRF3, IL12B, IFNAR1	1345	9	8785	2.90293	1	0.876511	94.5388
GOTERM_BP_FAT	GO:0001816~cytokine production	7	0.263753	0.197016	IRF9, MAF, S1PR3, IRF3, IL12B, ABCA1, IFNAR1	1345	26	8785	1.75851	1	0.924448	98.1801
Annotation Cluster 102	Enrichment Score: 0.8516927995669198
Category	Term	Count	%	PValue	Genes	List Total	Pop Hits	Pop Total	Fold Enrichment	Bonferroni	Benjamini	FDR
PIR_SUPERFAMILY	PIRSF002462:lysosome-associated membrane protein	3	0.113037	0.0951978	LAMP1, CD68, LAMP2	743	3	3890	5.23553	1	1	78.1615
INTERPRO	IPR018133:LAMP/LAMP-like membrane glycoprotein	3	0.113037	0.140557	LAMP1, CD68, LAMP2	1586	4	9171	4.33685	1	0.994888	92.7026
INTERPRO	IPR002000:Lysosome-associated membrane glycoprotein (Lamp)/CD68	3	0.113037	0.208181	LAMP1, CD68, LAMP2	1586	5	9171	3.46948	1	0.99915	98.2295
Annotation Cluster 103	Enrichment Score: 0.8501679464264296
Category	Term	Count	%	PValue	Genes	List Total	Pop Hits	Pop Total	Fold Enrichment	Bonferroni	Benjamini	FDR
GOTERM_BP_FAT	GO:0046883~regulation of hormone secretion	8	0.301432	0.0622911	GCG, INHBB, OSM, RBP4, CHGA, EDN1, IL1B, SERP1	1345	24	8785	2.1772	1	0.693554	69.0975
GOTERM_BP_FAT	GO:0046888~negative regulation of hormone secretion	4	0.150716	0.147206	INHBB, OSM, CHGA, IL1B	1345	9	8785	2.90293	1	0.876511	94.5388
GOTERM_BP_FAT	GO:0051051~negative regulation of transport	11	0.414469	0.207588	PRKCA, INHBB, OSM, LRSAM1, PACSIN1, CHGA, APOA1, BCL2, IL1B, NOS3, ADA	1345	49	8785	1.46628	1	0.932279	98.5712
GOTERM_BP_FAT	GO:0051048~negative regulation of secretion	6	0.226074	0.208821	INHBB, OSM, CHGA, APOA1, IL1B, ADA	1345	21	8785	1.86617	1	0.930405	98.6113
Annotation Cluster 104	Enrichment Score: 0.8439712857409518
Category	Term	Count	%	PValue	Genes	List Total	Pop Hits	Pop Total	Fold Enrichment	Bonferroni	Benjamini	FDR
GOTERM_CC_FAT	GO:0030427~site of polarized growth	7	0.263753	0.0707595	EXOC8, CXCR4, BASP1, SIGMAR1, SNAP25, CACNA1A, APC	1060	20	6966	2.30009	1	0.409907	64.8104
GOTERM_CC_FAT	GO:0030426~growth cone	7	0.263753	0.0707595	EXOC8, CXCR4, BASP1, SIGMAR1, SNAP25, CACNA1A, APC	1060	20	6966	2.30009	1	0.409907	64.8104
GOTERM_CC_FAT	GO:0043005~neuron projection	13	0.489827	0.586835	KIF5B, EXOC8, PPT1, BASP1, SIGMAR1, MBP, CXCR4, MTPN, NEFL, SNAP25, GCHFR, CACNA1A, APC	1060	81	6966	1.05472	1	0.950799	99.9997
Annotation Cluster 105	Enrichment Score: 0.8435179417957022
Category	Term	Count	%	PValue	Genes	List Total	Pop Hits	Pop Total	Fold Enrichment	Bonferroni	Benjamini	FDR
GOTERM_BP_FAT	GO:0006796~phosphate metabolic process	122	4.59683	0.00791482	PRPF4B, ATP6AP1, NDUFAB1, PTPN23, DSTYK, CLK1, PRKX, MAP3K7, MAP3K6, AAK1, MAP3K8, IL1B, PIK3CA, PRKACB, INSR, MATK, CSNK1G1, ROCK1, PIK3CB, ROCK2, PTPRH, PNCK, PTPRO, PTPRQ, MAPK1, SPAG9, RIPK3, ATP5C1, NEK9, MAPK9, MVK, PPP5C, FGFR2, FGR, NEK2, MAPKAPK3, DUSP12, EPHB3, MST4, ATP6V0B, ATP6V0C, DUSP19, DUSP15, CSF1R, GPD2, ITK, OOEP, MAP2K2, PTPN5, PTPN4, DUSP23, OXSR1, GUCY2C, PPA1, PTPN11, GLYC…	1345	646	8785	1.23352	1	0.313029	13.5056
GOTERM_BP_FAT	GO:0006793~phosphorus metabolic process	122	4.59683	0.00791482	PRPF4B, ATP6AP1, NDUFAB1, PTPN23, DSTYK, CLK1, PRKX, MAP3K7, MAP3K6, AAK1, MAP3K8, IL1B, PIK3CA, PRKACB, INSR, MATK, CSNK1G1, ROCK1, PIK3CB, ROCK2, PTPRH, PNCK, PTPRO, PTPRQ, MAPK1, SPAG9, RIPK3, ATP5C1, NEK9, MAPK9, MVK, PPP5C, FGFR2, FGR, NEK2, MAPKAPK3, DUSP12, EPHB3, MST4, ATP6V0B, ATP6V0C, DUSP19, DUSP15, CSF1R, GPD2, ITK, OOEP, MAP2K2, PTPN5, PTPN4, DUSP23, OXSR1, GUCY2C, PPA1, PTPN11, GLYC…	1345	646	8785	1.23352	1	0.313029	13.5056
GOTERM_BP_FAT	GO:0016310~phosphorylation	99	3.73022	0.0144131	PRPF4B, ATP6AP1, NDUFAB1, DSTYK, CLK1, PRKX, MAP3K7, MAP3K6, AAK1, MAP3K8, IL1B, PIK3CA, PRKACB, INSR, MATK, CSNK1G1, ROCK1, ROCK2, PIK3CB, PNCK, MAPK1, SPAG9, RIPK3, ATP5C1, NEK9, MAPK9, MVK, FGFR2, FGR, NEK2, MAPKAPK3, EPHB3, MST4, ATP6V0B, ATP6V0C, CSF1R, ITK, OOEP, MAP2K2, OXSR1, GUCY2C, GLYCTK, P2RX7, DYRK1A, NTRK2, MERTK, ABL2, ATP5D, CDK19, BCKDK, ATP6V0E1, ACVRL1, NUAK2, CCNT1, FES, DDR2,…	1345	521	8785	1.24113	1	0.386767	23.2857
GOTERM_MF_FAT	GO:0004674~protein serine/threonine kinase activity	52	1.95931	0.0699201	CDK19, BCKDK, ACVRL1, PRPF4B, DSTYK, CLK1, PRKX, MAP3K7, MAP3K6, PDPK1, PKN3, AAK1, MAP3K8, PRKACB, SIK2, PRKCA, IRAK1, SGK2, ROCK1, CSNK1G1, ROCK2, PNCK, PKN2, PBK, PRKCE, PRKCB, MAPK1, PDIK1L, HIPK3, RIPK3, NEK9, MAPK9, MAP3K13, MAP3K11, PRKCZ, NEK2, MAPKAPK3, MKNK1, MST4, MAP3K2, CAMK2D, DCLK1, CSNK1A1, MAP2K2, NLK, ATR, OXSR1, RPS6KA6, ICK, GSK3B, DYRK1A, BMPR1A	1379	280	9249	1.24559	1	0.705465	68.6783
GOTERM_BP_FAT	GO:0006468~protein amino acid phosphorylation	81	3.052	0.0710553	CDK19, BCKDK, PRPF4B, ACVRL1, NUAK2, CCNT1, DSTYK, CLK1, FES, DDR2, PRKX, MAP3K7, MAP3K6, PDPK1, PKN3, HSF1, AAK1, MAP3K8, PIK3CA, IL1B, PRKACB, INSR, SIK2, MATK, PRKCA, IRAK1, ADAM10, SGK2, CSNK1G1, ROCK1, ROCK2, PNCK, PKN2, PBK, PRKCE, PRKCB, OSM, PDIK1L, SPAG9, MAPK1, HIPK3, RIPK3, NEK9, MAPK9, MAP3K13, MAP3K11, FGFR2, PRKCZ, FGR, NEK2, MAPKAPK3, MKNK1, EPHB3, MST4, MAP3K2, BCL2, CAMK2D, DCLK1…	1345	448	8785	1.18094	1	0.727254	73.9666
GOTERM_MF_FAT	GO:0004672~protein kinase activity	75	2.82592	0.0731088	CDK19, BCKDK, PRPF4B, ACVRL1, NUAK2, DSTYK, CLK1, FES, DDR2, PRKX, MAP3K7, MAP3K6, PDPK1, PKN3, AAK1, MAP3K8, PRKACB, INSR, SIK2, MATK, PRKCA, IRAK1, SGK2, CSNK1G1, ROCK1, ROCK2, PNCK, PKN2, PBK, PRKCE, PRKCB, MAPK1, PDIK1L, HIPK3, RIPK3, NEK9, MAPK9, MAP3K13, MAP3K11, FGFR2, PRKCZ, POLR2G, POLR2F, POLR2E, FGR, POLR2L, NEK2, POLR2J, POLR2I, MAPKAPK3, MKNK1, EPHB3, MST4, MAP3K2, CAMK2D, DCLK1, CSF…	1379	423	9249	1.18919	1	0.711372	70.3546
SP_PIR_KEYWORDS	kinase	56	2.11002	0.118696	BCKDK, PRPF4B, NUAK2, AURKAIP1, DSTYK, CLK1, FES, CKB, MAP3K7, PIK3CA, PRKACB, IP6K1, IPMK, MATK, PRKCA, IRAK1, SGK2, PDXK, ROCK1, CSNK1G1, PIK3CB, ROCK2, PNCK, PICK1, PRKCB, MAPK1, PANK3, NME3, PKLR, MAPK9, MVK, MAP3K13, PRPS2, MAP3K11, PRKCZ, FGR, NEK2, ADPGK, MAPKAPK3, DCK, MKNK1, NAGK, GALK1, CAMK2D, DCLK1, CSF1R, CSNK1A1, ITK, HCK, AK1, AK2, PCK2, DOLK, GLYCTK, DUSP1, NTRK2	1306	266	7349	1.18465	1	0.64298	84.0906
INTERPRO	IPR017441:Protein kinase, ATP binding site	37	1.39412	0.219627	PRKCZ, PRPF4B, ACVRL1, FGR, NUAK2, MAPKAPK3, DSTYK, MKNK1, CLK1, FES, MST4, MAP3K7, CAMK2D, PRKACB, DCLK1, MATK, CSF1R, PRKCA, CSNK1A1, IRAK1, ITK, SGK2, CSNK1G1, MAP2K2, ROCK2, PNCK, HCK, OXSR1, PRKCB, PDIK1L, MAPK1, ICK, GSK3B, RIPK3, MAP3K13, BMPR1A, MAP3K11	1586	183	9171	1.16913	1	0.999324	98.6234
INTERPRO	IPR008271:Serine/threonine protein kinase, active site	32	1.20573	0.22197	PRKCZ, PRPF4B, ACVRL1, NEK2, MAPKAPK3, DSTYK, MKNK1, CLK1, MAP3K7, MAP3K8, CAMK2D, PRKACB, DCLK1, PRKCA, CSNK1A1, IRAK1, SGK2, CSNK1G1, MAP2K2, ROCK2, PNCK, PBK, PRKCB, PDIK1L, MAPK1, ICK, GSK3B, RIPK3, MAPK9, MAP3K13, BMPR1A, MAP3K11	1586	156	9171	1.18615	1	0.999315	98.6931
INTERPRO	IPR000719:Protein kinase, core	43	1.6202	0.261408	FGFR2, PRKCZ, ACVRL1, PRPF4B, NUAK2, NEK2, MAPKAPK3, DSTYK, MKNK1, CLK1, FES, DDR2, MST4, MAP3K7, MAP3K8, CAMK2D, PRKACB, DCLK1, MATK, CSF1R, PRKCA, CSNK1A1, IRAK1, ITK, SGK2, CSNK1G1, MAP2K2, ROCK2, PNCK, HCK, OXSR1, PBK, GUCY2C, PRKCB, MAPK1, PDIK1L, ICK, GSK3B, RIPK3, MAPK9, MAP3K13, MAP3K11, BMPR1A	1586	220	9171	1.13021	1	0.999598	99.4681
INTERPRO	IPR017442:Serine/threonine protein kinase-related	35	1.31876	0.274985	PRKCZ, PRPF4B, ACVRL1, NUAK2, NEK2, MAPKAPK3, DSTYK, MKNK1, CLK1, MST4, MAP3K7, MAP3K8, CAMK2D, PRKACB, DCLK1, PRKCA, CSNK1A1, IRAK1, SGK2, CSNK1G1, MAP2K2, ROCK2, PNCK, OXSR1, PBK, PRKCB, PDIK1L, MAPK1, ICK, GSK3B, RIPK3, MAPK9, MAP3K13, BMPR1A, MAP3K11	1586	177	9171	1.14343	1	0.999696	99.614
UP_SEQ_FEATURE	nucleotide phosphate-binding region:ATP	43	1.6202	0.308333	PRPF4B, ASS1, CLPB, DICER1, MAPKAPK3, DCK, DSTYK, MKNK1, NAGK, CKB, GSS, MAP3K7, GALK1, MOV10, NUBP1, NUBP2, CAMK2D, PRKACB, KIF2A, PRKCA, CSNK1A1, IRAK1, PDXK, CSNK1G1, MSH2, ROCK2, SARS, AK1, AK2, BCS1L, SMC3, RIMKLB, PRKCB, MAPK1, DDX56, PSMC5, MVK, SMC1A, ASNA1, MAP3K13, PRPS2, DDX52, ATP8A1	1004	218	5635	1.10706	1	1	99.8437
SP_PIR_KEYWORDS	serine/threonine-protein kinase	30	1.13037	0.336959	PRKCZ, PRPF4B, ACVRL1, MAPKAPK3, DSTYK, MKNK1, CLK1, MAP3K7, CAMK2D, PRKACB, DCLK1, PRKCA, CSNK1A1, IRAK1, SGK2, CSNK1G1, ROCK1, MAP2K2, ROCK2, PNCK, PRKCB, PDIK1L, MAPK1, ICK, GSK3B, RIPK3, MAPK9, MAP3K13, BMPR1A, MAP3K11	1306	150	7349	1.12542	1	0.878211	99.7467
UP_SEQ_FEATURE	active site:Proton acceptor	37	1.39412	0.392727	HSD17B10, PRPF4B, ADPGK, PTGS1, MAPKAPK3, DSTYK, MKNK1, LTC4S, HSD11B1L, FAH, MAP3K7, IVD, CAMK2D, ENO3, PRKACB, PRKCA, CSNK1A1, CPT1B, IRAK1, CSNK1G1, ACADS, ROCK2, PM20D1, RNASE6, DHRS7B, PRKCB, QPCT, MAPK1, DHRS4, HSD11B2, NEU1, NEU3, PHPT1, HPGD, MAP3K13, MDH2, BRB	1004	192	5635	1.08159	1	1	99.984
UP_SEQ_FEATURE	binding site:ATP	21	0.791258	0.497535	PRKCA, CSNK1A1, IRAK1, PRPF4B, CSNK1G1, ROCK2, MAPKAPK3, MKNK1, DSTYK, NAGK, PRKCB, CKB, MAP3K7, GSS, MAPK1, CAMK2D, MVK, PRKACB, ASNA1, MAP3K13, PRPS2	1004	110	5635	1.07149	1	1	99.9994
SMART	SM00220:S_TKc	20	0.75358	0.570263	PRKCA, PRKCZ, SGK2, PRPF4B, NEK2, ROCK2, MAP2K2, PNCK, MAPKAPK3, MKNK1, CLK1, OXSR1, MST4, PRKCB, MAPK1, ICK, GSK3B, CAMK2D, PRKACB, DCLK1	753	112	4364	1.03491	1	0.990461	99.9989
INTERPRO	IPR002290:Serine/threonine protein kinase	20	0.75358	0.57511	PRKCA, PRKCZ, SGK2, PRPF4B, NEK2, ROCK2, MAP2K2, PNCK, MAPKAPK3, MKNK1, CLK1, OXSR1, MST4, PRKCB, MAPK1, ICK, GSK3B, CAMK2D, PRKACB, DCLK1	1586	112	9171	1.03258	1	0.999999	100
UP_SEQ_FEATURE	domain:Protein kinase	15	0.565185	0.721921	PRKCA, CSNK1A1, IRAK1, PRPF4B, CSNK1G1, ROCK2, MAPKAPK3, DSTYK, MKNK1, PRKCB, MAP3K7, MAPK1, CAMK2D, PRKACB, MAP3K13	1004	88	5635	0.956685	1	1	100
Annotation Cluster 106	Enrichment Score: 0.8433550244734931
Category	Term	Count	%	PValue	Genes	List Total	Pop Hits	Pop Total	Fold Enrichment	Bonferroni	Benjamini	FDR
GOTERM_BP_FAT	GO:0006605~protein targeting	22	0.828937	0.0154425	NXT1, MTX3, MTX1, PICK1, AKAP12, EIF5A, OPTN, CALR, PEX19, CEP57, PEX26, AKAP5, NUTF2, PEX13, PPP3CA, KPNA4, KPNA3, SEC61A1, KPNA1, SEC61G, F2R, RAB27A	1345	85	8785	1.69053	1	0.401921	24.7356
GOTERM_BP_FAT	GO:0008104~protein localization	83	3.12735	0.038594	CLTA, MSR1, CHMP5, RAB5C, AP2S1, PAX6, EIF5A, SELENBP1, AMN, OS9, FAM125A, AP1S2, RABGEF1, RANBP2, RAB26, KDELR1, SEC24D, SCAMP5, RAB27A, RAMP3, KDELR2, RAMP2, SCAMP3, GOLT1B, RAB4A, PICK1, ERP29, OPTN, BCAP31, CLIC5, LYST, PEX26, AKAP5, SIL1, RANGRF, COL1A1, KPNA4, ERC1, KPNA3, KPNA1, SEC23B, COPE, SEC61G, MON1A, SNX11, SERP1, NXT1, CHMP2A, RAB7B, ARFGAP3, PLDN, DERL2, CAV1, MTX3, EXOC8, MTX1, A…	1345	446	8785	1.21552	1	0.5832	51.2586
GOTERM_BP_FAT	GO:0015031~protein transport	75	2.82592	0.0485599	CLTA, MSR1, CHMP5, RAB5C, AP2S1, EIF5A, SELENBP1, FAM125A, AP1S2, RABGEF1, RANBP2, RAB26, KDELR1, SEC24D, RAB27A, SCAMP5, RAMP3, KDELR2, RAMP2, SCAMP3, GOLT1B, RAB4A, PICK1, ERP29, OPTN, BCAP31, LYST, PEX26, AKAP5, SIL1, RANGRF, COL1A1, KPNA4, ERC1, KPNA3, SEC23B, COPE, SEC61G, KPNA1, MON1A, SNX11, SERP1, NXT1, CHMP2A, RAB7B, ARFGAP3, PLDN, DERL2, EXOC8, MTX3, MTX1, AKAP12, PPT1, SNX4, CHCHD4, AB…	1345	403	8785	1.21556	1	0.639462	59.7032
GOTERM_BP_FAT	GO:0045184~establishment of protein localization	75	2.82592	0.0507578	CLTA, MSR1, CHMP5, RAB5C, AP2S1, EIF5A, SELENBP1, FAM125A, AP1S2, RABGEF1, RANBP2, RAB26, KDELR1, SEC24D, RAB27A, SCAMP5, RAMP3, KDELR2, RAMP2, SCAMP3, GOLT1B, RAB4A, PICK1, ERP29, OPTN, BCAP31, LYST, PEX26, AKAP5, SIL1, RANGRF, COL1A1, KPNA4, ERC1, KPNA3, SEC23B, COPE, SEC61G, KPNA1, MON1A, SNX11, SERP1, NXT1, CHMP2A, RAB7B, ARFGAP3, PLDN, DERL2, EXOC8, MTX3, MTX1, AKAP12, PPT1, SNX4, CHCHD4, AB…	1345	404	8785	1.21255	1	0.64525	61.3695
GOTERM_BP_FAT	GO:0033365~protein localization in organelle	13	0.489827	0.231662	MTX3, MTX1, PAX6, OPTN, CEP57, NUTF2, KPNA4, PPP3CA, KPNA3, SEC61G, KPNA1, SEC61A1, F2R	1345	62	8785	1.36953	1	0.944015	99.1866
GOTERM_BP_FAT	GO:0006886~intracellular protein transport	34	1.28109	0.345809	NXT1, DERL2, CLTA, MTX3, AP2S1, MTX1, AKAP12, EIF5A, CALR, MUDENG, AP1S2, PEX19, CEP57, PEX13, PPP3CA, SEC24D, SEC61A1, RAB27A, RAMP3, RAMP2, PICK1, OPTN, SELS, BCAP31, CHML, PEX26, AKAP5, NUTF2, KPNA4, KPNA3, KPNA1, SEC61G, SEC23B, F2R	1345	200	8785	1.11037	1	0.981259	99.9569
GOTERM_BP_FAT	GO:0046907~intracellular transport	46	1.73323	0.393055	NXT1, DERL2, CLTA, HTATIP2, CHMP5, MTX3, AP2S1, MTX1, AKAP12, EIF5A, RER1, ABCA1, CALR, MUDENG, AP1S2, PEX19, CEP57, BCL2, PEX13, PPP3CA, RANBP2, NEFL, SEC24D, SEC61A1, RAB27A, RAMP3, RAMP2, RAB8A, PICK1, OPTN, ERGIC1, SELS, BCAP31, SLC25A30, CHML, LYST, PEX26, AKAP5, NUTF2, KPNA4, KPNA3, KPNA1, SEC61G, SEC23B, COPE, F2R	1345	281	8785	1.06923	1	0.98842	99.989
SP_PIR_KEYWORDS	protein transport	39	1.46948	0.412422	NXT1, RAB7B, ARFGAP3, RAB5C, EXOC8, AP2S1, MTX1, EIF5A, SELENBP1, SNX4, CHCHD4, FAM125A, AP1S2, RABGEF1, PEX13, RAB26, RANBP2, KDELR1, SEC61A1, SCAMP5, KDELR2, RAB8A, PRAF2, SCAMP3, SNX27, GOLT1B, RAB4A, S100A13, LYST, SEC13, SIL1, RANGRF, NUTF2, KPNA1, SEC61G, SEC23B, COPE, SERP1, SNX11	1306	205	7349	1.07052	1	0.916894	99.9563
GOTERM_BP_FAT	GO:0034613~cellular protein localization	35	1.31876	0.433728	NXT1, DERL2, CLTA, MTX3, AP2S1, MTX1, PAX6, AKAP12, EIF5A, CALR, MUDENG, AP1S2, PEX19, CEP57, PEX13, PPP3CA, SEC24D, SEC61A1, RAB27A, RAMP3, RAMP2, PICK1, OPTN, SELS, BCAP31, CHML, PEX26, AKAP5, NUTF2, KPNA4, KPNA3, KPNA1, SEC61G, SEC23B, F2R	1345	214	8785	1.06825	1	0.991873	99.9969
GOTERM_BP_FAT	GO:0070727~cellular macromolecule localization	35	1.31876	0.445378	NXT1, DERL2, CLTA, MTX3, AP2S1, MTX1, PAX6, AKAP12, EIF5A, CALR, MUDENG, AP1S2, PEX19, CEP57, PEX13, PPP3CA, SEC24D, SEC61A1, RAB27A, RAMP3, RAMP2, PICK1, OPTN, SELS, BCAP31, CHML, PEX26, AKAP5, NUTF2, KPNA4, KPNA3, KPNA1, SEC61G, SEC23B, F2R	1345	215	8785	1.06328	1	0.992841	99.9979
Annotation Cluster 107	Enrichment Score: 0.8429011717857298
Category	Term	Count	%	PValue	Genes	List Total	Pop Hits	Pop Total	Fold Enrichment	Bonferroni	Benjamini	FDR
GOTERM_BP_FAT	GO:0045123~cellular extravasation	3	0.113037	0.113389	SELP, SELPLG, SELE	1345	4	8785	4.8987	1	0.81711	88.8912
GOTERM_BP_FAT	GO:0050901~leukocyte tethering or rolling	3	0.113037	0.113389	SELP, SELPLG, SELE	1345	4	8785	4.8987	1	0.81711	88.8912
GOTERM_BP_FAT	GO:0007159~leukocyte adhesion	4	0.150716	0.230226	SELP, ITGA4, SELPLG, SELE	1345	11	8785	2.37513	1	0.943909	99.1584
Annotation Cluster 108	Enrichment Score: 0.8393257812486413
Category	Term	Count	%	PValue	Genes	List Total	Pop Hits	Pop Total	Fold Enrichment	Bonferroni	Benjamini	FDR
GOTERM_BP_FAT	GO:0009628~response to abiotic stimulus	31	1.16805	0.0220781	RBP4, HRAS, GCLC, HMGCR, FAM175A, CLPB, COL3A1, GJA1, BDKRB2, GPX1, CASP3, PDE1B, HSF1, BCL2, PCYT1A, POLH, SLC12A2, MBD4, GNAT2, RNF8, DCLRE1C, OSM, P2RX7, HSPB6, HSPB2, DDB2, HSPB1, IL12B, NGFR, SMC1A, APBB1	1345	136	8785	1.48882	1	0.46618	33.478
GOTERM_BP_FAT	GO:0009314~response to radiation	18	0.678222	0.1568	RBP4, HRAS, POLH, HMGCR, FAM175A, COL3A1, MBD4, GNAT2, RNF8, DCLRE1C, GPX1, CASP3, PDE1B, BCL2, DDB2, IL12B, SMC1A, APBB1	1345	86	8785	1.36708	1	0.886174	95.558
GOTERM_BP_FAT	GO:0009416~response to light stimulus	12	0.452148	0.34674	RBP4, GPX1, HRAS, CASP3, POLH, PDE1B, HMGCR, BCL2, DDB2, IL12B, APBB1, GNAT2	1345	62	8785	1.26418	1	0.981303	99.958
GOTERM_BP_FAT	GO:0009411~response to UV	6	0.226074	0.36592	GPX1, CASP3, POLH, BCL2, DDB2, IL12B	1345	26	8785	1.50729	1	0.984142	99.9756
Annotation Cluster 109	Enrichment Score: 0.8387944541934631
Category	Term	Count	%	PValue	Genes	List Total	Pop Hits	Pop Total	Fold Enrichment	Bonferroni	Benjamini	FDR
GOTERM_CC_FAT	GO:0000159~protein phosphatase type 2A complex	5	0.188395	0.0957541	PPP2R5A, BCL2, PPP2R5C, PPP2R5E, PPP2R2B	1060	12	6966	2.73821	1	0.479062	76.1278
GOTERM_MF_FAT	GO:0008601~protein phosphatase type 2A regulator activity	4	0.150716	0.103437	PPP2R5A, PPP2R5C, PPP2R5E, PPP2R2B	1379	8	9249	3.35352	1	0.797905	82.5993
GOTERM_MF_FAT	GO:0019208~phosphatase regulator activity	6	0.226074	0.11772	PPP1R2, PPP2R5A, PPP2R5C, PPP2R5E, PPP2R2B, IGFBP3	1379	18	9249	2.23568	1	0.809767	86.5453
GOTERM_MF_FAT	GO:0019888~protein phosphatase regulator activity	6	0.226074	0.11772	PPP1R2, PPP2R5A, PPP2R5C, PPP2R5E, PPP2R2B, IGFBP3	1379	18	9249	2.23568	1	0.809767	86.5453
[truncated: 2,241 more rows]
