# Supplementary material for: Immunological Response to Single Pathogen Challenge with Agents of the Bovine Respiratory Disease Complex: An RNA-Sequence Analysis of the Bronchial Lymph Node Transcriptome
Source: PLoS One. 2015 Jun 29;10(6):e0131459. doi: 10.1371/journal.pone.0131459 (PMC4484807; doi:10.1371/journal.pone.0131459)
Supplement: S7 Table — Activation status refers to the Control group. (XLS) [file pone.0131459.s007.xls]

## Sheet: Sheet0
© 2000-2014 QIAGEN. All rights reserved.
Upstream Regulator	Log Ratio	Molecule Type	Predicted Activation State	Activation z-score	p-value of overlap	Target molecules in dataset	Mechanistic Network
lipopolysaccharide		chemical drug	Inhibited	-7.248	1.12E-42	ABCA1,ABCB1,ABCB10,ACE,ACP5,ACTA2,ADA,ADAR,ADM,ADORA2A,AGTR1,AHR,AICDA,ALCAM,ANKRD22,ANXA1,ANXA3,API5,APLNR,APOA1,APOBEC3A,APOE,AQP1,AQP3,ASS1,ATF3,ATP2B1,ATP6AP1,BAG3,BAX,BCL2,BCL3,BCL6,BDKRB1,BGN,BID,BPI,BSG,C3,C3AR1,CACNA1A,CALML5,CALR,CASP1,CASP3,CASP4,CASP7,CAV1,CCL1,CCL17,CCL19,CCL2,CCL24,CCL8,CCND2,CCNE1,CCNF,CCNG2,CCR1,CCR4,CCR8,CCRL2,CD14,CD163,CD1A,CD209,CD2AP,CD38,CD40,CD9,CDC42EP2,CDC…	CEBPA,IFNG,IL10,IL1B,IRF1,MYC,NFKB1,NFKBIA,NFkB (complex),RELA,STAT1,STAT3,TNF,lipopolysaccharide
TP53		transcription regulator	Inhibited	-3.669	5.37E-38	A2M,ABCB1,ACE,ACO2,ACOT11,ACTA2,ADA,ADAMTSL4,ADD3,AGTR1,AK1,AKAP12,ANLN,ANTXR1,ANXA1,ANXA2,ANXA3,ANXA4,ANXA6,ANXA8/ANXA8L1,APAF1,APBB2,APC,API5,APOA1,APOE,ASL,ASNS,ASPM,ASS1,ATAD2,ATF3,ATG2B,ATP5C1,BAX,BCAP31,BCL2,BCL3,BDKRB2,BID,BMP1,BRAF,BRCA1,BRCA2,BTG2,BUB1B,C1QC,C2,CAMK2D,CARS,CASP1,CASP3,CASP4,CASP9,CAV1,CCDC80,CCL2,CCND2,CCNE1,CCNG2,CD82,CDC25C,CDC42BPA,CDH3,CEBPA,CENPF,CERS6,CHD3,CHST12,C…	CDKN1A,E2F4,EGR1,EP300,JUN,MYC,MYOD1,NFKB1,NFKBIA,NFkB (complex),RB1,REL,RELA,SNAI1,SP1,STAT3,TNF,TP53,TP63,TP73,YBX1
TGFB1	-0.355	growth factor	Inhibited	-2.992	1.28E-37	ABCA1,ABCD1,ABCF1,ACE,ACKR1,ACSS1,ACTA2,ACTG2,ACVRL1,ADAM10,ADAMTS4,ADI1,ADM,AHNAK,AHR,AK1,ALDH5A1,ANPEP,ANXA2,ANXA8/ANXA8L1,APLNR,APOE,AQP1,AQP9,ARHGAP19,ARHGAP35,ARID5B,ASGR2,ASNS,ASPM,ASS1,ATM,ATP13A3,AXL,BARD1,BAX,BCL2,BCL3,BCL6,BGN,BMI1,BMP1,BRIP1,BSG,BUB1B,BUD31,C1QB,C1QC,C1S,C2,CALD1,CALML4,CARS,CASP1,CASP3,CASP4,CASP9,CAV1,CBFB,CCL2,CCND2,CCNE1,CCNG2,CCR1,CCR10,CCR4,CCRL2,CCT5,CD14,CD163,…	Ap1,CTNNB1,EGR1,ERBB2,ESR1,FGF2,FOS,IFNG,IRF1,JUN,MYC,NFKB1,NFKBIA,NFkB (complex),RELA,STAT1,STAT3,TGFB1,TNF,TP53,beta-estradiol,estrogen receptor
TNF		cytokine	Inhibited	-2.313	4.13E-36	ABCA1,ACADS,ACE,ACP5,ADAMTS4,ADM,ADORA2A,AEBP1,AGTR1,AICDA,AK2,AKAP12,ALCAM,ANPEP,ANXA1,APAF1,APC,APOA1,APOE,AQP1,AQP3,AQP9,ARRDC3,ASGR1,ASS1,ATF2,ATF3,ATP2B1,BAX,BCL2,BCL3,BCL6,BDKRB1,BDKRB2,BGN,BID,BMPR1A,BST2,BTG2,BTG3,BUB1B,C1QTNF9,C3,CALR,CASP1,CASP3,CASP4,CASP7,CAV1,CCDC80,CCL1,CCL17,CCL19,CCL2,CCND2,CCR1,CCR4,CCR8,CD14,CD163,CD1A,CD1B,CD209,CD38,CD40,CD82,CDC25C,CDC42EP4,CDC42EP5,CDH2,CEBP…	CEBPB,IFNG,IL10,IL1B,IL6,IRF1,JUN,NFKB1,NFKBIA,NFkB (complex),RELA,STAT1,STAT3,STAT5A,TNF
IFNG		cytokine	Inhibited	-6.191	8.09E-31	A2M,ABCA1,ABCB1,ABI1,ACSS1,ADM,ADORA2A,AGRN,AGTR1,AHR,AIF1,AQP1,AQP9,ARAP2,ARFGAP3,ASS1,ATF3,BACH1,BATF2,BAX,BCL2,BCL3,BID,BRCA2,BRIP1,BST2,C1QB,C1QC,C1R,C2,C3,C4A/C4B,CAPN3,CASP1,CASP3,CASP4,CASP7,CASP9,CAV1,CCBL1,CCL1,CCL17,CCL19,CCL2,CCL8,CCND2,CCR1,CCRL2,CD14,CD163,CD209,CD40,CD63,CEACAM1,CEBPA,CEBPD,CELSR1,CELSR2,CERS6,CFB,CHAC1,CHI3L2,CHRNE,CHST3,CLEC10A,CLEC2D,CLEC4E,CLIC5,CMPK2,COL1A1,COL…	CEBPA,IFNG,IL10,IL1B,IRF8,MYC,NFKB1,NFKBIA,NFkB (complex),RELA,STAT1,STAT2,STAT3,STAT6,TNF
IL4	1.472	cytokine		-1.395	2.82E-28	ACP5,ACTA2,ADRM1,AHR,AICDA,ALDOC,ALG3,ANXA2,ANXA6,APOE,APRT,ASCC3,ASS1,BAX,BBX,BCL2,BCL3,BCL6,BOP1,C3,CA2,CAPG,CASP3,CBFB,CCL1,CCL17,CCL2,CCL24,CCL8,CCND2,CCNE1,CCR4,CCR8,CD14,CD163,CD1A,CD1B,CD209,CD38,CD40,CD6,CD79A,CENPB,CHST3,CLDN5,CLEC10A,CLUH,COL18A1,COL1A1,COL1A2,COL6A3,CR2,CSF3R,CTSC,CXCL16,CXCL6,CXCL9,CXCR3,CXCR4,DECR1,DEFB4A/DEFB4B,DSG1,EBNA1BP2,EEA1,EGR2,EIF3G,EMR1,EOMES,EVI5,F13A1,F2R…	CEBPB,FOXP3,IFNG,IL10,IL2,IL4,IL6,IRF1,NFKB1,NFKBIA,NFkB (complex),RELA,STAT1,STAT3,STAT5A,STAT5B,STAT5a/b,STAT6
tretinoin		chemical - endogenous mammalian	Inhibited	-3.445	7.34E-25	A2M,ABCA1,ADA,ADAM10,ADAR,ADD3,ADM,AFF2,AGO1,AGTR1,AHNAK,AHR,AICDA,AKAP12,AKR1A1,ALPL,ANPEP,ANXA1,ANXA2,ANXA6,ANXA8/ANXA8L1,AP1S2,APBB1IP,APLNR,APOD,APOE,AQP1,AQP9,ASB2,ASNS,B3GALT5,BCL2,BCL3,BCL6,BCMO1,BID,BMPR1A,BPI,BRCA1,BTC,BTG2,C3,C3AR1,CA2,CACNA1C,CACNA1S,CALR,CASP1,CASP3,CASP7,CASP9,CBFB,CCL19,CCL2,CCL24,CCND2,CCNE1,CCR1,CCRL2,CCT5,CD14,CD34,CD38,CD63,CD68,CD82,CDCA7,CDH5,CEACAM1,CEACAM6,C…	CEBPB,CTNNB1,IFNG,IL6,IRF1,JUN,NFKB1,NFKBIA,NFkB (complex),PPARG,RELA,SMAD3,SMAD4,STAT1,STAT3,STAT5A,TGFB1,TGM2,TNF,TP53,tretinoin
beta-estradiol		chemical - endogenous mammalian		-1.392	6.48E-23	A2M,AARS,ABCA1,ABCA3,ABCB1,ABCB10,ACE,ACP5,ACTA2,ADAMTS4,ADM,ADORA2A,AEBP1,AGRN,AGTR1,AHR,AIF1,ALDOA,ANPEP,ANXA1,ANXA3,APAF1,APBB1,APOA1,APOD,APOE,AQP1,ASB2,ATAD2,ATF3,ATM,ATP2B1,ATP5I,BATF,BAX,BAZ1A,BCL2,BCL6,BID,BLOC1S6,BMPR1A,BNIP2,BOP1,BRCA1,BRCA2,BSG,BTG2,BYSL,C1QTNF6,C3,C4A/C4B,CA2,CALR,CAP2,CASP3,CASP4,CASP9,CAV1,CBL,CCDC80,CCL2,CCND2,CCNE1,CCNG2,CCNT2,CCR1,CCR4,CD14,CD40,CDC25C,CDC42EP4,C…	CEBPB,ESR1,FOXO1,IGF1,JUN,NFKB1,NFKBIA,NFkB (complex),NR3C1,PGR,RELA,SMAD3,SMAD4,SP1,STAT3,TGFB1,TNF,TP53,beta-estradiol,progesterone
TCR		complex		-0.641	6.77E-19	ABCD1,ABLIM1,ADM,ADORA2A,AKT3,APOD,BATF,BCL2,BCL3,BSG,CBL,CBLB,CCL1,CCL17,CCNE1,CCR1,CCR4,CCR8,CD38,CD6,CREB1,CTSB,CXCL9,CXCR3,CXCR4,DDX58,DHX58,EBNA1BP2,EGR1,EGR2,ELL2,F5,FAS,FOS,GBP4,GZMA,GZMB,HERC5,HSP90B1,HSPA5,IFI44,IFI6,IFIH1,IFIT1,IFIT2,IFIT3,IFNAR1,IL4,IL6,IL7R,IRF7,ISG15,ISG20,KIAA0430,KLF2,LAMP1,LBR,MAF,MAP3K7,MAP3K8,MAPK1,MAPK9,MX1,MX2,NFKB2,NHP2,NIP7,NR3C1,OAS1,P2RX7,P4HB,PDE3B,PDIA4,…	CEBPA,IFNG,IL10,IRF1,MYC,NFKB1,NFKBIA,NFkB (complex),RELA,SOCS1,STAT1,STAT2,STAT3,TCR,TNF
IFNA2		cytokine	Inhibited	-5.421	1.02E-18	ANXA1,ARL5A,BAG3,BAX,BCL2,BST2,C1R,C1S,CAV1,CBFB,CCL2,CCL8,CEACAM1,CMPK2,CORO2A,CXCL9,DAD1,DDX56,DDX58,EMR1,ENPP1,FAS,HERC5,HERC6,HMGCS1,HSPA6,IFI16,IFI27,IFI35,IFI44,IFI6,IFIH1,IFIT1,IFIT2,IFIT3,IFIT5,IFITM2,IFITM3,IL1B,IL4,IL6,IRF5,IRF7,IRF9,ISG15,ISG20,KCNK17,KDM5A,LGALS3BP,LY6E,MAL,MDM2,MMP9,MT2A,MX1,MX2,NPDC1,OAS1,OAS2,OGFR,PARP12,PARP4,PARP9,PLAT,PML,PSME1,RBL1,RBL2,REC8,RSAD2,SAMHD1,SDC1,S…	CEBPA,EIF2AK2,ETS1,IFNA2,IRF1,IRF3,IRF7,IRF8,JUN,MAPK1,MYC,NFKBIA,NFkB (complex),RELA,STAT1,STAT2,STAT3,STAT6
D-glucose		chemical - endogenous mammalian		-0.921	1.14E-18	AARS,ABCA1,ABCB1,ACE,ACO2,ACTA2,ADA,AGTR1,ALDOA,ALDOC,ANLN,ANXA1,AQP1,ARNTL,ASNS,ASS1,ATF3,ATP2B1,BAX,BCAT1,BCL2,C3,CACNA1C,CALD1,CALR,CARS,CAV1,CBL,CCL2,CCND2,CEBPA,COL1A1,COL3A1,COL4A1,CPT1B,CTSB,CXCR4,CYBA,DBI,DCN,DDIT3,DDIT4,DECR1,DNAJB11,DNAJC3,DYRK1A,EDN1,EGR1,ERO1LB,FAS,FBP1,FBP2,FBXO32,FKBP2,FN1,FOS,FST,GCG,GJA1,GREM1,GRN,H6PD,HK2,HMGB1,HMGCR,HP,HSPA5,HSPB1,ID1,IGF2,IL1B,IL6,IL6ST,INSR,IT…	AGT,Ap1,D-glucose,EGR1,FOXO1,HIF1A,Insulin,JUN,LEP,NFKB1,NFKBIA,NFkB (complex),NR3C1,PPARA,PPARG,RELA,SP1,STAT3,TNF,TP53,dexamethasone
PDGF BB		complex	Inhibited	-2.168	2.92E-18	ACTA2,ADD3,ADM,AKAP12,AKR7A2,ATF3,ATP2B1,BCL3,BDKRB1,BDKRB2,BRCA1,C3,CALD1,CASP4,CCL2,CCL8,CCNE1,CCR4,CEBPD,CNN1,COL3A1,CP,CREB1,CSF1R,CYCS,DCBLD2,DCN,DDIT3,DUSP1,DUSP5,EDN1,EDNRB,EGR1,EGR2,EGR3,ENPP1,ETS1,ETS2,F3,FHL1,FN1,FOS,FOSB,FOXS1,FZD2,GADD45A,GFPT2,GJA1,GREM1,GSS,GUCY1B3,H19,HMGCR,HMGCS1,HRAS,HSD3B7,IER3,IGF2,IGFBP4,IL1B,IL6,KLF6,KRAS,LBP,LMNA,MINOS1-NBL1/NBL1,MMP14,MMP2,MMP9,NDUFB8,NFIL3…	Ap1,EGR1,FGF2,FOS,JUN,Jnk,LDL,NFKB1,NFkB (complex),P38 MAPK,PDGF BB,RELA,SMAD3,SMAD4,SP1,STAT3,TGFB1,TP53
dexamethasone		chemical drug		0.249	2.98E-18	AACS,ABCB1,ACADS,ACE,ACTA2,ACTG2,ADAM10,ADAM15,ADAMTS1,ADM,AEBP1,AGPAT6,AICDA,AKAP13,AKR1C4,ALCAM,ALDH6A1,ANXA1,APOA1,APOD,APOE,AQP1,ARL5B,ARMC8,ASNS,ATP11A,ATP13A3,ATP2B1,AUP1,AXIN2,B3GNT5,BAX,BCKDK,BCL2,BCL6,BCLAF1,BDKRB2,BGN,BLVRB,BMP1,BRCA1,BRCA2,BSG,C1QB,C3,C3AR1,CA2,CALR,CARS,CASP3,CASP9,CAV1,CCL1,CCL17,CCL2,CCND2,CCNE1,CCNG2,CCR1,CD163,CD209,CD40,CEACAM1,CEACAM6,CEBPA,CEBPD,CEP135,CEP70,CF…	CEBPB,ESR1,FOXO1,IGF1,IL1,IL6,JUN,NFKB1,NFKBIA,NFkB (complex),RELA,SMAD3,SMAD4,SP1,STAT1,STAT3,STAT5A,TGFB1,TNF,TP53,dexamethasone
CD40LG		cytokine		-0.642	7.77E-18	AHR,AICDA,AKAP13,ALCAM,ALG3,ANXA6,APRT,ARID4B,ASCC3,ATF3,BATF3,BAX,BCL2,BCL6,BTG3,CA2,CASP1,CCL1,CCL17,CCL19,CCL2,CCNG2,CCR1,CD27,CD38,CD40,CD63,CFP,CLUH,CTSC,CXCR3,CXCR4,CYP1B1,DAPP1,DECR1,DUSP1,DUSP5,E2F2,EBI3,EGR1,F3,FAS,FOS,FOSB,GADD45A,GZMB,HK2,HLA-DQA1,HRSP12,HSPA1A/HSPA1B,IFI44,IFI6,IFIT1,IFIT2,IFIT3,IL12B,IL1B,IL6,IL7R,IPO8,ISG15,ITGA4,KIF2A,LIG4,LMAN2,MED1,METAP1,MMP14,MPHOSPH9,MRE11A,MS…	CD40,CD40LG,IFNG,IL1B,IL4,IRF1,JUN,NFKB1,NFKBIA,NFkB (complex),REL,RELA,STAT1,STAT3,STAT6,TNF
ERBB2		kinase		0.368	9.61E-18	ACTA2,ADIPOR2,AHNAK,ALDOC,ANG,ANXA2,ASPM,BAG2,BARD1,BCL2,BCL3,BMP1,BNIP2,BRIP1,BTG2,BUB1B,CCDC80,CCND2,CCNE1,CD34,CD82,CD9,CDC25C,CDH2,CDH3,CENPE,CENPF,CHRNE,CLDN3,CLEC11A,CLEC3B,COL18A1,COL1A1,COL3A1,COL4A1,COL5A2,COL6A1,COL6A3,CSF1R,CTSB,CUL3,DAP,DDIT3,DECR1,DPT,DSG2,EBP,EDN1,EGR1,EIF4EBP1,EIF6,ELK3,ELL2,EMP3,EPS15,EPSTI1,ESR2,ETFB,F2R,FAM134B,FBLN2,FN1,FOS,FOXO1,GBE1,GJA1,GLO1,GLS,GPD2,GPX3,GS…	Ap1,CTNNB1,EGF,EGFR,ERBB2,ESR1,JUN,MYC,NFkB (complex),PGR,RUNX2,SMAD3,SMAD4,SP1,SP3,STAT3,TCF,TP53,TP63,TP73,estrogen receptor
SB203580		chemical - kinase inhibitor	Activated	4.159	1.28E-17	AANAT,ACTA2,ADAMTS1,ADAMTS4,ALPL,ANXA1,ANXA3,AQP1,AQP9,ATF2,ATF3,ATP5J2,BAX,BCL2,BDKRB1,BST2,C3,C3AR1,C4A/C4B,CCL17,CCL2,CCL8,CCRL2,CD1A,CD2AP,CD40,CDH2,CEACAM1,CEBPD,CLDN5,COL1A1,COL1A2,COL3A1,CREB1,CX3CR1,CXCL9,CYP1B1,DDIT3,DEFB4A/DEFB4B,DUSP1,EDNRB,EGR1,ERP29,ETS2,F3,FABP3,FAS,FN1,FOS,FOSB,GADD45A,GJA1,GLRX,GSTP1,GZMB,IER3,IFI27,IFI35,IFIT1,IFIT2,IFIT3,IFIT5,IGFBP3,IL12B,IL1B,IL1RN,IL4,IL6,IQS…	IFNG,IL1B,IRF1,JUN,NFKB1,NFKBIA,NFkB (complex),P38 MAPK,RELA,SB203580,SP1,STAT1,STAT3,TNF
CD3		complex		1.431	1.59E-17	AARS,ACADS,ACTG2,AHR,ANG,ANXA1,AQP3,ATF2,ATM,ATP11B,ATP5C1,BATF,BCL2,BCL6,BST2,C1R,C2,CASP3,CBL,CCL1,CCL17,CCND2,CCNE1,CCR1,CCR4,CD226,CD27,CEACAM1,CENPF,CLK1,COX5A,COX7A1,CXCR3,CXCR4,CXCR6,CYBA,CYC1,CYCS,DAD1,DHRS4,DYRK1A,EBI3,EBP,EDIL3,EEF1A2,EGR2,EGR3,ELK3,EOMES,ETS1,ETS2,FAM160B1,FAS,FCER1G,FKBP2,FOS,FTL,FUT7,GPR37,GUCY1B3,GZMA,GZMB,GZMK,H19,HAX1,HIVEP3,HMCN1,HMGN1,HSP90B1,HSPA1A/HSPA1B,HSPA5…	CD3,CEBPA,FOXP3,IL10,IL12 (complex),IL2,IRF1,MYC,NFATC2,NFKB1,NFKBIA,NFkB (complex),RELA,STAT1,STAT3,STAT5A,STAT5B,STAT5a/b,TCR
PD98059		chemical - kinase inhibitor	Activated	3.162	2.78E-17	ABCA1,ACE,ACTA2,AGTR1,AKAP12,ALDOA,ANPEP,ANXA1,APOA1,ATF3,BATF2,BAX,BCL2,BCL6,BGN,C3,CA2,CASP3,CAV1,CCL19,CCL2,CCND2,CCNE1,CCR1,CD14,CD40,CDC25C,CDH2,CDH3,CEBPA,CEBPD,COL1A1,COL1A2,COL3A1,COL4A1,CREB1,CTSB,CTSH,CTSL,CXCR4,CYCS,CYP1B1,DCBLD2,DDIT3,DEFB4A/DEFB4B,DSG1,DUSP1,DUSP5,E2F2,EDN1,EDNRB,EGR1,EGR2,EGR3,ELN,EMP3,ENG,ETS1,F2R,F3,FAH,FAM171A1,FKBP5,FN1,FOS,FOSB,FTH1,GADD45A,GJA1,GRN,GSK3B,HMGB3…	Ap1,EGF,EGR1,FGF2,FOS,IL1B,JUN,NFKB1,NFKBIA,NFkB (complex),PD98059,RAF1,RELA,SMAD3,SP1,STAT3,TNF,TP53
XBP1	-1.350	transcription regulator	Inhibited	-4.867	3.27E-17	ADAM10,AICDA,ALG12,APBB2,APOA1,ARFGAP3,BCL2,BFAR,CALR,COPE,CREB3L1,DAD1,DDIT3,DDOST,DNAJB11,DNAJB9,DNAJC3,EDEM1,EDEM2,ERLEC1,ERO1LB,ERP29,ETS1,FAS,FKBP10,FKBP11,FKBP14,FKBP2,FKBP7,FN1,GOPC,HM13,HSP90B1,HSPA5,HYOU1,IL6,KDELR2,KLF4,LMAN1,LMAN2,MOGS,NCF1,PCYT1A,PDIA3,PDIA4,PDIA6,PIGA,PPIB,PRDM1,PRNP,RABAC1,RCN3,RPN1,RPN2,SEC11A,SEC11C,SEC23B,SEC24D,SEC61A1,SEC61B,SEC61G,SELM,SERP1,SMC3,SPCS2,SPCS3,S…	ATF6,EGR1,FOXO1,HIF1A,Immunoglobulin,Insulin,JUN,Jnk,NFKB1,NFkB (complex),P38 MAPK,PPARA,PPARG,RELA,SP1,STAT1,STAT3,STAT6,XBP1
mifepristone		chemical drug		0.328	3.98E-17	ABCB1,ACE,ADM,AKR1C4,ALPL,ANXA1,APOE,AQP1,ATF3,BAX,BCAT1,BCL2,C1QB,C3,CA2,CASP1,CASP3,CAV1,CCL2,CD14,CEACAM1,CEBPD,CHI3L1,CLDN3,CLEC3B,COL15A1,COL18A1,COL5A2,CYBA,DDIT4,DKK3,DLC1,DUSP1,EDNRB,EGR1,EGR2,EPHB3,F3,FAS,FBLN2,FKBP5,FOS,FST,FTH1,GJA1,H6PD,HPGD,HSPA5,IGF2,IGFBP3,IL12B,IL1B,IL6,INHBB,IRG1,ITGA4,ITGB4,KLF4,KRAS,LAMB3,LAMC2,LRP1,LSR,MDM2,MME,MMP9,MYB,NCOA3,NOS3,NPL,NPM3,NPY,NR3C1,P2RX7,PAX9…	CEBPB,ESR1,JUN,NFKB1,NFKBIA,NFkB (complex),NR3C1,P38 MAPK,PGR,RELA,SMAD3,SP1,STAT3,TNF,TP53,dexamethasone,mifepristone,progesterone
MAPK1	0.402	kinase	Activated	5.146	9.46E-17	ADAR,ANPEP,APOE,ARHGAP11A,ATF3,BCL2,BST2,C1S,CAV1,CCL1,CCL2,CCNF,CCR8,CDH2,CDK19,CFB,COX17,CSGALNACT2,CTSB,DDX58,DMP1,DNAH7,DUSP1,EGR1,EGR2,ENO3,ERP29,EVI5,FAIM3,FES,FN1,FOS,GFOD1,GLS,GLTSCR1L,HERC5,HLA-DMA,IFI16,IFI27,IFI35,IFI44,IFI6,IFIH1,IFIT1,IFIT2,IFIT3,IFIT5,IFITM3,IGF2BP3,IGFBP7,IL1B,IL1RN,IL6,IRF7,IRF9,ISG15,ISG20,ITGA2B,ITGAV,L3MBTL1,LAG3,LGALS1,LGALS3BP,LMNA,LZTS2,MAPK3,MBP,MMP2,MMP9,M…	CEBPA,CEBPB,ERK1/2,IL6,IRF8,JUN,MAPK1,MYC,NFkB (complex),P38 MAPK,RELA,SMAD3,SP1,STAT1,STAT2,STAT3,STAT5A,STAT6
CSF2		cytokine		-1.608	1.15E-16	ABCA1,ACE,ACP5,ADA,AKR1A1,ANLN,ANXA1,AOC1,APAF1,ATM,BAX,BCL2,BCL3,BID,BSG,BUB1B,C3,C4A/C4B,CASP1,CCL2,CCNF,CCR1,CD14,CD180,CD1A,CD1B,CD209,CD38,CD40,CD63,CEACAM1,CENPE,COL8A1,CREB1,CSF1R,CTSC,CXCR3,CXCR4,DDIT3,DOK2,E2F8,EDN1,EFEMP2,EGR1,EGR2,EGR3,ELN,F2R,F3,FAM65B,FAS,FCGR1A,FOLR2,FOS,GADD45GIP1,HCAR2,HJURP,HMGB1,IER3,IFITM3,IL12B,IL1B,IL1RN,IL32,IL4,IL6,INPP5D,IRF5,ITGA4,KCTD11,KIF11,KNTC1,LAMP2…	CEBPB,CSF2,IFNG,IL10,IL6,IRF1,JUN,NFKB1,NFKBIA,NFkB (complex),RELA,STAT1,STAT3,STAT5A,TNF
IL5		cytokine	Inhibited	-5.120	1.24E-16	A2M,ACP5,AICDA,ALDOA,ALDOC,ANXA2,ANXA6,AOC1,ASNS,ASS1,BCL2,BCL3,BCL6,CASP4,CCL2,CCND2,CCNE1,CCR1,CD40,CD63,CD79A,CEACAM1,CHST12,CISD1,CKAP4,CLEC2B,CRELD2,CTSC,CXCR4,DUSP5,EBP,EGR1,EGR2,EGR3,EIF4EBP1,ELL2,FAM65B,FAS,GADD45A,GALK1,GBP4,GBP7,GLIPR2,HLX,HMGCR,HSP90B1,HSPA5,HSPA6,IER3,IGJ,IL18BP,IL1R2,IL4,IRF7,ITGAD,ITGAV,LRRC8C,LUM,MANF,MKNK1,MMD,MMP9,NEK2,NFE2,NFIL3,PAX5,PDIA6,PDK1,PDLIM1,PMP22,PPIF…	BCL6,CEBPA,CSF2,IL5,Immunoglobulin,MYC,NFKB1,NFkB (complex),NR3C1,RELA,SMAD3,STAT1,STAT3,STAT5A,STAT5B,STAT6,TP53
F2	-1.844	peptidase	Inhibited	-5.043	2.86E-16	ACTA2,B3GNT5,BAX,BCL3,CALD1,CALR,CASP1,CASP3,CCL2,CCL8,CCND2,CD63,CD68,CKAP4,CLIC1,COL1A1,COL4A1,CXCR4,DKK3,DST,DUSP1,EDN1,EDNRB,EGR1,ELL2,ENTPD1,EPB41,ERP29,ESM1,ETS1,F2R,F3,FHL1,FN1,FOS,FOSB,GNA13,GREM1,HDAC9,IER3,IFRD2,IGFBP4,IL1B,IL32,IL6,KLF6,LAMP1,LAMP2,LOXL2,MAPK3,MMP9,NCF1,NCOA7,NOS3,NR4A3,NUAK2,PDCD1LG2,PDIA4,PGM2L1,PLAT,PPIF,PRKCE,PROCR,PROS1,SDC4,SELE,SELP,SLC12A7,SLC16A5,SLC2A6,SLC7A1…	EGR1,F2,F2R,JUN,Jnk,NFKB1,NFKBIA,NFkB (complex),REL,RELA,SMAD3,SMAD4,SP1,STAT3,TGFB1,TP53
IL10		cytokine		-1.398	4.41E-16	ACTA2,ADM,AICDA,ARAP2,BAX,BCL2,BCL3,BDKRB1,BMPR1A,CASP3,CCL1,CCL16,CCL17,CCL19,CCL2,CCND2,CCR1,CCR4,CCR8,CD14,CD163,CD1A,CD209,CD40,CD68,CEACAM1,CHI3L2,COL1A1,CSF1R,CTSB,CTSZ,CX3CR1,CXCL6,CXCL9,CXCR3,CXCR4,DCN,DEFB4A/DEFB4B,DUSP1,ETS2,F3,FAS,FCER1G,FCGR1A,FCGR3A/FCGR3B,FKBP5,FOS,GZMA,GZMB,HDAC9,HPGD,HTATIP2,IFIT2,IGFBP4,IL12B,IL1B,IL1R2,IL1RN,IL21,IL4,IL6,IL6ST,IL7R,INPP5D,IRAK1,ITGA4,ITGAL,KITLG…	CEBPB,IFNG,IL10,IL1B,IL4,IL6,IRF1,JUN,NFKB1,NFKBIA,NFkB (complex),RELA,STAT1,STAT3,STAT5A,STAT6,TNF
thioacetamide		chemical toxicant	Inhibited	-3.292	1.61E-15	AACS,ACP5,ADAMTS1,ADD3,AKAP12,ANXA1,ANXA2,ANXA4,AOC1,ASNS,ATM,B4GALT6,BARD1,BGN,BRCA1,BRCA2,BRIP1,C4A/C4B,CD14,CDH17,CHRNA2,CKB,COL1A1,COL1A2,COL3A1,CP,CPT1B,CYGB,DKK3,EDNRB,ELN,EMP3,F2R,FANCB,FXYD6,GDE1,GNG11,GPNMB,GPX3,IER3,IFITM2,IGFBP3,IL1B,IL6,ITGA7,ITGB4,LAMC2,LGALS1,LGALS3BP,LRP8,MBD4,MMP14,MMP2,MSH2,NPY,NUPR1,PCOLCE,PCSK6,PDGFD,PLA1A,PMP22,POLE2,POR,PPT1,PSMB10,PSMB8,PTGFRN,S100A10,S100A1…	JUN,NFKB1,NFKBIA,NFkB (complex),RELA,SMAD3,SMAD4,STAT3,TGFB1,TNF,TP53,thioacetamide
doxorubicin		chemical drug	Inhibited	-3.128	3.31E-15	A2M,ABCB1,ADAMTS1,ADM,ANXA1,ANXA2,APAF1,ASNS,ATF3,ATM,BARD1,BAX,BCL2,BIRC6,BRCA1,BRCA2,BTG2,BUB1B,C4A/C4B,CA2,CAMK2D,CASP1,CASP3,CASP9,CD14,CD40,CDC25C,COL3A1,CP,CTSB,DDIT3,DES,DPAGT1,DUSP1,DUSP5,E2F2,EDN1,EFEMP2,EGR1,EIF5A,EMP3,F3,FAS,FBLN1,FOS,FOXO3,FTH1,GADD45A,GCLC,GLB1,GPNMB,GSS,HMGB1,HSPB6,ID1,IER3,IGFBP6,IGFBP7,IL1B,IL4,IRF5,IRF7,ITGB4,KLRC4-KLRK1/KLRK1,LAMC2,LGALS3BP,MBNL2,MDM2,MEF2C,MMP2…	Ap1,FOS,IL1B,JUN,MYC,NFKB1,NFKBIA,NFkB (complex),REL,RELA,SP1,STAT3,TP53,TP63,TP73,doxorubicin
OSM	-1.278	cytokine		-0.877	4.50E-15	A2M,ABCA1,ACE,ADAMTS1,ADAMTS4,AHR,ANXA1,ANXA2,ANXA3,AQP9,ARHGEF12,ASNS,ATP13A3,ATP2B4,BMI1,BTC,C1R,C1S,CASP4,CCL2,CCL24,CCND2,CCNG2,CDC42EP4,CDH2,CDH3,CEBPA,CEBPD,CHD1,CHI3L2,CLEC2B,CLPP,COL3A1,COL6A1,COL8A1,COX6B1,COX7B,CRLF1,CTSH,CTSL,CYP1B1,DEFB4A/DEFB4B,DNAJC3,DSC2,ECM1,EIF4EBP1,EMP3,ETFB,ETS2,EVPL,F3,FAM171A1,FN1,FOS,GPNMB,GPR126,HIPK3,HK2,HP,HSD11B2,HSF4,HSPA5,ID1,IFI35,IGFBP6,IL1B,IL1R2,IL…	CEBPA,CEBPB,IL6,JUN,MYC,NFKB1,NFKBIA,NFkB (complex),OSM,P38 MAPK,RELA,SMAD3,SMAD4,SP1,STAT1,STAT3,STAT5A,TGFB1,TP53
HRAS	-0.476	enzyme		-0.163	4.71E-15	A2M,ADM,ANTXR1,ANXA2,ANXA3,ANXA6,ASNS,B4GALT3,BCL2,BMP1,BTBD11,BTG2,C1QC,CALD1,CAPG,CAV1,CCDC80,CCND2,CCNE1,CD81,CD96,CDC42BPA,CDH3,CEBPD,CFB,CHGA,CHST12,CNN1,COL18A1,COL1A1,COL1A2,COL3A1,COL4A1,COL5A2,CPT1A,CTSB,CTSC,CTSZ,DDIT3,DMTF1,DOK2,DUSP1,EFEMP1,EGR1,EIF2D,EIF4EBP1,EIF4G3,EIF5A2,ELK3,ELN,ENPP1,ERP29,ETS1,F2R,FABP3,FAS,FBLN2,FBXW11,FHL1,FN1,FOS,FOSB,FUT7,FZD2,GJA1,GNA13,GPX3,GRN,GSN,HMGB1,H…	Ap1,CTNNB1,FOS,HDAC1,HRAS,JUN,MYC,NFkB (complex),RELA,RNA polymerase II,RUNX2,SMAD3,SMAD4,SP1,SRC,TCF,TERT,TP53,TP63,TP73
FAS	0.614	transmembrane receptor		-1.848	6.43E-15	ACTA2,AKAP9,ANXA2,API5,ARAP2,BAX,BCL2,BGN,BID,BTG3,CASP3,CASP9,CCL2,CCR1,CCRL2,CDC42EP2,CDIPT,CEBPD,CLASP1,COL15A1,COL18A1,COL1A1,COL1A2,COL3A1,COL4A1,COL4A2,COL6A1,COL6A3,COL8A1,CREB1,CTSL,CXCL6,CXCR2,EGR1,EGR2,F3,F5,FADD,FAS,FES,FOS,FOSB,FOXO1,FOXO3,GDE1,GIT2,GPNMB,GPR107,IER3,IFIT1,IL1B,IL6,INPP5D,ITGA7,ITGAV,ITGB8,KIF3B,LUM,LY75,MEF2C,MERTK,MGP,MME,MMP9,MTMR1,NLRP1,NR3C1,NUAK2,OPTN,OSM,P2RX1,…	Ap1,ERK,FAS,IL1B,JUN,NFKB1,NFKBIA,NFkB (complex),P38 MAPK,REL,RELA,SMAD3,SP1,STAT3
cisplatin		chemical drug	Inhibited	-2.596	6.76E-15	A2M,ABCB10,ACTA2,ADAMTS1,ANGEL2,ANK1,ANPEP,ANXA1,ANXA2,ANXA4,AQP1,AQP3,ARHGEF10L,ASNS,ATF3,ATP6V0C,BAX,BCL2,BTG2,C4A/C4B,CASP1,CASP3,CAV1,CCL1,CCL2,CCNG2,CCR1,CD14,CEBPA,CLCN6,CLSTN3,COL1A1,CP,CPT1A,CPT1B,CTSB,CXCL14,CXCL9,DDB2,DDIT3,DDIT4,DGKE,DICER1,DKK1,DMXL2,DRAM1,DUSP1,EDN1,EFEMP2,EGR1,EMP3,EMR1,ESYT2,F3,FAS,FBLIM1,FN1,FNDC3B,FOS,GABPB2,GADD45A,GATAD2B,GMDS,GPNMB,GSTP1,HDAC9,HJURP,HK2,HMGB1,…	Ap1,CEBPB,EGR1,FOS,IL6,JUN,Jnk,MYC,NFKB1,NFKBIA,NFkB (complex),RELA,SP1,STAT1,STAT3,STAT5A,TNF,TP53,TP63,TP73,cisplatin
MYC		transcription regulator		0.671	6.89E-15	ADAMTS1,ADD1,ADM,AK2,AKAP1,AKAP12,ALCAM,ALDOA,ANKRD17,ANXA4,ANXA6,AQP1,ARHGAP22,ASNS,ASS1,ATP13A2,ATPIF1,BAX,BCAT1,BCL2,BCL6,BCOR,BMI1,BMPR1A,BOP1,BRCA1,BUB1B,C1QBP,CASP1,CASP3,CASP9,CAV1,CCND2,CCNE1,CCNG2,CD151,CD9,CDC25C,CDCA7,CDH2,CEBPA,CEBPD,CLEC3B,CLPB,CLUH,COL15A1,COL1A1,COL1A2,COL3A1,COL4A1,COL4A2,COL5A2,COL6A3,COL8A1,COX5B,COX6A1,COX6B1,CPT1A,CSTB,CTSB,CYCS,CYFIP2,DBI,DCTPP1,DDB2,DDIT3,DD…	Ap1,CEBPB,EGR1,ERK1/2,ESR1,FOS,JUN,MYC,NFKB1,NFkB (complex),RELA,SMAD3,SP1,STAT3,TP53,TP63,TP73,beta-estradiol
FOS	-0.763	transcription regulator	Inhibited	-2.245	7.69E-15	A2M,ABCB1,AFF4,AGTR1,ANK3,ANXA4,AQP3,ARID3A,ASL,ATF3,ATF7IP,BCAR3,C3AR1,CA2,CAMK2D,CASP3,CASZ1,CCL2,CCNE1,CD14,CD68,CERS4,CHGA,CHI3L1,CHODL,COL16A1,COL18A1,COL1A1,COL6A1,CREBBP,CTSB,CTSH,CXCL16,CYCS,DAP,DDX3X,DLG1,EEA1,EGR1,EGR2,ESM1,F3,FARS2,FBLIM1,FN1,FOLR2,FOS,FOSB,FTH1,FZD5,GBA,GIT2,GJA1,GJB6,GSK3B,GSTP1,HIPK3,HOOK1,HSD17B10,HSP90B1,HSPA5,HTATIP2,IL12B,IL6,ITGA6,ITGB4,KCNN4,KIF1B,KIF2A,KIF5B,…	Ap1,CDKN2A,EP300,ESR1,ETS1,FOS,HDAC1,JUN,NFATC2,NFKB1,NFKBIA,NFkB (complex),Nfat (family),REL,RELA,RNA polymerase II,SP1,STAT3,TP53
cyclosporin A		biologic drug		-1.159	9.25E-15	A2M,ABLIM1,ACTA2,ADORA2A,AGTR1,ANG,ANXA1,ANXA2,APOD,APOE,ASNS,ATF3,BATF,BAX,BCL2,BGN,C4A/C4B,CASP1,CASP3,CASP7,CAV1,CBLB,CCL2,CD14,CD163,CD1A,CD40,CD6,CD68,COL1A1,COL4A2,CP,CR2,CREB1,CX3CR1,CXCL9,CXCR3,CXCR4,CYBA,DDIT4,DEXI,EDIL3,EDN1,EDNRB,EFEMP2,EGR1,EGR2,EIF6,ELL2,EMP3,F3,F5,FADD,FAS,FBLIM1,FKBP5,FN1,FOS,FST,GPNMB,GZMA,GZMB,HMGCR,HSPA5,IER3,IL12B,IL1B,IL21,IL4,IL6,ITGAL,ITGB4,KIAA0430,KLRD1,LA…	CEBPB,ESR1,FOXO1,IFNG,IGF1,IL10,IL6,IRF1,JUN,NFKB1,NFKBIA,NFkB (complex),RELA,SP1,STAT1,STAT3,STAT5A,TP53,TP73,cyclosporin A,doxorubicin
APP		other	Inhibited	-2.974	1.06E-14	ABCA1,ACO2,ACTA2,AIF1,AK1,ALDOA,ALDOC,ANAPC2,AP3B2,APOE,ARL6IP5,ARNTL,ATM,ATOX1,ATP5C1,ATP5D,ATP5H,AXIN2,BASP1,BAX,BCL2,BSG,C1QBP,C1R,C1S,C3,C4A/C4B,CALML4,CALR,CAMK2D,CASP3,CASP9,CCL2,CCND2,CCNE1,CD151,CD68,CD82,CDH2,CDH3,CDH5,CKB,CLIC1,CLTA,COL13A1,COL18A1,COX7A2,CREBBP,CRLF1,CSF1R,CTSB,CUL3,CXCR2,CXCR4,CYCS,CYFIP2,DBI,DCN,DKK1,DPY19L3,DSTN,DYRK1A,ECE2,EDN1,EGR1,EIF5A2,ELN,ENG,EOMES,ETS2,FABP3,…	APOE,APP,Ap1,CTNNB1,EGR1,IL1B,JUN,Jnk,MYC,NFKB1,NFKBIA,NFkB (complex),PSEN1,RELA,SP1,STAT3,TP53,hydrogen peroxide
camptothecin		chemical reagent	Inhibited	-3.214	1.24E-14	ABCB1,ACTA2,AKAP9,ALDOA,ANXA2,ANXA4,APAF1,APBB2,API5,APOE,ARAP2,ASPM,ATF3,ATM,BAX,BCL2,BDKRB1,BFAR,BIRC6,BRCA1,BRCA2,BTG2,BTG3,CASP1,CASP3,CASP4,CASP9,CCL2,CCNE1,CCR1,CCRL2,CD40,CDC42EP2,CDIPT,CHAC1,CHCHD7,CLASP1,CREB1,CTSL,CXCL6,CXCR2,DDB2,DENND5B,DKK1,DLG1,DPAGT1,EDN1,EGR2,ENO3,F3,F5,FADD,FAS,FES,FNDC3B,FOS,FOSB,FOXO1,FZD7,GADD45A,GAPVD1,GDE1,GIGYF2,GIT2,GNAQ,GPNMB,GPR107,GRINA,H2AFJ,HJURP,HLA-…	EGR1,JUN,Jnk,MYC,NFKB1,NFKBIA,NFkB (complex),REL,RELA,RELB,SP1,STAT3,TP53,TP63,TP73,camptothecin
IL1B	-0.812	cytokine	Inhibited	-3.583	1.83E-14	A2M,ACTA2,ADAMTS1,ADAMTS4,ADM,AGTR1,AIF1,ALPL,ANTXR1,ANXA1,APOE,ASS1,ATF3,BAX,BCL2,BCL3,BDKRB1,BGN,BTG2,C1R,C3,CASP3,CASP4,CCL1,CCL17,CCL2,CCL24,CCR1,CCR8,CCRL2,CD14,CD40,CD82,CEBPD,CFB,CHI3L1,CMPK2,COL1A1,CP,CTSB,CTSZ,CX3CR1,CXCL6,CXCL9,CXCR3,CXCR4,CYBA,DCN,DDIT3,DDIT4,DEFB4A/DEFB4B,DLL4,DUSP1,DUSP5,E2F2,EBI3,EDN1,EGR1,ELN,ENPP1,F13A1,F3,FAM129A,FAS,FKBP5,FMR1,FN1,FOS,FOSB,FOXO1,FST,FUT7,GADD45A…	IFNG,IKBKB,IL1B,IRF1,JUN,NFKB1,NFKBIA,NFkB (complex),REL,RELA,STAT1,STAT3,TNF
VEGFA		growth factor	Inhibited	-2.937	2.06E-14	ACE,ADAM15,ADAMTS1,ANPEP,ATP5J2,BAX,BCL2,CASP3,CAV1,CBFB,CCL14,CCL2,CCNE1,CCRL2,CD34,CDC25C,CDH5,CEACAM1,COL1A1,COX5B,COX6B1,COX8A,CREBBP,CSTB,CTSB,CXCR4,DBT,DECR1,DLL4,DUSP5,E2F2,EDN1,EGR1,ETFA,ETS1,ETS2,EXOC3L2,F3,FN1,FOS,GJA1,HLX,ID1,IGFBP4,IL6,INPP5D,ITGA1,LMNA,MDH2,MEF2C,MMP2,MMP9,NOS3,NPHS1,PLAT,PPA1,PTGS1,RASGRP3,RUNX1,SDHB,SELE,SHMT2,SLC12A6,SLC25A17,SMTN,SOD2,SPARC,STC1,SYNM,TFPI2,TGFB1,…	Ap1,EGR1,ERK1/2,FGF2,FOS,JUN,Jnk,MYC,NFkB (complex),P38 MAPK,RELA,SMAD3,SP1,SRC,STAT3,VEGFA
LY294002		chemical - kinase inhibitor		0.539	4.85E-14	ABCA1,ABCB1,ACTA2,ADAMTS1,ADIPOR2,AGL,ANPEP,APOE,AQP3,ATF3,ATP2B1,BAX,BCL2,BCL6,BRCA2,BSG,BUB1B,CASP3,CASP4,CCL2,CCL8,CCND2,CCNE1,CCNT2,CCR1,CD14,CD2AP,CD38,CEBPA,CHML,COL1A1,COL1A2,CP,CXCL16,CXCL6,DDIT3,DEFB4A/DEFB4B,DHFR,DUSP1,EGR1,EGR2,EGR3,EMILIN1,ETS1,ETS2,F2R,F3,FAS,FN1,FOS,FOSB,GCLC,GJA1,GPD2,GRN,GSK3B,GSTP1,GUCY2C,HMGB2,HMGCR,HMGCS1,HSPA5,IER3,IFRD2,IGF2,IGFBP3,IL12B,IL1B,IL1R2,IL1RN,IL32…	Akt,Ap1,EGR1,IL1B,JUN,LY294002,NFKB1,NFKBIA,NFkB (complex),P38 MAPK,PI3K (complex),RELA,SP1,STAT3,TNF
EIF2AK2		kinase	Inhibited	-2.867	1.76E-13	ATF3,BAX,BCL2,BRIP1,CASP9,CEBPD,DDIT3,DDX58,EGR1,ERAP2,FAS,FOS,GABBR1,HIST1H2BD,IFI27,IFI35,IFI6,IFIT1,IFIT5,IFITM2,IL1B,IL6,ISG15,ISG20,LGALS3BP,NEDD9,NFKB2,NMI,OAS1,PARP12,PARP9,PPP1R15A,PSMB10,REC8,SAMHD1,SELE,SOCS3,SOD2,TNFAIP3,UBE2L6,USP18,ZC3HAV1,ZNF292	CEBPA,EIF2AK2,IRF1,IRF3,IRF7,IRF8,Interferon alpha,JUN,MYC,NFKB1,NFKBIA,NFkB (complex),RELA,STAT1,STAT2,STAT3,STAT6
TWIST1		transcription regulator	Inhibited	-2.092	2.41E-13	ACTA2,ADAMTS1,ALCAM,APOD,ASPM,BAX,BCL2,BMI1,C1QTNF1,CASP3,CCL2,CD40,CDH2,CELSR1,CHI3L1,COL1A1,COL6A1,DCN,DKK3,EMILIN1,EMP3,ETS1,FAS,FGFR2,FMOD,FN1,FOS,FOXO1,GSN,HEG1,IGFBP4,IL1B,IL6,KCNN4,LMNA,LRG1,MFGE8,MME,MXRA8,OLFML3,PAM,PCOLCE,PRRX2,PTPRZ1,RHOC,SDC3,SEMA5A,SNAI1,SPHK1,SPOCK2,SPP1,TCF3,TF,TGFB1,TGFBI,TIMP3,TNFRSF21,UNC5B,VCAN,ZEB1	Ap1,BCL2,CREBBP,EP300,ESR1,HISTONE,JUN,MYC,NFKBIA,NFkB (complex),PPARG,SP1,TP53,TP63,TP73,TWIST1
CD24		other	Activated	4.531	3.36E-13	ADD3,ASPM,ATF3,ATP13A3,BCLAF1,CAV1,CHAC1,DEPDC1,DLG1,DNAJC13,DUSP5,ECM1,EDEM3,EMP3,FOS,FRYL,ISG20,JMJD1C,KIF18A,KNTC1,LPP,MBNL1,MCAM,MTUS1,NAGK,NCOA3,NIPBL,NRIP1,PDS5A,PPP1R15A,RAD50,RANBP2,RASA1,RBBP6,RSBN1,SCAF11,SMC4,SPG11,SPHK1,SYNE2,TFPI,TFPI2,TOP2A,TPP2,TRAFD1,UROD,VPS13B,VPS13C
IL6	-2.054	cytokine	Inhibited	-3.016	4.46E-13	A2M,ABCA1,ACVRL1,ADAMTS1,ADAMTS4,AHNAK,AHR,ANG,ANPEP,ANXA1,APOA1,APOE,ATF3,BATF,BAX,BCL2,BCL3,BCL6,BGN,BMI1,BST2,BTG2,BUB1B,C3,CASP1,CASP3,CASP7,CCL2,CCL24,CCNE1,CCR1,CCR4,CD14,CD163,CD209,CD40,CD68,CD79A,CD82,CDC25C,CEACAM1,CEBPA,CEBPD,CENPE,CLEC4E,COL3A1,CP,CRLF1,CSF3R,CTSC,CX3CR1,CXCL6,CXCR3,CXCR4,CYP1B1,DCN,DEFB4A/DEFB4B,DHFR,DPP3,DUSP1,E2F2,EGR1,EGR2,EMR1,EOMES,ERBB2IP,ESR2,ETS2,F3,FAS,FCGR1…	CEBPA,IFNG,IL10,IL1B,IL6,IRF1,MYC,NFKB1,NFKBIA,NFkB (complex),RELA,STAT1,STAT3,TNF
Cg		complex	Inhibited	-3.804	4.83E-13	ABCB1,ACTA2,ADAMTS1,ADM,APLNR,ARHGAP22,BAX,BCAT1,BCL2,BTC,BTG2,BTG3,CCDC86,CCL2,CCND2,CDH2,CEBPA,CEBPD,CEP170,CLDN11,CNPY4,CXCR4,DBI,DMD,DPT,DUSP1,EFEMP1,EGR1,ELK3,EMCN,ESM1,ESR2,FAS,FHL1,FST,GJA1,HDLBP,HK2,HLA-DQA1,HMGCR,HPGD,HSD11B2,HSD17B3,IER3,IFIT3,IGFBP3,IGFBP4,IL1B,IL1R2,IL6,INHBB,ITGA1,ITGA4,ITGAV,KCNQ5,KLF4,LGALS3BP,MAF,MAPK3,MCAM,MEGF10,MMP19,MMP2,MMP9,MTPN,MVK,NFKBIB,NOS3,NRIP1,PAPPA,P…	CEBPB,CREB1,Cg,EGR1,ESR1,FSH,JUN,Lh,NFKB1,NFkB (complex),NR3C1,PGR,RELA,SMAD2,SMAD3,SP1,STAT1,STAT5B,TP53,beta-estradiol,progesterone
KLF2	-0.353	transcription regulator		1.024	5.10E-13	ACE,ADAM15,ADM,APLNR,ASS1,BCL3,CCL2,CCR8,CD1A,CD40,CDH2,CEBPA,COL4A1,CXCR3,CXCR4,CYP1B1,ECM1,EDN1,ELN,F3,FBLN1,FGR,GADD45A,ID1,IGF2,IL1B,IL4,IL6,ITGB4,KCNN4,KITLG,LBP,LTC4S,MAPK9,MMP14,MT2A,MVP,NOS3,PECAM1,PLOD2,PROS1,PTGDS,PTGIS,SELL,SEMA3F,SLCO2A1,SMURF2,SREBF1,TCF4,TFPI,TFPI2,TGFB1,TGFBR1,THBD,TIMP1,VCAM1,VWF	ARNT,CREBBP,CTNNB1,CXCL8,EP300,HIF1A,IRF4,JUN,KLF2,NFKB1,NFKBIA,NFkB (complex),RELA,SKIL,SMAD2,SMAD3,SMAD4,SP1,STAT3
TNFSF11		cytokine	Inhibited	-2.846	6.85E-13	ACP5,AICDA,AIF1,AKAP13,AQP9,ATP6V0D2,BCL2,BSG,C3AR1,CA2,CCL2,CCNE1,CCR1,CCR4,CD14,CD1A,CD40,CDC42EP4,CEBPA,CKB,CLEC11A,CLEC4E,CSF1R,DMPK,DOK2,DUSP1,EGR2,EMR1,ETS1,F3,FAS,FGR,FOS,GCLC,GLRX,HCK,IER3,IL12B,IL1B,IL1RN,IL6,IRG1,ITGAL,ITGAV,ITPKB,LIMK1,LSR,MAFB,MEF2B,MMP9,NEK2,NFATC2,NFATC3,NFIL3,NFKB2,NFKBIB,NME6,NR1H3,PAG1,POR,PRDM1,PTPN23,RGS16,RRAS,SDC1,SDC4,SH3PXD2A,SIGMAR1,SLC7A7,SMARCAD1,SOCS3,S…	IL1B,IL4,JUN,NFKB1,NFKBIA,NFkB (complex),REL,RELA,RELB,STAT3,STAT6,TNF,TNFSF11
dihydrotestosterone		chemical - endogenous mammalian		-1.005	1.47E-12	ABCA1,ACO2,ADAMTS1,ADM,AGTR1,ALDOA,APOD,APOE,AQP1,ARFGAP3,ATAD2,ATP13A2,AXIN2,BAX,BCAP31,BCL2,BCOR,BRIP1,BTG2,BUB1B,C4A/C4B,CASP1,CASP3,CASP9,CCL16,CCND2,CCNE1,CD63,CDCA7,CDH2,CEBPA,CHI3L1,COL3A1,COL4A1,COL5A2,COL6A1,CPT1A,DBI,DCTPP1,DEPDC1,DPM3,E2F8,EGR1,EIF4EBP1,ELN,ELOVL7,ESR2,F2R,FBXO32,FKBP5,FN1,FOS,FOXO1,FST,FTH1,FTL,GIGYF2,GPX3,GPX4,GRN,GRWD1,GSN,GSTP1,HECTD2,HK2,HMGCR,HMGN1,HPGD,HSD11B2,H…	AR,Akt,CEBPB,EGR1,EP300,ESR1,FOXO1,FOXO3,JUN,MYC,NFKB1,NFKBIA,NFkB (complex),NR3C1,PGR,RELA,RNA polymerase II,SP1,SREBF1,TP53,beta-estradiol,dihydrotestosterone,metribolone,progesterone
IFNL1		cytokine	Inhibited	-4.887	1.53E-12	ATF3,BST2,CD40,CHAC1,CXCL9,DDX58,F2R,HERC5,HERC6,IFI27,IFI35,IFI44,IFI6,IFIH1,IFIT1,IFIT2,IFIT3,IFIT5,IFITM3,IL12B,IL6,IRF9,ISG15,ISG20,LGALS3BP,MX1,OAS1,OAS2,PML,PSMB9,RSAD2,SP110,TDRD7,TLR2,TMEM140,UBE2L6,USP18,ZC3HAV1	CEBPA,IFNL1,IRF1,IRF8,JAK1,MYC,NFKB1,NFKBIA,NFkB (complex),RELA,STAT1,STAT2,STAT3,STAT4,STAT5A,STAT6,TNF
HTT		transcription regulator	Inhibited	-3.634	2.76E-12	ABCA1,ABCC10,ACKR1,ACTA2,ADAM23,ADAMTS4,ADORA2A,AGRN,AKAP12,ALDOA,ALDOC,APOA1,AQP1,ARNTL,ASGR1,ATF3,ATP5J2,ATP6V0E1,ATP8A1,ATPAF2,BASP1,BCAP31,BCL11B,BCL3,BCL6,BID,BMP1,BTG3,C1R,CALML4,CASP1,CASP3,CD9,CEBPA,COL16A1,COL18A1,COL4A1,COL4A2,COL6A1,COL6A3,CORO2B,COX6A1,CREB1,CREBBP,CSF1R,CYC1,CYCS,CYFIP2,DCN,DDIT3,DKK3,DNAJC3,DPM2,DUSP5,EBF1,ECI1,EDNRB,EGR1,EGR2,EMP3,ENO3,FAM173A,FBXW7,FHL1,FKBP4,FN1,…	APP,Ap1,CEBPA,FOXO1,HIF1A,HTT,Ins1,Insulin,JUN,MYC,NFkB (complex),PI3K (complex),PPARA,PPARG,RELA,SP1,SREBF1,STAT3,TP53,TP63,TP73
Immunoglobulin		complex	Activated	2.722	4.02E-12	ADM,AICDA,ANPEP,AQP9,BCL2,BCL3,BCL6,BLVRB,C3AR1,CALR,CCL1,CCL2,CCL8,CCND2,CCNE1,CHN2,CRISPLD2,CSF1R,CTSZ,CXCL9,CXCR2,CYP1B1,DEFB4A/DEFB4B,DUSP1,DYSF,EGR1,EGR2,ENTPD1,ETS2,F3,FAS,FCER1G,FCGR1A,FCGR3A/FCGR3B,FLNB,FOS,FOSB,HCK,HK3,HSPA6,IGJ,IL12B,IL1B,IL4,IL6,KCTD12,KLF4,KLRD1,LAG3,MEF2C,MMP2,MMP9,MPO,MZB1,NFIL3,NOS3,PAX5,PDIA6,RAB31,RSAD2,S100A12,S100A8,S100A9,SIRPA,SLC11A1,SLC25A37,SMOX,SPI1,TIMP1…	CEBPB,IFNG,IL10,IL4,IL6,IRF1,Immunoglobulin,JUN,NFKB1,NFKBIA,NFkB (complex),P38 MAPK,RELA,SP1,STAT1,STAT3,STAT5A,STAT6
Vegf		group		0.963	4.64E-12	A2M,ABCB1,ACTA2,ADAM10,ADAM15,ADAMTS1,ADORA2A,AHR,AKAP12,AKAP13,ANGPT4,ANPEP,APAF1,APLNR,ARNTL,ASNS,ATF3,BAG2,BAX,BCL2,BUB1B,CA2,CASP3,CCL14,CCNF,CD40,CDC25C,CDH5,CELSR1,CENPF,CHI3L1,CNN1,CRLF1,CXCR2,CXCR4,DDIT3,DDX3X,DLL4,DTYMK,DUSP5,EBP,EDN1,EGR1,ELN,ENTPD1,ESM1,ETS1,F3,FAS,FKBP5,FN1,FOSB,FOXN2,FST,GNA13,GUCY1B3,HK2,ID1,IGFBP3,IGFBP4,IL4,IL6,IL6ST,INHBB,ISG20,ITGA6,ITGB8,ITPR3,KIF11,KIF15,KIF20…	Ap1,EGR1,HIF1A,JUN,Jnk,MYC,NFKB1,NFKBIA,NFkB (complex),P38 MAPK,RELA,SMAD3,SMAD4,SP1,STAT3,TGFB1,TP53,VEGFA,Vegf
TP63		transcription regulator		-0.343	7.81E-12	ABCB1,ADA,ADAMTS1,ADM,AHR,APAF1,APC,ATF2,ATG2B,BAX,BRAF,BRCA1,BST2,CASP3,CCND2,CCNE1,CCNT1,CCNT2,CD82,CDC25C,CDH2,COL4A1,DDB2,DDIT4,DICER1,DKK1,DST,F2R,F3,FAS,FGFR2,FN1,FOS,FOXO3,FST,FUBP1,GADD45A,GREM1,HAGH,ID1,IGFBP3,IGFBP6,IGFBP7,IL1B,IL6,INSR,IRF5,ITGA4,ITGA7,ITGB4,ITGB8,KIF23,KLF6,MDM2,MED1,MYB,PI3,PIK3CA,PIK3R3,PKLR,PNPT1,POSTN,PRKCZ,PRNP,RAP2A,RBBP6,REL,RIN1,RUNX1,S100A4,S100A8,SERPINF1,SL…	Ap1,CEBPB,EP300,ETS1,HDAC1,JUN,MYC,MYOD1,NFKB1,NFkB (complex),REL,SIN3A,SMAD3,SNAI1,SP1,STAT3,TP53,TP63,TP73,YBX1
FOXO1	0.461	transcription regulator		0.826	8.59E-12	A2M,ACSL5,AFF3,AICDA,ANLN,APAF1,AQP9,ASPM,ATP6V0B,ATP6V0D2,BACH2,BAX,BCL2,BID,BRIP1,CA2,CCNF,CCNG2,CD40,CDK5RAP3,CENPF,CLDN5,CYCS,DDIT4,DEFB4A/DEFB4B,DEPDC1,EBF1,EGR1,EGR2,EIF4EBP1,EOMES,FAM65B,FAS,FBXO21,FBXO32,FOS,FOSB,FOXO1,GADD45A,GPD2,GZMA,HMGCR,HSPA5,IER3,IKZF1,IKZF2,IKZF5,IL6,IL7R,INSR,IRF5,KIF11,KIF18A,KLF2,KLF4,KLF7,LAMP2,LPL,LTBR,MAVS,MMP9,MRPL34,MRPL46,MRPL47,MRPS14,MRPS18A,MRPS2,NDUFA…	Akt,Ap1,CDKN1A,CEBPA,CEBPB,E2F4,EGR1,EP300,FOXO1,IL6,Ins1,JUN,MAPK14,MYC,NFKBIA,NFkB (complex),PPARA,PPARG,RB1,RELA,SP1,SREBF1,STAT1,STAT3,STAT5A,TP53
NFKBIA		transcription regulator		-1.656	1.04E-11	A2M,AEBP1,AK2,APOA1,ATF2,ATP11A,ATP5J2,AXL,BAX,BCKDK,BCL2,BCL3,BID,BTG2,BUB1B,C3,CASP4,CCL2,CCND2,CCR1,CD40,CD82,CDH3,CEBPD,CHI3L2,COL1A2,COL3A1,COL5A2,CP,CTSB,CTSZ,CXCL6,CXCR4,CYBA,CYP1B1,DCN,DDIT3,DDX3X,EOMES,ERAP2,ESM1,F3,FAS,FCGRT,FN1,FOS,FZD7,GADD45A,GPX3,GRN,GZMB,GZMK,HK2,HSPA5,IER3,IFI16,IFI6,IGF2,IGFBP6,IL1B,IL1RN,IL6,IL7R,IRAK1,IRG1,ISG15,KCNN4,LIFR,LITAF,LY6E,MATK,MDM2,MFGE8,MGP,MMP14,M…	CHUK,IKBKB,IL1B,IRF3,JUN,NFKB1,NFKBIA,NFkB (complex),PPARG,RELA,STAT1,STAT3,TNF,TP53
AGT		growth factor	Inhibited	-2.467	1.16E-11	ACE,ACTA2,ADAM23,ADD3,ADM,AGTR1,ANK3,ANXA3,ARID1B,ARID2,ASL,ATF3,ATP2B1,BACH1,BAX,BCL2,BDKRB2,BGN,BRCA1,CACNA1C,CALR,CASP3,CAV1,CCL2,CCL8,CCND2,CCNE1,COL11A2,COL1A1,COL1A2,COL3A1,COL4A1,COL6A1,COX5A,COX7A1,COX7A2,CP,CREB1,CYBA,CYTH3,DLL4,DUSP1,EBP,EDN1,EDNRB,EFEMP1,EGR1,EMR1,ENG,ETS1,F3,FBXO21,FCGR1A,FGF13,FN1,FOS,FOXO3,GABBR1,GJA1,GSK3B,GSS,GSTP1,HMGB2,HMGCR,HMGCS1,HSPB1,HSPG2,IGFBP3,IGFBP4,IL1B…	AGT,Ap1,EGR1,FGF2,FOS,IL1B,JUN,Jnk,MYC,NFKB1,NFKBIA,NFkB (complex),RELA,SP1,STAT3,TNF,TP53,TP63,TP73
IL2		cytokine		-1.904	1.75E-11	AHR,AICDA,ATM,BAX,BCL2,BCL6,C3,CARD9,CASP1,CASP3,CCL2,CCND2,CCNE1,CCNG2,CCR4,CCR8,CD38,CD40,CEACAM1,CEBPA,CLSPN,CREB1,CSF1R,CTSC,CX3CR1,CXCR3,CXCR4,CXCR6,CYCS,CYTH4,DAP,DUSP5,EDN1,EOMES,ETS1,FAIM3,FAS,FCER1G,FCGR3A/FCGR3B,FGFR2,FOS,FOXO1,FOXO3,GARS,GZMA,GZMB,HCK,HK2,HSP90B1,HSPA1A/HSPA1B,HSPA5,IER3,IFNGR2,IL12B,IL18BP,IL1B,IL1R2,IL2RG,IL4,IL6,IL7R,ISG20,ITGA1,ITGA4,ITK,KLF13,KLF6,KLRB1,KLRC4-KLRK…	CEBPB,IL10,IL12 (complex),IL2,IL4,IL6,IRF1,JUN,NFKB1,NFKBIA,NFkB (complex),NR3C1,RELA,STAT1,STAT3,STAT5A,STAT5B,STAT6,TP53
STAT3		transcription regulator	Inhibited	-3.504	2.04E-11	A2M,ADM,AHR,AMER1,BATF,BCL2,BCL3,BCL6,BST2,CASP1,CASP7,CCDC88A,CCL17,CCL2,CCND2,CCNE1,CCR1,CD209,CD40,CD9,CDH2,CDH5,CEACAM1,CEBPA,CEBPD,CFB,CHI3L1,COL1A2,COL3A1,CREB1,CTSB,CTSL,CXCL6,CXCL9,CXCR2,DDIT3,EGR1,EGR2,EGR3,EOMES,ESR2,F3,FAS,FCER1G,FCGR1A,FN1,FOS,FST,GADD45A,GJA1,GZMB,HERC5,HK2,HLA-DMA,HLA-DQA1,HP,IFI16,IFI27,IFI35,IFI44,IFI6,IFIH1,IFIT1,IFIT3,IFIT5,IFITM2,IFITM3,IKZF2,IKZF3,IL12B,IL1B,I…	CEBPB,IFNG,IL1B,IL6,IRF1,IRF3,IRF7,Interferon alpha,NFKB1,NFKBIA,NFkB (complex),PPARG,RELA,STAT1,STAT2,STAT3,STAT5A,TNF
TGFB3		growth factor		-0.528	5.55E-11	ACTA2,ACTG2,BCL2,CDH2,CLDN11,COL1A1,COL1A2,COL3A1,EEF1D,ELN,ENG,ETS1,FN1,FOS,FOSB,GJA1,HTRA1,ITGAV,LEF1,LTBP2,LTC4S,MGP,MMP2,MMP9,MS4A1,NOV,PLOD2,SCD,SDC3,SERPINE2,SH3PXD2A,SKIL,SMAD2,SMAD7,SNAI1,TAGLN,TGFB1,TIMP3,TNC,TNFRSF11B,TNS1,TSPAN13	Ap1,CEBPB,CTNNB1,EGR1,ERK1/2,FGF2,FOS,HRAS,IRF4,JUN,MYC,NFkB (complex),RELA,SKIL,SMAD2,SMAD3,SMAD4,SP1,STAT3,TGFB3,TP53
CEBPA	-0.576	transcription regulator		-1.993	6.05E-11	A2M,ABCA3,ABCB1,AKAP12,ANPEP,ANXA1,APLNR,ASL,ASNS,ASS1,BCL2,BTG2,C3,C3AR1,CA2,CCND2,CCR1,CD14,CEBPA,CEBPD,CHI3L1,CKAP4,COL1A1,COL1A2,CPT1A,CREG1,CSF1R,CSF3R,CXCR4,CYCS,DHFR,EDF1,EEF1A2,EGR2,EMCN,EVPL,EXTL2,FCGR1A,FHL1,FOS,FOXO1,FOXO3,GADD45A,GGH,GJA1,GLRX,GSK3B,GSTP1,HMGCR,HP,HPGD,HSPA5,ID1,IER3,IFI27,IFI6,IGFBP3,IGFBP4,IL12B,IL1RN,IL4,IL6,IL6R,INSR,IRG1,ISG15,ITGAL,LGALS1,LITAF,LPL,MALT1,MMRN1,M…	Ap1,CEBPA,CREBBP,EP300,FOS,FOXO1,HDAC1,JUN,MYC,NFkB (complex),PPARA,PPARG,REL,RELA,SIN3A,SP1,SP3,SREBF1,STAT1,STAT3,TP53
HGF		growth factor	Activated	2.205	6.19E-11	A2M,ACTA2,ADAMTS1,ADORA2A,AHR,AKAP12,AKAP13,ANGPT4,ANK3,APAF1,ARNTL,ASNS,ATF2,ATF3,ATM,BAG2,BCL2,BUB1B,CASP1,CAV1,CCL14,CCL2,CCNF,CCNG2,CD40,CDC25C,CELSR1,CENPF,COL1A2,COL3A1,COL4A1,CRLF1,CUL3,CXCR4,DDIT3,DDX3X,DES,DSG1,DTYMK,DYRK1A,EBP,EDN1,EGR1,ENTPD1,ESM1,ETS1,F3,FKBP5,FN1,FOS,FOSB,FOXN2,GBA,GNA13,GUCY1B3,HK2,HLX,ID1,IGFBP3,IGFBP4,IL12B,IL1B,IL4,IL6,IL6ST,INPPL1,ISG15,ISG20,ITGA6,ITGB8,ITPR3,K…	CEBPB,ERK1/2,FOS,HGF,IL6,JUN,NFKB1,NFKBIA,NFkB (complex),P38 MAPK,RELA,SMAD3,SP1,STAT1,STAT3,STAT5A,TNF,prostaglandin E2
TGM2		enzyme	Inhibited	-5.798	6.65E-11	AFF2,ALPL,AQP9,BCL6,BTG2,C3,CA2,CCL2,CCL24,CCRL2,CDCA7,CEACAM1,CFP,CX3CR1,DAAM2,DHX33,EMR3,FCER1G,FFAR3,FN1,GJA1,HIP1,HK3,IFI35,IFI6,IFIT1,IFIT2,IFIT3,IFIT5,IL1B,IL6,IRF9,ITGA6,KCNQ5,LRRC25,LRRK2,LSP1,LY6E,MAFB,MDN1,MERTK,MGP,MMP2,MMP9,MT2A,NLRC4,OAS1,OAS2,PARP9,POR,PTGS1,RNF213,RTKN2,S100A8,SACS,SAMHD1,SELL,SELP,SEMA6B,SIRPA,SLAMF7,SLC16A13,SLC27A2,SLC9B2,SMPD1,SP110,SPP1,TAF4B,TGFB1,TNFRSF11B,T…	Ap1,CTNNB1,ERK1/2,FN1,HIF1A,ITGB1,JUN,NFKBIA,NFkB (complex),RELA,RUNX2,SMAD2,SMAD3,SMAD4,STAT1,STAT3,STAT5A,TCF,TGM2,Tgf beta
NUPR1	-2.403	transcription regulator	Inhibited	-3.357	1.07E-10	ABL2,ACSS1,ADM,AGRN,AKAP12,ALDH5A1,ALDOC,ANK1,ANK3,AP5M1,API5,ARHGAP11A,ASPM,ATF3,ATR,B3GAT3,B3GNT5,BRCA1,BUB1B,CASC5,CCNF,CD63,CD68,CDC25C,CENPI,CEP97,CNPY4,COL1A2,COL3A1,CTPS2,CXCR4,DDIT3,DENND5B,DIDO1,DLG1,DUSP5,E2F8,ELL2,ETS1,EXTL2,FANCD2,FCF1,FLVCR1,FOXO3,FUT11,GAB2,GABBR1,GADD45A,GCG,HIST1H2BM,HIVEP3,HJURP,HK2,HLTF,IFIT2,IGF2BP3,IL6R,IPP,ITPR3,KANK2,KDM3A,KIF11,KIF18A,KIF23,KLF4,KLF6,KXD1,L…	CREBBP,EGR1,EP300,ESR1,FOXO1,FOXO3,JUN,NFkB (complex),NUPR1,PPARG,SIRT1,TP53
poly rI:rC-RNA		chemical reagent	Inhibited	-4.905	1.11E-10	ABCA1,ADAM10,ADAR,AGRN,ANXA1,ATF3,AXL,BAX,BCL2,BST2,C2,C3,CASP7,CCL17,CCL2,CCL8,CD14,CD209,CD40,CEBPD,CFB,CXCL9,CXCR3,CXCR4,DDX58,DEFB4A/DEFB4B,DHX58,DLL4,DUSP1,DUSP5,EBI3,EDN1,EGR1,ETNK1,FAS,FCGR1A,FN1,FOS,HSPB2,IFI16,IFI27,IFIH1,IFIT1,IFIT2,IFIT3,IFIT5,IGFBP6,IL12B,IL1B,IL21,IL2RG,IL32,IL6,IRAK1,IRF3,IRF5,IRF7,IRF9,ISG15,ISG20,KLF4,KLF6,KMO,KRT19,LIMK1,LPL,LY6E,MARCO,MMP9,MSR1,MX1,NFIL3,NMI,NR4…	IFNG,IL1B,IRF1,IRF3,IRF7,Interferon alpha,JUN,NFKB1,NFKBIA,NFkB (complex),RELA,STAT1,STAT3,TNF,poly rI:rC-RNA
halofuginone		chemical drug	Activated	2.926	1.18E-10	AACS,ACP5,ADD3,AKAP12,ANXA4,AOC1,B4GALT6,BGN,C4A/C4B,CDH17,CKB,COL1A1,COL1A2,CP,CTHRC1,CYGB,DKK3,EDNRB,EGR1,ELN,F2R,FXYD6,GDE1,GNG11,GPX3,H19,IFITM2,IGFBP3,ITGA7,LGALS1,LGALS3BP,MMP2,MMP9,NUPR1,PCOLCE,PCSK6,PMP22,POR,PPT1,PTGFRN,SCPEP1,SLC13A3,SMAD7,SPARC,SPP1,STEAP3,TAGLN,TCF4,TGFB1,TIMP1,TIMP2,WNT5A	Ap1,CEBPB,CTNNB1,FOS,JUN,MAPK14,NFKB1,NFKBIA,NFkB (complex),P38 MAPK,RELA,SMAD3,SMAD4,SMAD7,SP1,STAT3,halofuginone
Alpha catenin		group	Activated	4.519	1.25E-10	ADAM33,ADAMTS1,ADAMTS4,AXIN2,BCL3,BGN,COL15A1,COL1A1,COL1A2,COL3A1,COL5A2,COL6A1,COL6A3,CTSB,CXCL6,DKK1,ELK3,ELN,ENG,IGF2,IGFBP4,IGFBP6,IGFBP7,IL1B,IL2RG,IL6,IL6ST,LEF1,LUM,MMP19,MMP2,MMP23B,MMP9,NOV,PTX3,RHOC,S100A8,S100A9,SELE,SNAI1,SOCS3,STEAP2,TIMP1,TNC,TNFAIP3,TNFAIP6,TNFRSF12A,VCAM1	APC,Alpha catenin,Ap1,CTNNB1,ESR1,FOS,JUN,MITF,Mapk,NFKB1,NFKBIA,NFkB (complex),REL,RELA,RUNX2,SMAD3,SMAD4,STAT3,TCF
LDL		complex	Inhibited	-2.222	1.26E-10	ABCA1,AKAP1,APOE,ATF3,AXL,BCL2,C3,CASP1,CCL2,CCL8,CD40,CD68,CDH5,CX3CR1,CXCL6,DDIT3,DLL4,DUSP1,EDNRB,EGR1,EGR3,F3,FCGR1A,FOS,FOSB,GCLC,HMGCR,HSF1,HSP90B1,HSPA5,HYOU1,IFIT2,IGFBP3,IGFBP4,IL12B,IL1B,IL1RN,IL6,IRF7,ITGAV,LAMB3,LRP1,MKI67,MMP14,MMP2,MMP9,MSR1,MX1,NCF1,NLK,NOS3,NR1H3,NR4A3,OLR1,PANX1,PECAM1,PLAT,PLIN2,PSMC5,S100A8,SELE,SELP,SHC1,SIGLEC1,SMAD3,SOCS3,SOD2,SREBF1,TGFB1,TGFBR1,TLR4,TNFAIP…	CEBPA,IL1B,JUN,LDL,NFKB1,NFKBIA,NFkB (complex),Nr1h,P38 MAPK,RELA,SP1,SREBF1,STAT1,STAT3,TNF,cholesterol,lipopolysaccharide
CLDN7		other		1.113	1.36E-10	ABLIM1,ANXA3,APOE,C1S,C3,CD68,CEACAM6,CKAP4,DKK1,DPM3,F3,F5,FZD2,GLS,GRINA,IFI44,IFI6,IGFBP7,ITPR3,LAMTOR1,LGR4,MMP2,MMP9,MRPL36,MRPS17,MT1A,MT2A,MX1,NCOA7,NSA2,PHGDH,PLA2G16,PRKCZ,PRNP,PRSS23,PSMG2,RNASET2,RRAS2,SERP1,SLC25A22,SLC35B1,SLCO2A1,SYTL2,TIMP2,TINAGL1,TMCO1,UBE2L6,WIPI1,XXYLT1
STAT1		transcription regulator	Inhibited	-5.632	1.62E-10	A2M,ABCA1,APOE,AXL,BATF2,BAX,BCL6,C3,CASP1,CASP3,CASP4,CCL19,CCL2,CCND2,CCNE1,CCRL2,CD14,CD40,CEACAM1,CEBPD,CFB,CLIC5,CMPK2,CSF3R,CXCR3,DEFB4A/DEFB4B,EGR1,FAM26F,FAS,FCER1G,FCGR1A,FOS,HERC6,IFI16,IFI27,IFI35,IFI6,IFIT1,IFIT2,IFIT3,IFITM2,IFITM3,IL12B,IL1B,IL4,IL6,IRF5,IRF7,IRF9,IRG1,ISG15,KCTD12,LY6E,LY96,MDM2,MMP9,MX1,NFE2,OAS2,PRF1,PSMB10,PSMB8,PSMB9,PSME1,PSME2,PTN,RNF213,RSAD2,RUNX1,S100A10,S…	CEBPA,IFNG,IL1B,IRF1,IRF8,MYC,NFKB1,NFKBIA,NFkB (complex),REL,RELA,RNA polymerase II,SPI1,STAT1,STAT2,STAT3,STAT4
TLR3	0.493	transmembrane receptor	Inhibited	-2.781	2.33E-10	ABCA1,ADAMTS4,AKT3,ATF3,BCAR3,BFSP2,C3,CCL1,CCL17,CCL2,CD38,CD40,CFB,CMPK2,DDX58,DEFB4A/DEFB4B,DHX58,DUSP1,EDN1,FAS,FOS,GBP4,HERC5,ID1,IER3,IFI16,IFI44,IFI6,IFIH1,IFIT1,IFIT2,IFIT3,IFNAR1,IL12B,IL1B,IL1R2,IL1RN,IL4,IL6,IRF3,IRF7,IRG1,ISG15,ISG20,LIX1,MAP3K7,MAP3K8,MX1,MX2,NMI,NPY,OAS1,PFDN6,PIK3R1,PIK3R3,PROCR,PTX3,RGS1,RHBDD3,RSAD2,S100A8,SELE,SOCS3,TIMP1,TLR3,TLR4,TLR7,TNC,TNFRSF1A,TNFSF13B,TRE…	IFNB1,IFNG,IRF1,IRF3,IRF5,IRF7,Interferon alpha,NFKB1,NFkB (complex),RELA,STAT1,STAT2,STAT3,TICAM1,TLR3,poly rI:rC-RNA
CD38	-0.464	enzyme	Inhibited	-3.034	2.46E-10	AICDA,ALDOA,ALDOC,ANXA2,ANXA6,ASNS,ASS1,BCL6,CCND2,CCNE1,CHST12,CISD1,CKAP4,CRELD2,EIF4EBP1,ELL2,EVI5,GALK1,GBE1,GBP4,GBP7,GLIPR2,IGJ,IL1R2,IL6,IL6R,LGALSL,LRRC8C,MANF,NEK2,NFIL3,PAX5,PDIA6,PDK1,PDLIM1,PPP3CA,PPP3CB,PRDM1,PRDX4,PYCR1,RPN1,RRAS2,S100A4,SDC1,SELL,SLC7A5,SOCS2,SOCS3,SPCS2,ST7,TMED5,TMEM97,UCHL3,UCK2,VCAM1,XBP1,ZBTB32	CD38,CEBPB,IL6,JUN,NFKB1,NFKBIA,NFkB (complex),RELA,STAT1,STAT3,STAT5A
forskolin		chemical toxicant	Inhibited	-2.289	3.18E-10	AANAT,ABCA1,ACE,ACP5,ACTA2,ACTG2,ADAMTS1,ADORA2A,AGTR1,AKAP12,AKAP13,ALDOA,ALDOC,ALPL,APOA1,AQP3,ARL6IP5,ATF3,ATP6V0B,ATP6V0C,BAG3,BCL2,BCL3,BTG2,CALR,CAP2,CASP4,CASP9,CCND2,CD14,CD68,CD9,CDH2,CEBPD,CNN1,COL15A1,COL18A1,COL1A1,CREB1,CRISPLD2,CXCR4,CYFIP2,CYP1B1,DDIT3,DDIT4,DUSP1,EBI3,ECM1,EDN1,EGR1,EIF5A,ELL2,ESM1,ESR2,FAS,FGFR2,FKBP5,FN1,FOS,FOSB,FOXO1,FST,GAB2,GADD45A,GCG,GJA1,GNLY,GRN,GSTP1,H1…	Ap1,CEBPB,CREB1,CREBBP,Cg,FSH,JUN,Lh,NFKB1,NFKBIA,NFkB (complex),RELA,RNA polymerase II,SMAD2,SMAD3,SP1,SP3,STAT1,STAT3,STAT5B,TNF,TP53,forskolin
PRL		cytokine		-1.566	3.59E-10	A2M,AKR1C4,ANXA2,ANXA3,ATP5H,BCL2,BCL6,CAV1,CCL2,CD40,CEBPD,CLDN3,CLDN5,COL1A1,COL1A2,COL3A1,CTSB,CTSH,CXCL9,DCN,DES,ECM1,EGR1,ESR2,FN1,FOS,GPNMB,GPSM1,HIPK3,HSD11B2,ID1,IGF2,IGFBP3,IL6,ITGA1,KRT19,MFGE8,MGP,MINOS1-NBL1/NBL1,MME,MMP14,NOS3,NPY,NUPR1,P4HB,PARM1,PC,PCOLCE,PDIA4,PDIA5,PDK4,PIM3,PLAT,PROX1,PSME1,PSME2,RABAC1,SDC1,SFRP2,SND1,SOCS2,SOCS3,SPARC,SPP1,TECR,TGFB1,TIMP1,TIMP2,TNFSF13B,YWHAG	CEBPA,CEBPB,EGR1,ERK1/2,ESR1,JUN,MYC,NFKB1,NFKBIA,NFkB (complex),NR3C1,PGR,PRL,REL,RELA,SMAD3,STAT1,STAT3,TP53,beta-estradiol,progesterone
IL3		cytokine		-0.894	3.64E-10	ADA,AKR1A1,BCL2,BTG2,CALR,CASP3,CASP9,CBFB,CCL19,CCL2,CCND2,CCT5,CD14,CD1A,CD40,CD63,CLEC11A,CPT1A,CRAT,CSF1R,CSNK1A1,CXCL9,CXCR4,DAD1,DDIT3,DOK2,EGR1,EGR2,EGR3,EIF3G,ELK4,EMP3,EMR1,F2R,FAS,FOS,GADD45A,GNA13,GPX1,GZMA,HK2,HRSP12,HSP90B1,HSPA5,IGJ,IL12B,IL1B,IL4,IL6,ITGAV,KIF1B,KLF13,KLF9,LY75,LY9,MDM2,MLF2,MPO,NCF1,NEDD9,NFATC3,NOV,OSM,PDE1B,PHGDH,PROX1,PSMA5,PSMB3,PSMB7,PSME1,PTPN11,RARS,RBPJ,SE…	Akt,Ap1,EGR1,IL10,IL3,JUN,Jnk,NFKB1,NFKBIA,NFkB (complex),RELA,STAT3,TP53,reactive oxygen species
CSF1		cytokine	Inhibited	-2.803	4.23E-10	ACP5,APOE,BAX,BCL2,CBL,CCL2,CCND2,CCNE1,CD163,CD1A,CD209,CD68,CEBPA,CREB1,CSF1R,CXCL6,DOK2,DUSP1,DUSP5,EGR1,EGR3,ETS2,ETV3,F2R,FAS,FCER1G,FCGR3A/FCGR3B,FN1,FOLR2,FOS,GRAP2,HSP90B1,HSPA5,IL12B,IL18BP,IL1B,IL6,IL6ST,IRF5,IRF7,ITGA4,ITGAV,MAFB,MARCO,MERTK,MMP9,MPO,MSR1,NFKB2,RUNX1,SIGLEC1,SIRPB1,SLC29A1,SPI1,STX6,TLR2,TNFRSF11A,TNFRSF1A,VCAM1	CEBPB,CSF1,CSF2,IFNG,IL10,IL6,IRF1,JUN,NFKB1,NFKBIA,NFkB (complex),P38 MAPK,RELA,SP1,STAT1,STAT3,STAT5A,TP53
KRAS	0.894	enzyme		0.758	4.35E-10	ABCA1,AGRN,AHR,ALDOA,ANPEP,ANXA8/ANXA8L1,AOX1,AXIN2,BCL2,BGN,BMI1,BSG,CASP1,CASP3,CAV1,CCDC80,CDH2,CDH3,COL1A1,COL3A1,COL4A1,DCLK1,DDIT3,DHFR,DUSP5,EFEMP1,ELN,F3,FAH,FBLN2,FOS,FTH1,GADD45A,GBA,GJA1,GNA13,GRN,GSN,GZMK,HSPA5,HYOU1,ID1,IER3,IFI6,IFIT1,IFITM2,IFITM3,IGF2,IL1B,IRF9,ISG15,KRAS,LAMB3,LAMP1,LAMP2,MAN2A1,MCAM,MDM2,MINOS1-NBL1/NBL1,MMD,MMP2,MX1,MX2,NFKBIB,NFYB,NR3C1,OAS1,PAWR,PCOLCE,PDIA3,…	EGFR,EGR1,EP300,ESR1,JUN,Jnk,KRAS,MYC,NFKB1,NFKBIA,NFkB (complex),REL,RELA,SMAD3,SP1,SP3,STAT3,TP53,TP63,TP73
IL13		cytokine	Inhibited	-2.448	4.53E-10	ABCA1,ADA,ADAM15,ADORA2A,ATF3,BATF,BAX,BCL3,BID,C3,C3AR1,CA2,CASP1,CASP3,CASP7,CASP9,CCL17,CCL2,CCL24,CD14,CD163,CD1A,CD1B,CD1E,CD209,CD40,CHCHD7,CHI3L1,CHN2,CLEC4A,CLEC4E,COL18A1,COL1A1,COL1A2,COL3A1,CTNNAL1,CTSB,CTSC,CTSH,CXCL6,CXCR2,CXCR4,DEFB4A/DEFB4B,DMXL2,EGR1,F13A1,F3,FADS1,FAS,FCGR1A,FLOT1,GPNMB,GPX3,GPX4,GSN,HTRA1,IL12B,IL1B,IL1R2,IL1RN,IL21,IL4,IL6,KITLG,MAF,MATK,MMP14,MMP2,MMP9,NCLN,NF…	CEBPB,IL10,IL13,IL4,IL6,JUN,NFKB1,NFKBIA,NFkB (complex),RELA,STAT1,STAT3,STAT5A,STAT6,TNF
simvastatin		chemical drug		0.529	6.78E-10	ABCA1,ACP5,ACTA2,AGPAT6,ANXA1,ANXA3,APOA1,ASL,BAX,BCL2,CACNA1C,CALD1,CASP3,CCL2,CCND2,CD14,CD40,CD81,CD9,EDN1,ENTPD1,F2R,F3,FADS1,FOS,GJA1,HIST1H1C,HMGCR,IGFBP3,IL12B,IL1B,IL4,IL6,ITGAL,ITGB4,KLF2,LGALS8,LPL,MKI67,MMP2,MMP9,NCF1,NOS3,NRIP1,NTRK2,OLR1,PGLYRP1,PLAT,S1PR3,SDC4,SELE,SELP,SOCS3,SOCS4,SPP1,ST6GALNAC4,STAT4,THBD,TIMM10,TIMP1,TLR2,TLR4,TNFRSF11B,VCAM1,VWF,XIAP,ZIK1	Ap1,CEBPB,EGR1,ERK1/2,IL1B,IL6,JUN,Jnk,LDL,NFKB1,NFKBIA,NFkB (complex),RELA,SMAD3,STAT1,STAT3,STAT5A,simvastatin
progesterone		chemical - endogenous mammalian		-0.273	7.58E-10	ABCB1,ACE,ACP5,ACTA2,ADAMTS1,ADM,AEBP1,AGTR1,AKR1C4,ALPL,APOD,APOE,AQP1,ARNTL,ATF3,BAX,BCAT1,BCL2,BRCA1,BSG,C3,CA2,CASP3,CAV1,CCL2,CCNE1,CD40,CD82,CDC25C,CDH2,CFB,CLDN3,CLDN5,CNDP2,COL15A1,CP,CRCP,CSF3R,CXCR4,CYP1B1,DDIT3,DICER1,DKK1,DLC1,ECE2,ENG,ENPP1,ESR2,F2R,F3,FGFR2,FKBP5,FN1,FOS,FOXO1,FST,FTH1,GARS,GJA1,GRINA,H19,HMGCR,HSD11B2,ID1,IGFBP3,IL12B,IL6,IL6R,INSR,IRG1,ISG20,ITGA1,ITGA11,KCNK1,KLF…	AGT,Ap1,D-glucose,EGR1,ESR1,FOXO1,HIF1A,IL1B,Insulin,JUN,NFKB1,NFKBIA,NFkB (complex),PPARA,PPARG,RELA,SMAD3,SP1,SREBF1,STAT3,TP53,progesterone
PTEN		phosphatase		1.335	9.85E-10	ACO2,ADM,AKAP1,ALG3,ANXA1,ATP5I,BAX,BCL2,BCL3,BDKRB1,BTG2,C3,CA2,CASP7,CCNE1,CD40,CDH5,CDK10,COX5A,COX8A,CTSB,CTSZ,CX3CR1,CXCR3,CXCR4,DEFB4A/DEFB4B,DHFR,DRAP1,DUSP1,DYRK1A,EBP,EDN1,EED,EGR2,EIF4EBP1,EP400,ETS1,ETV3,F3,FAS,FES,FOS,FOXO1,FOXO3,GMDS,GPX3,HLA-DMA,HMGCR,HSPA1A/HSPA1B,IFNGR2,IGF2,IGFBP3,IGFBP6,IL1B,IL6,INPPL1,ISG15,ITPR3,KAT2A,KLF6,KLHL24,KRT19,MAPKAPK3,MBP,MDM2,MKI67,MME,MMP14,MMP2,MM…	AKT1,Akt,EGR1,ESR1,FOXO1,IGF1,JUN,NFKB1,NFKBIA,NFkB (complex),PTEN,REL,RELA,SP1,STAT3
FSH		complex		0.158	1.03E-09	ACP5,ACTA2,ACTG2,ADAMTS1,ADM,AHR,AKAP12,ALPL,AQP3,ARHGAP35,ARL6IP5,ATP2B1,ATPIF1,AXL,BCKDK,BMPR1A,BTC,BTG2,CAP2,CASP4,CASP9,CCND2,CDC42EP4,CDH2,CENPI,CLEC11A,COL15A1,COL18A1,CSNK1A1,CXCR4,CYFIP2,DNAJB9,DUSP1,ELL2,EPS15,ESR2,FKBP5,FOS,FOSB,FST,GCLC,GDE1,GNLY,GSTT1,GZMB,HK2,ID1,IGFBP3,IGFBP4,IL1RN,IL6,IL6R,INHBB,ISG20,KIF5B,KITLG,LYPD3,MAP3K7,MINOS1-NBL1/NBL1,MMP2,MMP9,MT2A,MT3,NLK,NOL3,NPY,P4HA2,P…	CEBPB,CREB1,CTNNB1,Cg,EGR1,ESR1,FOXO1,FSH,JUN,Lh,NFATC2,NFKB1,NFkB (complex),NR3C1,PGR,RELA,SP1,SP3,STAT1,STAT3,STAT5B,TP53,Vegf,beta-estradiol,progesterone
APOE	0.872	transporter		1.650	1.22E-09	ABCA1,ACTA2,APOA1,APOD,APOE,ARHGEF12,BAX,BCAM,BGN,BRI3,CALR,CASP3,CCND2,CD40,CD68,COL18A1,COL1A1,COX6B1,CPT1A,CTSB,ECM1,EDN1,EGR1,EMILIN1,EMR1,F2R,F3,FKBP4,FKBP5,FOS,GPX3,GPX4,HDLBP,HMGCR,HSPG2,IGFBP6,IL12B,IL1B,IL1RN,IL4,IL6,INSR,LPL,LRP1,LRP8,LTBP2,LTBR,MAPK3,MGEA5,MGP,MMP2,MMP9,MSR1,MYBBP1A,MYO1B,NCF1,NOS3,NR1H3,PRKCB,PSMB6,PTP4A3,PTX3,S100A8,S100A9,SDC4,SELE,SOCS3,SOD2,SPP1,STAT4,TGFB1,TIAM1,…	APOE,Ap1,CD44,CTNNB1,IL10,JUN,LDL,LDLR,NFKB1,NFKBIA,NFkB (complex),RELA,SMAD3,SP1,SREBF1,STAT3,TNF
NFE2L2		transcription regulator	Inhibited	-3.745	1.26E-09	ACSL5,AHR,AKR1A1,AKR7A2,ALDOA,ANG,AOX1,ATP6V0D2,BCL2,BRCA1,CELA1,CLPP,COL1A1,COL3A1,COL4A2,COQ7,CREG1,CXCL6,DAD1,DNAJB11,DNAJC3,DSTN,EIF3G,ELN,EMCN,EPB41,ERP29,FGF13,FKBP5,FN1,FOXO3,FTH1,FTL,GABBR1,GBE1,GCLC,GPX1,GPX3,GSS,GSTO1,GSTP1,HAX1,HM13,HSP90B1,HTATIP2,IFNGR2,IL1B,IL1RN,IL4,IL6,IMPDH1,KCND1,LGALS8,LMNA,LPL,LY6E,MAP1LC3A,MATK,MEF2C,MMP9,MOGS,MRPS18B,NCF1,OSGIN1,P2RX4,PDIA3,PDIA4,PDIA6,PGD,P…	Ap1,CREB1,EP300,FOS,HMOX1,IL13,JUN,KEAP1,NFE2L2,NFKB1,NFKBIA,NFkB (complex),Pkc(s),REL,RELA,SP1,STAT1,STAT3,STAT6
5-O-mycolyl-beta-araf-(1->2)-5-O-mycolyl-alpha-araf-(1->1')-glycerol		chemical - endogenous non-mammalian	Inhibited	-2.169	1.30E-09	ADORA2A,AQP9,ATF3,BCL3,CCL2,CCL8,CD40,CX3CR1,CXCL9,CXCR2,DUSP1,EBI3,EGR2,IER3,IFIT1,IFIT2,IFIT3,IFIT5,IL1B,ITGB8,MMP9,NFKB2,NLRC3,NR4A3,RGS1,RGS16,SDC4,SERPINE2,SLAMF7,SLC7A11,SOCS3,SOD2,SPHK1,STAT4,TNFAIP3,TRAF1,VCAM1	5-O-mycolyl-beta-araf-(1->2)-5-O-mycolyl-alpha-araf-(1->1')-glycerol,CREBBP,CXCL8,IL1B,JUN,NFKB1,NFKBIA,NFkB (complex),RELA,STAT3,TNF
TGFB2		growth factor		-1.344	1.53E-09	ABCA1,ACTA2,AHR,CD40,CDH5,COL1A1,COL1A2,COL3A1,EDN1,EGR1,EGR2,FAS,FMOD,FN1,FOS,HSPG2,LTC4S,MLLT3,MMP9,NFATC2,OSR1,PDK4,PECAM1,RUNX1,RUNX1T1,SCD,SELL,SESN1,SMAD2,SMAD3,SP1,SPHK1,SPP1,TAGLN,TGFB1,TIMP1,TNFRSF11B,VCAN	Ap1,CEBPB,CTNNB1,EGR1,ESR1,JUN,NFkB (complex),P38 MAPK,RELA,SMAD2,SMAD3,SMAD4,SMAD7,SP1,STAT3,TGFB1,TGFB2,TP53,Tgf beta
SP1	0.352	transcription regulator		-1.177	1.57E-09	ABCA1,ABCB1,ACSS1,ACTA2,ACVRL1,ADA,AEBP1,AGTR1,AKAP12,ALMS1,ALPL,ANK1,APOA1,APOE,ASNS,ASS1,ATF3,ATM,ATP6V0C,ATP7A,B4GALT5,BAX,BCL2,C1QBP,CASP3,CAV1,CCL2,CCND2,CCNG2,CD40,CDC25C,CDH2,CEACAM1,CEBPA,CEBPD,CHGA,CHI3L1,CKB,COL1A1,COL1A2,COL8A1,CR2,CRYBB1,CYBRD1,CYC1,CYP1B1,DHFR,DLC1,DMD,DRG2,EGR1,ENG,F2R,F3,FAS,FES,FN1,FOLR2,FOS,GJA1,GPX4,GSS,HK2,HMGCR,HSD11B2,HSPA5,IFITM3,IFITM5,IGF2,IGFBP3,IGFBP4,IL…	APP,Ap1,CEBPB,CTNNB1,EGR1,ESR1,ESR2,HIF1A,JUN,MYC,NFkB (complex),RB1,RELA,SIRT1,SMAD3,SMAD4,SMAD7,SP1,STAT3,TP53,TP63,TP73
IRF7	-1.136	transcription regulator	Inhibited	-5.838	1.68E-09	ADAR,CASP4,CCL19,CCL8,CCRL2,CD40,CMPK2,CXCL9,DDX58,DHX58,FAM26F,FCGR1A,GBP4,HERC5,IFI16,IFI35,IFI44,IFI6,IFIH1,IFIT1,IFIT2,IFIT3,IFITM2,IFITM3,IRF7,IRF9,ISG15,ISG20,MAP3K8,MX1,MX2,NMI,NRAP,OAS1,OAS2,PARP12,PELI1,PSMB10,PSMB8,PSMB9,PSME1,PSME2,RSAD2,RTP4,S100A8,TDRD7,TLR4,TMPO,TNFSF13B,TRAF1,TREX1,UBA7,UBE2L6,USP18,XAF1,ZBP1,ZC3HAV1	IFNA1/IFNA13,IFNA2,IFNB1,IRF1,IRF3,IRF7,Interferon alpha,JUN,NFkB (complex),STAT1,STAT2,STAT3,STAT4
E. coli B4 lipopolysaccharide		chemical toxicant	Inhibited	-3.750	1.84E-09	APAF1,AQP1,B3GNT5,BAX,BAZ1A,BCL2,BID,C1QB,CALML4,CASP3,CASP7,CASP9,CCL1,CCL2,CD38,CD40,CLEC14A,CXCL6,CXCL9,CYTH4,DDX58,ETNK1,F13A1,F3,F5,FADD,FAS,FBLIM1,FCER1G,FCGR1A,FOSB,GBP4,GPNMB,HK2,IFI16,IFI35,IFIT3,IFITM3,IL12B,IL1B,IL1RN,IL4,IL6,IMP4,INPP5D,INVS,IRG1,KIF20B,KLHL6,KMO,METTL1,NCF1,PARP9,PROS1,PSMB8,PYCARD,RAB20,RAB7B,RHBDF2,RHOC,RSAD2,RTP4,SELE,SERPINH1,SLAMF9,SLC6A12,SOCS3,SOD2,TF,TLR2,TLR…	E. coli B4 lipopolysaccharide,IFNG,IRF1,JUN,NFATC2,NFKB1,NFKBIA,NFkB (complex),RELA,SOCS1,STAT1,STAT2,STAT3,TLR4,TNF
decitabine		chemical drug		-1.903	1.94E-09	ABCB1,ABO,ADAM23,AGRN,AKAP12,ANXA2,APAF1,APC,APOE,BAX,BRCA2,BTG3,CASP9,CAV1,CCND2,CCNG2,CD226,CD9,CDH2,CDH3,CEACAM6,CHI3L1,CHRNB3,CLDN5,COL1A1,COL1A2,COL3A1,COL6A3,CX3CR1,CXCR3,CXCR4,CYP1B1,DLC1,DMBT1,DNASE1L3,DST,DUSP1,EGR3,FAS,FMR1,FN1,GLB1,GLRB,GLRX,GPR37,GPX1,GSN,GSTP1,H19,HK2,HPGD,HSPA1A/HSPA1B,IFI16,IFI27,IFI35,IFIT2,IGFBP3,IGFBP7,IL6,IL7R,IRF7,ISG15,ITGA1,ITGA4,ITGAV,KLF4,KLF6,LUM,LY96,MAF…	Akt,CEBPA,CEBPB,EGR1,EP300,ESR1,JUN,MYC,NFKBIA,NFkB (complex),RELA,SMAD3,SP1,STAT1,STAT3,TP53,TP63,TP73,decitabine
TRIM24		transcription regulator	Activated	4.876	1.98E-09	AGRN,CA2,CMPK2,CNOT6,DDX58,DHX58,EIF5A,EPSTI1,FAM26F,GBP4,HERC6,IFI35,IFI44,IFIH1,IFIT2,IFIT3,IFNGR2,IRF7,IRF9,ISG15,LGALS3BP,MOV10,NMI,OAS1,PARP12,PRPS2,PSMB10,PSMB8,PSMB9,RTP4,SAMHD1,SHISA5,SOCS2,SPP1,TGFBI,TLR2,TRAFD1,TRIM26,UBA7,USP18	IRF8,NFkB (complex),STAT1,STAT2,STAT3,STAT6,TRIM24
TLR4	-0.476	transmembrane receptor	Inhibited	-3.188	2.02E-09	ADM,ATF3,ATM,BATF,BBX,BCL2,BPI,C3,CASP7,CCL1,CCL2,CCL8,CCND2,CD14,CD163,CD38,CD40,CEBPD,CFB,CMPK2,CXCL6,CXCR2,DEFB4A/DEFB4B,DLL4,DOCK11,EBI3,EDN1,F3,FAS,HMGB1,HTRA1,IFI16,IFIT2,IFIT3,IFITM3,IL12B,IL18BP,IL1B,IL4,IL6,IRF3,IRF7,ISG15,ISG20,LRRK2,LTC4S,MARCO,MERTK,METTL1,MMP9,MX1,NMI,NOS3,PELI1,PLA1A,PLAGL1,PLAT,PML,PRDM1,RBL1,REL,RGS1,RGS16,RGS18,RSAD2,SELE,SELP,SLC6A12,SLCO3A1,SOCS3,SPP1,TCF4,TGFB…	Ap1,CEBPA,IL1B,IRF3,IRF5,MYD88,NFATC2,NFATC3,NFKB1,NFKBIA,NFkB (complex),RELA,STAT1,STAT3,STAT5A,TICAM1,TLR4,TP53,lipopolysaccharide
ESR1		ligand-dependent nuclear receptor		-1.460	2.26E-09	ABCA3,ABCB1,ACE,ADA,AHNAK,APOA1,APOE,AQP1,AQP9,ASS1,AXIN2,BAX,BCL2,BRCA1,C1QTNF5,C1QTNF6,C3,CA2,CALML4,CAV1,CCL2,CCNE1,CCNG2,CEBPA,CELSR2,CKB,COL8A1,CREB1,CREBBP,CTSB,CYP1B1,DDIT4,DECR1,DMP1,EDN1,EFEMP1,EGR1,EIF5A,ESR2,FAS,FBLN1,FKBP4,FOS,FST,GJA1,GLB1,GREM1,GUCY1A3,GUCY1B3,H19,HMGCR,HSD17B3,ID1,IER3,IFI27,IGF2,IGFBP3,IL1B,IL6,INHBB,INSR,ISG20,ITGA6,KLHL24,KLRC4-KLRK1/KLRK1,KRT19,LBP,LPL,MDM2,MIN…	4-hydroxytamoxifen,CTNNB1,EGR1,ESR1,ESR2,FOS,FOXO1,FOXO3,HDAC1,JUN,MYC,NFKB1,NFkB (complex),RB1,RELA,SP1,STAT5B,TP53,beta-estradiol,estrogen,estrogen receptor,fulvestrant,tamoxifen
E. coli serotype 0127B8 lipopolysaccharide		chemical - endogenous non-mammalian		-1.048	2.28E-09	ACSS1,ANXA1,AQP1,AQP9,BRIP1,CAV1,CCL17,CCL2,CCRL2,CD14,CD40,CELSR2,CXCL16,CXCR4,DDIT3,DERL2,DNAJC3,EDEM1,EDNRB,EGR2,ELN,F2R,FZD2,GJA1,GNA13,GNB4,HCAR2,HSPA5,IL12B,IL17D,IL1B,IL6,IRF3,IRF5,KLF2,LAMC2,LIFR,MAP3K8,NOS3,NTRK2,P2RY1,P2RY6,PANX1,PCK2,PRDX5,PTX3,RSAD2,S1PR3,SLC16A9,SLC52A2,SLC7A11,SLC7A5,SMAD3,SOCS3,SOD2,SYNM,TGFBR1,TLR2,TLR3,TLR4,TNFRSF11B,TNFSF13B	CSF2,E. coli serotype 0127B8 lipopolysaccharide,IFNG,IL1B,IRF1,JUN,NFKB1,NFKBIA,NFkB (complex),RELA,STAT1,STAT3,TNF,TP53
NR3C1	0.605	ligand-dependent nuclear receptor		1.268	2.46E-09	A2M,ABCA1,ABI1,ADM,ANXA1,APOE,AQP1,ARID4B,ATP6AP1,BAG2,BAG3,BARD1,BAX,BCL2,BCL2L14,BCOR,BRAF,BRCA1,BRWD1,C1QTNF1,C1QTNF7,C1R,C4A/C4B,CASP4,CASP7,CASP9,CAV1,CCL2,CD38,CEBPA,CKAP2,CLDN5,CORO2A,DAD1,DBI,DBT,DDIT4,DNASE1L3,DUSP1,EDN1,EGR1,ELMO2,ETNK2,F2R,F3,FADD,FCER1G,FGD4,FKBP4,FKBP5,FN1,FOS,FOXO1,FOXO3,GADD45A,GPX1,GPX3,GRIA4,GSTP1,GZMA,H6PD,HCAR2,HSD11B2,IER3,IFI6,IFIH1,IFIT2,IL12B,IL1B,IL6,IL7R,…	Ap1,EGR1,ESR1,JUN,NFKB1,NFKBIA,NFkB (complex),NR3C1,NR3C2,RELA,SP1,STAT3,TNF,TP53,beta-estradiol,dexamethasone,glucocorticoid
ciprofloxacin		chemical drug		1.478	2.57E-09	ACO2,ACSL5,ALDH3B1,ATP5C1,CCR1,CD40,CD68,COLEC12,DNAJC13,DNAJC3,EDIL3,EMILIN2,EMR1,GBA,GLUD1,GRN,IGF2BP3,ITGAL,ITM2C,MAPK1,MFGE8,MMP2,MPEG1,MPP1,MSR1,MYBBP1A,MYOF,NRCAM,PKN2,PSAP,RAB11FIP1,RUVBL1,SEMA4D,SHMT2,SIGIRR,SLC2A6,SPP1,SRPR,TEX264,TLR7,TMPO,TUFM,UBTD1
methylprednisolone		chemical drug		-1.063	2.59E-09	A2M,ABI1,AGO1,AKR7A2,ANPEP,ANXA1,ANXA2,ANXA3,ARNTL,ASNS,ASS1,ATP5C1,ATPIF1,ATRN,B4GALT6,C1QB,C1QBP,CBLB,CD38,CD9,CDH2,CDH3,CELA1,CLDN3,CLEC4F,COX6A1,CREG1,CTSC,CTSH,CYC1,CYCS,DDIT4,DMD,DSC2,DSG1,DUSP1,EDNRB,F3,FAH,FARSA,FBP2,FBXO30,FBXO32,FGR,FKBP4,FN1,FOS,GADD45A,GCHFR,GCLC,GLUD1,GSTP1,HAGH,HSD17B10,HSD17B3,HSD3B7,HSP90B1,HSPA1A/HSPA1B,ID1,IL1B,IL1RN,IL6,IL6R,IL6ST,IRF7,ITGA7,IVD,IVNS1ABP,KLF9,K…	Ap1,CEBPB,ESR1,FOXO1,IFNG,IGF1,IL6,IRF1,JUN,NFATC2,NFkB (complex),NR3C1,Nfat (family),RELA,SP1,STAT1,STAT3,STAT5A,TP53,methylprednisolone
CREB1	0.730	transcription regulator	Inhibited	-4.145	2.89E-09	AANAT,ABCA1,ADM,ADORA2A,AKAP1,AKAP13,AKT3,APOE,ARHGAP35,ATF3,ATP2B4,ATP5I,ATP6V0B,BAG3,BCL2,BTG2,CACNA1C,CARS,CCBL1,CD68,CD79A,CD9,CDH2,CDK19,CEBPD,CHGA,CNN1,COX8A,CPT1A,CR2,CREB1,CRIM1,CXCR4,CYFIP2,DUSP1,EBI3,EBP,ECM1,EDIL3,EDN1,EGR1,EGR2,ETV3,FAM65B,FAM73A,FGF13,FGFR2,FN1,FOS,FOSB,FUT7,GADD45A,GALNT1,GDF11,GLS,GPNMB,HECA,HMGCR,HMGCS1,HPCAL1,HSPA5,ID1,IER3,IGSF10,IL1B,IL4,IL6,IRF7,ITGBL1,KIAA159…	CEBPA,CEBPB,CREB1,CREBBP,EP300,FOXO1,JUN,NFKB1,NFKBIA,NFkB (complex),Nr1h,RELA,RNA polymerase II,SP1,SREBF1,STAT3,TP53,cholesterol
phorbol myristate acetate		chemical drug	Inhibited	-3.016	3.09E-09	ABCA1,ABCB1,ACE,ADAM15,ADAMTS1,ADAMTS4,ADM,ADORA2A,AGTR1,ANXA1,APRT,ATM,ATP11B,AXL,B3GNT5,BAX,BCL2,BTC,BTG2,C3,CA2,CAPG,CAV1,CCL1,CCL2,CCND2,CCNE1,CCNT1,CD14,CD163,CD209,CD68,CEBPA,CHGA,CR2,CREB1,CREBBP,CSF1R,CUL3,CXCR2,CXCR4,CYBA,DDIT4,DEFB4A/DEFB4B,DES,DMBT1,DNAJC3,DSG1,DUSP1,EBI3,EDF1,EEF1D,EGR1,EGR2,EGR3,EIF4EBP1,EIF4EBP2,EIF5A,EIF6,ESR2,ETS1,ETS2,F3,FAS,FBXW11,FCER1G,FCGR1A,FKBP5,FOS,FOSB,FS…	CEBPB,EGR1,ESR1,IFNG,IL1B,IL6,IRF1,NFKB1,NFKBIA,NFkB (complex),RELA,STAT1,STAT3,STAT5A,TNF,TP53,beta-estradiol,phorbol myristate acetate
TERT		enzyme		-1.085	3.16E-09	ASNS,ATF3,BAX,BMI1,BTBD11,CALD1,CAV1,CCNE1,COL5A2,CTSC,EFEMP1,EIF5A2,ELK3,ETS1,F2R,GLB1,GNA13,GSN,HMGB1,HTRA1,IFI16,IFIT1,IFIT2,IGFBP4,IL1B,IL6,ISG15,ITGAV,KRT19,MFGE8,MMP14,MMP2,MMP9,MX1,NOS3,NSFL1C,PLOD2,PRSS23,PTGS1,SASH1,SERP1,SMAD3,SOD2,SPON1,SPP1,SSR3,TK1,TOX2,XBP1	FOS,JUN,MYC,NFkB (complex),NOS3,Nr1h,P38 MAPK,RELA,RNA polymerase II,SP1,SRC,SREBF1,STAT1,STAT3,TERT,TP53,cholesterol
Ifnar		group	Inhibited	-4.032	3.62E-09	C3,CCL2,CD40,DDX58,FCER1G,IFI16,IFI35,IFIH1,IFIT2,IFIT3,IFITM3,IL12B,IL1B,IL6,IRF7,IRF9,ISG20,ITGA4,MMP9,OAS1,OAS2,PDCD1LG2,PNPT1,PSMB8,PSMB9,RNF213,RSAD2,SPP1,TGFBR1,TLR2,TLR3,UBE2L6,USP18,VCAM1,XAF1,ZBP1	IFNB1,IFNG,IL1B,IRF1,IRF3,IRF8,Ifnar,NFKB1,NFKBIA,NFkB (complex),RELA,STAT1,STAT2,STAT3,STAT6,poly rI:rC-RNA
hydrogen peroxide		chemical - endogenous mammalian	Inhibited	-4.199	3.90E-09	ACE,ACTA2,AEBP1,ANXA2,APAF1,ATF2,ATF3,BANP,BAX,BCL2,BOD1L1,BRCA1,BSG,BTG2,BUB1B,CASP3,CASP9,CAV1,CCL2,CCNF,CD63,CD68,CD81,CDC25C,COL1A1,COL1A2,CREBBP,CTSB,CXCL6,CXCR4,CYCS,DDIT3,DDIT4,DDX52,DKK1,DPAGT1,DUSP1,EDN1,EGR1,ELN,ENG,ETS1,ETS2,FAS,FBXO32,FN1,FOS,FTH1,FZD2,GADD45A,GLRX,GPX1,GZMB,HMGB1,HMGCR,HRAS,HSPA5,HSPB2,IFI6,IFIT2,IL1B,IL32,IL4,IL6,ITGA6,KIAA0247,KITLG,KLF2,KLF4,KRAS,LGR4,MAP1LC3A,MCA…	APP,Ap1,EGR1,HIF1A,JUN,Jnk,MYC,NFKB1,NFKBIA,NFkB (complex),RELA,SP1,STAT3,TNF,TP53,TP63,TP73,hydrogen peroxide,reactive oxygen species
IRF1		transcription regulator	Inhibited	-3.408	4.07E-09	BAX,BCL2,BRIP1,C1R,CASP1,CASP3,CASP7,CCL19,CCL2,CD40,CEACAM1,CFB,CXCL16,DST,IFI35,IFIH1,IFIT1,IFIT2,IFIT3,IFIT5,IFITM3,IL12B,IL18BP,IL1B,IL4,IL6,IRF5,IRF7,IRF9,ISG15,LIG4,MMP9,MX1,MYB,NFE2,OAS1,OAS2,PLA2G16,PML,POLH,PSMB10,PSMB8,PSMB9,PSME1,PSME2,RSAD2,SELL,SOCS7,SP1,SPI1,TGFB1,TLR3,VCAM1	CEBPA,IFN Beta,IFNG,IRF1,IRF3,IRF7,IRF8,MYC,NFKB1,NFkB (complex),RELA,STAT1,STAT2,STAT3,STAT6
CD28		transmembrane receptor		1.159	7.32E-09	AHR,ANXA1,ATF2,ATM,ATP11B,ATP5C1,BCL2,C2,CASP3,CBL,CBLB,CCND2,CCNE1,CCR4,CD226,CENPF,CLK1,CXCR3,CXCR4,CXCR6,CYC1,CYCS,DAD1,EBI3,EGR2,EOMES,FCER1G,FKBP2,FOS,GPR37,GUCY1B3,GZMA,GZMB,H19,HAX1,HIVEP3,HMGN1,HSPA1A/HSPA1B,HUWE1,IFRD2,IGFBP6,IL1B,IL21,IL4,IL6,IL7R,ITGA4,KDELR2,KIAA0247,KLF2,LNPEP,LSP1,LTN1,MAF,MMP2,MMRN1,MRPL11,MSR1,NDFIP2,NFATC2,NFKB2,NOS3,ORAI1,ORAI2,PCYOX1,PDE4D,PHB,PHB2,PKLR,PPA1,PR…	BCL6,CD28,CD3,FOXP3,IL10,IL12 (complex),IL2,IRF1,NFATC2,NFKB1,NFKBIA,NFkB (complex),REL,RELA,STAT1,STAT3,STAT5A,STAT5B,STAT5a/b,TCR
mibolerone		chemical drug	Inhibited	-2.710	7.46E-09	AHNAK,AHR,ALCAM,C4A/C4B,CALR,CCDC80,CEACAM1,CLEC11A,CLTA,COL1A1,COL1A2,COL6A3,DAD1,DBI,DNAJB11,ERP29,F3,FHL1,FKBP11,FKBP5,GPNMB,HDLBP,HLA-DQA1,HMGCS1,HSP90B1,HSPA5,HYOU1,IGFBP3,IRF7,LPL,MAL,MAN2A1,MME,NANS,P4HB,PPIB,SEC23B,SERP1,SRM,STMN1,TF,TGFBI,TIMP3,TK1,TMED3,TOP2A,UFM1,USP18	AR,CREB1,ESR1,SMAD3,SP1,TP53,mibolerone
CEBPB		transcription regulator	Inhibited	-2.508	9.56E-09	ABCB1,ACTA2,ANTXR1,AOC1,APLNR,ASNS,ATM,ATR,BCL2,C3,CCL2,CCND2,CCNE1,CD14,CDC25C,CEBPA,CEBPD,CLEC4E,CLPP,COL1A1,COL1A2,COL5A2,CP,CPT1A,CSF1R,CSF3R,CTSC,DCN,DDB2,DDIT3,DHFR,DHRS1,DYNLT1,EMCN,ENTPD2,FAS,FBLN1,FGFR2,FHL1,FOS,FOXO3,FTL,GADD45A,GLIPR2,GSK3B,HP,HSF1,HSPE1,ID1,IER3,IFITM3,IGFBP3,IGFBP4,IL12B,IL18BP,IL1B,IL1RN,IL4,IL6,INSR,IRF9,ITGAL,LBP,LIX1,MBP,MGP,MSH2,MSR1,NFATC2,NR1H3,NUPR1,PDK4,PLXN…	Akt,Ap1,CEBPA,CEBPB,CREBBP,EGR1,FOS,HDAC1,IL6,JUN,MYC,NFKBIA,NFkB (complex),PPARG,RELA,SP1,STAT1,STAT3,STAT5A,TP53,TP63,TP73
HNF4A		transcription regulator		-1.790	9.56E-09	ABCB10,ACO2,ACSS3,ACTA2,AHNAK,AK2,AKAP13,AKR1C4,ALDH5A1,ALKBH7,ANG,ANPEP,APIP,APOA1,APOE,AQP1,AQP3,AQP9,ARFIP2,ARHGAP11A,ARL1,ARMC8,ASGR1,ASGR2,ATF2,ATP6V0C,AXIN2,BARD1,BAZ1A,BCL6,BCLAF1,BCS1L,BLOC1S6,BLVRB,BMI1,BRD4,BRIP1,BUD31,C1S,C2,C3,C4A/C4B,C8G,CALML4,CAMK2D,CAV1,CCL14,CCL16,CCNE1,CCNG2,CCNT1,CCP110,CDC42EP2,CDHR1,CDIPT,CDK5RAP3,CEACAM1,CEBPA,CEBPD,CEP95,CHCHD2,CHCHD5,CHI3L1,CLCN6,CLDN3,CLP…
KIAA1524	0.537	other	Activated	2.461	1.06E-08	ACTG2,BCL2,CFB,COL15A1,COL8A1,CRLF1,DCN,DSC2,E2F2,EBI3,ENO3,FAM110D,GADD45A,GPNMB,GPR37,IER3,KIAA1524,LRP4,LUM,MAPK9,MFAP5,PDK4,RAB31,RHOC,S100A16,SCIN,SERPINE2,SLC12A8,SLC22A18
rosiglitazone		chemical drug		-0.511	1.10E-08	ACADS,ACO2,ADA,ADAMTS1,ADIPOR2,AOC1,APOE,AQP3,ASCL2,BAX,BCL2,BRCA1,C1QB,C1QC,C3,C4A/C4B,CASP3,CAV1,CCL17,CCL2,CCRL2,CD68,CEBPA,COL1A1,COL4A3BP,COX5A,COX7A1,CPT1A,CPT1B,CREB1,CXCL9,CYCS,DECR1,EBI3,EMR1,EOMES,ETFA,ETFDH,ETS1,F3,FAM3A,FGF13,FN1,FOS,H6PD,HP,HPGD,HSPA5,IFIT2,IGF2,IGFBP6,IL12B,IL1B,IL1RN,IL6,IL7R,INSR,ITGAL,KLF4,LAMB3,LNPEP,LPIN1,LPL,LRG1,LRP1,LTB4R,MDH2,MMP9,MPO,MSR1,MX2,NOS3,NPHS1,NP…	Ap1,CEBPA,CEBPB,EP300,FOXO1,HIF1A,IL6,Insulin,JUN,LEP,NFKB1,NFKBIA,NFkB (complex),PPARA,PPARG,RELA,SP1,SREBF1,STAT1,STAT3,STAT5A,TNF,rosiglitazone
SPI1	-0.416	transcription regulator		-1.955	1.17E-08	ARID3A,BAX,C1QC,CCL17,CCND2,CD14,CD180,CD209,CD68,CD79A,CEBPA,CHI3L1,CSF1R,CSF3R,EMR1,ETS2,EVI5,FCER1G,FCGRT,FES,FOS,FTH1,FUT7,GPX1,HK3,IL12B,IL1B,IL1R2,IL1RN,IL4,IL7R,IMP4,IRF9,ISG15,ITGA4,MBP,MEF2C,MME,MMP2,MS4A1,MYB,NCF1,NCF4,NIP7,NOL6,POLR1D,PRTN3,PSMB10,PSMB8,PSMB9,SPI1,SPP1,TFEC,TK1,TLR2,TLR4,TREM1,TUBA3C/TUBA3D	Ap1,CEBPB,FOS,IL1B,IL6,IRF1,IRF8,JUN,NFKB1,NFKBIA,NFkB (complex),RELA,RNA polymerase II,SP1,SPI1,STAT1,STAT3,STAT5A,TNF
CSF3		cytokine	Inhibited	-3.369	1.36E-08	AGTR1,BATF,BCL2,C3AR1,CAPG,CCND2,CCNE1,CD14,CD34,CEBPA,CSF3R,CX3CR1,CXCR4,DES,EDN1,EGR1,EGR2,EGR3,EMR1,ENTPD1,ERAP2,ETS1,FCGR1A,FOS,GADD45A,GJA1,GNLY,GZMB,HLA-DQA1,IL12B,IL1RN,IL4,IL6,LBP,LY96,MMP2,MMP9,MPO,NFIL3,NOS3,PRKCA,PRKCB,PRKCE,PRTN3,RAB27A,RGS1,SELL,SOCS3,SPI1,TGFB1,TLR2,TLR4,TNFAIP3,TNFRSF1A,VCAM1	CEBPA,CEBPB,CSF3,IFNG,IL6,IRF1,JUN,MYC,NFKB1,NFKBIA,NFkB (complex),P38 MAPK,RELA,SP1,STAT1,STAT3,STAT5A
Lh		complex		-1.764	1.47E-08	ACP5,ACTA2,ACTG2,ADAMTS1,AKAP12,ALPL,ARHGAP35,ARL6IP5,ARNTL,ATP2B1,ATPIF1,AXL,BTC,CAP2,CASP4,CASP9,CCND2,CDC42EP4,COL15A1,COL18A1,CREB1,CSNK1A1,CXCR4,CYFIP2,DUSP1,FKBP5,FOS,FST,GJA1,GNLY,HK2,HSD17B3,IL6,INHBB,MAP3K7,MMP19,MMP2,MMP9,MT3,NLK,NOL3,P4HA2,PAWR,PDE4D,PDXK,PHB,PLAT,PLIN3,POP5,PPIH,PPP2R5C,PPP3R1,PRKAR2A,PRKX,PTGS1,PTX3,RAB27A,RAB31,RAB4A,RAB5C,RGS16,RGS5,RUNX1,SFRP4,SOD2,TFPI2,TK1,TNFAI…	CEBPB,Cg,EGR1,ESR1,FOS,JUN,Lh,NFKB1,NFkB (complex),NR3C1,PGR,RELA,SP1,SP3,STAT3,TP53,beta-estradiol,estrogen,progesterone,prostaglandin E2
LIPE		enzyme		1.511	1.75E-08	ABCA1,AQP1,ARNTL,ATF3,BCL6,CA2,CEBPA,CLK1,COL1A1,COL1A2,CP,DMPK,EDN1,EGR1,FBP2,FKBP5,FMOD,FOS,GJA1,HLA-DQA1,HSPA1A/HSPA1B,ITGA6,KITLG,MED1,MEF2C,MSR1,NCOA2,NFKBIB,NPY,NRIP1,PAM,PC,PDK4,PLIN2,POSTN,PPM1B,RBP4,RGS5,SCD,SDC4,SMAD7,SOX18,SREBF1,ST8SIA4,YWHAG	Ap1,CEBPA,ERK1/2,Ins1,JUN,LEP,LIPE,NFkB (complex),PI3K (complex),PPARA,PPARD,PPARG,RELA,SMAD3,SP1,SREBF1,STAT3,fatty acid
atorvastatin		chemical drug	Activated	2.098	1.75E-08	ABCA1,ABCB1,APOA1,APOE,BCL2,CAV1,CCL2,CD40,COL1A1,CYBA,DKK1,EDN1,ENG,F2R,F3,GJA1,HMGB1,HMGCR,HMGCS1,IL4,IL6,ITGAL,LPL,MAP1LC3A,MAPK1,MAPK3,MMP2,MMP9,NOS3,NR1H3,OLR1,PLAT,POSTN,PRNP,RHEB,S100A12,SELE,SELP,SMAD2,SPP1,TGFB1,TLR2,TLR4,TNFRSF11A,VCAM1	APOE,Ap1,CEBPA,CTNNB1,EGR1,EP300,IFNG,IRF1,JUN,Jnk,NFKB1,NFKBIA,NFkB (complex),PPARA,PPARG,RELA,SP1,SREBF1,STAT1,STAT3,TNF,atorvastatin
IL15		cytokine	Inhibited	-2.370	1.96E-08	ACADS,ACTG2,AHR,ANXA1,AQP3,BCL2,CASP3,CCL17,CCL19,CCL2,CCND2,CCR1,CD226,CD38,CD40,CEACAM1,CPT1A,CX3CR1,CXCR4,CXCR6,DHRS4,DUSP5,DYRK1A,EBP,EDN1,EGR2,ELK3,ETS1,FAM160B1,FAS,FCGR3A/FCGR3B,GARS,GNLY,GZMB,GZMK,HLX,HMCN1,HSPE1,ICAM5,IFI35,IFIT1,IL12B,IL21,IL2RG,IL32,IL4,IL6,IL7R,KLRB1,KLRC4-KLRK1/KLRK1,KLRD1,LEF1,LSP1,MAF,MAPK1,MAPK3,MAPKAPK3,MKI67,MLLT3,MX1,P2RX1,PDCD5,PDIA3,PDIA4,PRDX4,PRF1,PSAP,PSMA…	IFNG,IL15,IL2,IL4,IRF1,IRF3,IRF7,Interferon alpha,JUN,NFKB1,NFKBIA,NFkB (complex),RELA,STAT1,STAT3,STAT5A,STAT5B,STAT5a/b,STAT6
PI3K (complex)		complex	Inhibited	-3.128	2.04E-08	ABCA1,ATF3,BCL2,BRCA2,CASP3,CCL2,CCND2,CCNE1,CCNG2,CCNT1,CDH2,CHGA,COL1A1,CREB1,CXCR4,DAPP1,DDIT3,DLL4,DUSP1,ETS1,FBXO32,FN1,FOS,FOXO1,FRY,FUT7,GCG,GCLC,GJA1,GSTP1,H19,HK2,HMGCR,IFIT1,IGF2,IL12B,IL1B,IL1RN,IL6,IL7R,KLF2,KRAS,LEF1,LSP1,LTBP2,MCAM,MEF2C,MMP14,MMP2,MMP9,MT2A,NFKB2,NOS3,NUPR1,PLA2G5,POSTN,PRDM1,PRKCZ,RBL2,SAMHD1,SELL,SKIL,SLC12A6,SLC12A7,SNAI1,SOCS3,SP1,SPI1,SPP1,SREBF1,STMN1,TFAM,TL…	Akt,EGR1,ERK1/2,JUN,LY294002,NFKB1,NFKBIA,NFkB (complex),P38 MAPK,PI3K (complex),RELA,SMAD3,SP1,STAT3,TNF
IL12 (complex)		complex		-1.693	2.05E-08	AHR,BCL3,CASP1,CASP3,CCL1,CCL17,CCL19,CCL2,CCR4,CD226,CD63,CEACAM1,CXCL6,CXCR3,DDB2,EBI3,EMR1,EOMES,FAS,FOS,FUT7,GJA1,GZMA,GZMB,HLX,IFIH1,IFIT2,IFNGR2,IL12B,IL18BP,IL1B,IL21,IL32,IL4,IL6,IL7R,ISG15,ISG20,ITGA4,ITGA6,ITGAL,KLRB1,KLRC4-KLRK1/KLRK1,KLRD1,MAP3K8,MARCO,MMP2,MMP9,PRF1,SELL,SELP,SELPLG,SMAD2,SMAD3,SOCS2,SOCS3,STAT4,TGFB1,TIMP1,TLR2,TLR4,TNFRSF1A,TNFRSF9	IFNG,IL10,IL12 (complex),IL15,IL2,IL4,IRF1,JUN,NFKB1,NFKBIA,NFkB (complex),RELA,STAT1,STAT3,STAT5A,STAT5B,STAT5a/b,STAT6
CDKN2A		transcription regulator	Inhibited	-3.016	2.31E-08	A2M,AK1,APAF1,ATAD2,BARD1,BAX,BCL2,BMI1,BTG2,BTG3,C3,CAPG,CCL1,CCL19,CCL2,CCL24,CCNE1,CCR4,CCR8,CDC25C,CEBPD,CNOT6L,CXCL14,CXCL6,CXCR2,DCK,DHFR,DUSP1,E2F2,EBF1,EED,EGR1,FST,GFRA2,GLB1,GNA13,HMGB2,IFI35,IGF2BP3,IL1B,IL1R2,IL2RG,IL6,ITGAV,KANK2,KCNK1,LAMP1,LEF1,MCMBP,MDM2,MKI67,MMP2,MS4A1,NFKB2,NPAT,NR3C1,P4HA2,PLAGL1,PML,PPFIBP1,PSMA5,PSMB9,PTX3,RAB27A,RRM2B,SH3BP2,SNTB2,SUZ12,TK1,TLR4,TMEM97,TMPO…	Ap1,CDKN2A,CEBPB,E2F1,E2F4,ERK,HDAC1,IL6,JUN,MYC,NFKB1,NFKBIA,NFkB (complex),RB1,RELA,SMAD3,SP1,STAT1,STAT3,STAT5A,TFDP1,TP53,TP63,TP73
ATF4		transcription regulator	Inhibited	-3.021	2.33E-08	AARS,ASNS,ATF3,BCAT1,CALR,CCL2,DDIT3,DDIT4,DDR2,EDN1,EIF4EBP1,FUT7,GARS,HSP90B1,HSPA5,IL6,KLF4,KLF9,MED13L,MT2A,NR1H3,PCK2,PHGDH,PMP22,PPP1R15A,PRKDC,PRRX2,PSPH,PTX3,PYCR1,RBPJ,SARS,SERPINF1,SHMT2,SIGMAR1,SLC1A5,SLC3A2,SLC7A1,SLC7A5,SREBF1,SSBP2,TNFRSF11A,TNFRSF11B,TNFRSF12A	ATF4,CEBPA,Ins1,PPARA,PPARG,SP1,SREBF1
hexachlorobenzene		chemical toxicant	Inhibited	-2.433	2.43E-08	A2M,ANXA1,ANXA2,ASNS,C4A/C4B,CD14,CP,EFEMP2,EMP3,FBLIM1,GPNMB,IER3,ITGB4,LAMC2,MMP2,MMP9,PSMB10,PSMB8,RFTN1,S100A10,S100A11,SPP1,TES,TIMP1,TMSB10/TMSB4X,TNFRSF12A,UPP1	CTNNB1,EGFR,ERK1/2,ESR1,FOS,JUN,MMP9,MYC,NFKB1,NFkB (complex),RELA,SMAD3,SP1,SP3,SRC,STAT3,hexachlorobenzene
methotrexate		chemical drug		1.483	2.59E-08	ABCA1,ABCD1,ACSL6,ADIPOR2,ADORA2A,ALDOA,ANXA4,ASS1,BTG2,C1QB,C1R,C2,C3,C6,C7,CASP3,CASP4,CCL19,CCL2,CCL8,CFB,CLEC11A,COL4A1,CPT1A,CR2,CXCR2,CYCS,DHFR,DUSP1,ENO3,ENTPD2,FADS1,FAR1,FAS,GSN,GZMA,HMGCS1,ID1,IGFBP3,IL1B,IL4,IL6,INSR,ITGA1,LBP,LPIN1,LPL,LY96,MASP2,MDM2,NR3C1,PBX1,PCYT1A,PNPLA4,PRDX1,PRKCB,S100A11,SCD,SDS,SELL,SERPING1,SLC27A2,SOCS3,SPP1,TGFB1,TIMP3,TLR3,TNFRSF11B,TOB1,TP53INP1,VCAM1,ZB…	CEBPB,ERK1/2,IKBKB,IL1B,IL6,JUN,NFKB1,NFKBIA,NFkB (complex),RELA,SMAD3,STAT1,STAT3,STAT5A,TNF,methotrexate
IL1RN	-2.053	cytokine	Activated	2.284	3.10E-08	ACTA2,ATF3,BDKRB1,CCL2,CHAC1,DDX58,ERAP2,GSDMD,H6PD,HDAC9,HERC6,IFI27,IFI44,IFI6,IFIH1,IFIT3,IFIT5,IGFBP4,IL18BP,IL1B,IL32,IL6,IRF7,IRF9,ISG20,KLF6,LIFR,MMP9,MX1,MX2,OAS1,OAS2,PELI1,PML,RSAD2,RTP4,S100A9,SELE,SLC15A3,SPP1,TIMP1,USP18,YLPM1,ZNF81	IFNG,IFNL1,IL1B,IL1RN,IRF1,JUN,NFKB1,NFKBIA,NFkB (complex),RELA,STAT1,STAT2,STAT3,STAT4,TNF
IFNB1		cytokine	Inhibited	-4.344	3.30E-08	AGL,AIRE,BCL2,BST2,CASP1,CASP3,CCL2,CD14,CD38,CD40,CDH2,CDK10,CLEC4E,CMPK2,COL12A1,CXCL9,CXCR3,DDX3Y,DDX58,DHX58,DICER1,DKK3,EBI3,F2R,FBLN2,FOS,GBP4,GBP7,GLIS2,GNB4,HERC5,HMGB2,HMGCR,HMGCS1,IFI16,IFI27,IFI6,IFIH1,IFIT1,IFIT2,IFIT3,IFNAR1,IL12B,IL1B,IL4,IL6,IRF3,IRF7,IRF9,IRG1,ISG15,ISG20,ITGAV,KLRC4-KLRK1/KLRK1,MMP2,MMP9,MX1,NDUFA13,NMI,OAS1,OAS2,PDK4,PML,PTCH1,REL,RSAD2,SIRPB1,SLC39A14,STAT4,TIM…	IFNAR1,IFNB1,IFNG,IRF1,IRF3,IRF7,IRF8,ISGF3,Interferon alpha,JUN,NFkB (complex),RELA,STAT1,STAT2,STAT3,STAT6
FGF2		growth factor		-1.345	3.58E-08	ACE,ACTA2,ANG,ANPEP,AQP3,BAX,BCL2,BCL6,BGN,BTG2,CAV1,CBFB,CCL2,CCND2,COL1A1,COL1A2,COL3A1,CTSL,CXCR4,DAD1,DCN,DDIT3,DLL4,DMP1,EDNRB,EGR1,ELN,ENPP1,ETS1,F3,FAS,FGFR2,FN1,FOS,FOXO1,FOXO3,FTH1,GADD45A,GJA1,GPNMB,GREM1,IGF2,IGFBP3,IGFBP4,IL1B,KRAS,LEF1,LMNA,LRP6,MBP,MCAM,MDM2,MGP,MKI67,MMP2,MMP9,NF1,NGFR,NOS3,NOTCH4,NOV,NPY,NR3C1,PLAT,PPP1R12A,PRKCE,PRKDC,RUNX1,S100A10,S100A4,SCD,SCG2,SDC1,SELE,SNAI1…	Akt,Ap1,EGR1,ESR1,FGF2,FOS,FOXO1,IGF1,JUN,NFKB1,NFKBIA,NFkB (complex),RELA,SMAD2,SMAD3,SMAD4,SP1,STAT3,TNF,Tgf beta
SOX11		transcription regulator	Activated	2.170	3.80E-08	ADAM10,BCL7A,BST2,CAV1,CD9,CNOT6,CXCR4,EBF1,EGR1,FAIM3,FAS,HMGB3,ICK,IFIH1,IKZF3,IL6ST,ITGA4,LEF1,MS4A1,MSI2,MYO1B,PAG1,PAX5,PRDM1,SETMAR,SKAP2,TFDP2,TIAM1,TNKS,TP53INP1,VPREB3
PTH		other		-0.357	4.36E-08	ADAMTS1,ADD3,AHNAK,ANK3,BCL2,CCL2,COL1A1,COL1A2,CXCR4,CYBA,DMP1,DUSP1,EGR2,ESAM,FN1,FOS,FOSB,GJA1,IGFBP3,IL6,IL6R,ITGAV,LEF1,LMNA,LRBA,MGP,MME,MMP2,NDRG2,NFIL3,PALM,POSTN,PUM1,RGS1,RUNX1,SDC4,SEC61B,SFRP2,SFRP4,SMAD3,SMAD7,SOCS3,SPP1,STC1,TFPI2,TGFB1,TNFRSF11B,TNS1,WIF1,WISP2,WNT10B	Ap1,CREB1,CREBBP,ETS1,FOS,JUN,MYC,NFkB (complex),NR3C1,NR3C2,PTH,Pkc(s),RELA,SIRT1,SP1,SRC,aldosterone
sirolimus		chemical drug	Activated	3.389	5.33E-08	ABHD11,ACTA2,ADA,ADM,APPL1,AQP3,ASNS,ASS1,ATP2B4,ATP5C1,BAX,BCL2,BCL3,BID,CASP3,CCND2,CCNE1,CD151,CD209,CD40,CEBPA,CLIC1,COL1A1,COL1A2,COX6A1,COX6B1,CRAT,CXCR4,CYCS,DAD1,DDIT3,DDIT4,DDX56,DES,F3,FAS,FN1,FOS,GCLC,GSTP1,HMGB1,HSP90B1,HSPA5,ID1,IGF2,IL12B,IL4,IL6,INSR,IRF7,IRF9,ISG15,KIF15,KLF2,LPIN1,MBP,MMP14,MMP2,MMP9,MYB,NEDD8,NOS3,NPHS1,NR3C1,NR4A3,PCDH1,PDPK1,PIK3R1,PLIN2,PML,POSTN,PRKCA,PRNP,P…	AKT1,Ap1,D-glucose,EGR1,ESR1,JUN,NFKB1,NFKBIA,NFkB (complex),P38 MAPK,PI3K (complex),PPARG,RELA,SP1,SREBF1,STAT3,TNF,sirolimus
P38 MAPK		group	Inhibited	-2.826	5.61E-08	ABCA1,ASS1,ATF2,ATF3,BATF2,BAX,BCL2,BGN,CAV1,CCL2,CCL8,CCND2,CCNE1,CCNF,CCNG2,CD40,CEBPA,CLDN5,COL3A1,CXCL6,CXCL9,DDIT3,DES,DUSP1,EDN1,EDNRB,EGR1,EGR2,ETS1,F3,FADD,FAS,FBXO32,FN1,FOS,FST,GCG,GCLC,GJA1,HP,HSPA5,IL12B,IL1B,IL1RN,IL6,IRF7,ITGA4,ITGAV,ITGB4,ITGB8,KDELR1,KLF13,KLF4,MAL,MEF2C,MMP2,MMP9,MSH2,MYBPH,NFATC2,NGFR,NOS3,NR4A3,PML,POSTN,RAB7B,RASA1,RUNX1,S100A12,SELE,SLC6A12,SMAD2,SMAD3,SNAI1,…	Ap1,EGR1,ERK1/2,JUN,Jnk,NFKB1,NFKBIA,NFkB (complex),P38 MAPK,RELA,SMAD2,SMAD3,SMAD4,STAT3,TNF,Tgf beta
let-7a-5p (and other miRNAs w/seed GAGGUAG)		mature microRNA	Activated	2.241	6.10E-08	ACTA2,AGO4,BCL7A,BSG,CAPG,CASP3,CCND2,CCNE1,CDH2,CDIPT,CHMP2A,COL1A1,COL1A2,COMMD9,DAD1,DHX57,DICER1,DSP,DUSP12,DUSP23,F2,FANCD2,HRAS,HYOU1,IFIT5,IGF2BP3,KRAS,KRT19,MED28,MMP9,MRM1,MRPS24,MRPS33,MTPN,PRDM1,RABGAP1L,RPP38,S100A4,SIGMAR1,SLC1A4,SLC38A1,SMC1A,SMOX,SPCS3,TAGLN,TGFBR1,TLR4,TPM2,UHRF1
AHR	0.448	ligand-dependent nuclear receptor		1.935	6.28E-08	A2M,ACTA2,ADIPOR2,ADM,AKR1A1,APAF1,ATP2B1,BAX,BTG2,CCL1,CCNE1,CCNF,CCNG2,CD38,CDC25C,CDH2,CEBPA,CELA1,CHD7,COL12A1,COL13A1,COL16A1,COL1A1,COL1A2,COL3A1,COL4A1,COL4A2,COL5A2,COL6A1,COL6A3,COX8A,CYP1B1,CYP2S1,DCN,DHFR,DMXL2,E2F8,EFEMP1,EMILIN1,EMILIN2,ENHO,FAS,FBLN2,FGFR2,FN1,FOS,FZD7,GADD45A,HDAC9,HECTD2,HMGCR,HP,HSPA5,IKZF3,IL1B,IL21,IL6,ITGA6,ITGA7,ITGBL1,KLF2,LBP,LTBP2,LYST,MMP2,MT2A,NFYB,NID1,…	AHR,CEBPA,CEBPB,EGR1,ESR1,IL6,JUN,MYC,NFkB (complex),RNA polymerase II,SMAD3,SMAD4,SP1,STAT1,STAT3,STAT5A,TGFB1,TP53,TP63,TP73
EGFR		kinase		-0.635	6.37E-08	ABI1,ACTA2,ANXA1,BAX,BCL2,BCL6,BTC,CASP4,CAV1,CCL2,CCNG2,CELF1,CHI3L1,CLK1,COL1A1,COL3A1,COL5A2,COL6A1,COL8A1,CUL3,DDIT3,DSC2,DSG2,DUSP1,E2F2,EGR1,EGR3,EIF6,EPS15,ESR2,F2R,F3,FBLN2,FOS,GADD45A,GRN,GZMB,HMGB3,HP,HSD11B2,HSPB1,ID1,IER3,IGF2,IGF2BP3,IGFBP3,IGFBP4,IL1B,IL6,ITGA6,LEF1,MACF1,MME,MMP2,MMP9,MT3,PBX1,PHF20,PLAT,PLCG1,POSTN,PRF1,PRKCZ,PTGIS,PTGS1,RRAS,RUNX1,SERPINE2,SLC4A7,SOCS3,TBXAS1,TNC…	CTNNB1,EGF,EGFR,EGR1,ERBB2,ERBB4,ERK1/2,JUN,Jnk,MYC,NFKBIA,NFkB (complex),RELA,SMAD3,SP1,STAT3,STAT5B,TP53,estrogen receptor
bexarotene		chemical drug		1.182	6.66E-08	ABCA1,ABCB10,ADD3,ARL6IP5,ASNS,BNIP2,CCL2,CTSH,CYCS,DDIT4,DKK1,DUSP1,DUSP5,EGR3,GARS,ID1,IGFBP6,LOXL2,LPL,MAF,MAP3K8,PIK3R1,PLAT,PLOD2,PNO1,S100A9,SCD,SLC7A1,SLC7A5,SMAD5,SPARC,TM4SF1,TSC22D3,UAP1,VAMP8,VCAM1,XBP1	Ap1,CEBPA,EP300,PPARA,PPARG,SREBF1,bexarotene
NFkB (complex)		complex	Inhibited	-2.700	7.48E-08	A2M,ABCB1,AICDA,APOE,ATF3,B3GNT5,BATF,BAX,BCL2,BCL3,BID,BMI1,C1R,C3,CAMK2D,CASP4,CASP7,CASP9,CCL1,CCL17,CCL2,CCL8,CCND2,CD40,CD82,CEBPD,CFB,CLEC4E,COL18A1,COL1A2,CXCL6,CXCL9,CXCR3,CXCR4,DAD1,DBT,DDIT3,DEFB4A/DEFB4B,DMBT1,DUSP5,EDN1,EDNRB,EGR1,ELL2,EMR1,ENPP1,EOMES,ERAP2,ETS1,F3,FAS,FCGR1A,FN1,FOS,FOXF1,FST,FTH1,GADD45A,GCLC,GFPT2,GZMK,HDAC9,HERC5,HIP1,HLA-DMB,HSPB1,IER3,IL12B,IL1B,IL1RN,IL32,IL4,…	Ap1,IL1B,IRF1,NFKB1,NFKBIA,NFkB (complex),PPARG,REL,RELA,RELB,STAT1,STAT3,TNF,TP53
triamcinolone acetonide		chemical drug		1.308	7.90E-08	AKAP13,ALDH5A1,AQP1,AQP3,ATF3,ATP11B,BAX,BCL2,BID,BTG2,CAPG,CASP4,COL13A1,DCBLD2,DDIT3,DGKE,DGKH,DUSP1,E2F2,EGR1,ELK3,FGFR2,FKBP5,FOS,FOXO3,GZMA,HCK,IGFBP3,IGFBP4,IL6ST,IRF7,KCND1,KLF9,LSP1,MT2A,MXRA5,MYOC,NEK7,NFATC3,NR3C1,PDIA5,PEX13,PLXNC1,PRF1,PSPH,RAPGEF2,RGS16,RUNX1,SCD,SCG2,SFRP2,SLC4A7,SLC9A3R1,SOCS2,SOD2,SPP1,ST8SIA4,TACC2,TKTL1,TRIB1,TSC22D3,VLDLR,VWF,ZBTB16	CTNNB1,EGR1,ESR1,FOXO1,JUN,Jnk,NFATC2,NFKB1,NFkB (complex),NR3C1,NR3C2,PARP1,RELA,STAT3,TP53,Vegf,triamcinolone acetonide
nitric oxide		chemical - endogenous mammalian		-1.568	8.45E-08	ACE,AGTR1,AHR,APAF1,ARID1B,ATF3,BAX,BCL2,CASP7,CTSH,DDIT3,DPYSL3,DUSP1,EDN1,EGR1,FAS,FOS,FTH1,GADD45A,GCLC,GSTP1,HSPG2,IER3,IL12B,IL1B,IL4,IL6,IL7R,MDM2,MKI67,MMP2,MMP9,NID1,NPY,NR3C1,PDIA4,PECAM1,PRDX5,PRKDC,PTGS1,RHBDF2,SELE,SLC16A4,SLC23A2,SMARCC1,SPP1,TIMP2,TIMP3,TK1,TNFSF13,TNFSF13B,XIAP	Ap1,BCL2,EGR1,FGF2,FOS,JUN,NFKB1,NFKBIA,NFkB (complex),RELA,SP1,STAT3,TNF,TP53,hydrogen peroxide,nitric oxide
U0126		chemical - kinase inhibitor		1.281	8.82E-08	ABCB1,ACTA2,ADAMTS4,ALPK3,APC2,APLNR,APOBEC3A,AQP1,AQP3,ASGR2,ATF3,AXIN2,BAX,BCL2,C3,CAV1,CCL17,CCL2,CCND2,CCNE1,CCNG2,CDH5,CEBPA,CEBPD,CELSR2,CHGA,COL4A1,CSF1R,CXCL9,CYP1B1,DDIT3,DMP1,DMTF1,DUSP1,DUSP5,EDN1,EDNRB,EGR1,EGR3,EIF4EBP1,EMR1,ETS1,ETV3,F3,FGFR2,FKBP5,FN1,FOS,FOSB,GCLC,GFPT2,GJA1,GRN,GSK3B,GSN,HMGB3,HPGD,HSF4,HSPA5,IER3,IL12B,IL1B,IL1R2,IL4,IL6,ITGA6,KCNN4,LAMP1,LAMP2,LIFR,LPL,MACF1,MA…	EGF,IL1B,JUN,NFKB1,NFKBIA,NFkB (complex),P38 MAPK,RELA,SMAD3,SP1,STAT3,TNF,TP53,U0126
E2F1		transcription regulator		1.269	9.46E-08	ABCB1,ACSL5,ADIPOR2,ALG5,ALPL,APAF1,ATAD2,ATM,BAX,BCL2,BCS1L,BID,BMI1,BRCA1,CA2,CALD1,CALR,CASP3,CASP7,CASP9,CAV1,CCND2,CCNE1,CD2AP,CD9,CEBPA,CKB,CLIC1,CRIP2,CTSB,DHFR,DUSP1,E2F2,EED,EGR1,EGR2,EYA3,FANCD2,FAS,FGFR2,FHDC1,FHL1,FOS,FOXO1,FOXO3,H19,HLTF,HMGB1,HMGB2,HMGN1,HSP90B1,HSPE1,JMY,KCNA3,KIF23,LHX3,MAF,MAGEF1,MDM2,MSH2,MYB,NCOA3,NDC80,NEDD8,NFKBIB,NMI,NPAT,NRIP1,NUSAP1,PAWR,PDCD5,PDK1,PHB,PIK…	CDKN1A,E2F1,E2F4,EP300,HDAC1,JUN,MYC,NFkB (complex),NR3C1,RB1,RELA,SP1,TFDP1,TP53,TP63,TP73,doxorubicin
trichostatin A		chemical drug		-1.157	9.78E-08	AANAT,ABCA1,ABCB1,AGRN,AKAP12,ALPL,ANXA6,APAF1,APOE,ARFIP2,ATAD2,ATP5I,BAX,BCL2,BRCA1,BRCA2,BRMS1,C1QTNF6,CAP2,CASP3,CCND2,CD14,CD34,CD9,CDC25C,CDCA7,CEBPA,CLEC3B,COL11A2,COL1A2,COL6A3,COLEC12,CREBBP,CSF3R,CXCR4,CYP1B1,DLC1,DNASE1L3,DOK2,DPM2,DTYMK,DUSP1,EMR1,EPC1,ESR2,F2R,F3,FAS,FBLN1,FNBP1,FOS,GADD45A,GCG,GCLC,GDF11,GSN,HMGCR,HMGCS1,HSD11B2,ID1,IGFBP3,IGJ,IKZF1,IL12B,IL1B,IL6,ITGA1,LRP8,MAF,MBN…	Ap1,CEBPB,EGR1,ESR1,HDAC1,IL6,JUN,MYC,NFkB (complex),P38 MAPK,RELA,RNA polymerase II,SMAD3,SP1,SP3,STAT1,STAT3,STAT5A,TP53,decitabine,estrogen receptor,trichostatin A
MTPN	0.982	transcription regulator	Inhibited	-2.594	1.01E-07	ANXA1,APOD,BAX,BCL2,CASP3,CASP7,CASP9,CASQ1,CCND2,CEBPA,COL1A1,COL1A2,COL8A1,CP,EDN1,ENG,FADD,FAS,FBLN1,FN1,FOS,H6PD,IL6,MTPN,PLAT,S100A10,S100A8,SPARC,SPP1,TAGLN,TGFB1,TNFRSF1A,VCAM1	JUN,MTPN,NFKB1,NFKBIA,NFkB (complex),REL,RELA,STAT3
TFAP2A		transcription regulator		0.908	1.09E-07	ABCA1,ALCAM,ANXA1,APOE,BLOC1S6,CEBPA,DCBLD2,DCLK1,EFEMP1,F2R,G3BP2,GLO1,GPR37,HIPK3,IGF2,ITGBL1,KLF4,MMP2,MT2A,NPY,PAG1,PLA2G16,POR,PRDX1,PSAP,RBL2,SESN1,SESN3,SMPD1,SOD2,STRA13,STX7,WISP2,XRN1	Ap1,CEBPB,CTNNB1,EGR1,ESR1,HDAC1,JUN,RNA polymerase II,RUNX2,SMAD3,SMAD4,SP1,SP3,TCF,TFAP2A,TP53
IGF1		growth factor		-0.227	1.12E-07	A2M,ACTA2,ADA,ADM,ANPEP,ASGR2,BAX,BCL2,BGN,BRCA1,BSG,C4A/C4B,CACNA1S,CASP3,CCND2,CCNE1,CCNG2,CEBPD,CHGA,CLEC11A,COL1A1,COL3A1,CREB1,CXCL6,CYBA,DCLK1,DDIT3,DDIT4,DEFB4A/DEFB4B,DMD,EDN1,EGR1,EGR2,ELN,ESR2,F3,FBXO32,FN1,FOS,FOSB,FOXO1,GPD2,HMGCR,HSD11B2,HSD17B3,HSPA5,IER3,IFITM3,IFNGR2,IGF2,IGFBP3,IGFBP4,IGFBP6,IL1B,IL4,IL6,INSR,ITGAV,LAMP1,LPL,MAPK1,MAPK3,MBP,MDM2,MGA,MKI67,MMP14,MMP2,MYB,NFE2,NR3C…	Ap1,CEBPB,EGR1,ESR1,FGF2,FOS,IGF1,IL6,JUN,Jnk,NFKB1,NFKBIA,NFkB (complex),RELA,STAT1,STAT3,STAT5A,TNF,TP53,beta-estradiol
mir-155		microRNA		-1.802	1.18E-07	ADAM10,AGTR1,AICDA,APAF1,BCL2,BCL6,CCL2,CD209,DUSP5,FADD,FOXO3,GCSAM,HK2,IL12B,IL1B,IL6,INPP5D,MAF,MME,MSH2,MSH6,MYB,NOS3,NUP153,SMAD2,SOCS3,SPI1,TAB2,TP53INP1,YWHAZ,ZNF652	Akt,Ap1,CEBPB,EGR1,ERK,IL10,IL6,JUN,NFKB1,NFKBIA,NFkB (complex),RELA,SMAD3,STAT1,STAT3,STAT5A,TNF,mir-155
interferon beta-1a		biologic drug		0.684	1.24E-07	ALG5,ARHGEF6,ATP5I,BNIP2,COX5A,COX5B,COX6A1,CSF1R,CXCR4,EIF2B1,FCER1G,FCGR1A,FCGRT,FKBP15,GNLY,GSTP1,GZMB,IFI35,IFI6,IFIT1,IL1RN,IRF7,LGALS1,MAL,MMP9,MRPL20,MRPS18B,MX1,NFE2,NFIL3,NMI,PSMB8,PSME1,PUM1,S100A12,S100A9,SERPING1,TBXAS1,TNFAIP6,TNFSF13B,TRADD,TREX1,ZNF148	IL1RN,IRF1,IRF8,JUN,NFKB1,NFKBIA,NFkB (complex),RELA,STAT1,STAT2,STAT3,STAT4,STAT6,interferon beta-1a
IRF3	-0.437	transcription regulator	Inhibited	-4.826	1.25E-07	AHNAK,ANXA4,B4GALT5,CCL19,CCL2,CCRL2,CD1B,CMPK2,CXCR3,DDX58,DHX58,FAM26F,FCGR1A,FST,IFI16,IFI27,IFI44,IFI6,IFIH1,IFIT1,IFIT2,IFIT3,IFITM3,IL12B,IL1B,IL4,IL6,IRF5,IRF7,ISG15,ISG20,MFAP2,MMP9,NR3C1,NRAP,OAS1,OAS2,PARP12,PRNP,PTMS,PVR,RASA1,RSAD2,SORL1,TDRD7,TIMP3,TLR4,TMPO,TNFAIP3,TREX1,UBE2L6,USP18,ZBP1	IFNA1/IFNA13,IFNA2,IFNB1,IRF1,IRF3,IRF7,IRF8,NFkB (complex),STAT1,STAT2,STAT3,STAT4,STAT6
IRF8		transcription regulator		0.039	1.27E-07	AICDA,ATF3,BAX,BCL6,CASP3,CBL,CD14,CD40,CEBPA,CFB,CSF1R,CSF3R,CXCL16,EGR1,EGR2,EMR1,ETV3,FAS,FOS,IFI6,IFIT2,IL12B,IL1B,IL4,IL6,IRF5,ISG15,KLF4,KLF6,MAF,MAFB,MDM2,MMP9,MSR1,NF1,OAS1,PML,PRDM1,SOCS7,TK1,TLR3,TYROBP	CEBPB,IFNG,IL6,IRF1,IRF7,IRF8,NFKB1,NFKBIA,NFkB (complex),RELA,STAT1,STAT2,STAT3,STAT5A,STAT6,TNF
Tgf beta		group		-0.552	1.28E-07	ABCA1,ACTA2,ASGR2,BACH1,BCL2,BGN,CASP1,CCL2,CCND2,CCNE1,CD209,CD79A,CDH2,COL1A1,COL1A2,CSF1R,CXCR4,DCN,EDN1,EGR2,ENG,FBLN2,FN1,FOS,FST,GCLC,GREM1,GZMB,HSPG2,IGFBP3,IL12B,IL1B,IL21,IL4,IL6,INPP5D,MAF,MMP2,MMP9,MXD1,NEDD9,NFAT5,NOS3,PLAT,POSTN,RUNX1,RYR3,SELE,SKIL,SMAD2,SMAD7,SNAI1,SOCS3,SPARC,SPP1,TAF4B,TAGLN,TGFB1,TGFBI,TIMP1,TIMP2,TIMP3,TLR2,TNFRSF11A,TNFRSF11B,TREM1,VCAM1	Ap1,CEBPB,CTNNB1,JUN,NFKB1,NFKBIA,NFkB (complex),NR3C1,P38 MAPK,RELA,SMAD3,SMAD4,SMAD7,SP1,STAT3,TGFB1,TNF,TP53,Tgf beta,glucocorticoid
STAT6		transcription regulator		-0.562	1.28E-07	ACP5,APOE,BAX,BCL2,BCL3,BCL6,CCL17,CCL24,CCL8,CCND2,CD38,CD40,COL1A1,COL1A2,CR2,CTSB,EGR1,EGR2,FCER1G,FCGR1A,FCGR3A/FCGR3B,GNA15,HCK,HLX,HMGCR,IFI16,IFIT3,IL12B,IL1RN,IL4,IL6,IRF7,ISG15,ISG20,LGALS3BP,LIFR,MAF,MMP14,MMP2,MMP9,MOV10,MVK,MYB,MYO6,NCOA3,NEDD9,NFATC2,NFIL3,POLE2,PRNP,PROS1,S100A10,SELE,SELENBP1,SELP,SERPINF1,SOCS2,STAT4,SYK,TFEC,TMEM131,TNFRSF11A,VCAM1,XBP1,ZNF613	FOS,IFNG,IL10,IL13,IL4,IRF1,JUN,NFKB1,NFKBIA,NFkB (complex),RELA,STAT1,STAT3,STAT6,TNF
isobutylmethylxanthine		chemical toxicant		-0.882	1.40E-07	ACE,AEBP1,ALDH3B1,CAV1,CCNE1,CD14,CEBPA,CEBPD,CHGA,CREB1,CXCR4,DHFR,EGR1,FOS,GCG,IL1B,IL2RG,IL4,INSR,LPL,MAPK1,MAPK3,MERTK,MMP2,NCOA2,NOS3,NR1H3,PDE3B,PDE4D,PIKFYVE,PLA2G16,PLAT,PLIN2,PTGFRN,RAB5C,RBL1,RBL2,RETN,SCD,SOD2,SREBF1,SYK,TGFB1,TIMP1,TIMP2,TIMP3,WNT10B	CEBPA,FOXO1,FOXO3,HIF1A,INS,Ins1,Insulin,JUN,NFKB1,NFKBIA,NFkB (complex),PPARA,PPARG,RELA,SMAD3,SMAD4,SP1,SREBF1,STAT3,TGFB1,TNF,TP53,isobutylmethylxanthine
JUN		transcription regulator	Inhibited	-2.018	1.44E-07	A2M,ABCB1,ACP5,AKAP12,AKT3,ANXA1,ANXA2,APOE,ASNS,ATF3,AXL,BAX,BCL3,C3AR1,CAV1,CCL2,CCL8,CCND2,CD14,CD68,CHGA,COL1A1,COL1A2,CSF1R,CTSL,CXCL16,CYCS,CYGB,CYP1B1,DKK1,DMTF1,DUSP1,EDN1,F3,FAS,FN1,FOLR2,FOS,FTH1,GCLC,GJA1,GSK3B,GSTP1,IFI16,IGFBP3,IGFBP4,IGFBP7,IL12B,IL1B,IL6,IL7R,ITGAD,ITGAV,ITGB4,ITGB8,LAMP2,LBP,LMNA,MAPK3,MBP,MDM2,MMP2,MMP9,MOGS,MSH2,MSR1,MT2A,MYB,NOV,NRAP,NRCAM,PLAGL1,PRDX1,PRKCE,PT…	Ap1,CEBPB,EGR1,ESR1,ETS1,FOS,JUN,NFKB1,NFKBIA,NFkB (complex),RELA,SMAD3,SMAD4,SP1,STAT1,STAT3,TGFB1,TNF,TP53
SP600125		chemical - kinase inhibitor	Activated	3.267	1.53E-07	ABCA1,ABCB1,ADAMTS4,ADM,APOE,AQP1,ATF3,BAX,BCL2,CASP3,CCL2,CD2AP,COL1A1,COL8A1,COX7A2,CPT1B,CSF1R,CXCL16,DDIT4,DEFB4A/DEFB4B,DKK1,DSG2,EGR1,F3,FAS,FN1,FOS,FOSB,GADD45A,HIST1H2BN,HIST2H2BE,HSPB2,IL12B,IL1B,IL4,IL6,ISG15,ITGA6,ITGB4,MAP3K11,MMP9,NOS3,NPHS1,P4HA2,PCK2,POSTN,PRDX1,PTGDS,PTX3,SCD,SELE,SELP,SOCS3,SOD2,SPP1,SREBF1,SSBP2,TGFB1,TLR4,VCAM1,XIAP	Ap1,EGR1,FOS,IL1B,JUN,Jnk,NFKB1,NFKBIA,NFkB (complex),REL,RELA,SP1,SP600125,STAT3,TNF
EPAS1		transcription regulator	Inhibited	-2.669	1.55E-07	ABI1,ADM,AKAP12,ALDOC,CACNA1A,CAV1,CDC42EP5,CKB,CNKSR2,CXCR4,CYBRD1,DDIT3,DECR2,DMXL1,EDN1,EIF5A,FBLN2,FHL1,FN1,FOS,GBE1,GCHFR,GJA1,GPX1,HIST1H1C,HMGCS1,HSPA5,IGFBP3,IL6,INHBB,ITGA2B,ITGAV,KDM3A,LOXL2,MANF,MMP14,NEFL,NFIL3,NOS3,PIK3CA,PLIN2,PLOD2,PRKCA,PTPRZ1,RASSF1,RB1CC1,SLC16A4,SLC29A1,SLC7A5,SOD2,SPHK1,SREBF1,TNFAIP3,TPP2,WISP2,WNT10B	Ap1,EPAS1,ERBB4,ESR1,Histone h3,NFKBIA,NFkB (complex),PPARA,PPARD,PPARG,RELA,RNA polymerase II,SMAD3,SP1,SREBF1,STAT3,STAT5B,TP53,fatty acid,sphingosine-1-phosphate
RICTOR	0.559	other	Activated	6.243	1.63E-07	ATP4B,ATP5C1,ATP5D,ATP5H,ATP5J2,ATP6AP1,ATP6V0B,ATP6V0C,ATP6V0D2,ATP6V1G2,CDC42EP5,COX17,COX5A,COX6A1,COX6B1,COX7A1,COX7A2,COX7B,COX8A,CYC1,IFIT2,ISG15,LHPP,NDUFA11,NDUFA3,NDUFA4,NDUFA6,NDUFA7,NDUFAB1,NDUFB7,NDUFB8,NDUFC1,NDUFS4,NDUFS6,NDUFS7,NDUFS8,NDUFV1,NIPAL1,PPA1,PRKCA,PRKCB,PRKCE,PSMA1,PSMA2,PSMA5,PSMA6,PSMB10,PSMB2,PSMB3,PSMB4,PSMB5,PSMB6,PSMB7,PSMB8,PSMB9,PSMC3,PSMC5,PSMD8,PSME1,PSME2,PSM…	ATF4,E2F1,EGR1,ERK1/2,FOXO1,JUN,NFkB (complex),PPARG,RELA,RICTOR,SIRT1,SMAD3,STAT3
inosine		chemical - endogenous mammalian	Inhibited	-4.468	1.69E-07	A2M,AIF1,ALCAM,ANXA1,ANXA2,C1QB,C1QC,C1S,C2,C3,C4A/C4B,CD63,CD68,CFB,EIF4EBP1,EMP3,FTL,IFITM3,LGALS3BP,RHOC,RNASET2,SERPING1,TIMP1,TSPO
LDLR		transporter		-0.487	1.85E-07	ABCA1,ALCAM,APOE,ATP7A,BGN,CD40,CD68,EGR1,F3,GJA1,GJA4,HMGCR,HSPG2,IL12B,IL1B,IL6,LPL,LRP1,MMP14,MMP2,MMP9,MSR1,NOS3,NR1H3,PSMB7,PSMB9,PSME2,SELE,SPP1,SREBF1,VCAM1,VLDLR	APOE,Ap1,CTNNB1,JUN,LDL,LDLR,LEP,NFKB1,NFKBIA,NFkB (complex),Nr1h,RELA,SP1,SREBF1,STAT3,TNF,cholesterol
miR-155-5p (miRNAs w/seed UAAUGCU)		mature microRNA		-1.377	1.90E-07	AGTR1,AICDA,ARFIP2,ARID2,ARL5B,BACH1,CASP1,CBFB,CD209,CDK5RAP3,CSF1R,DCAF7,DSG2,ETS1,F2,FADD,FADS1,FAR1,FOXO3,GNA13,IL12B,IL1B,IL6,INPP5D,KRAS,LPL,MAF,MAFB,MOSPD2,MSI2,MYB,MYO1E,PELI1,PKN2,PLXND1,PPP5C,PRAF2,RAB23,RAB34,RAB5C,RCOR1,RHEB,SMAD2,SPI1,SYNE2,TAB2,TBCA,TP53INP1,TXNDC12,UFL1
CR1L		other	Activated	3.770	1.93E-07	BGN,C3,COL15A1,COL18A1,COL1A1,COL1A2,COL3A1,COL4A1,COL4A2,COL6A1,COL6A3,COL8A1,IL1B,LUM,MGP,TGFB1,TNC,TNFRSF1A	Ap1,CR1L,EGR1,ERK,IL4,JUN,Jnk,NFkB (complex),P38 MAPK,RELA,SMAD3,SP1,STAT3,STAT6
nitrofurantoin		chemical drug		-1.917	1.94E-07	A2M,ADAMTS1,ANXA2,APOE,ASL,ASNS,ASS1,BAX,BTG2,C3,C4A/C4B,CASP3,CASP7,CP,CPT1A,CTSB,DBI,DDIT3,FAS,GADD45A,GPNMB,GSS,GSTP1,HMGCR,HMGCS1,HSPA5,ID1,IER3,IGFBP3,IL1B,IL6,ITGB4,KRT19,LBP,MAPK3,MMP14,PCYT1A,PLAT,PRDX1,PRKCB,S100A10,S100A11,SDC1,SELENBP1,SLC27A2,SPP1,STMN1,TIMP1,TIMP3,TNFRSF12A,TXN,VCAM1,YWHAZ
fenamic acid		chemical reagent	Inhibited	-2.640	1.95E-07	A2M,ADAMTS1,ANXA1,ANXA2,ASNS,C4A/C4B,CD14,CP,EFEMP2,EMP3,FBLIM1,GPNMB,IER3,ITGB4,LAMC2,PLA1A,PSMB10,PSMB8,RFTN1,S100A10,S100A11,SELL,SPP1,TES,TIMP1,TMEM173,TMSB10/TMSB4X,TNFRSF12A,UPP1
FBXO32	0.718	enzyme		-1.358	1.98E-07	ALG12,AXIN2,CALR,CCND2,CDK5RAP3,CXCL6,DNAJB9,DNAJC3,GADD45A,GCLC,GMPPB,HOOK1,HSPA5,HYOU1,IL1B,IL6,KRT19,LBP,LEF1,NANS,PDIA3,PPP3CA,PPP3CB,PRKCZ,PTGIS,PYCR1,RAB27A,RPN1,SERP1,SOD2,STT3A,TFPI2,XBP1
hydrocortisone		chemical - endogenous mammalian		-0.624	2.03E-07	ADM,BCLAF1,BDKRB2,BRCA1,BRCA2,CCL17,CCL2,CCND2,CCNE1,CD163,CD40,CEBPA,CEBPD,CXCR4,ERP29,FAS,FN1,H6PD,IGFBP3,IGFBP4,IGFBP6,IGFBP7,IL1B,IL4,IL6,LPL,LY75,MT3,NARFL,NDUFA6,NOTCH4,NPY,NR3C1,NTRK2,NUSAP1,PROX1,PTGS1,PTPN4,S100A8,SELE,SP1,TLR2,TNFAIP3,TNFRSF11B	Ap1,CEBPB,ESR1,FOXO1,IGF1,IL1A,IL6,JUN,NFKB1,NFKBIA,NFkB (complex),NR3C1,RELA,SP1,STAT1,STAT3,STAT5A,TNF,dexamethasone,hydrocortisone
tacrolimus		chemical drug		0.201	2.22E-07	ABLIM1,APOD,ATP2B4,BASP1,BATF,BAX,BCL2,CASP3,CASP7,CCL2,CD6,CEBPA,CHN2,COL1A1,COL3A1,CXCL9,CXCR4,DOCK9,DPYSL3,EDN1,EGR1,ELL2,F5,FKBP5,FN1,FOS,FOSB,GZMA,GZMB,IL12B,IL1B,IL21,IL4,KIAA0430,KLRC4-KLRK1/KLRK1,KLRD1,LBR,MAF,NFAT5,NFATC4,NOS3,NR3C1,PDE3B,PLIN2,PPP3CB,PRF1,PRKACB,PRNP,SDC3,SELL,SMAD7,SOD2,SPP1,TIAM1,TLE1,TMEM100,TNC,TNFRSF12A,UNC119	Ap1,EGR1,ERK,ERK1/2,IL2,JUN,Jnk,NFkB (complex),NR3C1,NR3C2,RELA,SMAD3,STAT3,STAT5A,STAT5B,STAT5a/b,tacrolimus
raloxifene		chemical drug		1.918	2.23E-07	ACVRL1,ANXA3,ASCC3,BCL2,BCL3,CLK1,CTSH,CTSL,CXCL6,CYP1B1,DDIT4,DUSP1,EGR3,ENG,ESR2,F2R,FLNB,HIST2H2BE,HSPA1A/HSPA1B,IER3,IGFBP4,IL6,INHBB,KIAA0922,KLF6,LITAF,LUM,MAP3K11,MFAP5,MKI67,MMD,MMP2,MYBL1,MYO1B,NCOA3,PAX5,PRSS23,RB1CC1,ROCK1,ROCK2,SELENBP1,SMAD3,SMAD7,SMPD1,SPP1,STC1,THBD,TIMP1,TIMP3,TM4SF1,TNFRSF11B,TOP2A,WISP2,ZFX	Ap1,CEBPB,EGFR,ESR1,FOXO1,IGF1,IL6,JUN,NFKBIA,NFkB (complex),PTGS2,RELA,SMAD3,SP1,SP3,STAT1,STAT3,STAT5A,TP53,raloxifene
mir-21		microRNA		0.752	2.23E-07	AIF1,ARNTL,BCL2,C1R,CASP4,CCL1,CCL17,CCL19,CCL2,CD180,CD226,CDH5,COL3A1,CSF3R,DHX58,EGR2,ELN,FCGR1A,GBP7,IFI16,IL1B,IL4,IL6,IRAK1,ITK,MARCO,MMP2,MMP9,MSH2,NPAS2,OAS2,PECAM1,PLAT,PSME2,RAB7B,SIGLEC1,SIRPB1,SLC25A37,SMAD2,SMAD5,SMAD7,SOD2,TGFB1,TIAM1,TIMP3,TLR2,TLR4,TNFRSF9,TRAF1,TREM2,VCAM1	Akt,CEBPB,EGR1,IFNG,IL4,IL6,IRF1,JUN,Jnk,NFKBIA,NFkB (complex),RELA,STAT1,STAT3,STAT5A,STAT6,mir-21
Sos		group			2.25E-07	AFF4,ANK3,AQP3,ARID3A,ATF7IP,BCAR3,CA2,CAMK2D,CASZ1,CERS4,CHI3L1,COL16A1,CREBBP,DAP,DDX3X,DLG1,EEA1,ESM1,FBLIM1,FOS,GBA,GIT2,GJB6,GSK3B,HIPK3,HOOK1,HSD17B10,ITGA6,KCNN4,KIF1B,KIF2A,KIF5B,KLF6,KRAS,LGALS3BP,LRP8,MMRN1,MXD1,MYO5B,NDUFS7,NFIL3,NRIP1,PIK3CB,PRPF4B,PTPRZ1,QKI,RAB11FIP1,RFNG,RUNX1,SCD,SEMA4D,SIRPA,SMAD7,SMG1,STMN1,TAOK1,TGFB1,UGCG,UTRN,YWHAZ,ZAK
tunicamycin		chemical - endogenous non-mammalian		-1.953	2.38E-07	ABCB1,ADAM10,ADIPOR2,ASNS,ATF3,AXL,CALR,CASP4,CLDN5,COL1A1,COX5B,CPT1A,DDIT3,DDIT4,DNAJB9,DNAJC3,EDEM1,EDEM2,EGR1,ERLEC1,ERO1LB,ETS1,GPT2,HSP90B1,HSPA5,KLF4,LMAN1,LMAN2,LPIN1,MANF,MMP9,PDIA6,PLIN2,PRNP,S100A4,SEC61A1,SEC61G,SIGMAR1,SLC38A5,SLC7A11,SNAI1,TLR2,VCAM1,WFS1,XBP1,XIAP	ATF6,BAX,EIF2AK3,FOXO1,FOXO3,IRF3,JUN,NFkB (complex),P38 MAPK,RELA,SP1,STAT3,TP53,XBP1,tunicamycin
cerivastatin		chemical drug		0.592	2.41E-07	AGTRAP,APOA1,ASS1,CCL2,CD40,COL1A1,CYP1B1,DBI,F3,FN1,GPX1,HMGCR,HMGCS1,HSPB1,IL6,INSR,ITGAL,ITGB4,KLF2,MAL,MMP9,NOS3,PLAT,PTGDS,S100A8,S100A9,TGFB1,THBD,TIE1,TMSB10/TMSB4X,VCAM1	Ap1,CCL2,EGR1,IL1B,JUN,Jnk,NFKB1,NFKBIA,NFkB (complex),P38 MAPK,RELA,SMAD3,SP1,STAT3,TNF,cerivastatin
Akt		group		-0.901	2.47E-07	A2M,ADM,AQP3,B4GALT5,BAX,BCL2,BID,BRCA1,CCL2,CCND2,COL3A1,CP,CPT1A,CXCR3,CXCR4,DLL4,E2F2,EGR2,ETS1,F3,FAS,FBXO32,FN1,FOS,FOXO3,GSK3B,HK2,HPGD,IER3,IGF2,IL12B,IL1B,IL32,IL4,IL6,IL7R,INSR,LEF1,LMNA,LPL,MCAM,MDM2,MMP14,MMP2,MMP9,MYB,NDUFV1,PDK4,PTGS1,PTN,PTX3,SLC4A7,SNAI1,SOCS3,SOD2,SPP1,TFAM,TLR2,TNFRSF11A,TRADD,UTRN,VCAM1,VCAN,XIAP	Akt,EGR1,ESR1,JUN,Jnk,NFKB1,NFKBIA,NFkB (complex),REL,RELA,STAT3,TNF,TP53,beta-estradiol
triamterene		chemical drug	Inhibited	-2.774	2.49E-07	A2M,ADAMTS1,ANXA1,ANXA2,ASNS,C4A/C4B,CD14,CP,EFEMP2,EMP3,FBLIM1,GPNMB,IER3,ITGB4,LAMC2,PLA1A,PSMB10,PSMB8,RFTN1,S100A10,S100A11,SPP1,TES,TIMP1,TMEM173,TMSB10/TMSB4X,TNFRSF12A,UPP1
troglitazone		chemical drug		-0.197	2.63E-07	ABCA1,ACADS,ACSL6,ACTA2,AGTR1,AK2,ANGPTL6,ANXA2,APC,AQP3,ATF3,ATP2B1,AXIN2,BAX,BCL2,BMP1,C3,CARS,CAV1,CCL2,CCND2,CEACAM6,CEBPA,CEBPD,CEP135,CEP70,COL15A1,COL1A1,COL1A2,COL4A1,COX7A1,CPT1B,CREB1,CTNNAL1,CXCL6,CXCL9,DBI,DCN,DDIT3,E2F2,EGR1,ETS1,FABP3,FBXW7,FN1,FOS,GADD45A,GLO1,HIPK3,HMGB1,HMGB3,HSPA5,IFI16,IL1B,IL6,ITGA6,KIF14,KLF4,LPL,LTC4S,MKI67,MME,MMP9,MPO,MRPL47,MSR1,MYB,NAGK,NCF1,NR1H3,NR2F2,…	Ap1,CEBPA,D-glucose,EGR1,EP300,ESR1,FOXO1,HIF1A,Insulin,JUN,Jnk,NFKB1,NFKBIA,NFkB (complex),PPARA,PPARG,RELA,SP1,SREBF1,STAT3,TNF,troglitazone
PAX3		transcription regulator			2.70E-07	ANXA1,AP3M2,ASNS,ASS1,ATF2,ATP2B4,BST2,C8G,CCNE1,CD151,CDH3,CLDN5,COL1A2,CYP1B1,EGR2,F3,FHL1,FMR1,FUBP1,GLB1,GPX4,GUCY1A3,HARS,HNRNPA3,HSPG2,IFITM2,IL6,IL6R,IL7R,LAMB3,LNPEP,MAPK9,MCAM,MDM2,MED21,MGP,MKNK1,MMP9,NEDD9,NFKB2,P2RX1,PHGDH,PPIB,PPP1R2,PSME1,PTPN14,PTPN3,RAB31,RASSF2,SNRK,SREBF1,TCF3,TCN2,TFPI2,TIA1,TIMP3,TNC,VCAN,YARS	EGR1,JUN,Jnk,MYC,NFkB (complex),PAX3,RELA,SP1,STAT3,TP53,TP63,TP73
17-alpha-ethinylestradiol		chemical drug		-0.466	2.87E-07	AARS,APOE,AQP3,AQP9,ASNS,BCAT1,BCL3,C1QB,C1QC,C3,CCR1,CCR4,CCR8,CD68,CFP,CKB,CSF1R,CXCL6,CXCR2,CXCR3,DSC2,EMR1,ESR2,FBLN2,FOS,IFI16,INHBB,KRT19,LIFR,LPIN1,MANF,MARCO,MMP9,MRPS23,NOS3,PRTN3,PTGDS,SERPINH1,SESN1,SLC11A1,SLC40A1,SNAPC2,SPOCK2,SPSB2,TNFSF8,UHMK1,VCAM1	17-alpha-ethinylestradiol,CEBPA,CEBPB,ESR1,IFNG,IL6,IRF1,NFKB1,NFKBIA,NFkB (complex),RELA,SMAD3,SP1,STAT1,STAT3,STAT5A,TNF,TP53,lipopolysaccharide
ERK1/2		group		-1.138	3.10E-07	ABCA1,AOC1,BAX,BCL2,BRCA1,CACNA1C,CALR,CAV1,CCL2,CCL8,CCND2,CD40,CDC25C,CDC42EP5,CEBPA,CLEC11A,COL1A1,COL3A1,CTSB,CXCL6,CXCR4,DKK1,DUSP1,EDN1,EGR1,EMCN,ESR2,ETS1,F3,FKBP5,FOS,FOXO1,GJA1,H19,HSPA5,ID1,IFIT1,IGFBP3,IL12B,IL1B,IL4,IL6,KLF13,MAP2K2,MAP3K11,MAPK1,MAPK3,MED1,MKNK1,MMP2,MMP9,NR4A3,PFKFB4,POSTN,PRKCZ,PSMB10,PSMB6,PSMB8,PSMB9,PTN,PTPN11,RHOC,SKIL,SLC12A6,SLC12A7,SNAI1,SOCS3,SPP1,TIMP1,TIM…	EGR1,ERK1/2,ESR1,FOXO1,IGF1,IL1B,JUN,Jnk,NFKB1,NFKBIA,NFkB (complex),RELA,SMAD3,SMAD4,SP1,STAT3,TGFB1,TNF,TP53
gentamicin C		chemical drug	Inhibited	-2.530	3.17E-07	A2M,ADAMTS1,ANXA1,ANXA2,ASNS,C4A/C4B,CD14,CP,DMD,EFEMP2,EMP3,FBLIM1,GPNMB,IER3,LAMC2,PLA1A,PSMB10,PSMB8,RFTN1,S100A10,S100A11,SPP1,TES,TIMP1,TMSB10/TMSB4X,TNFRSF12A,UPP1
SATB1		transcription regulator		-0.348	3.21E-07	APC,BCL2,CD40,CDK19,CEACAM1,CLEC2B,CSF3R,DSTYK,EBI3,EPSTI1,ETS1,F5,FAM129A,FAM65B,FCGR1A,FOSB,FOXJ3,GLRX,GPT2,HLA-DMB,IKZF1,IL1R2,IL4,IL7R,IRF7,KITLG,KLF2,LAG3,MAL,MT1A,NR2C2,NUP153,PRKCB,RGS1,RUNX1,SELL,SLC27A2,SMAD3,SP4,SPI1,TAF4B,TAOK1,TBX6,TNFSF12,TNFSF13B,TRPS1,TSC22D3,UBE2L6,UHRF1,XAF1,ZKSCAN8,ZNF287
EGF		growth factor	Inhibited	-2.158	3.33E-07	ABI1,ADA,ALCAM,ANPEP,APOA1,AQP3,ATF3,ATM,B4GALT5,BCL2,BRCA1,BTG2,CASP1,CASP3,CAV1,CCL17,CCND2,CCNE1,CDC25C,CEBPD,CLDN3,COL1A1,COL1A2,COL3A1,CSF1R,CXCL14,CXCR3,CXCR4,DAD1,DCN,DDIT3,DUSP1,DUSP5,EDN1,EGR1,EGR2,EGR3,EPS15,ESR2,ETS1,ETS2,F3,FN1,FOS,FOSB,FST,GAB2,GADD45A,GJA1,GSK3B,GSTP1,HMGCS1,HPGD,HRAS,ID1,IDS,IER3,IGF2,IGFBP3,IGFBP4,IL1B,IL1R2,IL6,IL7R,KCTD11,KRAS,KRT19,MAPK1,MAPK3,MMP2,MMP9,MT3,NCF…	Akt,EGF,EGR1,ERK1/2,ESR1,FOS,JUN,NFKB1,NFKBIA,NFkB (complex),RELA,SMAD3,SMAD4,SP1,STAT3,TGFB1,TP53,beta-estradiol,prostaglandin E2
prostaglandin E2		chemical - endogenous mammalian		-1.293	4.17E-07	ACTA2,ADAMTS1,AHR,ANXA2,AQP3,ATF3,B3GALT5,BAX,BRCA1,CASP1,CASP3,CASP7,CCL2,CCL8,CCR1,CCR4,CD14,CD40,CEBPD,CHGA,CNNM2,COL1A1,CXCR3,CXCR4,DCN,DUSP1,EEA1,EGR1,EGR2,ETS1,F2R,FAS,FMOD,FN1,FOS,FOSB,FOXO1,FST,GJA1,IER3,IFITM5,IGFBP4,IGFBP7,IL12B,IL1B,IL1R2,IL1RN,IL2RG,IL6,IL7R,KLRC4-KLRK1/KLRK1,LMNA,MAFB,MMP14,MMP19,MMP2,MMP9,NEDD9,NFIL3,NR1H3,OSM,PKLR,PRDM1,PTGS1,RIN1,S100A8,SOCS2,SOCS3,SP1,SPHK1,ST3GA…	EGR1,IFNG,IL1,IL10,IRF1,JUN,Jnk,NFKB1,NFKBIA,NFkB (complex),RELA,STAT1,STAT3,TNF,prostaglandin E2
CD44		enzyme		-1.173	4.29E-07	ABCB1,ARHGEF12,BCAM,BCL2,BGN,CALR,CCL19,CCND2,CD63,CDH5,CELA1,COL18A1,COL1A1,COL3A1,COL5A2,CX3CR1,CXCL6,CXCR3,DDIT3,ECM1,EMILIN1,EMR1,FAS,FKBP4,FKBP5,FN1,GADD45A,IL1B,IL1R2,IL1RN,IL6,ITGA4,ITGBL1,LGALS1,LTBP2,LY6D,MGEA5,MMP14,MMP2,MMP9,MYBBP1A,MYO1B,NFKB2,PTP4A3,SDC4,SELL,SPP1,TIAM1,TNFRSF11A,VCAM1,XIAP	Akt,Ap1,CD44,EGR1,IL10,IL1B,JUN,NFKB1,NFKBIA,NFkB (complex),PI3K (complex),RELA,SP1,STAT3
SMARCA4		transcription regulator	Inhibited	-2.628	4.31E-07	A2M,ABCA1,ACTA2,AHNAK,APOA1,ASNS,ATP2B4,CCL2,CCR1,CCR8,CLK1,CNTN1,CTSB,CTSH,CXCR3,CXCR4,CXCR6,DES,DHFR,DYSF,EBF1,EMP3,ENO3,ETS2,FBLIM1,FGFR2,FLNB,FN1,FOS,GADD45A,GCLC,GPX1,GSTP1,HPGD,IFI16,IFI27,IFIT1,IFITM2,IFITM3,IGFBP4,IL6,IL7R,ITGAV,LGALS1,LMNA,LOXL2,LUM,MAPK1,MEF2C,MFGE8,MMP2,MXD1,MYB,MYBPH,NFKB2,NR2F2,PCDH1,PGM2L1,PTCH1,RALBP1,RASSF1,RBL1,RETN,ROCK1,SCHIP1,SERPINE2,SKAP2,SLC11A1,SLC23A2,SMA…	Ap1,CEBPA,CEBPB,EGR1,EP300,ESR1,Histone h3,IFI16,MYC,MYOD1,NFkB (complex),RELA,RNA polymerase II,SMAD3,SMARCA4,SP1,STAT1,STAT3,TP53
MITF		transcription regulator	Activated	2.322	4.97E-07	ACO2,ACP5,ALCAM,AMDHD2,APOE,BCL2,CAPN3,CCNG2,CD151,COL1A1,DSTYK,EDNRB,FBXO32,FMOD,FN1,FOS,GCG,GPNMB,GZMB,HPGD,IL6R,INPP4B,ITGA4,ITPKB,IVNS1ABP,KIAA1598,LYST,MBP,MGP,MMP14,NGFR,NR3C1,PAX6,PLA1A,PPM1H,PRF1,RAB27A,SDC1,SERPINF1,SLC19A2,SLC7A8,SNAI1,SOX5,ST3GAL6,STX7,TDRD7,TPH1,TPSAB1/TPSB2,ZFYVE16	CEBPA,CEBPB,CTNNB1,MITF,MYC,NFkB (complex),RELA,SMAD3,SMAD4,SMAD7,SP1,STAT1,STAT3
Ins1		other		-1.785	5.13E-07	ADIPOR2,APAF1,APOA1,ASGR2,CCNE1,CEBPA,CEBPD,CNN1,COL18A1,COL1A1,COX7A2,CRAT,CREB1,DDIT3,DHFR,ECI1,EDN1,EGR1,EGR2,EIF4EBP1,ERP29,FABP3,FADS1,FBP2,FOS,GCG,GSTP1,HK2,HMGCR,HMGCS1,HP,HSD11B2,IGF2,IGFBP3,IGFBP4,IL1B,IL4,IL6,IL6ST,INSR,ITGA6,IVD,LGALS3BP,LIFR,LPL,LRP1,MAPK1,MAPK3,MBP,MMP2,NDUFS4,NOS3,NPY,NR1H3,PIK3R1,PIKFYVE,PKLR,PLAT,PLIN2,PPIB,PRKCA,PRKCB,PRKCZ,PTGFRN,RBL1,RBL2,RETN,SCD,SDHB,SNAP25,S…	Ap1,CEBPA,D-glucose,EGR1,EP300,ESR1,FOXO1,IGF1,Ins1,JUN,LEP,NFKB1,NFKBIA,NFkB (complex),PPARA,PPARG,RELA,SP1,SREBF1,STAT3,TNF
HIF1A		transcription regulator	Inhibited	-3.647	5.15E-07	ABCB1,ACTA2,ADAM10,ADAM15,ADAMTS1,ADM,AKAP12,ALDOA,ALDOC,APOE,AQP9,ASNS,ATP7A,AXIN2,BCL2,BGN,BID,BRCA1,CARS,CAV1,CCNT1,CDH2,CXCR4,CYP2S1,DLL4,EDN1,EIF5A,EMC9,ENG,ERGIC1,ETS1,FHL1,FHL3,FN1,FOS,FUT7,FZD2,GBE1,GCHFR,GJA1,HES6,HIST1H1C,HK2,HSPA5,HUWE1,IGF2,IGFBP3,IL1B,IL6,INHBB,ITGA1,ITGA2B,ITGAV,KDM3A,KRT19,LGALS1,LIFR,LOXL2,MANF,MEF2C,MMP2,MMP9,NEFL,NOS3,NOV,NR4A3,NTRK2,P4HA2,PDK1,PFKFB4,PLOD2,PRKC…	ARNT,Akt,Ap1,CTNNB1,EGR1,ESR1,FOS,FOXO1,HIF1A,JUN,MYC,NFATC2,NFKBIA,NFkB (complex),RELA,SP1,STAT3,VEGFA,Vegf
IRF5	-0.379	transcription regulator	Inhibited	-4.401	5.25E-07	BAX,CASP3,CCL19,CMPK2,CXCR4,DDX58,DHX58,IFI44,IFIH1,IFIT1,IFIT2,IFIT3,IFITM3,IL12B,IL4,IL6,IRF5,IRF7,ISG15,ISG20,OAS1,OAS2,PARP12,PRDM1,RSAD2,SP110,TMPO,UBE2L6	IFN type 1,IL12 (complex),IRF1,IRF5,IRF8,ISGF3,Ifn,NFKB1,NFKBIA,NFkB (complex),RELA,RNA polymerase II,SPI1,STAT1,STAT2,STAT3,STAT6,TNF
thapsigargin		chemical toxicant		-1.925	5.73E-07	ABCB1,ADIPOR2,ASNS,ATF3,BCL6,CALR,CAV1,CCNG2,COL1A1,COX5B,CP,CREB3L1,DDIT3,DDIT4,DNAJB9,EDN1,EGR1,EGR2,ERLEC1,ETS1,FN1,FOS,GADD45A,HMGCR,HSP90B1,HSPA5,IL6,ITGA4,KLF4,KPNA1,LIFR,LMAN1,LMAN2,LPIN1,MEF2C,MMP9,NFIL3,NR4A3,OLR1,PAWR,PPP1R15A,PRNP,SLC38A5,SNAI1,TLR2,TMEM100,VCAM1,WFS1,XBP1,XIAP	Ap1,CREB1,CTNNB1,Ca2+,EIF2AK3,ESR1,FOS,FOXO1,FOXO3,HIF1A,Insulin,JUN,MITF,Mapk,NFKB1,NFkB (complex),P38 MAPK,PPARA,PPARG,RELA,SP1,STAT3,TP53,thapsigargin
PPARG		ligand-dependent nuclear receptor		0.409	5.95E-07	ABCA1,ABCA3,ACADS,ACSL5,ACTA2,APOA1,APOE,AQP3,BCL6,BRCA1,C3,CA2,CALR,CAV1,CCL17,CCL2,CD40,CEBPA,COL1A1,COL1A2,CPT1A,CPT1B,CRAT,CREB1,CTSL,CXCL14,CXCL6,CYBA,EDN1,EIF4EBP1,ETS1,FABP3,FBP2,FN1,FST,H6PD,HK2,HMGCR,HP,HR,HSD3B7,HYOU1,IGFBP3,IGFBP6,IGFBP7,IL1B,IL4,IL6,INSR,IVD,KLF4,KLF6,KRT19,LAMB3,LNPEP,LPL,LY6D,MKI67,MMP14,MMP9,MPO,MRTO4,NCF1,NOS3,NR1H3,NR2F2,OLR1,PC,PCK2,PDE3B,PDK4,PECAM1,PEX11A,PLIN…	Ap1,CEBPA,CEBPB,CREBBP,EGR1,Esrra,JUN,LEP,NFKB1,NFKBIA,NFkB (complex),PPARA,PPARG,RELA,SP1,SREBF1,STAT3,TNF,rosiglitazone,troglitazone
SMAD7	0.645	transcription regulator		1.028	5.99E-07	ACTA2,BGN,BMPR1A,CCL2,CCNE1,CDC25C,CDH2,COL1A1,COL1A2,COL3A1,COL6A1,COL6A3,DCN,EFEMP1,FAS,FN1,FST,GADD45A,HDAC9,IL12B,IL1B,ITGA6,ITGA7,ITGBL1,LTBP2,MMP2,MMP9,PLAT,SCD,SEMA3F,SMAD3,SMAD7,SP1,TAGLN,TGFB1,TGFBI,TGFBR1,TIMP1,TIMP3,TPM2,TXN,XIAP	Ap1,CEBPB,CTNNB1,EP300,IRF4,JUN,NFkB (complex),P38 MAPK,RELA,SKIL,SMAD2,SMAD3,SMAD4,SMAD7,SP1,STAT3,TGFBR1
GLI1		transcription regulator		-0.869	6.35E-07	ASPM,BCL2,CAV1,CCND2,CMBL,CMPK2,COL1A1,DKK1,DRG2,EGR3,FHL1,HUWE1,IDS,IGF2,IGFBP6,IGFBP7,IL1R2,KLF4,KRT19,LMNA,LZTS1,MEF2C,MMP2,MMP9,MTMR1,NAV3,NDRG2,NPDC1,NR2F2,PAPSS2,PCOLCE2,PGM2L1,PLOD1,PPT2,PRKCE,PTCH1,PVR,RAB34,RAP2A,S100A9,SESN3,SNAI1,SOX18,SOX5,SPP1,SYNE1,TIMP3,TMEM100,TNC,TNFSF13B,TOM1,TUFM,USP7,WIF1,WNT2B,ZC3HAV1L	Ap1,CTNNB1,EGR1,ESR1,GLI1,HIF1A,Histone h3,JUN,MYC,RELA,RNA polymerase II,RUNX2,SMAD3,SMAD4,SP1,TCF,TP53,TP63,TP73,VEGFA
GnRH analog		biologic drug	Activated	2.032	6.51E-07	ABO,AFF2,ASNA1,ATF3,ATP11B,ATRN,BCL3,BST2,CALR,CASP3,CCP110,CD40,CENPF,CHMP2A,CIB1,CLTA,CLUH,CNPY3,COL6A1,CRIP2,CYC1,DCAF7,DDOST,DUSP1,EDNRB,EIF4EBP1,FADD,FAS,FCGRT,FN1,FOS,FOXJ3,GSTO1,HEBP2,IFI27,IL32,ITPR3,KIAA0430,KLF7,L3MBTL1,MAPK1,MAPK3,MFAP5,MKI67,MPV17,MTX1,NCOA3,NCOA6,NDUFB1,NDUFS7,NGFR,NME6,NOV,NTRK2,NUTF2,OGFR,PCNT,PIK3R3,PLA2G16,POLR2E,PRCP,PSMA6,PSMB3,PSMB4,PSMB7,PVR,RAB5C,RAB8A,RASSF…
CNOT7		transcription regulator			6.92E-07	BST2,CEACAM6,CMPK2,HERC6,IFI27,IFI35,IFI6,IFIT5,ISG15,LGALS3BP,OAS1,OAS2,PARP12,PSMB8,SLC7A11,SP110,UBE2L6	CNOT7,IRF8,NFkB (complex),STAT1,STAT2,STAT3,STAT6
IKBKB		kinase	Inhibited	-3.274	7.02E-07	ABCA1,AEBP1,ATF3,BCL2,BRCA1,BRCA2,C3,CBLB,CCL17,CCL19,CCL2,CCR1,CEBPD,CP,CTSB,CTSZ,CXCL6,CXCR4,CYBA,CYP1B1,DCN,EDN1,EGR1,F3,FAS,FOS,FOXO3,GADD45A,GRN,HK2,IFI16,IGFBP6,IL1B,IL1RN,IL4,IL6,IRG1,ISG15,KIF23,LIFR,MBP,MGP,MMP2,MMP9,MX1,NAGLU,NFKB2,NFKBIB,NID1,NOS3,PTX3,REL,RGS16,S100A4,SELE,SERPINE2,SNAI1,SOCS2,SOCS3,SOD2,TGFB1,TIMP2,TIMP3,TMEM176B,TNFRSF11B,TNFRSF9,VCAM1,VCAN,XIAP	CHUK,IKBKB,IKBKG,IL1B,IRF3,NFKB1,NFKBIA,NFkB (complex),REL,RELA,STAT1,STAT3,TNF
PRDM1	-0.571	transcription regulator		-1.237	8.44E-07	ADA,AICDA,ALPL,AXIN2,BCL6,CD79A,CHI3L1,CLTA,CRISPLD2,CXCL6,CXCR4,DDIT4,ECM1,EGR2,F5,FGR,FOS,FTH1,FZD2,GBE1,GNLY,GPR84,HLA-DQA1,IGJ,IL1B,IL6,ITGA4,LGALS1,LHX3,MALL,MMP25,MT2A,NFAT5,PAX5,PCSK6,PRDM1,PRKDC,PROX1,PSMB10,PSMB8,RASSF2,RGS18,RSAD2,S100A8,S100A9,SLC25A37,SLC6A12,SMAD3,SNAI1,SWAP70,TNFAIP6,TNFRSF13B,TRIB1,TRIM38,XBP1	Ap1,CEBPA,CEBPB,CSF3,ESR1,Histone h3,IRF8,Immunoglobulin,NFKB1,NFkB (complex),PRDM1,RELA,RNA polymerase II,SP1,STAT1,STAT2,STAT3,STAT6
RETN	-1.385	other		-1.172	8.75E-07	APOA1,CCL2,CX3CR1,EDN1,FOS,IL6,INSR,LPL,MMP14,NOS3,NPY,PLAT,RETN,SCD,SELE,SELP,SOCS3,SPP1,SREBF1,VCAM1	Ap1,CEBPA,D-glucose,EGR1,ESR1,Ins1,JUN,LDL,LEP,NFKB1,NFKBIA,NFkB (complex),PPARA,PPARG,RELA,RETN,SP1,SREBF1,STAT3,TNF
15-deoxy-delta-12,14 -PGJ 2		chemical - endogenous non-mammalian		0.039	9.25E-07	ACTA2,ADAMTS4,AGTR1,BAX,BCL2,BRCA1,CASP3,CASP9,CCL2,CCND2,CDC25C,CEBPD,COL1A1,COL1A2,CPT1B,CTSB,CXCL9,DDIT3,DDX58,E2F2,EGR1,FKBP4,FN1,FOS,FTH1,GADD45A,GCLC,GSN,GSTP1,HSPB1,HTRA3,IL1B,IL4,IL6,KLF4,LAMP1,MMP9,MPO,MSR1,MXD1,MYB,NFKBIB,NOS3,PARP1,PRDX1,PTGES2,REL,SELE,SOCS3,SP1,SPP1,TBXAS1,VCAM1,XIAP	15-deoxy-delta-12,14 -PGJ 2,EGR1,IKBKB,JUN,Jnk,NFKB1,NFKBIA,NFkB (complex),RB1,RELA,SIRT1,SP1,STAT3,TNF
vancomycin		chemical drug	Inhibited	-2.727	9.31E-07	A2M,ADAMTS1,ANXA1,ANXA2,ASNS,C3,C4A/C4B,CD14,CP,EFEMP2,EMP3,FBLIM1,GPNMB,GPX8,IER3,ITGB4,LAMC2,PLA1A,PSMB10,PSMB8,RFTN1,S100A10,S100A11,SCD,SOD2,SPP1,TES,TIMP1,TMEM173,TMSB10/TMSB4X,TNFRSF12A,UPP1
CpG oligonucleotide		chemical drug	Inhibited	-2.559	9.72E-07	ABCA1,AHR,AICDA,BAX,BCL2,C2,CASP4,CCR1,CCR8,CD14,CD40,CD63,CLEC4E,DICER1,DLL4,EGR1,ETS2,FAS,FCGRT,GPR84,IFI27,IFI6,IL12B,IL1B,IL4,IL6,INPP5D,MARCO,MSR1,OLR1,PLAGL2,RASSF4,SDC1,SLC40A1,SLC46A1,SOD2,SYK,TLR2,TNFRSF13B,TNFRSF17,TNFSF13,TNFSF13B	Ap1,CEBPB,CpG oligonucleotide,IFNG,IL10,IL6,IRF1,IRF8,MYD88,NFKB1,NFKBIA,NFkB (complex),RELA,RNA polymerase II,SPI1,STAT1,STAT3,STAT5A
HRG		other		-1.976	1.02E-06	C1QB,C1QC,CCL24,CXCL14,CXCR4,FCGR1A,FCGR3A/FCGR3B,HLA-DQA1,SNAI1,SPARC,SPP1,TIMP1,TIMP3
Interferon alpha		group	Inhibited	-5.764	1.10E-06	ADAR,APOBEC3A,BCL2,BCL3,BST2,C3,C3AR1,CASP1,CASP3,CCL19,CCL2,CCND2,CCR1,CD209,CD38,CD40,CD81,CEACAM1,CELSR1,CXCL9,CXCR3,DDX58,DHX58,F3,FAS,FCGR1A,GLS,IFI16,IFI27,IFI35,IFI6,IFIH1,IFIT1,IFIT2,IFIT3,IFITM2,IFITM3,IFNAR1,IGFBP4,IL12B,IL1B,IL1RN,IL21,IL32,IL6,IL6R,IL6ST,INSR,IRF5,IRF7,IRF9,ISG15,ISG20,ITGA4,MDM2,MX1,MX2,NMI,NPM3,OAS1,OAS2,PLAT,PML,PNPT1,PRF1,PRKCE,PSMB8,PSMB9,RSAD2,S100A9,SLC2A11,SOC…	CEBPA,IFNB1,IFNG,IRF1,IRF3,IRF7,IRF8,Interferon alpha,MYC,NFkB (complex),RELA,STAT1,STAT2,STAT3,STAT6
ethanol		chemical - endogenous mammalian		-1.717	1.12E-06	ABCA1,ACTA2,ADM,ANPEP,APOA1,ATF3,BAX,BCL2,BRCA1,C3AR1,CACNA1C,CASP3,CCL2,CD14,CEBPA,CEBPD,CHRNB3,COL1A2,COL3A1,CPT1A,CREB1,CXCR4,DDIT3,DDR2,DKK1,DUSP1,DYRK1A,EDN1,EGR1,FAS,FOS,FOSB,GADD45A,GDE1,GPM6A,GZMB,HSD17B10,HSP90B1,HSPA5,HTATIP2,ID1,IL12B,IL1B,IL1R2,IL1RN,IL4,IL6,IRF7,KLHL24,LGALS1,LPIN1,MBP,MME,MMP2,MMP9,MOG,NAPEPLD,NCF1,NGFR,NMI,NOS3,NPY,NR3C1,NTRK2,PARP1,PHB,PLAT,PRF1,SCD,SELE,SLC40A1,S…	Ap1,CEBPB,EGR1,IL6,JUN,Jnk,NFKB1,NFKBIA,NFkB (complex),P38 MAPK,RELA,SP1,STAT1,STAT3,STAT5A,TNF,TP53,ethanol,reactive oxygen species
MAP4K4		kinase	Activated	2.984	1.12E-06	ACADS,ACO2,ACSL5,AGL,ALDH3B1,ALG14,APIP,ATP6V0E1,CBLB,CCBL2,CEBPA,CYC1,DHRS4,FAR1,H6PD,HSD3B7,IMPDH1,IVD,MPI,NDUFA11,NDUFA3,NDUFAB1,NDUFB7,NDUFS4,NDUFS8,NDUFV1,NT5C2,PAPSS2,PEX11A,PEX19,PMM1,PRKAR2A,RPS6KB2,SCD,SREBF1,ST3GAL4,SUCLG1,UCK1,UQCRC1	ESR1,ESR2,MAP4K4,PPARG,SREBF1,USF1
Collagen(s)		complex	Inhibited	-2.562	1.18E-06	BCL3,C3,C3AR1,C4A/C4B,CD63,CD68,CR2,CREB3L1,DDIT3,EDEM1,FN1,GZMA,LAMP1,LAMP2,PPP1R15A,PRF1,RAD1,SELP,SERPINH1,SNAI1,TNC	Collagen(s),NFKB1,NFKBIA,NFkB (complex),REL,RELA,STAT3
betulinic acid		chemical drug		1.314	1.33E-06	ABCA1,BAX,BCL2,CYBA,IL6,MMP2,MMP9,NOS3,SELP,SP1,SP4,SREBF1,TIMP1,TIMP2,TLR4	Ap1,CEBPB,EGR1,ESR1,FOXO1,HDAC1,HIF1A,Insulin,JUN,NFKB1,NFKBIA,NFkB (complex),PPARA,PPARG,REL,RELA,RNA polymerase II,SMAD3,SP1,SP3,STAT3,TP53,betulinic acid
PRKG1		kinase		-1.348	1.33E-06	ACTA2,ANAPC2,BCL2,COL1A1,COL3A1,FN1,FOS,GUCY1A3,GUCY1B3,IL4,MPO,MRE11A,RAD1,TAGLN,TGFB1,VCAM1	Ap1,CEBPB,CTNNB1,ITGB3,JUN,MAPK14,NFkB (complex),PRKG1,RELA,Rock,SMAD2,SMAD3,SMAD4,SMAD7,SP1,STAT3,TP53,Tgf beta
carbon tetrachloride		chemical toxicant		-1.964	1.33E-06	ACTA2,AOX1,APOA1,APOE,ASS1,ATF3,BAX,CASP3,CASP7,CCR1,CD38,CELA1,COL1A1,COL1A2,COL3A1,CREBBP,DDIT3,DES,DHFR,DUSP1,FN1,FOS,GADD45A,GCLC,GLUD1,GPX4,GSTP1,HSPB1,IGFBP6,IL1B,IL6,MAPK3,MMP2,MMP9,NDRG2,PDGFD,PECAM1,PPP1R15A,PRNP,S1PR2,S1PR3,SKIL,SMAD2,SMAD3,SMAD7,SMURF2,SOD2,SORD,SPHK1,SPP1,TF,TGFB1,TGFBR1,TIMP1,TIMP2,TIMP3,TNFRSF12A,VCAM1	Ap1,CEBPB,CTNNB1,FOS,JUN,NFKB1,NFKBIA,NFkB (complex),P38 MAPK,RELA,SMAD3,SMAD4,SMAD7,SP1,STAT3,TGFB1,TNF,TP53,carbon tetrachloride
methylselenic acid		chemical reagent		-0.816	1.33E-06	ADAMTS1,ADD3,APOD,ARID4A,ATAD2,ATF3,ATP11A,BACH1,BLVRB,BRCA1,BRCA2,BUB1B,CASP9,CDC25C,CDK10,CENPF,CREB1,DDIT3,DHFR,DNAJB9,DNAJC3,DTYMK,ESR2,FKBP5,FN1,G3BP2,GADD45A,GPR37,GUCY1A3,H1F0,HSP90B1,ID1,IGSF3,INPP4B,IPO8,ITGB4,KIF11,KIF20B,KLF4,KLHL2,MANF,MAPK1,MAPK3,MAPK9,MKI67,MXD1,NFIL3,NMI,PDIA4,POLA1,POLE2,PPM1B,PPP2R5A,PPP5C,PRKCA,RAB31,RABAC1,SCD,SEC24D,SSBP2,ST7,STX7,TLR2,TNFAIP3,TOP2A,TUBA3C/TUB…	CCND1,CDK4,E2F1,E2F4,EGR1,ERK1/2,ESR1,HDAC1,JUN,NFKB1,NFkB (complex),RB1,RELA,SMAD3,SP1,STAT3,TFDP1,TP53,beta-estradiol,methylselenic acid
epigallocatechin-gallate		chemical drug		1.411	1.34E-06	ACP5,ADAM10,ADORA2A,AHR,APC,AXL,BAX,BCL2,CA2,CASP1,CASP3,CASP9,CCL17,CCL2,CEBPA,CLDN5,COL18A1,EDN1,EGR1,F3,FADD,FAS,FN1,FOS,FOSB,FOXO3,GADD45A,GBP4,GCLC,GJA1,HMGB1,HSPB2,IL12B,IL1B,IL6,IL6ST,ISG15,ITGAV,LAMP1,LTBR,MDM2,MKI67,MMP2,MMP9,MT3,MTA3,NOS3,PDIA4,PRKCA,PRKCE,PTN,RBP4,REL,SCG2,SEMA4D,SNAI1,SP1,TGFB1,TIMP1,TLR4,TRAF1,VCAM1,XIAP	Ap1,CEBPA,CREB1,FOS,JUN,MYC,NFKB1,NFKBIA,NFkB (complex),P38 MAPK,Pkc(s),RELA,SP1,STAT1,STAT3,TNF,epigallocatechin-gallate
ANGPT2		growth factor	Inhibited	-3.919	1.35E-06	ADA,AGTR1,APIP,AXIN2,BCL2,C1R,CALR,CASP3,CD68,CFB,COL1A1,COL1A2,COL3A1,CYBA,DDIT3,EDN1,ETS1,FAS,FKBP10,FKBP2,FKBP4,FN1,GSK3B,GSTT1,HMGCS1,HSPA1A/HSPA1B,HSPA5,HSPB2,IL1B,IL6,INPP5F,LIG4,MFGE8,MMP2,MMP9,NCF1,NOS3,OLR1,P4HB,PDIA3,PDIA5,PDIA6,PGAP1,POLA1,POSTN,PROS1,SERPING1,SNAI1,SOCS7,SOD2,SRXN1,TCN2,TLR3,TNFRSF12A,TNIK,VCAM1	ANGPT2,CREBBP,EGR1,IL1B,JUN,Jnk,NFKB1,NFKBIA,NFkB (complex),NR3C1,NR3C2,P38 MAPK,REL,RELA,SIRT1,SP1,STAT3,aldosterone
2-bromoethylamine		chemical reagent	Inhibited	-2.927	1.50E-06	A2M,ADAMTS1,ANXA1,ANXA2,C4A/C4B,CD14,CP,EFEMP2,EMP3,FBLIM1,GPNMB,IER3,LAMC2,PLA1A,S100A10,S100A11,SPP1,TIMP1,TMEM173,TMSB10/TMSB4X,TNFRSF12A,UPP1
PTGER2		G-protein coupled receptor		1.384	1.61E-06	ANAPC2,ARFGEF1,ASPM,BRCA1,BUB1B,CENPE,CENPF,CFP,CLEC6A,CSF1R,CXCR2,CXCR4,DEPDC1,ECM1,EGR1,EMR1,HUWE1,IL1B,IL1R2,IL6,ITGAL,KIF11,KIF15,KLRD1,MKI67,MMP9,NEK2,NUSAP1,PBK,SPAG5,SPP1,TIMP1,TIMP2,TIMP3,TNFAIP6,TREM1	CSF2,ERK1/2,FOS,IL13,IL1B,JUN,NFKB1,NFKBIA,NFkB (complex),PTGER2,RELA,SMAD3,SP1,STAT1,STAT3,STAT6,TP53,prostaglandin E2
estrogen receptor		group		-0.239	1.67E-06	AGO1,AGO2,AKT3,ANXA1,AXL,BAX,BCL2,C3,CALD1,CAPG,CAV1,CCND2,CD68,CDH3,CDH5,CLDN3,COL12A1,COL13A1,COL4A1,COL4A2,COL6A1,CXCR4,DICER1,DSC2,DSP,EDN1,EGR1,ETS1,FGF13,FGFR2,FN1,FOS,HRAS,HSPA1A/HSPA1B,IGF2BP3,IL6,KRT19,LAMC2,LOXL2,LY6E,MMP14,MMP9,NEDD9,PCDH1,PDGFD,POR,PPP5C,SELL,SLC9A3R1,SMAD3,SMAD6,SNAI1,SPARC,TGFB1,TGFBR1,TIMP1,TIMP2,TIMP3,TLR4,TNC,TSC22D3,WNT5A,XBP1,ZEB1	Ap1,CEBPB,EGF,EGR1,ERK,ESR1,FOS,JUN,NFKB1,NFkB (complex),RELA,SMAD3,SP1,STAT3,TP53,beta-estradiol,estrogen receptor
CDKN1A		other		-0.601	1.76E-06	ACTA2,ANLN,ASPM,ATAD2,ATRX,BAX,BCL2,BRCA1,BUB1B,CASP3,CCL2,CCNE1,CDC25C,CENPF,CTSB,DUSP1,ECSIT,EOMES,FAS,FN1,GLB1,GRN,HJURP,HMGB2,HSPA1A/HSPA1B,HSPA5,IL1B,IL32,IL6,ITGAV,KNTC1,LBR,LGALS3BP,LUC7L3,MAF,MBNL2,MIS18BP1,MKI67,MMP9,NUSAP1,PBK,PHGDH,PSAP,RBL2,SHC1,SMC2,SMC4,SOD2,SPAG5,STMN1,TCN2,TNFAIP6,TNFSF13,TOP2A,TUBB4A,UBE2S,UBE2T,UHRF1,YTHDC1,ZBED5,ZBTB5,ZNF84	CDKN1A,E2F1,E2F4,EGR1,HDAC1,JUN,Jnk,MYC,NFkB (complex),P38 MAPK,RB1,RELA,SP1,STAT3,TFDP1,TP53,TP63,TP73
bucladesine		chemical toxicant		-0.354	1.82E-06	AANAT,ABCA1,ADAMTS1,ANKRD52,ANXA1,APOE,ASS1,BCL2,BDKRB2,C3AR1,CD14,CD38,CDH2,CHGA,CPT1A,CR2,CREB1,CXCR4,DMD,DUSP1,EGR2,ENPP1,EOMES,ESM1,ETNK1,F3,FOS,FOXO1,FST,GALNT16,GSTP1,GXYLT1,H19,HMGCR,ID1,IGF2,IGFBP3,IGFBP6,IL1B,IL4,IL6,INHBB,KCTD3,KITLG,LAMB3,LRRC73,MAN2A1,MCAM,MMP14,MMP2,MMP9,NR4A3,OSM,PCDH1,PDE10A,PDE4D,PLAGL1,PTCH1,PTGS1,QSOX1,RBL1,RGS16,SCG2,SIGMAR1,SLC9A3R1,SLC9A3R2,SMAD3,SNAP25,SOCS3…	Ap1,CEBPB,EGR1,ERK1/2,ESR1,JUN,MAPK8,NFKB1,NFKBIA,NFkB (complex),NR3C1,PI3K (complex),RELA,SMAD3,SP1,STAT3,TNF,TP53,bucladesine
actinomycin D		chemical drug	Activated	2.051	1.83E-06	ABCA1,ADM,AGFG1,APOA1,ASS1,BAX,BCL2,BRCA1,CASP3,CAV1,CCL2,CD38,CDC25C,CDH2,CLEC11A,COL1A2,DUSP1,EDN1,ETS1,F3,FADD,FAS,FN1,FOS,FTH1,GADD45A,GSTP1,GUCY1A3,GUCY1B3,IGFBP4,IL1R2,IL6,IL7R,ITPR3,JMY,LPL,LTB4R,MDM2,MMP2,NPY,NTRK2,OSM,PAPPA,PTGIS,PTX3,ROCK2,RRM2B,SDC3,SELE,SKIL,SLC40A1,SMAD7,SOCS3,SPHK1,SPP1,TF,TGFB1,TLR2,TRAF1,XIAP	Akt,EGR1,IL1B,JUN,Jnk,NFKB1,NFKBIA,NFkB (complex),RELA,STAT3,TNF,actinomycin D
PROC	1.459	peptidase		1.937	1.85E-06	ACE,CALR,CCL2,F2,F5,IL12B,IL1B,IL6,MMP2,MMP9,MOK,MPO,NFKB2,NOS3,PROCR,SELE,THBD,TLR2,TLR4,TNFAIP3,VCAM1	Ap1,ESR1,HMGB1,IL1B,JUN,NFATC2,NFKB1,NFKBIA,NFkB (complex),NR3C1,Nfat (family),PROC,RELA,STAT3,TNF
NFATC2	0.951	transcription regulator		-0.477	1.97E-06	ABCA1,ACP5,ATM,BATF,BBX,CASP3,CCNE1,CCNF,CD40,CMPK2,CX3CR1,EDN1,EGR2,EGR3,FAS,GBP4,GCG,IFIT2,IFIT3,IKZF1,IL21,IL4,IRF7,ISG15,ISG20,MDM2,MERTK,NMI,PELI1,PLAT,PML,PPP3R1,REL,RGS1,RSAD2,SELE,SLC3A2,SLCO3A1,SOCS2,SOCS3,TCF4,TGFB1,TLR3,TNFSF8,ZBTB32	BCL6,CEBPB,IFNG,IL4,IL5,IL6,IRF1,JUN,NFATC2,NFKB1,NFKBIA,NFkB (complex),RELA,STAT1,STAT3,STAT5A,STAT5B,STAT5a/b,STAT6,TNF
IL1		group		-1.815	2.08E-06	ADAMTS1,ADAMTS4,AHR,APOE,BAX,BCL2,C2,C3,CASP1,CCL1,CCL2,CD1A,CD34,CD40,CEACAM1,CEACAM6,CEBPD,CFB,COL1A1,CP,CPT1A,CSF1R,CTSB,CTSC,CTSL,CXCL9,DCN,DEFB4A/DEFB4B,DUSP1,EDN1,F3,FAS,FN1,FOS,FST,FTH1,FZD5,GJA1,GLS,H19,HMGB1,HMGCR,HP,IL1B,IL1R2,IL1RN,IL21,IL4,IL6,KITLG,LRP1,MADCAM1,MAPK1,MMP2,MMP9,NFATC2,NGFR,NR1H3,PANX1,PTGS1,RBP4,S100A9,SDC4,SELE,SELL,SELP,SOCS3,SOD2,SPARC,SREBF1,TGFB1,TGFBR1,THBD,TIMP…	Ap1,CEBPA,IL1,JUN,LDL,MAPK14,MYC,NFKB1,NFKBIA,NFkB (complex),RELA,STAT1,STAT3,TNF
captopril		chemical drug		-1.092	2.16E-06	A2M,ACE,ANXA1,ASNS,BGN,C4A/C4B,CP,EFEMP2,F3,FBLIM1,IER3,IGFBP6,IL1RN,IL6,LAMC2,LTBP2,MMP9,MYO6,POSTN,PSMB8,S100A10,S100A11,SERPING1,SPP1,TGFB1,TIMP1,TMSB10/TMSB4X,TNFRSF12A,UPP1	AGT,Ap1,CTNNB1,EGR1,ERK1/2,JUN,LDL,LEP,MMP9,NFKB1,NFkB (complex),RELA,SMAD3,SP1,STAT3,TP53,captopril
indomethacin		chemical drug		-0.991	2.18E-06	A2M,ADAMTS1,ANXA1,ANXA2,ASNS,ATP6V0B,BAX,BCL2,BSG,BTG2,C4A/C4B,CCL2,CD14,CD34,COX8A,CP,CPT1A,CXCR4,EFEMP2,EMP3,FBLIM1,FOS,GBA,GPNMB,IER3,IFITM3,IL1B,IL4,IL6,INSR,ITGB4,LAMC2,LOXL2,LPL,MANF,MMP14,MMP2,MPO,NGFR,P4HB,PLA1A,PLIN2,PRKCA,PSMB10,PSMB5,PSMB8,PSMB9,PTGS1,RFTN1,S100A10,S100A11,S100A8,SDC1,SELL,SLC7A5,SPP1,TES,TFPI2,TIMP1,TMSB10/TMSB4X,TNFRSF12A,TNFRSF21,UAP1,UPP1,UQCR10,VCAN	Ap1,CSF2,ESR1,FOXO1,IGF1,IL1B,JUN,NFKB1,NFKBIA,NFkB (complex),PTGS2,RELA,SP1,STAT1,STAT3,TNF,TP53,indomethacin
cycloheximide		chemical reagent		0.376	2.19E-06	ABCB1,ADM,AGFG1,AGTR1,AHR,ALDOA,APBB1IP,APOA1,ASS1,ATP2B4,BAX,BDKRB1,BRCA1,BTG2,CALR,CAV1,CCL2,CCR1,CD38,CDC25C,CEBPD,COL1A1,CXCR4,DDIT4,DTYMK,DUSP1,EDN1,EEF1D,EGR1,ESR2,FAS,FN1,FOS,FOSB,FST,GADD45A,GCLC,GJA1,HSF1,IFIT1,IGF2,IGFBP4,IGFBP6,IL1B,IL1R2,IL1RN,IL21,IL6,IL7R,IRF7,ISG20,LPL,MME,MMP19,MMP2,MXD1,MYLK3,MYOC,NR1H3,NR2C2,NR3C1,OLR1,OSM,PLAT,PRDM1,PTGDS,PTGIS,PTGS1,PTX3,RHOBTB2,RSAD2,S100A8,S…	Ap1,FOS,IL1B,JUN,LEP,NFKB1,NFKBIA,NFkB (complex),RELA,SP1,STAT3,TNF,cycloheximide,prostaglandin E2
miR-124-3p (and other miRNAs w/seed AAGGCAC)		mature microRNA		-0.054	2.20E-06	AHR,AK2,ANKRD27,ANXA8/ANXA8L1,ATP6V0E1,BLOC1S6,BTG3,CAV1,CCL2,CDCA7,CEBPA,CHODL,CPNE3,CTDSP2,CYP1B1,DEPDC1,DRAM1,EGR1,ELF4,ELK3,ELOVL1,FAM129B,FCHO2,GAS2L1,GSN,HEBP2,HTATIP2,IFRD2,KLHL24,LITAF,LRRC58,MAD2L2,MAN2A1,MPHOSPH9,MTPN,NEK9,NID1,OAF,OSBPL8,PAPSS2,PARP16,PLOD3,PLP2,QSER1,RBM47,RBMS1,SEC11A,SERP1,SLC25A30,SLC30A7,SMAD5,SP1,STX10,SURF4,SWAP70,TEAD1,TMBIM1,TMEM109,TNFRSF21,UHMK1,UHRF1,USP49,…
BCL6	1.047	transcription regulator	Activated	2.186	2.28E-06	A2M,AICDA,ALCAM,BACH2,BAX,BCL2,BCL3,BCL6,CCL2,CCND2,CCR8,CD151,COL1A1,DNAJB11,EBI3,ENTPD1,FAS,FCGRT,FMOD,FTH1,FUT7,GADD45A,IL4,IL6,IL6R,IL7R,IRF9,LITAF,MAF,MGP,MSH2,MYB,PRDM1,PTPRO,RAD50,SDC1,SMC3,SOCS3,SOX5,SYK,TGFB1,TUBA3C/TUBA3D,XBP1	BCL6,CEBPB,EP300,FOXP3,IL10,IL4,JUN,MYC,NFKB1,NFKBIA,NFkB (complex),RELA,SP1,STAT1,STAT3,STAT6,TP53
lactacystin		chemical - protease inhibitor		-1.241	2.33E-06	AK2,ASNS,ATF3,BAG3,BRCA1,CBL,CCL2,CCND2,CCRL2,CD9,CDC25C,CLIC1,CXCR4,DDIT3,DUSP1,EBNA1BP2,EIF5A,FAS,FBP1,FOXO1,FTL,GCLC,GJA1,GSTP1,HMGB2,HSP90B1,HSPA5,HSPB1,IL12B,IL6,ITGB4,MDM2,MMP2,MMP9,MRTO4,NCOA2,NEDD8,NEDD9,NFKBIB,NR1H3,NR3C1,P4HA2,PPP5C,PRKCA,PRKCE,SLC3A2,SNTB2,SREBF1,STMN1,SUB1,SYK,TLR2,TUBB2A,TUBB4A,TXN,XIAP	AKT1,EGR1,ERK1/2,ESR1,JUN,Jnk,NFKB1,NFKBIA,NFkB (complex),P38 MAPK,RELA,SMAD3,SP1,STAT3,TNF,lactacystin
butyric acid		chemical - endogenous mammalian		-1.804	2.50E-06	A2M,ABCB1,ANXA1,ANXA2,AQP1,ARID4A,BAX,BCL2,C7,CASP3,CCND2,CCNE1,CCR1,CD81,CD82,CDC25C,COL4A1,COL4A2,COL5A2,COL6A3,COX6A1,CREBBP,CXCR4,CYCS,DTYMK,DUSP1,ELK3,EMP3,ESYT2,FES,FOS,FTH1,GADD45A,GCG,GCLC,GRN,GSN,GSTP1,HIST1H1C,HMGB1,HMGB2,HSPG2,IFI16,IFIT1,IFIT3,IFITM2,IFNGR2,IGF2,IGFBP3,IGJ,IL12B,IL18BP,IL1B,IL32,IL6,INPP5D,ITPR3,ITSN2,KDM5A,KRAS,LY6E,MDM2,MKI67,MT2A,MVP,MXD1,MYB,NEU1,NEU3,NFKB2,NUCB1,…	Ap1,BCL2,CEBPB,EGR1,IL6,JUN,LY294002,NFKB1,NFKBIA,NFkB (complex),RELA,SMAD3,SMAD4,SP1,STAT1,STAT3,STAT5A,TGFB1,TP53,butyric acid,nitric oxide
bromodeoxyuridine		chemical drug	Inhibited	-3.970	2.67E-06	F3,GSTP1,IFI16,IFI27,IFI44,IFI6,IFIH1,IFIT1,IFIT2,IFIT3,IGFBP3,IGFBP4,IL1B,IL6,IL7R,IRF7,ISG15,MX1,NEU3,OAS1,PML,SP110,TGFBI	Ap1,CEBPA,ESR1,Histone h3,IRF8,JUN,MYC,NFkB (complex),RELA,RNA polymerase II,SP1,STAT1,STAT2,STAT3,STAT6,TP53,TP63,TP73,bromodeoxyuridine
STAT2		transcription regulator	Inhibited	-3.355	2.73E-06	BCL2,CCL19,IFI27,IFI35,IFI6,IFIT1,IFIT2,IFIT3,IFITM2,IL6,IRF5,IRF7,IRF9,ISG15,MX1,OAS1,OAS2,PSMB8,RSAD2	CEBPA,IFN type 1,IFNAR1,IRF1,IRF7,IRF8,ISGF3,MYC,NFKBIA,NFkB (complex),RELA,STAT1,STAT2,STAT3,STAT4,STAT6
STAT4	0.387	transcription regulator		-1.067	2.73E-06	ACSS1,ACVRL1,AHNAK,ALDOC,ANGPTL6,ARFGAP3,ARL5B,ATP7A,BANP,BCL2,BCL3,BSG,C3,CCL2,DAP,DPM3,ENTPD4,FCER1G,FZD7,GBE1,GJA1,HES6,IER3,IFIH1,IFIT2,IL6,ISG15,ISG20,ITGA7,KDELR2,KLF9,LPIN1,LRP1,MAP3K8,MATK,MBOAT2,MLLT3,P4HA2,PCGF5,PDK1,PEX13,PLOD2,POLD4,PRDM16,R3HDM1,RAMP2,RASSF1,RCN3,RGS16,SELE,SELENBP1,SELPLG,SERTAD1,SF3B1,SMURF2,SOCS3,TIMP1,TLE6,TPP2,VLDLR,ZNF524	CEBPA,IL12 (complex),IL17A,IL4,IRF1,JUN,MYC,NFKB1,NFKBIA,NFkB (complex),RELA,STAT1,STAT3,STAT4,STAT6
TGFBR2		kinase		-0.873	2.85E-06	ACTA2,BFSP2,BGN,CASP1,CCNE1,CCT5,CD14,CDH2,CDHR1,COL1A1,COL1A2,CXCL6,DSG2,DYRK2,FMOD,FN1,FST,GJA1,GJB6,HPGD,HSD17B3,IL1B,IL1R2,IL6,KLRB1,KRAS,LBR,MAP3K11,MMP2,MMP9,MPHOSPH9,MYOF,NOS3,PAX9,PLAGL1,RBL2,SELP,SKIL,SMAD3,SMAD7,SNAI1,SOCS3,SPARC,SPP1,TAB2,TAGLN,TGFB1,TGFBR1,THBD,TIMP1,TNFRSF11B,TNFRSF12A,ZMIZ1,ZNF365	Ap1,CEBPB,CTNNB1,FN1,JUN,NFKBIA,NFkB (complex),RELA,SMAD2,SMAD3,SMAD4,SMAD7,SP1,STAT3,TGFB1,TGFB3,TGFBR2,TP53,Tgf beta
bee venom		chemical - endogenous non-mammalian		-1.927	2.87E-06	CDC42EP4,CNNM2,CREBBP,DDIT3,ETS2,FOSB,GADD45A,GPR84,HSPB1,IL1B,IPO5,IRG1,ITGAV,KIF23,KLF2,KLF4,MAP3K8,MKI67,NFIL3,NOS3,NUPR1,NUSAP1,OSM,PPP1R15A,PTPN11,RGS1,SLC7A11,SNTB2,SOCS3,SPAG9,THBD,TNFAIP3,TOP2A,TRAF1	Ap1,JUN,MAPK8,NFKB1,NFKBIA,NFkB (complex),NR3C1,REL,RELA,RELB,STAT3,bee venom
N-nitro-L-arginine methyl ester		chemical drug		-1.312	3.00E-06	ACE,ADM,AGTR1,ATF3,BAX,BCL2,BGN,CASP3,CCL2,CD68,COL1A2,COL3A1,CYBA,FAS,FN1,GJA1,HMGCR,IL12B,IL1B,IL6,ITGAV,MMP9,NOS3,OLR1,PDK4,SELE,TGFB1,TIMP1,TLR2,TLR4,VCAM1	Ap1,CEBPB,IL6,JUN,N-nitro-L-arginine methyl ester,NFKB1,NFKBIA,NFkB (complex),NOS2,P38 MAPK,RELA,SMAD3,SMAD4,SP1,STAT1,STAT3,STAT5A,TGFB1,TNF,TP53
ETS1	0.856	transcription regulator		0.729	3.19E-06	ABCB1,ANPEP,B4GALT5,BAX,BRCA1,CASP1,CAV1,CCL2,CCNE1,CCR8,CD14,CD27,CD79A,CDH5,COL1A2,CRTAM,CSF1R,EEF1D,EGR1,ETS1,ETS2,FN1,GZMA,GZMK,HPGD,HSPA1A/HSPA1B,HSPA6,HSPE1,IGF2BP3,IKZF2,IL12B,IL4,ITGA2B,ITK,MDM2,MGAT5,MMP2,MMP9,MSR1,MYB,NCF1,NCLN,NFIL3,NOS3,PARP1,PML,PRDM1,PRF1,PVR,RUNX1,SEC23IP,SELL,SNAI1,SP1,SPI1,SPP1,TBXAS1,ZEB1	Ap1,CREBBP,EP300,ESR1,ETS1,HDAC1,Histone h3,IL10,JUN,MYC,NFKB1,NFKBIA,NFkB (complex),PPARG,RELA,RNA polymerase II,SIN3A,SP1,SP3,STAT3,TP53,TP63,TP73
1,2-dithiol-3-thione		chemical reagent	Inhibited	-4.536	3.39E-06	ACSL5,AKR1A1,ALDOA,ANG,CELA1,CLPP,COQ7,CREG1,DAD1,DNAJB11,DNAJB9,DNAJC3,DSTN,EIF3G,EIF6,EPB41,ERP29,FKBP11,FKBP5,FTH1,GBE1,GCLC,GSTP1,HAX1,HM13,HSP90B1,HTATIP2,LGALS8,LMNA,LPL,LY6E,MRPS18B,P2RX4,PDIA3,PDIA4,PDIA6,PPIB,PRDX1,PSMA1,PSMA2,PSMA5,PSMA6,PSMB2,PSMB3,PSMB4,PSMB5,PSMB6,PSMC3,PSMD8,RARS,RUVBL1,S100A13,SEC61A1,SLC35B1,SOD2,SREBF1,SRXN1,TXN,XBP1	1,2-dithiol-3-thione,KEAP1,NFE2L2,NFKB1,RELA
Gm-csf		group		-1.874	3.40E-06	BAX,BCL2,BCL3,CASP3,CCND2,CD14,CD163,CD1A,CD1B,CD209,CD40,FAS,FOS,IL1B,IL4,IL6,IRAK1,MMP9,SOCS2,SOCS3,TGFB1,XIAP	Akt,EGR1,ERK1/2,ESR1,Gm-csf,IL1B,JUN,NFKB1,NFKBIA,NFkB (complex),P38 MAPK,PARP1,RELA,SMAD3,SP1,STAT3,TP53
GNA15	-0.704	enzyme			3.74E-06	ACTA2,ADD3,AKAP12,AKR7A2,C3,CASP4,CEBPD,CP,CYCS,DDIT3,ENPP1,FHL1,FOXS1,GADD45A,GUCY1B3,HSD3B7,IL6,LBP,MINOS1-NBL1/NBL1,OLR1,PAWR,PDLIM1,PLAT,PRRX2,SLC29A1,SLC6A6,SLC7A1,SOD2,SYNE1,TAGLN,THBD,TIMP1,UNC5B,VCAN	CEBPA,CTNNB1,EGR1,GNA15,HRAS,IKBKB,JUN,Jnk,MYC,NFKB1,NFKBIA,NFkB (complex),RELA,SP1,STAT1,STAT3,TP53
GDF2		growth factor	Inhibited	-2.463	3.99E-06	ANXA3,BID,CAV1,COL1A1,CXCR4,EDN1,ELOVL1,ENG,ENTPD6,FMOD,FOS,GJA4,HTRA1,ID1,MMP9,NGFR,NINJ1,NPY,NRCAM,PIM3,POSTN,PROX1,SELE,SERPINE2,SERPINF1,SLC3A2,SLC6A6,SMAD6,SMAD7,SOCS2,SPP1	Ap1,CTNNB1,EGR1,ERK1/2,GDF2,JUN,MAPK8,MMP9,NFKB1,NFkB (complex),NGF,NR3C1,P38 MAPK,RELA,SMAD3,SP1,STAT3,TP53
NKX2-3		transcription regulator	Activated	3.429	4.00E-06	ADM,ALPL,ANLN,ASNS,BATF2,C2CD4B,CASP1,CD38,CD68,CMPK2,CXCL16,DCLK1,DDX58,DHX58,EDN1,FAM172A,IL18BP,IL7R,KLF2,KLF4,LY6E,MADCAM1,MCTP1,MMRN1,NOS3,PAPSS2,PARP10,PARP12,PARP9,PAWR,PHGDH,PIM3,PLA1A,PLEKHA4,PNPT1,POSTN,PSMB8,PSMB9,RNF213,RTP4,SDPR,SERPINE2,SHMT2,SLC40A1,SMAD7,SP110,SRPX,TFPI2,TMEM100,TMEM158,TXNDC12,UBA7,UBE2L6,USP18,VCAM1,XAF1,ZC3HAV1,ZMAT3,ZNFX1
CHUK		kinase	Inhibited	-3.297	4.20E-06	AEBP1,ARL6IP5,ATF3,C3,CASP4,CCL19,CCL2,CCR1,CEBPD,COL18A1,CP,CRLF1,CTSB,CTSZ,CXCL6,CXCR3,CYBA,DCN,F3,FAS,FOS,GBP4,GRN,HES6,HK2,IFI16,IFI35,IFIT2,IGFBP6,IL12B,IL1RN,IL4,IL6,IRG1,ISG15,LIFR,MFAP5,MGP,MMP2,MMP9,MXD1,NAGLU,NFKB2,NID1,NOV,PTX3,RGS16,SELE,SERPINE2,SOCS3,SPP1,TK1,TMEM176B,TNFAIP3,TNFRSF11B,TNFSF13B,VCAM1	CHUK,IKBKB,IKBKG,JUN,NFKB1,NFKBIA,NFkB (complex),REL,RELA,STAT1,STAT3,TNF
losartan potassium		chemical drug	Activated	2.048	4.42E-06	ACE,AGTR1,AQP1,ATP5H,BAX,CACNA1C,CASP3,CAV1,COL1A1,COL3A1,EDN1,EGR1,ENG,F3,FN1,FOS,GJA1,HSPA5,IL1B,IL6,ITGAV,KRAS,MMP2,MMP9,NOS3,OLR1,PLCG1,POSTN,SOCS3,SPP1,TGFB1,TGFBR1,TIMP1,VCAM1,XBP1,ZEB1	AGT,Ap1,EGR1,ERK1/2,JUN,Jnk,NFkB (complex),P38 MAPK,RELA,SMAD3,SMAD4,SP1,STAT3,TGFB1,TP53,losartan potassium
NFKB1		transcription regulator		-0.276	4.44E-06	A2M,ABCB1,AICDA,APOE,BCL2,BCL3,BRCA2,BTG2,CCL19,CCL2,CCND2,CD40,CD82,CFB,COL1A1,COL1A2,CR2,CTSB,CXCL9,DEFB4A/DEFB4B,DLL4,DUSP1,EBI3,EGR1,FANCD2,FAS,FCGRT,FOS,GJA1,HLA-DMB,IER3,IFNGR2,IGFBP3,IL12B,IL1B,IL1RN,IL6,ISG15,LTC4S,MAP3K8,MDM2,MMP9,MSR1,MYB,NFKB2,NFKBIB,NMI,ORAI1,PI3,PTX3,SDC4,SELE,SELP,SOD2,TK1,TLR2,TNFAIP3,TRAF1,UBE2H,VCAM1,XIAP	IFNG,IRF1,JUN,NFKB1,NFKBIA,NFkB (complex),PPARG,REL,RELA,STAT1,STAT3,TNF,TP53
BMP7		growth factor		0.812	4.69E-06	ACTA2,BMPR1A,CCL2,CD34,CEBPA,CEBPD,COL1A1,COL1A2,COX7A1,DKK1,EDN1,F3,FN1,GJA1,GREM1,HRAS,ID1,IGF2,IGFBP3,IGFBP4,IGFBP6,IL1B,IL6,KLF4,MAPK3,MMP2,NPHS1,PAX6,PCSK6,PIK3R1,PRDM16,S100A4,SMAD2,SMAD5,SMAD6,SMAD7,SOCS3,SPP1,TFAM	Ap1,BMP7,CEBPB,CTNNB1,EGR1,ERK1/2,ESR1,JUN,Jnk,NFATC2,NFkB (complex),Nfat (family),P38 MAPK,RELA,SMAD3,SMAD4,SMAD7,SP1,STAT3
ATF3	-0.714	transcription regulator		-0.355	4.69E-06	ASNS,ATF3,CCNE1,DDIT3,FBP1,GCG,GSN,HSPB1,HSPB2,ID1,IL12B,IL4,IL6,ITGA1,MDM2,MMP2,MSH2,MT2A,NEK2,NFKB2,NUPR1,PPP1R15A,SELE,SLC11A1,XIAP	ATF3,Akt,EGR1,IFNG,IRF1,JUN,MYC,NFKB1,NFKBIA,NFkB (complex),REL,RELA,SP1,STAT1,STAT3,TP53,TP63,TP73
lomustine		chemical drug	Inhibited	-2.200	4.69E-06	A2M,ANXA1,ANXA2,ASNS,C4A/C4B,CD14,CP,EMP3,FBLIM1,GPNMB,IER3,ITGB4,LAMC2,PLA1A,PSMB8,RFTN1,S100A10,S100A11,SPP1,TES,TIMP1,TMEM173,TMSB10/TMSB4X,TNFRSF12A,UPP1
SEMA7A		transmembrane receptor	Inhibited	-3.051	4.76E-06	BAX,COL1A1,COL1A2,COL3A1,CTSB,EGR1,ELN,FN1,NOV,SMAD6,TGFB1,TIMP1,WISP2	Akt,CTNNB1,EGR1,HIF1A,ITGB1,JUN,NFKBIA,NFkB (complex),RELA,SEMA7A,STAT1,STAT3,STAT5A
MAPKAPK2		kinase		-1.172	5.01E-06	CCL2,CEBPD,DDIT3,HSPA5,HSPB1,HSPB6,IL1B,IL4,IL6,IRF3,MARCO,MKNK1,MMP2,MMP9,MSR1,NFKBIB,PLA1A,PLAT,TLR3,TOP2A,VCAM1,ZC3H12C	Ap1,CEBPB,ERK1/2,IL1B,IL6,JUN,MAPK8,MAPKAPK2,NFKB1,NFKBIA,NFkB (complex),NR3C1,RELA,SMAD3,STAT1,STAT3,STAT5A
TICAM1		other	Inhibited	-3.061	5.36E-06	BCL3,CASP4,CCL2,CCRL2,CD38,CD40,CEBPD,CFB,CMPK2,CXCL6,DDX58,DUSP1,EDNRB,EGR1,ETS2,FAS,IFI16,IFIT1,IFIT2,IFIT3,IL12B,IL18BP,IL1B,IL4,IL6,IRF3,IRF7,IRG1,ISG15,ISG20,MKI67,NFKB2,PELI1,PILRA,RSAD2,SAMHD1,SELE,SOCS3,TFEC,TLR2,TLR3,TNFAIP3,VCAM1	IL1B,IRF3,IRF5,IRF7,IRF8,JUN,NFATC2,NFKB1,NFKBIA,NFkB (complex),RELA,STAT1,STAT2,STAT3,STAT6,TBK1,TICAM1,TLR4
ZAP70		kinase		0.102	5.63E-06	ANG,ANXA1,CYBA,DEXI,EDIL3,ETFA,FKBP5,IL4,KLK7,LYPD3,MYCBP2,NFE2,QPCT,SCD,SEC14L1,SLC23A2,SRP14,SSR4,TAF1A,TFEC,TRA2A,TSC22D3,XAF1
resveratrol		chemical drug	Activated	2.659	5.70E-06	ACTA2,AIF1,APAF1,ATF3,BAX,BCL2,BSG,CASP3,CCL2,CCND2,CD14,CPT1A,CREBBP,CSF1R,CX3CR1,CYP1B1,DDIT3,DEFB4A/DEFB4B,EDN1,EGR1,ESR2,F3,FAS,FN1,FOS,FOXO1,FOXO3,GLB1,GPX1,HMGCR,HSPA5,IFIT1,IGF2,IGFBP3,IL12B,IL1B,IL4,IL6,IL7R,ISG15,ITGA1,ITGA2B,ITGAL,LITAF,MMP2,MMP9,MPO,NDUFA13,NDUFB8,NFKBIB,NOS3,NRIP1,PDK4,PPP1R15A,PTCH1,PTPN11,RICTOR,ROCK1,SELP,SIRT3,SOD2,SPHK1,SPP1,TFAM,TGFB1,TNFRSF11A,TNFRSF11B,TNS1,UL…	Akt,CEBPB,EGR1,ESR1,IL1B,IL6,JUN,NFKB1,NFKBIA,NFkB (complex),RELA,STAT1,STAT3,STAT5A,TNF,TP53,beta-estradiol,resveratrol
TAZ		enzyme		-0.277	6.15E-06	ADAMTS1,ANXA1,AOX1,AXL,BASP1,C7,CAV1,CCL2,CDH2,CYP1B1,DICER1,EDN1,ESM1,FN1,IFI16,LUM,MFAP5,MYOF,NAV3,PRSS23,TAGLN,TFPI2,TGFB1,UPP1	Ap1,SMAD3,TAZ,let-7,mir-21
bleomycin		chemical drug	Inhibited	-3.460	6.16E-06	ACTA2,BCL2,BMP1,CASP3,CCL17,CCL2,CCR1,CCR4,CEBPA,COL1A1,COL1A2,COL3A1,CXCR4,ELN,F2,F2R,FAS,FN1,ID1,IL1B,IL4,IL6,ITGA1,KITLG,MAP3K6,MMP14,MMP2,MMP9,PLA1A,PLAT,S100A4,SDC4,SOCS2,SPHK1,SPP1,STK17B,TGFB1,TIMP1,TIMP2,TIMP3,TINAGL1,TLR2,UBE2T,UHRF1,VWF,WNT5A	Ap1,CEBPB,CTNNB1,IL4,JUN,NFKB1,NFKBIA,NFkB (complex),RELA,SMAD2,SMAD3,SMAD4,SMAD7,SP1,STAT3,STAT6,TGFB1,TNF,TP53,Tgf beta,bleomycin
E. coli B5 lipopolysaccharide		chemical - endogenous non-mammalian	Inhibited	-2.423	6.52E-06	ACKR1,ADAMTS1,AKR1C4,APOA1,BCL3,BCL6,CCL1,CCL17,CCL19,CCL2,CCL24,CCR1,CCR10,CCR4,CCR8,CD40,CEBPA,CSF3R,CX3CR1,CXCL6,CXCR2,CXCR3,CXCR4,CXCR6,DUSP1,ETS2,F3,FOS,GCLC,GPX1,IFIT1,IL12B,IL1B,IL1R2,IL32,IL4,IL6,IL6R,IL6ST,IL7R,INHBB,ISG20,ITGAL,MAP3K8,MDM2,MPO,NCF1,PAX5,PRDM1,PSMA5,SDC1,SELE,SELENBP1,SEPSECS,SOCS2,SOCS3,SOD2,TGFB1,TGFBR1,TLR2,TLR3,TLR4,TLR7,TNFAIP3,TREM1,VTN,XIAP	CEBPB,E. coli B5 lipopolysaccharide,IL10,IL12 (complex),IL1B,IL6,IRF1,NFKB1,NFKBIA,NFkB (complex),RELA,STAT1,STAT3,STAT5A,TNF
TREM1	-1.961	transmembrane receptor		-1.477	6.53E-06	ABL2,ASNS,ATF3,CCL17,CCRL2,CD14,CD1A,CFB,CRTAM,CXCR4,DEFB4A/DEFB4B,EBI3,EDN1,EGR1,EGR2,EGR3,ELOVL7,EPM2AIP1,ETS2,F3,FABP3,GREM1,HES4,HSD3B7,IFIT2,IL12B,IL1B,IL4,IL6,IL6R,ISG15,LPL,LRRC8C,LY9,MAP3K8,MMP19,NFKB2,NFKBIB,OSGIN1,PGLYRP1,PLEKHF2,RGS1,RGS13,RGS16,S1PR3,SFMBT2,SIGIRR,SLAMF7,SPP1,TFPI2,THBD,TLR2,TLR4,TMEM158,TMPO,WNT5A	CEBPB,IL10,IL17A,IL1B,IL6,NFKB1,NFKBIA,NFkB (complex),RELA,STAT1,STAT3,STAT5A,TNF,TREM1
HOXC6		transcription regulator		1.118	6.73E-06	ABCB1,APBB1,BCL2,BCO2,CASP1,CHRNA2,CNTN1,DCN,FGFR2,GAS2L3,IGFBP3,MEGF10,MME,NFKB2,PLXDC1,RFX7,RUNX1,SLC44A1,VCAM1
MAPK9	0.622	kinase		-1.152	6.74E-06	AGPAT6,AQP1,BAX,BCL2,BDP1,BMP1,CAV1,CCL2,DMD,EDN1,EGR1,FOS,IFI16,IL12B,IL1B,IL4,IL6,IRF9,ISG20,ITGB4,LGALS3BP,LMNA,LPL,LUC7L3,METAP2,MMP9,NMI,NOS3,NR1H3,PDIA3,PLA1A,PLAT,PLIN2,PPP1R15A,PTCH1,PTX3,RBL1,SCD,SELPLG,SHFM1,SOD2,SREBF1,TLR3,TNFAIP3,TNFSF8	Akt,Ap1,EGR1,IFNG,IRF1,JUN,MAPK8,MAPK9,NFKB1,NFKBIA,NFkB (complex),NR3C1,REL,RELA,STAT1,STAT3,TNF
allopurinol		chemical drug	Inhibited	-2.223	7.03E-06	A2M,ADAMTS1,ANXA1,ANXA2,ASNS,C4A/C4B,CD14,CP,EFEMP2,EMP3,FBLIM1,GPNMB,IER3,IL1B,ITGB4,LAMC2,MPO,PLA1A,PSMB10,PSMB8,RFTN1,S100A10,S100A11,SPP1,TES,TIMP1,TMEM173,TMSB10/TMSB4X,TNFRSF12A,UPP1	Akt,EGR1,IRF8,JUN,NFKB1,NFKBIA,NFkB (complex),RELA,STAT1,STAT2,STAT3,STAT6,allopurinol
IFNAR1	0.445	transmembrane receptor	Inhibited	-2.827	7.13E-06	ATF3,AXL,CCL17,CCL24,CD40,CLEC4E,CLIC5,CMPK2,CXCL6,HMGCR,HMGCS1,IFI16,IFI44,IFIH1,IFIT2,IFIT3,IL12B,IL1B,IL6,IRF7,IRG1,ISG15,ITGAV,OAS1,OAS2,PLAT,RSAD2,RTP4,SDC1,SOCS3,SOD2,TLR2,TLR3,TNFAIP3,TNFSF13B,USP18	IFNAR1,IFNB1,IFNG,IL1B,IRF1,IRF3,IRF7,IRF8,Interferon alpha,NFKB1,NFKBIA,NFkB (complex),RELA,STAT1,STAT2,STAT3,STAT6
dextran sulfate		chemical drug		-1.252	7.26E-06	ADA,ADAMTS1,AHR,ANLN,BUB1B,C3,C4A/C4B,CCNF,CD14,CD209,CD40,CENPE,CHGA,COL18A1,E2F8,EFEMP2,ENG,GADD45GIP1,HJURP,IFITM3,IL1B,IL4,IL6,IRF7,ISG15,KCTD11,KIF11,KNTC1,LY96,MKI67,MMP2,MMP9,MPO,MSR1,NDST1,NEK2,NFATC2,NUSAP1,PECAM1,PHGDH,PTN,PTP4A3,REC8,S100A8,S100A9,SELP,SMC2,SOCS3,SPAG5,SPON2,STEAP3,STMN1,TIE1,TIMP2,TLR4,TOP2A,UHRF1,VCAM1	Ap1,CEBPA,CEBPB,IL17A,IL6,JUN,LDL,MYC,NFKB1,NFKBIA,NFkB (complex),RELA,STAT1,STAT3,STAT5A,TNF,dextran sulfate
RB1		transcription regulator		0.278	7.74E-06	ALG5,ALPL,ATAD2,ATF2,BARD1,BAX,BCL2,BRCA1,BTG3,CASP3,CASP4,CASP7,CASP9,CCNE1,CDC25C,CEBPA,CLDN3,CNOT6L,DCK,DDB2,DHFR,EED,EGR1,EOMES,F3,FAS,FN1,FOS,FST,H1F0,HIST2H2BE,HMGB2,HRAS,ID1,IL6,KANK2,KCNK1,KPNA4,MAF,MAGEF1,MAPK1,MAPK3,MCMBP,MEF2C,MYB,NFKB2,NPAT,NPY,PARP1,PPFIBP1,PPT2,PTPN4,PTX3,RAB27A,RBL1,RBL2,SH3BP2,SMARCA5,SNTB2,SRPR,SUZ12,TGFB1,TMEM97,TMPO,TOPBP1,TUBG1,ZEB1,ZNF638	CEBPB,E2F1,E2F4,IL6,JUN,MYC,NFkB (complex),RB1,RELA,RNA polymerase II,SP1,STAT1,STAT3,STAT5A,TFDP1,TP53,TP63,TP73
ENG	-0.732	transmembrane receptor		1.221	8.26E-06	ACTA2,BARD1,CXCR4,ELN,FN1,ID1,ITGA1,ITGA6,NOS3,PECAM1,SMAD2,SMAD6,SMAD7,TGFB1,TGFBR1	CEBPB,CTNNB1,ENG,FN1,IRF4,JUN,NFKBIA,NFkB (complex),RELA,SKIL,SMAD2,SMAD3,SMAD4,SMAD7,SP1,STAT3,TGFB1,TGFBR2,TP53
ethionine		chemical toxicant		-1.658	8.29E-06	ANXA1,C4A/C4B,CD14,CP,GPNMB,IER3,LAMC2,PLA1A,PSMB10,PSMB8,S100A10,S100A11,SPP1,TES,TIMP1,TMSB10/TMSB4X,TNFRSF12A,UPP1
Pro-inflammatory Cytokine		group		-1.485	8.62E-06	ADIPOR2,ADM,AICDA,APOE,ASS1,ENPP1,F3,GCLC,HP,HSPA5,IL6,ITGA1,LGALS1,MMP9,NOV,OLR1,PI3,SDC4,SELE,SELP,SOCS3,TIMP1,TLR2,VCAM1	Ap1,JUN,MAPK8,NFATC2,NFKB1,NFKBIA,NFkB (complex),NR3C1,Nr1h,P38 MAPK,Pro-inflammatory Cytokine,RELA,SP1,SREBF1,STAT1,STAT3,TLR4,cholesterol
EPHA2		kinase		-0.649	8.79E-06	BAX,BCL2,CASP3,HRAS,MAPK1,MAPK3,MMP9,SELE,VCAM1	Akt,Ap1,CTNNB1,EGR1,EPHA2,ERK1/2,FOXO1,HRAS,JUN,MYC,NFKBIA,NFkB (complex),PGR,REL,RELA,SHC1,SMAD3,SP1,STAT3,TP53,estrogen receptor
LRP1	-0.505	transmembrane receptor		1.050	9.02E-06	C1R,C1S,CDH2,COL3A1,CREB1,DDIT3,LRP1,MMP2,MMP9,PLIN2,SERPINF1,SERPING1,WNT10B,WNT5A	A2M,APP,Ap1,CREB1,CTNNB1,HIF1A,JUN,LRP1,MMP9,NFKB1,NFkB (complex),P38 MAPK,PI3K (complex),RELA,SP1,STAT3,TP53
IgG		complex		0.660	9.02E-06	ADM,AOC1,APOE,C3,CALR,CCL2,CCND2,CD40,CD9,CEBPD,CLDN5,COL3A1,CTSC,DSP,DUSP1,EDN1,FCGR1A,FN1,FST,HSPB1,IFITM3,IL12B,IL1B,IL1RN,IL4,IL6,ISG15,ITGB8,KLK7,LGALS1,LY9,MS4A1,PPIF,PPP1R15A,SLAMF7,TGFB1,TLR7,TNC,TNFAIP3,TNFRSF13B,TNFRSF13C,TNFRSF17,TOB1,TUBB2A,UGCG,VCAM1	CEBPA,CEBPB,IL6,IgG,JUN,MYC,NFATC2,NFKB1,NFKBIA,NFkB (complex),P38 MAPK,RELA,SP1,STAT1,STAT3,STAT5A,TLR4
DOCK8	0.732	other		-0.784	9.33E-06	ATM,BBX,CCND2,CD40,CMPK2,EDN1,IFIT2,IFIT3,IL12B,IL6,IRF7,ISG15,ISG20,MERTK,NMI,PELI1,PLA1A,PLAT,RBL1,REL,RGS1,RSAD2,SLCO3A1,TCF4,TLR3,TNFSF8
FAM3B		cytokine			9.35E-06	CASP4,CAV1,DCN,FN1,GJA1,IER3,IGFBP3,IGFBP4,KRT19,LGALS1,MED1,PTN,SPARC	CEBPA,FAM3B,FOXO1,HIF1A,Ins1,Insulin,PPARA,PPARG,SP1,SREBF1
STAT5A		transcription regulator		-0.927	9.38E-06	A2M,ATM,BAX,BCL2,BCL6,CASP3,CASP4,CASP9,CCND2,CCNE1,CDC25C,CEBPA,CXCR3,DUSP5,EOMES,ESR2,FAS,FCER1G,FOS,FOSB,GADD45A,GZMA,GZMK,ID1,IFITM2,IL4,IL6,IL6R,IL6ST,IL7R,KLRB1,LTBR,MAF,MDM2,NOL3,OSM,PRDM1,PRF1,SETBP1,SOCS2,SOCS3,SP1,SREBF1,SYTL2,TNFRSF11A,TNFRSF1A,TNFRSF9,TRAF1,TROVE2,XIAP,YWHAG	CEBPB,IL2,IL6,IRF8,JUN,NFKB1,NFKBIA,NFkB (complex),RELA,STAT1,STAT2,STAT3,STAT5A,STAT5B,STAT5a/b,STAT6,TCF3
CXCL12		cytokine		-1.891	9.38E-06	ACP5,ACTA2,AIF1,ANKRD12,ATRX,AXL,BAX,BCL2,BCL3,BMP1,CA2,CCL2,CCNT1,CD82,CD9,CELF1,CXCR4,CXCR6,DAD1,DMPK,DOCK9,EGR1,FN1,FOS,GOPC,HIPK3,ID1,IFNGR2,IGFBP7,IL1B,IL6,IRF3,ITGAL,ITGB4,JMJD1C,LOXL2,MMP14,MMP2,MMP9,MSH6,NPHS1,PCDH1,PPEF2,RHOC,ROCK1,RRAS,RYR3,SOCS3,TNFRSF11A,TNFRSF11B,ZBTB16	Ap1,CTNNB1,CXCL12,EGFR,EGR1,ERK,ESR1,HIF1A,ITGB1,JUN,Jnk,NFKB1,NFKBIA,NFkB (complex),RELA,SMAD3,SP1,SP3,STAT1,STAT3,STAT5A
CTNNB1		transcription regulator		0.713	9.91E-06	ABCB1,ACTA2,AGRN,AHR,AKAP13,ALCAM,ALG3,ANXA1,APOD,ARFGAP3,ASCL2,ATM,AXIN2,BCAP31,BCL2,BGN,BMP1,C6,CCND2,CCNE1,CD34,CDH2,CEACAM1,CELSR1,CHGA,CLDN5,COL1A1,COL4A1,COL4A2,CRAT,CTHRC1,CTSZ,DIAPH3,DIXDC1,DKK1,DLL4,ECM1,EDIL3,EDN1,EIF5A,ENO3,ENPP1,EOMES,EPHB3,F13A1,F2R,FAM126A,FAS,FBLN2,FCER1G,FN1,FOS,FZD7,GJA1,GREM1,HSPE1,HTRA1,IGF2,IGJ,IL1B,IL4,INHBB,ITGA1,ITGA6,ITGAL,KIF23,LAMC2,LEF1,LMNA,LMO2,LPL,LY…	Akt,Ap1,CEBPB,CREBBP,CTNNB1,EGR1,FOS,JUN,NFKBIA,NFkB (complex),RB1,RELA,RUNX2,SMAD3,SMAD4,SMAD7,SP1,TCF,VHL
BRD2		kinase			1.03E-05	BCL2,CBLC,CD300A,CR2,DYNLT1,IL1B,IL6,IL7R,LY9,P4HB,PAWR,PPA1,PRELID1,PRKD3,RPN1,SLAMF9,SOX5,STAT4,TARS
miR-1 (and other miRNAs w/seed GGAAUGU)		mature microRNA		-0.626	1.06E-05	ABHD11,ADAR,ADPGK,AGRN,ANKIB1,ANPEP,ANXA2,ARHGEF18,ARID1A,ARID2,AXL,BCL2,CNOT6,CTSC,EML4,F2,FAM81A,FBLN2,GJA1,GPD2,HSPA1A/HSPA1B,IFT52,INPP5F,ITGB4,KIAA1598,KIF2A,LRP1,MMD,MOV10,MTMR12,MTX1,PGM2,POLA1,PPIB,RAB11FIP2,RABGAP1L,RBM47,SDC4,SEC23IP,SERP1,SLC16A9,SLC25A22,SLC25A30,SLC44A1,SPHK1,SRXN1,SYNE1,TAGLN2,TIMP3,TMSB10/TMSB4X,TPM2,UHMK1,UHRF1,UTRN,XPNPEP3,ZNF264
RUNX2		transcription regulator		0.551	1.07E-05	ACTA2,ALPL,AMBN,AXIN2,BAX,BCL2,C4A/C4B,CCNE1,CEBPA,CEBPD,COL1A1,COL1A2,DPYSL3,FGFR2,FN1,ITGAL,ITGB4,LEF1,LUM,MKI67,MMP14,NUDT12,PIK3CB,RUNX1,SMAD6,SNAI1,SOX5,SPP1,TAGLN,TIMP1,TNFRSF11B,TPSAB1/TPSB2,UGCG	CDKN1A,CEBPB,CTNNB1,E2F1,E2F4,EP300,EPAS1,FOXO1,HDAC1,HIF1A,MYC,NFATC2,NFkB (complex),RB1,RUNX2,SMAD3,SMAD4,SMAD7,SP1,STAT3,TFDP1,TP53,VHL,Vegf
mono-(2-ethylhexyl)phthalate		chemical toxicant		-0.994	1.07E-05	ACO2,ADIPOR2,ALDOC,ATF2,ATP5D,BAX,BCL2,CASP8AP2,CCND2,CCNE1,CEBPA,CELSR2,COX6A1,COX7A2,CPT1B,CYC1,DDIT4,FADS1,FAS,FBP2,FOS,HK2,IL1B,KIF5B,LPL,LRP1,MDH2,MED1,NDUFS7,NDUFV1,NR1H3,OLR1,PC,PDK1,PDK4,PLIN2,PPA1,PPTC7,ROCK2,SDHB,SP1,SUCLG1,TALDO1,TARDBP,TCF4,TIMP2,TSPO,UQCRC1	Ap1,CEBPA,CEBPB,EGR1,EP300,ESR1,FASLG,HSF1,JUN,NFE2L2,NFKB1,NFkB (complex),Nfat (family),PPARA,PPARG,RELA,SMAD3,SOD1,SP1,SREBF1,STAT1,TP53,mono-(2-ethylhexyl)phthalate
E2F4		transcription regulator		0.369	1.08E-05	ALG5,ANLN,ATRX,BARD1,BCL2,BMI1,BRCA1,CASP4,CCNE1,CDC25C,CENPE,CEP57,COX7C,DHFR,E2F2,EMC4,FANCD2,FAS,GOLT1B,HIST2H2BE,HLTF,HMGB1,HMGB3,HP,HSP90B1,MAP3K7,MKI67,MRTO4,MSH2,MYB,NDC80,NEK2,NPAT,PKN2,POLA1,PPP2R2B,PRKCSH,PRKDC,RBL1,RBL2,SLC3A2,SMARCA5,SMC2,SMC4,SNRPC,SRPR,SSX2IP,STMN1,SUPT4H1,SUZ12,TK1,TMPO,TOP2A,TOP2B,TOPBP1,TP53INP1,UBE2T,UHRF1,WDR76,ZNF451
TP73		transcription regulator		-0.415	1.08E-05	ABCB1,ACTA2,ADA,ADAM10,ARNTL,ATG2B,ATM,BAX,BDKRB2,BID,BRAF,CASP1,CCNG2,CDC25C,CDC42EP2,COL5A2,DCLRE1A,DDIT3,DDIT4,DHFR,DLG1,DRAM1,EGR1,FAS,FOXO3,GAB2,GADD45A,HAGH,IER3,IGFBP3,IGFBP4,IRF5,ITGB4,LZTS1,MDM2,MMP14,MMP2,NLRC4,P2RX4,PIK3R3,PMP22,PPP4R2,PRKDC,PROCR,PTP4A3,PTPN3,RB1CC1,RRM2B,SERPINE2,SERPINF1,SHISA5,SNAI1,SNRK,STMN1,SYNE2,TGFB1,TIMP1,UVRAG,VMP1,ZMAT3	CREBBP,EGR1,EP300,ESR1,JUN,Jnk,MYC,NFkB (complex),PPARG,RELA,SMAD3,SP1,STAT3,TP53,TP63,TP73,YBX1
DICER1	0.650	enzyme		1.948	1.18E-05	AGO2,ANPEP,APOD,ARID3A,CACNA1C,CAMK2D,CASP3,CCND2,COL18A1,CPEB2,CXCR4,EGR1,EGR2,EGR3,ENG,FOS,GREB1L,GZMB,H19,IGF2,IGF2BP3,IL1B,KRAS,LPAR3,MAF,MMP9,NGFR,NOS3,NPHS1,PANK3,PMP22,PRF1,PRKCA,PROCR,PROS1,RASGRP1,RFTN1,RGS5,RUNX1,SERPINF1,SFRP4,SLC40A1,SOCS3,SPARC,SPI1,TM4SF1,ZC3HAV1L	Akt,Ap1,DICER1,EGFR,EGR1,ESR1,ETS1,FOS,JUN,MET,MYC,NFKBIA,NFkB (complex),RELA,SMAD3,SP1,SP3,STAT3,TP53,TP63,TP73
SOD1		enzyme	Activated	2.345	1.19E-05	ALDOC,APOE,ASL,ASS1,ATP6V1G2,AURKAIP1,BAX,BCL2,BID,CASP1,CASP3,CASP4,CCNT1,CD14,CDH2,CKB,CP,CREBBP,CSF1R,DPYSL3,ETS2,FOS,FTH1,GCLC,GPX3,GSTP1,HDDC3,HIVEP3,HPCAL1,HSPB1,HSPB2,IL1B,IL6,LIMK1,LPL,MMP9,MYBL1,NEFL,NPY,PAWR,PPP3CB,PSMB5,PSMB8,SLC40A1,SOD2,SPP1,STAT4,STMN1,TGFB1,TNFAIP3,TUBB4A,VCAM1	Ap1,CEBPB,EP300,HMOX1,IL1B,IL6,JUN,MAPK8,NFKB1,NFKBIA,NFkB (complex),NR3C1,RELA,SOD1,SP1,STAT1,STAT3,STAT5A
cigarette smoke		chemical toxicant		-1.695	1.19E-05	ACTA2,ADM,AHR,AOX1,BCL2,CASP3,CCL2,CCT5,CDC25C,CKB,COL4A2,CYP1B1,DEFB4A/DEFB4B,EGR1,ELN,EMCN,FOS,FOXO3,FTL,GCLC,GPX3,GSTP1,H19,HSPB2,IL1B,IL4,IL6,KITLG,KLF4,MAP1LC3A,MMP2,MMP9,OAS1,OAS2,P2RX1,P2RX4,P2RX7,P2RY2,P2RY6,PGD,PRDX1,PRKCA,PRKCZ,RAMP2,SLC1A4,SMAD7,SOCS2,SOD2,SP1,TCN2,TGFB1,TGFBR1,TIMP1,TLR4,TREM2	CEBPB,CTNNB1,JUN,KEAP1,NFE2L2,NFKB1,NFKBIA,NFkB (complex),REL,RELA,SMAD3,SMAD4,SMAD7,SP1,STAT3,TGFB1,TNF,TP53,cigarette smoke
miR-30c-5p (and other miRNAs w/seed GUAAACA)		mature microRNA	Inhibited	-2.297	1.21E-05	ADPGK,ANPEP,ATRX,BCL6,CBFB,CHD1,DOCK7,F2,GALNT1,GALNT7,GPD2,LRRC8C,LTN1,MBNL1,MPDU1,NUCB1,NUFIP2,P4HA2,PPP3CA,PRPF40A,PTGFRN,RBMS1,SLC38A1,SLC4A7,SLC7A1,SLC7A11,SLC9A3R2,STRN,STX7,TMCO1,TMED3,TNRC6A,TRPS1,UAP1,WNT5A
mir-223		microRNA		-0.958	1.22E-05	ABCB1,ACTA2,AK8,ALCAM,ATM,C7,CD180,CD34,CLEC4E,EGR2,EGR3,FBXW7,FNIP2,IFI16,IL1RN,IL6,LEF1,LPL,LY96,MEF2C,MMP25,MYOF,NDRG2,PARP1,PGAP1,POSTN,PRTN3,PURB,RASGRP4,S100A9,SLC29A1,SLC39A1,SLC40A1,STMN1,TGFBI,TLR4,TLR7,TOB1	Akt,EGR1,ESR1,FOXO1,IGF1R,JUN,NFKBIA,NFkB (complex),NR3C1,RELA,TP53,mir-223
E. coli lipopolysaccharide		chemical - endogenous non-mammalian	Inhibited	-3.754	1.24E-05	BCL2,CCL2,CCL8,CD40,CEBPA,CEBPD,CXCL6,EBI3,HSP90B1,HSPA5,IL12B,IL1B,IL6,LY96,MMP9,MX1,S100A8,S100A9,SELE,SOCS3,TGFB1,TLR4,TREM1,TREM2,VCAM1	E. coli lipopolysaccharide,IFNG,IL17A,IL1B,IRF1,JUN,NFATC2,NFKB1,NFKBIA,NFkB (complex),P38 MAPK,RELA,SP1,STAT1,STAT3,TLR4
ADORA2A	0.498	G-protein coupled receptor		0.995	1.28E-05	ABCA1,ALDOC,ATP2B1,ATP6AP1,ATP8A1,B4GALT3,CCL17,CCT5,CD81,CKB,CLDN5,COL3A1,COL6A1,CSF1R,DSTN,DUSP1,EGR2,EIF5A,FOS,G3BP2,IFITM3,IL12B,IL4,IL6,KIF5B,MMP9,NAPA,NTRK2,P4HB,PMPCA,PPP3R1,ROCK1,SELE,SPARC,STK38,STRA13,TGFB1,TSC22D3,TUBB2A,TUBB4A	ADORA2A,Ap1,CREB1,FOS,IL10,JUN,NFKB1,NFKBIA,NFkB (complex),P38 MAPK,Pkc(s),REL,RELA,SP1,STAT3,norepinephrine
ERG		transcription regulator		1.095	1.33E-05	ADD1,ARHGAP22,ARHGAP28,ARHGEF6,AXIN2,BDKRB1,COL11A2,COLGALT1,CXCR4,DIAPH3,DIP2A,DSTN,EGFL7,ETS1,EVI5,FHL1,FKBP5,FLNB,FOSB,GMFB,GUCY1A3,GUCY1B3,HMGB1,HPCAL1,ITGA6,LEF1,MMP9,NFIL3,NOS3,NRCAM,PECAM1,PHACTR2,PLA1A,PLAT,PTPN11,PTPN4,RALGPS2,RAPGEF1,RAPGEF5,RASA2,RASSF1,RBMS1,ROCK2,RRAS,RYR3,SLC24A1,SPARC,SPP1,TACC1,TSC22D3,UTRN,VWF,WNT2B,ZBTB16	Akt,EGR1,ERG,JUN,NFKBIA,NFkB (complex),RELA
S1PR2	1.444	G-protein coupled receptor		-1.216	1.39E-05	ACTA2,F3,FOS,NOS3,S1PR2,SELE,SPHK1,TGFB1,TIMP1,VCAM1	CEBPB,EGR1,IL6,JUN,Jnk,NFKB1,NFKBIA,NFkB (complex),P38 MAPK,PTK2,RELA,S1PR2,SMAD3,SP1,STAT1,STAT3,STAT5A,STAT5a/b
paraquat		chemical toxicant		1.875	1.41E-05	AMN,APOA1,BAX,BID,CCDC88A,CCL19,CEBPD,COL1A1,DIP2B,ELN,EMR1,FAS,FN1,GCLC,GPX1,GSTP1,IL6,ITGB8,KIF1B,KLF2,KLHL15,LAMC2,LIFR,LRP4,MBOAT2,MKL2,MMP9,NFAT5,NIPBL,ROCK1,SLC7A11,STRBP,TIMP1,TXN,UBXN7,ZBTB44	AHR,Ap1,EGR1,FOS,HSF1,JUN,Jnk,NFE2L2,NFKB1,NFKBIA,NFkB (complex),PI3K (complex),RELA,SMAD3,SOD1,SP1,STAT1,STAT3,TP53,TXN,paraquat
EIF2AK3		kinase		-1.900	1.43E-05	AARS,ANG,APAF1,ARNTL,ASNS,ATF3,BTG2,CARS,CTSC,DDIT3,DNAJB9,DNAJC3,EGR1,EIF4EBP1,ERO1LB,ETS2,GADD45A,HSPA5,KLF4,NFIL3,NFKB2,NUPR1,PPP1R15A,PRDM1,SARS,SHMT2,SLC1A4,TARS,WFS1,XBP1,XIAP,YARS	ATF4,E2F1,EGR1,EIF2AK3,ERN1,FOXO1,FOXO3,JUN,MYC,NFkB (complex),PPARG,SIRT1,SMARCA4,SP1,STK11,TP53,TP63,TP73,XBP1
MGEA5	0.499	enzyme		-0.775	1.46E-05	ABLIM1,ADAMTS17,ADRM1,ALDOC,BACH1,BCOR,BNIP2,BRAF,CAV1,CCNG2,CDCA7,CDK10,CEACAM1,CELSR1,CXCL6,CXCR3,CYFIP2,DST,EPHB3,FBLN1,FBP1,FLNB,FN1,FZD10,GADD45A,GDF11,GPT2,HIVEP2,HMGCR,HMGCS1,HSF1,ICK,IFNGR2,IGF2,IGF2BP3,IGFBP4,IGFBPL1,IL6R,ITPKB,LRP4,MCAM,MMP14,NFKBIB,PDK1,PLA2G16,PLCG1,PRDX4,PRF1,RAB27A,RAP2A,SERPINE2,SIGIRR,SLAMF9,TGFB1,TIMP1,TIMP2,TIMP3,TNC,TP53BP1,TRADD	FOXO1,HIF1A,Insulin,MGEA5,NFKB1,NFKBIA,NFkB (complex),PPARA,PPARG,REL,RELA,SP1,STAT3
propofol		chemical drug	Activated	2.765	1.59E-05	ANXA1,BAX,BCL2,CASP3,CCL2,CD14,EGR1,FOS,HMGB1,IL1B,IL6,MMP2,MMP9,MPO,NCF1,SOD2,TLR4	Akt,Ap1,D-glucose,EGR1,ERK,ERK1/2,ESR1,JUN,Jnk,NFKBIA,NFkB (complex),PPARG,RELA,SMAD3,SP1,SREBF1,STAT3,propofol
ATP2B2		transporter		0.128	1.59E-05	BAX,BCL2,CALR,DDIT3,HSPA5,XBP1	ATP2B2,BAX,EIF2AK3,FOXO1,FOXO3,IRF3,JUN,NFkB (complex),TP53
UDP-D-glucose		chemical - endogenous mammalian	Activated	2.449	1.59E-05	CALR,HSP90B1,HSPA5,HYOU1,PDIA3,PDIA4
SMO		G-protein coupled receptor		-1.091	1.69E-05	ALCAM,BCL2,BGN,COL4A2,DIXDC1,ENPP1,FAS,FBLN2,FOXF1,FZD2,FZD7,LEF1,LUM,MTMR7,NRCAM,PRDM1,PTCH1,RUNX1,S100A8,SOX18,SOX5,SYNM,TNIK,VCAM1,VCAN,WIF1	Akt,Ap1,CTNNB1,EGR1,GLI1,JUN,NFKB1,NFKBIA,NFkB (complex),RAC1,REL,RELA,RUNX2,SMAD3,SMAD4,SMO,STAT3,TCF,TP53
SASH1	-0.519	other		-1.569	1.69E-05	ATM,BBX,CCND2,CD40,CMPK2,EDN1,IFIT2,IFIT3,IL12B,IL6,IRF7,ISG15,ISG20,MARCO,MERTK,NMI,PELI1,PLA1A,PLAT,PML,RBL1,RSAD2,SLCO3A1,TCF4,TLR3,TNFSF8
INS		other		0.327	1.76E-05	ADAM10,AGPAT6,APOA1,AQP3,AQP9,CPT1A,DDIT3,EGR1,EIF4EBP1,F3,FAS,FOS,FOSB,FOXO1,GCG,HMGCR,HSPA5,IGFBP3,IGFBP4,INSR,LPL,NDUFV1,NOS3,NPY,NR1H3,OGT,PLIN2,PTGS1,SCD,SELP,SMPD1,SREBF1,TFAM,TGFB1,VLDLR,XBP1	ATF4,CEBPB,E2F1,EGR1,ESR1,FOXO1,HIF1A,IGF1,INS,Insulin,JUN,NFkB (complex),PPARA,PPARD,PPARG,RELA,SIRT1,SMAD3,SP1,SREBF1,TP53,fatty acid
SMAD3	0.593	transcription regulator		-0.868	1.77E-05	ACTA2,APOA1,ARID3A,BCL2,BGN,CCL2,CCND2,CCNE1,CCNG2,CD79A,CDH2,CDH5,COL1A1,COL1A2,COL3A1,COL6A1,COL6A3,CPT1B,DES,EGR1,ELN,ENG,ESR2,FBLN1,FOS,FST,GZMA,GZMB,HP,ID1,IL12B,IL1B,IL4,IL6,INPP5D,LUM,MBOAT2,MMP9,MXD1,NOV,POR,S100A4,SKIL,SMAD3,SMAD5,SMAD7,SNAI1,SPP1,TAGLN,TF,TGFB1,TGFBR1,TIMP1,TIMP3,TNC,TPM2,TPSAB1/TPSB2	Ap1,CEBPB,CTNNB1,JUN,NFKB1,NFKBIA,NFkB (complex),P38 MAPK,RELA,SMAD2,SMAD3,SMAD4,SMAD7,SP1,STAT3,TGFB1,TP53,Tgf beta
IL7		cytokine		0.868	1.91E-05	AHR,BAX,BCL2,CASP3,CBLB,CCL2,CCND2,CEACAM1,COL1A1,CXCR4,DUSP5,EBF1,FAS,FN1,GARS,IL21,IL4,IL6,IL7R,KLF2,KLRC4-KLRK1/KLRK1,LAMP1,LEF1,MAF,MAPKAPK3,MLLT3,MMP9,MX1,NTN1,PAX5,RGS16,SELL,SMAD7,SMURF2,SOCS3,TCF3,TNFRSF9,TNFSF8,UPP1,XBP1	Ap1,IL12 (complex),IL15,IL2,IL4,IL7,IRF1,JUN,NFkB (complex),PI3K (complex),RELA,SP1,STAT1,STAT3,STAT5A,STAT5B,STAT5a/b,STAT6
NKX3-1		transcription regulator			1.94E-05	BTG2,CA2,CASP7,CTSB,CTSZ,CX3CR1,EED,ETS1,ETV3,FES,FOS,FOXO3,IGFBP3,MMP23B,MMP9,PIK3R1,PRKCB,RUNX1,SDC1,SDC4,SMAD2	Akt,EGR1,ERK1/2,ESR1,FOXO1,IGF1R,JUN,NFKBIA,NFkB (complex),NKX3-1,NR3C1,P38 MAPK,RELA,SMAD3,SP1,STAT3,TP53
fasudil		chemical drug	Activated	2.480	1.95E-05	ACTA2,BCL2,CASP3,CCL2,CD14,CD40,F3,IL1B,IL6,MMP2,MMP9,NOS3,ROCK1,ROCK2,TAGLN,TGFB1,TLR4,VCAM1	CEBPB,IL1B,IL6,JUN,NFATC2,NFKB1,NFKBIA,NFkB (complex),P38 MAPK,REL,RELA,SP1,STAT1,STAT3,STAT5A,TLR4,fasudil
Ifn		group	Inhibited	-3.521	2.01E-05	ADAMTS1,APOBEC3A,BCL6,CD40,CXCR3,DDX58,DHX58,EDN1,FAS,FOS,IFI16,IFIH1,IFIT1,IFITM3,IFNAR1,IL12B,IL32,IRF3,IRF7,ISG15,ISG20,ITGA4,MAVS,MMP9,MX1,NTRK2,OAS2,PECAM1,PML,RSAD2,S100A8,SPP1,TLR2,TLR3,TLR7,TNFSF13B,ZBP1	CEBPA,IFNAR1,IRF1,IRF8,ISGF3,Ifn,JUN,MYC,NFKB1,NFKBIA,NFkB (complex),RELA,STAT1,STAT2,STAT3,STAT4,STAT6
mycophenolic acid		chemical drug		0.086	2.09E-05	ACTA2,ADM,AKAP12,ANPEP,ATF3,CCL2,CCND2,CD63,CSGALNACT2,CXCL6,CXCR4,DAPP1,DUSP1,EDN1,ETS1,FN1,HSPA5,IL1B,IL6,KRT19,MME,MYBL1,NFKB2,NPY,OLR1,SOD2,TNFAIP3,UGCG,USP53	ALB,Ap1,FOS,HIF1A,JUN,NFKB1,NFKBIA,NFkB (complex),P38 MAPK,RAC1,REL,RELA,SP1,STAT3,mycophenolic acid
HMGA1		transcription regulator		0.938	2.11E-05	ACTA2,ALPL,ATM,BCL2,BRCA1,CAV1,CCND2,CLCN6,COL1A1,COL1A2,COL4A1,COL4A2,CTSC,CTSH,DDIT3,EGR1,FOS,GNA15,GSN,H19,HCK,HMGCR,IER3,IGFBP3,IGFBP4,IGFBP7,IL4,IL6,INSR,ITGAL,KITLG,KLF2,LY6E,MGAT1,MMP9,MVK,SDC4,SERPINH1,SHC3,SLC27A2,SPARC,SYK,TAGLN	Akt,Ap1,CEBPA,CEBPB,EGR1,ESR1,HMGA1,IL4,Ins1,JUN,NFKBIA,NFkB (complex),PGR,PPARA,PPARG,RELA,SMAD3,SP1,SREBF1,STAT3,STAT6,TP53,estrogen receptor
ITGB3		transmembrane receptor		-0.304	2.18E-05	BCL2,CD40,CEACAM1,COL1A1,COL1A2,FN1,FOS,HSP90B1,IL1B,ITGA2B,ITGAV,MMP14,MMP2,MMP9,NDUFV1,SELP,SMAD3,SMAD7,SPARC,TGFB1,TGFBR1,TIMP1,XIAP	Ap1,COL4A3,ESR1,FN1,ITGB3,JUN,NFATC2,NFKB1,NFKBIA,NFkB (complex),Nfat (family),RELA,SMAD2,SMAD3,SMAD4,STAT3,TNF,Tgf beta
phenylbutazone		chemical drug	Inhibited	-2.755	2.18E-05	A2M,ADAMTS1,ANXA1,ANXA2,ASNS,C4A/C4B,CP,EFEMP2,FBLIM1,GPNMB,IER3,ITGB4,LAMC2,PLA1A,PSMB8,S100A10,S100A11,SPP1,TIMP1,TMEM173,TMSB10/TMSB4X,TNFRSF12A,UPP1	Ap1,NFKBIA,NFkB (complex),PTGS2,STAT3,TP53,phenylbutazone
TCF3	0.519	transcription regulator		0.113	2.20E-05	ANLN,ARSA,ATF3,AXIN2,BCL6,BID,CA2,CASP3,CCND2,CCNE1,CD79A,CDH5,CELA1,COL1A1,CPT1B,CR2,DGKE,EBF1,EIF4EBP1,ETS2,FGFR2,FOXO1,GADD45A,IFNAR1,IL1B,IL7R,KIAA1524,KIF11,KLF4,LEF1,LMO2,LRBA,MAL,MEF2B,MEF2C,MKI67,MLLT4,NFIL3,NR4A3,NTRK2,NUSAP1,PAX5,PSAP,PTGS1,PTPRCAP,RASA4,RASSF4,RGS16,SCIN,SLC12A2,SLC22A16,SLC7A5,SMARCC1,SOCS3,TCF3,TF,TOP2A,TOX,XBP1	Ap1,CREBBP,EP300,ESR1,Histone h3,ID3,IFI16,JUN,MYOD1,PPARG,RELA,RNA polymerase II,SMARCA4,SP1,TCF3,TP53
BRD4	0.413	kinase		-1.606	2.26E-05	ABLIM1,ACSL5,BCL2,CCR1,CXCR4,DCTPP1,DERL3,FADS1,FKBP11,FOS,IL7R,KAT2A,KCNA3,KCNQ5,MAL,MLF2,MMACHC,MYB,POLE2,RNF125,SFXN4,SLC16A9,SLC38A5,SORD,SRM	BRD4,CEBPB,IL6,NFkB (complex),STAT1,STAT3,STAT5A
androgen		chemical drug		-1.009	2.48E-05	ADI1,ALDH6A1,APOD,AXIN2,BCL2,BTG2,C4A/C4B,CA2,CALR,CASP7,CDC25C,CHGA,COL12A1,COL4A2,CTSB,CTSZ,CX3CR1,CXCR4,EED,EPS15,ETS1,ETV3,FES,FGFR2,FOS,FOXO3,GJA1,GPT2,GSN,MMP23B,MMP9,NTRK2,PIK3R1,PRKCB,RUNX1,SDC1,SDC4,SFRP2,SMAD2,SMAD3,TACC2,TRADD,VMP1,WIF1,WNT5A	Akt,Ap1,CTNNB1,EGR1,ERK,FOS,JUN,MYC,NFKBIA,NFkB (complex),PI3K (complex),RELA,RUNX2,SMAD3,SMAD4,SP1,SRC,STAT3,TCF,androgen
pirinixic acid		chemical toxicant	Inhibited	-2.118	2.61E-05	ABCA1,ACADS,ACSL5,ADIPOR2,ALDOC,ANXA2,APOA1,APOE,AQP3,AQP9,ASL,ASNS,ATP11A,BAX,BSG,C3,CCL2,CCNE1,CCNT1,CD63,CDH2,CEACAM1,COL1A1,CPT1A,CPT1B,CTSB,DAD1,DBI,DECR1,DECR2,ECI1,ELOVL1,ENTPD1,ETFDH,F3,FADS1,FAS,FBP1,FBP2,FCER1G,GADD45A,GBE1,GNB4,GPD2,HIST1H1C,HLA-DQA1,HMGCR,HMGCS1,HMGN1,HSD17B10,HSPB1,HSPE1,IFITM3,IL1B,IL4,IL6,KLF11,KPNA1,LAMB3,LIFR,LPL,LY6D,MAP3K8,MMP9,MPDZ,NAP1L1,NR1H3,PCK2,PCM1,PDCD5…	ATF6,Ap1,CEBPA,CTNNB1,EP300,ESR1,ESR2,FOXO1,JUN,NFkB (complex),PPARA,PPARD,PPARG,SIRT1,SREBF1,USF1,oleic acid,pirinixic acid
wortmannin		chemical - kinase inhibitor		1.201	2.67E-05	ACTA2,AGTR1,ANPEP,AQP3,BAX,BCL2,CASP3,CCL2,CCND2,CD14,CDC25C,CEBPD,CKB,COL1A1,COL1A2,COL3A1,CREB1,CXCL16,DDIT3,DSG1,E2F2,EGR1,F2R,F3,FN1,FOS,GCLC,GSTP1,GUCY2C,IL12B,IL1B,IL4,IL6,INSR,KRAS,MMP14,MMP2,MMP9,MSR1,MT2A,NOS3,NR4A3,OGT,PDPK1,POSTN,SELE,SLC6A12,SOCS2,SOCS3,SP1,TPP2,VCAM1	AGT,Ap1,EGR1,IL1B,JUN,Jnk,NFKB1,NFKBIA,NFkB (complex),PI3K (complex),RELA,SP1,STAT3,TNF,TP53,wortmannin
reactive oxygen species		chemical toxicant		-0.364	2.70E-05	ACTA2,BAX,BCL2,CACNA1C,CASP1,CASP3,CCL2,CSF1R,CXCR4,DDB2,DDIT3,DEFB4A/DEFB4B,EDN1,EIF4EBP1,ETS1,F3,FAS,FOXO3,GADD45A,GLRX,GZMB,HSPA5,IL1B,IL4,IL6,LPIN1,MDM2,PHB,PRDX5,PRF1,SOD2,SP1,TGFB1,TLR2,TNFAIP3,VCAM1	Akt,EGR1,JUN,Jnk,NFE2L2,NFKB1,NFKBIA,NFkB (complex),REL,RELA,SP1,STAT3,glutathione,reactive oxygen species
INSIG1		other		1.027	2.72E-05	AACS,ABCA1,APOE,CCL17,CD68,CLEC4E,CXCL6,CXCR4,ELOVL1,FADS1,HLA-DQA1,HMGCR,HMGCS1,IL12B,IL6,LPIN1,LPL,MARCO,MVK,OLR1,PCYT2,PLIN2,PRF1,PTGS1,RAB27A,S100A8,S100A9,SCD,SELPLG,SREBF1,STAT4,STEAP2,TGFB1	ESR1,ESR2,INSIG1,NFkB (complex),Nr1h,PPARG,RELA,SP1,SREBF1,USF1,cholesterol
H89		chemical - kinase inhibitor		-0.112	2.79E-05	ABCA1,ACE,ADORA2A,BAX,CD14,CHGA,CREB1,CREBBP,DUSP1,EGR1,EGR2,EGR3,FOS,GJA1,GSTP1,IL1B,IL6,ITPR3,MMP2,MMP9,NFATC2,NFIL3,PDE3B,PLAGL1,RUNX1,S100A8,SDC1,SHC1,SIGMAR1,SMAD3,SNAP25,SOD2,SP1,TNFAIP6,TPH1,TREM1,TXN,VCAM1	Ap1,CEBPB,CREB1,CREBBP,ERK1/2,FOS,H89,JUN,NFKB1,NFKBIA,NFkB (complex),P38 MAPK,Pkc(s),RELA,RNA polymerase II,SMAD3,SP1,STAT3,TNF
TNFSF10		cytokine	Inhibited	-2.841	2.81E-05	BAX,BCL2,CASP3,CASP9,CD14,CXCR4,FADD,FOS,FTH1,IFI16,IFI27,IFI6,IFIT1,IFITM2,IL1RN,IL6,IRF9,ISG15,MMP2,MMP9,PRKCE,PSME2,SELE,SERPINH1,TIMP1,TNFAIP3,TRAF1,XIAP	BAX,IFNG,IRF1,IRF3,JUN,NFKB1,NFKBIA,NFkB (complex),REL,RELA,STAT1,STAT3,TNFSF10,TP53
advanced glycation end-products		chemical - endogenous mammalian		-0.490	2.91E-05	ABCA1,BAX,BCL2,BSG,CASP3,CCL2,CLDN5,F2R,FN1,FOXO1,GJA1,IL6,KLF2,MKI67,MMP9,SERPINF1,SPP1,VCAM1	Akt,Ap1,CREB1,EGR1,ERK,ERK1/2,ESR1,FOS,JUN,MITF,Mapk,NFKB1,NFKBIA,NFkB (complex),Pkc(s),RELA,SMAD3,SP1,STAT3,advanced glycation end-products
phenacetin		chemical drug		-1.996	2.91E-05	A2M,ANXA1,ANXA2,CP,FBLIM1,IER3,LAMC2,PLA1A,PSMB8,RFTN1,S100A10,S100A11,SPP1,TES,TIMP1,TMSB10/TMSB4X,TNFRSF12A,UPP1
INSR	0.997	kinase		-1.504	3.01E-05	ACADS,ACO2,ACSL5,ALDH6A1,AQP1,ATF3,ATP5D,ATP5H,ATP5J2,C2,CCL2,CCND2,CCNG2,CEBPA,COL6A3,CORO2B,CPT1B,CRAT,CSTB,CTSB,CXCR4,CYC1,CYCS,CYP1B1,DDR2,DECR1,DES,DUSP1,ECI1,EDN1,EGR1,EGR2,ETFA,ETFB,ETFDH,FBLN1,FBP1,FHL1,FOS,GADD45A,GRN,HMGCR,HMGCS1,HSD17B10,IER3,IFITM2,IL6,INSR,KLF9,LGALS1,LRP10,LTC4S,MDH2,MDM2,MED1,MKNK1,MMP2,MMP9,MPEG1,MSH6,MVK,NDUFA3,NDUFA4,NFKB2,NOS3,NR1H3,OLR1,PAX6,PDK4,PFDN6,PRKRIR,…	Akt,CEBPA,D-glucose,EGR1,ESR1,FOXO1,HIF1A,IGF1R,INSR,Ins1,Insulin,JUN,NFKBIA,NFkB (complex),NR3C1,PPARA,PPARG,RELA,SP1,SREBF1,TP53
Il3		cytokine		-0.616	3.01E-05	ANPEP,BCL2,CCND2,CD14,CD68,CSF1R,CSF3R,EGR1,EMR1,FAS,FOS,HRAS,IL4,IL6,MDM2,MPO,MYB,NFIL3,OSM,PRKCE,PRTN3,SPP1,TNFRSF1A,TROVE2,YWHAG	AKT1,CEBPA,CREBBP,ESR1,HDAC1,IRF8,Il3,JUN,NFKB1,NFkB (complex),NR3C1,PPARG,PTPN11,RELA,SP1,SPI1,STAT1,STAT3,STAT5A,STAT5B,STAT5a/b,TCF3,TP53
NEUROG1		transcription regulator		1.225	3.01E-05	ADD3,ASS1,C1S,C3,CCND2,CD82,COL3A1,DSP,FABP3,FAM65B,FN1,GFPT2,GREM1,IL6,LIX1,MMP9,P4HA2,PAPPA,PPIC,S100A4,SCG2,SDPR,SERPINF1,SQRDL	CREBBP,EP300,FOXO1,NEUROG1,NFkB (complex),RELA,STAT3
miR-122-5p (miRNAs w/seed GGAGUGU)		mature microRNA		-1.052	3.01E-05	AACS,AKT3,ALDOA,AP3M2,ATP11A,BACH2,BCKDK,CD320,CERS6,DSTYK,ENTPD4,FOXJ3,FUBP1,GALNT10,GPX7,HMGB1,P4HB,PALM,PSME1,RAB11FIP1,SLC7A1,SLC7A11,TMED3,TRIB1
gefitinib		chemical drug		-0.640	3.05E-05	ADAMTS1,BCL2,BRCA1,BTG2,C3,CCL2,CCNE1,CCNF,CDC25C,CEBPD,CELSR2,CKAP2,COL15A1,COL1A1,COL8A1,CTNNAL1,CTSB,DHFR,EGR3,EPSTI1,FGFR2,GJA1,HSP90B1,HSPB1,ID1,IL1R2,KIF11,KIF23,LIFR,MKI67,OIT3,OSM,PPP2R2B,RBL1,S100A14,S100A9,SMC2,TIMP2,TIMP3,TLR2,TOP2A,TP53INP1,TRAF1	Ap1,CTNNB1,ERBB2,ERK,ERK1/2,ESR1,FOS,JUN,MYC,NFKBIA,NFkB (complex),RELA,SMAD3,SP1,SRC,STAT3,TP53,estrogen receptor,gefitinib
BMP2		growth factor		-1.106	3.26E-05	ACP5,ACTA2,ANAPC2,AOC1,ASGR1,BCL2,BMPR1A,BSG,BTC,BTG3,CHRNA2,COL1A1,COL1A2,CREB3L1,DKK1,DMP1,F3,FGFR2,FN1,FOS,FOSB,FOXO1,FST,GREM1,ID1,IFI16,KLF4,KLF9,KLK7,LRP5,MEF2C,MMP9,MRE11A,NFAT5,NFYB,NOS3,PCSK6,POSTN,RAD1,SLC26A2,SMAD6,SMAD7,SPARC,SPP1,TAGLN,TIMP1,TIMP3,TNFRSF11B,TOB1,TWSG1,VCAN,XBP1,ZBTB16	BMP2,CTNNB1,ERK1/2,JUN,NFkB (complex),RB1,RELA,RUNX2,SMAD2,SMAD3,SMAD4,STAT3,TCF,TGFB1,TGFBR2,TP53,VHL
SP3		transcription regulator		-1.348	3.26E-05	ABCA1,ABCB1,ACTA2,AEBP1,AKAP12,ASNS,ATF3,CD2AP,CD40,CDH2,CEACAM1,CEBPA,CHI3L1,COL1A1,COL1A2,DHFR,DMD,DUSP1,EGR1,F2R,F3,FAS,FOS,HSD11B2,HSPA5,IFITM5,IGF2,IGFBP3,IRF3,ITGAD,LPL,MMP2,MSH6,NOS3,PCYT1A,PROCR,PTGS1,RBL1,RRAS,SERPINH1,SLC4A7,SMARCC1,SP1,SPARC,SREBF1,TAGLN,TGFBR1,TIMP1,TIMP2,TLR2,TNC,TSPO,XYLT1	Ap1,CTNNB1,EP300,ESR1,HDAC1,Histone h3,JUN,NFATC2,NFkB (complex),Nfat (family),RB1,RELA,RNA polymerase II,SIN3A,SP1,SP3,TERT,TP53
IFNAR2		transmembrane receptor	Inhibited	-2.720	3.38E-05	HERC5,IL6,ISG15,KLRC4-KLRK1/KLRK1,OAS1,PSMB10,PSMB8,PSMB9,PSME2,UBA7,UBE2L6,USP18	CEBPA,IFNAR2,IFNG,IRF1,IRF8,JAK1,MYC,NFkB (complex),RELA,STAT1,STAT2,STAT3,STAT4,STAT5A,STAT6
MYD88		other	Inhibited	-3.605	3.46E-05	BATF,BCL3,C3,CASP4,CCL2,CCRL2,CD14,CD38,CD40,CEBPD,CMPK2,CXCL6,DEFB4A/DEFB4B,DLL4,DUSP1,EBI3,EDNRB,EGR1,ETS2,FBXO32,FOS,HP,IFIT2,IL12B,IL1B,IL4,IL6,INPP5D,IRF7,IRG1,ISG15,ITGA4,MARCO,MKI67,MMP14,MMP2,MMP9,MSR1,NFKB2,NOS3,OLR1,PILRA,PLCG1,RSAD2,S100A8,SAMHD1,SELE,SLCO3A1,SOCS3,SPP1,TFEC,TGFB1,TIMP1,TLR2,TNFAIP3,TNFRSF13B,TNFSF13B,USP18,VCAM1,ZC3H12C	IFNG,IL10,IL1B,IRF1,JUN,MYD88,NFATC2,NFKB1,NFKBIA,NFkB (complex),RELA,STAT1,STAT3,TLR4
RAF1		kinase	Inhibited	-2.052	3.61E-05	AKAP12,ANXA1,BCL2,BCL6,CA2,CCL19,CLK1,CTSH,CTSL,DCBLD2,DUSP5,EGR1,EGR3,EMP3,FAM171A1,FAS,FBXW11,FOS,GRN,HMGB3,HPCAL1,HSD11B2,HSPB1,IER3,IGFBP3,IL12B,IL1B,IL6,ITGB4,LIFR,LPGAT1,MGAT5,MKI67,MMP9,MT3,MXD1,NINJ1,NPY,PC,PCSK6,PLAT,PRDM1,RGS1,SDC1,SELENBP1,SLC26A2,ST3GAL4,TFPI2,TIAM1,TIMP1,TOMM40,TRAF1,TUBB2A,TUBG1,VASH1,WISP2	Ap1,BCL2,CEBPA,JUN,MYC,NFKB1,NFKBIA,NFkB (complex),RAF1,REL,RELA,RELB,SP1,STAT1,STAT3,TP53
FOXP3		transcription regulator		-1.103	3.63E-05	AKT3,ANXA1,BCL2,BRCA1,CCR4,DDB2,ENTPD1,IKZF2,IL21,IL4,IL6,IL7R,JMY,MAF,MAPK9,MGAT1,MMP2,MMP9,NFIL3,PDE3B,PLAGL1,PRDM1,RGS1,RRM2B,SELL,SMAD7,TGFB1,TNFAIP3	FOXP3,IL17A,IL2,IL4,JUN,NFKB1,NFKBIA,NFkB (complex),REL,RELA,STAT3,STAT5A,STAT5B,STAT5a/b,STAT6
CTGF		growth factor		-1.644	3.65E-05	ABCF1,ADAMTS1,BCL2,COL1A1,COL4A2,COL8A1,DAD1,DCN,EGR1,EMILIN1,FLNB,FN1,FZD2,IGF2,IL6,ITGA1,KITLG,LEF1,MBNL2,MMP14,MMP2,MMP9,NOV,RAMP2,SDPR,SFRP4,SPARC,TGFB1,TIMP1,TIMP3,WNK1,XIAP	Ap1,CTGF,CTNNB1,FN1,JUN,MAPK14,NFKBIA,NFkB (complex),PTK2,RELA,RUNX2,SMAD3,SMAD4,STAT3,STAT5a/b,TCF,TGFB1,TP53
medroxyprogesterone acetate		chemical drug		-1.063	3.72E-05	ABCB10,ANLN,ASPM,BAX,BCL2,BRIP1,BTG2,CASP3,CCL2,CENPF,CXCR4,DCN,DEPDC1,ETS1,F3,FAS,FMOD,FN1,FOXO1,IL12B,IL1B,IL4,IL6,IL6R,KIF11,KIF18A,LMNA,NEK2,NOS3,NUSAP1,PBK,SP1,TFPI2,TGFB1,TNC,VCAN,WNT5A	Ap1,CEBPB,CTNNB1,EGR1,ERK,ERK1/2,ESR1,FOXO1,IL6,JUN,NFATC2,NFKB1,NFkB (complex),RELA,SMAD3,STAT1,STAT3,STAT5A,TP53,Vegf,beta-estradiol,medroxyprogesterone acetate
WT1		transcription regulator		1.772	3.73E-05	AMHR2,ANPEP,APC,BCL2,BTAF1,CCNE1,CD2AP,CLIC1,COL4A1,CSF1R,DDX3X,DESI1,EGR1,HDLBP,HSPG2,IGF2,INSR,KLF4,KPNA1,KRAS,LMAN1,LRP1,MDM2,MED13,MMP2,MMP9,NPHS1,NTRK2,NUCB1,PECAM1,RALGPS2,SDC1,SLC35G2,SLC6A6,SMC1A,TARS,TGFB1,TIMP3,TM4SF1,YARS,ZMIZ1	CEBPA,ESR1,FOXO1,IGF1,IGF1R,JUN,MYC,NFkB (complex),NR3C1,RELA,SP1,STAT1,STAT3,TP53,WT1
PRKCZ	0.549	kinase		1.223	3.74E-05	ABCA1,BAX,BCL2,CASP3,COL1A2,ETS1,IL4,KRAS,MAPK1,MAPK3,MMP2,MMP9,NOS3,PHGDH,VCAM1	Akt,Ap1,CEBPB,EGR1,ERK1/2,FOXP3,HIF1A,JUN,MYC,NFKBIA,NFkB (complex),P38 MAPK,PRKCZ,RELA,SMAD3,SP1,STAT1,STAT3,STAT6,VEGFA
curcumin		chemical drug		0.880	3.75E-05	ABCA1,ABCB1,ACTA2,ADAMTS4,AKR1A1,APOE,AQP1,ATOX1,AXL,BAX,BCL2,CASP3,CAV1,CCL2,CCND2,CCNE1,CD81,CEBPA,CHGA,CLIC1,COL1A1,COL1A2,COX7B,CSNK1A1,CXCR3,CXCR4,DDIT3,EDN1,EGR1,ETS1,F3,FAS,FOS,FOSB,FTH1,FTL,GABBR1,GSK3B,GSTP1,HMGB1,HSP90B1,HSPA1A/HSPA1B,IGFBP4,IL1B,IL6,ITGA6,ITGB4,KLF9,LPL,LSP1,MAPK3,MDM2,MLF2,MMP14,MMP2,MMP9,NPHS1,OLR1,PRPS2,PTGIS,PTN,RETN,SELE,SMAD7,SOCS3,SP1,SP4,SREBF1,TACC2,TFAM,TGFBR…	Akt,Ap1,EGR1,IL1B,JUN,NFKB1,NFKBIA,NFkB (complex),PI3K (complex),REL,RELA,SP1,STAT3,TNF,curcumin
BIRC5		other		1.158	3.81E-05	BAX,BCL2,BGN,C1QC,CASP3,COL1A1,COL3A1,COL5A2,COL8A1,DPT,FBLN1,FMOD,FN1,HLA-DQA1,IGJ,IL2RG,IL4,LUM,MDM2,MMP2,VWF	Ap1,BCL2,BIRC5,EGR1,EP300,ESR1,HIF1A,JUN,MYC,NFKB1,NFKBIA,NFkB (complex),PARP1,RELA,SP1,TP53,TP63,TP73,VEGFA
phosphate		chemical - endogenous mammalian		0.160	4.16E-05	A2M,ALPL,ATM,AXL,BIRC6,CHST12,CYC1,DAAM2,DCN,DECR2,ECM1,ECSIT,EMILIN1,ENPP1,F2R,FGFR2,HK2,MTPN,NDUFA12,POLR3K,POSTN,PRKRIR,RHOC,SLTM,SPP1,STC1,TGFB1,TIMP1,UQCR11,XRN2	ERK1/2,JUN,NFkB (complex),RELA,SMAD3,STAT3,phosphate
SAMSN1		other	Inhibited	-2.191	4.16E-05	ATM,BATF,BBX,CCND2,CD40,CMPK2,EDN1,IFIT2,IFIT3,IL12B,IL6,IRF7,ISG15,ISG20,MARCO,MERTK,NMI,PELI1,PLA1A,PLAT,PML,RBL1,RSAD2,SDC1,SLCO3A1,SOCS3,TCF4,TLR3,TNFSF8,XBP1	Akt,EGR1,IL4,JUN,NFKBIA,NFkB (complex),RELA,SAMSN1,STAT3,STAT6
SPARC	-0.996	other	Inhibited	-3.610	4.23E-05	ATM,BARD1,BRCA1,BRCA2,BRIP1,CCL19,CDH3,CEBPD,CHRNA2,COL1A1,COL1A2,CPT1B,FANCB,FN1,HSF4,LEF1,LRP8,MBD4,MMP2,MSH2,NIPAL1,NPY,P2RY2,PAG1,PCGF2,POLE2,PPIH,SLC7A11,SNAI1,SPARC,TGFB1,TOPBP1,TRIM25	Ap1,CEBPA,CREB1,CTNNB1,Collagen type I,FOSL1,HIF1A,ILK,ITGB3,MYC,NFKBIA,NFkB (complex),PDGF BB,RB1,RELA,RUNX2,SMAD2,SMAD4,SNAI1,SPARC,STAT1,STAT3,TP53
GPX1	-0.799	enzyme	Activated	2.402	4.27E-05	ACTA2,BCL2,CD14,EMR1,FADD,FAS,GLRX,GPX3,GPX4,IL6,MMP9,NDUFB8,SOD2,TNFRSF1A,TRADD,TXN,TXN2,VCAM1	Ap1,FOS,GPX1,JUN,LEP,NFKB1,NFKBIA,NFkB (complex),REL,RELA,SP1,STAT3,TP53,reactive oxygen species
Ifn gamma		complex	Inhibited	-2.256	4.41E-05	ADAR,CASP1,CASP3,CCL2,CHI3L1,COL1A1,CXCL16,CXCL9,CXCR3,EDN1,FN1,IGFBP4,IL18BP,IL1B,IL32,LY96,MAPK1,MMP9,NR4A3,PML,PSME1,PSME2,SOCS3,SOCS7,TLR3,TLR4,TNFRSF13C,TNFRSF9,XAF1	Ap1,IFNG,IRF1,IRF7,IRF8,Ifn gamma,NFKB1,NFKBIA,NFkB (complex),NOS2,RELA,STAT1,STAT2,STAT3,STAT6,TNF,TP53
IL1A		cytokine		-1.988	4.68E-05	ADAMTS1,ADAMTS4,ADORA2A,APOD,ASIC3,BCL2,BCL3,CCL2,CCL8,CD40,DEFB4A/DEFB4B,FAS,FOS,FTH1,GNB4,HSPG2,IFNGR2,IL12B,IL1B,IL1R2,IL1RN,IL32,IL4,IL6,IRAK1,ITGAV,KITLG,MCAM,MED1,MMP14,MMP2,MMP9,MT2A,NPY,NR2F2,NR3C1,P2RY6,PDCD1LG2,PI3,PTX3,RBL2,S100A12,S100A8,S100A9,SELE,SOD2,SPARC,SPP1,TGFB1,TK1,TLR2,TNFAIP3,TNFRSF11B,VCAM1,WNT5A	IFNG,IL1A,IRF1,JUN,NFKB1,NFKBIA,NFkB (complex),REL,RELA,RELB,STAT1,STAT3,TNF
HOXA9		transcription regulator		1.408	4.91E-05	ADD3,AKAP13,ARHGAP11A,ARNTL,BCL2,BCL7A,BMI1,CCL2,CD34,CELF1,CEP350,CLIC2,CREB1,CSNK1A1,ENPP1,ETS2,FCGRT,FZD5,GLRX,GTPBP1,IL7R,INPPL1,ITGBL1,KCNA3,KIF20B,MAFB,MAN2A1,MBNL1,MED13,MSI2,MYB,NLK,OSBPL8,PCDH1,PRKD3,PRRC2C,PTPRCAP,RAB31,RBBP6,S100A8,SDC4,SELE,SPP1,TACC1,TCN1,TSC22D3,WNT10B,YWHAG
N-acetyl-L-cysteine		chemical drug		1.631	4.94E-05	ABCB1,ACTA2,ADM,BAX,BCL2,CASP3,CASP4,CASP9,CAV1,CCL2,CCND2,CDC25C,COL1A1,CXCR4,CYBA,DDIT3,EDN1,EGR1,ESM1,FAS,FBXO32,FOS,FOXO3,GCLC,GLB1,GSTP1,GZMB,HSPA5,IL12B,IL1B,IL4,IL6,ITGA4,LPL,MAP1LC3A,MMP2,MMP9,MSR1,NOS3,OSGIN1,PARP1,PRKDC,SELE,SELP,SNAI1,SOD2,SPP1,TGFB1,TNC,VCAM1,XAF1,XIAP	Ap1,EGR1,JUN,Jnk,N-acetyl-L-cysteine,NFKB1,NFKBIA,NFkB (complex),REL,RELA,SMAD3,SMAD4,SP1,STAT3,TGFB1,TNF,TP53,hydrogen peroxide
PDGFB		growth factor		-0.751	5.04E-05	ACTA2,CNN1,COL1A1,COL1A2,EGR1,FN1,FOS,FOXO1,FOXO3,IL1RN,IL6,KLF2,MMP2,MMP9,NOV,RGS5,S1PR2,SPP1,TIMP1,TNC	Ap1,CEBPB,EGR1,ERK,ESR1,FOS,JUN,MITF,Mapk,NFKB1,NFkB (complex),PDGFB,PI3K (complex),RELA,SMAD3,SP1,STAT3,TP53,heparin
KITLG	1.330	growth factor		-1.980	5.13E-05	AIF1,AXL,BCL2,BLVRB,BMP1,CA2,CASP1,CASP3,CCL2,CCNE1,CD14,CD68,CEBPA,CLIC1,CREG1,CSF3R,CXCR4,EDNRB,EGR1,FOS,FTH1,GJA1,HCK,IGFBP3,IL1B,IL1RN,IL4,IL6,ITGAV,KLHL24,LTC4S,LY6E,MARCO,MEF2C,MME,MMP2,MPO,MYB,NOS3,NR3C1,ORAI1,OSM,PAX6,PRKCA,PRKCB,PRKCE,PRTN3,PSMB5,RAB4A,SHC1,ST3GAL4,SYK,TCF3,TNFRSF1A,TPH1,TPSAB1/TPSB2,TSC22D3,UGCG,ZNF207	Ap1,CEBPA,CEBPB,IL6,IRF8,JUN,KITLG,MYC,NFkB (complex),P38 MAPK,PI3K (complex),PTPN11,RELA,SP1,SPI1,STAT1,STAT3,STAT5A
PGR		ligand-dependent nuclear receptor		0.397	5.17E-05	ACP5,ADAMTS1,AKAP13,BCL6,CALD1,CCL8,CEBPA,CPT1B,DST,F3,FKBP5,FN1,FOS,FOXO1,H19,HPCAL1,HPGD,HSD11B2,ID1,IER3,IL12B,IRG1,ITGA6,KCNK1,KLF4,KLF9,MATK,NEDD9,P2RY2,PCDH1,PDLIM1,POSTN,PPIF,RASSF2,RUNX1,SNTB2,TK1,TNC,TSC22D3,UCK2,UGCG,VCAN,ZEB1	CEBPB,ERK1/2,ESR1,ESR2,FOS,JUN,NFkB (complex),NR3C1,PGR,RELA,SMAD3,SP1,STAT3,TP53,dexamethasone,mifepristone,progesterone
RELA		transcription regulator		-1.948	5.20E-05	A2M,ABCB1,ACTA2,ALCAM,APOE,ARFGAP3,ASCL2,BCL2,BCL3,BRCA2,BTG2,CASP3,CAV1,CCL19,CCL2,CD40,CFB,CHI3L1,COL1A1,COL1A2,CR2,CTSB,CXCL6,CXCL9,CXCR4,DDIT3,DEFB4A/DEFB4B,DUSP1,EDN1,EGR1,ELN,ERAP2,F3,FAS,FCGRT,FOS,IER3,IFNGR2,IL12B,IL1B,IL1RN,IL32,IL4,IL6,IL7R,INPP5D,IRF7,ISG15,LTC4S,LUM,MDM2,MMP9,MYB,NFKB2,NFKBIB,NMI,OAS2,OLR1,ORAI1,PECAM1,PI3,PSMB10,PSMB9,PTGDS,PTX3,SDC4,SELE,SELP,SERPINE2,SMAD7,SNAI1,SO…	Ap1,CEBPA,JUN,MYC,NFKB1,NFKBIA,NFkB (complex),PPARG,REL,RELA,RELB,STAT1,STAT3,TNF,TP53
IFNA1/IFNA13		cytokine	Inhibited	-3.304	5.25E-05	CCL8,CD40,CXCL9,DHX58,IFI27,IFI6,IFIH1,IFIT1,IFIT2,IFNAR1,IL1B,ISG15,MX1,OAS1,OAS2,RSAD2,SIGLEC1,STAT4,TLR3,UBE2L6,ZBP1	CEBPA,ETS1,IFNA1/IFNA13,IFNAR1,IRF1,IRF8,ISGF3,JUN,MAPK1,MYC,NFkB (complex),RELA,STAT1,STAT2,STAT3,STAT4,STAT6
irbesartan		chemical drug	Activated	2.489	5.31E-05	AGTR1,CCL2,FHL1,FOS,HRAS,INSR,ITGAV,NPHS1,SERPINF1,SMAD2,SMAD6,TGFB1,VCAM1	AGTR1,Ap1,ESR1,FOS,JUN,MITF,Mapk,NFKB1,NFKBIA,NFkB (complex),P38 MAPK,RELA,SP1,STAT1,STAT3,TP53,YBX1,irbesartan,reactive oxygen species
tyrphostin AG 1478		chemical - kinase inhibitor		1.267	5.34E-05	ACE,BTC,CAV1,CCL17,CCL2,COL8A1,CXCR4,EDN1,ELN,F3,FOS,FOXO3,IL6,MME,MMP2,MMP9,NCF1,PLAGL1,RUNX1,S100A10,S1PR3,SPHK1,TNFAIP6,VCAM1	Ap1,EGF,EGFR,EGR1,ESR1,FOS,JUN,Jnk,NFATC2,NFkB (complex),Nfat (family),RELA,SMAD3,SP1,SP3,STAT3,TP53,tyrphostin AG 1478
deferoxamine		chemical drug		-0.823	5.35E-05	ADM,ALDOA,ANGPT4,BACH1,BCL2,CCND2,CCNE1,CP,DUSP1,ECM1,EGR1,ELN,F3,FOS,GADD45A,GTPBP1,HSPA1A/HSPA1B,IFI16,IFI6,IFIT5,IGFBP3,IGFBP4,IL32,IL6,ISG20,LPL,MDM2,MMP2,MX2,NFIL3,PLAGL2,PLAT,RSAD2,SELE,SERPINE2,SMAD2,SMAD7,SPP1,SREBF1,TGFB1,VCAM1	Ap1,EGR1,JUN,Jnk,LDL,LEP,NFKB1,NFKBIA,NFkB (complex),REL,RELA,SP1,STAT3,deferoxamine
carbon monoxide		chemical - endogenous mammalian		1.333	5.36E-05	ADORA2A,BAX,BCL2,CASP3,CAV1,CCL2,CD14,DDIT3,EGR1,F3,FADD,FN1,HMGB1,IL12B,IL1B,IL6,NCF1,PRDX1,SELP,TGFB1,TLR4,XBP1	EGR1,EP300,HMOX1,JUN,Jnk,NFATC2,NFKB1,NFKBIA,NFkB (complex),P38 MAPK,RELA,SP1,STAT1,STAT3,TLR4,TNF,carbon monoxide
staurosporine		chemical - kinase inhibitor		-0.681	5.93E-05	ABCB1,BCL2,BTG2,CA2,CASP3,COL1A1,COL1A2,CPNE3,CREG1,CSF3R,FAS,FOS,H19,IFIT2,IGF2,IL1B,IL6,INHBB,ISG15,KCNA3,MME,MMP9,MPO,NCF1,NEDD9,PHB,PLAT,PRDM1,PRDX1,SELE,SELL,SMAD3,STAT4,TK1	Ap1,BCL2,EGR1,IL18,JUN,Jnk,NFKB1,NFKBIA,NFkB (complex),REL,RELA,RELB,SP1,STAT3,TNF,TP53,staurosporine
Jnk		group	Inhibited	-3.206	5.99E-05	A2M,ABCA1,ACTA2,ATF2,BAX,BRCA1,CASP3,CCL2,CCNE1,CD209,CD40,CDH2,COL1A1,COL3A1,CRIP2,CXCL6,CXCR4,DDIT3,DKK1,DUSP1,EDN1,EGR1,F3,FAS,FBXO32,FN1,FOS,GADD45A,GJA1,HSPA5,IL12B,IL1B,IL6,ITGA4,MAP3K11,MMP14,MMP2,MMP9,MSH2,NCF1,PLAT,POSTN,S100A12,SELE,SOCS3,SOD2,TGFB1,VCAM1,VCAN	ERK1/2,IL1B,JUN,Jnk,NFKB1,NFKBIA,NFkB (complex),P38 MAPK,REL,RELA,SMAD3,SP1,STAT3,TNF
IFNLR1		transmembrane receptor			6.15E-05	ATF3,CLEC4E,CMPK2,CXCL6,IFI44,IFIH1,IFIT2,IFIT3,IL1B,IL6,IRF7,ISG15,ITGAV,MX1,RSAD2,SOD2,TLR2,TNFAIP3	CEBPA,IFNL1,IFNLR1,IRF1,IRF8,MYC,NFkB (complex),RELA,STAT1,STAT2,STAT3,STAT4,STAT6
WNT3A		cytokine		1.484	6.50E-05	ADAM10,ADAMTS4,AHR,ALPL,AXIN2,BCL2,BGN,CALR,CCND2,CD300A,CDH2,CEBPA,CLEC11A,COL11A2,COL1A1,CPT1C,DCN,DDIT4,DKK1,DPAGT1,EDN1,EGR2,ENG,FMOD,FN1,GPNMB,GSK3B,ID1,IKZF2,IL12B,IL6,KCNK17,KCTD12,KITLG,LEF1,LRP6,MEF2C,MMD,MMP14,MRGPRF,NGFR,PMP22,SFRP2,SLC7A1,SPARC,TCF3,TCF4,TIMP3,TMEM158,TNC,TNFRSF11B,TNXB,VCAM1,WIF1,WISP2,WNT5A,XBP1	Ap1,CTNNB1,EGR1,ERK1/2,FOXO1,JUN,Jnk,NFATC2,NFkB (complex),PI3K (complex),RELA,RUNX2,SMAD3,SMAD4,SP1,STAT3,TCF,Vegf,WNT3A
FADD	-0.747	other		-1.951	6.55E-05	CASP7,CCND2,CCNE1,DDX58,DHX58,EGR1,ETNK1,FAS,FOS,IFIH1,IFIT2,IL6,IRF5,IRF7,KLF6,LY6E,MMP9,NFIL3,PPP1R15A,PSMB8,RC3H2,RNPC3,ST8SIA4,TLR3,TNFAIP3,TRAFD1	EGR1,FADD,IRF3,IRF7,JUN,Jnk,MAVS,NFKB1,NFKBIA,NFkB (complex),REL,RELA,RELB,STAT1,STAT3
SYVN1		transporter		-0.801	6.57E-05	AHR,ATP6AP1,AXL,BCAT1,CD151,CYP1B1,DUSP1,ERCC6,F3,HERC5,HSPB1,IFI44,IFITM2,IL7R,ITGA6,ITGAV,ITGB4,KCNN4,LGALS3BP,LMBRD2,MCAM,MYOF,NDFIP2,NFKB2,OLR1,PSMC3,RAB34,RPN2,SETX,SLC1A5,SLC35C2,SLC3A2,SLC4A7,SLC6A6,SLC7A5,TARS,TMEM106B,TRERF1,ZC3HAV1
PARP9	-0.639	enzyme	Inhibited	-2.538	6.60E-05	HLA-DQA1,IFI44,IFIT1,IFIT2,IFIT3,IRF7,ISG15,OAS2,RBMS1,SP110	IRF8,NFkB (complex),PARP9,STAT1,STAT2,STAT3,STAT6
fulvestrant		chemical drug		0.634	6.81E-05	APOA1,ASCC3,ASNS,AXL,BARD1,BAX,BCL2,C3,CASP4,CCDC80,CCL2,CCNE1,CENPF,CLK1,CTSL,DDIT4,EGR1,EGR3,ESR2,F2R,FOS,GAB2,GADD45A,GJA1,GSTP1,GUCY1A3,GUCY1B3,HRAS,ID1,IER3,IL1B,INHBB,KIF11,LPL,MANF,MAP3K11,MAPK1,MMD,MYB,MYO1B,NCOA3,PAX5,PRSS23,RBL1,RBL2,RNF126,ROCK2,SELP,SLC9A3R1,SMPD1,STC1,STMN1,TGFB1,TK1,TNFRSF11B,TSC22D3,VCAM1,WISP2,ZEB1,ZFX	E2F1,E2F4,EGFR,ESR1,FOXO1,HDAC1,IGF1,JUN,MYC,NFkB (complex),RB1,RELA,SMAD3,SP1,SP3,STAT3,TFDP1,TP53,TP63,TP73,fulvestrant
methamphetamine		chemical drug	Inhibited	-2.557	6.81E-05	BAX,BCL2,BID,EGR1,EMR1,FAS,FOS,FOSB,GPX4,IL1B,IL6,LGALS1,MMP2,MMP9,NDUFB8,NPY,NTRK2,PPP3CA,PPP3CB,SIGMAR1,TIMP2,TNFRSF1A,TPH1,TXN,VCAM1	Ap1,CEBPB,ERK,ERK1/2,ESR1,IL1B,IL6,JUN,NFKB1,NFKBIA,NFkB (complex),PARP1,RELA,SMAD3,STAT1,STAT3,STAT5A,TP53,methamphetamine
SIN3A		transcription regulator		-1.342	6.97E-05	ALDH6A1,ARID4B,BCL2,BCL6,CASP3,CCND2,CCNG2,COL1A2,DDIT3,E2F2,FBXO32,GSTP1,KLF6,MMP9,PMM1,RBL2,REST,S100A9,TMEM71,TP53BP1	EP300,HDAC1,JUN,MYC,RB1,SIN3A,SP1,SP3,TP53,TP63,TP73
DDX58	-1.388	enzyme	Inhibited	-2.999	6.97E-05	AHNAK,CXCR3,DDX58,IFI27,IFI35,IFI44,IFIH1,IFIT1,IFIT2,IFIT3,IL6,IRF3,IRF7,ISG15,ISG20,NMI,OAS1,RSAD2,SOCS3,TLR3	DDX58,IFNB1,IRF1,IRF3,IRF7,Interferon alpha,JUN,MAVS,NFkB (complex),RELA,STAT1,STAT2,STAT3
ACKR2		G-protein coupled receptor	Activated	4.000	7.04E-05	ADAR,DDX58,DHX58,IFI16,IFI44,IFIT2,IFIT3,IL1B,IRF7,IRG1,ISG15,ISG20,OAS1,OAS2,RSAD2,USP18
lipoteichoic acid		chemical - endogenous non-mammalian		-1.193	7.16E-05	AGTR1,ANTXR1,BCL2,CCL2,CCR1,CD14,CXCR4,DEFB4A/DEFB4B,EBI3,GLRB,IL12B,IL1B,IL1RN,IL6,MMP2,MMP9,NR4A3,SELP,TLR2,TLR3,TLR4,TLR7,TNFRSF11B	IFNG,IL10,IL17A,IL1B,IRF1,NFKB1,NFKBIA,NFkB (complex),RELA,STAT1,STAT3,TNF,lipoteichoic acid
ILK		kinase		-0.823	7.22E-05	BCL2,DHFR,FN1,GSK3B,IL6,LEF1,MAPK1,MAPK3,MMP2,MMP9,RICTOR,SNAI1,TGFB1,ZEB1	Akt,CTNNB1,E2F1,E2F4,EGR1,ERK1/2,ETS1,HDAC1,HIF1A,ILK,ITGB1,JUN,NFKBIA,NFkB (complex),RB1,RELA,SIN3A,SMAD3,SNAI1,SP1,STAT1,STAT3,STAT5A,TFDP1,TP53
tosedostat		chemical drug		-1.402	7.22E-05	ASNS,ASS1,ATF3,CARS,CCNG2,CHAC1,DDIT3,DDIT4,GADD45A,PPP1R15A,RETN,SARS,SDC1,SLC7A11
BRCA1	0.647	transcription regulator		-1.023	7.59E-05	AK1,ANXA8/ANXA8L1,ASCL2,ATM,ATP11C,BACH1,BAX,BCL2,BRCA1,BRCA2,CCNE1,CDC25C,COL18A1,CYP1B1,DDB2,DDIT3,DDIT4,DDX58,EGR1,FAS,GADD45A,HSPB1,IFI27,IFI6,IFIT1,IFIT2,IFIT3,IFNAR1,IRF7,LPIN1,MDM2,MX1,NEK2,NOS3,NR3C1,RBL1,RBL2,RRM2B,SERPINE2,SMAD3,STC1	BRCA1,CEBPA,EP300,ESR1,IRF8,JUN,MYC,NFkB (complex),RELA,SMAD3,SP1,STAT1,STAT2,STAT3,STAT6,TP53,TP63,TP73
6-hydroxydopamine		chemical toxicant		-1.773	7.97E-05	BAX,BCL2,C3,CALR,CASP3,CASP9,CEACAM1,DDIT3,DDIT4,FOS,FOSB,HSPA1A/HSPA1B,HSPA5,HSPBP1,IL1B,IL6,MAPK1,MDM2,MMP9,NPY,P4HB,PDIA3,PPIB,PSMB2,SERP1,TIMP2,ZMAT3	6-hydroxydopamine,EGR1,ERK1/2,ESR1,IL1B,JUN,Jnk,NFKB1,NFKBIA,NFkB (complex),PARP1,RELA,SMAD3,STAT3,TP53
genistein		chemical drug		-0.058	7.98E-05	A2M,ACE,ADM,ALDH5A1,APOA1,ATP6AP1,BAX,BCL2,BCL3,BDKRB1,BTG3,C3,CASP3,CCL2,CDC25C,CEBPA,COL1A1,CX3CR1,CXCL6,CXCR2,CXCR3,DEFB4A/DEFB4B,DKK1,DNASE1L3,DUSP1,ESR2,F3,FAIM3,FBXW7,FOS,GCLC,GUCY1B3,HLA-DQA1,HMGCR,HPGD,HSPA1A/HSPA1B,HSPA5,ID1,IFIT2,IL1B,IL6,IRF7,KLRD1,LBP,LPL,MMP2,MMP9,MMRN1,MTMR1,MYB,NOS3,NR1H3,NR3C1,OSBPL3,PFKFB4,PIK3R1,PLAT,PLCXD3,RASGRP1,RPN2,SIGLEC10,SLC1A5,SOD2,SPHK1,SPP1,STK17B,TGF…	Ap1,CEBPB,EGR1,ESR1,IL6,JUN,Jnk,LDL,NFKB1,NFKBIA,NFkB (complex),RELA,STAT1,STAT3,STAT5A,TNF,TP53,beta-estradiol,genistein
emodin		chemical drug		0.295	8.01E-05	ABCB1,BAX,BCL2,CCR1,CLDN5,CXCR4,CYP1B1,FN1,HSPA5,IL1B,LPL,MKI67,MMP9,SELE,SOD2,TLR4,VCAM1	Ap1,CEBPB,CREB1,CREBBP,CTNNB1,Ca2+,EGR1,JUN,Jnk,NFKB1,NFKBIA,NFkB (complex),PPARG,REL,RELA,SP1,STAT3,emodin,troglitazone
oleic acid		chemical - endogenous mammalian		0.045	8.21E-05	ABCA1,APOE,AQP3,AQP9,BAX,CPT1B,DDIT3,DEFB4A/DEFB4B,DUSP1,EDN1,FOS,GADD45A,HK2,HMGCR,HSPA5,IGFBP3,IL6,LPL,NCF1,NOS3,NPY,NR1H3,OLR1,PDK4,PLIN2,SCD,SELE,SPHK1,SREBF1,VCAM1	ATF6,Ap1,CEBPA,EP300,FOXO1,HIF1A,Insulin,JUN,LDL,NFKB1,NFKBIA,NFkB (complex),PPARA,PPARG,RELA,SP1,SREBF1,oleic acid,palmitic acid
salmonella minnesota R595 lipopolysaccharides		chemical - endogenous non-mammalian	Inhibited	-3.732	8.21E-05	AXL,BCL3,CASP4,CCL2,CCRL2,CD38,CEBPD,CMPK2,CXCL6,EDNRB,EGR1,ETS2,FOS,FOSB,IFIT2,IL12B,IL1B,IL6,IRG1,ISG15,MKI67,NFKB2,PILRA,RSAD2,SAMHD1,SOCS3,TFEC,TLR2,TNFAIP3,VCAM1	JUN,NFATC2,NFKB1,NFKBIA,NFkB (complex),P38 MAPK,REL,RELA,SP1,STAT1,STAT3,TLR4,TNF,salmonella minnesota R595 lipopolysaccharides
NR3C2		ligand-dependent nuclear receptor		-1.892	8.65E-05	ADAMTS1,BAX,BCL2,BID,COL1A1,COL3A1,CYFIP2,DDIT4,DES,EDN1,EGR1,FKBP4,FKBP5,FN1,GPX1,GPX3,GUCY1A3,IL1B,IL6,KLF9,LYST,MSRB1,NDRG2,NOS3,NR3C1,PPIB,PTPRCAP,TACC2,TGFB1,TSC22D3,TSPYL4,VLDLR	AR,Ap1,CREBBP,ESR1,FOXO1,HIF1A,Insulin,JUN,NFKB1,NFkB (complex),NR3C1,NR3C2,PPARA,PPARG,RELA,SIRT1,SP1,TP53,aldosterone,glucocorticoid,spironolactone
lenalidomide		chemical drug		-1.981	8.72E-05	BCL11B,BID,BTBD7,CASP1,CEBPA,CNKSR2,DNAJC25,EXTL2,FAM76B,FCHO2,FKBP11,HLA-DQA1,IFIH1,IGF2BP3,LPL,LRRC8B,MMACHC,MYB,NMI,PDK1,PGM2,PLOD2,PPIF,RASGRP3,RCAN3,RGS1,RGS16,RTP4,SETD7,SETMAR,SGK494,SMEK2,TMEM64,TNFRSF21,USP9X,UTRN,YWHAZ,ZNF148
TSLP		cytokine		-0.171	8.95E-05	ABCA1,CCL17,CD40,CD63,CXCL9,IL12B,IL4,IL6,MKI67,MX1,SELE,SELL,SELP,TGFB1,TIMP1	Ap1,CCL2,IFNG,IL10,IL13,IL4,IRF1,JUN,NFKB1,NFKBIA,NFkB (complex),RELA,SMAD3,STAT1,STAT3,STAT6,TSLP
tributyrin		chemical drug		0.196	9.43E-05	ADM,AKAP12,ATF3,CASP3,CCL2,CSGALNACT2,CXCL6,CXCR4,DAPP1,DUSP1,EDN1,ETS1,HSPA5,IL1B,IL6,MME,MYBL1,NFKB2,OLR1,SOD2,TNFAIP3,UGCG,USP53	EP300,HDAC1,SIN3A,SP1,SP3,TP53,tributyrin
heparin		chemical - endogenous mammalian		0.048	9.43E-05	ACTA2,APOE,CD209,CD40,CNN1,COL1A1,F3,FN1,FOS,IGFBP3,IL6ST,LPL,MMP14,MMP2,MMP9,PAPPA,PLAT,PROCR,ROCK2,SELP,TFPI,THBD,TNFAIP6	Ap1,F2,HGF,IL1,IL1B,JUN,NFKB1,NFKBIA,NFkB (complex),RELA,SMAD3,STAT3,TNF,heparin
AGN194204		chemical drug		0.308	9.44E-05	ANXA2,ATF3,CAMK2D,CCNG2,CD6,CPT1A,DUSP1,EED,EMP3,ENO3,EPB41,FNBP1,GADD45A,GJA1,HIST1H1C,HK2,IFITM3,IL1R2,IL4,IL7R,KLF6,LAMP1,LGALS1,LIFR,LMNA,LPL,LRMP,MKI67,MMP9,NRIP1,PLIN2,PRNP,PROS1,RAMP3,RCAN3,SCD,SCIN,SLC3A2,SMC2,SMC4,SPP1,STRA6,TIMP1,TOP2A,XBP1	AGN194204,Akt,CTNNB1,EGR1,JUN,NFKBIA,NFkB (complex),RELA,RUNX2,SMAD3,SMAD4,TCF
mir-210		microRNA		-1.017	9.47E-05	ALDH5A1,ATP11C,CASP8AP2,CDK10,CHD9,COL4A2,CPEB2,DDOST,DHFR,EHD2,ELK3,GDE1,GIT2,HECTD1,INHBB,MDGA1,MIB1,MRPL36,NDUFA4,NIPBL,P4HB,PDXK,PSAP,SDF2,SERTAD2,SETD2,SIPA1L3,TNPO1
nicorandil		chemical drug		0.187	9.63E-05	ATF3,BAX,BCL2,CASP3,NCF1,NOS3	Ap1,JUN,NFkB (complex),NOS3,P38 MAPK,PI3K (complex),RELA,SP1,STAT1,STAT3,nicorandil
RET		kinase	Inhibited	-2.371	9.71E-05	AKAP9,ANXA1,ANXA4,CCL2,CD151,CLDN5,COL1A1,COL1A2,CTSB,CXCR4,DCN,DNAJC3,EDNRB,EGR1,EIF4G3,FKBP4,FOS,GJA1,HSPA1A/HSPA1B,IL1B,IL6,ITGA6,MMP14,MMP9,NOV,PLOD2,PRNP,PTN,RNF19A,S100A9,SELL,STC1,TIMP3	Ap1,CTNNB1,ERK1/2,ESR1,FOS,HRAS,JUN,MITF,MMP9,MYC,Mapk,NFKB1,NFKBIA,NFkB (complex),REL,RELA,RET,SMAD3,SP1,STAT3,TP53
tamoxifen		chemical drug		-1.473	1.01E-04	ADM,AHNAK,ANG,AQP1,AQP9,ASS1,BAX,BCL2,BRCA1,C3,CA2,CAV1,CCDC80,CDH2,ESR2,F13A1,F2R,FADS1,FLOT1,FOS,H19,HMGCR,HMGCS1,HSP90B1,IER3,IGF2,IGFBP3,IGFBP4,IL1RN,IL6,INPPL1,ISG20,KLHL24,LTBP2,MDM2,MKI67,MX1,NOS3,NRCAM,PPP5C,PRSS23,RAMP3,RBL1,RBL2,SCD,SDC3,SDS,SELE,SLC7A5,SLC9A3R1,SMAD3,SMAD7,SNAI1,SOD2,SPP1,SYNE1,TACC1,TAGLN,TLR4,TXN,UGCG,WIPI1	AGT,Ap1,CEBPB,EGR1,ESR1,FOXO1,IGF1,JUN,NFkB (complex),NR3C1,PGR,PI3K (complex),RELA,SMAD3,SP1,TP53,progesterone,tamoxifen
FN1	-0.451	enzyme		0.439	1.02E-04	ACE,ACP5,ACTA2,ADD1,APOE,BCAT1,BCL2,CASP7,CCL2,CCNE1,CD79A,CDH2,COL1A1,DDX3X,EIF5A,F3,FN1,FOS,G3BP2,GFRA2,GPX1,IGF2BP3,IL1B,IL6,ITGA1,ITGA4,ITGAV,KIF21B,LAMP1,LGALS8,MAP3K7,MGP,MMP14,MMP2,MMP9,PREB,RASSF2,RNF125,SDC1,SDC4,SEC23B,SOCS3,SPARC,SPP1,TAGLN,TCF4,TGFB1,TIMP2,UBE2H,USP13,XIAP,YWHAZ	Ap1,CTNNB1,EGR1,FN1,HIF1A,ITGB1,ITGB3,JUN,Jnk,MAPK14,NFkB (complex),RELA,SMAD2,SMAD3,SMAD4,STAT1,STAT3,STAT5A,TP53,Tgf beta
COL4A3		other			1.03E-04	COL1A1,COL1A2,COL3A1,COL4A1,COL4A2,FN1,MMP14,MMP2,MMP9,TGFB1,TIMP1,TIMP2	Ap1,COL4A3,EGR1,HIF1A,ITGB3,JUN,MYC,NFKB1,NFKBIA,NFkB (complex),REL,RELA,SMAD2,SMAD4,STAT3,TP53,VEGFA
AG490		chemical - kinase inhibitor		1.492	1.07E-04	A2M,ACE,ACTA2,BAX,BCL2,CASP3,CCL2,CD68,EDN1,ESR2,FOS,HMGB1,HPGD,IGF2,IL1B,IL21,IL4,IL6,LY96,MMP9,NOS3,S100A10,SOCS3,SOD2,SPP1,TIMP1	AG490,AGT,Akt,Ap1,BCL2,CEBPB,EGR1,ERK1/2,IL6,JUN,NFKBIA,NFkB (complex),RELA,SMAD3,SP1,STAT1,STAT3,STAT5A,TP53
EDNRA		transmembrane receptor	Inhibited	-2.646	1.08E-04	COL1A1,COL3A1,FOS,MMP2,SELL,TGFB1,TIMP1,TIMP2	Ap1,EDNRA,ESR1,FOS,JUN,MITF,Mapk,NFKB1,NFkB (complex),PI3K (complex),RELA,SP1
EPO		cytokine		-0.822	1.14E-04	ANK1,BAX,BCL2,BCL3,BCL6,BLVRB,CA2,CASP3,CCL19,CCND2,CCNG2,CLIC1,CREG1,CTSZ,CXCR4,DDIT3,DES,EDN1,EGR1,FAS,FOS,FOSB,GBA,HK3,HMGB1,HMGN1,IGF2,IL6,ITGA4,KAT2B,KLHL24,KMT2A,L3MBTL1,LY6E,MAN2A1,MMP2,MPO,MTF2,MYB,NFE2,NOS3,NR3C1,NUPR1,OSM,PAX6,PDLIM2,PRKCA,PRKCB,PRKCZ,RAB4A,ROCK1,ROCK2,SELE,SELP,SLC24A1,SOCS2,SOCS3,SPP1,ST3GAL4,TF,TIE1,TLR4,TNFRSF11B,TPH1,TSC22D3,UGCG,VWF,XIAP,ZNF711	AKT1,Ap1,CTNNB1,EDN1,EPO,ESR1,JUN,NFKB1,NFKBIA,NFkB (complex),PI3K (complex),REL,RELA,SP1,STAT3,TNF
Insulin		group		-0.604	1.18E-04	ADAM10,ADIPOR2,AEBP1,AGTR1,ALDOA,APOA1,APOE,APPL1,AQP9,ATP7A,BCL2,CCL2,CCNE1,CCNG2,CEBPA,COL1A1,COL4A1,DBI,DDIT4,DUSP1,EDN1,EGR1,FADS1,FBXO32,FN1,FOS,FOSB,FOXO1,FTL,GCG,GCLC,GSK3B,GSTP1,GUCY2C,HMGCR,HSD17B3,HSPA5,IGF2,IGFBP3,IGFBP4,IL6,INSR,LGALS3BP,LPIN1,LPL,MDH2,MGEA5,MMP2,MMP9,NCF1,NFIL3,NOS3,NPY,NR1H3,NR4A3,OGT,PDK4,PIK3R1,PLA2G16,PLIN3,PPP1R15A,PRKCA,PRKCZ,PTPN11,RBP4,RETN,SCD,SLC7A1,SORBS1,…	Ap1,CEBPB,D-glucose,EGR1,ESR1,FOXO1,IGF1,Insulin,JUN,LEP,NFKB1,NFKBIA,NFkB (complex),PPARG,RELA,SMAD3,SP1,SREBF1,STAT3,TNF,TP53
bortezomib		chemical drug		-0.593	1.19E-04	ALPL,BAG3,BAX,BCL2,BRCA1,BRCA2,CALR,CASP1,CASP7,CAV1,CCND2,CXCR4,CXCR6,DCAF12,DDIT3,DKK1,FAIM3,FANCD2,FAS,FOXO1,GADD45A,GPNMB,HSPA1A/HSPA1B,HSPA5,HSPE1,IGFBP3,IL12B,IL1B,IL6,IL6ST,KLF9,LTBR,MDM2,MS4A1,MX1,PRDM1,PTCH1,RSAD2,SDC1,SEC23IP,SLC25A37,SREBF1,SRXN1,VCAM1,WISP2,XBP1,XIAP	Akt,EGR1,ERK1/2,JUN,Jnk,NFKB1,NFKBIA,NFkB (complex),REL,RELA,RELB,SMAD3,STAT3,bortezomib
HNRNPA2B1		other			1.19E-04	ABCB1,ACSL5,AKT3,ATRX,CP,DCLK1,ELOVL7,ENTPD1,FHL1,FN1,GJA1,GSN,H19,HMGB3,IDS,IL6,INHBB,KCTD12,MMD,NRCAM,OAS1,PAPPA,PBX1,PGM2L1,PHACTR2,PITPNC1,PLOD2,RIMKLB,S1PR3,SETBP1,SNAI1,SNAP25,SRPX,ST8SIA4,SULT1A1,TFPI2,TLE1,TM4SF18,UTRN,VCAN	Akt,EGR1,HNRNPA2B1,JUN,NFKBIA,NFkB (complex),RELA
CD40	-0.592	transmembrane receptor		-0.654	1.22E-04	AGTR1,AICDA,ANPEP,BAX,BCL2,BCL6,CCL17,CCL2,CCND2,CD27,CD38,CD40,CR2,DAPP1,DUSP1,F3,FAS,FOS,IGJ,IL12B,IL1B,IL1RN,IL4,IL6,IL6R,ITGAL,KLF4,KLF9,MMP14,MMP9,NFKB2,PRDM1,PSMB10,PSMB9,REL,RGS13,SELE,SELL,SLAMF7,SMAD7,TCF3,THBD,TLR2,TNFAIP3,TNFRSF11B,TNFRSF13B,TNFRSF9,TNFSF13B,TRAF1,TRAF5,TXLNA,VCAM1,XBP1,ZBTB16	CD40,CD40LG,IL10,IL4,IRF1,JUN,NFKB1,NFKBIA,NFkB (complex),REL,RELA,STAT3,STAT6
stallimycin		chemical drug	Inhibited	-3.752	1.22E-04	F3,IFI16,IFI27,IFI44,IFI6,IFIH1,IFIT1,IFIT2,IFIT3,IL1B,IL6,IL7R,IRF7,ISG15,MX1,OAS1,PML,SP110	CEBPA,IRF8,JUN,MYC,NFkB (complex),RELA,SP1,STAT1,STAT2,STAT3,STAT6,TP53,TP63,TP73,stallimycin
LRPAP1		transmembrane receptor		0.079	1.27E-04	DDIT3,F3,IL1B,LPL,LRP1,MAPK1,MAPK3,MMP2,SORL1	A2M,Ap1,CREB1,FN1,FOS,JUN,LDL,LRPAP1,NFKB1,NFKBIA,NFkB (complex),P38 MAPK,RELA,SMAD3,SP1,STAT3,TP53,heparin
MYB	0.668	transcription regulator		0.811	1.27E-04	ANPEP,ATP2B1,BAX,BCL2,BRCA1,CCNE1,CD34,CLTA,COL1A2,CXCR4,ERBB2IP,FN1,HSPA5,IL4,KITLG,KLF4,MYB,PAX6,POLA1,PPP3CA,PRTN3,RBL1,SLC1A5,SPHK1,SPP1,TFEC,TNFRSF13C	Ap1,EGR1,EP300,ESR1,GATA1,Histone h3,JUN,Jnk,MYB,MYC,NFkB (complex),RELA,RNA polymerase II,SP1,SPI1,STAT3,STAT5a/b,TP53
potassium chloride		chemical drug		0.688	1.27E-04	ATF3,ATP2B1,ATP2B4,BTG2,CALR,CASP3,CASP7,CCNE1,DDIT3,EGR1,EGR2,FOS,HSP90B1,HSPA5,ID1,IL1B,MEF2C,NR3C1,NR4A3,NTRK2,PDIA3,PDIA4,PIK3R1,PIM3,SPP1,UNC5B,XBP1	Ap1,CEBPB,CREB1,CREBBP,CTNNB1,Ca2+,E2F1,ERK1/2,FOS,JUN,NFkB (complex),Pkc(s),RB1,RELA,RNA polymerase II,SMAD3,SP1,STAT3,TFDP1,TP53,potassium chloride
miR-218-5p (and other miRNAs w/seed UGUGCUU)		mature microRNA		-1.044	1.27E-04	BMI1,CASP3,COL1A1,CTSB,LAMB3,PARP1,PIK3C2A,PLCG1,RICTOR,SP1
ACKR3		G-protein coupled receptor		-1.131	1.27E-04	ADM,AXL,BCL2,CXCR4,ELN,FMOD,IGFBP7,MMP14,RRAS,VWF
MAVS	-0.576	other	Inhibited	-3.777	1.29E-04	ADAR,CMPK2,DDX58,DHX58,IFIT1,IFIT2,IFIT3,IFITM3,IL12B,IL6,IRF7,ISG15,ISG20,OAS1,OAS2,PARP12,RSAD2,SOCS3,TLR7,UBE2L6	DDX58,IFNB1,IRF1,IRF3,IRF7,Interferon alpha,JUN,MAVS,NFkB (complex),RELA,STAT1,STAT2,STAT3
ADRB		group		0.552	1.33E-04	AACS,ACSS1,ADAMTS4,ATF3,AXL,BAX,BRCA2,CASP3,CASP4,CCNE1,CD40,CD68,DDIT3,DDIT4,FAS,FOS,GADD45A,HMGCS1,HSD3B7,IFIT3,KLF4,KLHL6,LPIN1,MMP9,NEK2,NPM3,NR4A3,PCYT2,RBL2,RSAD2,SDPR,SLC40A1,SLC7A11,SLC9A3R2,SMAD6,SMC1A,SRM,SRXN1,TRAF1	ADRB,Ap1,CEBPB,CREB1,CTNNB1,Ca2+,EGR1,ESR1,FOS,JUN,MAPK14,NFkB (complex),P38 MAPK,RELA,SMAD3,SP1,STAT3,TP53
MAPK11		kinase		-1.562	1.40E-04	ACP5,BCL2,CALR,CAV1,CHGA,FAS,FOS,IL12B,IL6,PRDX1,TIMP1,TIMP2,UBR2	Ap1,CEBPB,ESR1,ESR2,FOS,IL6,JUN,MAPK11,NFKB1,NFKBIA,NFkB (complex),P38 MAPK,PPARG,REL,RELA,SP1,STAT1,STAT3,STAT5A
caffeic acid phenethyl ester		chemical toxicant		1.411	1.42E-04	ABCB1,ABCB10,ATM,BAX,BCL2,CASP3,CCNE1,CTSB,DDIT3,DEFB4A/DEFB4B,EGR1,ELOVL1,F3,FCGRT,FTH1,FTL,HSPB1,IGFBP6,IL1B,IL6,KLF6,MKI67,MMP14,MMP2,NFKB2,NFKBIB,NGFR,OLR1,TGFB1,TLR2,VCAM1	Ap1,EGR1,JUN,Jnk,NFKB1,NFKBIA,NFkB (complex),P38 MAPK,REL,RELA,SP1,STAT3,TP53,caffeic acid phenethyl ester,reactive oxygen species
PPARA		ligand-dependent nuclear receptor	Activated	2.873	1.44E-04	ABCA1,ACADS,ACSL5,ANXA2,APOA1,APOE,AQP3,AQP9,ASL,ASNS,ASS1,BCKDK,C1QB,C1R,C1S,C2,C3,C6,CCNE1,CCNT1,CD63,CEBPA,CEBPD,CHRNA2,CPT1A,CPT1B,CTSL,CYBA,DBI,DECR1,DECR2,ECI1,EDN1,ENTPD1,ETHE1,FABP3,FADS1,FBXO21,FOS,GLS,GLUD1,GPD2,GSTP1,HIST1H1C,HLA-DQA1,HMGCR,HMGCS1,HMGN1,HSD17B10,IFITM3,IGFBP3,IGFBP6,IL4,IL6,LAMB3,LIFR,LPL,LY6D,MASP2,MKI67,MMD,MMP9,MVK,NCF1,NR1H3,PC,PDK4,PEX11A,PKLR,PLIN2,POR,PPA1,PRDM1…	ATF6,Ap1,CEBPA,CEBPB,EP300,ESR1,ESR2,Ins1,NFkB (complex),PPARA,PPARD,PPARG,SP1,SREBF1,STAT1,USF1,oleic acid,pirinixic acid
metformin		chemical drug	Activated	3.107	1.48E-04	ABCA1,ABCB1,ACTA2,ADIPOR2,APPL1,BAX,BCL2,CASP3,CAV1,CCL2,CCND2,CCNE1,DDIT3,DDIT4,DICER1,F3,FN1,FOS,FTH1,GCG,GLO1,HSPA5,IL1RN,IL6,INSR,MMP9,MX1,NOS3,NPY,PLIN2,RETN,SERPINF1,SP1,SP4,SREBF1,TGFB1,VWF,XBP1	D-glucose,EGR1,ESR1,FOXO1,HIF1A,IGF1,Insulin,JUN,NFkB (complex),P38 MAPK,PPARA,PPARG,RELA,SP1,SREBF1,STAT3,metformin,rosiglitazone
BCL2	1.223	transporter		0.701	1.58E-04	AIF1,BAX,BCL2,CASP3,CCNE1,CTSH,FAS,FOS,GADD45A,GCLC,GZMA,IGFBP6,IL12B,IL1B,IL21,IL4,IL6,MCAM,MDM2,MMP2,MMP9,PRDM1,PRF1,RBL1,RBL2,SNAP25,SNAP91,SP1,SPHK1,TIMP1,TIMP2,XIAP	Akt,Ap1,BCL2,EGR1,ERK,ESR1,JUN,NFKB1,NFKBIA,NFkB (complex),PARP1,RELA,SMAD3,STAT3,TP53,reactive oxygen species
cobalt chloride		chemical reagent		0.716	1.60E-04	ABCB10,ADAMTS1,ADM,ALDOA,ANPEP,APAF1,ATP7A,BACH1,BCL2,COL18A1,CP,CXCR4,CYBRD1,DDIT4,DUSP1,HSD11B2,MDM2,RGS1,RGS5,SERPINF1,SLC40A1,SORL1,SPHK1	ARNT,Akt,CEBPB,CTNNB1,EGR1,EP300,FOXO1,HIF1A,IL6,Insulin,JUN,MYC,NFKBIA,NFkB (complex),PPARA,PPARG,RELA,SP1,STAT1,STAT3,STAT5A,TP53,cobalt chloride
lipid A		chemical toxicant		-1.565	1.62E-04	ABCA1,AICDA,C2,C3,CCL2,CD14,CD40,FCGR1A,IL12B,IL1B,IL6,IRG1,MARCO,MSR1,OLR1,SYK,TLR3	IFNB1,IFNG,IL10,IRF1,IRF3,IRF8,NFATC2,NFKB1,NFKBIA,NFkB (complex),RELA,STAT1,STAT2,STAT3,STAT6,TLR4,lipid A
cholesterol		chemical - endogenous mammalian		-1.052	1.64E-04	ABCA1,ACTA2,AGRN,APOE,ATF3,BSG,C1QC,CAV1,CCL2,CD14,CD68,CNN1,DBI,DDIT3,DES,EMR1,F3,FADS1,GBA,HES6,HMGCR,HMGCS1,HSP90B1,HSPA5,IL12B,IL1B,IL1RN,IL6,KLF11,LPL,MANF,MMP14,MPEG1,NOS3,NR1H3,NR4A3,PCYT2,PTCH1,RGS16,S100A8,SCD,SOCS3,SREBF1,STX6,TIMP1,TLR4,VCAM1,XBP1	APOA1,APOE,Ap1,CTNNB1,INSIG1,JUN,LDL,NFKB1,NFkB (complex),P38 MAPK,RELA,SP1,SREBF1,STAT3,cholesterol
IL17A		cytokine	Inhibited	-2.907	1.64E-04	ACTA2,BCL2,C3,CCL17,CCL2,CD14,CD163,CD40,CD68,CEBPD,CXCL6,CYTH3,DEFB4A/DEFB4B,EDIL3,ENTPD1,FAS,FOS,IL1B,IL1RN,IL4,IL6,ISG15,KLF2,MERTK,MMP2,MMP9,MPO,NME3,NOS3,PECAM1,RGS13,RGS16,S100A8,SELE,SELP,SOCS3,THBD,TIMP1,TIMP2,TLR2,TLR3,TLR4,TNFAIP3,TNFRSF11A,TNFRSF11B,VCAM1,VWF,YWHAG	IL10,IL17A,IL1B,IL4,JUN,NFKB1,NFKBIA,NFkB (complex),RELA,STAT3,STAT6,TNF
ochratoxin A		chemical toxicant		-1.052	1.70E-04	BAX,BCL2,CASP3,CDH2,COL3A1,DSC2,FAS,GCLC,GSTP1,MMP9,NOS3,TIMP1	KEAP1,NFE2L2,NFKB1,RELA,ochratoxin A
ELF4	0.484	transcription regulator		0.492	1.71E-04	ABCB1,CA2,DUSP1,DUSP5,KLF2,KLF4,MANF,MAPKAPK3,MDM2,NDUFS8,PRF1,SELL,SPP1,TAF7	ELF4,IFNG,IRF1,NFkB (complex),RELA,STAT1,STAT3
ID2		transcription regulator		-0.792	1.71E-04	ACTA2,AICDA,CD79A,EEF1D,EOMES,IFI16,ITGA1,NGFR,NTRK2,SDC1,SEMA3F,SOCS3,TF,ZEB1	EP300,ID2,ID3,IFI16,MYOD1,RNA polymerase II,SMARCA4,TCF3
pyridaben		chemical toxicant	Activated	4.021	1.73E-04	AMN,CCDC88A,CCL19,CEBPD,DIP2B,ITGB8,KIF1B,KLF2,KLHL15,LAMC2,LIFR,LRP4,MBOAT2,MKL2,NFAT5,NIPBL,ROCK1,STRBP,UBXN7,ZBTB44
ionomycin		chemical reagent		0.582	1.74E-04	AHNAK,BCL2,BID,CASP3,CCND2,CCNG2,DNAJC3,DUSP1,EBI3,EGR1,EIF4EBP1,EIF4EBP2,ENPP1,ETS1,ETS2,FCGR1A,FOS,FOSB,GBP4,HSPA5,IKZF1,IL12B,IL21,IL4,IL6,ITGAL,ITPR3,KCNN4,MAF,MMP9,NDFIP2,NFAT5,P2RY2,PAX5,PRKCZ,RBPJ,SLC3A2,SLC6A6,SMAD2,SOCS2,SPP1,STC1,TGFB1,TLR2,TRAF5	CEBPB,CREB1,CTNNB1,Ca2+,IL12 (complex),IL2,IL6,IRF1,JUN,NFKB1,NFKBIA,NFkB (complex),RELA,SP1,STAT1,STAT3,STAT5A,STAT5B,STAT5a/b,ionomycin
SMAD4		transcription regulator		-0.563	1.74E-04	ACKR1,APOA1,BGN,BMI1,CCL2,CCND2,CCNE1,CCNG2,CD79A,CDH2,CDH3,COL1A2,ENG,FOS,FST,GADD45A,GJA1,HEBP1,HP,ID1,IER3,IL12B,IL1B,INPP5D,ITGA6,LEF1,MDM2,NUP153,PILRA,POR,PTX3,RASSF1,RUNX1,SCD,SELE,SERTAD1,SHISA5,SKIL,SLC23A2,SMAD2,SMAD3,SMAD6,SMAD7,SPI1,TGFB1,TIMP1,TIMP3,TNC,TNFAIP6,TPM2,UNC119	Ap1,CEBPB,CTNNB1,IRF4,JUN,NFKB1,NFKBIA,NFkB (complex),P38 MAPK,RELA,SKIL,SMAD2,SMAD3,SMAD4,SMAD7,SP1,STAT3,TNF
MAPKAPK3	-0.901	kinase		0.943	1.94E-04	BCL2,DDIT3,HSPA5,HSPB1,HSPB6,IRF3,MKNK1
PSEN1		peptidase		1.925	1.98E-04	ACO2,ALDOA,APOE,ATOX1,ATP5C1,ATP5D,ATP5H,BASP1,BAX,BSG,C1QB,C1QBP,C1QC,C1R,C1S,C3,C3AR1,CAMK2D,CASP3,CD9,CDH2,CKB,CLTA,COX7A2,COX8A,CTSC,CTSZ,CUEDC1,CYCS,CYFIP2,DBI,DGKE,DPY19L3,DSTN,DUSP1,DYRK1A,EGR1,EIF5A2,EXTL2,F2R,FOS,FOXO3,GDF11,GJA1,GSTP1,H2AFJ,HIST1H2BD,HSPA5,HSPE1,IL1B,IL4,INSR,IRF3,IRF5,IRF7,KIF5B,LRP1,MAP2K2,MAPK1,MBP,MME,MMP9,MSR1,NDUFS4,NDUFS6,NUPR1,OCEL1,PIK3R1,PLVAP,PRDX5,PSENEN,RBP…	APP,Ap1,EGR1,FOS,HIF1A,JUN,Jnk,MAPK8,MYC,NFkB (complex),NR3C1,PSEN1,RELA,SP1,STAT3,TP53,TP63,TP73
ERBB4		kinase		1.455	1.99E-04	ACTA2,BRCA1,BTG2,CASP4,CCL2,COL3A1,COL5A2,DDIT3,DUSP1,EGR1,FBLN2,GADD45A,GJA1,IGF2,IGFBP4,NID1,PTGIS,SERPINE2,SLK,SOCS3,STAG2,TBXAS1,TIMP3,TNC,WISP2,WNT10B,WWP1	CTNNB1,EGFR,ERBB2,ERBB4,ERK1/2,ESR1,FOS,JUN,MYC,NFKB1,NFKBIA,NFkB (complex),NRG1,RELA,SMAD3,SP1,SP3,STAT3,TP53,estrogen receptor,prostaglandin E2
SOCS1		other	Activated	3.822	2.03E-04	A2M,BAX,BCL2,BID,CCL2,CCNE1,CD40,CXCR3,DDX58,DUSP1,FAS,FCER1G,FKBP5,FOS,IFI16,IFI44,IFIH1,IFIT1,IFIT2,IFIT3,IFNAR1,IL1B,IL4,IL6,IRF7,IRG1,ISG15,ISG20,MX1,OAS1,OAS2,SELE,SOCS3,TLR3,VCAM1	CEBPA,IFNB1,IFNG,IRF1,IRF3,IRF7,IRF8,MYC,NFkB (complex),RELA,SOCS1,STAT1,STAT2,STAT3,STAT6
vitamin E		chemical drug	Activated	3.068	2.23E-04	ACTA2,APOA1,BAX,BCL2,CAV1,CCL2,EGR1,F2,F3,IL1B,LPL,MMP14,MMP2,NFIL3,NOS3,PLAT,SELP,SPP1,TGFB1,TNFRSF1A,VCAM1	Ap1,CREB1,EGR1,FOS,IL1B,JUN,Jnk,LDL,NFKB1,NFKBIA,NFkB (complex),P38 MAPK,Pkc(s),RELA,SP1,STAT3,vitamin E
nitroprusside		chemical drug		0.438	2.25E-04	ADM,BCL2,CAV1,CREB1,EGR1,FAS,FMR1,FOS,FOXO1,HSD11B2,IFNGR2,IL4,MDM2,PARP1,SLC1A4,TLR2,TNFRSF11B	Akt,Ap1,EGR1,JUN,MAPK8,NFKB1,NFKBIA,NFkB (complex),NR3C1,REL,RELA,RELB,STAT3,TNF,nitroprusside
LGALS1	-0.987	other		-0.720	2.25E-04	ACTA2,AHR,ANG,CXCL16,F3,FIS1,FN1,HRAS,IFNGR2,IL21,IL6,KRAS,LGALS1,MAF,MMP2,MMP9,PTX3	Akt,Ap1,EGR1,EP300,FOS,IFNG,IRF1,JUN,LGALS1,MAPK8,NADPH oxidase,NFKBIA,NFkB (complex),NR3C1,RELA,SP1,STAT1,STAT3,prostaglandin E2
SMARCB1		transcription regulator		-1.523	2.27E-04	A2M,ADD3,BAG3,C4A/C4B,CCNE1,CEACAM1,CENPE,COL18A1,COL1A1,COL1A2,COL5A2,CXCR4,DHFR,DSC2,DSG2,ETS2,FAS,FBP1,FCGR1A,FZD7,GADD45A,GJA1,GSN,HP,IFI16,KIF11,KIF23,KLHL4,LBP,MDM2,MX1,OAS1,PC,PELI1,PGLYRP1,POLA1,POSTN,PTMS,PTN,RAB5C,SMAD5,SMC4,SPARC,WASL	BRCA1,CD44,CTNNB1,ESR1,JUN,MYC,MYOD1,NFkB (complex),RELA,RNA polymerase II,SMAD3,SMARCA4,SMARCB1,SP1,STAT1,STAT3,TP53,TP63,TP73
TFAP2C		transcription regulator		-1.792	2.29E-04	ADA,ALCAM,ANLN,DYRK2,EGR3,EOMES,FBXW7,FKBP4,FST,GPX1,HIST1H1C,MAGI3,MAL,MBP,RASA1,SOD2,TACC1,TK1,TNFAIP3,XBP1
4-hydroxytamoxifen		chemical drug		0.111	2.32E-04	ABCB1,BAX,BCL2,C3,CDCA7,CEBPA,DDIT4,DECR1,EFEMP1,EIF5A,FOS,IER3,IGFBP3,IL4,IL6,IL7R,KLRC4-KLRK1/KLRK1,KRT19,NCOA3,OGT,PDCD5,PTPN11,RHOBTB2,SPHK1,TM4SF1,TMEM97,TNPO1,UNC119,ZEB1,ZNF148	4-hydroxytamoxifen,Akt,Ap1,EGR1,ERK1/2,ESR1,JUN,NFKB1,NFKBIA,NFkB (complex),PGR,RELA,SMAD3,SP1,STAT3,TP53,estrogen receptor
IGF1R		transmembrane receptor	Inhibited	-3.403	2.32E-04	ACADS,ACTA2,ALDOA,ANXA3,ATM,ATP5D,ATP5H,ATP5J2,BAX,BCL2,CAPG,CBFB,CD300A,CD38,CD68,CEBPA,COL18A1,COL1A1,COL3A1,COL4A1,COL4A2,CYCS,DDIT3,DES,EDN1,FOS,FTH1,HSPA5,HTRA1,IFNGR2,IGF2,IGFBP3,IGFBP4,IL6,IVNS1ABP,KRT19,NDUFA3,NDUFA4,NOS3,PDLIM2,PLAT,PRKCDBP,S100A4,SCG2,SDC4,SF3B5,SNAI1,SREBF1,TGFB1,TGFBI,TIMP3,TXN,UQCRC1	APP,CEBPA,CREB1,CTNNB1,ERBB2,FOS,HIF1A,HRAS,IGF1R,INSR,Ins1,JUN,MYC,NFKBIA,NFkB (complex),PPARA,PPARG,SP1,SREBF1,STAT3,STAT5A,STAT5B,TP53,estrogen receptor
Ca2+		chemical - endogenous mammalian		-0.545	2.35E-04	ABCB1,ACTA2,ADORA2A,AHR,ATF3,BCL2,CALR,CCND2,CCNE1,CEBPD,COL1A1,CXCR4,CYP1B1,DES,DNASE1L3,DUSP1,E2F2,EDN1,EGR1,ENPP1,FN1,FOS,GLS,HMGCR,HSPA5,ID1,IL12B,IL1B,IL4,IL6,IL6R,ITGA6,ITPR3,KLF4,KLK7,MCAM,MGP,MMP19,MMP9,MSR1,MXD1,MYB,NGFR,NOS3,NPY,NR4A3,NTRK2,PLCG1,S100A8,S100A9,SELP,SLC6A12,SP4,SPP1,STC1,TAGLN,TCF4,TGFB1,TIMP2,TLR4,UGCG	Ap1,CREB1,Ca2+,FOS,JUN,MAPK14,NFkB (complex),P38 MAPK,Pkc(s),RELA,SMAD2,SMAD3,SMAD4,SP1,STAT3,TP53,Tgf beta,hydrogen peroxide
TMBIM6		other		0.771	2.42E-04	DDIT3,DNAJB9,EDEM1,ERO1LB,HSPA5,SEC61A1,WFS1,XBP1	ATF6,ERN1,TMBIM6,XBP1
IRS1		enzyme		0.540	2.42E-04	CEBPA,CEBPD,COL3A1,COL4A1,COL4A2,COL6A1,COL6A3,COX7A1,DDIT3,EGR1,FBXO32,FHL1,FOS,GJA1,GLRB,HMGCR,IGFBP4,INSR,LPL,MEF2C,MMP14,MPO,PHB,PIK3R1,PRDM16,SFRP2,SIGLEC1,SNAI1,SPP1,SREBF1,TFAM,TGFBI,TNXB,UCK1,WNT5A	AKT1,Ap1,ESR1,FOXO1,FOXO3,HIF1A,IGF1R,INS,IRS1,Insulin,JUN,NFKB1,NFkB (complex),NR3C1,PI3K (complex),PPARA,PPARG,RELA,SP1,SREBF1,TP53
DEF6		other		-0.845	2.48E-04	CDH2,FN1,FOS,IL21,IL4,MMP2,MMP9,SNAI1,ZEB1	Ap1,BCL6,DEF6,ERK1/2,IL17A,IL21,IRF4,IRF5,JUN,NFKB1,NFKBIA,NFkB (complex),PRDM1,RAC1,RELA,SMAD2,SMAD3,STAT3,STAT5A,STAT5B
A2M	-1.213	transporter		0.376	2.54E-04	BCL2,CDH2,CREB1,DDIT3,FOXO1,GSK3B,HSPA5,LRP1,PPP1R15A,SLC40A1,WNT10B,WNT5A,XBP1,XIAP	A2M,APP,Ap1,CEBPB,CREB1,CREBBP,EGR1,HIF1A,JUN,Jnk,NFkB (complex),P38 MAPK,PI3K (complex),RELA,RNA polymerase II,SP1,STAT3,TP53
fluvastatin		chemical drug		0.117	2.54E-04	AGTRAP,BCL2,CCNE1,CD40,CD81,CD9,CYBA,EDN1,IL6,NOS3,PLAT,PTGIS,THBD,XIAP	AKT1,Ap1,EGR1,ESR1,JUN,Jnk,MAPK9,NFKB1,NFKBIA,NFkB (complex),P38 MAPK,RELA,SP1,STAT3,TP73,fluvastatin,paclitaxel
CCND1		transcription regulator	Activated	2.228	2.59E-04	AQP3,ASPM,ATAD2,ATP6V0E1,BCL2,BRCA1,BRIP1,BRWD1,C7,CASC5,CBFA2T2,CCND2,CCNE1,CD6,CDCA7,CENPF,CLPB,CLSPN,COL1A1,COL5A2,CPNE3,DEPDC1,E2F8,EIF5A2,ELOVL7,FZD7,GAS2L3,H2AFJ,HECTD2,HIST2H2BE,HJURP,IER3,ITGAV,KIAA1524,KIF11,KIF20B,KLHL24,LCORL,LNP1,MAML3,MBD5,MESDC2,MFSD6,MMP2,MTMR1,MYBL1,QKI,RBL1,RMI2,SELENBP1,SLC9B2,SPP1,TAPT1,THNSL1,TIAM1,TMEM219,TOR3A,TP53INP1,TSC1,UAP1,UHRF1,USE1,UTRN,ZNF367	Akt,CCND1,CDK4,CDKN1A,E2F1,E2F4,EGR1,EP300,JUN,MYC,NFKBIA,NFkB (complex),RB1,RELA,SP1,TFDP1,TP53
CD 437		chemical drug	Activated	2.446	2.62E-04	AK2,ALDOA,AP2S1,APC2,API5,ARL2,ARSA,ATP5C1,ATP6V0C,BANF1,BAX,CDC25C,CLIC1,COX7A2,COX7B,COX7C,EIF3G,EIF5A,F3,FAS,FKBP5,FOS,FTH1,FTL,GADD45A,HMGB1,ITGA11,KIF3A,LGALS1,MAN1B1,MOB1A,PDIA3,PLP2,POLR2G,PSMF1,PURB,ROBO4,RYBP,SHFM1,SLC25A37,SNRPD2,SSR2,STOML2,TBL1XR1,TMSB10/TMSB4X,TOPBP1,TXN,UBE2M,UBL5,UGCG,XRN2,YWHAZ	Ap1,BCL2,CD 437,E2F1,EGR1,ESR1,JUN,Jnk,MAPK14,NFKB1,NFKBIA,NFkB (complex),PARP1,RB1,RELA,SP1,STAT3,TFDP1,TP53
SPDEF		transcription regulator		0.218	2.62E-04	APC,CD34,CD40,CDH2,COL13A1,COL16A1,COL1A1,COL4A1,COL4A2,COL5A2,COL6A1,COL6A3,DKK3,ITGA6,LEF1,PRKCA,SDC1,SMAD2,SMAD3,TGFB1,TNC,WNT5A,ZEB1	CTNNB1,FOXO1,JUN,NFATC2,NFkB (complex),RUNX2,SMAD3,SMAD4,SPDEF,STAT3,TCF,Vegf
RNA polymerase II		complex		1.987	2.66E-04	ADAM23,ALPL,ASNS,ATP13A2,BCL2,BRCA1,CAP2,CASP7,CCND2,CD40,CD82,CEBPA,COL1A2,CXCR4,CYP1B1,DCTPP1,DDIT3,DHFR,DKK1,DUSP1,ELK4,FOS,GADD45A,GBP7,HLA-DQA1,HSD11B2,HSPA1A/HSPA1B,ID1,IGFBP3,IL12B,IL1B,IL1RN,IL6,KITLG,KMT2A,MAL,MAP2K2,MAPK1,MEF2C,MINOS1,MMP2,MMP9,NCOA3,NOS3,OSGIN1,PBX1,PKLR,PSMB9,RAD50,SLC27A2,SLC36A4,SOCS3,SOD2,SORBS1,SPI1,SPP1,TGFB1,TXN,ZBTB18,ZNF451	JUN,MYC,RNA polymerase II,SP1,TP53,TP63,TP73
NPR1		enzyme		1.224	2.71E-04	ACE,COL1A1,COL3A1,FN1,GBA,GUCY1A3,GUCY1B3,MMP2,MMP9,NFATC3,PPP3R1,TGFB1	ERK1/2,JUN,NFKB1,NFKBIA,NFkB (complex),NPR1,REL,RELA,SMAD3,STAT3
ramipril		chemical drug	Activated	3.450	2.71E-04	COL1A1,COL1A2,COL3A1,COL4A1,COL4A2,FN1,MMP2,MMP9,TGFB1,TIMP1,TIMP2,TLR4
12-(3-adamantan-1-yl-ureido) dodecanoic acid		chemical reagent		1.414	2.77E-04	API5,BAX,BCL2,BCLAF1,BID,BNIP2,CASP3,CASP4,CASP7,CASP8AP2,CASP9,CD40,DAD1,FADD,FAS,LTBR,PYCARD,TNFRSF11B,TNFRSF1A,TNFSF12,TRADD,TRAF1
AGER		transmembrane receptor		-0.837	2.77E-04	APAF1,BCL2,CCL2,CHGA,COL4A1,EGR1,F3,FAS,IFIT1,IL1B,IL6,LPL,MMP2,MMP9,NEFL,NPHS1,S100A8,S100A9,SCG2,TGFB1,TNC,VCAM1	AGER,Akt,Ap1,EGR1,ESR1,FOS,JUN,Jnk,MITF,Mapk,NFKB1,NFKBIA,NFkB (complex),P38 MAPK,RELA,SP1,STAT3,TNF
SIRT1		transcription regulator		0.852	2.77E-04	ABCA1,ABCB1,ADAM10,AGPAT6,BAX,CCND2,CCNG2,CDH2,CELA1,CPT1A,CREB1,DKK1,EDEM1,EPM2AIP1,FN1,FOXO3,ID1,IL1B,IL6,KLF2,MGAT1,MMP2,MMP9,NOS3,PARP1,PC,PDK4,PML,PTN,ROCK1,SEC61A1,SFRP2,SFRP4,SIRT6,SLC7A11,SOD2,SREBF1,TFPI,THBD,TIMP3,ZEB1	Akt,Ap1,EGR1,ERK,ESR1,Histone h3,JUN,NFKB1,NFKBIA,NFkB (complex),PI3K (complex),RELA,RNA polymerase II,SIRT1,SMAD3,SP1,STAT3,TNF
hyaluronic acid		chemical - endogenous mammalian		-0.810	2.81E-04	ABCB1,BCL3,CD40,CSF1R,DEFB4A/DEFB4B,FN1,FOS,FST,IL12B,IL1B,IL6,IRF5,LY96,MMP2,MMP9,MPO,NCF1,REST,RHOC,SOCS3,SPHK1,SPP1,TGFB1,TIMP1,TIMP2,TLR2,TLR4,TNFAIP3,VCAM1,XIAP	Ap1,CSF2,ESR1,IL1B,JUN,NFATC2,NFKB1,NFKBIA,NFkB (complex),Nfat (family),RELA,STAT1,STAT3,TNF,TP53,hyaluronic acid
5-N-ethylcarboxamido adenosine		chemical reagent		-1.944	2.81E-04	ADM,ADORA2A,BAG3,BCL3,BTG2,CBFA2T2,CCL2,CEBPD,COL1A2,DAD1,EGR1,EGR2,GADD45A,GCLC,HK2,HLA-DQA1,IFIT2,IFIT3,IL1B,IL6,KLF6,NFIL3,PROCR,SLC4A7,SOCS3,SRXN1,SYPL2,TGFB1,THBD,VCAN	5-N-ethylcarboxamido adenosine,Akt,CEBPB,EGR1,IL6,IRF8,JUN,NFKB1,NFKBIA,NFkB (complex),REL,RELA,STAT1,STAT2,STAT3,STAT5A,STAT6
N-Ac-Leu-Leu-norleucinal		chemical - protease inhibitor	Activated	3.128	2.89E-04	ABCA1,BAX,BRCA1,CASP3,CASP9,CAV1,CCL2,CEBPA,CREB1,DDIT3,IER3,ITPR3,LAMP1,LAMP2,NEDD8,NEDD9,PAWR,PRKCA,PRKCE,RBL1,SELP,SREBF1,STMN1,SYK,XIAP	EGR1,EP300,JUN,Jnk,MYC,N-Ac-Leu-Leu-norleucinal,NFKB1,NFKBIA,NFkB (complex),NR3C1,REL,RELA,SP1,STAT3,TP53,TP63,TP73,dexamethasone
FOXO3	1.374	transcription regulator		0.184	2.95E-04	APAF1,ATP6V0D2,CCND2,CCNG2,CPT1A,DDIT3,DDIT4,DEFB4A/DEFB4B,EGR1,EGR2,EIF4EBP1,FBXO32,FGFR2,FOS,FOSB,FOXO1,FOXO3,GADD45A,GPX1,HMGCR,IER3,IL4,IL6,MAP1LC3A,MKI67,MMP9,MXD1,NOL3,NOS3,PIK3CA,PPP1R15A,PRDX5,PRNP,RBL2,RICTOR,SESN1,SLC1A4,SLC40A1,SLC7A1,SNAI1,SOD2,TNFRSF1A,TXN2	ATF4,Akt,Ap1,E2F1,EGR1,FOXO1,FOXO3,JUN,MYC,NFKBIA,NFkB (complex),PPARG,RB1,RELA,SIRT1,SP1,TP53,TP63,TP73,reactive oxygen species
LMNA	-0.519	other			2.99E-04	ACKR1,ACTA2,AHCTF1,AMMECR1L,ATG2A,ATP11B,BCL2,CASP8AP2,CCNG2,CCP110,CD38,CERS6,COL8A1,DES,EDN1,ELK4,FBXW7,FNIP1,GCLC,GHDC,GJA1,HTRA3,IFI44,IFIH1,ISG20,JAZF1,KCNE4,KLF7,LMNA,LRP4,LYSMD3,MAP3K8,MIB1,NOS3,NUFIP2,POGZ,PPCDC,PPM1H,RAPGEF1,RBMS1,RFWD3,RICTOR,SKAP2,SLN,SMARCA2,SNRK,ST6GALNAC4,TMEM64,UBA7,ZBTB38,ZCCHC6,ZMYM2,ZNF613
IRF4		transcription regulator		-1.113	3.00E-04	ADA,AICDA,ALPL,BCL6,CD68,CLTA,CXCR4,DBI,DDIT3,IKZF2,IL12B,IL1B,IL21,IL4,IL6,INPP5D,IRF5,ISG15,ITGAL,MANF,MAPK9,MS4A1,OAS1,PAX5,PPIB,PRDM1,PRKCA,PSMA1,PSMA2,SUB1,TK1,UBE2H,XBP1	BCL6,IL10,IL21,IRF4,IRF5,IRF8,NFKB1,NFKBIA,NFkB (complex),PRDM1,RELA,STAT1,STAT3,STAT5A,STAT5B,TNF
APOA1	-0.948	transporter	Activated	2.273	3.09E-04	ABCA1,APOA1,APOE,CAV1,HSPA5,IL1B,IL6,MPO,NOS3,PCYT1A,PTGIS,SOD2,SREBF1,TGFB1,TLR2,TLR4,VCAM1	ABCA1,APOA1,APP,Ap1,HIF1A,JUN,LDL,NFKB1,NFKBIA,NFkB (complex),Nr1h,RELA,SP1,SREBF1,STAT3,TNF,TP53,cholesterol
RUNX1	0.569	transcription regulator		-1.411	3.10E-04	BAX,BCL2L12,BTG2,CD34,CD79A,CEBPA,CHI3L1,CSF1R,EVI5,FAS,IGFBP3,IL21,IL4,IL7R,ITGA2B,ITGAL,MPO,MYL9,NFE2,PRKCB,S100A9,SOX5,SPI1,SPP1,TIMP1,TPSAB1/TPSB2,UGCG,UPP1,ZBTB16	Ap1,CBFB,CEBPA,CREBBP,EP300,FOS,GATA1,HDAC1,IRF8,JUN,MYC,NFkB (complex),PPARG,RELA,RUNX1,SP1,SPI1,STAT3,TP53,TP63,TP73
homocysteine		chemical - endogenous mammalian	Inhibited	-2.111	3.11E-04	ANXA2,APOA1,ATF3,CCL2,CLDN5,DDIT3,EEF1D,F3,GADD45A,HCAR2,HMGCR,HSPA5,ID1,IL6,LPL,MMP2,OLR1,PRDX1,RETN,SOCS3,SREBF1,TIMP1,VCAM1,XBP1	Ap1,D-glucose,EGR1,ESR1,JUN,NFATC2,NFKB1,NFkB (complex),Nfat (family),Nr1h,P38 MAPK,PPARG,RELA,RETN,SP1,SREBF1,STAT3,cholesterol,homocysteine
dinoprost		chemical - endogenous mammalian	Inhibited	-2.543	3.11E-04	ADM,AKR1C4,ANXA4,CCND2,EDN1,FOS,GSTP1,HSD11B2,HSPA1A/HSPA1B,ID1,IL1B,IL6,LPL,MMP9,NFIL3,PDIA4,POR,PTGS1,PTX3,SPP1,TGFB1,TIMP3,YWHAG,YWHAZ	Akt,Ap1,CEBPB,CREB1,CTNNB1,Ca2+,EGR1,ESR1,FOS,JUN,NFKB1,NFKBIA,NFkB (complex),NR3C1,PGR,Pkc(s),RELA,SP1,STAT3,TNF,dinoprost,progesterone
LEP		growth factor	Inhibited	-2.081	3.17E-04	ACSL5,APOA1,APPL1,AQP3,AQP9,ASL,ASS1,BAX,BCL2,CAV1,CCL2,CD14,CD40,CD63,CD68,COL1A1,COL3A1,COL4A1,CPT1A,CPT1B,CTSL,CYBA,DLL4,EDN1,EGR1,EGR2,EMR1,ESR2,ETFDH,F3,FABP3,FAS,FBP2,FGFR2,FOS,FOXO3,GCG,GCLC,GPX1,GSK3B,HMGCR,HSPA5,IGFBP3,IL12B,IL1B,IL1R2,IL1RN,IL4,IL6,LIFR,LPL,LTC4S,MBP,MCHR1,MDM2,MMP14,MMP19,MMP2,NCF1,NOS3,NPY,NR3C1,PECAM1,PLAT,PLIN2,PRDX1,PRF1,PSMB3,RETN,SCD,SELE,SELP,SMPD1,SNAP25,SOCS3,…	Ap1,CEBPA,CEBPB,CREB1,IL6,Ins1,LEP,LEPR,NFKB1,NFKBIA,NFkB (complex),NR3C1,PPARA,PPARG,RELA,SP1,SREBF1,STAT1,STAT3,STAT5A,STAT5B,STAT6,TNF,glucocorticoid
PTX3	-2.300	other		0.609	3.27E-04	CCL2,CX3CR1,EGR2,EGR3,F3,FOS,IL1B,IL4,IL6,IRAK1,MMP9,TLR2,TLR4	Ap1,CEBPB,IL6,JUN,NFKB1,NFKBIA,NFkB (complex),PTX3,REL,RELA,STAT1,STAT3,STAT5A,TP63
HISTONE		group		0.447	3.27E-04	AHR,BCL2,CCNE1,DKK3,FMR1,HPGD,IL6,MAPK1,NFATC2,NOS3,PAG1,PTGIS,SELP	Ap1,ERK,ESR1,HISTONE,JUN,MYC,NFATC2,NFKB1,NFkB (complex),PARP1,RELA,SMAD3,SP1,STAT1,STAT3,TLR4,TP53,TP63,TP73
EDN1	-1.007	cytokine		-1.953	3.30E-04	ACTA2,ANXA1,ANXA4,ANXA6,BAG2,BCL2,CDH2,COL1A2,COL4A1,CXCR4,EDN1,EDNRB,EGR1,FN1,FOS,FOSB,FST,GJA1,GRN,HSPA5,IL6,INSR,MBP,MCAM,MMP2,MMP9,NCF1,NFATC3,NUPR1,OLR1,PDIA6,PLOD1,PRKCA,PRKCB,PRKCE,RAMP3,SDC1,SELE,SELL,SOCS3,SOX5,TIMP1,TIMP3,TNC,TPM2,VCAM1,VCAN,VWF,XIAP	EDN1,EGR1,JUN,Jnk,NFKB1,NFKBIA,NFkB (complex),P38 MAPK,PTK2,RELA,SMAD3,SMAD4,SP1,STAT3,STAT5a/b,TGFB1,TNF,TP53
NS-398		chemical reagent	Activated	2.703	3.31E-04	BAX,BCL2,BTG2,CASP3,CHGA,COL1A2,CXCR4,EGR2,F2R,F3,IL1B,IL4,IL6,MMP14,MMP2,MMP9,PRDX1,PSMB5,PSMB8,PSMB9,PTGS1,S100A8,S100A9,SPP1,TFPI2,TREM1	Ap1,CEBPB,EGR1,ERK1/2,ESR1,FOS,JUN,NFKB1,NFKBIA,NFkB (complex),NS-398,PTGS2,RELA,SMAD3,SP1,STAT3,TP53,prostaglandin E2
pioglitazone		chemical drug		0.812	3.32E-04	ABCA1,ABCB10,ACTA2,ADIPOR2,APOA1,APOE,AQP1,BAX,BCL2,BRCA1,CAV1,CEBPD,EGR1,FBP1,FBP2,FN1,FOS,HPGD,IL1B,IL1RN,IL4,IL6,KLF4,KRT19,LPIN1,LPL,MMP9,NCF1,NR4A3,PC,PDE3B,PLIN2,PTPN11,RBP4,RETN,SOD2,SP1,SREBF1,TGFB1,TNFRSF11A,TNFRSF1A,VLDLR	APOE,Ap1,CEBPA,CTNNB1,EP300,FOXO1,HIF1A,Insulin,JUN,NFKB1,NFKBIA,NFkB (complex),P38 MAPK,PPARA,PPARG,RELA,SP1,SREBF1,STAT3,TNF,pioglitazone
CBFB	0.512	transcription regulator		-0.707	3.33E-04	CEBPA,CSF1R,IFT80,IKZF2,IKZF3,IL4,ITGA2B,ITGAL,LGALS3BP,LTB4R,MPO,NFE2,PDE3B,RGS1,RUNX1,SLC25A19,SMURF2,SOCS2,SPP1,STAT4,TGFBR1,TLR7,TPSAB1/TPSB2	CBFB,CEBPA,IL4,JUN,NFkB (complex),RELA,RUNX1,SPI1,STAT3,STAT6,TP53
ITGA4	0.827	transmembrane receptor		-1.078	3.33E-04	IL1B,IL1RN,ITGA4,MMP2,MMP9,TNFAIP3	ERK1/2,FN1,IL2,ITGA4,JUN,NFKBIA,NFkB (complex),PTK2,RELA,SMAD3,STAT3,STAT5A,STAT5B,STAT5a/b
FOXM1		transcription regulator		-0.072	3.73E-04	ANXA1,ATF2,AXIN2,BRIP1,BUB1B,CAV1,CCNE1,CCNF,CDH2,CENPB,CENPE,CENPF,CXCR3,FOXF1,GCG,GLB1,HSD11B2,LEF1,MMP2,MMP9,NEK2,PECAM1,SNAI1,STMN1,TOP2A,VCAN,ZEB1	Ap1,CDKN1A,CTNNB1,E2F4,EGR1,EP300,ERK,FOXM1,FOXO1,HIF1A,MYC,NFATC2,NFkB (complex),RB1,RELA,SMAD3,STAT3,TP53,VEGFA,Vegf
miR-16-5p (and other miRNAs w/seed AGCAGCA)		mature microRNA		0.368	3.76E-04	ANLN,ARL2,ASXL2,BCL2,BMI1,CCND2,CCNE1,CCNF,DMTF1,F2,FNDC3B,GALNT7,GRN,HARS,HERC6,HRSP12,HSP90B1,HSPA1A/HSPA1B,KCNN4,KIF23,KPNA3,LAMTOR5,LUZP1,LYPLA2,MAPK3,MRPL20,MSH2,MYB,PANX1,PNN,PPIF,PPP2R5C,RAB30,RARS,SERPINE2,SKAP2,SLC12A2,SLC25A22,SLC38A1,SLC38A5,SLC7A1,SPI1,SRPR,TIA1,TMEM109,TXN2,UBE2S,UBE4A,YIF1B
IGF2BP1		translation regulator		-1.682	3.96E-04	COL1A1,COL1A2,COL6A3,CYFIP2,IGF2,KRAS,LGALS1,LUM,SERPINH1,TNC
carvedilol		chemical drug	Activated	2.449	3.96E-04	CYBA,F3,IL1B,IL6,MMP2,NPHS1,SREBF1,TFPI,TIMP2,TLR4	ATF6,Ap1,CREB1,CTNNB1,Ca2+,ERK,ERK1/2,FOXO1,JUN,LDL,NFKB1,NFKBIA,NFkB (complex),RELA,SMAD3,SP1,STAT3,carvedilol,palmitic acid
OLR1	-1.330	transmembrane receptor		-1.673	3.97E-04	ACE,CCL2,CD68,CXCR2,CYBA,FN1,IL6,NCF1,NOS3,OLR1,SELP,SPP1,TGFB1,TGFBR1,VCAM1	Ap1,CREB1,FOS,JUN,LDL,LDLR,NFKB1,NFKBIA,NFkB (complex),OLR1,P38 MAPK,Pkc(s),RELA,SP1,SREBF1,STAT3
AGTR1	0.434	G-protein coupled receptor		-1.976	3.97E-04	AGTR1,CASP3,COL3A1,CP,CYBA,DUSP1,EDN1,FN1,FOS,GSTP1,IL6,MAPK1,NOS3,OLR1,TGFB1	AGTR1,Ap1,CREB1,CREBBP,EGR1,JUN,Jnk,MYC,NFkB (complex),NR3C1,NR3C2,RELA,Rock,SIRT1,SMAD3,STAT3,aldosterone,candesartan,losartan potassium
IL24		cytokine	Inhibited	-2.389	3.97E-04	APAF1,BATF2,BAX,BCL2,CASP3,DDIT3,FADD,FAS,GADD45A,HSP90B1,HSPA5,IL12B,LIG4,PPP1R15A,XBP1	BAX,CEBPB,EIF2AK2,Gm-csf,IL24,IL6,IRF3,JUN,NFKBIA,NFkB (complex),P38 MAPK,RELA,SP1,STAT1,STAT3,STAT5A,STAT5a/b,TP53
benzyloxycarbonyl-Leu-Leu-Leu aldehyde		chemical - protease inhibitor		-0.037	4.01E-04	AHR,AICDA,AK2,ATF3,BAX,BST2,BUB1B,CCL2,CCND2,CEBPA,CFB,CLIC1,CTSB,CXCR3,DCN,DDB2,DDIT3,DEFB4A/DEFB4B,DHFR,DMD,DUSP1,EIF4EBP1,EIF5A,ETS1,FADD,FAS,FOS,FOXO1,GSTP1,HMGB2,HSF4,HSP90B1,HSPA5,HSPB1,HSPB2,IER3,IL1B,IL6,IRF7,ITPR3,LMAN1,MMP2,MMP9,MRTO4,MYB,NCF1,NEDD8,NFKB2,NR3C1,PARP1,PAX6,PRDM1,RHOBTB2,SGCA,SMAD2,SOD2,STMN1,SUB1,TIMP1,TREM1,TUBB4A,TXN,VCAM1,XIAP	Ap1,ESR1,JUN,NFATC2,NFKB1,NFKBIA,NFkB (complex),Nfat (family),P38 MAPK,REL,RELA,RELB,SP1,STAT3,TNF,benzyloxycarbonyl-Leu-Leu-Leu aldehyde
IL12A		cytokine		0.038	4.05E-04	BCL2,CASP3,CXCR6,EBI3,FAS,FUT7,IL12B,IL1B,IL4,IL6,IRF9,MMP2,MMP9,PECAM1,PRF1,SELPLG,SOCS3,STAT4,VCAM1	Akt,CEBPA,EGR1,IFNG,IL12A,IRF1,IRF8,JUN,MYC,NFKBIA,NFkB (complex),P38 MAPK,RELA,SP1,STAT1,STAT2,STAT3,STAT6
YBX1		transcription regulator		-1.484	4.05E-04	ABCB1,ACTA2,APAF1,COL1A1,COL1A2,DEFB4A/DEFB4B,EFEMP1,F3,FOS,ID1,IGFBP3,KLF4,MKNK1,MMP2,MVP,PIK3CA,SNAI1,SPON1,TGFB1	CEBPB,CTNNB1,IL17A,IL6,NFKB1,NFKBIA,NFkB (complex),RELA,SMAD3,SMAD4,SMAD7,SP1,STAT1,STAT3,STAT5A,YBX1
HDAC4		transcription regulator		0.186	4.10E-04	ATF3,C1QC,CACNA1C,CAP2,CNKSR2,CNTN1,CYFIP2,DYRK1A,FGF13,FOS,FST,GADD45A,GPM6A,HDAC9,KLF2,KLHL2,MAPK1,MEF2C,MMP9,NRCAM,PPP3CA,PRKCA,PRKCB,SNAP25,SYN2,TAGLN,TNFRSF12A,TP53BP1,TSPAN13,VCAM1	Ap1,ESR1,HDAC4,Histone h3,JUN,NFATC2,NFkB (complex),Nfat (family),RELA,RNA polymerase II,SP1
N-formyl-Met-Leu-Phe		chemical reagent		-0.329	4.13E-04	ANLN,CAPG,CCL2,CKAP2,FCGR1A,IL1B,IL4,IVNS1ABP,KIF11,KIF23,NFKBIB,OSM,SELL,SELPLG,SIRPA,TAGLN2	Ap1,CREB1,HGF,HSF1,IL12 (complex),IRF1,IRF3,JUN,MAPKAPK2,N-formyl-Met-Leu-Phe,NFKB1,NFKBIA,NFkB (complex),RELA,SMAD3,STAT1,STAT3,TP53,reactive oxygen species
D-galactosamine		chemical - endogenous mammalian	Inhibited	-2.748	4.13E-04	BAX,BCL2,CASP1,CD14,CTSB,FOS,IL12B,IL6,MAPK9,PTN,SDC3,SOD2,TIMP1,TLR4,TNFRSF1A,TRADD	Akt,CEBPB,D-galactosamine,EGR1,IFNG,IL1,IL10,IL6,IRF1,JUN,NFKB1,NFKBIA,NFkB (complex),RELA,STAT1,STAT3,STAT5A
GFI1		transcription regulator		1.512	4.14E-04	ATF2,BAX,BCL3,CASP1,CD40,CEBPA,CEP95,CREBBP,CXCR4,DDB2,EGR2,ENTPD1,ETS2,F2R,GJA1,IL1B,IL6,IL6R,IL7R,KAT2B,LTBR,MAPK3,NFKB2,RASGRP1,REL,SMAD3,TNFRSF1A,TRADD	E2F1,E2F4,ERK1/2,GFI1,HDAC1,IL10,JUN,NFKB1,NFKBIA,NFkB (complex),RB1,RELA,SMAD3,STAT3,TFDP1,TNF,TP53
TAF4B	0.630	transcription regulator		1.938	4.17E-04	CCND2,FN1,FST,IER3,IGJ,INHBB,ITGA6,SPP1,TAF4B,TGFB1,TNFAIP3,ZBTB16
ursolic acid		chemical - endogenous non-mammalian		-0.461	4.18E-04	ATF3,BAX,BCL2,CASP3,CXCR4,FOS,HMGB1,IL1B,MKI67,MMP2,MMP9,NR3C1,OLR1,PECAM1,SOD2,TLR4,VCAM1	CEBPB,EGR1,IL1B,IL6,JUN,Jnk,NFKB1,NFKBIA,NFkB (complex),REL,RELA,STAT1,STAT3,STAT5A,ursolic acid
IL11		cytokine		-1.066	4.18E-04	A2M,ANXA2,BCL2,CD40,CEBPD,FOS,IL4,IL6ST,LBP,SMAD6,SOCS3,SPHK1,SPP1,TIMP1,VCAM1,VWF,WNT5A	Akt,CEBPA,EGR1,ERK1/2,IL11,JUN,MYC,NFKBIA,NFkB (complex),NR3C1,P38 MAPK,RELA,SMAD3,SP1,STAT1,STAT3,STAT5A,STAT5B,TP53
KDM5B		transcription regulator		-0.753	4.24E-04	ARL6IP5,BRCA1,BUB1B,CAV1,CCL14,CCNE1,CDIPT,DDIT3,EGR1,FHL1,GADD45A,HSD17B8,IPP,ISG15,IVNS1ABP,LGALS3BP,MCAM,NDC80,NEDD9,NEFL,NMB,NOL3,PBK,PDE3B,PHF20,RNASET2,SMARCA2,SMC5,SMOX,SWAP70,TNFSF13,TOP2A,TUBB2A
doxifluridine		chemical drug		0.233	4.54E-04	AQP3,BAX,FAS,GADD45A,MDM2,RPS27L,RRM2B,SESN1,TP53INP1
fontolizumab		biologic drug	Activated	2.333	4.54E-04	CCL8,FAS,IFI35,IL6,ISG15,LAG3,MX1,RSAD2,TGM3
COL18A1	-0.895	other		1.558	4.56E-04	ANTXR1,APC,BCL2,CCL2,CD34,CDH5,CHGA,DDIT4,EDN1,EDNRB,ETS1,F2R,F3,FN1,FOS,HK2,ID1,IL6,ITGAV,MAPK1,MMP2,PDCD5,PECAM1,SELP,TNFRSF1A,TNFRSF21,VWF	Akt,Ap1,COL18A1,EGR1,ERK,FOS,HIF1A,JUN,MYC,NFKBIA,NFkB (complex),P38 MAPK,RELA,SMAD3,SP1,SRC,STAT3,VEGFA
CDK4		kinase			4.57E-04	AQP3,ATP6V0E1,BRCA1,BRWD1,C7,CASC5,CBFA2T2,CDCA7,CENPF,CLPB,CPNE3,DHFR,EIF5A2,ELN,FZD7,GAS2L3,H2AFJ,HIST2H2BE,HJURP,KIAA1524,KIF11,KIF20B,KLHL24,LCORL,LNP1,MAML3,MESDC2,MFSD6,MTMR1,MYBL1,SLC9B2,THNSL1,TMEM219,TOR3A,TP53INP1,USE1,UTRN,ZNF367	CCND1,CDK4,E2F1,E2F4,HDAC1,RB1,SP1
DSP	0.629	other		1.937	4.60E-04	CEBPA,COL1A1,COL1A2,COL3A1,DSC2,DSC3,LPL
vatalanib		chemical drug		1.912	4.60E-04	ACTA2,BCL2,CCNE1,COL1A1,MMP9,PECAM1,TIMP1	AKT1,Akt,Ap1,EGR1,ERK1/2,ESR1,JUN,NFKB1,NFKBIA,NFkB (complex),Pdgf (complex),RELA,SMAD3,SP1,STAT3,vatalanib
ST3-Hel2A-2		chemical reagent		-1.150	4.60E-04	ATF3,BCL6,DDIT3,EGR2,FOS,GADD45A,IER3	CEBPA,EGR2,JUN,MYC,NFkB (complex),RELA,ST3-Hel2A-2,STAT1,STAT3
STK11		kinase		1.413	4.72E-04	A2M,ACE,ALCAM,ATF3,CCL2,CNTN1,CSF3R,GADD45A,IL6,KLF12,LUM,LYPD3,MCAM,MMP2,MMP9,NEDD9,NFKB2,NRCAM,PPP1R2,PSMB5,PTPN3,PTPRZ1,RASGRP1,RASSF1,RASSF2,RGS1,SCG2,SLC16A4,STK17B,TARS,TNFAIP3,TOP2A,WNT5A,ZBTB25,ZHX1	AKT1,ESR1,JUN,MYC,MYOD1,NFKB1,NFkB (complex),NOS3,PTK2,RELA,RNA polymerase II,SMAD3,SMARCA4,SP1,STAT1,STAT3,STAT5a/b,STK11,TP53,TP63,TP73
SREBF1	-0.589	transcription regulator		-0.611	4.73E-04	AACS,AARS,ABCA1,ACADS,ACSL5,ALDOC,ATOX1,BAX,BCL2,CCL17,CEBPA,CEBPD,COL6A1,DBI,DPY19L3,ELOVL7,ETHE1,FADS1,FAS,FN1,GPX3,HK2,HMGCR,HMGCS1,HSPA1A/HSPA1B,HSPA5,IL1B,IL1R2,IL6,LPIN1,LPL,NR1H3,PCK2,PCYT1A,PDPK1,PIK3R3,PKLR,PMPCA,PTGDS,RETN,SCD,SREBF1,SUCLG1,TF,TGFB1,TMEM97	Ap1,CEBPA,CEBPB,D-glucose,EGR1,EP300,ESR1,FOXO1,HIF1A,Ins1,Insulin,JUN,NFkB (complex),PPARA,PPARD,PPARG,SP1,SREBF1,TP53,fatty acid
celecoxib		chemical drug		-0.723	4.73E-04	ATM,ATR,B3GALT5,BAX,BCL2,BFAR,BIRC6,CASP3,CD68,CENPF,DDIT3,DES,DNAJB9,F3,FAS,GADD45A,HSPA5,IL1B,MDM2,MKI67,MMP2,MMP9,SELP,SP1,ST3GAL4,TLR2,TLR4,TNFRSF11A,TNFSF12,TRAF1,VCAM1,WNT5A	CEBPB,EGR1,IL6,JUN,Jnk,NFKB1,NFKBIA,NFkB (complex),P38 MAPK,REL,RELA,SP1,STAT1,STAT3,STAT5A,celecoxib
maneb		chemical toxicant	Activated	4.021	4.77E-04	AMN,BAX,CCDC88A,CCL19,CEBPD,DIP2B,ITGB8,KIF1B,KLF2,KLHL15,LAMC2,LIFR,LRP4,MBOAT2,MKL2,NFAT5,NIPBL,ROCK1,STRBP,UBXN7,ZBTB44
S100A4	-0.831	other	Inhibited	-2.135	4.82E-04	BAX,CCL1,CCL19,CCL24,FN1,MDM2,MMP14,MMP2,MMP9,SNAI1,TIMP1,TIMP2,VCAM1	Ap1,BCL2,ERK1/2,ESR1,JUN,NFKB1,NFKBIA,NFkB (complex),PARP1,REL,RELA,S100A4,SMAD3,SP1,STAT3,TP53
glutamine		chemical - endogenous mammalian		0.226	4.84E-04	AARS,ADA,ASNS,ASS1,BCAT1,CARS,CPT1B,DDIT3,DUSP1,DYRK1A,FOS,GADD45A,HSF1,HSPA1A/HSPA1B,HSPA5,IL6,NFKB2,NUP98,PHB,PICK1,PYCR1,TIMM17A,TUBB4A,XBP1	EGR1,EP300,FOXO1,FOXO3,INS,JUN,Jnk,MYC,NFkB (complex),P38 MAPK,PPARA,RELA,SP1,SREBF1,STAT3,TP53,TP63,TP73,glutamine
mir-143		microRNA		-1.260	4.85E-04	BCL2,COL3A1,DMP1,HK2,KRAS,MMP2,PRKCE,TAGLN	JUN,NFKB1,NFkB (complex),PRKCE,RELA,STAT1,mir-143
IFNA10		cytokine		-1.947	4.85E-04	CCL8,CXCL9,IFIH1,IFIT1,ISG15,MX1,STAT4,ZBP1	IFNA10,IRF8,NFkB (complex),STAT1,STAT2,STAT3,STAT6
IFNA21		cytokine		-1.947	4.85E-04	CCL8,CXCL9,IFIH1,IFIT1,ISG15,MX1,STAT4,ZBP1	IFNA21,IRF8,NFkB (complex),STAT1,STAT2,STAT3,STAT6
IFNA5		cytokine		-1.947	4.85E-04	CCL8,CXCL9,IFIH1,IFIT1,ISG15,MX1,STAT4,ZBP1	CEBPA,ETS1,IFNA5,IRF8,JUN,MAPK1,MYC,NFkB (complex),RELA,STAT1,STAT2,STAT3,STAT6
IFNA7		cytokine		-1.947	4.85E-04	CCL8,CXCL9,IFIH1,IFIT1,ISG15,MX1,STAT4,ZBP1	IFNA7,IRF8,NFkB (complex),STAT1,STAT2,STAT3,STAT6
IFNA14		cytokine		-1.947	4.85E-04	CCL8,CXCL9,IFIH1,IFIT1,ISG15,MX1,STAT4,ZBP1	IFNA14,IRF8,NFkB (complex),STAT1,STAT2,STAT3,STAT6
IFNA6		cytokine		-1.947	4.85E-04	CCL8,CXCL9,IFIH1,IFIT1,ISG15,MX1,STAT4,ZBP1	CEBPA,ETS1,IFNA6,IRF8,JUN,MAPK1,MYC,NFkB (complex),RELA,STAT1,STAT2,STAT3,STAT6
D-tubocurarine		chemical drug			4.85E-04	CNTN1,DHFR,EGR1,IL12B,IL6,LITAF,RBBP6,TFPI2	Ap1,CEBPA,CREB1,D-tubocurarine,JUN,MYC,NFkB (complex),RELA,STAT1,STAT3,norepinephrine
leupeptin		chemical - protease inhibitor	Inhibited	-2.158	4.85E-04	ABCA1,CAV1,CD151,CD9,FOXO1,GBA,HRAS,IGF2
INHA		growth factor		1.488	4.92E-04	ACTA2,ACTG2,ADAMTS1,BAX,BCL2,CCND2,CCNE1,CNN1,COL1A2,COL3A1,COL4A3BP,COL6A1,CYP1B1,DNAH7,EMILIN2,FST,IGFBP4,INHBB,KITLG,KRT19,LMNA,MMP2,MYL9,PIK3R1,PRSS23,PTX3,SFRP4,SMAD7,TBCEL,TP53INP1	CREB1,FSH,INHA,JUN,NFkB (complex),SMAD2,SMAD3
vorinostat		chemical drug		0.898	5.13E-04	APAF1,BAX,BCL2,BRAF,BRCA2,CASP3,CDH2,CEBPA,CYP1B1,DLC1,DUSP1,EDN1,ELOVL1,FIS1,GRN,HPGD,HSPA5,IL12B,IL1B,IL6,MFGE8,MKI67,MMP2,MMP9,MYB,NFE2,OSM,PTP4A3,RAD50,SOCS3,SP1,SPI1,TGFBR1,TNFRSF1A,TRAF1,TXN,XIAP	Ap1,BCL2,EGR1,JUN,Jnk,LY294002,NFKB1,NFKBIA,NFkB (complex),NR3C1,RELA,SP1,STAT3,TP53,dexamethasone,nitric oxide,vorinostat
EIF4E		translation regulator	Inhibited	-3.212	5.13E-04	ANAPC2,ATOX1,ATR,BCL2,BCLAF1,BIRC6,CAPG,CBLC,CEBPA,DDX56,EIF4EBP1,GPX3,HRAS,IGFBP4,KAT2B,KLF13,LSM10,LSM4,LSM6,LSM7,MPV17,NEDD8,NHP2,NOL3,PHB,POLR3D,POP7,PRDX5,SERTAD1,SPHK1,SRXN1,TP53BP1,UBA7,UBE4A,UBR5,UPP1,XIAP
vanillyl-N-nonylamide		chemical drug			5.23E-04	ATF3,CCNG2,DDIT3,GADD45A,HSPA5	CREB1,CTNNB1,Ca2+,RELA,SP1,STAT3,vanillyl-N-nonylamide
4-phenylbutyric acid		chemical - endogenous mammalian		0.453	5.24E-04	ABCA1,ABCD1,ADIPOR2,BCL2,CALR,CASP3,CASP9,DDIT3,GFER,GJA1,HSP90B1,HSPA5,MMP2,MOG,OLR1,PEX11A,PRKCE,PSMC3,ROCK1,SOD2,TAF7,TIMP2,XBP1	4-phenylbutyric acid,AKT1,APP,Ap1,ESR1,HIF1A,JUN,NFKB1,NFkB (complex),NR3C1,Pro-inflammatory Cytokine,RELA,SP1,STAT3,TP53,TP73,cisplatin,doxorubicin
CXCL8		cytokine		0.433	5.24E-04	ABCB1,ANXA1,BAX,BCL2,COL12A1,COL18A1,CXCR2,DEFB4A/DEFB4B,F3,FAS,HSPG2,IL1B,ITGA1,ITGAL,MMP2,MMP9,MTPN,MYO1E,NR3C1,PRTN3,SELL,TGFBR1,VCAM1	Ap1,CCL2,CD44,CEBPA,CTNNB1,CXCL8,FOXO1,JUN,NFKB1,NFKBIA,NFkB (complex),PTEN,RELA,SMAD3,STAT1,STAT3,lipopolysaccharide
IFNA4		cytokine	Inhibited	-2.029	5.25E-04	CCL8,CXCL9,IFIH1,IFIT1,IFIT2,ISG15,MAP3K8,MX1,STAT4,USP18,ZBP1	CEBPA,ETS1,IFNA4,IFNAR1,IRF8,ISGF3,JUN,MAPK1,MYC,NFkB (complex),RELA,STAT1,STAT2,STAT3,STAT6
KDR		kinase		-0.239	5.26E-04	A2M,ANXA2,CD38,CREBBP,DLL4,EPHB3,F3,INPP5D,MESDC2,MMP14,NDC80,S1PR2,SELE,SOX18	Akt,Ap1,CTNNB1,EGR1,FOXO1,HIF1A,JUN,KDR,MYC,NFATC2,NFKBIA,NFkB (complex),REL,RELA,SHC1,STAT3,VEGFA,Vegf
gentamicin		chemical drug		-1.673	5.27E-04	ALCAM,ALPL,AQP1,ASL,ATF3,BAX,BTG2,BTG3,C4A/C4B,CALR,CCL2,CD9,DDIT3,DECR1,DECR2,DMD,EED,EGR1,ETFDH,GADD45A,GFER,HIVEP2,HSD11B2,HSP90B1,HSPA1A/HSPA1B,HSPA5,HSPB1,HYOU1,IGFBP3,IL1B,IRF7,KLF6,KMO,LIG4,LITAF,MAF,MAPKAPK3,MDM2,MPST,MYBBP1A,NR1D2,PC,PDIA4,PFDN2,PHGDH,PLIN2,PNN,PSMB8,PTN,RBP4,RPS27L,RUVBL1,SPP1,SUOX,TARS,TGFB1,TIMP1,TMEM120A,VCAM1	Ap1,ESR1,Histone h3,JUN,MAPK8,NFkB (complex),NR3C1,P38 MAPK,RELA,RNA polymerase II,SP1,STAT3,gentamicin
leukotriene D4		chemical - endogenous mammalian		0.391	5.28E-04	ADAMTS1,ARID5B,ATF3,CCL2,DUSP1,EGR1,EGR2,EGR3,F3,HLX,IL4,IL6,KLF2,KLF4,MAP3K8,NEDD9,NR4A3,PDK4,SELE	Ap1,CREB1,CTNNB1,Ca2+,EGR1,ERK,ERK1/2,FOS,JUN,MYC,NFkB (complex),RB1,RELA,SIRT1,SMAD3,SP1,SRC,STAT3,leukotriene D4
VHL		transcription regulator		-1.304	5.29E-04	AIF1,BCL2,CAV1,CDH2,CNN1,CXCR4,DECR1,F3,FN1,FTH1,FTL,GBE1,GLO1,GPX1,IER3,IFITM3,JADE1,LMNA,MAF,MMP14,NDUFB1,NEDD9,NFE2,NOC2L,PREB,RUNX1,SEC61G,SLC40A1,SPARC,STRA13,TAGLN,TMED3,TRAF1,UQCRQ	ARNT,Ap1,CEBPB,CTNNB1,EGR1,EP300,EPAS1,ESR1,HIF1A,JUN,MYC,NFkB (complex),RB1,RELA,RNA polymerase II,RUNX2,SMAD3,SP1,TP53,VEGFA,VHL
5-azacytidine		chemical drug		-1.671	5.29E-04	ABCB1,ANXA2,ATM,CALR,CAV1,COL1A1,DKK1,DUSP1,ESR2,F3,GADD45A,GSTP1,HK2,HSP90B1,HSPA5,IFI6,IRF7,ITGAL,KLF6,MYO1B,NOS3,PLAGL1,PRF1,RASSF1,SHC1,SLC3A2,SLC7A5,SMURF2,SOCS3,SP1,SPHK1,TFPI2,TGFBR1,UPP1	5-azacytidine,Ap1,CEBPB,EGR1,ESR1,HDAC1,Histone h3,MECP2,NFkB (complex),RELA,RNA polymerase II,SMAD2,SMAD3,SMAD4,SP1,SP3,STAT3,TGFBR2,TP53
TO-901317		chemical reagent		-0.005	5.47E-04	ABCA1,ACSL5,ADIPOR2,ADM,APOD,APOE,ASS1,C3,CASP1,CASP4,CASP7,CCL2,CCL24,COX17,CPT1A,CRAT,DNASE1L3,ECI1,ELOVL1,FADS1,FBP1,GBE1,HK2,HMGN1,HP,HSD17B8,IGFBP4,IL1B,IL6,ITGA6,LIFR,LPL,LTC4S,MMP9,MPEG1,MRPS2,NOS3,NR1H3,PGLYRP1,POR,PSMA5,PSMB2,PSMB8,PSME1,PTGDS,SCD,SIGMAR1,SLC27A2,SMAD3,SREBF1,TGFB1,TIMP1,TIMP3,TLR4	Ap1,CEBPA,EP300,JUN,NFKB1,NFKBIA,NFkB (complex),Nr1h,PPARA,PPARG,RELA,SP1,SREBF1,STAT1,STAT3,TNF,TO-901317,cholesterol
benzo(a)pyrene		chemical toxicant		-0.764	5.47E-04	ABCB1,AHR,ANXA1,APOA1,ARHGEF6,ARL6IP5,BAX,BCL2,BRAF,BRCA1,BTG3,CASP3,CASP9,CCL1,COL8A1,CYP1B1,DHRS1,FOS,FST,GCLC,GNAQ,GSTP1,HP,HRAS,HSPA1A/HSPA1B,HSPB1,IER3,IGFBP6,IL1B,INHBB,INSR,KLF2,MAF,MAP3K2,MDM2,MPO,NMI,NOS3,PDLIM1,PGD,PPIF,PRKCA,PSENEN,RGS5,RHOC,SELENBP1,SELP,SEMA5A,SFRP4,SGCD,SLC1A4,TF,TGFB1,ZMAT3	Akt,Ap1,EGF,EGR1,ERK,JUN,MYC,NFKB1,NFKBIA,NFkB (complex),RELA,SMAD3,SP1,STAT3,TP53,TP63,TP73,benzo(a)pyrene
ERK		group	Inhibited	-2.200	5.47E-04	ABCA1,ACP5,ACSL5,ADAM10,BAX,BCAR3,BCL2,BGN,BTG2,BTG3,CAV1,CCL2,CCNE1,CEBPD,COL1A1,COL3A1,CXCL6,DUSP1,EDN1,EGR1,ETS1,FN1,FOS,FOXO1,FOXO3,FST,GCLC,GPR126,IER3,IFNAR1,IL12B,IL1B,IL21,IL6,ITGA2B,MAFB,MAL,MCAM,MMP14,MMP2,MMP9,MS4A1,OSBPL10,PDK4,PECAM1,PRDM1,RAB7B,ROCK1,S100A12,SELL,SLC4A7,TIMP1,UGCG,VCAN	Akt,Ap1,CEBPA,EGR1,ERK,ERK1/2,JUN,MYC,NFKB1,NFKBIA,NFkB (complex),PI3K (complex),RELA,SMAD3,SP1,STAT1,STAT3,TNF
DCN	-0.736	other		1.934	5.47E-04	BAX,BGN,CASP3,COL1A2,DUSP1,ENG,FST,HLA-DQA1,IL1B,IL6,ITGAV,MMP2,MMP9,SDC1,SMAD3,TGFB1,TIMP3,VCAM1	Ap1,DCN,IL1B,JUN,NFKB1,NFKBIA,NFkB (complex),RELA,SMAD2,SMAD3,SMAD4,STAT3,TGFB1,TGFBR2,TNF,TP53,Tgf beta
salicylic acid		chemical drug		1.617	5.47E-04	APOA1,BGN,CASP3,CUL3,DDIT3,F3,FKBP5,GCG,IL1B,IL4,IL6,KITLG,MMP9,OLR1,PTGS1,SELP,TGFB1,TLR4	Ap1,EGR1,ESR1,JUN,Jnk,NFATC2,NFKB1,NFKBIA,NFkB (complex),NOS2,Nfat (family),REL,RELA,STAT3,TNF,TP53,salicylic acid
PML	-0.633	transcription regulator		-1.451	5.47E-04	ANXA4,BAX,CCNE1,FAS,GADD45A,HLA-DMB,HSPB1,IL1B,NR3C1,NSFL1C,PSMB8,PSMB9,STMN1,TNFAIP3,TOPBP1,TRIO,UBE2M,YWHAG	Ap1,CEBPA,CEBPB,FOS,JUN,MYC,NFKB1,NFKBIA,NFkB (complex),PML,RARB,REL,RELA,SNAI1,SP1,STAT1,STAT3,TP53,TP63,TP73,YBX1
palmitic acid		chemical - endogenous mammalian		-0.838	5.47E-04	ADIPOR2,ALDOA,ATF3,ATP5J2,BAX,BCL2,CASP3,CCL2,CYBA,DDIT3,DEFB4A/DEFB4B,FBXO32,FOS,GCG,HK2,HSPA5,IL6,IL6R,INSR,NCF1,NCF4,NPY,NR4A3,OLR1,PAX6,PKLR,PLIN2,PPP2R2B,PROCR,SCD,SOCS3,SPHK1,SREBF1,THBD,TLR4,VCAM1,VIPR2,XBP1,XIAP	Ap1,D-glucose,EGR1,ESR1,FOXO1,HIF1A,IL1B,Insulin,JUN,LDL,NFKB1,NFKBIA,NFkB (complex),PPARA,PPARD,PPARG,RELA,SP1,SREBF1,STAT3,fatty acid,palmitic acid
ESR2	2.032	ligand-dependent nuclear receptor		0.130	5.50E-04	AKAP12,ANK1,APOE,BCL2,BID,C3,CAV1,CCL2,CDH2,CLDN11,COL1A1,DKK1,EDN1,EGR1,FOS,FOXO3,GCLC,GLB1,GSTP1,HPGD,HSD17B3,IGFBP4,IL1B,KCNQ5,KLF4,LMNA,LPL,MEGF10,MKI67,MMP14,MMP2,MPP7,NDRG2,NEDD9,OOEP,PTGDS,PTGIS,RASSF2,RETN,SELE,SFRP4,SLC5A7,SOCS2,SOCS3,SPP1,SRXN1,ST8SIA4,SUSD4,TENM4,TIMP1,TIMP2,TSPAN13	Ap1,CEBPB,EGR1,ERK,ESR1,ESR2,FOS,JUN,NFKB1,NFKBIA,NFkB (complex),RELA,SMAD3,SP1,STAT3,TNF,TP53,beta-estradiol
PRNP	0.527	other		-0.661	5.51E-04	APOE,BAX,BCL2,CASP3,EGR1,HSP90B1,HSPA1A/HSPA1B,HSPA5,HSPB1,IL1B,LAMP2,MDM2,PDIA3,PRNP,SNAP25	AKT1,APP,ESR1,FOXO1,HIF1A,IGF1,JUN,MYC,NFKB1,NFKBIA,NFkB (complex),PRNP,REL,RELA,SP1,STAT3,TP53,TP63,TP73
discodermolide		chemical drug			5.51E-04	BARD1,BRCA1,BRCA2,CDC25C,E2F2,EIF4EBP1,FANCB,FANCD2,FANCM,GADD45A,KIF11,KIF23,RBL1,SMC2,TOP2A	JUN,MYC,SP1,TP53,TP63,TP73,discodermolide
arsenite		chemical toxicant		-0.395	5.88E-04	ABCB1,AHR,ARL6IP5,ATR,CAV1,COL8A1,CXCL9,CYP1B1,DHRS1,DUSP1,EGR1,FOS,FST,GADD45A,GCLC,GSTP1,HSPA1A/HSPA1B,HSPB1,IER3,INHBB,INSR,KLF2,MDM2,MPO,PRKDC,PTGES2,SEMA5A,SFRP4,SGCD,TGFB1	Ap1,EGFR,ERK,ESR1,FOS,JUN,NFKB1,NFKBIA,NFkB (complex),RELA,SMAD3,SP1,SP3,STAT3,TP53,arsenite
HMOX1		enzyme		0.012	6.06E-04	ABCA1,ACTA2,ADORA2A,APAF1,AQP1,BCL2,CASP3,CCL2,CD14,COL1A1,CXCL9,ENG,FOS,GCLC,ID1,IL12B,IL1B,IL1RN,IL6,MMP9,MSR1,PECAM1,PROCR,SELE,SPARC,TGFB1,THBD,VCAM1	Ap1,EGR1,HMOX1,JUN,Jnk,MAPK14,NFKB1,NFKBIA,NFkB (complex),P38 MAPK,PPARG,RB1,REL,RELA,SP1,STAT3,carbon monoxide
2-[[4-[(e)-styryl]phenoxy]methyl]oxirane		chemical reagent		0.132	6.33E-04	ABCA1,APOE,NR1H3,SREBF1
ITPR		group		0.000	6.33E-04	CYP1B1,IL1B,MAPK1,MAPK3	CREB1,CTNNB1,Ca2+,ITPR,RELA,SP1,STAT3
pegintron		biologic drug	Inhibited	-2.000	6.33E-04	DDX58,ISG15,RNF125,USP18	IFNAR1,IFNAR2,ISGF3,NFkB (complex),STAT1,STAT2,STAT3,pegintron
calcitriol		chemical drug		-1.035	6.35E-04	ABLIM1,ANLN,ANXA2,APOA1,ATM,ATP2B1,BAX,BCL2,BCL3,BNIP2,BRCA1,BUB1B,C3,CA2,CACNA1C,CASP7,CASP9,CCNE1,CD14,CD40,CEBPA,CEBPD,CHGA,COL4A1,COL4A2,CSF1R,CXCL6,DCTPP1,DEFB4A/DEFB4B,DUSP1,EDN1,EGR1,F3,FAS,FN1,FOS,GADD45A,HPGD,ID1,IER3,IGFBP3,IL12B,IL1B,IL1RN,IL4,IL6,IRF7,ITGA4,KCTD12,KIF23,KLF4,KLK7,LGALS1,LPL,MAF,MAL,NDC1,NEDD9,NEK2,NPHS1,NUPR1,NUSAP1,OLFML2A,PBK,PDLIM2,PLCG1,POLE2,PRKCA,RAD50,REL,RUNX1…	CEBPB,EGR1,ESR1,IL1,IL10,IL6,JUN,NFKB1,NFKBIA,NFkB (complex),RELA,STAT1,STAT3,STAT5A,TP53,beta-estradiol,calcitriol
linoleic acid		chemical - endogenous mammalian		-0.710	6.45E-04	ABCA1,APOA1,CPT1A,CPT1B,DDIT3,DUSP1,EDN1,HSP90B1,HSPA5,IL1B,IL6,LPL,NCF1,NOS3,OLR1,PECAM1,PKLR,PLIN2,SCD,VCAM1	APOA1,Ap1,CEBPA,CREB1,EP300,FOS,JUN,NFkB (complex),PPARA,PPARD,PPARG,Pkc(s),SP1,SREBF1,STAT3,fatty acid,linoleic acid
REL	1.253	transcription regulator		-0.401	6.48E-04	AHR,BCL2,BCL3,CCL2,CCND2,CCR8,CD40,CR2,CXCR3,DHFR,EGR2,F3,FAS,FN1,FOS,FOXO3,IER3,IL12B,IL21,IL4,IL6,IRF5,MAP3K8,MMP9,NFE2,NFKB2,PPP1R15A,PTGDS,REL,SNAI1,SOD2,TNFAIP3,TNFRSF13B,TNFRSF13C,TNFSF13B	Ap1,ERK,ESR1,IL2,JUN,NFATC2,NFKB1,NFKBIA,NFkB (complex),Nfat (family),REL,RELA,RELB,SMAD3,STAT3,STAT5A,STAT5B,STAT5a/b
tosylphenylalanyl chloromethyl ketone		chemical - protease inhibitor		1.509	6.49E-04	BCL2,CCL2,GCLC,GZMB,IL6,MMP2,NFKBIB,PRF1,SMAD7,VCAM1	Ap1,BCL2,CEBPB,IL1B,IL6,JUN,NFKB1,NFKBIA,NFkB (complex),REL,RELA,SP1,STAT1,STAT3,STAT5A,TP53,tosylphenylalanyl chloromethyl ketone
leuprolide		biologic drug		0.065	6.49E-04	BAX,BCL2,EGR1,MMP14,MMP2,MMP9,NR4A3,SMAD7,TGFB1,TIMP1	AKT1,Ap1,CEBPB,CREB1,CTNNB1,ESR1,FSH,JUN,MMP9,NFKB1,NFkB (complex),PI3K (complex),RELA,SMAD2,SMAD3,SMAD4,SMAD7,SP1,leuprolide
alendronic acid		chemical drug		-0.266	6.49E-04	BCL2,CCL24,ENPP1,EPHB3,HMGCR,ID1,IL1B,IL6,NLRP1,TNFRSF11B	Ap1,CEBPB,CTNNB1,HRAS,IL1A,IL6,JUN,MYC,NFKB1,NFkB (complex),RELA,SMAD3,SMAD4,SMAD7,SP1,STAT1,STAT3,STAT5A,TP53,alendronic acid
peoniflorin		chemical - endogenous non-mammalian		-0.533	6.49E-04	CASP3,CLTA,COX5A,GLO1,HIBADH,PDIA3,PPIF,PSMB7,RUNX1,SNAP25
acetaldehyde		chemical - endogenous mammalian		-0.718	6.49E-04	COL1A1,COL1A2,DDR2,FOS,IL6,KLF9,MMP2,SMOX,TGFB1,TIMP1	Ap1,CEBPB,CTNNB1,EGR1,ERK1/2,ESR1,JUN,Jnk,NFATC2,NFKB1,NFKBIA,NFkB (complex),Nfat (family),RELA,SMAD3,SMAD4,SMAD7,SP1,STAT3,acetaldehyde
Fibrinogen		complex	Inhibited	-2.138	6.49E-04	BCL3,CCL2,CD40,F3,FCGR3A/FCGR3B,IL1B,IL6,MMP14,SELP,TLR2	Akt,EGR1,Fibrinogen,JUN,NFKB1,NFKBIA,NFkB (complex),PLG,REL,RELA,RELB,STAT3
MAP2K1		kinase		-0.460	6.71E-04	ABCB1,ACTA2,AHR,APOE,ASGR2,ATF3,BCL2,BRCA1,CAPN3,CCL2,CDH5,CEBPA,COL1A1,COL1A2,COL3A1,CTSB,DKK1,DUSP1,DUSP5,EGR2,F2R,F3,FBXW11,FOS,HSPA5,IL6,ITGA2B,ITGB4,MBP,MMP14,MMP2,MMP9,PECAM1,SERPINE2,SIRPA,SMAD2,SMAD3,SP1,TFPI2,TNC,TNFRSF11A,UNC5B	CEBPB,EGR1,ERK1/2,ESR1,JUN,Jnk,MAP2K1,NFkB (complex),P38 MAPK,PD98059,PPARG,RELA,SMAD3,SP1,STAT3,TP53
cyclophosphamide		chemical drug		-0.351	6.72E-04	ATF3,BCL2,C4A/C4B,CCL1,CP,FADD,FAS,FOS,IER3,IL12B,IL1B,IL1R2,IL4,IL6,KITLG,LAMC2,PLA1A,PSMB8,S100A11,SPP1,TGFB1,TIMP1,TNFRSF12A,UGCG,UPP1	Ap1,CEBPB,CREB1,CTNNB1,IL6,IRF1,IRF3,IRF7,IgG,Interferon alpha,JUN,NFKB1,NFkB (complex),NOS2,PI3K (complex),RELA,SP1,STAT1,STAT3,STAT5A,TP53,cyclophosphamide
ERBB3		kinase		-0.561	6.72E-04	ACTA2,BAX,BGN,CCND2,CCNG2,COL1A1,COL6A1,DUSP1,EGR1,EIF6,F3,FBLN2,HP,IGF2,NID1,PTGS1,RRAS,SLC4A7,SLK,SOCS3,SPARC,STAG2,TIMP3,TNC,TNXB	Akt,CTNNB1,EGF,EGFR,EGR1,ERBB2,ERBB3,ERBB4,ESR1,JUN,MYC,NFKBIA,NFkB (complex),RELA,SMAD3,SP1,SP3,STAT3,STAT5B,TP53,estrogen receptor
AKT1		kinase	Inhibited	-2.814	6.83E-04	ABCB1,ACTA2,ASS1,BAX,BCL2,C1QC,CASP3,CCL2,CCND2,CCNE1,CD40,CEBPD,COL4A1,COL8A1,CXCR4,EBP,EGR1,FAS,FBXO32,FOS,FOXO1,GCLC,HIPK3,HMGB2,HMGCR,HMGCS1,IGF2,IL12B,IL4,IL6,MBP,MDM2,MMP14,MMP2,MSR1,MT2A,MYB,NDC80,NFATC2,NFKB2,PCOLCE,PEX11A,PIK3R1,RAMP3,SCD,SERPINF1,SLC3A2,SLC4A7,SNAI1,SPP1,SREBF1,TIMP1,TK1,VCAN,XIAP	AKT1,Akt,Ap1,EGR1,JUN,Jnk,LEP,MAPK14,NFKB1,NFKBIA,NFkB (complex),REL,RELA,SP1,STAT3
S-nitroso-N-acetylpenicillamine		chemical reagent		-1.298	6.94E-04	ADM,BCL2,BRCA1,CCL2,CCNE1,DDIT3,FAS,HSPA1A/HSPA1B,IL12B,MSH6,NOS3,S100A10,TGFB1	Ap1,BCL2,BRCA1,E2F1,E2F4,ESR1,HDAC1,JUN,MYC,NFKBIA,NFkB (complex),RB1,RELA,S-nitroso-N-acetylpenicillamine,SP1,STAT1,STAT3,TFDP1,TP53,TP63,TP73,hydrogen peroxide
lovastatin		chemical drug		-1.082	6.97E-04	ABCA1,ADAM10,AGPAT6,APOE,ATF3,BCL2,CCL2,DDIT3,EBNA1BP2,GPX3,HMGCR,HMGCS1,IL1B,IL4,IL6,KLF2,MKI67,MVK,NFKBIB,NOS3,PIK3R3,PLAT,RBL1,RHOC,SDC4,SMAD3,SREBF1,TFPI,TGFB1,TNFRSF11B,VWF,XIAP,ZIK1	APOE,Ap1,CTNNB1,JUN,LDL,NFKB1,NFKBIA,NFkB (complex),P38 MAPK,RELA,SP1,STAT3,TNF,lovastatin
PTGS2		enzyme		-0.603	7.13E-04	ANG,ANXA1,ANXA2,AQP1,BAX,BCL2,BRCA1,CCL2,CCNE1,CD68,CHGA,CXCL14,CXCR2,CXCR4,CYP1B1,DUSP1,EGR1,FN1,FOS,IGFBP3,IL1B,IL6,ITGA6,ITGAL,ITGB4,MAPK9,MKI67,MMP14,MMP2,MMP9,MSR1,NOS3,PPA1,PTGS1,SELL,STC1,TNFAIP6,TRAF1	Ap1,CEBPB,CREBBP,EGFR,EP300,ESR1,FOS,IL6,JUN,NFkB (complex),PI3K (complex),PTGS2,RELA,SMAD3,SP1,SP3,STAT1,STAT3,STAT5A,curcumin,prostaglandin E2
Histone h3		group			7.32E-04	ABCB1,ADAM10,ADD3,AKAP12,ANK1,ATF7IP,BTG3,CCL2,CCND2,CCNE1,CD40,CEACAM1,CEBPA,CKAP4,COL1A2,CRIP2,DKK1,EGR1,ENO3,FGFR2,FMR1,FOS,GABPB2,HIVEP3,IFITM3,IGFBP3,IL1B,IL4,IL6,IRF7,KLF2,MMP9,MTUS1,NCF1,NOS3,OSGIN1,PAX5,PNO1,POLD4,PPP2R2B,PRDM1,PROS1,PSMA2,PTCH1,RBL1,RETN,RUNX1T1,SNAI1,SOCS3,SOD2,SPATS2L,SPP1,SREBF1,STXBP2,SUZ12,SYNE2,SYPL2,TACC2,TAGLN,TGFBR1,TLR2,TM4SF18,TNFAIP3,UPP1,UQCRC1,VAMP8,VKORC1,…	CEBPB,EGR1,ESR1,Histone h3,IFNG,IRF1,NFKB1,NFKBIA,NFkB (complex),REL,RELA,RNA polymerase II,SMAD3,SP1,STAT1,STAT3,TP53
TCF		group		-1.091	7.41E-04	ABCB1,AKAP13,APOD,BCL2,CEACAM1,CRAT,ECM1,EGR1,EPHB3,F13A1,FOS,GJA1,HTRA1,INHBB,ITGA1,LMO2,MME,MMP2,NRCAM,PCSK6,PTCH1,QPCT,SLC1A5,SLC26A2,TK1,UGCG	Ap1,CREBBP,CTNNB1,EP300,ETS1,FOS,FOXO1,JUN,MYC,NFkB (complex),RELA,RUNX2,SMAD3,SMAD4,STAT3,TCF
BCR (complex)		complex		-1.396	7.42E-04	AICDA,BCL2,BCL6,CALR,CASP3,CCND2,CCNG2,CD27,CXCR4,EGR1,FAS,FOS,FOSB,GZMB,HLA-DMA,HSP90B1,HSPA5,ITGA4,KCNN4,KLF4,KLF9,PLA2G5,PRDM1,S100A10,SELL,SLAMF7,TNFRSF13C,TNFSF8,XBP1,XIAP,ZBTB16	BCR (complex),CD40,IL10,IL2,Immunoglobulin,NFKB1,NFKBIA,NFkB (complex),NR3C1,REL,RELA,STAT1,STAT3,STAT5A,STAT5B,STAT5a/b,STAT6,TP53
TXN	-0.591	enzyme		0.027	7.54E-04	APOA1,BCL2,CCND2,CD38,CD40,CPT1B,CYP1B1,FOS,IL1B,IL6,MMP9,MS4A1,SELL,SOD2,TXN	Ap1,CEBPB,CTNNB1,JUN,MAPK14,NFKB1,NFKBIA,NFkB (complex),REL,RELA,RELB,SMAD3,SMAD4,SMAD7,SP1,STAT3,TNF,TXN
valsartan		chemical drug	Activated	2.483	7.54E-04	AQP1,COL1A1,CYBA,EDN1,F3,FN1,FOS,GJA1,IL1B,MMP2,NCF1,POSTN,SPP1,TGFB1,TIMP1	AGT,Ap1,EGR1,ESR1,FGF2,FN1,FOS,JUN,NFATC2,NFKB1,NFKBIA,NFkB (complex),Nfat (family),RELA,SMAD3,STAT3,TP53,valsartan
let-7		microRNA		0.367	7.56E-04	ACTA2,ARID3A,BRCA1,BRCA2,BTG2,BUB1B,CASP3,CBFB,CCNF,CDCA7,CDH2,CEBPD,COL1A1,DICER1,DLC1,DMD,E2F2,E2F8,FANCD2,FN1,GAB2,GPX7,IL6,KRAS,LEF1,PLAGL1,PLAGL2,PPP1R12B,S100A4,SIGMAR1,SSR1,STARD13,TAB2,TLR4,TRIB1	Akt,CEBPB,CTNNB1,EGR1,JUN,NFKBIA,NFkB (complex),RELA,SMAD3,SMAD4,SMAD7,SP1,let-7
Collagen type I		complex		-1.212	7.63E-04	ACTA2,APOE,BAX,BRCA2,CDH2,COL1A1,EIF4EBP1,EXOC3L2,F13A1,FN1,ITGA1,MMP14,MMP2,MMP9,NOS3,PLOD2,PRRX2,S100A10,TGFB1,TIMP2,TNC	APP,Ap1,CTNNB1,Collagen type I,EGR1,FN1,HIF1A,ITGB1,JUN,MYC,NFKBIA,NFkB (complex),RELA,RUNX2,SMAD3,SMAD4,STAT1,STAT3,STAT5A,TCF,TP53,VEGFA
PIK3R1	0.958	kinase		-1.315	7.63E-04	BCL2,CCND2,COL1A2,DDIT3,ENG,F3,FOS,FOXO1,IL12B,IL1B,IL6,IRF7,ISG15,MKI67,MMP2,PIK3CA,PIK3CB,PIK3R1,SELP,SOD2,VCAM1	Akt,EGR1,JUN,Jnk,MYC,NFKB1,NFKBIA,NFkB (complex),PIK3R1,REL,RELA,SP1,STAT3,TP53,TP63,TP73
prednisolone		chemical drug	Activated	2.302	7.63E-04	ADORA2A,AGO2,APC,API5,APOE,ARSA,BAG3,BAX,BCL2,BID,BNIP2,BYSL,CASP3,CCL2,CD163,CEBPD,CTSB,CXCR4,CYGB,DAD1,DRAM1,DUSP1,EDN1,FADD,FAS,FKBP5,GCG,GPX3,IGF2BP3,IL1B,IL6,INSR,ISG20,ITGA4,KCTD12,KLF9,MAP1LC3A,MRPS16,NFIL3,NR3C1,PLAT,PPCDC,PRDX1,PRNP,RNF38,SOD2,SPON2,SPP1,TGFB1,TNFAIP3,TNFRSF11B,TSC22D3,UTRN,UVRAG,ZBTB16	ESR1,FAS,IL1B,JUN,NFKB1,NFKBIA,NFkB (complex),NR3C1,NR3C2,REL,RELA,STAT3,TP53,prednisolone
TFEC	-0.810	transcription regulator			7.80E-04	BBX,COL6A3,CSF3R,F13A1,GBP7,IL6,KDM5A,PSMA6,S100A9
MPZ		other			7.80E-04	DDIT3,DERL2,DERL3,DNAJC3,ERO1LB,HMGCR,HMGCS1,HSPA5,PPP1R15A
USP18	-1.140	peptidase	Activated	2.975	7.80E-04	IFI6,IFITM3,IL6,IRF7,IRF9,ISG15,MX1,OAS1,SOCS3	Ap1,IRF8,JUN,NFATC2,NFATC3,NFKB1,NFKBIA,NFkB (complex),REL,RELA,STAT1,STAT2,STAT3,STAT4,STAT5A,STAT6,TP53,USP18
MYOD1		transcription regulator		-0.086	7.90E-04	ACSL5,ACTA2,ALDOA,ARID3A,ASB2,ASS1,ATP7A,BCL2,BCL6,BRCA1,CCNE1,COL4A1,DES,DHFR,DMD,DUSP1,DYSF,ENO3,GADD45A,HES6,HIPK3,IFI16,IGF2,ITGA7,KLF6,MAFB,MEF2C,MKI67,MMP2,MYBPH,MYO5B,POSTN,PRDM16,PSMB4,RRAS,RUNX1,SCHIP1,SGCA,SLC12A2,SMAD7,SP1,TGFB1,TNNI2,TNS1,ZBTB18,ZEB1	Ap1,CREBBP,EP300,ESR1,FOXO1,IGF1R,JUN,MAPK14,MYOD1,NFkB (complex),NR3C1,PPARG,RELA,RNA polymerase II,SMARCA4,SP1,SP3,STAT3,TP53
ADA	-1.305	enzyme		0.818	8.04E-04	ADA,CCL17,CCL24,COL1A2,DCK,IL4,IL6,MMP9,SPP1,TGFB1,TIMP1	ADA,CREB1,CTNNB1,Ca2+,FOXP3,NFATC2,NFkB (complex),RELA,SP1,STAT1,STAT3,TCR,dipyridamole
PLK4		kinase		-0.302	8.04E-04	ATM,CD40,CMPK2,EDN1,IFIT2,IL1B,MARCO,MERTK,PLAT,RBL1,RGS1	Ap1,ESR1,Histone h3,JUN,NFKB1,NFKBIA,NFkB (complex),PLG,PLK4,RELA,RNA polymerase II,SP1
KEAP1		transcription regulator		-0.538	8.04E-04	AHR,ATP6V0D2,BCL2,CASP3,GCLC,GSTP1,IL6,MAP1LC3A,MMP9,PRDX1,TBXAS1	15-deoxy-delta-12,14 -PGJ 2,Ap1,BAX,EGR1,IRF3,JUN,KEAP1,NFE2L2,NFKB1,NFKBIA,NFkB (complex),RELA,TP53,reactive oxygen species
HSP90B1	-0.707	other		-0.874	8.04E-04	CALR,CD40,HSPA5,IL12B,IL1B,IL6,ITGA4,ITGAL,TLR2,TLR4,XBP1	ATP,Ap1,HSP90B1,IL10,IL12 (complex),IL4,IRF1,JUN,NFATC2,NFKB1,NFKBIA,NFkB (complex),RELA,RNA polymerase II,STAT1,STAT3,STAT6,TLR4
isotretinoin		chemical drug		-1.125	8.06E-04	ABCA1,AGTR1,BCL2,CCL2,CD38,CYP1B1,HPGD,IFIT3,IGFBP3,IL12B,IL6,KLK7,MMP9,NFKB2,OAS1,OLR1,PRKCA,PSMB10,PTGIS,S100A9,SLC12A8,TLR2,VCAM1	Akt,CTNNB1,EGF,EGFR,EGR1,ESR1,JUN,MMP9,NFKB1,NFKBIA,NFkB (complex),RELA,SMAD3,SMAD4,SP1,SP3,STAT3,TGFB1,TP53,isotretinoin
miR-29b-3p (and other miRNAs w/seed AGCACCA)		mature microRNA		1.518	8.18E-04	COL15A1,COL1A1,COL1A2,COL3A1,COL4A1,COL4A2,COL5A2,GMFB,GPR37,KCTD3,KLF4,LOXL2,NAV3,PIK3R1,PMP22,PPIC,RERE,SP1,SPARC,TUBB2A	EP300,FOXO1,NFKBIA,NFkB (complex),PIK3R1,TP53,miR-29b-3p (and other miRNAs w/seed AGCACCA)
ETS2	-0.543	transcription regulator		-1.112	8.18E-04	ANPEP,BRCA1,CD34,CD79A,CHRNE,CSF1R,FOS,GSK3B,HPGD,IL12B,ITGA2B,MGAT5,MMP9,MSR1,PCSK6,PLA2G16,SPP1,SYK,TFEC,TIE1	CREBBP,CSF1,EP300,ERK1/2,ESR1,ETS2,IRF8,JUN,NFkB (complex),PPARG,RELA,SMAD3,STAT1,STAT3,TP53
CCL2	-0.946	cytokine	Inhibited	-2.352	8.18E-04	ABCA1,ACTA2,CCL1,CD40,F3,FOS,IL1B,IL4,IL6,ITGA1,ITGAL,LAMP1,MKI67,MMP2,MMP9,NPHS1,PTGDS,TGFB1,TIMP1,VCAM1	Ap1,CCL2,EGR1,ESR1,IL10,IL17A,JUN,Jnk,MAPK14,NFATC2,NFKB1,NFKBIA,NFkB (complex),Nfat (family),RELA,STAT3
cytochalasin B		chemical toxicant		1.000	8.64E-04	CD63,MCAM,MMP2,MMP9,SELP,SELPLG	Akt,Ap1,CREB1,EGR1,ERK1/2,JUN,LEP,NFKBIA,NFkB (complex),RELA,SMAD2,SMAD3,SMAD4,SP1,STAT3,Tgf beta,cytochalasin B,norepinephrine
phosphatidylcholine		chemical - endogenous mammalian		0.447	8.64E-04	ABCA1,BAX,BCL2,CAV1,DDIT3,SCD	APOA1,APOE,Ap1,CTNNB1,EGR1,EP300,ERK,JUN,Jnk,MYC,MYOD1,NFKB1,NFkB (complex),RELA,SMAD3,SP1,SREBF1,STAT3,TP53,TP73,YBX1,phosphatidylcholine
CA074-methyl ester		chemical reagent		0.059	8.64E-04	BCL2,CTSB,IL1B,LAMP1,LAMP2,SPHK1	APP,BAX,CA074-methyl ester,CTNNB1,ERBB2,HIF1A,IL1B,IRF3,JUN,MYC,NFKB1,NFKBIA,NFkB (complex),RELA,STAT3,TP53,estrogen receptor
JUP		other		-0.132	8.64E-04	AXIN2,BCL2,DPAGT1,NRCAM,PML,RNF8	CREBBP,CTNNB1,FOS,JUN,JUP,RUNX2,SMAD3,SMAD4,TCF
tyrphostin AG 127		chemical - kinase inhibitor		-0.243	8.64E-04	BAX,BCL2,DEFB4A/DEFB4B,IL1B,IRAK1,PARP1	Ap1,CEBPB,IL18,IL1B,IL6,JUN,NFKB1,NFKBIA,NFkB (complex),RELA,STAT1,STAT3,STAT5A,TNF,tyrphostin AG 127
DGCR8		enzyme	Inhibited	-2.415	8.64E-04	ACTA2,CNN1,FOS,KRAS,SPI1,TAGLN	CREBBP,DGCR8,EP300,GATA1,IRF8,JUN,SPI1
MAPK14		kinase	Inhibited	-3.047	8.66E-04	ABCA1,ACP5,ACTA2,ATF2,ATP5J2,BAX,BCL2,CALR,CCL2,CD40,CEBPD,COL1A1,DUSP1,FAS,FN1,FOS,GADD45A,GJA1,HMGCR,IGF2,IL12B,IL1B,IL4,IL6,ITGB8,KITLG,MEF2C,MMP9,NGFR,PECAM1,PLA2G5,PRDX1,SHC1,SOCS3,SOD2,SREBF1,TAGLN,TGFB1,TIMP1,TIMP2,TOP2A	Ap1,EGR1,ERK,FGF2,FOS,JUN,Jnk,MAPK14,NFKB1,NFKBIA,NFkB (complex),P38 MAPK,RELA,SMAD3,SP1,STAT3,TNF
resiquimod		chemical drug	Inhibited	-3.269	8.66E-04	ACADS,AIF1,ANXA4,ATF3,ATP5C1,BCL2,BST2,CASP4,CCL2,CCL24,CD40,CLEC4E,CPEB2,DLL4,EBI3,ETS2,FAS,GPR84,GPX1,HIVEP2,HSPB1,IER3,IL12B,IL1B,IL4,IL6,IRAK1,IRF7,LMNA,PLAT,PRDX1,PSMB2,PSMB4,PTX3,PYCARD,SOD2,SPP1,STMN1,TLR2,TMEM154,TNFSF13B	Akt,Ap1,EGR1,IFNG,IL1B,IRF1,JUN,MYD88,NFKB1,NFKBIA,NFkB (complex),RELA,STAT1,STAT3,resiquimod
Sn50 peptide		chemical toxicant	Activated	2.156	8.72E-04	APOE,BAX,BCL2,DEFB4A/DEFB4B,FAS,GJA1,GZMB,IFNGR2,IL1B,IL4,IL6,MMP2,MMP9,PTGDS,SNAI1,STC1,TNFRSF21,VCAM1,XIAP	CREBBP,CXCL8,JUN,NFKB1,NFKBIA,NFkB (complex),REL,RELA,RELB,STAT3,Sn50 peptide,TNF
melatonin		chemical - endogenous mammalian		1.466	8.76E-04	APAF1,ATF2,BAX,BCL2,BRCA1,CASP3,CASP9,CCL2,CXCL6,CYCS,EDN1,FAS,FOS,GCG,GJA1,HMGB1,IL1B,IL6,INSR,KRT19,MMP9,MPO,NOS3,NPY,NR3C1,PLAT,SOD2,SPARC,SPP1,TLR3,TLR4	APP,Ap1,CEBPB,EGR1,HIF1A,IL6,JUN,Jnk,LEP,NFKB1,NFkB (complex),NOS2,RELA,SP1,STAT1,STAT3,STAT5A,TP53,melatonin
MTOR		kinase		0.233	8.89E-04	ADM,AKAP13,BCL2,CASP1,CASP3,CASP9,CCNE1,CD40,CEBPA,CEBPD,CPT1B,CXCR4,DDIT3,DDIT4,DHFR,EOMES,FADD,FN1,GLUD1,IFI16,IL12B,IRAK1,MDM2,MMP9,OAS1,PDK4,PECAM1,PRKAR2A,PRKCZ,RAB4A,RHEB,SELL,SMPD1,SOCS3,SRPX,TCF4,TK1,TLR4,TNFRSF11B,TNFRSF1A,TNFSF13,TPP2,TRADD,VCAM1	Akt,Ap1,CEBPA,EGR1,JUN,MTOR,MYC,NFKB1,NFKBIA,NFkB (complex),PI3K (complex),RELA,SP1,STAT1,STAT3,TNF,TP53,sirolimus
trinitrobenzenesulfonic acid		chemical reagent	Inhibited	-3.898	8.96E-04	CCL24,CCR1,CD68,CLEC4E,COL1A1,COL1A2,COL3A1,CXCL6,FOS,IL12B,IL1B,IL1R2,IL4,IL6,LUM,MMP9,NCF4,PTGDS,PTGS1,PTX3,S100A8,S100A9,SOCS3,TGFB1,TIMP1,TNFRSF12A	Ap1,IFNG,IRF1,JUN,NFKB1,NFKBIA,NFkB (complex),NOS2,REL,RELA,STAT1,STAT3,TP53,trinitrobenzenesulfonic acid
fluoride		chemical - endogenous mammalian		-1.756	8.96E-04	BAX,DDIT3,FAS,FOS,GADD45A,HSPA5,VCAM1,XBP1
IFNA16		cytokine		-1.947	8.96E-04	CCL8,CXCL9,IFIH1,IFIT1,ISG15,MX1,STAT4,ZBP1	IFNA16,IRF8,NFkB (complex),STAT1,STAT2,STAT3,STAT6
IFNA8		cytokine		-1.976	8.96E-04	CCL8,CXCL9,IFIH1,IFIT1,ISG15,MX1,STAT4,ZBP1	IFNA8,IRF8,JUN,NFKB1,NFKBIA,NFkB (complex),RELA,STAT1,STAT2,STAT3,STAT6
valproic acid		chemical drug		1.547	8.97E-04	AACS,ACSS1,AKR1C4,ANK3,APOA1,ATAD2,ATM,ATP11A,ATP5I,BAG2,BCL2,C1QTNF6,CALR,CAP2,CASP3,CASP9,CBFA2T2,CCL2,CCND2,CCR1,CD151,CD1A,CD209,CD40,CDCA7,CEBPA,CPT1A,CPT1C,CRAT,CREBBP,CRLF1,CTSB,CXCR4,CYP1B1,DBI,DDIT3,DICER1,DPM2,EDN1,FAS,FNBP1,GPX7,HMGCS1,HSD3B7,HSPA5,IDS,IL4,IL6,LBR,LRP8,MVK,MYOF,NOS3,NR3C1,OSBPL5,OSBPL8,PLAT,PRKCZ,PRSS23,PSMB2,PTX3,S100A4,SCD,SERPINH1,SLC7A8,SPCS2,SPI1,SPP1,SREBF1,SSBP2…	AKT1,Ap1,EGR1,ERK1/2,ESR1,JUN,Jnk,LEP,NFKB1,NFkB (complex),RELA,SMAD3,SP1,STAT3,TP53,beta-estradiol,valproic acid
methylnitronitrosoguanidine		chemical toxicant		0.539	9.13E-04	APC,BAX,BTG2,CEACAM1,CEBPA,EGR1,FAS,GADD45A,MDM2,MSH2,PLAT,POLH	Ap1,EP300,ESR1,JUN,MAPK14,MYC,MYOD1,NFKB1,NFKBIA,NFkB (complex),PARP1,RELA,SP1,STAT3,TP53,TP63,TP73,YBX1,methylnitronitrosoguanidine
R-WIN 55,212		chemical reagent		-0.081	9.13E-04	BAX,BCL2,CASP3,CASP7,CASP9,CCND2,CCNE1,E2F2,IL1B,IL6,TFDP2,VCAM1	AKT1,Akt,EGR1,ERK1/2,ESR1,JUN,NFKB1,NFKBIA,NFkB (complex),PARP1,R-WIN 55,212,RELA,SMAD3,SP1,STAT3,TP53
AGTR2		G-protein coupled receptor		-0.082	9.13E-04	AGTR1,BAX,BCL2,CCNE1,COL3A1,FN1,FOS,NOS3,OLR1,PIK3R1,TGFBR1,ZEB1	AGTR2,Akt,Ap1,BCL2,EGFR,EGR1,ERK,ESR1,JUN,NFKBIA,NFkB (complex),PI3K (complex),RELA,SMAD3,SP1,SP3,STAT3,TP53
SHC1	-0.347	kinase		-0.501	9.13E-04	BAX,BCL2,FOS,FTH1,FTL,GSTP1,KLF2,S1PR2,SELE,SOD2,THBD,TXN	ATF4,Ap1,E2F1,EGR1,EPHA2,ESR1,FOXO1,IGF1R,JUN,MAPK8,NFKB1,NFKBIA,NFkB (complex),NR3C1,PPARG,RELA,SHC1,SIRT1,STAT3,TP53,estrogen receptor
bufalin		chemical reagent		-1.000	9.13E-04	BCL2,BMI1,CBLB,DDIT3,EGR1,FOS,HSPA5,MMP2,NPHS1,TIAM1,YWHAG,YWHAZ	Ap1,EIF2AK3,ERK,ERK1/2,ESR1,FOXO1,FOXO3,JUN,MAPK8,NFATC2,NFkB (complex),NR3C1,Nfat (family),RELA,SMAD3,STAT3,TP53,bufalin
IL12B	1.581	cytokine		-0.568	9.23E-04	AICDA,CEBPD,DUSP5,EOMES,GZMB,IL12B,IL1B,IL4,INPP5D,IRF9,MAP3K8,S100A8,S100A9,SELPLG,SOCS3,STAT4,TGFB1,VCAM1	IFNG,IL12 (complex),IL12B,IL27,IL4,IRF1,JUN,NFKB1,NFKBIA,NFkB (complex),NR3C1,RELA,STAT1,STAT3,STAT5a/b,STAT6
Ap1		complex	Inhibited	-2.252	9.47E-04	ACE,ATF3,C3AR1,CCL2,CD40,DDIT3,EDN1,ETS1,F3,FN1,FOS,GSS,GSTP1,GZMB,HSP90B1,IGFBP3,IL12B,IL17D,IL1B,IL4,IL6,KCNN4,LPL,MMP2,MMP9,MSR1,MT2A,NOTCH4,NR3C1,PRDM1,S100A4,SELE,SPARC,TGFB1,TIMP1,TLR4,UTRN,VCAM1	Ap1,CCL2,CTNNB1,FOS,FOXO1,IL2,JUN,NFATC2,NFKB1,NFKBIA,NFkB (complex),RELA,SMAD3,SP1,STAT3,STAT5A,STAT5B,STAT5a/b,TP53,Vegf
STIM1		ion channel		1.195	9.52E-04	GCLC,GPX1,GSTO1,IL6,NFATC2,NFATC3,PRDX1	KEAP1,NFE2L2,NFKB1,RELA,STIM1
TIMP3	0.360	other		0.342	9.52E-04	ADAM10,FAS,IL6,LAMC2,LRP8,MMP2,MMP9	Ap1,CEBPB,CTNNB1,EGFR,EGR1,ESR1,HIF1A,IL6,JUN,MMP9,MYC,NFKB1,NFKBIA,NFkB (complex),RELA,SMAD3,SP1,SP3,STAT1,STAT3,STAT5A,TIMP3,VEGFA
miR-375-3p (and other miRNAs w/seed UUGUUCG)		mature microRNA		-1.086	9.52E-04	ADIPOR2,C1QBP,KIAA1524,MTPN,PDK1,PDPK1,YWHAZ
docosahexaenoic acid		chemical drug		0.254	9.55E-04	APOE,BACH1,BAX,BCL2,BID,CCR4,CD40,CXCR4,CYCS,FADS1,FAS,FOS,FOXO1,FOXO3,IL6,MMP2,MMP9,NOS3,PDE5A,PIK3R1,PKLR,PTGS1,SCD,SDC1,SELE,SMAD7,SMPD1,SOCS3,SORL1,SPHK1,SREBF1,TNFRSF1A,VCAM1	AKT1,Akt,EGR1,ESR1,FOS,IL1B,JUN,NFKB1,NFKBIA,NFkB (complex),RELA,SP1,STAT3,TNF,docosahexaenoic acid,prostaglandin E2
etoposide		chemical drug		-1.813	9.64E-04	ABCB1,ADAM10,ATF3,BAX,BCL2,CA2,CASP3,CD40,CEBPA,COL1A2,CREG1,CYCS,DDIT4,DUSP1,FAS,FOXF1,FTH1,GADD45A,GZMB,HK2,IFIT2,IL1B,IRF7,MDM2,MERTK,MME,NFKB2,PIK3R3,PRF1,RHOBTB2,SOD2,SPHK1,TNFAIP3,TNFRSF1A,TOP2A,TOP2B,TRADD,UHRF1,XIAP	Ap1,BCL2,E2F1,JUN,NFKB1,NFKBIA,NFkB (complex),RB1,REL,RELA,SP1,STAT3,TFDP1,TP53,etoposide
DETA-NONOate		chemical reagent		0.299	9.66E-04	ADAM10,BGN,DUSP1,FAS,FOS,GLO1,HMGCR,IL6,IRF7,LOXL2,MMP9,PDE3B,S100A8,TIMP1,TNFRSF11B,VCAM1,XIAP	Ap1,CEBPB,DETA-NONOate,FOS,IL6,JUN,NFKB1,NFKBIA,NFkB (complex),P38 MAPK,REL,RELA,RELB,SP1,STAT1,STAT3,STAT5A
L-methionine		chemical - endogenous mammalian		-1.168	9.66E-04	ACTA2,AGTR1,BRCA1,CDK19,DDIT3,EEF1D,ETS2,F3,HSPA5,IFI16,IGFBP4,NUSAP1,PLAT,SMAD7,SOD2,SPP1,TOP2A	Akt,CTNNB1,EGR1,EP300,FOXO1,FOXO3,HMGA1,IRS1,JUN,L-methionine,NFE2L2,NFKBIA,NFkB (complex),PIK3R1,RELA,SP1,TP53,glutathione
SLC13A1		transporter	Activated	2.117	9.68E-04	ACSL5,ARRDC2,BYSL,C6,CD163,CHD3,CHRNB3,DCLRE1A,EDEM1,GALE,HK2,HLA-DMB,HSPA5,HSPB1,KLF9,MAD2L2,MAL,PBX1,RAD51B,RPN1,SCD,SPP1,SRPR,STX6,XBP1,YARS,ZNF292
TRAF2		enzyme		-0.267	9.90E-04	ADM,ANXA4,CCL2,CCR1,CDC25C,CR2,EBI3,FAS,IL21,IL4,IL6,KLF2,MMP9,MPEG1,PLBD1,PRNP,PTPN14,REEP3,RHBDF1,SELE,SNRNP25,TK1,TNFAIP3	Ap1,CD40,CHUK,IRF3,NFKB1,NFKBIA,NFkB (complex),REL,RELA,RELB,SMAD3,STAT3,STAT6,TRAF2,TRAF3,sphingosine-1-phosphate
ADM	-0.413	other		1.367	9.99E-04	ACE,ADM,BAX,BCL2,EDN1,FN1,FOS,HRAS,IL1B,IL6,RAMP2,RAMP3,SPP1,TGFB1,TNFRSF11B,VCAM1	ADM,CREBBP,EGR1,ERK1/2,JUN,Jnk,NFKB1,NFKBIA,NFkB (complex),NR3C1,NR3C2,P38 MAPK,RELA,SIRT1,SMAD3,SP1,STAT3,aldosterone
RBM5		other		-0.569	9.99E-04	ANXA1,ATP6V0C,BCL2,BTG2,GBE1,IFITM3,IL32,ISG15,MYO1B,NCOA3,PRKRIR,SCAF11,SERPINH1,TRAF1,TSPAN6,XIAP
Salmonella enterica serotype abortus equi lipopolysaccharide		chemical toxicant		-0.301	1.00E-03	ABL2,ARL5B,ASNS,CCRL2,CFB,EBI3,EDN1,EGR1,EGR3,ELOVL7,EPM2AIP1,ETS2,F3,GADD45A,HES4,IFIT2,IL12B,IL1B,IL32,IL6,IL7R,ISG15,LRRC8C,MAP3K8,MBNL1,OSGIN1,PIM3,PLA1A,PLEKHF2,PRRC2C,PTX3,RAPGEF2,RGS1,RHOH,SFMBT2,SLAMF7,SOCS3,SYNPO2,TFPI2,TMPO,TRAF1,WNT5A,ZBTB10	Ap1,CEBPB,FOS,IL6,JUN,MAPK8,NFKB1,NFKBIA,NFkB (complex),NR3C1,P38 MAPK,RELA,SP1,STAT1,STAT3,STAT5A,Salmonella enterica serotype abortus equi lipopolysaccharide,TNF
ATF6		transcription regulator		-1.163	1.01E-03	CPT1A,DDIT3,DERL3,DMP1,DNAJC3,FOS,HSP90B1,HSPA5,IL6,LMAN1,MANF,PLIN2,PRNP,XBP1	ATF6,Akt,EGR1,FOXO1,HIF1A,Insulin,JUN,NFKBIA,NFkB (complex),Nr1h,PPARA,PPARG,RELA,SP1,SREBF1,cholesterol
mir-27		microRNA		-0.843	1.02E-03	ABCA1,ABCB1,BAG2,BMPR1A,DLL4,EDN1,FBXW7,IKZF1,KRAS,NF1,PHB,RUNX1,SP1,SP4,ZBTB10	Ap1,CEBPB,EGR1,ESR1,HDAC1,RNA polymerase II,SMAD3,SP1,SP3,TP53,mir-27
oxymatrine		chemical - endogenous non-mammalian		0.707	1.02E-03	ACE,BAX,BCL2,CREBBP,FN1,SMAD3,SMAD7,SREBF1,TGFB1,TLR4	Ap1,CEBPA,CEBPB,CTNNB1,FOS,JUN,MYC,NFkB (complex),RELA,SMAD3,SMAD4,SMAD7,SP1,STAT1,STAT3,TP53,nitric oxide,oxymatrine,prostaglandin E2
sucrose		chemical - endogenous mammalian		-0.064	1.02E-03	APOE,AQP1,FOS,FOSB,IL6,MPDZ,NOS3,PDIA3,PLAGL1,SNAP25	Ap1,ETS1,JUN,MAPK1,MAPK8,NFkB (complex),NR3C1,P38 MAPK,RELA,SP1,STAT1,STAT3,sucrose
KDM6B		other		-0.314	1.02E-03	CD40,CDH2,FN1,GBP7,IL12B,IL6,ITGA2B,ITGAL,NOS3,SNAI1	Ap1,CEBPB,ESR1,ETS1,HDAC1,Histone h3,IL6,KDM6B,NFKBIA,NFkB (complex),PTGS2,RELA,RNA polymerase II,SIN3A,SNAI1,SP1,STAT1,STAT3,STAT5A,TP53
IRF2		transcription regulator		1.054	1.03E-03	BCL2,CASP1,CEACAM1,DST,IFI35,IL12B,IL1B,IL6,IRF7,ISG15,OAS1,PSMB10,PSMB8,PSMB9,PSME1,PSME2,TLR3,TLR4,USP18,VCAM1	ERK1/2,IRF1,IRF2,IRF7,IRF8,ISGF3,Ifn,JUN,NFkB (complex),RELA,RNA polymerase II,SMAD3,SPI1,STAT1,STAT2,STAT3,STAT6
HOXD10		transcription regulator		0.000	1.03E-03	BIRC6,CEACAM1,CLEC10A,DAPP1,DIS3,FCRLA,FMR1,HEBP1,ITGB4,LSM6,MMP14,RAB40B,RHOC,RSAD2,SEPN1,TFPI,TIMP1,TIMP2,TNFSF8,UBL5
trans-hydroxytamoxifen		chemical drug	Activated	2.072	1.07E-03	ANXA3,ASCC3,CTSH,CTSL,CYP1B1,DDIT4,DUSP1,EGR3,GCLC,GSTP1,HIST2H2BE,IER3,IGFBP4,INHBB,KIAA0922,KLF6,LITAF,MMD,MYBL1,MYO1B,PRSS23,RAB30,RAB31,RB1CC1,SELENBP1,SLC39A6,SMAD3,SMPD1,STC1,TM4SF1,TOP2A,WISP2	ESR1,NFkB (complex),RELA,SMAD3,SP1,TP53,trans-hydroxytamoxifen
IFN alpha/beta		group	Inhibited	-3.272	1.10E-03	AXL,BAX,BID,CCL2,CCL24,CCRL2,CD40,CLEC10A,CXCL14,CXCL16,IFI16,IFIT2,IFIT3,IL6,IRF7,ITGA2B,LY6E,RSAD2,TLR2,TLR3,TLR7,TNFSF13,TNFSF13B,TREM1	IFN alpha/beta,IFNAR1,IFNG,IL10,IRF1,IRF8,ISGF3,NFKB1,NFKBIA,NFkB (complex),RELA,STAT1,STAT2,STAT3,STAT4,STAT6
NFATC3	0.731	transcription regulator		-0.206	1.11E-03	ABCA3,ACTA2,ATF3,BCL2,CASP3,COL1A1,CR2,DDIT4,EDN1,EGR2,EGR3,FOS,GJA1,IL12B,IL4,IL6,NUPR1,PPP3R1,PRKD3	Ap1,FOS,JUN,NFATC3,NFkB (complex),RELA,SP1
Map3k7		kinase		-0.637	1.11E-03	CMPK2,EDN1,EGR2,IFIT2,IL1B,IL6,ISG15,ISG20,MLLT3,MMP9,NFATC2,OSR1,RSAD2,RUNX1T1,S100A9,SESN1,SPHK1,TLR3,VCAM1	Ap1,ESR1,IL1B,IRF3,IRF7,JUN,Map3k7,NFATC2,NFKB1,NFKBIA,NFkB (complex),Nfat (family),P38 MAPK,REL,RELA,SP1,STAT1,STAT3
miR-21-5p (and other miRNAs w/seed AGCUUAU)		mature microRNA		-1.203	1.11E-03	ACTA2,APAF1,BTG2,CDH5,FAS,HIPK3,IL6R,IRAK1,MMP2,MSH2,PECAM1,PELI1,PIK3R1,SESN1,SMAD7,SOX5,TAGLN,TIMP3,TNFRSF11B	CEBPB,CTNNB1,FOXO1,IRF4,NFKB1,NFKBIA,NFkB (complex),PPARG,PTEN,RELA,SKIL,SMAD2,SMAD3,SMAD4,SMAD7,SP1,STAT3,TGFB2,miR-21-5p (and other miRNAs w/seed AGCUUAU)
Pkc(s)		group		0.088	1.14E-03	ABCA1,ADM,AHR,APOA1,AQP3,BCL2,CACNA1C,CCL2,COL3A1,CPT1A,CXCR4,DUSP1,EDN1,EGR1,EGR2,F3,FAS,FN1,FOS,HMGCR,HSP90B1,HSPA5,IGF2,IL12B,IL6,MAPK1,MAPK3,MMP2,MS4A1,MSR1,NOTCH4,NR4A3,P4HB,PDIA4,PRKCA,RBL1,RBL2,S100A8,SP1,SPP1,STC1,TGFB1,TNFRSF11A,VCAM1,XIAP	Akt,CREB1,CTNNB1,Ca2+,EGR1,ERK1/2,JUN,Jnk,NFKB1,NFKBIA,NFkB (complex),Pkc(s),RELA,SMAD3,SP1,STAT3,TNF
NGF		growth factor		-0.467	1.14E-03	AGRN,ANXA2,ASIC3,ATF3,BAX,BCL2,BTG2,CAV1,CD40,DUSP1,E2F2,EGR1,EGR2,FAS,FOS,GADD45A,GSK3B,GUCY1A3,GUCY1B3,ID1,IGF2,KCTD11,KIF2A,LIFR,LRP1,MAP3K11,MMP2,MMP9,MT1A,NGFR,NPY,PPP2R2B,PPP2R5E,RBL2,S100A12,S1PR2,SCG2,SHC1,SLC40A1,SNAP25,TGFB1,TNFRSF12A,TRIO,TXN,WNT5A	Ap1,CEBPB,EGR1,ESR1,IL6,JUN,Jnk,MAPK14,NFKB1,NFkB (complex),NGF,P38 MAPK,RELA,SP1,STAT1,STAT3,STAT5A,TP53,beta-estradiol
3-deazaneplanocin		chemical drug		0.655	1.18E-03	ADORA2A,ANXA8/ANXA8L1,CLDN11,FBXO32,GPNMB,IGFBP3,KLF6,LAMB3,MVP,NUPR1,PPP1R15A,PRKCA,SLC5A7,TGFB1,TIMP3,TSC22D3,USP53,ZNF286A
MMP9	-1.120	peptidase		-0.533	1.18E-03	CLDN5,COL18A1,CTSB,CXCL6,CXCR4,DDIT3,FOS,GADD45A,HPGD,ICAM5,IL4,IL6,MMP14,MMP2,MMP9,SERPINE2,TGFB1,TIMP1	Ap1,CCL2,ERK1/2,IL13,JUN,MMP9,NFKB1,NFKBIA,NFkB (complex),REL,RELA,SMAD3,STAT3,STAT6
TGFBR1	1.145	kinase		-1.058	1.18E-03	ACTA2,AHR,BGN,CD40,CLDN5,COL1A1,COL1A2,EDN1,EGR2,FMOD,FN1,GJA4,IL12B,NFATC2,OSR1,PDK4,RUNX1,SMAD7,TAGLN,TGFBI,TPSAB1/TPSB2	Ap1,CEBPB,CTNNB1,JUN,MAPK14,NFkB (complex),P38 MAPK,RELA,SMAD2,SMAD3,SMAD4,SMAD7,SP1,STAT3,TGFB1,TGFBR1,TP53
arginine		chemical - endogenous mammalian		0.000	1.19E-03	AGTR1,BCL2,DDIT3,EGR1,HSPA5,SCD,SLC7A1,SLC7A5,SOD2,TGFB1,XBP1	Ap1,D-glucose,EGR1,ESR1,FOXO1,FOXO3,HIF1A,IGF1,INS,Insulin,JUN,LDL,NFKB1,NFkB (complex),PPARA,PPARG,RELA,SP1,SREBF1,arginine
PLK2		kinase		-0.302	1.19E-03	ATM,CD40,CMPK2,EDN1,IFIT2,IL1B,MARCO,MERTK,PLAT,RBL1,RGS1
dithiothreitol		chemical reagent		-1.316	1.19E-03	ATF3,CCNG2,DDIT3,ERO1LB,GADD45A,HSP90B1,HSPA5,LMAN1,PTGES2,SELE,TLR2	ATF6,EGR1,EIF2AK3,FOXO1,FOXO3,JUN,Jnk,NFKB1,NFKBIA,NFkB (complex),P38 MAPK,RELA,SP1,STAT3,TP53,dithiothreitol
haloperidol		chemical drug		0.482	1.20E-03	ADORA2A,BAX,BCL2,EGR1,FOS,FOSB,GSK3B,HMGCR,HMGCS1,HSPG2,IL4,KRAS,NGFR,NR4A3,NTRK2,PRKAR2A,PRKCA,PRKCE,QKI,RASA1,SDHB,SIGMAR1,SLC5A7,SYN2,WNT5A	AKT1,Ap1,CEBPB,CREB1,CREBBP,ESR1,FOS,JUN,MITF,Mapk,NFKB1,NFkB (complex),Nr1h,PPARG,Pka,Pkc(s),RELA,RNA polymerase II,SP1,STAT1,haloperidol
POU2F1		transcription regulator		-1.090	1.25E-03	A2M,AOX1,ATF2,ATM,ATP6V0C,CD79A,CR2,CSF1R,DDIT4,DECR1,ELK3,GADD45A,GPX3,HIST2H2BE,HK3,IL6,IRF3,LPL,LY6E,OLR1,PTGDS,PURB,REL,SELE,SERPING1,SLC7A11,SPP1,TIMP3,TLR4,TNFAIP3,VCAM1,VWF	ESR1,IRF4,JUN,NFkB (complex),NR3C1,POU2F1,RELA,SKIL,SMAD2,SMAD3,SMAD4,SP1,TP53
piceatannol		chemical - endogenous non-mammalian		0.933	1.27E-03	BCL2,BCL6,CCL2,FAS,IL1B,MMP9,NOS3,TIMP2,XIAP	Ap1,CEBPA,IKBKB,JUN,MYC,NFKB1,NFKBIA,NFkB (complex),NOS2,P38 MAPK,REL,RELA,SP1,STAT1,STAT3,TP53,piceatannol
SLC29A1	-0.521	transporter		0.213	1.27E-03	AQP3,BAX,FAS,GADD45A,MDM2,RPS27L,RRM2B,SESN1,TP53INP1
ETS		group			1.27E-03	C3AR1,CHI3L1,EGR1,ENG,FOS,IL12B,ITGA2B,TIMP1,VWF
EIF4G1		translation regulator	Activated	2.333	1.27E-03	ATM,ATRX,BRCA1,BRCA2,GADD45A,MRE11A,RAD50,TP53BP1,XIAP
LEPR		transmembrane receptor		-0.612	1.28E-03	ACTA2,APOA1,APOE,BCL2,CD63,CD68,COL1A1,COL4A1,EIF4EBP1,EMR1,FN1,FOS,HMGCR,IGFBP3,IL18BP,IL1R2,IL1RN,IL6,INPPL1,IPO8,LPL,MBP,MMP14,MMP19,MMP2,NFATC3,NPY,PC,PSMB8,RETN,RNASET2,SNAP25,SOCS2,SOCS3,SREBF1,STK17B,TGFB1,TIMP1,TIMP3,TP53INP1,TSC22D3	Ap1,CEBPA,IL1B,Ins1,JUN,LEP,LEPR,NFKB1,NFKBIA,NFkB (complex),Nr1h,PPARA,PPARG,RELA,SP1,SREBF1,STAT3,TNF,cholesterol
NOS2		enzyme		-1.743	1.28E-03	API5,BAX,BCL2,CALML5,CASP3,CCL2,CD14,CHI3L1,COL4A1,COX7A1,CP,CSF3R,CTSC,CYCS,DDX3X,EDN1,FAS,FOXO1,GJA1,H19,HMGB2,IFIT3,IL12B,IL1B,IL1RN,IL32,IL6,IRAK1,ISG15,KLF6,LGALS3BP,MMP9,NOS3,PC,PRF1,PTGS1,S100A8,SERPINH1,SLC1A5,SLC40A1,SPR,TGFB1,TIMP1,TLR4,TOR3A,TYROBP	IFNG,IL10,IL12 (complex),IL1B,IRF1,NFKB1,NFKBIA,NFkB (complex),NOS2,RELA,STAT1,STAT3,TNF
EGR1	0.497	transcription regulator	Inhibited	-3.205	1.29E-03	ABCB1,ACE,APOA1,ATF3,BAX,CASP3,CASP7,CASP9,CAV1,CCL2,CCND2,CCR1,CHGA,COL1A1,COL1A2,CXCL6,EGR1,EGR2,EIF4EBP1,F3,FAS,FN1,FTL,GADD45A,HMGCR,IGF2,IL1B,IL4,MMP14,MMP9,MXD1,MYB,MYBL1,SLC12A2,SNAI1,SOD2,SPP1,TGFB1,TIAM1,TIMP1,TLR4,VCAM1	Ap1,CEBPB,EGR1,ESR1,FOS,JUN,NFKB1,NFKBIA,NFkB (complex),REL,RELA,SMAD3,SMAD4,SP1,STAT3,TGFB1,TNF,TP53
eplerenone		chemical drug		1.857	1.30E-03	ACE,CD68,CYBA,EDN1,FN1,IL1B,MMP2,NCF1,NOS3,SPP1,TGFB1,VCAM1	CEBPB,CREBBP,IL1B,IL6,NFKB1,NFKBIA,NFkB (complex),NR3C1,NR3C2,RELA,SIRT1,STAT1,STAT3,STAT5A,TNF,aldosterone,eplerenone
semaxinib		chemical drug		-0.122	1.30E-03	BPI,CASP3,F3,FHL1,IL6,MMP9,NOS3,PECAM1,PTGIS,SELE,TGFB1,VWF	Ap1,EP300,ERK1/2,ESR1,FOS,JUN,MITF,Mapk,NADPH oxidase,NFKB1,NFkB (complex),RELA,SMAD3,SP1,STAT3,semaxinib
KRT17		other		-1.732	1.30E-03	CCL1,CCL17,CCL24,CCR1,CCR4,CXCL6,CXCR2,IL1B,IL4,IL6,MMP9,SPP1
IL17RA		transmembrane receptor	Inhibited	-2.876	1.30E-03	CCR1,CSF3R,CXCL6,CXCR2,IL1B,IL6,MMP9,S100A8,S100A9,SELE,SELP,TIMP1	Ap1,CCL2,IL13,IL17A,IL17RA,IL1B,JUN,NFKB1,NFKBIA,NFkB (complex),P38 MAPK,RELA,SMAD3,SP1,STAT3,STAT6
green tea polyphenol		chemical drug		0.681	1.36E-03	ANXA1,BAX,CASP3,CAV1,FOS,HMGB1,IGFBP3,IL1B,IL6,MMP2,MMP9,PIK3R1,TGFB1	Ap1,CCL2,EGR1,ESR1,HMGB1,JUN,Jnk,MYC,NFATC2,NFKB1,NFKBIA,NFkB (complex),NR3C1,Nfat (family),RELA,SMAD3,SP1,STAT3,TP53,TP63,TP73,green tea polyphenol
RARG		ligand-dependent nuclear receptor		-0.539	1.36E-03	ABCA1,APOA1,COL4A1,DUSP1,EGR1,EGR2,FOLR2,FOS,IL6,MAFB,STRA6,THBD,UBA7	Akt,Ap1,CEBPA,EGR1,ETS1,FOS,IRF1,JUN,NFKBIA,NFkB (complex),PPARA,PPARG,RARB,RARG,RELA,SP1,STAT1,STAT3,alitretinoin,tretinoin
Nr1h		group		-0.245	1.36E-03	ABCA1,ACE,APOD,APOE,AQP3,BCL2,BCL3,C2,C3,CAV1,CCND2,CD40,CLEC4E,EDN1,F2R,HCK,HIP1,IFIH1,IL12B,IL1B,IL6,ITGAL,LPL,MED1,NFKB2,NOS3,PML,SCD,SELP,SP110,SREBF1,SYT7,TIMP3,TLR4,ZBTB16	ABCA1,IRF8,JUN,LDLR,NFKB1,NFKBIA,NFkB (complex),Nr1h,RELA,SP1,SREBF1,STAT1,STAT2,STAT3,STAT6,cholesterol
chloroquine		chemical drug		0.781	1.37E-03	CD40,FOXO1,GJA1,IL12B,IL1B,IL6,LIFR,PRNP,SELE,SOCS3,STAT4,TLR3,TNFSF13B,TXN	IFNG,IL10,IL1B,IRF1,IRF3,IRF5,IRF7,NFKB1,NFKBIA,NFkB (complex),RELA,STAT1,STAT3,TLR3,TNF,chloroquine
infliximab		biologic drug		1.250	1.39E-03	BATF,CCL17,CCND2,DDIT4,EDN1,EED,GNLY,GZMB,IL17D,IL1B,LAG3,MYO1B,NFKB2,PRF1,SLC27A2,SLC7A5,TGM3,TNFRSF9,TRAF1	ATF4,CREB1,CTNNB1,Ca2+,E2F1,EGR1,FOXO1,NFKB1,NFKBIA,NFkB (complex),PPARG,RELA,SIRT1,SP1,STAT3,TNF,infliximab
alefacept		biologic drug		1.265	1.50E-03	ABCB1,CBLB,CXCL9,CYBA,FCGR3A/FCGR3B,GNLY,GZMB,IL12B,IL7R,KLRB1,KLRD1,MAP2K2,NFKB2,PRF1,PTPN4,SOCS3,STAT4,TGFB1
mir-144		microRNA		-1.414	1.54E-03	ABI1,ADAM10,EMC4,ETS2,KLF7,RASA1,YWHAZ,ZNF148
tetrachlorodibenzodioxin		chemical toxicant		-0.270	1.56E-03	AARS,ABCB1,ADIPOR2,ADM,AHR,AKR1A1,APAF1,AQP3,ASNS,ATP2B1,BACH2,BAX,BCAT1,BCL2,CAP2,CCL1,CCNE1,CHD7,COL13A1,COL18A1,COL6A1,CRLF3,CYP1B1,CYP2S1,DHFR,DMXL2,DSC2,E2F8,EDN1,EIF4EBP2,ELN,EMP3,ENHO,ETS2,FAS,FMR1,FOS,FZD7,HDAC9,HRAS,HSPA1A/HSPA1B,IGF2,IL1B,IL6,ITGA7,ITGAL,KCNA3,KIF1B,KLF2,KRT19,LYST,MANF,MARCO,MEGF10,MINOS1-NBL1/NBL1,MMP14,NCF4,NFYB,PLAGL1,PMM1,PRDM1,S100A4,S100A8,S100A9,SDC1,SERPINH1,SE…	17-alpha-ethinylestradiol,AHR,Ap1,CEBPB,CREB1,EGF,ESR1,FOS,JUN,NFkB (complex),PGR,Pkc(s),SMAD3,SMAD4,SP1,TP53,estrogen receptor,tetrachlorodibenzodioxin
CCL18		cytokine		-1.997	1.59E-03	MMP2,MMP9,S100A4,SNAI1,TGFB1
SEL1L		other			1.59E-03	DDIT3,HSPA5,TIMP1,TIMP2,XBP1	CEBPA,Ins1,PPARA,PPARG,SEL1L,SP1,SREBF1
ISG15	-2.679	other	Activated	2.222	1.59E-03	DDX58,IFI6,IFITM3,MX1,OAS1	DDX58,IRF3,IRF7,ISG15,NFKB1,NFKBIA,NFkB (complex),RELA,STAT3,TNF
CD247		transmembrane receptor		-0.073	1.60E-03	ANG,CYBA,DEXI,EDIL3,ETFA,IL4,KLK7,MYCBP2,NFE2,PLA2G5,QPCT,SLC23A2,SRP14,SSR4,SYT7,TAF1A,TARDBP,TFEC,TRA2A,XAF1
PRKCE	0.773	kinase		-0.741	1.60E-03	ABCB1,ACTA2,BAX,BCL2,CAV1,CCNE1,CHRNB3,EGR1,FCGR1A,FOS,HSPA5,IL1B,IL2RG,IL6,IL6ST,IRF3,ITGA2B,MMP9,PRKCE,XIAP	AKT1,APP,Ap1,CREB1,CTNNB1,Ca2+,EGR1,ERK,ESR1,HIF1A,JUN,Jnk,NFKB1,NFkB (complex),PRKCE,RELA,SMAD3,SP1,STAT3,TP53
LGALS3		other		1.833	1.60E-03	CCR1,CLEC2B,COL3A1,COL4A1,COL5A2,CTSH,DDOST,FN1,IL6,ITGA6,ITGAV,ITPR3,KRAS,KRT19,MSR1,NFATC2,PRDM1,PRKCSH,PRKCZ,SELE,SOCS3,TCF4,TGFB1,VCAM1	Ap1,CEBPB,CREB1,CTNNB1,HIF1A,IL6,ITGB1,IgG,JUN,LGALS3,NFKB1,NFKBIA,NFkB (complex),PI3K (complex),RELA,SP1,STAT1,STAT3,STAT5A,TNF
glutathione		chemical - endogenous mammalian		-0.611	1.60E-03	ABCB1,ASS1,BAX,BCL2,DDIT3,FOXO3,GCLC,GPX3,IL1B,IL4,IL6,MPO,SLC7A11,SOD2,SP1,TNC,VCAM1	ATP,Ap1,ESR1,JUN,KEAP1,NFE2L2,NFKB1,NFKBIA,NFkB (complex),PARP1,RELA,RNA polymerase II,SP1,STAT1,TP53,glutathione,hydrogen peroxide,reactive oxygen species
ADCYAP1		other		-1.384	1.60E-03	ADD3,ATRN,B4GALT3,BAG2,BCAM,BCL2,BTG2,CD40,CEBPD,CHGA,COL3A1,COL5A2,CREB1,CREBBP,EDIL3,EGR1,EGR2,EGR3,FGFR2,FOS,FST,GALNT7,GCG,IER3,IL12B,IL6,IRF3,KCNN4,KIF23,LUM,MCAM,MME,MOG,NFATC2,NTRK2,P2RY2,PDE10A,PLAGL1,POR,POSTN,PSMB7,QKI,S100A10,SCAMP3,SCG2,SERPINE2,SERPINF1,SNAP25,SOCS3,SPARC,TCF4,TGFBI,TK1,TMPO,TMSB10/TMSB4X	ADCYAP1,AKT1,Ap1,CEBPA,EGFR,ERK,ESR1,JUN,MYC,NFKB1,NFkB (complex),P38 MAPK,RELA,SMAD3,SP1,SP3,STAT1,STAT3
PPARD		ligand-dependent nuclear receptor		-0.815	1.64E-03	ACSL6,ACTA2,APOA1,APOE,AQP3,BCL2,C1QB,C1QC,CCNE1,CD68,CLEC4F,CPT1A,CPT1B,FABP3,FBP1,FN1,GPD2,LPL,LRP5,MERTK,MFGE8,MFSD2A,MMP9,MOG,MPEG1,NPY,OCEL1,PCSK6,PCYOX1,PDK4,PDPK1,PKLR,PLIN2,POP4,SCD,SLC22A3,SLC27A2,SORD,TMEM120A,TNFRSF11B,TNFRSF12A,VLDLR,ZBED5	ATF6,Ap1,CEBPA,EP300,FOXO1,HIF1A,Insulin,JUN,NFKBIA,NFkB (complex),PPARA,PPARD,PPARG,SP1,SREBF1,TP53,linoleic acid,oleic acid
PTK2		kinase		-0.953	1.70E-03	ACTA2,COL1A1,COL1A2,CXCR6,DSP,FOS,IL6,LPP,MMP2,MMP9,PCOLCE2,TIMP1,TIMP3,TNC,VCAM1,XIAP	Ap1,CEBPB,CTNNB1,EGR1,HIF1A,ITGB1,JUN,Jnk,MAP2K1,NFkB (complex),PTK2,RAC1,RELA,SMAD3,SMAD4,SMAD7,SP1,STAT1,STAT3,STAT5A
platelet activating factor		chemical - endogenous mammalian		-1.280	1.70E-03	CCL2,EGR1,EGR2,F3,FN1,FOS,IL6,MMP14,MMP2,MMP9,PRTN3,SELL,SELP,SELPLG,TIMP1,TIMP2	Ap1,CREB1,EGR1,ERK,FOSL1,IL1,JUN,Jnk,NFKB1,NFKBIA,NFkB (complex),P38 MAPK,PDGF BB,RELA,SMAD3,SP1,STAT3,platelet activating factor
SCARB1		transporter		0.990	1.73E-03	APOA1,APOD,CCL2,F3,FABP3,HMGCR,IL1B,IL1RN,IL6,SPP1,VCAM1	APOE,Ap1,CTNNB1,ERK1/2,JUN,LDL,NFKB1,NFKBIA,NFkB (complex),Nr1h,RELA,SCARB1,SMAD3,SP1,SREBF1,STAT3,cholesterol
THBS4		other		-1.565	1.73E-03	CALR,CD40,COL3A1,CRELD2,HSPA5,HYOU1,MANF,P4HB,SELE,TNC,VCAM1	ATF6,THBS4
vitamin K3		chemical drug		-1.781	1.73E-03	BAX,BCL2,BID,CASP3,DDIT3,EGR1,ESM1,FAS,FOS,HK2,HSPA5	Ap1,EGR1,FASLG,IL1B,JUN,Jnk,MYC,NFKB1,NFKBIA,NFkB (complex),Nfat (family),RELA,SP1,STAT3,TNF,TP53,TP63,TP73,vitamin K3
IL27		cytokine		-1.930	1.73E-03	AHR,BST2,CCL16,CCL2,CCND2,CD14,CD163,CD63,CEBPD,CXCL9,EGR1,EGR2,EMR1,FOS,GZMB,HLA-DMA,HLA-DMB,HLA-DQA1,HPGD,IL12B,IL18BP,IL1B,IL1RN,IL21,IL4,IL6,LAG3,MAF,MX1,PRDM1,SOCS3,TNFSF13,TNFSF13B	CEBPA,CEBPB,IFNG,IL10,IL27,IL6,IRF1,MYC,NFKB1,NFKBIA,NFkB (complex),RELA,STAT1,STAT3,STAT5A,TNF
minocycline		chemical drug	Activated	2.735	1.74E-03	ATF3,BAX,BCL2,CASP1,CASP3,CD163,EMR1,FOS,IL1B,IL4,IL6,IL6R,IL6ST,KCNA3,MBP,NGFR,NOS3,TNFRSF1A,VCAM1	Ap1,BCL2,ESR1,IL1,JUN,NFKB1,NFKBIA,NFkB (complex),P38 MAPK,PARP1,RELA,SP1,STAT3,TNF,TP53,minocycline
Irgm1		other		1.846	1.77E-03	FAS,IFI16,IFIT2,IFIT3,IL6,IRF7,MKI67,NEK2,NUPR1,OAS2,RSAD2,SELP,SPAG5,TK1,USP18	IFNG,IRF1,Irgm1,NFkB (complex),RELA,STAT1,STAT3
hydroxyurea		chemical drug		-1.922	1.77E-03	ABCB1,BAX,BCAM,CCL2,CCND2,CCNE1,EDN1,GADD45A,GPX1,HJURP,MCAM,MDM2,NMI,SELE,UHRF1	Ap1,BCL2,JUN,MYC,NFKB1,NFKBIA,NFkB (complex),P38 MAPK,REL,RELA,SP1,STAT3,TP53,TP63,TP73,hydroxyurea
GATA2		transcription regulator		0.437	1.78E-03	CD34,CDH5,CEBPA,CSF1R,E2F2,EDN1,EMCN,ETS1,EVI5,IKZF1,ITGA2B,KLF2,LMO2,MEF2C,MMP2,MPO,NFIL3,NOS3,PBX1,PECAM1,ROCK1,SPI1,VCAM1	Akt,Ap1,CEBPA,EGR1,FOS,GATA2,JUN,MYC,NFKBIA,NFkB (complex),RELA,SP1,STAT1,STAT3
TNFSF12	-0.671	cytokine	Inhibited	-2.564	1.78E-03	CCL19,CCL2,CCL24,CCR1,CD68,CLEC4E,CXCL6,CYCS,FBXO32,IL1B,IL1R2,IL6,MMP9,NCF4,NFKB2,NPHS1,PTX3,S100A8,S100A9,SELE,TIMP1,TNFRSF12A,VCAM1	IFNG,IL10,IRF1,NFKB1,NFKBIA,NFkB (complex),REL,RELA,STAT1,STAT3,TNF,TNFSF12
chondroitin sulfate A		chemical - endogenous mammalian		1.565	1.78E-03	CASP3,CASP7,MMP2,MMP9,STAT4,TIMP1,TIMP2	APP,Ap1,CEBPB,ELANE,FOS,HIF1A,IL6,JUN,NFKBIA,NFkB (complex),RELA,RNA polymerase II,STAT1,STAT3,STAT5A,TIMP3,TP53,chondroitin sulfate A,heparin
TNFRSF11B	1.983	transmembrane receptor		1.387	1.78E-03	CA2,IL6,ITGAV,MMP9,SPP1,TNFRSF11A,TNFRSF11B	CREB1,CTNNB1,Ca2+,ERK1/2,JUN,MMP9,NFKB1,NFKBIA,NFkB (complex),RELA,SMAD3,SP1,STAT3,TNFRSF11B,TNFSF11
mir-451		microRNA		-1.134	1.78E-03	ABI1,EMC4,ETS2,KLF7,RASA1,YWHAZ,ZNF148
ALDH1A2		enzyme		1.772	1.82E-03	ATF3,BGN,COL1A2,COL3A1,IGFBP4,MAFB,PCOLCE,SPARC,SPP1,TGFBI,TIMP1,TIMP3	ALDH1A2,Ap1,CEBPA,ERK,IRF1,IRF4,JUN,NFkB (complex),RELA,SKIL,SMAD2,SMAD3,SMAD4,SP1,STAT1,STAT3,tretinoin
KNG1		other		-0.779	1.82E-03	ASIC3,BDKRB1,BDKRB2,CALR,COL1A1,COL1A2,FOS,IL1B,IL6,NOS3,PTGS1,TGFB1	Ap1,CEBPA,CEBPB,CREB1,CTNNB1,Ca2+,ITGB3,JUN,KNG1,NFKB1,NFKBIA,NFkB (complex),RELA,RNA polymerase II,SMAD2,SMAD3,SMAD4,SP1,STAT3,TNF,TP53,Tgf beta
prostaglandin J2		chemical - endogenous non-mammalian		-1.873	1.82E-03	HSPA1A/HSPA1B,IL6,PSMA2,PSMA5,PSMA6,PSMB2,PSMB3,PSMB4,PSMB7,PSMC5,PSMD8,UBE2H
ELANE		peptidase	Inhibited	-2.022	1.82E-03	CD14,CTSB,DEFB4A/DEFB4B,ELN,FOS,HSPA5,IL1B,IL6,MMP2,MMP9,OSM,TLR4	CEBPB,ELANE,ERK1/2,IL1,IL1B,IL6,JUN,NFKB1,NFKBIA,NFkB (complex),REL,RELA,SMAD3,STAT1,STAT3,STAT5A
MEOX2		transcription regulator		1.271	1.83E-03	CCL2,CXCL6,EDN1,F3,ID1,IL6,ITGAV,LRP1,MMP14,PTX3,SELE,TNFAIP3,TRAF1,VCAM1	CDKN1A,CDKN2A,E2F1,E2F4,EP300,JUN,MEOX2,MYC,NFKB1,NFKBIA,NFkB (complex),RB1,RELA,STAT3,TP53
ANGPT1		growth factor		-0.621	1.83E-03	ALCAM,BAX,BCL2,BMI1,BMPR1A,CCL2,CDH5,COL3A1,DLL4,DUSP1,DUSP5,NOS3,SELE,VCAM1	ANGPT1,Akt,CEBPB,EGR1,ERK1/2,IL6,JUN,MAP2K1,NFKBIA,NFkB (complex),P38 MAPK,RELA,SMAD3,SP1,STAT1,STAT3,STAT5A
HSF1	-0.347	transcription regulator		0.742	1.85E-03	ABCB1,BAG3,BAX,BCL2,BST2,BUB1B,CCNE1,CCT5,CELSR1,CHD3,COL18A1,EFEMP1,FBLN1,FKBP4,FMOD,HMGB1,HNRNPA3,HSF1,HSPA1A/HSPA1B,HSPB1,HSPB2,HSPE1,IL1B,IL6,IL7R,KNTC1,LRIF1,NFATC2,PPP3CA,PPP3CB,RAB5C,RAD51B,RAD51D,SERPINH1,SGOL2,SHC1,SPR,STAG2,STAG3,TEX12,TUBB4A,VCAM1,XAF1	ATF3,Ap1,CEBPA,CEBPB,CREBBP,FOS,HMGB1,HSF1,JUN,NFKB1,NFKBIA,NFkB (complex),NR3C1,REL,RELA,RNA polymerase II,SP1,STAT3,TP53
FASLG		cytokine	Inhibited	-3.089	1.85E-03	CASP3,CCL2,EGR1,EGR2,FAS,FOS,FTH1,IL1B,IL4,IL6,STAT4,TGFB1,TNFRSF11B	EGR1,FAS,FASLG,IFNG,IRF1,JUN,Jnk,NFKB1,NFKBIA,NFkB (complex),REL,RELA,STAT1,STAT3
calmidazolium		chemical drug		1.671	1.87E-03	EGR1,FN1,FOS,RSPO1,SELL,VCAM1	Ap1,EGF,ESR1,ETS1,FOS,JUN,MAPK1,MITF,MYC,Mapk,NFKB1,NFkB (complex),SMAD3,SP1,SRC,STAT1,STAT3,TP53,calmidazolium
edaravone		chemical drug		1.664	1.87E-03	CASP3,CCL2,DDIT3,FAS,HSPA5,IL6	CEBPA,CEBPB,CTNNB1,EGR1,FOXO1,IL6,JUN,Jnk,MYC,NFATC2,NFkB (complex),P38 MAPK,RELA,SP1,STAT1,STAT3,STAT5A,Vegf,edaravone
BCL6B		transcription regulator		0.808	1.87E-03	ATM,CASP3,CASP7,CASP9,S100A4,TNFRSF1A
ANG	-0.991	enzyme			1.87E-03	ANG,BAX,BCL2,CCL8,CXCL9,IL6	ANG,Ap1,ERK1/2,JUN,NFkB (complex),RELA,SMAD3,STAT3,TP53,nitric oxide
F2R	0.390	G-protein coupled receptor		-1.488	1.89E-03	CCL2,DUSP1,EGR1,EGR3,F2R,F3,FN1,FOS,GJA1,IL1B,IL6,SELE,SELP,TAGLN,TFPI2,TNFAIP3,VCAM1,VWF	F2R,FOS,IL17A,JUN,MYC,NFKB1,NFKBIA,NFkB (complex),P38 MAPK,REL,RELA,SMAD3,SMAD4,SP1,SRC,STAT3,TGFB1,TP53
IFN Beta		group	Inhibited	-3.340	1.91E-03	BCL2,C3AR1,CD40,DDX58,FN1,HERC5,IFI6,IFIH1,IFIT1,IFIT2,IL1B,IL1RN,IL21,IL6,IRF7,IRF9,ISG15,MMP9,MX1,OAS1,OAS2,PLCG1,PNPT1,RSAD2,SLC16A6,TGFB1,TGFBR1,TLR3,USP18,XAF1,ZBP1	CEBPA,ETS1,IFN Beta,IRF1,IRF7,IRF8,Ifnar,JUN,MAPK1,MYC,NFkB (complex),RELA,STAT1,STAT2,STAT3,STAT4
MECP2		transcription regulator		1.266	1.92E-03	ABCB1,APOE,ASH1L,BRCA1,CAPG,EGR1,FKBP5,GSTO1,GSTP1,HSPA5,IGFBP3,IRAK1,IVD,LMNA,MAPK1,MAPK3,MBP,PIKFYVE,PLA2G16,RASSF1,REST,S100A4,SCN3A,SELK,TFPI2,UQCRC1,YWHAZ
IRAK4		kinase		-1.275	1.97E-03	ATF3,BTG2,CCL17,CXCL16,CXCL6,EDN1,EGR1,FOS,FOSB,IL12B,IL1B,IL4,IL6,IRF3,IRF5,IRF7,MAP3K8,MARCO,OLR1,RASA2,RGS16,TNFAIP3	Ap1,IKBKB,IRAK4,JUN,MYD88,NFKB1,NFKBIA,NFkB (complex),REL,RELA,STAT1,STAT3,TNF
lysophosphatidic acid		chemical - other	Inhibited	-2.455	1.97E-03	ACTA2,BCL6,CCL2,CCNE1,DUSP1,EDN1,EGR1,F3,FKBP5,FOS,GRN,HYOU1,IL1B,IL6,LPL,MDM2,MMP9,NOS3,S1PR3,SPHK1,TAGLN,TF	Ap1,CREB1,CTNNB1,Ca2+,EGFR,EGR1,ESR1,JUN,Jnk,NFKB1,NFKBIA,NFkB (complex),PTGS2,REL,RELA,SMAD3,SP1,SP3,STAT3,TP53,lysophosphatidic acid
CRTC2		other		1.545	1.99E-03	AANAT,AICDA,BACH2,BCL2,MTA3,SDS,SMAD6,SMARCA2,TCF3
EZR		other		0.000	1.99E-03	BAX,BCL2,BOP1,CDH2,EIF4EBP1,FAS,MMP14,MMP2,MMP9	Akt,Ap1,EGR1,ERK,EZR,JUN,Jnk,NFKBIA,NFkB (complex),PI3K (complex),RAC1,RELA,SMAD3,SP1,STAT3
ATP		chemical - endogenous mammalian	Inhibited	-2.150	2.01E-03	BAX,CASP1,CD14,CXCR4,DUSP1,F3,FOS,FOXO1,FOXO3,GCLC,IL12B,IL1B,IL1RN,IL4,IL6,ITGA4,MBP,NOS3,P2RX4,P2RX7,P2RY2,PAX6,SELL,SPHK1,SREBF1,TLR4,TXN,VCAM1	ATP,Ap1,IL10,IL1B,JUN,LEP,NFKB1,NFKBIA,NFkB (complex),PI3K (complex),RELA,SP1,STAT3,TNF
BAX	-0.538	transporter		-1.546	2.03E-03	APAF1,BAX,BCL2,CASP3,CDC25C,CTSB,CTSH,DNAJB9,EDEM1,IFITM2,IL6,IRF7,MMP9,PDIA6,TIMP1,XBP1,XIAP	Ap1,BAX,BCL2,EGR1,FOS,JUN,Jnk,MYC,NFKBIA,NFkB (complex),RELA,SP1,STAT3,TP53,TP63,TP73,reactive oxygen species
cardiotoxin		chemical - other		-1.225	2.10E-03	ACSL5,ADAM10,APRT,BGN,CASP1,CASP3,CCL2,CCND2,CCNE1,CCR1,CD180,COL1A2,CSF1R,CSF3R,CXCR4,DOK2,E2F2,EDNRB,H19,HSPA5,IGF2,IGFBP7,IL1B,IL1RN,IL2RG,IL6R,IL7R,ITGA4,ITGA6,MERTK,MMP2,PLAGL1,PTN,RBL1,SFRP2,SPP1,STXBP2,TIMP1
FOSL1		transcription regulator		0.055	2.16E-03	ADM,AXL,CCL2,CXCL6,EGR1,EGR2,ELN,FOS,FOSB,GCLC,IL1B,IL6,MMP2,MMP9,MT2A,SERPINE2,SNAI1,SPARC,THBD	Ap1,ESR1,FOSL1,JUN,KEAP1,NFATC2,NFE2L2,NFKB1,NFkB (complex),Nfat (family),RELA
PI3K (family)		group		-1.464	2.16E-03	ABCA1,ADM,CCL2,CCNG2,CXCR4,DDIT3,FBXO32,FOXO1,GCLC,HSPA5,IL12B,IL6,ITGA6,KLF2,MMP9,PRKCZ,PTGS1,SLC4A7,SREBF1	AKT1,Akt,EGR1,ERK1/2,ESR1,JUN,NFKB1,NFKBIA,NFkB (complex),P38 MAPK,PI3K (family),RELA,SMAD3,SP1,STAT3,TP53,beta-estradiol
NRF1		transcription regulator		-1.690	2.17E-03	COX5A,COX5B,COX6A1,COX6B1,COX7A2,COX7B,COX8A,CYCS,ESM1,FMR1,FTH1,GCLC,IL1RN,MOGS,PVR,TFAM
IFI16	-0.697	transcription regulator		-1.739	2.18E-03	BAX,CCL2,CCR4,CD81,CSF3R,DHFR,E2F2,EDN1,GADD45A,GPX1,IFI16,IL1B,IL1RN,IL6,IL7R,KPNA1,LPL,MDM2,MPO,SELE,VCAM1	ID3,IFI16,JUN,MYC,MYOD1,NFKB1,NFKBIA,NFkB (complex),REL,RELA,SP1,STAT3,TCF3,TP53,TP63,TP73
UHRF2		enzyme		-1.265	2.28E-03	ADIPOR2,CCNE1,CKB,CRIP2,FHDC1,FOXO1,FOXO3,LHX3,NFKBIB,PDCD5
deoxycorticosterone acetate		chemical drug		-1.988	2.28E-03	CD68,COL3A1,CYBA,EDN1,SELE,SELP,SPP1,TGFB1,TNC,VCAM1	EP300,FOXO1,NFKBIA,NFkB (complex),PIK3R1,TP53,deoxycorticosterone acetate
ALB		transporter	Inhibited	-3.106	2.30E-03	ACTA2,CASP3,CCL2,COL1A1,CYBA,DDIT3,EDN1,EDNRB,HSPA5,IL1B,IL6,NPHS1,SCD,TGFB1,XBP1	AGT,ALB,ATF6,Ap1,EGR1,FOXO1,JUN,Jnk,NFKB1,NFKBIA,NFkB (complex),REL,RELA,STAT3,TP53,palmitic acid,sirolimus
DMD	1.297	other		-0.308	2.35E-03	BGN,BTG2,CAPN3,CASQ1,CDC42BPA,CHRNE,CYFIP2,DMD,EYA3,FAM65B,FBXO32,GAN,GIGYF2,HERC1,HSPB6,KCNN3,LAMP2,LPIN1,LRCH1,MALL,MEF2C,MLLT3,MSI2,NDRG2,P2RY2,PACSIN1,PDK4,PIK3CB,PROX1,SCHIP1,SCIN,SLC24A5,SLC9A7,SOCS4,ST3GAL6,SUSD4,SYNM,TNRC6B,TP53BP1,UCK2,UTRN,WFDC1
GCG	2.324	other		0.899	2.35E-03	ACADS,BCL2,BTG2,CASP3,CCL2,CPT1A,FOS,FST,GSTP1,HMGCR,IGFBP4,IVD,LPIN1,NR3C1,SDS,SP1,SREBF1,VCAM1	AGT,Ap1,CEBPA,EGR1,ESR1,FOS,FOXO1,GCG,HIF1A,Ins1,Insulin,JUN,MITF,Mapk,NFKB1,NFkB (complex),PI3K (complex),PPARA,PPARG,RELA,SP1,SREBF1,TP53
metribolone		chemical reagent		-0.926	2.37E-03	ADAMTS1,ADRM1,ATR,BAX,BCL2,BRIP1,CXCR4,EGR1,ELK4,FKBP5,FOS,FOXO1,HES6,HK2,HMGCR,IL6,ITGA6,ITGB4,LIFR,MERTK,MMP2,NOS3,PGM3,PJA2,PROS1,RAB27A,RAB4A,SMAD3,SORD,SREBF1,STEAP2,TACC2,TRPS1,UAP1,VCAN,WDR19,WIPI1	AKT1,AR,CEBPB,CREB1,CTNNB1,ERK1/2,ESR1,JUN,MYC,NFKB1,NFkB (complex),NR3C1,PGR,RELA,SMAD3,SP1,STAT3,TP53,dihydrotestosterone,metribolone,progesterone
BAPTA-AM		chemical reagent		1.409	2.41E-03	ATF3,CCL1,CCL2,COL1A1,DDIT3,EGR1,FN1,FOS,IL6,MMP2,SELE,SOCS2,SOCS3,VCAM1	Ap1,BAPTA-AM,EGF,EGR1,JUN,Jnk,NFKB1,NFKBIA,NFkB (complex),P38 MAPK,PI3K (complex),RELA,SMAD3,SP1,STAT3,TP53
phorbol esters		chemical - other	Inhibited	-3.077	2.42E-03	ANXA1,CDH2,CXCL6,DUSP1,EGR1,FOS,HK2,IL1B,IL4,IL6,ITGAD,MMP9,OSM,PLAT,PRKCA,PRKCB,PTGDS,PTPRO,REL,SCG2,SLC12A2,SOD2,TGFB1,TIMP1,TXN	APP,Ap1,CEBPA,EGR1,FOS,HIF1A,JUN,Jnk,MAPK14,MYC,NFkB (complex),RELA,SP1,STAT1,STAT3,TP53,phorbol esters
apomorphine		chemical drug		-0.223	2.44E-03	ADORA2A,APC,BAX,BCL2,EGR1,FOS,GJA1,IL6ST,PDIA4,PTN,SCG2	AKT1,Ap1,BAX,EGR1,ERK1/2,ESR1,FGF2,FOS,IRF3,JUN,NFKB1,NFkB (complex),Nr1h,PPARG,Pka,RELA,SMAD3,SP1,STAT1,STAT3,TP53,apomorphine
NOD2		other		-0.183	2.48E-03	CCL2,DEFB4A/DEFB4B,DMBT1,IER3,IL12B,IL1B,IL6,KLF2,MAP3K8,NPHS1,SOCS3,TNFAIP3,TNFRSF9	IL10,IL1B,JUN,NFKB1,NFKBIA,NFkB (complex),NOD2,REL,RELA,STAT3,TNF
mevalonic acid		chemical - endogenous mammalian		-0.889	2.48E-03	ABCA1,APOA1,CCL2,CD40,HMGCR,IL1B,KLF2,LPL,PLAT,SMAD3,SREBF1,TGFB1,VCAM1	Ap1,ERK1/2,FOXO1,HIF1A,Insulin,JUN,NFKB1,NFKBIA,NFkB (complex),Nr1h,PPARA,PPARG,REL,RELA,SMAD3,SP1,SREBF1,STAT1,STAT3,TNF,mevalonic acid
GDF9		growth factor	Inhibited	-2.226	2.48E-03	GREM1,HSPG2,ID1,INHBB,ITGA6,ITGAV,KITLG,NRIP1,PTX3,SMAD6,SMAD7,TNFAIP6,VCAN	Ap1,BMP7,CREB1,GDF9,RB1,SMAD2,SMAD3
GAPDH		enzyme		1.732	2.50E-03	C2,CCL2,DUSP1,ENPP1,FCER1G,IFI6,IFIT2,IFITM2,OAS1,OAS2,SPP1,UBE2L6	EIF2AK2,GAPDH,IRF3,NFKBIA,NFkB (complex),STAT1,STAT3
DNASE2		enzyme		1.580	2.50E-03	CP,DHX58,GPNMB,IFIT3,IRF7,ISG15,OAS1,RSAD2,RTP4,SLAMF8,USP18,ZBP1
parthenolide		chemical drug		1.035	2.50E-03	BCL2,CASP1,CCL2,CLDN5,DDIT3,IL1B,IL6,LTC4S,MMP9,PDK4,SOD2,VCAM1	Ap1,CEBPA,JUN,MYC,NFKB1,NFKBIA,NFkB (complex),REL,RELA,RELB,STAT1,STAT3,TP53,parthenolide,reactive oxygen species
mitomycin C		chemical drug		-1.072	2.50E-03	BAX,BRCA1,BRCA2,CASP3,EGR1,FAS,GADD45A,MCAM,PPP1R15A,PRKCE,PYCARD,ZMAT3	Ap1,EGR1,JUN,Jnk,MAPK14,MAPK9,MYC,NFkB (complex),RELA,SP1,STAT3,TP53,TP63,TP73,mitomycin C
ribavirin		chemical drug	Inhibited	-2.734	2.50E-03	CD38,DDX58,HERC5,IFI27,IFIT3,IL4,IL6,IRF7,ISG15,MX1,RNF125,USP18	CEBPA,EIF2AK2,IFNG,IRF1,IRF3,IRF8,MYC,NFKB1,NFKBIA,NFkB (complex),RELA,STAT1,STAT2,STAT3,STAT6,TNF,ribavirin
dipyridamole		chemical drug		1.912	2.51E-03	CCL2,IL6,MMP2,MMP9,SPP1,TGFB1,TIMP1,TIMP2	Ap1,JUN,NFKB1,NFKBIA,NFkB (complex),REL,RELA,STAT3,TP53,dipyridamole,nitric oxide
magnolol		chemical - endogenous non-mammalian		1.715	2.51E-03	BAX,BCL2,CLEC11A,FOS,IL6,MMP2,MMP9,TLR4	Akt,Ap1,EGR1,ERK,ERK1/2,JUN,MAPK8,NFKB1,NFKBIA,NFkB (complex),NOS2,NR3C1,RELA,SMAD3,STAT3,TP53,magnolol
BMPER		other		1.499	2.51E-03	ACTA2,ACVRL1,CDH5,MGP,NOS3,PECAM1,TGFBR1,VCAM1
PRKDC	0.729	kinase		1.091	2.51E-03	AHR,APOE,ATM,EGR2,FKBP5,MDM2,PIM3,PLA1A	ESR1,NFKB1,NFkB (complex),PARP1,PRKDC,RELA,TP53
pirfenidone		chemical drug		1.082	2.51E-03	CCL2,COL3A1,CX3CR1,FN1,POSTN,SMAD2,SMAD3,SNAI1	CEBPB,CTNNB1,ETS1,JUN,MAPK1,NFkB (complex),SMAD2,SMAD3,SMAD4,STAT1,STAT3,pirfenidone
isoliquiritigenin		chemical - endogenous non-mammalian		0.243	2.51E-03	BAX,BCL2,IL1B,IL4,IL6,MMP2,MMP9,SERPINF1	Ap1,CTNNB1,FOXO1,FOXO3,JUN,MMP9,NFATC2,NFKB1,NFkB (complex),PPARG,RELA,RNA polymerase II,SIRT1,STAT1,STAT3,TLR4,TP53,Vegf,isoliquiritigenin,nitric oxide
LBP	-3.640	transporter		-0.128	2.51E-03	CD14,CXCR2,IFIT1,IL1B,IL1RN,IL6,LBP,TLR2	Ap1,CEBPA,CEBPB,IL6,LBP,NFATC2,NFKB1,NFKBIA,NFkB (complex),RELA,STAT1,STAT3,STAT5A,TLR4,TNF,lipopolysaccharide,lipoteichoic acid
EPHB6		kinase		-0.707	2.51E-03	AGO4,BMPR1A,EIF4EBP2,FKBP5,IL6,SMARCC1,TGFB1,TRIB1	EPHB6,FN1,JUN,NFKBIA,NFkB (complex),P38 MAPK,RELA,SMAD3,SP1,STAT3
oxysterol		chemical - endogenous mammalian		-0.951	2.51E-03	ABCA1,APOE,CAV1,CCL2,HMGCR,NR1H3,TGFB1,TIMP1	Ap1,IL1A,JUN,NFKB1,NFkB (complex),Nr1h,RELA,SMAD3,SMAD4,SREBF1,STAT1,TGFB1,TP53,oxysterol
2-mercaptoacetate		chemical - endogenous non-mammalian		-1.342	2.51E-03	ANXA2,CD68,IL12B,IL6,MFGE8,S100A10,TGFB1,TREML2	2-mercaptoacetate,IL4,JUN,NFkB (complex),RELA,STAT3,STAT6
plicamycin		chemical drug		-1.120	2.54E-03	ABCA1,ADAMTS4,AHR,ATP7A,AXL,B4GALT5,CCL2,COL1A1,COL1A2,CYBRD1,F3,FBXW7,FOXO3,GFRA2,HMGCR,ID1,IGFBP4,NAPA,PLXDC1,PRKDC,SERPINE2,SLC40A1,SNAP25,SOCS3,SP1,TIMP1	Ap1,CEBPB,EGR1,ESR1,HDAC1,JUN,MYC,NFkB (complex),RNA polymerase II,SMAD2,SMAD3,SMAD4,SP1,SP3,STAT3,TGFBR2,TP53,TP63,TP73,plicamycin
TRAF3		other		1.109	2.55E-03	ADM,AICDA,ANXA4,BMI1,CCR1,EBI3,ENTPD1,FAS,HSPA5,IL12B,IL4,IL6,ISG15,MPEG1,NFKB2,PLBD1,PTPN14,REEP3,RHBDF1,SNRNP25,TK1,TNFAIP3,XBP1	Ap1,CD40,CEBPB,CHUK,IRF3,NFKB1,NFKBIA,NFkB (complex),REL,RELA,RELB,STAT6,TP63,TRAF2,TRAF3
SNAI1	-0.955	transcription regulator		0.117	2.56E-03	CCND2,CCNE1,CDH2,CLDN3,FN1,FOS,HPGD,ID1,LEF1,MMP9,SDC1,SLC27A2,SNAI1,SPARC,TGFB1,THBD,ZEB1	Akt,CDKN2A,CEBPB,EGR1,EP300,ESR1,ETS1,HDAC1,JUN,NFKBIA,NFkB (complex),RELA,RNA polymerase II,SIN3A,SMAD3,SNAI1,SP1,SP3,TP53
2-deoxyglucose		chemical drug		-0.366	2.56E-03	ABCB1,BCL2,BID,CASP3,DDIT3,DDIT4,FOS,GPX1,HSP90B1,HSPA5,IL6,INSR,NPY,PDIA3,SOD2,SPP1,XIAP	2-deoxyglucose,ATF6,Akt,EGR1,ESR1,FOXO1,HIF1A,IGF1,Insulin,JUN,NFKB1,NFKBIA,NFkB (complex),PPARA,PPARG,REL,RELA,SP1,STAT3,palmitic acid
AR		ligand-dependent nuclear receptor		0.000	2.63E-03	ADM,AMHR2,AQP3,ATAD2,BASP1,C3,C4A/C4B,CACNA1A,CACNA1C,CAV1,CDH2,CKAP4,CLDN11,CLDN3,COL3A1,CTSO,CYC1,DBI,DCTPP1,DEPDC1,DES,DYRK1A,EDN1,EDNRB,EGR1,ELK4,FGFR2,FKBP4,FKBP5,GJA1,GSN,GSTP1,GUCY1A3,HSD17B3,HSPA5,IGF2,IGFBP3,IL6,INPP4B,ITGA6,ITGB4,KITLG,LMOD1,MME,MYO1B,NAP1L1,NGFR,NR3C1,NUPR1,P2RX1,PLAT,PRKCA,PROS1,PTCH1,PTGDS,PTGS1,S1PR3,SLC38A5,SLC7A11,SLCO3A1,SMAD3,SMARCC1,SMTN,SORD,STEAP2,TACC2,TBXAS…	AR,CREB1,CTNNB1,EP300,ESR1,FOXO1,FOXO3,IGF1,JUN,MYC,NFkB (complex),NR3C1,P38 MAPK,RELA,RNA polymerase II,SP1,SREBF1,STAT3,STAT5A,TP53,dihydrotestosterone,estrogen receptor,metribolone,testosterone
spironolactone		chemical drug	Activated	2.159	2.64E-03	ACE,BCL2,CASP3,COL1A1,COL1A2,COL3A1,CXCR4,DES,EDN1,EDNRB,FN1,IL6,NOS3,NR3C1,SCD,SELL,SLCO2A1,TGFB1,TIMP2,TIMP3,ULBP3	Ap1,EGR1,FGF2,FOS,JUN,Jnk,LEP,NFkB (complex),NR3C1,NR3C2,P38 MAPK,RELA,SP1,STAT3,spironolactone
CCL5		cytokine	Inhibited	-2.002	2.64E-03	AHR,ALCAM,CCL2,CCR1,CCRL2,CD163,CD40,CYP1B1,DUSP1,F2R,FOS,IL1B,IL6,MAPK1,MAPK3,MMP19,MMP9,OLR1,PPIF,PTGDS,TLR4	CCL5,CEBPB,CREB1,CTNNB1,Ca2+,ERK1/2,IL10,IL6,JUN,NFKB1,NFKBIA,NFkB (complex),RELA,SMAD3,SP1,STAT1,STAT3,STAT5A,TNF
PLAU		peptidase	Inhibited	-2.462	2.65E-03	ANG,CCL2,F3,FCGR1A,FN1,GJA1,HLA-DMA,HSPA5,IL1B,IL6,MDM2,MMP9,NPY,OAS1,PIM3,PTN,S100A8,S100A9,SNAI1	Akt,Ap1,CEBPA,EGR1,ERK1/2,ESR1,FOS,JUN,MITF,MYC,Mapk,NFKB1,NFKBIA,NFkB (complex),PLAU,PLG,RELA,SMAD3,STAT1,STAT3
testosterone		chemical - endogenous mammalian		-0.986	2.66E-03	A2M,ALDOA,ANPEP,ANXA1,ANXA3,ATP2B1,BCL2,BCL2L15,CASP3,CAV1,CCNE1,CDH2,COX5A,DDX3Y,EGR1,ESR2,FADD,FAS,FGFR2,FN1,FOS,FOSB,FST,GADD45A,GMFB,GPX4,HMGCR,HPCAL4,HSPA1A/HSPA1B,ID1,IL6,INHBB,KRAS,MAL,MX1,NGFR,NPY,P2RX1,PARP1,PDE3B,PDE5A,PDIA4,PMP22,PRKCB,PRKCE,PRKCZ,PSMA1,PSMA2,PSMC3,PTCH1,SDC1,SELP,SLC38A5,SMAD2,SMARCC1,SNRNP25,SOD2,SYK,TBXAS1,TF,TFAM,TGFBR1,TK1,TLR4,TNFRSF11B,TOP2A,TUBB2A,VCAM1,VCAN,WN…	Ap1,CEBPB,EGR1,ESR1,FGF2,FOS,FOXO1,IGF1,IL6,JUN,Jnk,NFKB1,NFkB (complex),RELA,SP1,STAT1,STAT3,STAT5A,TP53,beta-estradiol,testosterone
RGS10		other			2.76E-03	BCL6,CASP1,CCL19,CCL2,CCR1,CCR4,CCR8,CXCL6,CXCR3,FAS,IL1B,IL1R2,IL4,IL6ST,TGFB1,TNFRSF1A
guanidinopropionic acid		chemical - endogenous non-mammalian	Inhibited	-2.413	2.76E-03	ABCC10,ATP8A1,ATPAF2,CYC1,CYCS,MED1,NDUFA11,NDUFA12,NDUFA3,NDUFA7,NDUFB8,NDUFS4,NDUFS7,SDHB,TFAM,UQCRB
UBA7	-1.184	enzyme		1.992	2.77E-03	DDX58,DHX58,ISG15,OAS1
darusentan		chemical drug		1.067	2.77E-03	ACE,COL3A1,EDN1,NOS3	Ap1,JUN,NFkB (complex),RELA,TP53,darusentan,nitric oxide
edratide		chemical drug		1.000	2.77E-03	EGR2,EGR3,FOXO3,ITGAL
warfarin		chemical drug		0.845	2.77E-03	MGP,PROC,PROCR,PROS1
LY379196		chemical - kinase inhibitor		0.106	2.77E-03	EGR1,LPL,MSR1,TGFB1	APOE,CTNNB1,LY379196,NFKB1,RELA,SP1,STAT3
histidinol		chemical - endogenous mammalian			2.77E-03	ASNS,GPT2,SLC7A1,SLC7A5
norethindrone acetate		chemical drug			2.77E-03	F2,F3,PLAT,TFPI
SOX18	-0.701	transcription regulator			2.77E-03	BCL2,DLL4,PROX1,VCAM1
TFDP2	0.824	transcription regulator			2.77E-03	DHFR,SMC1A,STAG3,TOP2B	E2F1,E2F4,RB1,RELA,SP1,TFDP1,TFDP2,TP53
MET		kinase		-0.335	2.85E-03	AQP3,ATM,CCND2,EDN1,FBXO32,FN1,FOS,GCLC,HLX,IL6,MDM2,MERTK,MMP2,NPHS1,RUNX1,SLCO3A1,SOCS3,SOD2,SPP1,TGFB1,TLR3,TNFSF8	Akt,Ap1,EGR1,FOS,JUN,Jnk,MET,NFKB1,NFKBIA,NFkB (complex),P38 MAPK,RELA,SP1,STAT3
ascorbic acid		chemical - endogenous mammalian	Activated	2.498	2.85E-03	ALPL,APOA1,CASP9,COL17A1,DDIT3,DMP1,F2,FAS,HSPA5,IGFBP3,IGFBP4,IL6,ITGA1,ITGAV,MGP,PMP22,PTCH1,SLC23A2,SPARC,SPP1,TGFB1,TNFRSF11B	Ap1,ERN1,ESR1,FOS,JUN,LDL,NFATC2,NFKB1,NFKBIA,NFkB (complex),Nfat (family),RELA,SP1,TP53,XBP1,ascorbic acid,reactive oxygen species
TAF4		transcription regulator		-1.457	2.85E-03	ABI1,ABL2,BCL6,BRAF,CDH3,DCN,E2F2,ETS1,FMOD,GREM1,IL1RN,ITGA6,KLF4,LUM,MAP3K6,MMP2,MXD1,OAS1,OLFML3,PBK,PTN,RUNX1,SPP1,TGFB1,TGM3
IL21	1.313	cytokine	Inhibited	-2.646	2.88E-03	AICDA,BCL2,BCL6,BSG,CCL24,CCR10,CD38,EOMES,GZMA,GZMB,HLX,IL21,IL4,IL6,IL7R,KLRB1,KLRC4-KLRK1/KLRK1,KLRD1,MKI67,MMP2,MMP9,PRDM1,PRF1,SELL,SOCS2,SOCS3,STAT4,TLR4,TYROBP,XBP1	BCL6,CEBPA,IL21,IL4,Immunoglobulin,JUN,MYC,NFKB1,NFkB (complex),NR3C1,RELA,SMAD3,STAT1,STAT3,STAT5A,STAT5B,STAT6,TP53
RHO		G-protein coupled receptor		1.698	2.91E-03	AQP1,CASP3,CEBPD,COL1A2,CSF1R,DPYSL3,EPB41,FBLN1,FOS,HIST1H1C,HK2,HMGB2,IMPDH1,MEF2C,NID1,PCOLCE,SERPING1,TNFAIP3
RARB		ligand-dependent nuclear receptor		0.103	2.93E-03	ADAM10,APOA1,CASP7,CCNE1,CDH5,DLG1,EGR1,ETS1,FOLR2,GADD45A,ID1,IGFBP3,IL1B,IL6,ITGAV,STRA6,TCEA1,TGFB1,THBD,UBA7	Ap1,CEBPA,CEBPB,ESR1,ETS1,FOS,IRF1,JUN,NFATC2,NFkB (complex),Nfat (family),PPARA,PPARG,RARB,RARG,RELA,RNA polymerase II,STAT1,STAT3,TP53,alitretinoin,tretinoin
PPP3CA	0.615	phosphatase			2.93E-03	C3,CA2,CD82,CD9,CPT1A,DECR1,FN1,FTL,GRN,GSTP1,LAMP2,LITAF,PMP22,PPP3R1,PRDX5,PSAP,S100A4,SDC4,SPP1,TF	IL4,JUN,NFKB1,NFKBIA,NFkB (complex),PPP3CA,RELA,STAT3,STAT6
candesartan		chemical drug		1.935	2.95E-03	ACE,ADM,COL1A2,COL3A1,CREB1,FN1,FOS,IL6,MAPK1,NCF1,NOS3,OLR1,PPP3CB,SPP1,TGFB1	ADM,AGT,AGTR1,Ap1,CEBPB,CREBBP,EGR1,IL6,JUN,NFkB (complex),NR3C1,NR3C2,RELA,SIRT1,STAT1,STAT3,STAT5A,TP53,YBX1,aldosterone,candesartan
dimethylnitrosamine		chemical toxicant	Inhibited	-2.882	2.95E-03	ACTA2,COL1A1,COL1A2,COL3A1,COL4A1,DES,IGF2,IL1B,IL6,MAPK3,MMP9,PRKCZ,SOD2,TGFB1,TIMP1	ALB,Ap1,CTNNB1,Collagen type I,F2,HIF1A,JUN,NFKB1,NFKBIA,NFkB (complex),RELA,RUNX2,SMAD2,SMAD3,SMAD4,SMAD7,TGFB1,TP53,dimethylnitrosamine,hyaluronic acid
IKBKG		kinase	Inhibited	-3.800	2.97E-03	AEBP1,BAX,C3,CCR1,CEBPD,CP,CTSB,CTSZ,CXCL6,DCN,FOS,GRN,HK2,IFI16,IGFBP6,IL1B,IL1RN,IL6,IRF7,IRG1,ISG15,LIFR,MGP,NAGLU,NFKB2,NID1,PTX3,RGS16,SERPINE2,SOCS3,TMEM176B,TNFAIP3	CHUK,IKBKB,IKBKG,IRF3,JUN,NFKB1,NFKBIA,NFkB (complex),REL,RELA,STAT3,TNF
ALDH2		enzyme		1.706	3.00E-03	GCLC,GSS,PHGDH,PSPH,SHMT2,SLC1A4,SLC3A2,SLC7A11,SLC7A5
HDAC1		transcription regulator		1.053	3.07E-03	ABCB1,AKAP12,APOA1,ATF3,AXIN2,BAX,BCL6,BRCA2,CCND2,CCNE1,CCR8,CD27,CD34,CDC25C,CEBPA,COL1A2,CSF1R,DCLRE1C,DHFR,E2F2,EGR1,FAS,GSK3B,GSTP1,ID1,IL4,IL6,ITGB4,LMO2,MDM2,MEF2C,MMP9,MTA3,PCYT1A,PPP2R2B,RBL1,REST,RRM2B,S100A9,SPP1,SREBF1,STRA13,TAGLN,THEMIS,TNNI2,TOP2A,UHRF1	Ap1,CEBPB,CREBBP,EGR1,EP300,ESR1,HDAC1,Histone h3,JUN,MYC,PPARG,RELA,RNA polymerase II,SMAD3,SP1,SP3,TP53,TP63,TP73
LAMC1		other		1.976	3.07E-03	ACTA2,EGR2,ETS2,FN1,IGF2,MBP,WNT5A	Ap1,FOS,LAMC1,NFkB (complex),STAT3,TP53,heparin
gallic acid		chemical - endogenous non-mammalian		1.964	3.07E-03	BAX,IL6,MMP2,MMP9,PLAT,SELP,VCAM1	Akt,Ap1,CCL2,CTNNB1,EGR1,ETS1,FOS,JUN,MMP9,NFE2L2,NFKB1,NFKBIA,NFkB (complex),RELA,SMAD3,SP1,STAT3,gallic acid,glutathione
Mn(III)-tetrakis-(4-benzoic acid) porphyrin		chemical reagent		1.195	3.07E-03	BCL2,DDIT3,MSR1,NOS3,SELE,TGFB1,XIAP	AGT,Ap1,CREB1,CTNNB1,Ca2+,EGR1,JUN,Jnk,MAPK8,Mn(III)-tetrakis-(4-benzoic acid) porphyrin,NFkB (complex),NR3C1,P38 MAPK,RELA,SP1,STAT3,TP53
MDK		growth factor		-0.128	3.07E-03	ACE,ACTA2,BCL2,GZMB,LAMP1,PLAT,TAGLN	Ap1,ESR1,FOS,MDK,MITF,Mapk,NFKB1,NFkB (complex),STAT3,TP53,heparin
tert-butyl hydroperoxide		chemical toxicant		-0.482	3.07E-03	CASP3,CASP9,FAS,FN1,GJA1,TFAM,TGFB1	Ap1,CTNNB1,FAS,FASLG,FOXO1,JUN,NFATC2,NFKB1,NFKBIA,NFkB (complex),Nfat (family),P38 MAPK,RELA,SMAD3,SMAD4,SP1,STAT3,TGFB1,TP53,Vegf,tert-butyl hydroperoxide
zymosan A		chemical - endogenous non-mammalian		-1.287	3.07E-03	ANXA1,BPI,CD40,FAS,IL12B,IL1B,IL6	CEBPB,IL10,IL12 (complex),IL6,IRF1,JUN,NFKB1,NFKBIA,NFkB (complex),REL,RELA,STAT1,STAT3,STAT5A,zymosan A
CYP1A1		enzyme		-0.333	3.08E-03	ACOT11,ANXA3,ANXA4,BANF1,COX6B1,ETHE1,KIF2A,KITLG,KRT19,LMNA,MARCO,NDUFV1,NEFL,PFDN1,PTP4A3,QKI,RGS16,SDC1,SDHB,SIDT2,SMTN,SOCS2,SPAG9,ST3GAL4,TMPO,VAMP8,VLDLR
CREBBP	0.343	transcription regulator		0.000	3.12E-03	ADORA2A,ASL,BCL2,BDKRB2,CAMK2D,CCND2,CDH5,CEBPA,COL1A2,CXCL9,CXCR3,DHFR,EGR1,EGR2,EGR3,EOMES,ESAM,FGL1,FOS,FOSB,FUT7,HMGCS1,IL6,INPP5D,ISG15,KLF2,LPL,MDM2,MMP9,MPO,MSH2,NR4A3,PDE3B,PKLR,PRF1,PSMB9,RETN,SELE,SELP,SERPINE2,SOCS3,SREBF1,TAGLN,TLR2,TNC,VCAM1	Ap1,CEBPA,CREBBP,EP300,ESR1,Histone h3,JUN,MYC,NFKB1,NFKBIA,NFkB (complex),PPARG,REL,RELA,RNA polymerase II,SP1,STAT1,STAT3,TP53
U73122		chemical reagent		1.296	3.13E-03	AGTR1,CCND2,CDC25C,DPM3,E2F2,FN1,HSPA5,MMP14,MMP2,PLCG1,SELE,TLR4,VCAM1,XBP1	Akt,CEBPB,CREB1,CTNNB1,Ca2+,EGR1,IFNG,IL6,IRF1,JUN,NFKB1,NFKBIA,NFkB (complex),REL,RELA,SP1,STAT1,STAT3,STAT5A,U73122
RCE1	-0.511	peptidase			3.13E-03	AEBP1,GJA1,LMNA,MGP,PAPPA,PLIN2,PRRX2,RCE1,S100A13,SP1,TGFBI,WISP2,ZFR,ZHX1
GnRH-A		chemical reagent		-1.362	3.18E-03	ACE,ATF3,BTG2,CD68,EGR1,EGR2,FOS,FOSB,FST,KLF4,KLF6,MVK,NOS3,PPP1R15A,PRSS23,PTGDS,SKIL,TARBP2,TMBIM1,TRPM7,UHMK1	Ap1,CREB1,ERK,ETS1,FSH,GnRH-A,JUN,MAPK1,MAPK9,NFkB (complex),P38 MAPK,RELA,SMAD2,SMAD3,SP1,STAT1,STAT3
calphostin C		chemical - kinase inhibitor		0.960	3.24E-03	ABCB1,ACTA2,BCL2,CCL2,DUSP1,ETS1,FN1,FOS,HSP90B1,HSPA5,IL6,LPL,MMP9,MSR1,NTN1,P4HB,PDIA4,S100A8,SOD2	Ap1,CREB1,EGR1,ESR1,FOS,JUN,Jnk,MAPK14,NFATC2,NFKB1,NFkB (complex),Nfat (family),PRKCE,Pkc(s),RELA,SP1,STAT1,STAT3,calphostin C
clodronic acid		chemical drug		-0.362	3.27E-03	FOS,IL1B,IL6,MFGE8,MSR1,SELE,SELP,TGFB1,VCAM1,WNT10B	ATP,Ap1,E. coli lipopolysaccharide,JUN,NFKB1,NFKBIA,NFkB (complex),RELA,RNA polymerase II,SMAD3,SMAD4,STAT1,STAT3,TGFB1,TNF,TP53,clodronic acid
WR 1065		chemical drug		-0.588	3.27E-03	BAX,CASP4,DDB2,EIF2B1,FAS,GADD45A,MDM2,NEDD8,S100A4,TOP2B	Ap1,EGR1,FOS,JUN,Jnk,MYC,NFKB1,NFKBIA,NFkB (complex),RELA,SP1,STAT3,TP53,TP63,TP73,WR 1065
zoledronic acid		chemical drug		-1.076	3.27E-03	BCL2,BID,CXCR4,DKK1,FZD5,IL6,MMP9,TNFRSF11A,TNFRSF11B,WNT5A	Akt,Ap1,CTNNB1,EGR1,ERK1/2,FOXO1,IL18,JUN,NFATC2,NFKB1,NFKBIA,NFkB (complex),REL,RELA,SMAD3,STAT3,Vegf,zoledronic acid
TIMP1	-1.656	cytokine		-1.265	3.27E-03	CD38,CD40,IGF2,IGFBP3,MME,MMP2,MMP9,PLAT,TIMP2,TIMP3	Akt,Ap1,CTNNB1,EGR1,JUN,MAPK14,MMP9,NFKB1,NFKBIA,NFkB (complex),PI3K (complex),PTK2,RELA,SMAD3,SP1,STAT3,STAT5a/b,TIMP1
TFAP4		transcription regulator		0.147	3.28E-03	CASP9,CCNG2,CDH2,DYRK1A,EGR1,FN1,FOS,GMFB,ID1,LEF1,MDM2,SNAI1,STEAP3	JUN,MYC,SP1,TFAP4,TP53,TP63,TP73
CCR5		G-protein coupled receptor		-1.124	3.28E-03	BAX,BID,CASP3,CASP9,CD9,F3,FAS,FOS,IL12B,IL4,IL6,MMP9,TNFRSF1A	CCR5,CSF2,EGR1,IL10,JUN,Jnk,NFKB1,NFKBIA,NFkB (complex),RELA,STAT1,STAT3,STAT5B,STAT5a/b,TCF3,TP53
SRC		kinase		-1.213	3.31E-03	CA2,CAV1,CBL,CCL2,CCND2,CCNE1,COL1A2,CTSB,DUSP1,F2R,F3,FN1,FOS,GCLC,GJA1,ID1,IL6,LAMP1,LAMP2,MMP2,MMP9,POSTN,PRKCA,PRKCE,SIRPA,SLC4A7,SPP1,TFPI2,TNFRSF11A,VCAM1	Ap1,ERK1/2,FOS,JUN,MAP2K1,NFkB (complex),P38 MAPK,PI3K (complex),RELA,SMAD3,SP1,SRC,STAT3
TLR9		transmembrane receptor	Inhibited	-2.405	3.37E-03	ABCA1,ADAMTS4,AICDA,ATF3,BFSP2,CCL17,CD40,DUSP1,EBI3,EDN1,FAIM3,FAS,IER3,IFI16,IFIT2,IFIT3,IL12B,IL1B,IL4,IL6,IRF7,IRG1,ISG15,LIX1,NPY,PRDM1,PROCR,RAB7B,RSAD2,S100A8,SOCS3,TGFB1,TIMP1,TLR4,TLR7,TNC,TNFRSF13B,TNFSF13B,USP18,XBP1	Ap1,IFNG,IL10,IL1B,IRF1,IRF3,IRF7,Interferon alpha,MYD88,NFKB1,NFKBIA,NFkB (complex),RELA,STAT1,STAT3,TLR9
SU6656		chemical toxicant		1.811	3.37E-03	ADM,ATF3,CCR4,DDIT3,EGR1,ETS2,GFPT2,IER3,NFIL3,SOCS3,TNFRSF11B,UCK1	Akt,CEBPA,EGFR,EGR1,ESR1,FADD,IRF3,JUN,MYC,NFKB1,NFKBIA,NFkB (complex),P38 MAPK,RB1,RELA,SMAD3,SP1,SP3,STAT1,STAT3,SU6656
S-adenosylmethionine		chemical - endogenous mammalian		1.610	3.37E-03	ACTA2,ACTG2,COL1A1,COL1A2,FOS,GCLC,ITGAL,MAF,PHB,SMAD3,SREBF1,TGFB1	Ap1,CEBPB,EGR1,EP300,ESR1,JUN,Jnk,MYC,NFKB1,NFKBIA,NFkB (complex),RAC1,RELA,S-adenosylmethionine,SMAD3,SP1,STAT3,TNF,TP53
S100A6		transporter		1.508	3.38E-03	ADAMTS1,ATF3,DEPDC1,NEK2,PBK,PPP3CB,PRNP,SELE,STC1,TMPO,TNFAIP3
ANXA1	-1.683	enzyme		0.871	3.38E-03	ANXA1,ANXA2,ANXA4,CCL2,CCR10,CXCR4,FARSA,IL1B,IL6,SELL,TLR4	ANXA1,Ap1,CEBPB,EP300,ESR1,IL17A,IL1B,JUN,NFATC2,NFKB1,NFKBIA,NFkB (complex),NOS2,NR3C1,Nfat (family),RELA,RNA polymerase II,STAT3,TP53,hydrocortisone
ANXA2	-0.715	other		-1.278	3.38E-03	ANG,BAX,FAS,GADD45A,IGFBP3,IL6,MDM2,MMP2,S100A10,SESN1,ZMAT3	ANXA2,Akt,CD44,CTNNB1,EGR1,ERK1/2,FOS,JUN,Jnk,NFKBIA,NFkB (complex),RELA,SMAD3,SP1,STAT3,prostaglandin E2
RETNLB		other	Inhibited	-3.422	3.41E-03	ACTA2,BMP1,CASP3,CCL2,CCR1,COL1A1,COL1A2,ELN,FN1,IL1B,IL4,MAP3K6,MMP2,PLA1A,SOCS2,STK17B,TGFB1,TIMP1,TINAGL1,TLR2,UBE2T,WNT5A	Akt,CEBPB,EGR1,IL6,JUN,Jnk,NFKB1,NFKBIA,NFkB (complex),P38 MAPK,RELA,RETNLB,SP1,STAT1,STAT3,STAT5A,TNF
alitretinoin		chemical drug		0.032	3.43E-03	ABCA1,ADAM10,ADAMTS4,APOA1,APOD,BCL2,CASP1,CASP4,CASP7,CCL24,CCL8,CD14,CD1A,CD38,CPT1B,CYCS,DNASE1L3,DUSP1,FN1,FOLR2,FOS,GREM1,IL6,ISG15,KLK7,MKI67,MMP9,PGLYRP1,PTGIS,SCD,SMAD3,SPP1,SREBF1,STRA6,TGFB1,TK1,UBA7	Ap1,CEBPB,FOS,IL6,JUN,NFKB1,NFKBIA,NFkB (complex),RARB,RARG,RELA,SP1,STAT1,STAT3,STAT5A,TNF,alitretinoin
MAPK8		kinase		-1.392	3.43E-03	ABCA1,ABCB1,APOA1,APOD,APOE,AQP1,B4GALT5,BCL2,BDP1,CDH2,COL1A1,CXCL16,DUSP1,EGR1,EOMES,FOS,FOXO1,FTH1,HIPK3,IL12B,IL1B,IL4,IL6,MAP3K11,MMP2,MMP9,MSR1,MVP,NEFL,NUPR1,PTCH1,PTX3,SELE,TLR2,TNFAIP3,VCAM1,WNT5A	Ap1,EGR1,JUN,Jnk,MAPK8,MAPK9,NFKB1,NFKBIA,NFkB (complex),REL,RELA,STAT3,TNF
1-methyl-4-phenyl-1,2,3,6-tetrahydropyridine		chemical toxicant	Inhibited	-2.164	3.54E-03	BAX,BCL2,CASP1,CASP3,CASP9,EGR1,EGR3,EMR1,FOS,FOSB,FUBP1,HSF1,HSPB1,IL1B,IL6,MPO,OSM,PAWR,TLR4,TNFRSF1A	1-methyl-4-phenyl-1,2,3,6-tetrahydropyridine,Ap1,CEBPB,IL10,IL1B,IL6,JUN,NFKB1,NFKBIA,NFkB (complex),PTGS2,RELA,STAT1,STAT3,STAT5A,TP53
equol		chemical drug		0.000	3.56E-03	ESR2,IL6,MMP2,MMP9,NOS3,PLAT	CREB1,ERK1/2,ESR1,JUN,Lh,MAP2K1,NFkB (complex),NOS3,RELA,SMAD3,SP1,STAT1,STAT3,STAT5B,TP53,equol
MZF1		transcription regulator		-0.555	3.56E-03	AXL,CD34,CDH2,MYB,PRKCA,SELL
puerarin		chemical drug		-1.633	3.56E-03	ABCB1,BAX,BCL2,CASP9,RETN,TXN	Ap1,JUN,MAPK8,NFKB1,NFKBIA,NFkB (complex),NR3C1,RELA,STAT3,TP53,puerarin,reactive oxygen species
TBK1		kinase		-0.337	3.60E-03	ATM,CD40,CMPK2,CXCR3,EDN1,IFIT1,IFIT2,IL12B,IL1B,IL6,IRF7,IRG1,ISG15,ISG20,MARCO,NMI,PLA1A,RBL1,RSAD2,SELE,SLCO3A1,TLR2,TLR3	IFNB1,IRF1,IRF3,IRF5,IRF7,IRF8,Interferon alpha,JUN,NFkB (complex),STAT1,STAT2,STAT3,STAT6,TBK1
Mir218		microRNA		1.095	3.68E-03	CXCR4,LEF1,SFRP2,SPP1,TOB1
MFN2		enzyme		1.000	3.68E-03	BAX,BCL2,DDIT3,PPP1R15A,XBP1	ATF6,Ap1,BAX,D-glucose,EGR1,EIF2AK3,ESR1,FOXO1,FOXO3,IRF3,JUN,MFN2,NFKBIA,NFkB (complex),PPARG,RELA,SP1,SREBF1,TP53,reactive oxygen species
tryptase		group		-0.447	3.68E-03	BAX,F2R,MMP9,PLAT,TNFAIP3	Ap1,FOS,IL4,JUN,NFKB1,NFKBIA,NFkB (complex),RELA,STAT3,STAT6,TP53,heparin,tryptase
mechlorethamine		chemical drug		-1.342	3.68E-03	ATF3,CA2,CD40,IL1B,PIK3R3
miR-150-5p (and other miRNAs w/seed CUCCCAA)		mature microRNA		-1.458	3.68E-03	AICDA,BACH1,CSF1R,EGR2,MYB
MIA		other		-1.551	3.68E-03	CDH2,FN1,MMP14,PLAT,SPARC
ISGF3		complex		-1.964	3.68E-03	IFIH1,IFIT2,IRF7,ISG15,RSAD2
MIR320		group			3.68E-03	EDN1,EMILIN2,ETS2,FN1,MMP9
IFN type 1		group	Inhibited	-2.642	3.75E-03	BCL2,BCL6,BST2,DDX58,DHX58,IFI16,IFIH1,IFIT1,IFIT2,IL12B,IL6,ISG15,MMP9,PML,UBA7	CEBPA,FADD,IFN type 1,IFNG,IRF1,IRF3,IRF7,IRF8,Interferon alpha,MYC,NFKB1,NFkB (complex),RB1,RELA,STAT1,STAT2,STAT3,STAT6
GNA12		enzyme		1.946	3.81E-03	ARHGEF12,BCL2,BRAF,CNN1,DDR2,F2R,FOS,GCLC,GNA13,GSTP1,ITGA6,LAMB3,MMP2,NOS3,PIK3CA,PIK3CB,PIK3R1,PSMB5,RRAS2,TAGLN,WASL	AKT1,AR,Ap1,BCL2,ESR1,FOS,GNA12,JUN,MKL1,MYC,NFKB1,NFKBIA,NFkB (complex),PI3K (complex),RELA,SP1,SRC,SRF,TP53
GLIS2	-0.636	transcription regulator		1.633	3.90E-03	C3,COL1A1,LTBP2,MGP,MMP14,SNAI1,SPARC,TGFB1	CTNNB1,GLIS2,JUN,RUNX2,SMAD3,SMAD4,TCF
idarubicin		chemical drug		-0.478	3.90E-03	BAX,BCL2,CD40,GADD45A,IL1B,MDM2,SESN1,TP53INP1	JUN,MYC,SP1,TP53,TP63,TP73,idarubicin
CREB3L1	-0.705	transcription regulator		-0.990	3.90E-03	CHST12,COL1A1,COL1A2,HSP90B1,HSPA5,PAPSS2,SLC1A4,SPP1
TNFRSF11A	0.770	transmembrane receptor		-1.195	3.90E-03	AKAP13,CCL19,CD40,FN1,MME,SNAI1,TNFRSF11A,VCAM1	Akt,Ap1,EGR1,ESR1,FOS,JUN,Jnk,MYC,NFATC2,NFKBIA,NFkB (complex),Nfat (family),P38 MAPK,RELA,SP1,SRC,STAT3,TNFRSF11A
pravastatin		chemical drug		0.473	3.94E-03	ABCA1,AGPAT6,BAX,CAV1,CCL2,CCNE1,CD40,GJA1,IL1B,IL6,NOS3,NR1H3,SDC4,TGFB1,TLR4,VWF,ZIK1	Ap1,CEBPA,EGR1,EP300,ESR1,JUN,Jnk,LDLR,NFKB1,NFKBIA,NFkB (complex),Nr1h,PPARA,PPARG,Pka,REL,RELA,SP1,SREBF1,STAT1,STAT3,pravastatin
PLAG1		transcription regulator	Inhibited	-2.293	3.94E-03	AQP1,BCL2,CDC42EP4,CHST1,CREB3L1,CRIP2,CRLF1,IGF2,KRT19,LSP1,MLXIP,P2RX1,PPIC,PTP4A3,QSOX1,TPSAB1/TPSB2,TRAF1
lopinavir		chemical drug			3.99E-03	CCL2,DDIT3,TNFRSF11B	ATF6,EGR1,FOXO1,JUN,Jnk,NFKBIA,NFkB (complex),RELA,STAT3,lopinavir,palmitic acid
TGFBR		group			3.99E-03	ACTA2,SNAI1,WNT5A	Ap1,CEBPB,CTNNB1,NFkB (complex),SMAD2,SMAD3,SMAD4,SMAD7,SP1,TGFBR,Tgf beta
Dynamin		group			3.99E-03	FOS,ITGAV,PDPK1
TMBIM1	-0.598	other			3.99E-03	FAS,MMP2,MMP9	CTNNB1,MMP9,NFKB1,NFkB (complex),RELA,TMBIM1
WBSCR22		enzyme			3.99E-03	FKBP5,IL6,TSC22D3	ESR1,JUN,NFkB (complex),NR3C1,RELA,TP53,WBSCR22
EDEM1	0.567	enzyme			3.99E-03	DDIT3,HSPA5,XBP1
2-(3-chlorophenylamino)phenylacetic acid		chemical drug			3.99E-03	COL4A1,FN1,TGFB1
CKLF		cytokine			3.99E-03	BAX,BCL2,CASP3
bis(4-hydroxycinnamoyl)methane		chemical - endogenous non-mammalian			3.99E-03	TLR2,TLR3,TLR4
glucuronyl glucosamine glycan sulfate		chemical drug			3.99E-03	COL3A1,FN1,HSPG2	Ap1,ERK,JUN,NFkB (complex),P38 MAPK,RELA,SMAD3,SP1,STAT3,glucuronyl glucosamine glycan sulfate
P4HB	-0.830	enzyme			3.99E-03	AGO2,PDIA3,PDIA4
GFRA2	1.152	transmembrane receptor			3.99E-03	EGR1,EGR2,FOSB
DIDO1	0.452	other			3.99E-03	CASP3,CASP9,ITGAV
manganese chloride		chemical reagent			3.99E-03	IL6,SLC39A14,SOD2	CEBPB,IL6,NFkB (complex),STAT1,STAT3,STAT5A,manganese chloride
lanthanum chloride		chemical reagent			3.99E-03	AXL,BAX,MGP
lead nitrate		chemical toxicant			3.99E-03	BAX,BCL2,GSTP1	ERK1/2,JUN,NFKB1,NFKBIA,NFkB (complex),P38 MAPK,RELA,SMAD3,SP1,STAT3,lead nitrate
SKIL	0.803	transcription regulator		0.145	4.02E-03	ACTA2,CCL19,COL1A2,COL4A1,CPEB2,DIXDC1,KPNA1,SLC16A6,SLC1A5,SLC44A1,SMAD7,TMCO1,WDR37,ZEB1	IRF4,SKIL,SMAD2,SMAD3,SMAD4,SP1
imatinib		chemical drug		1.256	4.05E-03	BCL2,BRCA1,CASP3,CCND2,CCNE1,CEBPA,COL1A1,COL3A1,CXCR4,FN1,IL1B,IL6,MDM2,MME,PLIN2,PRNP,SMPD1,SOCS2,TCF3,TGFB1,TNFSF13B,XIAP	Akt,EGR1,FOS,JUN,Jnk,KITLG,NFKB1,NFKBIA,NFkB (complex),P38 MAPK,RELA,SP1,STAT1,STAT3,STAT5A,TNF,imatinib
ADAM10	0.753	peptidase			4.25E-03	ATRX,BID,BRAF,CDHR1,CXCL16,DCLK1,FOS,GNA13,GNAQ,HIP1,HIPK1,IRAK1,KLRB1,MCHR1,MEF2C,PAX6,PDIA3,PRNP,QKI,RAMP2,ROCK1,S100A9,TGFB1	ADAM10,PRNP,RELA,TP53
rasagiline		chemical drug	Activated	2.358	4.27E-03	ALDOC,BAX,BCL2,EGR1,EGR3,FAS,MLLT4,PIK3R1,PRKCA,PRKCE,RIN1,SHC3,YWHAG	APP,Akt,Ap1,BCL2,CREB1,EGR1,FOS,HIF1A,JUN,NFKB1,NFKBIA,NFkB (complex),PRKCE,Pkc(s),RELA,SP1,STAT1,STAT3,TP53,rasagiline
aldosterone		chemical - endogenous mammalian	Inhibited	-2.733	4.30E-03	ACE,ADAMTS1,ADM,CCL2,COL1A1,COL1A2,COL3A1,CYBA,EDN1,ELN,FKBP5,FN1,FOS,IL6,KRAS,LPL,MLLT3,MMP2,NCF1,NDRG2,NR3C1,OLR1,PTGS1,SLC12A2,SPP1,TGFB1,TSC22D3,VCAM1,WNK1	AGT,Ap1,CREB1,EGR1,FOS,JUN,Jnk,NFkB (complex),NR3C1,NR3C2,Pkc(s),RELA,Rock,SMAD3,SP1,STAT3,TP53,aldosterone
Fibrin		complex		1.000	4.37E-03	ACTA2,CDH5,CNN1,F3,FN1,IL6,NGFR,TAGLN,TLR4	Ap1,Fibrin,JUN,NFKB1,NFKBIA,NFkB (complex),PLG,RELA,SMAD3,SMAD7,hyaluronic acid
miR-204-5p (and other miRNAs w/seed UCCCUUU)		mature microRNA		0.050	4.37E-03	ATP2B1,BMP1,CTSC,ITGB4,MMP9,PTPN11,SHC1,SPARC,TRPS1
PGF		growth factor		-1.574	4.37E-03	CCL2,CXCR4,DCN,EDN1,EGR1,ETS2,FST,IL1B,MMP9	Ap1,CTNNB1,EDN1,EGR1,ERK1/2,HIF1A,JUN,Jnk,MYC,NFKBIA,NFkB (complex),P38 MAPK,PGF,RELA,SMAD3,SP1,STAT3,VEGFA
mezerein		chemical - endogenous non-mammalian			4.37E-03	FN1,IFI6,IFIH1,IFIT1,IRF9,MX1,OAS2,RGS16,SLC16A6
IKZF1	0.888	transcription regulator		1.572	4.39E-03	AQP1,AXL,BCL6,C1QTNF1,CCND2,DOCK9,EXOC3L1,FGF13,FOXO1,IFI16,IL7R,ITGA2B,KIF23,KITLG,KMT2A,LIG4,LMO2,LRP1,MMP14,MYO1B,NFE2,NGFR,PRNP,RUNX1,SASH1,SELM,SERPINH1,SPI1,SYK,VWF,WNT10B
PARP1	0.749	enzyme		-0.757	4.42E-03	BAX,BCL2,CASP4,FKBP5,FOS,GBP4,GBP7,H19,IL18BP,IL1B,IL4,IL6,ITGAL,MDM2,PARP1,PLA1A,POLA1,SELP,SH3BP2,SNAI1,SOCS2,SP1,TIMP2,VCAM1	Akt,EGR1,ERK1/2,ESR1,JUN,NFKB1,NFKBIA,NFkB (complex),PARP1,RELA,SMAD3,SP1,STAT3,TNF,TP53
miR-291a-3p (and other miRNAs w/seed AAGUGCU)		mature microRNA	Inhibited	-3.647	4.42E-03	ANKRD52,BAZ1A,C3,CCND2,CDK19,CENPF,CNOT6,DKK1,FAM13B,FYCO1,KIF23,KLF13,MBNL2,MED28,MYBL1,NIN,PBK,PCGF5,PDIK1L,PRKACB,RNF149,STK4,TRPS1,ZHX1
TFDP1		transcription regulator		1.584	4.47E-03	APAF1,ATM,CASP3,CASP7,CASP9,CCNE1,DHFR,FGFR2,MYB,RBL1,STMN1,TCF3	E2F1,JUN,MYC,RB1,RELA,RNA polymerase II,SP1,TFDP1,TP53,TP63,TP73
SELP	-1.656	transmembrane receptor		-0.318	4.47E-03	CCL2,CLK1,CXCR4,CYP1B1,F3,GNA13,HCK,IL1B,IL1R2,IL6,SELP,THBD	CEBPA,IFNG,IL17A,IL2,IL4,IRF1,JUN,NFKB1,NFKBIA,NFkB (complex),RELA,SELP,STAT1,STAT3,STAT5A,STAT5B,STAT5a/b,STAT6,lipopolysaccharide
FOSB	-0.646	transcription regulator		1.969	4.57E-03	CCR4,CEBPA,FOLR2,FOS,FOSB,FTH1,MMP2,MT2A,SMAD3,TIMP1	Ap1,CREBBP,ESR1,FOSB,JUN,NFATC2,NFkB (complex),NR3C1,NR3C2,Nfat (family),RELA,SIRT1,aldosterone
CTBP1		enzyme		0.853	4.57E-03	BRCA2,CCNG2,CLDN11,COL1A2,CSF1R,DKK1,MMD,SMAD6,TMED4,VCAN	CTBP1,HDAC1,SIN3A,TP53
ADAMTS12		peptidase	Activated	3.132	4.57E-03	CHI3L1,CLEC4E,IL6,IRG1,LGALS1,MGP,S100A8,S100A9,SELP,TAGLN
bryostatin 1		chemical drug	Inhibited	-2.102	4.57E-03	CD209,CD40,CXCR4,IFNGR2,IL1B,IL2RG,IL6,MS4A1,PRKCA,TRAF1	Ap1,CCL2,CREB1,FOS,IL2,JUN,NFKB1,NFKBIA,NFkB (complex),PRKCE,Pkc(s),RELA,SMAD3,SP1,STAT1,STAT3,STAT5A,STAT5B,STAT5a/b,TNF,bryostatin 1
IDH1		enzyme			4.58E-03	CLDN3,CREB3L1,DDIT3,EDEM1,EGR1,FN1,LPL,PPP1R15A,RETN,SERPINH1,ZEB1	Ap1,ESR1,FOXO1,HIF1A,Histone h3,IDH1,Insulin,PPARA,PPARG,RELA,RNA polymerase II,SP1
APC	0.584	enzyme		0.922	4.70E-03	AMHR2,AXIN2,CDH2,CHGA,CXCR2,EDN1,FAM126A,HK2,ID1,IL6,KLF4,LPL,MDH2,MXD1,PDK4,PRKCA,PRKCB,PRKCZ,PTGS1,SDHB,SNAI1,SPP1,SUCLG1,TIMP1,TNFRSF11B,ZEB1	APC,CTNNB1,FOXO1,JUN,MTOR,NFKB1,NR3C1,RUNX2,SMAD3,SMAD4,STAT1,STAT3,TCF
peptidoglycan		chemical - endogenous non-mammalian		-1.618	4.70E-03	AQP1,BPI,CASP3,CCL2,CCL8,CCR8,CD40,CXCL16,CXCL6,DEFB4A/DEFB4B,DUSP1,EGR1,FAS,FOS,IL12B,IL1B,IL1RN,IL4,IL6,S100A8,S100A9,SELL,TLR2,TLR4,TLR7,TMSB10/TMSB4X	CEBPB,IL10,IL17A,IL1B,IL6,NFKB1,NFKBIA,NFkB (complex),REL,RELA,STAT1,STAT3,STAT5A,peptidoglycan
PAF1		other	Inhibited	-2.840	4.71E-03	DDX58,HERC5,IFI44,IFIT3,IFITM3,ISG15,ISG20,KLF4,MXD1,OAS2,SDC4,SERTAD1,SOD2,ZC3HAV1,ZNFX1
tert-butyl-hydroquinone		chemical reagent		0.288	4.78E-03	AGL,ATF3,BCL2,CHML,DYRK2,EMILIN1,FOS,FTH1,FTL,GADD45A,GCLC,GSS,GSTP1,HSPA5,MAF,NUP153,OSGIN1,RAP2A,RASSF2,SCG2,SNTB2,WNT5A	Ap1,FOS,JUN,KEAP1,MAPK8,NFE2L2,NFKB1,NFkB (complex),NR3C1,P38 MAPK,RELA,SP1,STAT3,tert-butyl-hydroquinone
DYSF	-0.765	other			4.78E-03	ABCA1,ANXA1,ANXA2,C1QB,CD68,CTSH,CYBA,FN1,FTL,GDF11,HLA-DQA1,HSPA1A/HSPA1B,HSPB1,IFI16,MPEG1,PROS1,PRPF4B,PRSS23,PSAP,S100A13,S100A4,TIMP1
Esrra		transcription regulator	Inhibited	-2.017	4.78E-03	ACSL5,AGL,ALDOA,ALDOC,ATP5J2,ATP6V0D2,COX5A,COX8A,CPT1A,CRAT,CYC1,CYCS,ENO3,FBP1,IL6,PCK2,PDK1,PDK4,PPA1,SDHB,SPP1,UQCR11
EP300		transcription regulator		-0.007	4.84E-03	AXIN2,BAX,BDKRB2,BRCA1,CCL2,CCNE1,CCNG2,CEBPA,COL1A2,CPT1A,DHFR,DUSP1,EDN1,EGR1,FN1,FOXO1,FTH1,GCG,GSK3B,H6PD,HES6,HMGCR,HSD11B2,ID1,IL12B,IL6,KDM3A,LAMC2,LMNA,MDM2,MEF2C,MKI67,MMD,MME,MSH2,OLR1,PARP1,PCYT1A,RETN,SMAD6,SMAD7,SOCS3,SOD2,TBXAS1,TFAM,TGFBR1,TK1,TLR2,TNC	Ap1,CEBPA,CREBBP,EP300,ESR1,FOS,FOXO1,JUN,NFKB1,NFKBIA,NFkB (complex),PPARA,PPARG,RELA,RNA polymerase II,SMAD3,SP1,SREBF1,STAT3,TNF,TP53
triptolide		chemical drug		-0.360	4.84E-03	APAF1,BAX,BCL2,BID,CASP3,CXCR2,DUSP1,FAS,IL21,IL6,LEF1,MKI67,MMP19,SOCS3,TLR2,TLR4,XIAP	Akt,EGR1,IL17A,JUN,Jnk,NFKB1,NFKBIA,NFkB (complex),REL,RELA,STAT3,triptolide
geldanamycin		chemical - endogenous non-mammalian		0.517	4.95E-03	APAF1,BAX,BCL2,BGN,BRI3,CCDC149,CCNT1,CD40,CDH5,CEBPD,DBNDD2,EGR3,FBLN2,GJA1,HLA-DQA1,HSF1,HSPA1A/HSPA1B,HSPA5,IFIT2,IRF5,MAP3K11,MDM2,MOK,NR3C1,NTN1,PCDH1,PDPK1,QSOX1,RIPK3,SFMBT2,SYT2,THBD,TNRC6B,ZC3H12D,ZNF264	BIRC5,CDKN2A,CEBPA,EGR1,ERK1/2,JUN,Jnk,MYC,NFkB (complex),NR3C1,RB1,RELA,SMAD3,SP1,STAT1,STAT3,TP53,dexamethasone,geldanamycin
obeticholic acid		chemical drug		1.017	4.98E-03	CEBPA,COL1A1,NR3C1,SREBF1,TGFB1,TIMP1,TIMP2
antimycin A		chemical - endogenous non-mammalian		0.555	4.98E-03	BCL2,CPT1B,SELL,SOD2,TIMP1,TIMP2,TLR4	Ap1,BCL2,CREB1,CTNNB1,Ca2+,ESR1,JUN,NFKB1,NFKBIA,NFkB (complex),PARP1,PI3K (complex),REL,RELA,SP1,STAT3,TP53,antimycin A
24-hydroxycholesterol		chemical - endogenous mammalian		0.405	4.98E-03	ABCA1,ACE,APOE,HMGCR,HSPA5,PTCH1,SREBF1	24-hydroxycholesterol,APOE,APP,Ap1,CREB1,CTNNB1,Ca2+,FOS,HIF1A,JUN,NFKB1,NFkB (complex),Pkc(s),RELA,SP1,STAT3,TP53
dexmedetomidine		chemical drug		0.128	4.98E-03	CASP3,CCL2,DDIT4,FOS,FOSB,HMGB1,IL6	Akt,EGR1,FOS,FOXO1,HIF1A,HMGB1,IL4,Insulin,JUN,NFKB1,NFKBIA,NFkB (complex),NR3C1,PPARA,PPARG,RELA,SP1,STAT3,STAT6,dexmedetomidine,prostaglandin E2
NT5E		phosphatase		0.000	4.98E-03	COL1A1,COL3A1,IL1B,IL6,SPP1,TGFB1,TIMP1	ADORA2A,ATP,Ap1,EGFR,ESR1,JUN,NFKB1,NFKBIA,NFkB (complex),NT5E,REL,RELA,RNA polymerase II,SMAD3,SP1,SP3,STAT1,STAT3
DDR1		kinase		-0.456	4.98E-03	COL1A1,COL3A1,ELN,MMP14,MMP2,MMP9,VCAM1	Ap1,CCL2,CREBBP,CTNNB1,CXCL8,Collagen type I,DDR1,ERK,MMP9,NFKB1,NFKBIA,NFkB (complex),RELA,RUNX2,SMAD2,SMAD3,STAT3
ITGB6		other		-1.741	4.98E-03	COL1A1,COL1A2,COL3A1,MMP2,MMP9,SMAD2,TGFB1	Ap1,CEBPB,CTNNB1,ERK1/2,FN1,ITGB6,JUN,NFKBIA,NFkB (complex),RELA,SMAD2,SMAD3,SMAD4,SMAD7,SP1,STAT3,TGFB1,TP53,Tgf beta
SIN3B		transcription regulator			4.98E-03	BCL6,CCNG2,COL1A2,DDIT3,DHFR,FBXO32,KLF6
EGR2	0.669	transcription regulator		0.661	4.98E-03	ASS1,CBLB,CCL1,CSF1R,DMBT1,EGR1,EGR2,FOS,GNB4,HMGCR,HSPA5,IGF2,IL1B,IL1R2,IL21,IL6R,IL7R,KITLG,LAG3,MBP,MME,PMP22,PPP3CB,PPT2,PRDM1,RABGGTA,RALGAPA1,SCD,SLC12A2,SOCS3,TAOK1,TCEB3,TOP2B,ZBTB16	Ap1,CEBPA,CEBPB,EGR2,FOS,IFNG,IL10,IL6,IRF1,JUN,MYC,NFKB1,NFKBIA,NFkB (complex),RELA,SP1,STAT1,STAT3,STAT5A
GATA1		transcription regulator		0.619	5.07E-03	ABCB10,ANK1,AQP1,BCL2,BTG2,CCND2,CCR1,CEBPA,DICER1,EGR1,ENPP1,ETS1,FHL1,FOSB,FSD1L,GUCY1B3,IKZF1,IL4,IL6R,IL6ST,IL7R,INHBB,ITGA2B,ITGA6,LMO2,MBP,MS4A1,MYB,NFE2,NFIL3,PECAM1,PIGQ,RGS13,SASH1,SCIN,SELP,SLC24A1,SLC38A9,SPOCK2,ST3GAL6,UAP1,VWF	Ap1,CEBPA,CREBBP,EP300,ESR1,GATA1,HDAC1,Histone h3,IRF8,JUN,MYB,MYC,NFkB (complex),RELA,RNA polymerase II,SP1,SPI1,STAT1,STAT3,STAT5a/b
SB-431542		chemical reagent		0.638	5.09E-03	BGN,CD14,EOMES,FN1,FOS,GJA1,GJB6,ID1,IGFBP7,IL1R2,MMP2,SMAD2,SMAD6,SMAD7,SPP1,TGFB1,TGFBR1,TNFAIP6,TNFRSF12A,XYLT1	CEBPB,CREB1,CTNNB1,Cg,ESR1,FSH,IRF4,JUN,NFkB (complex),NR3C1,PGR,SB-431542,SKIL,SMAD2,SMAD3,SMAD4,SMAD7,SP1,SP3,TP53,progesterone
NPC1		transporter		-0.308	5.11E-03	ABCA1,AKR1C4,CAV1,CD68,CTSB,DDIT3,HMGCR,LPL,MMP14,S100A8,SCD,STAT4,TLR4,XBP1	ABCA1,APP,CEBPB,HIF1A,IL6,JUN,NFKBIA,NFkB (complex),NPC1,Nr1h,PPARA,PPARD,PPARG,RELA,SP1,SREBF1,STAT1,STAT3,STAT5A,TP53,cholesterol,fatty acid
Rock		group		-0.423	5.11E-03	CCL2,COL1A1,COL3A1,F3,FN1,FOS,IL21,LPP,NGFR,NOS3,PPP1R12A,SPP1,TGFB1,VCAM1	Akt,Ap1,CEBPB,EGR1,IL6,JUN,Jnk,NFKBIA,NFkB (complex),P38 MAPK,RELA,Rock,SMAD2,SMAD3,SMAD4,SP1,STAT1,STAT3,STAT5A,Tgf beta
estrogen		chemical drug		-1.099	5.11E-03	ABCA1,AOC1,APOA1,APOE,AXL,BCL2,BCL3,BRCA1,CCL2,CDC25C,CKB,COL15A1,COL18A1,COL1A1,COL3A1,COL4A2,DHFR,DUSP1,EGR1,ESR2,FAS,FBLN1,FN1,FOS,FTH1,GALK1,GJA1,HIVEP3,HMGCR,IGF2,IGFBP4,IGFBP6,IL1B,IL6,LGALS1,LPL,MTA3,MYB,MYBL1,NCOA3,NFIL3,NGFR,NOS3,NRIP1,PLAT,PRDM15,PSMA2,PTGDS,PTX3,SERPINE2,SMAD3,SMC2,SPARC,SPP1,SRM,TGFBR1,TNFRSF11B,TOP2A,UHRF1,XBP1	CEBPB,CTNNB1,ERBB2,ESR1,IL6,JUN,MYC,NFKB1,NFKBIA,NFkB (complex),RELA,SMAD3,SMAD4,SP1,STAT1,STAT3,STAT5A,TGFB1,TNF,TP53,estrogen,estrogen receptor
NRIP1	0.813	transcription regulator		0.783	5.30E-03	ACO2,APOA1,CCNE1,CCNG2,COX7A1,CPT1B,IL1B,IL6,MMD,PDK4,PTX3,SCD,SDHB,SLC25A19,SMAD6,SUOX,TK1,TNFAIP6	Ap1,EGR1,ESR1,FOS,HISTONE,JUN,NFKB1,NFKBIA,NFkB (complex),NRIP1,RELA,SMAD3,SP1,STAT3,TNF,TP53,beta-estradiol
STAT5B		transcription regulator		0.083	5.32E-03	A2M,ACOT11,AHNAK,ATM,BAX,BCL2,BCL6,CASP3,CASP4,CASP9,CCND2,CCNE1,COX7A1,EBF1,ESR2,FAS,FBLN1,FOS,GADD45A,IL4,IL6,LTBR,MAF,MDM2,NOL3,NUCB1,OSM,PAX5,SCD,SLN,SOCS2,SOCS3,ST8SIA4,TLR2,TNFRSF11A,TNFRSF1A,TOX,TRAF1,TROVE2	AKT1,CEBPB,ESR1,IL6,IRF8,JUN,NFKB1,NFKBIA,NFkB (complex),RELA,SP1,STAT1,STAT2,STAT3,STAT5A,STAT5B,STAT5a/b,STAT6
NR4A3	0.758	ligand-dependent nuclear receptor		1.516	5.34E-03	BAX,CCND2,COL16A1,COL1A1,COL6A1,ENO3,FBP1,FBP2,FOXO1,LPIN1,MEF2C,NDUFB8,PDPR,SDHB,SMAD3,TBX6	FOXO1,HIF1A,Insulin,NR4A3,PPARA,PPARG,SP1
miR-145-5p (and other miRNAs w/seed UCCAGUU)		mature microRNA		-0.419	5.34E-03	ACTA2,AHNAK,CBFB,CLINT1,EIF4EBP2,FBXO28,KLF4,LAMP2,MDM2,NDUFA4,PPP3CA,RASA1,ROBO4,SOD2,SWAP70,TAGLN	JUN,NFkB (complex),SMAD3,SMAD4,TGFB1,TP53,miR-145-5p (and other miRNAs w/seed UCCAGUU)
norepinephrine		chemical - endogenous mammalian		0.517	5.39E-03	AANAT,ABCA1,ARNTL,CXCR4,DES,DUSP1,EDN1,EGR1,ELOVL1,EOMES,ETNK1,FN1,FOS,FST,GXYLT1,ID1,IL12B,IL1B,IL4,IL6,KCTD3,LAMB3,LRRC73,MAN2A1,MCAM,MMP2,MMP9,NR4A3,PCDH1,PDE10A,PDE4D,PLAGL1,PTCH1,RBP4,SMAD7,TC2N,TINAGL1,USP33	Ap1,EGR1,ERK,ERK1/2,JUN,Jnk,MAPK8,NFkB (complex),NR3C1,P38 MAPK,RELA,SMAD3,SP1,STAT3,norepinephrine
GNB1		enzyme			5.49E-03	AHR,CNNM2,DUSP1,F2R,FOSB,IER3,IFITM5,IL1B,IL1R2,MAFB,PRDM1,THBD,TSC22D3	FOS,GNB1,ITK,JUN,MYC,NFkB (complex),SP1,SRC,STAT5a/b,TBX21
JAK1		kinase	Inhibited	-2.534	5.49E-03	CCL2,CD40,DEFB4A/DEFB4B,ID1,IFIT2,IL1B,IL6ST,IRF9,MMP2,MX1,PSMB9,SOCS3,USP18	CEBPA,ERK1/2,ETS1,IRF8,JAK1,JUN,MAPK1,MYC,NFkB (complex),RELA,SMAD3,SOCS3,STAT1,STAT2,STAT3,STAT6
pyrrolidine dithiocarbamate		chemical reagent	Activated	3.544	5.52E-03	ANXA1,ASS1,BCL2,BDKRB1,CCL2,CD40,COL1A1,CXCL6,CXCR4,GCLC,GZMB,IL1B,IL6,IRF7,MMP14,MMP2,MMP9,PECAM1,PRF1,PSMB8,SELE,SELP,SOD2,TLR2,TLR4,VCAM1,XIAP	EGR1,IL17A,JUN,Jnk,NFKB1,NFKBIA,NFkB (complex),REL,RELA,STAT3,TNF,pyrrolidine dithiocarbamate
methapyrilene		chemical drug		-1.528	5.61E-03	A2M,ACADS,ALDOA,ANXA2,APOE,ASS1,ATF3,BTG2,CP,CPT1A,CTSB,DBI,DDIT3,DECR1,FBP1,GADD45A,GCLC,GSK3B,GSS,HMGCR,HSPA5,NSFL1C,PC,PPP1R2,PPP3CA,PRKCB,RIPK3,SCD,SERP1,SLC27A2,SLC3A2,STMN1,SULT1A1,YWHAZ
STAT5a/b		group		1.593	5.63E-03	AHR,BCL2,BCL6,CCND2,DUSP1,EBF1,FAIM3,FCER1G,FCGR1A,FOS,IL4,LRMP,MAF,MMD,OSM,PAX5,PRDM1,PROX1,RFTN1,STK17B,TLR2,XIAP	AKT1,Akt,Ap1,EGR1,ERK1/2,ESR1,IL17A,JUN,MAPK14,NFKB1,NFKBIA,NFkB (complex),RELA,SMAD3,SP1,STAT3,STAT5a/b
ITK	0.349	kinase		0.034	5.63E-03	AHR,BAX,CCR10,CCR8,CRIM1,CX3CR1,DENND4A,EOMES,F2R,FAS,FCER1G,IL21,IL4,ITGA1,KLRB1,KLRD1,MAF,PRKCB,SLAMF7,STAT4,TF,ZBTB16	CEBPB,IL10,IL2,IL4,IL6,ITK,JUN,NFKB1,NFKBIA,NFkB (complex),RELA,STAT1,STAT3,STAT5A,STAT5B,STAT5a/b,STAT6
ciglitazone		chemical drug		-0.363	5.63E-03	ABCA1,ACTA2,APOE,AQP3,BAX,BCL2,CAV1,CCL2,FN1,GSN,IL12B,IL4,IL6,MMP2,MMP9,MPO,MXD1,NFKBIB,OLR1,PARP1,SELE,VCAM1	Ap1,CEBPA,EGR1,EP300,JUN,Jnk,MAPK8,NFKB1,NFKBIA,NFkB (complex),NR3C1,PPARA,PPARG,REL,RELA,SREBF1,STAT3,TNF,ciglitazone
JUNB		transcription regulator		-0.884	5.63E-03	AGTR1,ATF3,BCL3,CAV1,CD68,COL1A1,COL1A2,CYP1B1,DMTF1,DUSP1,FBLN2,FN1,FTH1,IKZF2,IL4,IL6,ITGAV,ITGB4,MMP2,MMP9,ROCK1,SCD,SERP1,SLC7A1,SNAI1,SWAP70,TIMP1,VAMP8,YWHAG	Ap1,CEBPB,CTNNB1,ESR1,FOS,FOXO1,JUN,JUNB,NFATC2,NFKB1,NFKBIA,NFkB (complex),Nfat (family),RELA,SMAD3,SMAD4,SMAD7,SP1,STAT3,Vegf
IL18		cytokine		-1.931	5.64E-03	BCL2,BSG,CCL2,CCR4,CD226,CD40,CXCL16,FAS,FCGR3A/FCGR3B,GJA1,HLX,IL18BP,IL1B,IL32,IL4,IL6,INPP5D,IRF9,KLRC4-KLRK1/KLRK1,MMP9,MPO,MSH2,PRF1,SAMHD1,SELL,SMAD2,SMAD3,SPP1,TF,TIMP1,TLR4,TNFRSF11B,VCAM1	Ap1,CEBPB,IFNG,IL18,IL1A,IL4,IL6,IRF1,JUN,NFKB1,NFkB (complex),P38 MAPK,RELA,SP1,STAT1,STAT3,STAT5A,STAT6
WNT1		cytokine		-0.381	5.66E-03	ACTA2,AXIN2,CCDC80,CCND2,CEBPA,DHFR,DKK1,DLL4,DUS2,EGR1,EIF4EBP1,EIF4EBP2,EIF5A,ETS2,FN1,FOS,FZD2,GRN,IGF2,KRT19,LEF1,LY6E,NOTCH4,PDPK1,RBL2,SPP1,STRA6,TLE1,WISP2,XIAP	Akt,CTNNB1,E2F1,E2F4,EGFR,EGR1,ERBB2,ESR1,HDAC1,JUN,MYC,NFKBIA,NFkB (complex),RB1,RELA,RUNX2,SMAD3,SMAD4,SP1,SP3,STAT3,TCF,TFDP1,TP53,WNT1,estrogen receptor
chlorogenic acid		chemical - endogenous non-mammalian		1.671	5.80E-03	CASP3,CCL2,IL6,NFATC2,NFATC3,NINJ1,TLR4,VCAM1	Ap1,EGR1,ESR1,HMGB1,JUN,Jnk,NFATC2,NFKB1,NFKBIA,NFkB (complex),NOS2,NOS3,NR3C1,Nfat (family),RELA,STAT1,STAT3,TP53,chlorogenic acid
calyculin A		chemical toxicant		1.238	5.80E-03	CCL2,CCND2,CCNE1,CYP1B1,EGR1,NR2F2,PRKCA,SELP	AKT1,Ap1,CREB1,ESR1,FOS,FOXO1,HIF1A,Histone h3,Insulin,JUN,NFKB1,NFkB (complex),P38 MAPK,PPARA,PPARG,Pkc(s),RELA,RNA polymerase II,SP1,STAT3,calyculin A
ADCY		group		-0.378	5.80E-03	CDH2,COL3A1,CYP1B1,ENTPD1,FOS,GJA1,ITGA2B,TXN	ADCY,ATP,Ap1,ERK,ESR1,JUN,NFkB (complex),Nr1h,PPARG,Pka,RELA,RNA polymerase II,SMAD3,STAT1,STAT3
NADPH oxidase		complex		-1.823	5.80E-03	CCL2,F3,FOS,IL6,MMP9,NCF1,NPHS1,VCAM1	Akt,EGR1,ERK1/2,JUN,Jnk,NADPH oxidase,NFKB1,NFKBIA,NFkB (complex),P38 MAPK,REL,RELA,SMAD3,SP1,STAT3
ACKR1	-1.351	G-protein coupled receptor			5.80E-03	CCL2,IFI16,NINJ1,SELE,TNFAIP3,TNKS,VCAM1,ZBTB18
NLRP12		other		1.231	5.83E-03	BCL3,CASP1,CREBBP,CXCL6,CXCR4,IL1B,IL1RN,IL6,LY96,NR3C1,PSMB8,TLR4	ATP,Ap1,CEBPB,IL1B,IL6,JUN,NFKB1,NFKBIA,NFkB (complex),NLRP12,REL,RELA,RNA polymerase II,STAT1,STAT3,STAT5A,TNF
SUMO3	-0.500	other		-0.093	5.83E-03	CAV1,CCND2,CD38,CEACAM1,CXCL16,IL6,ISG15,LY6E,MMP14,NOV,TNC,TNFRSF21	IKBKG,NFKB1,NFKBIA,NFkB (complex),RELA,STAT1,SUMO3
Nfat (family)		group		-0.274	5.84E-03	ACP5,BCL2,CALD1,CCL2,CD40,DKK3,ELL2,ESM1,FAS,FHL1,IL4,KLF6,NCOA7,PDCD1LG2,PDE3B,PGM2L1,SDC4,SELE,SLC7A1,SMAD2,SOD2,TRAF1,VCAM1	BCL6,CSF2,IL2,IL4,IL5,IRF1,IRF8,JUN,NFkB (complex),Nfat (family),RELA,RNA polymerase II,SPI1,STAT1,STAT3,STAT5A,STAT5B,STAT5a/b,STAT6,TP53
ALKBH5		enzyme			5.84E-03	ABI1,AKAP13,AXL,BLVRB,BRCA2,CAV1,CELSR2,CLDN11,DDX3X,EEF1D,EIF4G3,ELL3,GJA1,HUWE1,IGF2,MBP,MYO6,PRDX4,SLC7A8,SMAD5,SPAG9,STAG2,UHRF1
mir-1		microRNA		1.437	5.87E-03	ADD1,ADPGK,ANXA2,CASP3,CCND2,CREB1,EDN1,FBXO32,FN1,GJA1,MTX1,RASA1,RHEB,TAGLN2,UTRN
ABCA1	0.746	transporter		0.553	6.10E-03	ABCA1,ANXA1,APOA1,APOE,HMGCR,HSPA5,IL12B,IL1B,IL6,SELP,TLR4	ABCA1,APOA1,APOE,Ap1,CEBPB,CTNNB1,IL6,JUN,MAPK8,NFKB1,NFkB (complex),NR3C1,Nr1h,RELA,SP1,SREBF1,STAT1,STAT3,STAT5A,cholesterol
IL32	-0.825	cytokine		-1.249	6.10E-03	BAX,BCL2,CCL2,IL1B,IL32,IL6,MMP9,MX1,PRTN3,THBD,XIAP	Akt,Ap1,CREBBP,CXCL8,EGR1,ERK1/2,FOS,IL32,JUN,NFKBIA,NFkB (complex),RELA,SMAD3,SP1,STAT3,TP53,nitric oxide,prostaglandin E2
Pdgf (complex)		complex		-1.894	6.14E-03	BAX,BCL2,CAV1,CCL2,CCND2,COL4A1,CYBA,EDN1,EGR1,F3,FN1,FOS,FOSB,FOXO1,FOXO3,GJA1,MMP2,NOV,PIK3R3,SPARC,TGFB1,THBD,TIMP1,TIMP3,VCAM1	Ap1,EGR1,ERK1/2,FOS,HIF1A,IL1,JUN,MYC,NFKB1,NFKBIA,NFkB (complex),P38 MAPK,Pdgf (complex),RELA,SMAD3,SP1,STAT3,VEGFA
NPPC		other		1.633	6.18E-03	CDH2,CHST3,GUCY1A3,GUCY1B3,NOS3,XYLT1	NFkB (complex),NPPC,NPR1,RELA
rhein		chemical - endogenous non-mammalian		1.342	6.18E-03	APAF1,BID,CASP3,CCR1,SREBF1,VCAM1
U18666A		chemical reagent		0.816	6.18E-03	ABCA1,DDIT3,IL6,MMP14,S100A8,XBP1	ABCA1,APP,ERN1,HIF1A,JUN,NFKBIA,NFkB (complex),Nr1h,P38 MAPK,RELA,SP1,SREBF1,STAT3,TP53,U18666A,XBP1,cholesterol
N,N-dimethylsphingosine		chemical reagent		0.700	6.18E-03	FN1,FOS,IL6,SELE,SPHK1,VCAM1	Ap1,EGR1,EP300,ESR1,JUN,Jnk,N,N-dimethylsphingosine,NADPH oxidase,NFATC2,NFKBIA,NFkB (complex),Nfat (family),P38 MAPK,RELA,SMAD3,SP1,STAT3,sphingosine-1-phosphate
RGS2		other		-0.816	6.18E-03	CEBPD,F3,LPL,MARCO,PLAT,SREBF1	CEBPA,Ins1,PPARA,PPARG,RGS2,SP1,SREBF1
miR-143-3p (and other miRNAs w/seed GAGAUGA)		mature microRNA		-1.111	6.18E-03	BCL2,FNDC3B,KRAS,MDM2,TAGLN,TOP2A	Ap1,BCL2,NFKBIA,NFkB (complex),SP1,TP53,miR-143-3p (and other miRNAs w/seed GAGAUGA)
STAT1/3/5 dimer		complex		-1.664	6.18E-03	BCL3,CHI3L1,MT2A,SOCS2,SOCS3,TIMP3
azetidyl-2-carboxylic acid		chemical reagent		-1.709	6.18E-03	ASNS,DDIT3,EDEM1,HSP90B1,HSPA1A/HSPA1B,HSPA5
tetrathiomolybdate		chemical drug	Activated	2.449	6.18E-03	ACTA2,COL1A1,MMP9,S100A13,TIMP1,VCAM1	CTNNB1,FOXO1,JUN,NFATC2,NFKB1,NFKBIA,NFkB (complex),RELA,SMAD3,SMAD4,STAT3,TGFB1,TNF,TP53,Vegf,tetrathiomolybdate
TWIST2		transcription regulator		0.358	6.18E-03	BMI1,CDH2,FN1,IL1B,MMP9,POSTN,SNAI1,TGFB1,ZEB1	Ap1,CEBPA,ESR1,Histone h3,MYC,NFkB (complex),RELA,RNA polymerase II,SP1,STAT1,STAT3,TWIST2
CLU		other		0.327	6.18E-03	ATP7A,CCL2,HSPA5,IL6,MMP9,NFKBIB,SMAD2,SMAD3,SREBF1	Akt,CEBPA,CEBPB,CLU,EGR1,ESR1,JUN,MYC,NFKB1,NFKBIA,NFkB (complex),P38 MAPK,RELA,SMAD3,SP1,STAT1,STAT3,TP53
GNRH		group		-0.532	6.18E-03	ATF3,CHGA,DUSP1,EGR1,FOS,MAPK3,PHB,SCG2,ZEB1	Ap1,CREB1,EGFR,ERK1/2,ESR1,ETS1,FOS,GNRH,JUN,MAPK1,NFkB (complex),NR3C1,Pkc(s),RELA,SMAD3,SP1,SP3,STAT1,STAT3,TP53
TNC	0.369	other	Inhibited	-2.985	6.24E-03	ADAMTS4,CASP1,CCL2,DKK1,FOS,HTRA1,IL6,MBP,MMP2,TLR4	CEBPB,ERK1/2,FN1,FOS,IL6,JUN,NFKBIA,NFkB (complex),PTK2,RELA,SMAD3,SP1,STAT1,STAT3,STAT5A,STAT5a/b,TNC,prostaglandin E2
RAC1		enzyme	Inhibited	-2.418	6.25E-03	ABCB1,ACP5,ACTA2,APBB1,ATF3,BCL6,CDH2,COL1A2,DUSP1,FAS,FN1,FOS,GSN,HSPB1,IL4,IL6,IL6R,ITGA6,MMP14,MMP2,MMP9,SHC1,SOD2,SOX5,TGFB1,VCAM1	Ap1,EGR1,FOS,JUN,Jnk,MAPK14,NFKB1,NFKBIA,NFkB (complex),RAC1,REL,RELA,SP1,STAT3
GW9662		chemical reagent		0.964	6.35E-03	BAX,BCL2,CAV1,CCL2,CD14,CD1A,CEACAM1,CEACAM6,CEBPA,ESR2,FN1,HSPA5,IL21,IL6,KLF4,MPO,NOS3,PLIN2,SDC1,TGFB1,VCAM1	APP,Ap1,CEBPA,EP300,ESR1,FOXO1,GW9662,HIF1A,IGF1,JUN,NFkB (complex),PPARA,PPARD,PPARG,RELA,SP1,SREBF1,STAT3,TP53,fatty acid,rosiglitazone
BTNL2		transmembrane receptor		0.143	6.35E-03	CAPN3,CHD7,CYP2S1,DAPP1,ENTPD1,FGR,GBP4,GPD2,IFITM3,IKZF2,IL21,IL4,IL6,MBNL3,MXD1,NCOA7,PLXDC1,S100A4,SELL,TGFBR1,TMEM64	ATF4,BTNL2,E2F1,EGR1,FOXO1,IFNG,IL17A,IRF1,NFKB1,NFKBIA,NFkB (complex),PPARG,RELA,SIRT1,STAT1,STAT3
SOCS3	-0.799	phosphatase	Activated	2.798	6.35E-03	ABCA1,ATF3,BCL2,CD40,EGR1,FCGR1A,FOS,IFIT1,IFIT2,IL12B,IL1B,IL1RN,IL4,IL6,ISG20,MX1,OAS1,OAS2,SGCA,SOCS3,TGFB1	CEBPA,CEBPB,IFNG,IL1B,IL6,IRF1,IRF8,MYC,NFKB1,NFKBIA,NFkB (complex),RELA,SOCS3,STAT1,STAT2,STAT3,STAT5A,STAT6
sulforafan		chemical drug		0.581	6.38E-03	AOX1,APAF1,BAX,BCL2,CASP3,CCL2,CDC25C,FAS,FOS,FTL,GCLC,GPX1,GSTP1,GSTT1,HP,IL1B,IL4,IL6,MMP9,PGM3,PSMB5,SELE,SOCS3,TALDO1,TCF20,VCAM1,XIAP,ZEB1	Akt,BAX,EGR1,IKBKB,IRF3,JUN,Jnk,NFKB1,NFKBIA,NFkB (complex),P38 MAPK,RELA,SP1,STAT3,TP53,sulforafan
RELB		transcription regulator		-0.166	6.38E-03	ABCB1,AIRE,BCL2,CCL19,CD40,FANCD2,IL1B,IL4,IL6,LTBR,MPO,MYB,NFKB2,NFKBIB,PRDM1,SOD2,STAT4,TNFRSF1A	Ap1,CEBPB,JUN,NFKB1,NFKBIA,NFkB (complex),REL,RELA,RELB,STAT3,TP63
PTPN11	0.743	phosphatase		-0.851	6.38E-03	ABCA3,BSG,CD14,CD68,CEBPA,CHRNE,CSF1R,CSF3R,EGR1,FOS,IL6,MDM2,MPO,NF1,PRTN3,PTPN11,SOCS3,ZMAT3	Ap1,CEBPB,CREBBP,EP300,GATA1,IL6,IRF1,IRF8,JUN,LEP,NFkB (complex),PTPN11,RELA,RNA polymerase II,SP1,SPI1,STAT1,STAT2,STAT3,STAT5A,STAT6
baicalein		chemical - endogenous non-mammalian		0.798	6.42E-03	ABCB1,BAX,BCL2,CCL2,DDIT3,FOS,IL6,MMP2,MMP9,RBL1,RBL2,TIMP1,TIMP2,VCAM1	Ap1,CREB1,EGR1,ERK,ESR1,FOS,JUN,Jnk,NFATC2,NFKB1,NFKBIA,NFkB (complex),Nfat (family),Pkc(s),RELA,SMAD3,SP1,STAT3,baicalein
miR-483-3p (miRNAs w/seed CACUCCU)		mature microRNA		-1.203	6.42E-03	ADIPOR2,BRCA1,CENPF,ECHDC3,ERP29,GJA1,HMGB3,IGF2,LBR,METAP1,MKI67,SLC7A1,SOCS3,TACC1
glucagon		biologic drug		1.070	6.54E-03	ADD3,AHNAK,ANK3,CYBA,ESAM,FOS,LMNA,LRBA,MME,NDRG2,NR4A3,PALM,PUM1,SEC61B,SREBF1,TNS1	CTNNB1,ESR1,JUN,NFkB (complex),Nr1h,PPARA,PPARD,PPARG,Pka,RELA,RUNX2,SMAD3,SMAD4,SREBF1,STAT1,TCF,fatty acid,glucagon
mir-17		microRNA	Inhibited	-3.253	6.54E-03	ABCA1,ARID4B,ATM,BNIP2,CASP7,FAS,LEF1,MAPK9,MDM2,NCOA3,PHF6,RBL2,RUNX1,SMAD2,TGFBR1,TNKS2	E2F1,RB1,RELA,SP1,TFDP1,TP53,mir-17
PRKAG3		kinase			6.58E-03	ABCA1,ACSL6,ANXA8/ANXA8L1,AQP1,BTG2,CDH5,CLASP1,CRYBG3,CSGALNACT2,DDIT4L,EGR1,ELL2,FTL,FXYD6,GBE1,GJA1,GLRX,GPX3,HIVEP2,HSPA5,ID1,ITGA6,JPH1,KLF2,KLF4,MAGIX,MMD,NAP1L1,NR3C1,NRIP1,PAM,PLIN3,RASD2,REV3L,SLC25A36,SLC40A1,SORD,SREBF1,TMEM100
DNMT3B		enzyme		-0.168	6.79E-03	ABCD1,AHCTF1,BATF3,CDC25C,CYP1B1,ELF4,EMILIN2,EPM2AIP1,IRF5,LACC1,LONRF1,NFATC3,PLP2,POLD4,PRKCB,PRRC2C,PTN,RASSF1,SFRP2,SFRP4,SLC7A11,TIMP3,YOD1
nicotine		chemical drug		-0.495	6.87E-03	AHR,ALDOA,ATP6V0D2,BCL2,CA2,CACNA1C,CACNA1F,CASP3,CCL2,CCND2,CD40,CHGA,CNTN1,DBI,DEFB4A/DEFB4B,DHFR,EDN1,EGR1,FN1,FOS,GJA1,GJA4,ID1,IL12B,IL1B,IL6,LITAF,MMP2,MMP9,NAPA,NOS3,PLAT,POSTN,RBBP6,SCG2,SELE,SERPINF1,SPP1,TFPI2,TREX1,XIAP,ZFR	Ap1,EGR1,ERK1/2,FOS,JUN,Jnk,MYC,NFkB (complex),P38 MAPK,PI3K (complex),RELA,SMAD3,SP1,SRC,STAT3,nicotine
CRP		other		0.666	6.97E-03	CD40,EGR1,IL1RN,IL6R,LPL,NOS3,PRKCA,PRKCB,PSMB7,PSMB9,PSME2,S100A12,SELL	Ap1,CREB1,CRP,CTNNB1,Ca2+,ERK,ERK1/2,JUN,LEP,NFKB1,NFKBIA,NFkB (complex),RELA,SMAD3,SP1,STAT3,TNF
RUVBL1	-0.341	transcription regulator		-0.094	6.97E-03	ADAM15,AXIN2,CARS,CCND2,CCNT1,EMC9,ERGIC1,ETS1,IGFBP3,QKI,RBL1,SLC39A7,TCF4
LMNB1		other			6.97E-03	AEBP1,GJA1,LMNA,MGP,PAPPA,PLIN2,PRRX2,S100A13,SP1,TGFBI,WISP2,ZFR,ZHX1
ZNF217	0.595	transcription regulator		0.832	7.15E-03	ADM,ANK3,CCL2,COL8A1,EOMES,EPHX4,IFI16,IGFBP3,KLHL4,MYCBP2,MYO1B,NEFL,PAX6,PLAT,RAB22A,SLC6A15,SOCS2,SPAG9,ST3GAL6,STRA6
Mapk		group		-0.856	7.17E-03	ABCB1,ADA,APOA1,BCL2,CCL2,COL1A1,EGR1,F3,FBLN1,FOS,GJA1,GZMB,HPGD,IL6,ITGA4,MMP9,NOV,NR3C1,NR4A3,PRF1,PRKCZ,S100A4,S100A8,SNAI1,SPP1,VCAM1	Ap1,ESR1,ETS1,FOS,JUN,Mapk,NFATC2,NFkB (complex),Nfat (family),P38 MAPK,PI3K (complex),RELA,SMAD3,SP1,STAT3,TP53
EFNB2		other		1.458	7.21E-03	HRAS,IL7R,MAPK1,MAPK3,TIAM1	EFNB2,ERK1/2,JUN,NFkB (complex),RELA,SMAD3,STAT3
ARHGDIA		other		1.342	7.21E-03	ESR2,FOS,NR3C1,SNAI1,SP1
tannic acid		chemical toxicant		1.000	7.21E-03	AGTR1,BCL2,CFB,IL4,IL6	AGTR1,Ap1,CEBPA,CREB1,CTNNB1,Ca2+,ERK1/2,ESR1,JUN,MYC,NFKB1,NFkB (complex),PARP1,RELA,SMAD3,SP1,STAT1,STAT3,TP53,YBX1,tannic acid
MKNK1	-0.394	kinase		0.600	7.21E-03	ETS1,IFIT2,ISG15,KLF13,SMAD2
U46619		chemical reagent		-1.000	7.21E-03	CCL2,INSR,MMP14,SELP,TIMP2	Akt,Ap1,CTNNB1,EGR1,Fibrinogen,HIF1A,ITGB1,ITGB3,JUN,NFKB1,NFKBIA,NFkB (complex),NOS3,RELA,SMAD2,SMAD4,STAT1,STAT3,STAT5A,TP53,U46619
PAWR	0.666	transcription regulator		-1.446	7.21E-03	BCL2,MAPK1,MAPK3,SLC5A7,XIAP	Akt,Ap1,EGR1,JUN,NFKB1,NFKBIA,NFkB (complex),PAWR,PRKCZ,REL,RELA,RELB,RNA polymerase II,SP1,STAT3,STAT6
ganglioside GD3		chemical - endogenous mammalian			7.21E-03	CD1A,CD40,DEFB4A/DEFB4B,FGF13,PGAP2	NFKB1,NFKBIA,NFkB (complex),REL,RELA,STAT3,ganglioside GD3
LAMA2		other			7.21E-03	ACTA2,DES,MBP,MMP9,PAG1	Ap1,FOS,LAMA2,NFkB (complex),STAT3,TP53,heparin
AP3B1		transporter			7.21E-03	CD63,IL12B,LAMP1,LAMP2,TNFRSF1A
rhodioloside		chemical - endogenous non-mammalian			7.21E-03	BAX,BCL2,CASP3,COL1A1,IL6	Akt,EGR1,JUN,Jnk,NFKB1,NFKBIA,NFkB (complex),P38 MAPK,RELA,SP1,STAT3,TNF,rhodioloside
MKL1		transcription regulator		-0.014	7.23E-03	ACTA2,CBFB,CD151,CNN1,CXCL6,CXCR4,CYBA,DSG1,EGR1,F2R,FOS,ITGA6,MMP9,MYL9,P2RX1,P2RY1,PGLYRP1,PRSS57,PRTN3,RUNX1,S100A8,S100A9,SELP,TAGLN,TBXAS1,TNC,TST	AR,FOS,MKL1,SRF
PIN1		enzyme		-1.333	7.24E-03	BAX,CDK10,COL3A1,CPSF6,DEPDC1,FBXW7,FN1,IL1B,MAP1LC3A,MDM2,MMP2,MMP9,PML,TGFB1,TIMP1	Akt,Ap1,EGR1,FOS,JUN,MYC,NFKB1,NFKBIA,NFkB (complex),PIN1,RELA,SP1,STAT3,TP53,TP63,TP73,epigallocatechin-gallate
anisomycin		chemical - endogenous non-mammalian		-1.576	7.24E-03	ABCB1,AHR,ATF3,BCL2,DUSP1,EGR1,FOS,GJA1,HSPA5,IL6,NTRK2,POSTN,SDC1,SKIL,SPP1	Ap1,EGR1,ERK1/2,ESR1,FOS,JUN,Jnk,MITF,Mapk,NFKB1,NFKBIA,NFkB (complex),P38 MAPK,REL,RELA,RELB,SMAD3,SP1,STAT3,anisomycin
olmesartan medoxomil		chemical drug		1.982	7.25E-03	ACE,DHFR,IL6,TGFB1	AGTR1,Ap1,NFkB (complex),RELA,STAT1,YBX1,olmesartan medoxomil
eprosartan		chemical drug		1.982	7.25E-03	COL1A1,COL3A1,FN1,TGFB1	AGTR1,Ap1,NFkB (complex),RELA,STAT1,YBX1,eprosartan
CYB5R4		enzyme		1.981	7.25E-03	ATF3,DDIT3,HSPA5,XBP1	CYB5R4,FOXO1,HIF1A,Insulin,PPARA,PPARG,SP1
AGI-1067		chemical drug		1.980	7.25E-03	CCL2,IL1B,IL6,VCAM1	AGI-1067,FOXO1,HIF1A,Insulin,PPARA,PPARG,SP1
palmitoleic acid		chemical - endogenous mammalian		1.067	7.25E-03	ABCA1,IL6,RICTOR,VCAM1	APOA1,ATF4,Ap1,E2F1,EGR1,ERK1/2,FOXO1,JUN,MAPK8,NFkB (complex),NR3C1,PPARG,RELA,SIRT1,SMAD3,SREBF1,STAT3,palmitoleic acid
FUT4		enzyme		1.000	7.25E-03	BAX,CASP3,PARP1,SELE	FUT4,JUN,NFkB (complex),P38 MAPK,RELA,SP1,STAT3
IL12RB1		transmembrane receptor		1.000	7.25E-03	IFI6,IL21,IL4,OAS2	CEBPA,IFNG,IL12RB1,IRF1,IRF8,MYC,NFkB (complex),RELA,STAT1,STAT2,STAT3,STAT4,STAT6
TP53INP1	0.781	other		0.985	7.25E-03	BAX,MDM2,SPARC,TP53INP1	JUN,MYC,SP1,TP53,TP53INP1,TP63,TP73
DES	-1.113	other		0.849	7.25E-03	ACE,DCN,SPP1,TGFB1	CHUK,DES,IRF3,NFKB1,NFKBIA,NFkB (complex),RELA
BDKRB1	1.527	G-protein coupled receptor		0.762	7.25E-03	BDKRB1,CXCL6,EDN1,TGFB1	Ap1,BDKRB1,CEBPA,CEBPB,CSF3,ERK,ERK1/2,JUN,NFKB1,NFkB (complex),NOS2,RELA,SMAD2,SMAD3,SMAD4,STAT1,STAT3,TP53,Tgf beta
SF1		transcription regulator		0.061	7.25E-03	ACTA2,CNN1,COL1A1,FN1
carboxymethylflavin		chemical - endogenous mammalian		0.000	7.25E-03	MMP2,MMP9,PTCH1,TIMP1	CTNNB1,MMP9,NFKB1,NFkB (complex),RELA,carboxymethylflavin
formylmethylflavin		chemical - endogenous non-mammalian		0.000	7.25E-03	MMP2,MMP9,PTCH1,TIMP1	CTNNB1,MMP9,NFKB1,NFkB (complex),RELA,formylmethylflavin
SERPIND1		other		0.000	7.25E-03	EGR1,F2R,IL1B,IL6	F2,JUN,NFKB1,NFKBIA,NFkB (complex),RELA,SERPIND1
lumichrome		chemical - endogenous non-mammalian		0.000	7.25E-03	MMP2,MMP9,PTCH1,TIMP1	CTNNB1,MMP9,NFKB1,NFkB (complex),RELA,lumichrome
CACNA1C	0.792	ion channel			7.25E-03	ANXA2,CACNA1C,CAV1,S100A10
EN2		transcription regulator			7.25E-03	ALDOC,NGFR,PAX5,PAX6
VCP		enzyme			7.25E-03	BCL2,DDIT3,HSPA5,NEDD8
PAXIP1		other			7.25E-03	CRIP2,DKK1,ENO3,GCG	Ap1,ESR1,Histone h3,PAXIP1,RELA,RNA polymerase II,SP1
glucocorticoid		chemical drug		1.738	7.37E-03	AHR,ANXA1,BAX,BCL2,CALD1,CCL2,CD163,CEBPD,CHGA,CLDN5,CLEC11A,COL1A1,CSF1R,CXCR4,DUSP1,EDN1,FAS,FBLN1,FBLN2,FN1,GPX3,GRN,GZMB,HRAS,HSPB2,IGFBP3,IL12B,IL1B,IL1R2,IL1RN,IL4,IL6,IL6R,INPP5D,INSR,LPIN1,LPL,MMP9,MT2A,NCF1,NOS3,NPY,NR3C1,PLAT,PRNP,SELE,SOCS3,SPP1,STC1,TGFB1,TK1,TLR2,TNFRSF11B,TNFRSF1A,TSC22D3,VCAM1	Ap1,CEBPB,IL10,IL1A,IL6,JUN,NFKB1,NFKBIA,NFkB (complex),RELA,SMAD2,SMAD3,SMAD4,STAT1,STAT3,STAT5A,TNF,Tgf beta,glucocorticoid
USF1		transcription regulator		1.221	7.45E-03	ABCA1,AGTRAP,AKAP12,BAX,BRCA2,CCNG2,CEACAM1,CEBPA,CHI3L1,CPT1A,CPT1B,CR2,DUSP1,FBXO32,FMR1,IGFBP3,MS4A1,PKLR,SPP1,TGFB1,TNFAIP3
ITGB1		transmembrane receptor		0.064	7.45E-03	ACTA2,APOE,BCL2,BRCA2,CCL2,COL1A1,COL1A2,EIF4EBP1,FOS,IL1B,IL1RN,IL6,ITGAV,ITGB4,MMP2,MMP9,SNAI1,TCF4,TGFB1,TIMP2,TNFAIP3	Ap1,CTNNB1,Collagen type I,FN1,ITGB1,ITGB3,JUN,MAPK14,NFKBIA,NFkB (complex),P38 MAPK,RELA,RUNX2,SMAD2,SMAD3,SMAD4,SP1,STAT3,TP53
sphingosine-1-phosphate		chemical - endogenous mammalian		-1.042	7.45E-03	CCL2,EGR1,FAS,FN1,FOS,HSPB2,IL4,IL6,MMP14,MMP9,NOS3,S1PR2,S1PR3,SELE,SPHK1,TAGLN,TGFB1,TIMP1,TNFRSF11B,VCAM1,VWF	Ap1,EGR1,ESR1,IKBKB,JUN,Jnk,LEP,NFATC2,NFKB1,NFKBIA,NFkB (complex),Nfat (family),RELA,S1PR2,SP1,STAT3,sphingosine-1-phosphate
zVAD-FMK		chemical - protease inhibitor		0.976	7.51E-03	CASP1,CASP3,CCL2,CCNE1,CD40,FOS,IL4,IL6ST,MDM2,PSMB9,VCAM1,XIAP	Ap1,BCL2,CEBPA,EGR1,JUN,Jnk,MYC,NFKB1,NFKBIA,NFkB (complex),REL,RELA,SP1,STAT1,STAT3,TP53,zVAD-FMK
NOS3	-0.546	enzyme		0.558	7.51E-03	ATF3,CCL2,GSTP1,IL12B,IL6,MMP14,MMP2,NOS3,PDE5A,SLC12A6,TLR4,VCAM1	ATP,Akt,Ap1,EGR1,ERK1/2,JUN,MYD88,NFKB1,NFKBIA,NFkB (complex),NOS3,P38 MAPK,RELA,RNA polymerase II,SMAD3,SP1,STAT1,STAT3
ERN1		kinase		-1.517	7.64E-03	ANG,CNTN1,CYP1B1,DDIT3,DNAJB9,ETS1,FAS,HSPA5,OAS2,PRKDC,PROS1,SCN3A,SLC7A1,SPARC,TCN1,TINAGL1,WFS1,XBP1	ATF6,EGR1,ERN1,JUN,Jnk,NFkB (complex),P38 MAPK,RELA,SP1,STAT3,XBP1
IL6R	0.461	transmembrane receptor	Inhibited	-2.603	7.64E-03	A2M,CCL2,CXCL6,HP,HUWE1,IGF2,IL1B,IL6,IL6ST,MMP2,MMP9,NPY,SOCS3,TGFB1,TIMP1,TNFRSF11A,TNFRSF11B,VCAM1	Ap1,CCL2,CEBPA,CEBPB,ERK1/2,IL6,IL6R,JUN,LDL,MYC,NFKB1,NFkB (complex),RELA,SMAD3,STAT1,STAT3,STAT5A
LYL1		transcription regulator		1.432	7.65E-03	BRCA1,BTG2,CDH5,EGR1,ID1,RAPGEF1,RAPGEF2
GIP		other		0.847	7.65E-03	BAX,BCL2,FOS,GCG,IL6,LPL,SPP1	AKT1,Akt,Ap1,EGR1,ESR1,FOS,GIP,JUN,MITF,Mapk,NFKB1,NFKBIA,NFkB (complex),NR3C1,RELA,RETN,SP1,STAT3,glucocorticoid
IFT57		other		0.428	7.65E-03	BCL2,CASP1,CASP3,CASP7,PTCH1,REST,SDHB
CETP		enzyme		-0.478	7.65E-03	APOA1,APOE,DDIT3,HMGCR,HSPA5,LPL,SREBF1	APOA1,APOE,Ap1,CETP,CTNNB1,FOXO1,HIF1A,Insulin,JUN,LDL,NFKB1,NFkB (complex),Nr1h,PPARA,PPARG,RELA,SP1,SREBF1,STAT3,cholesterol
DIRAS3		enzyme		-1.890	7.65E-03	DNASE1L3,F2,FOSB,HLA-DQA1,MPI,PARP1,TFPI2
paclitaxel		chemical drug		-1.051	7.87E-03	ABCB1,ABCB10,ACTA2,ALPK3,APC2,APLNR,APOBEC3A,ATF3,BAX,BCL2,BTG2,CCL2,CCNG2,CD40,CELSR2,CYP1B1,DDIT3,DUSP5,EGR1,EMR1,ETV3,FAS,FOXO3,GFPT2,GRINA,HMGB3,HSF4,IER3,IGFBP3,IL1B,IL6,ITGA6,KCNN4,MACF1,MDM2,METTL3,MMP9,NAT9,NAV3,PARP4,PHGDH,RFTN1,S100A9,SOD2,STC1,STMN1,TFPI,TFPI2,THBD,TMEM158,TMEM184B,TOM1,TP53INP1,TRAF1,TULP3,UGCG,UHRF1,VASH1,XIAP	Ap1,JUN,NFKB1,NFKBIA,NFkB (complex),PTGS2,REL,RELA,RELB,STAT3,TP53,paclitaxel
daidzein		chemical drug		0.684	7.88E-03	A2M,AIF1,BAX,BCL2,CASP3,CAV1,CCL2,CXCR3,DNASE1L3,FAIM3,FOSB,HLA-DQA1,HMGCR,IL6,IRF7,KLRD1,MMRN1,MTMR1,OSBPL3,PIK3R1,PLCXD3,RASGRP1,SIGLEC10	Ap1,CEBPB,EGR1,ESR1,IL6,NFKB1,NFKBIA,NFkB (complex),NR3C1,PGR,REL,RELA,STAT1,STAT3,STAT5A,TP53,beta-estradiol,daidzein,ethanol,progesterone
MAP3K1		kinase		-0.856	7.96E-03	ATF3,COL3A1,COL4A1,DUSP1,EGR1,FAS,FOS,HSPB1,IRF3,NOV,PRDX1,TGFB1,TIMP1,TNC,TOP2A,TPH1	Ap1,CEBPB,CTNNB1,EGR1,FOS,JUN,Jnk,MAP3K1,MAPK14,NFkB (complex),P38 MAPK,RELA,SMAD3,SMAD4,SMAD7,SP1,STAT3
diphenyleneiodonium		chemical reagent	Activated	2.636	7.96E-03	ACTA2,CCL2,COL1A1,F3,FN1,FOS,GCLC,HSF1,IL1B,IL6,MMP9,PDE5A,SELE,SELL,SOD2,TIMP1	Ap1,EGR1,ERK,ESR1,FOS,IL1B,JUN,Jnk,NFATC2,NFKB1,NFKBIA,NFkB (complex),Nfat (family),RELA,SMAD3,SP1,STAT3,diphenyleneiodonium
ID1	-0.685	transcription regulator		-1.001	7.98E-03	BMI1,CEACAM1,DTX4,EGR1,FN1,IFI16,MMP14,MMP2,MMP9,PCGF2,SMARCC1,SNAI1,TF,ZNF148	AKT1,BIRC5,CDKN2A,CTNNB1,ESR1,HDAC1,ID1,JUN,MYC,NFKB1,NFKBIA,NFkB (complex),RB1,REL,RELA,RNA polymerase II,SP1,STAT3,TERT,TP53
temozolomide		chemical drug		-0.235	7.99E-03	CASP3,CCL2,CXCL9,DDIT3,FAS,ITGAV,MMP14,MMP2,MMP9,SOD2,XIAP	AKT1,Akt,EGR1,ESR1,JUN,NFKB1,NFKBIA,NFkB (complex),P38 MAPK,REL,RELA,SP1,STAT3,temozolomide
Am 580		chemical toxicant		-0.816	7.99E-03	ADM,APOD,DUSP1,F3,FOLR2,ITGA6,NTRK2,PLAT,STRA6,THBD,TIMP1	Am 580,CREB1,CTNNB1,Ca2+,IFNG,IRF1,NFkB (complex),RELA,SP1,STAT1,STAT3
N-(3-(aminomethyl)benzyl)acetamidine		chemical reagent			7.99E-03	ATM,BAX,BIRC6,CASP1,CASP3,CASP4,CKAP4,FAS,MDM2,MMP9,TRAF1	Ap1,JUN,N-(3-(aminomethyl)benzyl)acetamidine,NFKB1,NFKBIA,NFkB (complex),NOS2,RELA,STAT3,TNF,TP53,nitric oxide
PLG		peptidase	Inhibited	-2.598	7.99E-03	BAX,CAV1,CCL2,CD40,COL1A1,EDN1,EDNRB,F3,IL1B,IL6,MMP9	Ap1,ERK1/2,FOS,JUN,MAPK14,NFKB1,NFKBIA,NFkB (complex),P38 MAPK,PLG,REL,RELA,SMAD3,SP1,STAT3
NRG1		growth factor		-0.524	8.06E-03	BCL2,BRCA1,CASP3,CAV1,CCND2,CCNE1,CHRNE,COL1A1,COL6A3,CXCL6,CXCR3,CXCR4,DAD1,DDIT3,DUSP1,EDN1,EGR1,EGR2,EGR3,ENO3,ESR2,ETFB,FOS,FOSB,GPX3,GUCY2C,HK2,HMGCR,ID1,IER3,IGF2,IRF3,ITGAV,LIFR,MBP,MED1,MMP9,NR4A3,PKLR,RUNX1,SELE,SLC4A7,SP1,TCEB3,TF,TGFBR1,UTRN	EGF,EGFR,EGR1,ERK1/2,ESR1,JUN,Jnk,NFkB (complex),NRG1,P38 MAPK,RELA,SMAD3,SP1,SP3,STAT3,TP53
Pka		complex		-0.534	8.16E-03	ANTXR1,APOE,BAX,CAV1,CD14,CD40,CDH2,DDIT3,DUSP1,EDN1,EGR1,FOS,GJA1,HMGCR,IFI27,IFI6,IL4,IL6,KLF6,NCF1,NCOA2,NOS3,NR4A3,PDE4D,PKLR,PRKCZ,RUNX1,SPI1,SREBF1,TCF3,TNFRSF11B	Ap1,EGR1,ERK1/2,FOXO1,HIF1A,Insulin,JUN,Jnk,LEP,NFkB (complex),P38 MAPK,PPARA,PPARG,Pka,RELA,SMAD3,SP1,STAT3
PDPK1	1.170	kinase		1.054	8.35E-03	A2M,BCL2,CAV1,IL4,IL6,KLF2,SELL,SNAI1	ATF4,Akt,Ap1,E2F1,EGR1,ERK,ERK1/2,FOXO1,JUN,NFKB1,NFKBIA,NFkB (complex),PDPK1,PPARG,REL,RELA,SIRT1,SMAD3,STAT3
ZBTB7A		transcription regulator		0.453	8.35E-03	ADA,DLL4,DMBT1,FOS,H19,MDM2,RBL1,SELE	CEBPB,EGR1,ESR1,JUN,MYC,NFKB1,NFKBIA,NFkB (complex),REL,RELA,SMAD3,SP1,STAT3,TP53,TP63,TP73,ZBTB7A
F10		peptidase		-1.068	8.35E-03	CCL2,EGR1,F3,IL6,MMP2,SELE,TNFAIP3,VCAM1	Ap1,EGR1,F10,F2R,JUN,Jnk,MAPK8,NFKB1,NFKBIA,NFkB (complex),NR3C1,PROC,RELA,SP1,STAT3
HOXD3		transcription regulator	Inhibited	-2.828	8.35E-03	COL1A1,DSG1,DSP,IGFBP3,MMP2,SDC1,TAGLN,TGFBI
IND S7		chemical - kinase inhibitor		1.897	8.35E-03	ATP5D,C1QBP,COX5A,ERP29,ETFA,GLUD1,HSPA1A/HSPA1B,PCK2,PDIA3,PSMA1
TSC1	1.314	other		0.880	8.35E-03	BAX,BCL2,CASP1,CASP9,DDIT3,FAM129A,FOXO1,FOXO3,IL12B,IL6	AKT1,Akt,Ap1,EGR1,ESR1,FOXO1,FOXO3,JUN,MTOR,NFKB1,NFKBIA,NFkB (complex),NR3C1,PI3K (complex),RELA,SIRT1,SP1,STAT1,STAT3,TP53,TSC1
nitroarginine		chemical reagent		-0.773	8.35E-03	CCL2,EGR1,GCLC,HMGCR,IL1B,NFIL3,PIK3CB,PLAT,SPP1,TNFRSF1A	AKT1,Ap1,CEBPA,CEBPB,ERK1/2,ESR1,JUN,MAPK8,NFKB1,NFkB (complex),NR3C1,RELA,RNA polymerase II,SMAD3,SP1,STAT3,TP53,nitric oxide,nitroarginine
miR-27a-3p (and other miRNAs w/seed UCACAGU)		mature microRNA		-1.311	8.35E-03	CYP1B1,FADD,FBXW7,FOXO1,PHB,RUNX1,SMAD3,SMAD5,SRM,ZBTB10
F3	-0.599	transmembrane receptor		-1.332	8.35E-03	CASP7,CCL2,EGR1,F2,F3,IL1B,IL6,MMP2,MMP9,PAPOLA	Ap1,ERK1/2,F10,F2R,F3,JUN,NFKB1,NFKBIA,NFkB (complex),PLG,RELA,SMAD3,SP1,STAT3,TP53,nitric oxide
SMAD2	0.420	transcription regulator		0.098	8.42E-03	ACTA2,BGN,CCNG2,CDH2,GZMB,IL4,IL6,IL6R,INPP5D,MMP2,MMP9,NOS3,SELE,SKIL,SMAD2,SMAD3,SMAD7,TIMP3,TPM2,XIAP	CEBPB,CTNNB1,Collagen type I,IL6,JUN,MKL1,NFKBIA,NFkB (complex),RUNX2,SMAD2,SMAD3,SMAD4,SMAD7,SP1,STAT1,STAT3,STAT5A,TGFB1,TP53
SRF		transcription regulator		0.179	8.44E-03	A2M,ACTA2,ACTG2,AKAP12,ANKRD6,BATF,BCL2,BRD3,CALD1,CENPB,CNN1,CXCR4,DES,DMD,DSTN,DUSP5,EGR1,EGR2,EGR3,EIF6,ETS1,EXTL2,EYA3,FAM63B,FHL1,FOS,FOSB,FST,GPM6A,GSN,HES6,HIPK1,HSPG2,IL4,ITGA1,ITGA2B,ITGA6,LMOD1,LPL,LRP1,LRP4,MMP9,MYB,MYL9,MYO1B,MYO1E,NCOA7,NFATC2,NLRP1,P2RX1,PGLYRP1,PRSS57,PRTN3,PTMS,RBBP6,S100A8,S100A9,SELP,SND1,TAGLN,TBXAS1,TMBIM4,TNC,TNIP2,TST,ZMYM2	AR,Ap1,CREB1,ESR1,ETS1,FOS,JUN,MKL1,NFkB (complex),PTK2,RELA,SMAD3,SP1,SRF,STAT3,STAT5a/b,TP53
MAPT		other		-1.673	8.50E-03	ACO2,ALDOA,ATOX1,ATP5C1,ATP5D,ATP5H,BASP1,BSG,C1QBP,C1R,C1S,C3,CAMK2D,CASP3,CKB,CLTA,COX7A2,CYCS,CYFIP2,DBI,DPY19L3,DPYSL3,DSTN,EIF5A2,FOS,GLO1,GPX4,GSTP1,H2AFJ,HIST1H2BD,HSPA1A/HSPA1B,HSPA5,HSPE1,IL1B,IL6,MAPK1,MAPK3,MBP,NDUFS4,NDUFS6,NFKB2,PPA1,PRDX5,PRNP,SNAP25,STMN1,SUCLG1,TOP2B,TUBB2A,TUFM,TXN,UQCRQ,VKORC1L1,YWHAZ	APP,Ap1,EGR1,ERK1/2,HIF1A,JUN,Jnk,MAPT,MYC,NFKB1,NFkB (complex),PSEN1,RELA,SMAD3,STAT3,TP53,nitric oxide
diosgenin		chemical - endogenous non-mammalian		0.513	8.51E-03	BAX,BCL2,BID,EDN1,F3,HMGCR,HMGCS1,MDM2,PTPN11	ARNT,Ap1,CTNNB1,EP300,ESR1,HIF1A,JUN,NFATC2,NFkB (complex),Nfat (family),RELA,TP53,diosgenin,nitric oxide
mir-25		microRNA		-0.047	8.51E-03	BAX,GADD45A,HIPK3,IL6,MDM2,REV3L,RGS5,TGFBR1,TSC1	Ap1,EGR1,FOS,JUN,Jnk,MYC,NFkB (complex),RELA,SP1,STAT3,TP53,TP63,TP73,mir-25
JAK		group		-0.128	8.51E-03	CCL2,CD209,CD40,HES6,IL12B,IL6,MMP9,SOCS2,SOCS3	Ap1,CEBPA,EGR1,ESR1,IL10,IRF8,JAK,JUN,Jnk,MYC,NFATC2,NFKB1,NFKBIA,NFkB (complex),Nfat (family),RELA,STAT1,STAT2,STAT3,STAT6
geranylgeranyl pyrophosphate		chemical - endogenous mammalian		-0.461	8.51E-03	ABCA1,BAX,CCL2,CCNE1,IL1B,KLF2,MMP9,NOS3,VCAM1	APP,Ap1,CEBPA,EP300,ERK1/2,HIF1A,IL18,JUN,NFKB1,NFkB (complex),P38 MAPK,PPARA,PPARG,RELA,SMAD3,SP1,SREBF1,STAT3,TP53,geranylgeranyl pyrophosphate
miR-125b-5p (and other miRNAs w/seed CCCUGAG)		mature microRNA	Activated	2.181	8.70E-03	ACSS1,ADAMTS1,ARID3A,ATP6AP1L,CASP7,CBFB,CDH5,DICER1,DUS1L,ENTPD4,GSS,HK2,ID1,IGFBP3,IL1RN,KRT19,PPT2,RBM8A,SCD,TOR2A,ZNF385A
Ro31-8220		chemical - kinase inhibitor		1.022	8.75E-03	BCL2,CCL2,COL1A1,COL1A2,DUSP1,EGR1,FN1,IL1B,IL6,MDM2,MMP2,TRAF1,VCAM1	Ap1,EGR1,FOS,JUN,Jnk,MAPK8,NFKB1,NFKBIA,NFkB (complex),NR3C1,REL,RELA,Ro31-8220,SP1,STAT3
ID3		transcription regulator		-0.404	8.75E-03	APAF1,CCND2,CCNE1,CD79A,CXCR4,IFI16,IL6,IL7R,MMP2,MMP9,PPAN,SELE,SMARCC1	CEBPB,CREBBP,CXCL8,EP300,ID3,IFI16,IL6,IRF3,MYOD1,NFKBIA,NFkB (complex),RELA,RNA polymerase II,SMARCA4,STAT1,STAT3,STAT5A,TCF3,TP53
mir-29		microRNA		-0.608	8.75E-03	BCL2,COL1A1,ELN,EOMES,ITGA11,LPL,MMP2,NAV3,NID1,OLR1,PIK3R1,PMP22,SP1	APP,Akt,Ap1,EGR1,EP300,FOXO1,HIF1A,JUN,NFKB1,NFKBIA,NFkB (complex),PI3K (complex),PIK3R1,RELA,SP1,STAT3,TNF,TP53,mir-29
TBX21		transcription regulator	Inhibited	-2.591	8.75E-03	CCR4,CXCR3,EOMES,GZMB,HLX,IL4,IL6R,IL6ST,PRF1,RUNX1,SELPLG,SPP1,STAT4	Akt,EGR1,IFNG,IL2,IL4,IRF1,JUN,NFKB1,NFKBIA,NFkB (complex),RELA,STAT1,STAT3,STAT5A,STAT5B,STAT5a/b,STAT6,TBX21,TNF
TAC1		other		-1.898	8.93E-03	BAX,CASP3,CCL2,CLEC11A,CXCR4,FOS,FOSB,IL1B,IL1RN,IL4,IL6,KITLG,MAFB,MME,PLAT,PRF1,PTCH1,SELE,SELP,TGFB1,TNFRSF11B,VTN	Ap1,EGR1,IL1,IL2,JUN,Jnk,LEP,NFKB1,NFKBIA,NFkB (complex),REL,RELA,SP1,STAT3,STAT5A,STAT5B,STAT5a/b,TAC1
fatty acid		chemical - endogenous mammalian		-1.373	9.10E-03	AHR,AOC1,APOA1,BAX,BCL2,CPT1B,DDIT3,FADS1,GCG,HSPA5,IL1B,IL6,LPL,MMP9,NFKBIB,NR1H3,NR4A3,PLIN2,RBP4,S100A8,SCD,SREBF1,VCAM1	ATF6,Ap1,CEBPA,EP300,FOXO1,HIF1A,Insulin,JUN,MAPK9,NFKBIA,NFkB (complex),Nr1h,PPARA,PPARG,RELA,SP1,SREBF1,STAT3,cholesterol,fatty acid,palmitic acid
ARNT		transcription regulator		-0.307	9.37E-03	ADM,AHR,ALDOA,ALDOC,CAV1,CCND2,CD81,COX6B1,CXCR3,CXCR4,CYP1B1,CYP2S1,EDN1,EIF6,ENG,HES6,HK2,INSR,ITGAV,MPP1,NDUFS4,NOS3,PCK2,PGM2,PRF1,RGS5,SELL	ARNT,CEBPB,CTNNB1,EGR1,EP300,EPO,ESR1,GATA1,HIF1A,JUN,NFKB1,NFkB (complex),RELA,SMAD3,SP1,STAT5A,STAT5B,TP53
MAP2K3		kinase		-1.728	9.51E-03	ARL1,BAX,CCL8,COL1A1,COL1A2,COL3A1,CXCL9,DDIT3,GSTP1,IL12B,IL1B,IL4,IL6,IRF9,ISG15,MMP9,PPA1,RAB34,STK4	Ap1,EGR1,ERK1/2,ESR1,JUN,Jnk,MAP2K3,NFATC2,NFKB1,NFKBIA,NFkB (complex),Nfat (family),P38 MAPK,RELA,SMAD3,SP1,STAT3
WISP2	-0.780	growth factor		0.000	9.54E-03	DSP,FN1,IGFBP7,LAMB3,LAMC2,PROCR,SMAD3,SPARC,TGFB1,TGFBR1,XBP1,ZEB1
SUMO2		enzyme		-0.093	9.54E-03	CAV1,CCND2,CD38,CEACAM1,CXCL16,IL6,ISG15,LY6E,MMP14,NOV,TNC,TNFRSF21	CEBPB,EGR1,ESR1,IL12 (complex),IRF1,NFkB (complex),RELA,SMAD3,SP1,STAT1,STAT3,SUMO2,TP53
GNB2		enzyme			9.54E-03	AHR,CNNM2,DUSP1,FOSB,IER3,IFITM5,IL1B,IL1R2,MAFB,PRDM1,THBD,TSC22D3
telmisartan		chemical drug		1.571	9.60E-03	APLNR,BAX,BCL2,CASP3,CCL2,CD163,CLEC10A,CPT1A,IL6,LPL,MMP9,NOS3,NPHS1,PLA2G5,TFAM,TGFB1	Akt,Ap1,CEBPB,EGR1,EP300,FOXO1,HIF1A,IL6,Insulin,JUN,NADPH oxidase,NFKBIA,NFkB (complex),PPARA,PPARG,RELA,SP1,STAT1,STAT3,STAT5A,TP53,hydrogen peroxide,telmisartan
SERPINF1	-2.265	other		1.177	9.60E-03	AXIN2,BAX,BCL2,BID,CD34,CDH5,CEBPA,CYBA,LOXL1,LOXL2,LRP6,NFKBIB,SELP,SOD2,TGFB1,TNFRSF11B	Ap1,CREBBP,EP300,ESR1,JUN,NFKB1,NFKBIA,NFkB (complex),PPARG,Pdgf (complex),REL,RELA,SERPINF1,SP1,STAT3,TP53
BNIP3L		other	Inhibited	-2.034	9.60E-03	ANK1,CENPE,CENPF,CKAP2,FANCD2,GADD45A,GSN,ITPR3,KIF11,NFKB2,RBL1,SYK,TFDP2,TGFB1,TIMP2,TOP2A
KLF4	-0.506	transcription regulator		-1.285	9.63E-03	ACTA2,ALCAM,ANKRD17,BAX,BMI1,BMPR1A,CASP3,CCND2,CD14,CD34,COL1A1,COL8A1,CSF1R,DLL4,DSP,DUSP1,DUSP5,ECSIT,EFEMP1,EMR1,EOMES,EVPL,FN1,FOXF1,GBP4,IFITM3,IL6,IRG1,KLF4,KRT19,MEF2C,NF1,NOTCH4,PECAM1,PRDM1,SERPINH1,SLC4A7,SOD2,TAGLN,TEAD1,TF,TGFB1,TNC,TWSG1,USP18,WLS,WNT5A	CEBPB,CREBBP,CTNNB1,EGR1,EP300,ESR1,FOXO1,JUN,KLF4,NFkB (complex),PPARG,RELA,RUNX2,SMAD3,SMAD4,SMAD7,SP1,STAT3,TCF,TP53
TOB1	0.431	transcription regulator		1.069	9.83E-03	ATM,ATR,BANP,HJURP,HUWE1,MBNL2,MIS18BP1,RBBP6,SNRK,STAG1,TCN2,TWSG1,UBA6,UBE2T	CD28,FOXP3,NFkB (complex),REL,STAT3,STAT5B,TOB1
SFTPA1		transporter	Activated	2.502	9.85E-03	ANPEP,COL1A1,CRLF1,CYP1B1,ECM1,EGR1,ESM1,FOS,FOSB,GFPT2,GUCY1A3,HSPA6,IL1B,IL6,KLF2,PDK4,PLIN2,SFRP2,SLC22A3,TGFB1	Ap1,CREB1,CTNNB1,Ca2+,EGR1,JUN,LDL,NFKB1,NFKBIA,NFkB (complex),REL,RELA,SFTPA1,SP1,STAT3,TNF,peptidoglycan
HMGB1	0.597	other	Inhibited	-2.225	9.85E-03	BAX,BRCA1,CASP3,CCL2,CD40,FGL1,HMGB1,IFIT1,IL1B,IL6,INSR,MDM2,MMP9,MOK,SELE,SMAD7,SREBF1,TLR2,TLR4,VCAM1	E. coli lipopolysaccharide,EGR1,HMGB1,IL1,IL1B,JUN,Jnk,NFKB1,NFKBIA,NFkB (complex),REL,RELA,RNA polymerase II,STAT1,STAT3
ONECUT1		transcription regulator			9.91E-03	ABL2,ACSS3,AGTR1,AKAP13,AKR1C4,ALDH5A1,APIP,ARHGAP32,ARL1,C1S,C2,C8G,CEBPA,CEBPD,CLCN4,CYGB,DDB2,DHRS4,EED,EGR2,ELOVL1,EMG1,EXOSC5,FAS,G3BP2,GBF1,GCG,GSS,HIVEP3,HMGB2,HMGCR,HSPA1A/HSPA1B,IRF3,ITGAV,LAMC2,LRIG2,LRRC59,LUC7L3,MYOF,NDC1,NOLC1,NUAK2,NUTF2,OGFR,PHB2,PIH1D1,PPFIBP1,PPP2R5A,PSMA1,SAMHD1,SETDB2,SMARCC1,SNRPD2,SUPT16H,TCEB3,TMF1,TXNDC12,USPL1,ZNF317
COL1A1	-1.807	other		0.492	9.94E-03	CCL2,COL1A1,CXCR4,EDN1,SELE,VCAM1	COL1A1,CTNNB1,HIF1A,ITGB1,STAT1,STAT3,STAT5A
leukotriene C4		chemical - endogenous mammalian		0.134	9.94E-03	CCL2,EGR1,EGR2,EGR3,FOS,SELP	Ap1,ETS1,FOS,IL4,JUN,NFKB1,NFKBIA,NFkB (complex),REL,RELA,RELB,STAT3,STAT6,leukotriene C4
farnesyl pyrophosphate		chemical - endogenous mammalian		-0.128	9.94E-03	ABCA1,NOS3,SELP,SMAD3,TGFB1,VCAM1	APP,Ap1,CEBPA,EP300,ERK1/2,HIF1A,JUN,NFkB (complex),P38 MAPK,PPARA,PPARG,RELA,SMAD3,SP1,SREBF1,STAT3,TP53,farnesyl pyrophosphate
epirubicin		chemical drug		-0.970	9.94E-03	ABCB1,BAX,CAV1,DUSP1,IL1B,IL6	CTNNB1,HDAC1,JUN,NFkB (complex),P38 MAPK,RELA,RNA polymerase II,SP1,STAT3,TERT,epirubicin
ethylenediaminetetraacetic acid		chemical drug		-1.432	9.94E-03	CXCR2,EGR1,IL1B,MCAM,NOS3,SELPLG	APP,CEBPB,EGR1,ESR1,HIF1A,Immunoglobulin,JUN,NFKB1,NFkB (complex),PRNP,RELA,SFTPA1,SMAD3,SP1,STAT1,STAT3,STAT6,TP53,ethylenediaminetetraacetic acid
Cdkn1c		other			9.94E-03	CXCR4,EGR1,ITGB4,MAL,NGFR,PMP22
Go6983		chemical - kinase inhibitor	Activated	2.433	9.94E-03	FOS,PRDX1,PRKCA,PRKCE,SNAI1,TRAF1	Akt,Ap1,CREB1,EGR1,FOS,Go6983,IKBKB,JUN,MYC,NFKB1,NFKBIA,NFkB (complex),PRKCE,Pkc(s),RELA,SP1,SRC,STAT1,STAT3
Tnf (family)		group		-1.256	1.01E-02	APOA1,ATF3,BCL2,C3AR1,CCL1,CCL2,CCL8,CD163,CD40,CXCL9,DEFB4A/DEFB4B,DKK1,ESM1,F3,FBXO32,FST,GJA1,IL12B,IL1B,IL32,IL6,MMP9,NOS3,OLR1,PECAM1,PRKCDBP,SELE,SELL,SLC11A1,SOCS3,SRA1,TLR2,TNFAIP3,TNFRSF9,TNFSF13B,TRAF1,VCAM1,XIAP
SELPLG	-0.739	other		0.302	1.03E-02	CCL2,CCR4,CLK1,CXCR4,CYP1B1,FOS,GNA13,HCK,IL1B,IL1R2,THBD
ITGAV	1.293	ion channel		-1.553	1.03E-02	BAX,BCL2,COL1A1,COL1A2,FN1,FOS,MMP2,MMP9,TGFB1,TIMP1,VTN
Pam3-Cys-Ser-Lys4		chemical reagent		-0.671	1.05E-02	AKAP13,CASP4,CCL2,CCR1,CD40,CXCL6,CXCR2,DEFB4A/DEFB4B,F3,IL12B,IL1B,IL32,IL6,ITGA4,MMP2,MMP9,RGS1,SELP,SLC40A1,SLC46A1,TLR2,TLR3,TLR4
berberine		chemical drug		0.803	1.06E-02	BAX,BCL2,BSG,CCL2,CCNT1,CD40,CLDN5,CPT1A,FN1,GCG,GLS,HMGCR,IL1B,IL6,INSR,MDM2,MMP2,MMP9,PIK3R3,SPHK1,TGFB1,TIMP1,VCAM1,XIAP
silibinin		chemical drug		1.284	1.07E-02	BAX,CASP3,CCNE1,CD38,CDC25C,EGR1,FN1,GSK3B,IGFBP3,IL6,MMP2,MMP9,PECAM1,RETN,SNAI1,TIMP2,XIAP,ZEB1
Creb		group		-1.527	1.08E-02	ABL2,ADM,ANK3,ANTXR1,BCL2,CACNA1C,CACNA1S,CASP1,CD14,CEBPA,CEBPD,CHGA,COL8A1,CPT1A,CSF1R,CTSB,DUSP1,EGR1,EIF4EBP2,FAS,FCER1G,FOS,GABBR1,GABPB2,GJA1,IER3,IL1B,IL6,KLRB1,KPTN,MCAM,MMP2,MYB,NCOA2,NDUFA3,NEDD9,NF1,NOS3,NR4A3,PDE3B,PLAT,POLA1,PSENEN,SESN3,SKIL,SP1,TF,TNFRSF11B,ZBP1
GH1		growth factor		-0.752	1.08E-02	AKR1A1,APLP1,APOE,ATF3,BCL2,C3,CEBPA,CEBPD,COL18A1,COL3A1,CREB1,CXCR4,DBI,DDIT3,DECR1,EGR1,FN1,FOS,FTH1,GADD45A,GCLC,GLUD1,GSTP1,ID1,IGFBP3,IL6,INSR,ITGA1,LPL,MYB,NDRG2,PLA2G16,PRDX1,RETN,SHMT2,SLCO1A2,SOCS2,SOCS3,SP1,SPP1,SREBF1,STC1,TF,TNFRSF1A,UBA7,YWHAZ
9,10-dimethyl-1,2-benzanthracene		chemical toxicant		0.222	1.09E-02	AHR,BAX,BTC,CCDC80,CYP1B1,GADD45A,GCLC,HRAS,IL6,MAPK9,MMP9,REL,RUNX1
LPL	1.294	enzyme		0.191	1.09E-02	APOA1,BCL2,CASP3,CCL2,CPT1A,IL1B,IL6,LPL,MSR1,PDK4,SELE,TGFB1,VCAM1
2-methoxyestradiol		chemical - endogenous mammalian		-0.578	1.09E-02	ATF3,BID,CAV1,CXCR4,EIF5A,F3,GPR161,ID1,IL4,IL6,SERPINE2,SPON1,XIAP
SNAI2		transcription regulator		-1.545	1.09E-02	BMI1,BRCA2,BSG,CXCR4,DSP,EGR2,FN1,HPGD,ITGB4,MEF2C,MMP14,MMP9,TRPS1
MEL S3		chemical - kinase inhibitor		1.265	1.10E-02	ATP5D,C1QBP,COX5A,EGR1,ERP29,ETFA,GLUD1,HSPA1A/HSPA1B,PCK2,PSMA1
PP2/AG1879 tyrosine kinase inhibitor		chemical - kinase inhibitor		1.677	1.12E-02	ACE,BCL2,CBL,CCL2,CD38,CXCL16,DEFB4A/DEFB4B,DUSP1,EDN1,FGR,FN1,FOS,ID1,IL1B,IL6,NCF1,RHOC,SOD2,SPP1
perindopril		chemical drug		1.287	1.13E-02	ACE,ACTA2,IL6,MMP2,NOS3,RETN,TGFB1
IRAK3		kinase		-0.333	1.13E-02	ETS2,GPR84,IL12B,IL6,INPP5D,SOD2,TNFAIP3
Ren2		peptidase		-0.826	1.13E-02	COL3A1,CYBA,CYCS,NCF4,SPP1,TFAM,TIMP1
Smad2/3-Smad4		complex		-0.956	1.13E-02	BCL2,COL1A1,COL1A2,IGFBP3,IRF7,SMAD7,SNAI1
ammonium chloride		chemical drug		-1.134	1.13E-02	CD151,CD9,CTSB,EDN1,FOXO1,IL1B,IL6
FZD9		G-protein coupled receptor		-1.937	1.13E-02	CDH2,CXCL14,CXCL6,IFI16,IFI44,IRF7,ISG15
FABP5		transporter	Activated	2.608	1.13E-02	DEFB4A/DEFB4B,FABP3,IFIT3,IL21,ISG20,PDPK1,SOCS3
TNK1		kinase	Inhibited	-2.646	1.13E-02	IFI16,IFIH1,IFIT2,IL6,IRF7,ISG20,OAS2
L-arginine		chemical - endogenous mammalian		0.718	1.15E-02	AGTR1,ASL,ASS1,BCL2,BGN,FN1,IL6,NOS3,TGFB1
TRA		transmembrane receptor		-0.555	1.15E-02	BAX,BCL2,CD79A,CXCR3,FAS,IL12B,IL4,SELPLG,SOCS3
CXCL10		cytokine		-1.637	1.15E-02	CXCR2,CXCR3,FOS,IL1B,IL4,IL6,ITGA1,MMP9,TGFB1
LCN2		transporter		0.610	1.15E-02	ANLN,BAX,CAPG,CCL17,CDH2,CKAP2,CXCL6,IL1B,IL1RN,IL6,IVNS1ABP,KIF11,KIF23,MMP2,TAGLN2,TINAGL1
GW3965		chemical reagent		0.324	1.15E-02	ABCA1,APOA1,APOD,APOE,IL12B,IL1B,IL1RN,IL6,LPL,MMP9,NR1H3,PKLR,PLIN2,SCD,SOCS3,SREBF1
MAP2K4		kinase		-0.110	1.15E-02	ATF2,ATF3,BCL2,FOS,GADD45A,IL12B,IL6,KIF2A,MAPK9,MEF2C,PRDX1,ROCK1,ROCK2,TGFB1,TUBB2A,XIAP
CpG ODN 2006		chemical reagent		-0.165	1.15E-02	AICDA,CCL2,CD40,CXCL9,IFIT1,IL12B,IL1B,IL6,IRF7,NFKB2,TGFB1,TLR4,TLR7,TNFRSF13B,TNFRSF13C,TNFRSF17
25-hydroxycholesterol		chemical reagent		-1.138	1.15E-02	ABCA1,APOD,ATF3,FOS,FOSB,GPX3,HMGCR,HMGCS1,IL1B,IL6,NR4A3,PIK3R3,PTCH1,SCD,SREBF1,VLDLR
TSH		complex	Inhibited	-2.184	1.15E-02	AKAP1,CCNE1,EGR1,ERP29,FOS,FOXO1,FTH1,IGFBP3,IL1RN,IL6,INSR,LRP5,NOS3,SOCS3,SOD2,WNT5A
JINK1/2		group		0.342	1.16E-02	CDH2,FAS,FOXO1,IL6,MMP2,SCD,SREBF1,TNFRSF1A
SCXB		other		0.000	1.16E-02	COL1A1,ID1,POSTN,SNAI1,SOX5,SPP1,TIMP3,TNC
stearic acid		chemical - endogenous mammalian		-0.863	1.16E-02	ATF3,BAX,BCL2,EDN1,IL6,NOS3,NR1H3,PLIN2
NTRK1		kinase		-1.387	1.16E-02	BCL2,EGR1,FOS,GADD45A,IGF2,LGALS1,MMP9,WNT5A
RNASE1		enzyme		-1.510	1.16E-02	CCL1,CCL2,CCL24,CCL8,CXCL9,IL12B,IL6,OSM
dimethyl sulfoxide		chemical drug		0.399	1.16E-02	ANXA1,CALR,CCND2,DDIT3,EIF4EBP1,EIF4EBP2,EMP3,FOS,HEBP1,IFI16,IFITM5,IL1B,KAT2B,LIFR,LPL,MEF2C,NCF1,NR2F2,NUPR1,PRKX,PTGS1,ROCK1,SELP,SPI1,TNFRSF11B,TRIM10,UBE2L6,VCAM1,VLDLR,WIF1
NR4A1		ligand-dependent nuclear receptor		1.296	1.19E-02	ADIPOR2,ADM,AKR1C4,ALDOA,APOD,APOE,ATF3,AXIN2,CLDN5,COL16A1,COL1A1,COL6A1,ELK3,ENO3,FBP1,FBP2,IKZF2,KITLG,LPIN1,LPL,LY6E,MDM2,MED1,MMP9,NPY,NR4A3,PDIA3,PDK4,PTGDS,RAMP3,SCD,SMAD3,SREBF1,TNFRSF9,VCAM1
L-triiodothyronine		chemical - endogenous mammalian		-1.182	1.19E-02	A2M,ABCA1,ACTG2,ADM,AGTRAP,APOA1,ARSA,BCAR3,BCL3,C1S,C4A/C4B,CCNE1,CDC42EP4,CEBPA,CHD1,COL4A1,COX5A,CPT1A,CPT1B,DBT,DUSP1,DUSP5,EDN1,EGR1,EGR2,EIF4EBP2,ENG,F2,FAS,FKBP10,FKBP7,FOS,GPD2,H6PD,HLF,HP,HR,IGFBP3,IGFBP4,IL6,ITGA7,KIF1B,LMNA,LRP1,MBP,MMP14,MYBPH,NID1,NR1H3,PDK4,POR,PRKCZ,PTGDS,RAB30,RAB34,RASD2,RASGRP1,RBL1,RGS9,ROCK1,SCD,SORBS1,SREBF1,SRM,ST3GAL4,TCF3,TF,TIAM1,TK1,TMF1
arachidonic acid		chemical - endogenous mammalian		-0.527	1.19E-02	ABCA1,AQP3,CD40,COL1A2,EDN1,EGR1,F3,FADS1,FAS,FOS,IL12B,IL6,NOS3,PECAM1,PKLR,PRKCB,PTGS1,SCD,SELP,SREBF1,TNFRSF1A,VCAM1
okadaic acid		chemical toxicant		-1.361	1.19E-02	ACE,ANXA1,APOA1,ATF2,BCL6,CCND2,CCNG2,CYP1B1,EGR1,ELN,FOS,FOSB,IL1B,IL1RN,IL6,KLF4,MAP3K8,MMP9,NR2F2,PRKCA,SPP1,TK1
memantine		chemical drug		-0.669	1.20E-02	BAX,CACNA1C,CLDN5,FOS,GSTP1,HPCAL4,HSPA5,NPY,NTRK2,POR,SIRPA,SPON1
Pam3-Cys		chemical toxicant	Inhibited	-2.032	1.20E-02	CCL2,CD14,CD163,IL12B,IL1B,IL1RN,IL6,IRAK1,LAMP1,SOD2,TLR2,TLR4
TLR7	-0.606	transmembrane receptor		-1.308	1.20E-02	ATF3,BCL2,CCL2,CD40,CPEB2,DMXL2,ETS2,FAIM3,FAM19A4,GPR84,HIVEP2,IER3,IL12B,IL1B,IL6,INPP5D,IRF7,ISG15,PLAT,PTX3,RSAD2,SELE,SOD2,TLR7,TMEM154,TNFAIP3,TRIM38
Histone h4		group			1.20E-02	ABCB1,ADA,AKAP12,BTG3,CCNE1,CD40,CDC25C,DHFR,DKK1,FMR1,FOS,GSTP1,IL1B,IL6,KLF2,LEF1,MMP9,MSH2,PKLR,RBL1,SOCS3,SPP1,SREBF1,SUZ12,TACC2,TAGLN,TGFBR1
FGFR2	1.212	kinase	Inhibited	-2.289	1.20E-02	AMN,BAX,BCL2,CA2,CCND2,COL1A1,COL4A1,COL4A2,CTSC,CTSH,DKK1,DRAM1,FAS,FGFR2,FST,GJA1,GPT2,HRAS,IGF2,IL1B,INHBB,PCOLCE,SPP1,TFEC,TRPS1,VCAM1,WISP2
CAT		enzyme		1.567	1.20E-02	ADM,BAX,CAV1,CCL2,COL1A1,CYP1B1,GCLC,IL6,MMP9,TIMP1,TNC,VCAM1,XAF1,XIAP
baicalin		chemical - endogenous non-mammalian		1.371	1.20E-02	ACE,BCL2,CASP3,COL1A1,IL1B,IL6,MBP,MVP,SPARC,TAGLN,TLR2,TLR4,TNFRSF11B,VIPR2
vitamin D		chemical drug		0.000	1.20E-02	ADAMTS1,BAX,BCL2,CCL2,CCR10,DEFB4A/DEFB4B,IFI27,IL6,INSR,MGP,S100A8,S1PR2,SPP1,TLR4
TNFSF13B	-0.623	cytokine		-0.248	1.20E-02	AICDA,BAX,BCL2,BCL6,CCL2,CCND2,CD40,CR2,CXCL6,DUSP5,MMP9,NFKB2,PRDM1,SPP1
DDIT3	-0.793	transcription regulator		-1.138	1.20E-02	ATF3,BCL2,CASP4,CEBPD,CLPP,DDIT3,FOXO1,HSPE1,IL4,PPP1R15A,SARS,SELE,SOD2,TENM4
L-glutamic acid		chemical - endogenous mammalian		-1.101	1.21E-02	ARNTL,ASL,BAG3,BAX,BCL2,CASP3,CASP9,CBL,CCNE1,CDH2,EGR1,FADS1,FOS,FOSB,IL1B,NPY,PLIN2,ROCK1,ROCK2,SORBS1,SORL1,TIMP1,TOR3A,XIAP
bisindolylmaleimide I		chemical - kinase inhibitor	Activated	2.300	1.21E-02	ACE,APOA1,AQP3,BCL2,CCND2,CDC25C,E2F2,EGR1,EIF4EBP1,FN1,FOS,HSPA5,IL6,LPL,MAPK1,MAPK3,MMP2,MMP9,PRKCA,PRKCE,PTGDS,SNAI1,SOD2,TRAF1
acetaminophen		chemical drug	Inhibited	-2.293	1.21E-02	A2M,ABCB1,ASL,BCL2,BTG2,CASP3,CCR1,CXCR3,DDIT3,DMBT1,FAS,GADD45A,GLUD1,GPX1,GSTP1,HMGCR,HMGCS1,HSPA5,IGFBP3,IL1B,IL6,NDRG2,NGFR,NOS3,PECAM1,PRDX1,PRKCB,SERPINF1,SLC27A2,SOCS3,TF,TXN,VCAM1,YWHAZ
Hdac		group		-1.086	1.24E-02	ADAMTS1,AGTR1,AHR,ATF3,BCL2,BCL6,BMI1,CCNG2,CXCR4,DDIT3,DKK3,EDN1,EDNRB,EGR1,EGR3,FBXO32,FOS,HPGD,HTRA1,IGFBP3,IL6,KLF6,KLF9,LRP4,MMP14,MXD1,NOTCH4,OSR1,PBX1,RRM2B,SFRP2,SPP1,WIF1
tolbutamide		chemical drug		1.387	1.25E-02	AQP3,EGR1,GCG,ITPR3,PKLR
mastoparan		chemical toxicant		0.651	1.25E-02	ABCA1,IL12B,IL1B,IL6,SELE
RV 538		chemical reagent		0.585	1.25E-02	ABCA1,ATP13A2,LAMP2,PRNP,TNFRSF11A
mir-9		microRNA		0.555	1.25E-02	BCL6,ETS1,PAX6,PMP22,PRDM1
tridecanoic acid		chemical - endogenous mammalian		-0.447	1.25E-02	DDIT3,DUSP5,KLF4,MXD1,TNC
Shc		group		-1.253	1.25E-02	BCL2,CCND2,CCNE1,FOS,LPL
EIF4G2		translation regulator		-1.342	1.25E-02	CCND2,IGF2,KRT19,PLAT,SERPINE2
MXD1	0.508	transcription regulator			1.25E-02	BCL6,CCND2,EDN1,MXD1,RBL2
beraprost		chemical drug	Activated	2.236	1.25E-02	CCL2,COL1A1,COL3A1,EDN1,FN1
TAPI-1		chemical - protease inhibitor	Activated	2.236	1.25E-02	CXCR2,MMP2,MMP9,OLR1,VCAM1
ritonavir		chemical drug		1.026	1.28E-02	ABCB1,ATP2B1,AXIN2,BMP1,CARS,CEACAM6,CEP135,CEP70,CTNNAL1,HMGB3,HMGCR,IL1B,IL6,KIF14,KITLG,MME,MMP9,MRPL47,MVK,MYB,NAGK,NOS3,SCD,SELE,SIRT6,SREBF1,TMEM140,TSC22D3,USP13,USP18,VCAM1
rotenone		chemical toxicant		-0.545	1.29E-02	BAX,CASP3,DDIT3,DNAJB9,FOS,GJA1,IL1B,IL6,MMP9,MPO,PDK1,SELL,TIMP1,TIMP2,VCAM1
morphine		chemical drug		-1.879	1.30E-02	ABCB1,ADM,AIF1,BAX,BCL2,CASP3,CD2AP,CREB1,FAS,FOS,FOSB,GCG,GJB6,IL12B,IL1B,IL4,IL6,MAPK1,MAPK3,MBP,MMP9,NOS3,NPHS1,NR3C1,NTRK2,PLAT,SPARC,TLR2,TLR4,TXN
phorbol 12,13-dibutyrate		chemical - endogenous non-mammalian		-0.151	1.31E-02	APOA1,CCND2,CCNG2,FOS,MAP3K8,MDM2,PPP1R12A,PRKCA,PRKCB,PRKCE,PRNP
HBEGF		growth factor		-0.784	1.31E-02	BCL2,CCND2,CSF1R,CXCR4,ELN,GJA1,HK2,MMP9,PDK4,REST,ZEB1
PTGS1	-0.951	enzyme		-0.808	1.31E-02	ATF3,ATP8A1,IGJ,IL6,MMP2,MMP9,NOS3,PTGS1,STC1,TNFRSF9,TNNI2
XDH		enzyme		-1.300	1.31E-02	ABCA1,ACTA2,CEBPA,CXCR4,DUSP1,IL1B,INSR,MMP14,MMP2,SPP1,TIMP2
ARHGAP21	0.465	other		-0.277	1.34E-02	ATM,BATF,IFIT3,ISG20,MERTK,NMI,PLA1A,PLAT,RBL1,SLCO3A1,TCF4,TLR3,TNFSF8
AVP		other	Inhibited	-2.390	1.34E-02	ACTA2,ADM,ATF3,CCL2,COL3A1,EDNRB,EGR1,FOS,HSPA5,IL6,NOS3,PRKCA,TGFB1
eicosapentenoic acid		chemical drug		0.516	1.35E-02	APOE,CCL2,CD40,CEBPD,CSF1R,ELN,FADS1,FOS,IL12B,IL1B,IL1R2,MMP9,NOS3,PDK4,PKLR,PLIN2,PSMB3,SPI1,SREBF1,TGFB1,TNFRSF1A
3,4,5,3',4'-pentachlorobiphenyl		chemical toxicant		-0.707	1.35E-02	AKR1A1,CAP2,CCND2,CLDN5,COL1A1,CYCS,CYP1B1,ETS2,FMR1,FOXO1,GADD45A,GSTP1,HSPA1A/HSPA1B,IGFBP3,ITGA7,KIF1B,MEGF10,SLCO3A1,SOCS2,TMSB10/TMSB4X,TNC
CC8490		chemical drug			1.41E-02	IER3,IL6,SOD2
FGF16		growth factor			1.41E-02	MMP2,MMP9,SNAI1
OBSCN		kinase			1.41E-02	CASP3,CASP9,HAX1
ATF6B		transcription regulator			1.41E-02	DDIT3,HSPA5,XBP1
USE1	-0.501	other			1.41E-02	DDIT3,HSPA5,XBP1
AKIRIN2		other			1.41E-02	DUSP1,IL6,MMP9
B3GNT2		enzyme			1.41E-02	CD14,IL1B,IL6
Sapk		group			1.41E-02	FBXO32,FOS,GADD45A
PPP1R1B		phosphatase			1.41E-02	BCL2,FOS,LRRK2
GPIIB-IIIA		complex			1.41E-02	BCL3,CD40,MMP14
ULK1		kinase			1.41E-02	CASP3,CASP7,TUBB4A
UCHL3	-0.440	peptidase			1.41E-02	BAX,CASP3,NEDD8
MIR129		group			1.41E-02	MAPK1,MAPK3,PRKCE
miR-515-5p (and other miRNAs w/seed UCUCCAA)		mature microRNA			1.41E-02	FGFR2,PIK3C2B,SPHK1
miR-202-3p (and other miRNAs w/seed GAGGUAU)		mature microRNA			1.41E-02	ARL5A,HECTD2,LRIG3
miR-127-3p (miRNAs w/seed CGGAUCC)		mature microRNA			1.41E-02	BCL6,PRDM1,XBP1
mir-32		microRNA			1.41E-02	BTG2,MDM2,TSC1
APAF1	1.003	other			1.41E-02	BCL2,DDIT3,HSPA5
ADAMTS1	-0.766	peptidase			1.41E-02	CDH5,LAMC2,TIE1
AP2A1		transporter			1.41E-02	CEBPA,MT2A,TALDO1
SH2B3		other			1.41E-02	NOS3,SELE,VCAM1
ATP2A1		transporter			1.41E-02	CALR,DDIT3,HSPA5
CMA1		peptidase			1.41E-02	COL1A1,COL3A1,IL1B
IFIT2	-0.826	other			1.41E-02	IL12B,IL1B,IL6
Mt3		other			1.41E-02	CEBPD,GSTP1,MT2A
methylamine		chemical - endogenous mammalian			1.41E-02	FN1,IL1B,IL6
carboxyamido-triazole		chemical drug			1.41E-02	BAG3,FOS,MMP2
NF 449		chemical reagent			1.41E-02	GZMB,PRF1,SP1
TAS-103		chemical drug			1.41E-02	ATP6V0C,BCL2,CASP3
elcatonin		biologic drug			1.41E-02	CXCL6,MMP2,TNFRSF11B
taurine		chemical - endogenous mammalian		1.134	1.42E-02	AXL,CEBPA,CPT1A,FN1,IL6,MMP2,MMP9,MPO,NCF1,SLC6A6
Focal adhesion kinase		group		0.414	1.42E-02	BCL2,CDH2,DSP,IL6,LPP,MMP2,MMP9,SELL,TAGLN,VCAM1
RPSA		translation regulator		0.028	1.42E-02	DUSP1,GBP4,IL1B,IL6,ISG15,ITGA6,MMP2,REL,TLR4,TRAF1
glycyrrhizic acid		chemical drug		-0.605	1.42E-02	AIF1,APOA1,CASP3,CASP9,CD40,EDN1,GJA1,HMGB1,IL4,NOS3
VTN	-2.146	other		-0.612	1.42E-02	BCL2,COL1A1,COL1A2,F3,IL1B,ITGA4,ITGAV,MMP2,MMP9,S100A10
ABCB4		transporter	Activated	2.470	1.42E-02	ACTA2,COL1A1,COL1A2,COL4A1,MMP2,NFKB2,SPARC,SPP1,TGFB1,TIMP1
NFATC1		transcription regulator		0.267	1.43E-02	ACP5,CD40,COL1A1,CX3CR1,EDN1,FAS,IL12B,IL4,IL6,ITGAV,NFATC3,PAG1,PPP3R1,SELL,SELPLG,UTRN,VCAM1
CD14	-0.842	transmembrane receptor		-1.454	1.43E-02	CCL1,CCL2,CXCR2,DEFB4A/DEFB4B,F3,IFIT1,IL12B,IL1B,IL4,IL6,MPO,SELE,SELP,SOCS3,TGFB1,TLR2,TNFAIP3
streptozocin		chemical drug		-1.901	1.44E-02	ABCB1,ADIPOR2,ADORA2A,ALPL,AQP9,ATF3,BAX,BCL2,CEBPA,COL1A1,COL3A1,COL4A1,CPT1A,CPT1B,CREB1,FABP3,FAS,FBXO32,FN1,FOS,GREM1,HSD11B2,HSPG2,IL1B,IL4,INSR,LPL,MMP2,MMP9,MSR1,NCF1,NOS3,NPY,OGT,PDPK1,PKLR,RETN,RPS6KA6,SCD,SLC25A19,SOD2,SPP1,SREBF1,TGFB1,TNFRSF1A
PTGES		enzyme			1.45E-02	ANXA1,ANXA2,CXCL14,EGR1,IL1B,IL6,ITGA6,ITGAL,ITGB4,MMP9,NOS3,PPA1,SDS,TRAF1
omeprazole		chemical drug			1.45E-02	A2M,ADORA2A,CELA1,CNN1,CXCR4,EGR1,FOS,FST,ITGA6,NTRK2,POR,PRRX2,SYK,WFDC1
SPIB		transcription regulator		0.337	1.48E-02	APOE,ATF3,CD209,CLEC10A,EGR1,EGR2,FAM46C,GNA15,IKZF3,KLF6,MEF2C,NAV2,P2RY6,PRDM1,RAD51B,SLAMF9,TENM4,XBP1
MED28	-0.587	other		1.957	1.48E-02	ACTA2,ACTG2,AEBP1,TAGLN
SERPINC1		enzyme		1.941	1.48E-02	F3,HSPG2,IL6,MAPK3
IGFBP4	-0.753	other		1.199	1.48E-02	ACTA2,IGFBP3,IGFBP6,MCAM
NUP107		transporter		1.131	1.48E-02	FOS,NUP153,NUP98,RANBP2
miR-138-5p (miRNAs w/seed GCUGGUG)		mature microRNA		0.970	1.48E-02	KRT19,RHOC,ROCK2,VCAN
manidipine		chemical drug		0.532	1.48E-02	FOS,HMGCR,IL1B,IL6
NACC1		transcription regulator		0.486	1.48E-02	BAX,BCL2,GADD45GIP1,HMGB1
HAS2		enzyme		-0.762	1.48E-02	ACTA2,IL6,MMP9,TIMP1
SELL	-0.380	transmembrane receptor		-1.154	1.48E-02	CXCR4,IL1B,IL6,TGFB1
N-Cadherin		group			1.48E-02	AKT3,CCL2,MMP9,VCAM1
Ptk		group			1.48E-02	A2M,IL6,NR3C1,TGFB1
KLF3		transcription regulator			1.48E-02	ANK1,KLF12,SELL,SERPINH1
ATF7		transcription regulator			1.48E-02	DDIT3,DUSP1,DUSP5,SELE
TSPO	-0.764	transmembrane receptor			1.48E-02	BCL2,SOD2,TSPO,VCAM1
ANPEP	-1.269	peptidase			1.48E-02	ANPEP,CD63,IL1RN,TGFB1
HIST4H4		other			1.48E-02	GSTP1,IFI6,PRDM2,RUNX1
S-allyl-L-cysteine		chemical - endogenous non-mammalian			1.48E-02	ACTA2,BAX,CASP3,SREBF1
alvocidib		chemical drug		0.758	1.48E-02	AIF1,BCL2,CCL2,CCNE1,FOS,RBL1,RHOBTB2,SF3B1,TCEA1,TRAF1,TXN,XIAP
hexamethylene bisacetamide		chemical reagent		-0.418	1.48E-02	BCL2,CREG1,FN1,IFIT3,IMP4,MYB,NIP7,NOL6,POLR1D,SP1,SPI1,WNT2B
N-acetylmuramyl-L-alanyl-D-isoglutamine		chemical - endogenous non-mammalian		-1.278	1.48E-02	CCL2,CD40,DEFB4A/DEFB4B,DMBT1,ETS1,IL12B,IL1B,IL6,ITGAV,MMP9,SNAI1,TREM1
COL9A1		other		0.970	1.51E-02	COL12A1,FMOD,FN1,HSPG2,MFGE8,TGFBI
moxonidine		chemical drug		0.816	1.51E-02	ANPEP,INSR,P2RY1,P2RY2,TGFB1,TGFBR1
asiatic acid		chemical reagent		0.594	1.51E-02	BAX,BCL2,CDC25C,FAS,MMP9,SMAD7
Pkg		group		0.128	1.51E-02	BCL2,EDN1,FOSB,HK2,SOD2,TXN
plumbagin		chemical toxicant		0.000	1.51E-02	BAX,BCL2,IL6,PECAM1,PRKCE,SIRPA
nystatin		chemical drug		-1.067	1.51E-02	CD40,IL12B,IL1B,IL6,SPP1,TIMP1
TFCP2		transcription regulator			1.51E-02	A2M,GSK3B,IL4,MMP9,POLA1,SPP1
Ptprd		phosphatase	Activated	2.449	1.51E-02	A2M,CCL2,CEBPD,CXCL14,IFI35,PSMB9
COL6A1	-0.547	other	Inhibited	-2.359	1.51E-02	AK1,ALDOA,ENO3,ROCK1,TNC,TNNI2
diazoxide		chemical drug		0.453	1.51E-02	BAX,BCL2,CYCS,EGR1,HYOU1,LPL,PKLR,SLC39A6,SLC39A7
azoxymethane		chemical toxicant		-0.639	1.51E-02	BCL2,CASP3,GSK3B,IGFBP3,IL1B,IL6,PRKCA,PRKCB,PTP4A3
AMH		growth factor		-0.910	1.51E-02	BMPR1A,BTG2,CEACAM1,IER3,MMP2,RBL1,RBL2,SMAD5,SMAD6
CSF1R	-0.706	kinase		-0.956	1.51E-02	CCND2,CCNE1,CSF1R,FOS,GRAP2,IL6,MSR1,MYB,SPI1
MBD3		other			1.54E-02	APC,APOE,CCND2,DIXDC1,FZD5,FZD7,GSK3B,HTRA1,LMO2,LRP5,MDM2,PAX6,PTPN4,SCD,SFRP2,SLC9A3R1,TCF3,TIE1,WNT2B,WNT5A
3-nitropropionic acid		chemical toxicant		-0.087	1.55E-02	ATP6V0E1,BAX,BCL2,CASP3,COX6A1,COX6B1,DRAM1,GCLC,GSK3B,MMP9,NGFR,NPY,PC,SLC7A11,SP1
CNTF		cytokine		-1.162	1.55E-02	A2M,CASP3,CEBPD,EGR1,FOS,GJA1,IL6ST,LBP,LIFR,NGFR,NPY,NR2C2,PDE10A,PDE1B,SCD,SOCS2,SOCS3,SREBF1,TGFB1,TIMP1,WNT5A
NRAS		enzyme		0.246	1.56E-02	AGRN,BCL2,CCNE1,CD34,CDC25C,CEACAM1,COL1A2,CX3CR1,EGR1,ETS1,FN1,GALE,IFIT1,IGJ,KRAS,LGALS1,MKI67,MSR1,PTP4A3,RNASE6,SESN1,SESN3
PDLIM2	-0.362	other		-0.209	1.56E-02	CDC25C,CHPF,CLCN4,CRISPLD2,FBP1,FHDC1,FXYD6,GHDC,IFI44,IFIT3,IGFBP3,KCTD12,LGALS3BP,MME,MYL9,PDLIM2,PPP1R14A,SERF1A/SERF1B,SLC22A3,SLC40A1,STAT4,TAGLN,TNS1
YY1		transcription regulator		0.354	1.57E-02	ACTA2,AICDA,ALCAM,API5,BRCA1,BTG2,BUB1B,CAPG,CASP7,CDC25C,CENPE,COL15A1,COL1A1,CR2,CXCR4,DMD,DMPK,FAS,FOS,GFER,HMGCR,HSPA5,IL4,KIF11,KIF23,KIF5B,LMAN1,MDM2,MKI67,MMP2,NGFR,NR3C1,PAWR,PLAGL1,POLA1,POLH,PPP1R15A,PPP4R2,PROX1,REST,RLIM,SLC23A2,TAGLN,TCF4,TGFBI,TGFBR1,TOP2A,TP53INP1,TPH1,TRA2A,UHRF1,VWF
SOX4		transcription regulator		0.742	1.58E-02	BAX,BCL2,CDH2,DICER1,FN1,FOS,MBP,SPI1
IND S1		chemical - kinase inhibitor		0.707	1.58E-02	ATP5D,C1QBP,COX5A,ETFA,HSPA1A/HSPA1B,PDIA3,PRDX1,PSMA1
DPP4		peptidase		0.526	1.58E-02	IL1RN,MMP14,MMP2,SREBF1,TGFB1,TIMP1,TIMP2,TOP2A
IL10RA		transmembrane receptor		0.000	1.58E-02	BAX,BCL2,CD40,FAS,IL1B,IL6,SOCS3,TGFB1
GABA		chemical - endogenous mammalian		-0.113	1.58E-02	FN1,FOS,IL1B,IL4,MMP2,MMP9,NTRK2,TGFB1
NFAT (complex)		complex		-0.408	1.58E-02	ATF3,CCL2,CD68,CYGB,F3,IL4,IL6,SPP1
BMP15		growth factor		-0.832	1.58E-02	BTC,ID1,PAPPA,PCSK6,PTX3,SMAD6,SMAD7,TNFAIP6
cis-urocanic acid		chemical drug	Inhibited	-2.008	1.58E-02	ADAMTS1,GLRX,HSPA1A/HSPA1B,IGFBP3,IL6,KCNK1,PPIF,TNFAIP3
artesunic acid		chemical drug		1.254	1.59E-02	BAX,BCL2,CASP3,CCL2,MMP9,TGFB1,TLR4
AXIN1		other		0.808	1.59E-02	CCND2,FOS,GSK3B,HRAS,LEF1,MDM2,TCF4
ADORA1		G-protein coupled receptor		0.640	1.59E-02	BAX,CASP3,CCL17,CCL24,COL3A1,IL4,MMP9
benzyl isothiocyanate		chemical - endogenous non-mammalian		-0.277	1.59E-02	BAX,BCL2,FOS,GSTP1,MMP2,SELE,VCAM1
trichloroethylene		chemical toxicant		1.000	1.62E-02	ANPEP,CASP3,CD63,COL1A1,COL3A1,EGR1,GSTO1,IGFBP3,LTBR,MDM2,MFGE8,MTPN,PROC,SLC9A3R1,SPARC,TNFRSF1A
luteolin		chemical - endogenous non-mammalian		-0.730	1.63E-02	BAX,BCL2,CASP3,FOS,GCLC,IL12B,IL6,MMP2,MMP9,MPO,SELE,SOD2,TLR4
Hbb-b1		transporter		-1.890	1.63E-02	CEBPA,CXCR3,CXCR6,FN1,FTH1,FTL,IL1B,IL2RG,MASP2,PECAM1,TF,TLR2,VCAM1
diethylstilbestrol		chemical drug		0.088	1.64E-02	AHR,ALPL,AMHR2,AQP3,AQP9,BCAT1,BTC,C3,CD14,CFB,CXCL6,DCLK1,EGR1,ESR2,FAS,FMOD,FOS,GADD45A,GLRX,GREM1,HRSP12,HSP90B1,IGFBP3,IGFBP6,IL1R2,INHBB,KLF4,LTBP2,MAFB,MAPK1,MAPK3,MDM2,MFGE8,NPDC1,NR3C1,PGLYRP1,RPN2,RUNX1,S100A8,SDF2,SOCS2,SP1,SPARC,TGFB1,WFDC2,WNT5A
mercuric chloride		chemical toxicant		-0.615	1.64E-02	CDH2,CHMP5,DDIT3,GADD45A,GCLC,HP,HSPA1A/HSPA1B,HSPB1,SPP1,TNFSF13B,TXN
ACOX1		enzyme		0.970	1.68E-02	ADAMTS1,AKR1C4,ANXA2,CD63,COL4A2,CRAT,CSTB,DDIT3,ETS2,FAH,GADD45A,GPX4,GSTP1,HLA-DQA1,HSPA5,KLF6,LGALS3BP,LHPP,LPL,LY6D,MFGE8,NR1H3,NUPR1,PDK4,PEX11A,PLIN2,QPCT,RAD51B,SELENBP1,SLC27A2,TAGLN2,UGCG,XBP1
FGF1		growth factor		-1.088	1.70E-02	AHR,APOE,AXIN2,COX5A,CR2,EDN1,EGR1,FOS,FRMD3,FZD2,FZD7,GCLC,GPX1,GSTP1,IKZF2,IL4,NOS3,NR1H3,POSTN,SELE,SPP1,TCF3,TCF4,TIMP3,TNFRSF12A,VCAM1,WISP2
lithium chloride		chemical drug		1.262	1.74E-02	AHR,ASS1,AXIN2,BAX,BCL2,BCL3,BSG,CDC25C,DCN,DKK1,DLL4,DPAGT1,FOS,GSK3B,IDS,LEF1,MMP2,MT2A,MYB,PLIN2,POSTN,PTX3,RSPO1,SNAI1,VCAN
WNT5A	0.924	cytokine		-1.479	1.74E-02	AXIN2,BCL2,CCL2,CD38,CD40,COL1A1,CXCL6,CXCR4,DOK2,FN1,IL12B,IL1B,IL6,LAMB3,NR1H3,RBL2,SDC1,SNAI1,SOCS3,SPARC,SPP1,STC1,TLR3,TLR4,TNFRSF11A
CEBPE		transcription regulator	Inhibited	-2.137	1.74E-02	BCL2,CCND2,CCNE1,CD14,CLEC10A,CSF1R,CSF3R,IL1RN,IL6,MBP,MMP2,MMP9,NCF1,SELL
enterotoxin B		biologic drug		-0.247	1.75E-02	CCL17,CCL2,CCL24,CD40,CXCL6,CXCR4,CXCR6,DCAF12,GPNMB,IL12B,IL1B,IL21,IL4,IL6,LTBR,LY75,RSAD2,SLC25A37,SRXN1
MAP2K6		kinase		-1.224	1.75E-02	ACP5,ACTA2,BAX,BCL2,BGN,CCL2,CCL8,CD40,CDC25C,CHGA,CXCL9,IFIT2,IL4,IL6,IRF9,ISG15,MMP2,MMP9,PRDX1
RHOA		enzyme		-1.341	1.75E-02	ACTA2,ANLN,BAX,BCL2,CCNE1,COL1A1,COL3A1,FN1,FOS,IL6,MMP14,MMP9,NFKBIB,NOS3,RHOC,ROCK2,TAGLN,TGFB1,VCAM1
nifedipine		chemical drug	Activated	2.901	1.75E-02	ABCA1,ABCB1,ATP2B1,ATP2B4,BRAF,CACNA1C,CCL2,CTSL,EDN1,FOS,HMGCR,IL1B,IL6,INSR,NOS3,NR3C1,NTRK2,POSTN,VCAM1
ADIPOQ		other		0.975	1.76E-02	ACSL5,ADIPOR2,BCL2,CCL2,CEBPA,CLEC10A,COL3A1,CXCL9,CXCR3,DUSP1,EGR1,ESR2,F3,FABP3,FN1,FOS,IL4,IL6,LPL,MSR1,NCF1,PRDX5,SCD,SHC1,SIGLEC10,SLC27A2,SOD2,SREBF1,TGFB1,TIMP1,VCAM1
SNCA		other		-0.354	1.77E-02	AIF1,BAX,CASP3,CTSB,DDIT3,DNAJB9,GLO1,HSP90B1,HSPA5,IL1B,KIF1B,KIF2A,KIF3A,LRRK2,MDH2,MMP9,NCF1,SYN2,TUBG1,YWHAG
tempol		chemical drug		1.066	1.80E-02	CYCS,F3,NCF1,NOS3,SOD2,SP1,SPP1,TFAM,TGFB1,VCAM1
HOXC8		transcription regulator		0.508	1.80E-02	ASS1,CNN1,FZD2,IL1R2,KRT19,PLAGL1,PMP22,SERPINF1,SPP1,TAGLN
CGA		other		0.239	1.80E-02	ADAMTS1,BAX,CLDN5,MMP14,MMP2,PARM1,SFRP4,TIMP2,TIMP3,XIAP
CDK2		kinase		-0.781	1.80E-02	BARD1,BRCA1,CCNE1,CD34,DHFR,MT2A,PCYT1A,RBL1,RBL2,TNFAIP3
N-cor		group		1.633	1.82E-02	ABCA1,AXIN2,CCR1,CXCL14,GSTP1,IGFBP3,MMP9,OLR1,REST,SCD,SREBF1,USP18
H-7		chemical - kinase inhibitor		-0.479	1.82E-02	ABCB1,COL1A1,COL1A2,EGR1,FAS,FN1,FOS,IFIT2,ISG15,SELE,SMAD3,SOD2
NFKBIB	-0.428	transcription regulator		0.000	1.84E-02	CASP7,CASP9,CCL2,CD40,DEFB4A/DEFB4B,IL1B,IL6,INPP5D,MMP9,NOS3,SELE,SMAD7,TP53INP1,VCAM1,XIAP
LEF1	0.514	transcription regulator		-0.061	1.84E-02	AXIN2,BCL2,CASP3,CASP7,CASP9,DKK1,FAS,FN1,IL4,LEF1,MMP2,NRCAM,PTCH1,RNF8,SPP1
CXCR4	0.724	G-protein coupled receptor		-0.873	1.84E-02	AXL,CCL2,CD9,CDH2,CXCR2,CXCR4,EGR1,F3,ID1,IGFBP7,IL6,MMP2,RRAS,ZBTB16,ZEB1
MYCN		transcription regulator		1.875	1.88E-02	ALDOA,BASP1,BAX,BID,BMI1,CAV1,CCND2,CCNG2,CCNT1,CKAP4,COL18A1,COL1A1,COL4A1,COL5A2,COL8A1,CRIM1,DKK3,DPYSL3,E2F2,EED,EEF1D,EIF5A,FGFR2,FN1,HK2,IGFBP7,LGALS1,MDM2,MMP2,MRE11A,MTF2,NUCB1,PDIA4,PDK1,PHB,PHGDH,POLR2L,PSMB6,PSMB7,RGS5,S100A10,SLC25A19,SORD,SPARC,SUZ12,TAGLN,TIMP2,TMED9,TMEM109,TNFRSF1A,TUFM
cyclic AMP		chemical - endogenous mammalian		-0.156	1.89E-02	ABCA1,ANTXR1,ASS1,BCL2,CA2,CCL2,CCND2,CDH2,CEBPA,CEBPD,CHGA,CREB1,CYCS,DDIT3,EGR1,EGR2,F3,FCGR1A,FMR1,FN1,FOS,GCG,GJA1,IGF2,IGFBP3,IGFBP4,IL1B,IL1RN,IL4,IL6,INSR,ITPR3,KIF23,LGALS3BP,MME,MMP9,PDE4D,PRNP,PTCH1,RBP4,SOCS3,SOD2,SP1,SREBF1,TF,TGFBR1,THBD,TIMP1,TK1,TPH1,VWF,WNT10B,YWHAG
MAP2K1/2		group		-1.963	1.90E-02	ATF3,BCL2,C3,CCND2,CHI3L1,DDIT3,DUSP1,EGR1,ELN,FOS,GCLC,HK2,HSPA5,IL1B,MMP9,TGFB1
HSPA5	-0.452	enzyme	Activated	2.926	1.95E-02	BAX,BCL2,CASP3,DDIT3,HSP90B1,IL6,P4HB,SREBF1,XBP1
hemozoin		chemical - endogenous non-mammalian	Inhibited	-2.278	1.95E-02	CCL2,CCR1,CXCR2,CXCR4,IL1B,IL6,MMP9,S100A8,S100A9
CCR2		G-protein coupled receptor		-0.847	1.96E-02	CCL17,CCL2,CCL24,CCR1,CD40,CXCL6,FN1,IL1B,IL4,IL6,ITGAL,MMP2,MMP9,TGFB1,TIMP1,TIMP2,TXLNA
VIP		other		0.288	1.96E-02	BAX,CCL2,CCNE1,CD40,CEBPD,CREB1,CREBBP,EGR2,EGR3,FOS,GCG,IL12B,IL1B,IL4,IL6,IRAK1,KLRC4-KLRK1/KLRK1,LGALS1,NFATC2,PRF1,SIGIRR,TLR4,TNFRSF11A,TNFRSF1A,TP53INP1
herbimycin		chemical - kinase inhibitor		0.341	1.97E-02	BCL2,CXCR2,DUSP1,F2R,FOS,IL1B,IL6,MMP2,MMP9,SIRPA,SOD2,TNFRSF11B,TNFRSF1A
YAP1		transcription regulator		-0.905	1.97E-02	ACTA2,ANLN,BAX,DIAPH3,DICER1,EDN1,FBXO32,ID1,MYL9,NLRC4,RASSF4,SDPR,TAGLN
Mek		group		-0.366	1.98E-02	ANPEP,APOE,AXL,CCND2,CDCA7,COL1A2,CSF1R,DDR2,DUSP5,EGR1,EGR2,EGR3,ETS1,FOS,IL12B,IL1B,IL6,ITGA2B,ITGA6,LRP8,MDM2,MMP14,MMP9,MS4A1,NR1H3,OSBPL8,ROCK1,ROCK2,RUNX1,SACS,SLC16A6,SORL1,TOP2A,ZEB1
GLI2		transcription regulator		0.051	2.00E-02	BCL2,CCL1,CCL17,CCL24,CCND2,CCR1,CCR4,CXCL6,CXCR2,CXCR3,IFITM5,IL1B,IL4,IL6,MEF2C,MMP9,NTN1,PAX9,PI3,PTCH1,SNAI1,SPP1,UGCG
POMC		other		-1.175	2.00E-02	CXCR4,CYP1B1,DUSP1,FOS,GCG,GNAQ,GZMB,H19,HSD11B2,IGF2,IL6,NCOA2,NOS3,NR4A3,PRF1,SELE,SLC9A3R1,SLC9A3R2,SMAD3,SOD2,TCF4,TIMP2,VCAM1
teriflunomide		chemical drug		1.544	2.00E-02	BSG,FADD,FAS,IL1B,IL6
CRY1		enzyme		1.387	2.00E-02	ARNTL,CEBPA,FOS,IL1B,IL6
TAS1R3		G-protein coupled receptor		1.387	2.00E-02	CEBPA,DDIT4,SLC1A5,SLC3A2,SLC7A11
Fe2+		chemical - endogenous mammalian		1.387	2.00E-02	GCLC,HMGCR,SREBF1,TF,TLR4
AFP		transporter		0.927	2.00E-02	EGR1,EGR2,FOS,MMP9,TNFRSF12A
naringin		chemical - endogenous non-mammalian		0.762	2.00E-02	BAX,BCL2,CCL2,MMP9,TNFRSF11B
CBS/LOC102724560		enzyme		0.555	2.00E-02	APOA1,CASP3,CCL2,CLDN5,EEF1D
LCP2		other		0.391	2.00E-02	IL4,LAMP1,MAPK1,PLCG1,SELP
biotin		chemical - endogenous mammalian		0.371	2.00E-02	CYP1B1,GCG,HLCS,PC,PMP22
enterolactone		chemical - endogenous non-mammalian		0.277	2.00E-02	ESR2,IL1RN,MKI67,SPARC,SPP1
sevoflurane		chemical drug		-0.487	2.00E-02	BCL2,CASP3,FOS,IL1B,IL6
beta-cyclodextrin		chemical - endogenous non-mammalian		-0.492	2.00E-02	HMGCR,IL12B,IL6,PRNP,SREBF1
Collagen Alpha1		group		-0.713	2.00E-02	CDH2,COL1A1,MMP2,MMP9,TIMP2
LY96	-0.493	transmembrane receptor		-1.091	2.00E-02	CD40,IL12B,IL6,SELE,TLR4
RASGRF1		other		-1.287	2.00E-02	FOS,HRAS,KRAS,MMP9,RRAS
OSBPL8	0.663	other		-1.342	2.00E-02	ABCA1,APOE,HMGCR,NR1H3,SREBF1
CNB-001		chemical reagent		-1.342	2.00E-02	ASNS,ATF3,DDIT3,PPP1R15A,SLC7A11
miR-129-5p (miRNAs w/seed UUUUUGC)		mature microRNA		-1.400	2.00E-02	FNDC3B,GALNT1,PDS5A,TNPO1,TP53INP1
Ncoa6		transcription regulator			2.00E-02	BTC,FOS,LPL,SCD,SREBF1
MTA3	1.026	other	Activated	2.221	2.00E-02	PRDM1,SDC1,SNAI1,SYK,XBP1
SMPD1	-0.404	enzyme	Activated	2.197	2.00E-02	ACTA2,COL1A1,CTSB,TGFB1,UGCG
L-histidine		chemical - endogenous mammalian	Activated	2.164	2.00E-02	ASNS,ATF3,DDIT4,PPP1R15A,SOD2
hemoglobin		complex	Inhibited	-2.197	2.00E-02	ADM,CD163,EDN1,IL6,NOS3
TNFRSF1B		transmembrane receptor		-0.740	2.01E-02	CASP3,FAS,IL12B,IL6,LBP,MBP,MMP14,MMP2,MMP9,MSR1,NTN1,P2RX7,SELL,SOCS3,SOD2,TIMP1,TNFAIP3,TNFRSF11A,TRAF1
IFNE		cytokine		-1.320	2.03E-02	CD40,CXCL9,IFIH1,IFIT2,IL4,ISG20,MX2,STAT4,TLR3,USP18,ZBP1
Hsp27		group		-1.718	2.03E-02	BAX,BCL2,CD14,CD163,CD1A,CSF1R,FBXO32,FOS,IL6,IL6R,TGFB1
TRIM28		transcription regulator		0.522	2.08E-02	APAF1,ATF7IP,CASP7,EFEMP1,ETS1,FOXO3,GABPB2,IL6,KLF13,KLF2,MMP2,S100A4,S100A9,UROD
mir-15		microRNA		0.388	2.08E-02	BCL2,CCND2,CCNE1,CD82,DICER1,HSPA1A/HSPA1B,IL6,LAMP1,MAPK3,MMP9,MYB,SMURF2,TARBP2,TIMP1
zidovudine		chemical drug		1.000	2.09E-02	BCL3,BID,CCL2,CCND2,CPT1A,IL12B,IL1B,MAPK9
IFNK		cytokine		-1.134	2.09E-02	CD40,CXCL9,IFIH1,MX1,OAS1,STAT4,TLR3,ZBP1
RC3H1	1.102	enzyme			2.09E-02	CCL1,CCL24,CXCL6,IL1B,IL21,IL4,IL6ST,SPP1
2-aminopurine		chemical reagent	Activated	2.786	2.09E-02	DDX58,IFI6,IFIT1,IFIT2,IL6,IRG1,ISG15,OAS1
miR-17-5p (and other miRNAs w/seed AAAGUGC)		mature microRNA	Inhibited	-2.459	2.16E-02	ARID4B,BCL2,BNIP2,CCND2,CCNE1,CREB1,CRIM1,E2F2,HIPK3,ITGB8,NCOA3,RBL2,RGS5,RHOC,RUNX1
ATG7		enzyme		1.890	2.18E-02	CASP3,CASP7,IL1B,IL6,SOCS3,TLR4,TNFRSF1A
FBN1		other		1.432	2.18E-02	COL1A2,COL3A1,COL4A2,COL6A3,MMP2,MMP9,TIMP3
riboflavin		chemical - endogenous mammalian		1.134	2.18E-02	APC,CSNK1A1,DKK1,MMP2,MMP9,PTCH1,TIMP1
acetyl-L-carnitine		chemical - endogenous mammalian		0.522	2.18E-02	BAX,CPT1A,GADD45A,GLO1,NDUFB8,RRM2B,TFAM
vitamin K2		chemical drug		0.218	2.18E-02	ABCB1,AGTR1,CD14,COL6A1,MGP,SPP1,TNFRSF11B
SMARCE1		transcription regulator		0.000	2.18E-02	BCL2,BRCA1,BRCA2,CCNE1,CENPE,CENPF,FOS
PPP1R15A	-0.453	other		-0.585	2.18E-02	CEBPA,DDIT3,GADD45A,HSPA5,IL6,SNAP25,XBP1
MNT		transcription regulator		-1.342	2.18E-02	BCL6,CCND2,CCNG2,DDIT3,E2F2,FBXO32,KLF6
CASP8		peptidase		-1.628	2.18E-02	BID,CD14,FAS,FOS,IL1B,IL6,MMP9
HTATIP2	-0.609	transcription regulator			2.18E-02	CDH2,DDB2,FOS,MMP2,SNAI1,SPARC,SPP1
ginkgolide B		chemical drug		1.293	2.18E-02	BAX,CCL2,IL6,PECAM1,PRNP,SELP
NREP		other		0.571	2.18E-02	ACTA2,COL3A1,MMP2,MMP9,TAGLN,TGFB1
GNB2L1		enzyme		0.509	2.18E-02	BAX,BMI1,COL1A2,FOS,MDM2,PTCH1
alpha-tocopherol succinate		chemical drug		-0.156	2.18E-02	BCL2,EGR1,MAPK1,MAPK3,VCAM1,XIAP
IGFBP7	-1.039	transporter		-0.928	2.18E-02	ASNS,CASP3,MAPK1,MMP2,MMP9,SOD2
miR-128-3p (and other miRNAs w/seed CACAGUG)		mature microRNA		-1.698	2.18E-02	AGO1,BMI1,DBI,KMT2A,SNAP25,TGFBR1
mir-205		microRNA		-1.755	2.18E-02	AXIN2,IL32,INPPL1,PHLPP2,PRKCE,ZEB1
amphotericin B		chemical drug			2.18E-02	CCL2,IL1B,IL1RN,IL6,SPP1,TIMP1
TLE1	0.897	transcription regulator			2.18E-02	ATF3,DUSP1,EGR1,FOS,NUPR1,ROCK2
SP2		transcription regulator			2.18E-02	CEACAM1,DHFR,FOS,PCYT1A,PTGS1,SERPINH1
caffeic acid		chemical - endogenous mammalian			2.18E-02	AHR,BCL2,CCL2,SNAI1,SREBF1,TLR4
SPTLC2		enzyme	Activated	2.425	2.18E-02	COL1A1,DDIT3,HSPA5,MMP2,TIMP1,XBP1
VIMP		other	Activated	2.401	2.18E-02	CAV1,CEBPA,DDIT3,HSPA5,IL6,XBP1
LIF		cytokine	Inhibited	-3.476	2.20E-02	A2M,ACTA2,AHNAK,ARID1A,BATF,CCNE1,CD34,CD9,CDH5,CEBPD,CSF1R,E2F2,FBP1,FN1,FOS,HK2,IFI16,IL1B,IL6,IL6ST,KLRB1,LBP,LIFR,LPL,NMI,NPY,PAX6,PECAM1,PELI1,PIM3,SOCS2,SOCS3,SOD2,SPP1,TIMP1,TMEM176A,TMEM176B,TNC,TNFRSF11B,VWF,WNT5A,XBP1
VDR		transcription regulator		-0.583	2.20E-02	ATM,BRCA1,CASP9,CD14,COL1A1,F3,GADD45A,IER3,IGFBP3,IL12B,IL1RN,IL4,IL6,NPHS1,PDLIM2,PLCG1,PLIN2,RAD50,SELE,SPP1,STAT4,TCF3,TGFB1,THBD,TK1
JAK2		kinase	Inhibited	-2.440	2.20E-02	ACE,BAX,CASP1,CCL2,CCND2,DEFB4A/DEFB4B,EGR1,F5,FOS,IL1B,IL6,KDM6A,MPO,NKG7,OSM,PECAM1,POP4,PSMB9,SELP,SLAMF9,SLC11A1,SOCS3,TP53INP1,VLDLR,XIAP
vincristine		chemical drug		0.542	2.21E-02	BCL2,BRCA1,BRCA2,BUB1B,EGR1,FAS,IL1B,MAPK9,MDM2,PRKCA,SOD2,TUBB2A
ICAM1		transmembrane receptor		-0.952	2.21E-02	ACTA2,COL4A1,FOS,IL1B,IL6,ITGA4,ITGAL,MMP9,MPO,SREBF1,TGFB1,VCAM1
andrographolide		chemical drug		0.631	2.25E-02	BAX,CASP3,FN1,GSTP1,IL1B,IL6,MMP9,SELE,TIMP1,VCAM1
ADORA2B		G-protein coupled receptor		-0.610	2.25E-02	BCL2,CCL17,COL1A2,IL1B,IL4,IL6,MMP9,SPP1,TGFB1,TIMP1
SPHK1	-0.743	kinase		-0.659	2.25E-02	CCL17,COL1A2,DEFB4A/DEFB4B,EGR1,FN1,IL1B,IL6,SELP,SOCS3,TIMP1
IRF9	-0.711	transcription regulator		-1.103	2.25E-02	CCL19,IFI27,IFIT2,IFIT3,IRF5,IRF7,ISG15,MX1,OAS2,SOCS3
desmopressin		biologic drug		0.236	2.28E-02	ADD3,ADM,AHNAK,ANK3,CAPG,CYBA,ESAM,FOS,HSPA1A/HSPA1B,LMNA,LRBA,MME,NDRG2,NFAT5,PALM,PUM1,S100A11,SEC61B,STX7,TNS1,VWF,YWHAZ
SBDS		other			2.30E-02	CEP57,CHAC1,DDIT3,DERL3,EGR1,FBXO32,FOS,HSPA5,HSPA6,ID1,IFI16,IGFBP7,MAFB,MT2A,MYEF2,P2RX5,PLAGL1,PPP1R15A,PTPRO,SPP1,TNC
TLR2	-0.413	transmembrane receptor		-1.364	2.30E-02	ATF3,CCL2,CCR1,CD1A,CD1B,CD40,CEBPD,DEFB4A/DEFB4B,DUSP1,EBI3,FN1,GJA1,HLA-DQA1,IL12B,IL1B,IL1RN,IL4,IL6,IRAK1,ITGA4,KLF2,MMP9,MX1,SCD,SELE,SELP,SOCS3,TGFB1,TLR4,TREM1,TRIM38,XBP1
MMP14	-0.719	peptidase		0.543	2.49E-02	CDH2,IL12B,IL6,LRP1,MMP14,NR3C1,SDC1,SLCO2A1,STK38
formaldehyde		chemical - endogenous mammalian		-0.278	2.49E-02	BAX,EGR1,EGR2,FOS,FOSB,GABBR1,IL4,MMP9,NGFR
TAB1	-1.068	enzyme	Activated	2.975	2.49E-02	CFB,IFIH1,IFIT1,IL1B,IL6,IRF7,SELE,TNFSF13B,XAF1
NQO1		enzyme		1.599	2.49E-02	BAX,BCL2,CCR1,CEBPA,CSF3R,CXCR3,CXCR4,MMP9,SPI1,VCAM1,XIAP
IRF6		transcription regulator		-0.897	2.49E-02	CCL2,CD14,CD9,CDH2,IL12B,IL1B,IL6,KLF4,P2RX4,SOD2,TLR4
ACVR1		kinase			2.49E-02	ALPL,AMHR2,C1R,DCN,EDIL3,ID1,LEF1,MOSPD2,NOV,NTN1,PROS1
NFYC		transcription regulator			2.49E-02	ARID4B,COL1A1,COL1A2,FGFR2,FTH1,KBTBD8,LPIN1,MTPN,PGM3,SDF2,TXNDC12
minoxidil		chemical drug			2.52E-02	AXIN2,LEF1
pentosan polysulfate		chemical drug			2.52E-02	MMP9,PRNP
MICU1		other			2.52E-02	BCL2,CYCS
CCAR2		peptidase			2.52E-02	RAD50,SLC36A4
fluoroquinolone		chemical drug			2.52E-02	MMP2,MMP9
THOC5		other			2.52E-02	APOA1,CEBPA
SLC16A3		transporter			2.52E-02	CASP3,MMP9
ZSCAN1		other			2.52E-02	ADAMTS4,PRKCA
PCDH9		other			2.52E-02	BAX,BCL2
SP6		transcription regulator			2.52E-02	AMBN,LEF1
ZFP91		transcription regulator			2.52E-02	CCL19,TNFSF13B
SLC22A3	-0.584	transporter			2.52E-02	IL4,IL6
ZDHHC2		enzyme			2.52E-02	CD151,CD9
SAMHD1	0.692	enzyme			2.52E-02	MX1,SAMHD1
ASH1L	0.710	transcription regulator			2.52E-02	IL6,TNFAIP3
VANGL2		other			2.52E-02	PRICKLE2,SDC4
ZNF326	0.343	transcription regulator			2.52E-02	RAD50,SLC36A4
diaziquone		chemical drug			2.52E-02	CD40,IL1B
ACAT1		enzyme			2.52E-02	ABCA1,HMGCR
bucillamine		chemical drug			2.52E-02	BAX,BCL2
NCF2		enzyme			2.52E-02	SELE,SOD2
CTS-1027		chemical drug			2.52E-02	ACTA2,COL1A1
RAP1B		enzyme			2.52E-02	BRAF,FN1
TAT		enzyme			2.52E-02	GLB1,MMP9
PDE6B		enzyme			2.52E-02	FOS,RIPK3
MEFV		other			2.52E-02	CASP1,IL1B
ZNF224		other			2.52E-02	ALDOA,TNFAIP3
GH2		other			2.52E-02	INSR,PIK3R1
F5	0.381	enzyme			2.52E-02	F5,MMRN1
ARID5B	0.992	transcription regulator			2.52E-02	ACTA2,TAGLN
miR-101-5p (miRNAs w/seed AGUUAUC)		mature microRNA			2.52E-02	ATM,PRKDC
MIR585		microRNA			2.52E-02	CASP3,PARP1
AOC3		enzyme			2.52E-02	MADCAM1,SELP
PLIN3	-0.572	other			2.52E-02	BAX,BCL2
ARHGEF28		other			2.52E-02	FOS,GNAQ
DST	1.202	other			2.52E-02	DDIT3,HSPA5
CANX		other			2.52E-02	BAX,BCL2
cyclo(iso-Asp-GR)-LLIIKLAKLAKKLAKLAK		chemical reagent			2.52E-02	BCL2,CASP3
MLST8	-0.444	other			2.52E-02	IFIT2,ISG15
ZNF350		transcription regulator			2.52E-02	GADD45A,MMP9
LAMC2	1.133	other			2.52E-02	LAMC2,MMP2
TXNDC5	-1.319	enzyme			2.52E-02	CTSB,MMP9
TH		enzyme			2.52E-02	FOS,NPY
AKAP13	0.652	other			2.52E-02	FKBP5,FOS
FOXL1		transcription regulator			2.52E-02	SDC1,WNT5A
DRP2		other			2.52E-02	DMD,UTRN
GPBP1		transcription regulator			2.52E-02	ADA,TOP2A
LGALS2		other			2.52E-02	BAX,BCL2
COL1A2	-1.249	other			2.52E-02	COL1A2,TGFB1
ADAMTS5		peptidase			2.52E-02	BGN,VCAN
UBE2V1		transcription regulator			2.52E-02	BCL2,FOS
AP2B1		transporter			2.52E-02	ATP6V0E1,PTGDS
ristocetin		chemical toxicant			2.52E-02	VWF,YWHAZ
hydroxyl radical		chemical toxicant			2.52E-02	CAV1,KLF4
daphnoretin		chemical - endogenous non-mammalian			2.52E-02	BAX,BCL2
tomelukast		chemical drug			2.52E-02	CPT1B,MMP9
XK469		chemical drug			2.52E-02	BAX,BCL2
E-4031		chemical drug			2.52E-02	CCL2,IL6
dofetilide		chemical drug			2.52E-02	CCL2,IL6
BAY-u9773		chemical reagent			2.52E-02	CCL2,IL6
bivalirudin		biologic drug			2.52E-02	F2,F3
AN-207		chemical toxicant			2.52E-02	BAX,BCL2
SSR180575		chemical drug			2.52E-02	BAX,BCL2
TAN 67		chemical reagent			2.52E-02	MAPK1,MAPK3
wax ester		chemical - endogenous non-mammalian			2.52E-02	CCL2,IL6
nisoldipine		chemical drug			2.52E-02	CREB1,FOS
imisopasem manganese		chemical drug			2.52E-02	BAX,BCL2
linalool		chemical - endogenous non-mammalian			2.52E-02	HMGCR,NPY
isoalantolactone		chemical - endogenous non-mammalian			2.52E-02	BAX,BCL2
isorhamnetin		chemical - endogenous non-mammalian			2.52E-02	NOS3,OLR1
swainsonine		chemical - endogenous non-mammalian			2.52E-02	BAX,BCL2
KT 5926		chemical - kinase inhibitor			2.52E-02	CD14,VCAM1
sulfur		chemical - endogenous mammalian			2.52E-02	MMP2,MMP9
polyinosinic acid		chemical reagent			2.52E-02	CCL2,VCAM1
S-adenosylhomocysteine		chemical - endogenous mammalian			2.52E-02	COL1A1,COL1A2
5-thio-D-glucose		chemical reagent			2.52E-02	FOS,TGFB1
17-epiestriol		chemical - endogenous mammalian			2.52E-02	NOS3,VCAM1
aspirin		chemical drug		1.199	2.57E-02	ABCA1,APOA1,BCL2,CCL2,CD40,CXCR4,DDIT3,IL12B,IL1B,IL4,IL6,KITLG,MMP2,MMP9,MPO,NCF1,NGFR,OLR1,PTGS1,SELL,SELP,TGFB1
sodium chloride		chemical - endogenous mammalian		-1.493	2.58E-02	ACE,APLNR,AQP1,ATF2,CASP3,CYBA,EDN1,FOS,GPX1,MPDZ,NFAT5,NOS3,SLC6A12,SPP1,TGFB1,VWF
OPRM1		G-protein coupled receptor		1.000	2.59E-02	ADM,GZMB,IL6,PRF1
magnesium sulfate		chemical drug		0.313	2.59E-02	ADM,AQP3,HMGB1,IL6
ganglioside GM3		chemical - endogenous mammalian		0.000	2.59E-02	AMBN,CD1A,CD40,VCAM1
APOC3		transporter		-0.655	2.59E-02	APOA1,CCL2,IL6,VCAM1
acetic acid		chemical - endogenous mammalian		-0.743	2.59E-02	CASP3,EGR1,FOS,MPO
NPC1L1		transporter		-1.000	2.59E-02	ABCA1,FOXO1,HMGCR,HMGCS1
CCDC80	-0.598	other		-1.000	2.59E-02	AXIN2,BCLAF1,CEBPA,FZD7
SCUBE3		other		-1.980	2.59E-02	MMP2,MMP9,SNAI1,TGFB1
pepstatin		chemical - protease inhibitor		-1.982	2.59E-02	CAV1,CD151,CD9,TNFRSF11B
KDM6A	0.461	other			2.59E-02	CRIP2,DKK1,ENO3,UTY
IL-2R		complex			2.59E-02	CCND2,FOS,IL4,PHGDH
EN1		transcription regulator			2.59E-02	ALDOC,NGFR,PAX5,PAX6
allyl isothiocyanate		chemical toxicant			2.59E-02	BAX,FOS,MMP2,MMP9
tangeretin		chemical - endogenous non-mammalian			2.59E-02	BAX,BID,CASP9,FAS
methylmercury		chemical toxicant		0.632	2.62E-02	ANPEP,BAX,CASP3,CD63,COL1A1,COL3A1,EGR1,IGFBP3,IL6,LTBR,MDM2,MFGE8,MTPN,PROC,SLC9A3R1,SPARC,TNFRSF1A
MAX		transcription regulator		0.621	2.62E-02	BAX,BCL6,CCND2,CCNG2,CYCS,DDIT3,DHFR,E2F2,EDN1,EED,FBXO32,FTH1,GADD45A,ID1,KLF6,LAMP2,MTF2,SCPEP1,SUZ12,WRN
NOTCH1		transcription regulator		-0.787	2.63E-02	ACTA2,ASB2,BCL2,BCL6,CCND2,CCNE1,CD82,CEBPA,CEBPD,CHGA,COL1A1,COL1A2,DKK1,DLL4,ESM1,FOS,FOSB,ID1,IFI16,IGFBP3,IGFBP4,IL6,IL7R,ITGA6,ITGB4,LEF1,MCAM,MMP2,NGFR,NR2F2,PROX1,PTGDS,REL,SMARCC1,SPP1,TAGLN,TGFB1,TIE1,WNT5A
TCOF1		transporter			2.63E-02	ADM,AMHR2,ANXA2,ARIH1,BCLAF1,CIRH1A,CRAMP1L,FABP3,GALK1,GTF3C4,MBOAT2,MED1,POLR3A,PRPF40A,RASA1,S100A16,TBRG4,TULP4
TNFAIP3	0.519	enzyme		1.590	2.66E-02	BAX,BCL2,FAS,IL1B,IL6,MMP9,SELE,SOCS3,TGFB1,TNFAIP3,VCAM1,XIAP
methyl methanesulfonate		chemical toxicant		-0.596	2.66E-02	APC,ATF3,BTG2,DDB2,DDIT3,EGR1,GADD45A,KLF4,MDM2,NMI,SNAI1,TP53INP1
docetaxel		chemical drug		-1.021	2.66E-02	BAX,BCL2,CASP9,CCL17,ERBB2IP,GSTP1,IL1B,NDC80,PRKCA,SPAG5,TUBB4A,UGCG
SRC (family)		group	Inhibited	-2.027	2.66E-02	CCL2,FGR,FN1,ID1,IL12B,IL6,ITGAV,KLF2,S100A4,SLC4A7,TGFB1,VCAM1
TRIB3		kinase		1.580	2.71E-02	ASNS,CEBPA,DDIT3,DDIT4,GARS,ID1,PCK2,PSPH
GW7647		chemical drug		0.788	2.71E-02	CPT1A,CPT1B,IGFBP6,PDK4,PLIN2,SLC16A13,SLC27A2,SREBF1
dexamethasone phosphate		chemical drug		0.707	2.71E-02	BCL6,CXCR4,DDIT4,DUSP1,IL1B,IL6,PDK4,TNFRSF11B
SLPI		other		0.647	2.71E-02	CD40,IGFBP3,IL4,IL6,NFKBIB,SMAD2,TGFB1,TNFSF13B
BGN	-1.614	other		0.493	2.71E-02	AXIN2,BAX,CCL2,IL1B,LRP6,MMP14,SMAD3,UTRN
MYOC	-0.668	other		-0.104	2.71E-02	DDIT3,DLG1,EGR2,FBXO32,FN1,HSPA5,MBP,SPP1
HSPD1		enzyme		-0.711	2.71E-02	BAX,IL12B,IL1B,IL6,NFATC2,SELE,SOCS3,VCAM1
fluticasone		chemical drug		-0.988	2.71E-02	BGN,C3,CD163,CFB,DCN,DEFB4A/DEFB4B,IL6,TLR4
TRPV4		ion channel	Inhibited	-2.200	2.71E-02	CXCL6,FAS,FOS,IL6,SOCS3,TIMP1,TLR2,VCAM1
PP1		chemical - kinase inhibitor		1.509	2.79E-02	CCND2,CXCL16,CXCR4,FOS,GJA1,IL1B,IL1RN,MMP2,SIRPA,VCAM1
HDL		complex		1.348	2.79E-02	AGTR1,CCL2,CX3CR1,IL1B,ITGAV,NOS3,PTGIS,SELP,SREBF1,VCAM1
EBF1	0.575	transcription regulator		0.735	2.79E-02	BCL6,CD79A,COL1A1,EBF1,FOXO1,LEF1,PAX5,POSTN,PRDM1,TCF3
HSD11B1		enzyme		-1.400	2.79E-02	APOA1,CCL2,CPT1A,CPT1B,IL12B,IL6,INPP5D,NR1H3,PDK4,SREBF1
RAB1B		other		-1.929	2.79E-02	ARL1,KDELR1,NAPA,RAB11FIP2,RAB26,RAB32,RABAC1,SEC24D,SERP1,YIF1A
TERC		other			2.79E-02	ARNTL,CASP1,CLEC4F,EGR1,H19,H1F0,HMGCR,S100A9,TGFB1,TUBB2A
GW501516		chemical drug		1.615	2.79E-02	ABCA1,APOD,BCL2,COL6A1,CPT1A,CPT1B,CXCL6,DECR1,F3,FABP3,IGFBP3,IGFBP6,IL1B,KRT19,LAMB3,LPIN1,LPL,PDK4,PLAT,PLIN2,S100A8,S100A9,SCD,VLDLR
ADRA1D		G-protein coupled receptor			2.79E-02	CCNE1,CEBPD,COL3A1,DUSP1,EGR1,EGR2,FN1,FOS,IL6,IL6ST,POLA1,PPP3CA,TMPO
CALCA		other		-0.101	2.89E-02	ADD3,AHNAK,AKAP13,ANK3,CCL2,COL3A1,CXCR4,CYBA,EDN1,ESAM,FOS,IL6,LMNA,LRBA,MKI67,MME,NDRG2,PALM,PUM1,SEC61B,SPI1,TNS1
delta-9-tetrahydrocannabinol		chemical drug		-0.310	2.89E-02	ALCAM,BID,CASP7,CXCR4,FOS,FOSB,IL4,LSM7,MAP2K2,NTRK2,NUBP2,PRRC2C,TRIM38,TUBA3C/TUBA3D
enalapril		chemical drug		-0.507	2.89E-02	A2M,ACE,ADAMTS1,ASNS,C4A/C4B,CP,EFEMP2,FBLIM1,IER3,SPP1,TGFB1,TIMP1,TNFRSF12A,VCAM1
NFKB2	-0.485	transcription regulator		-1.269	2.89E-02	BCL2,CCL19,CR2,CXCR4,FOS,MMP2,MMP9,MYB,NFKB2,ORAI1,SOD2,TRAF1,VCAM1,XIAP
puromycin		chemical - endogenous non-mammalian		0.277	2.91E-02	CASP3,CD40,F3,HSPA5,IL1B,IPO7,SKIL
ZBTB17		transcription regulator		0.254	2.91E-02	BCL2,BTG3,DDB2,DDIT3,EGR1,IER3,RRM2B
COMMD1		transporter		0.239	2.91E-02	ALDOA,ATP7A,DDIT4,HK2,KRT19,PDK1,TF
Sch-23390		chemical drug		-0.280	2.91E-02	EGR1,EGR2,FAS,FOS,FOSB,PPP3CA,PPP3CB
LIPG		enzyme		-0.692	2.91E-02	ABCA1,BCL2,CCL2,IL1B,IL6,LPL,MSR1
SMARCD3		transcription regulator		-0.816	2.91E-02	ALCAM,CD151,COL1A1,FMOD,MGP,SOX5,WNT5A
chrysin		chemical - endogenous non-mammalian		-1.000	2.91E-02	AQP3,CCL2,GCLC,IL4,IL6R,IL6ST,SELE
CYP2E1		enzyme		-1.691	2.91E-02	C3AR1,CD14,COL1A2,GCLC,IL6,NCF1,TLR4
isoproterenol		chemical drug	Inhibited	-2.278	2.94E-02	ACE,ACTA2,ALDH3B1,APLNR,ATF3,BCL2,CAV1,CYP1B1,EDN1,ERBB2IP,FOS,IL1B,IL6,LPL,MERTK,MMP2,MMP9,NFATC4,PLAGL1,PLAT,PLIN2,PRKD3,PRNP,RAB27A,RAB5C,SCD,TGFB1,TIMP1,TIMP2,VWF
TNFRSF8		transmembrane receptor		1.338	2.95E-02	AHNAK,CASP1,CCL1,CTSC,CXCR4,FAS,GCLC,GZMB,IFI16,IL4,MAP4K3,MRTO4,NKG7,PRF1,TRAF1
NR4A2		ligand-dependent nuclear receptor		1.166	2.95E-02	ABL2,ADM,COL16A1,COL1A1,COL6A1,COX6A1,CPT1B,EIF4EBP2,IL21,KITLG,MMP9,PTX3,SESN3,SMAD3,ZBP1
10-nitrooleate		chemical - endogenous mammalian		1.342	2.99E-02	IL6,NOS3,PECAM1,SELE,VCAM1
mannose		chemical - endogenous mammalian		1.342	2.99E-02	FOS,HSP90B1,HSPA5,NR3C1,PDIA3
SR 144528		chemical reagent		0.714	2.99E-02	CCL2,CCR1,EGR1,IL1B,IL1RN
MIR101		group		0.600	2.99E-02	BCL2,CDH5,CLDN5,DUSP1,STMN1
CLCA2		ion channel		0.555	2.99E-02	CASP3,CASP9,CDH2,FN1,SNAI1
RLN2		other		0.386	2.99E-02	ACTA2,EDNRB,FOS,MMP2,TIMP1
loxoribine		chemical drug		0.293	2.99E-02	AICDA,IL6,SDC1,TLR4,TLR7
15(S)-HETE		chemical - endogenous mammalian		0.000	2.99E-02	HMGCR,MAPK1,MAPK3,MMP2,PECAM1
progestin		chemical drug		0.000	2.99E-02	BAX,BCL2,FOXO1,PDK4,TIMP2
VGLL3		other		-0.447	2.99E-02	ADM,COL12A1,COL1A1,COL1A2,SPP1
ATR	0.430	kinase		-0.447	2.99E-02	ATR,BAX,FAS,TREX1,WRN
Il8r		group		-0.492	2.99E-02	BAX,BCL2,CR2,MMP2,MMP9
BMP10		growth factor		-0.600	2.99E-02	ENG,ID1,MEF2C,SMAD6,SMAD7
PLA2G10		enzyme		-1.179	2.99E-02	CCL2,CD40,FAS,IL4,IL6
xanthine		chemical - endogenous mammalian		-1.179	2.99E-02	CXCR4,DUSP1,MMP14,MMP2,TIMP2
mir-19		microRNA		-1.183	2.99E-02	ABCA1,HIPK3,PPP2R5E,PSAP,SUZ12
PIK3R2		kinase		-1.951	2.99E-02	FOXO1,IRF7,ISG15,MKI67,PIK3R1
CDCA7L		other			2.99E-02	CCNE1,DHFR,MSH2,POLA1,RBL1
DRD1		G-protein coupled receptor			2.99E-02	EGR1,FOS,FOSB,PLCG1,S100A10
ELK4	0.852	transcription regulator			2.99E-02	EGR1,EGR2,EGR3,FOS,NCOA7
trientine		chemical drug	Activated	2.000	2.99E-02	COL3A1,FN1,IGFBP3,IGFBP4,TGFB1
APBB1	-0.694	transcription regulator	Inhibited	-2.000	2.99E-02	ACTA2,CASP4,CD82,TAGLN,VLDLR
MYOCD		transcription regulator		0.316	3.00E-02	ACTA2,CACNA1C,CALD1,CNN1,COL1A1,COL1A2,COL3A1,DES,FBXO32,FOS,GJA1,LMOD1,LPP,MEF2C,NFATC2,S100A4,TAGLN,VCAN
ATP-gamma-S		chemical reagent		1.082	3.00E-02	C3,CCL2,CCL24,CCL8,CCR1,CD40,CSF1R,CXCR4,FOXO3,IL1R2,IL6,IL7R,MMP19,MMP9,MPEG1,SLC29A1,SOD2
JAG2		growth factor		1.554	3.01E-02	BCL6,C3,CCL24,CCR1,CCR8,CXCL6,CXCL9,IL1B,IL1RN,LTB4R,SPP1
nitrofen		chemical toxicant		0.389	3.01E-02	AGTRAP,APLNR,AQP1,EGR1,FGFR2,HYOU1,ITGA6,NOS3,S1PR2,TIMP2,TIMP3
cytarabine		chemical drug		0.360	3.01E-02	BAX,BCL2,FAS,GADD45A,GZMB,MDM2,PRF1,SESN1,TOP2A,TP53INP1,XIAP
CYLD		transcription regulator		-0.886	3.01E-02	AXIN2,CD40,CR2,FCER1G,IL12B,IL1B,IL6,IL7R,NFKB2,REL,TGFB1
lysophosphatidylcholine		chemical - other		-1.914	3.01E-02	CCL2,EGR1,F3,GJA1,HMGCR,IL1B,IL6,LPL,NOS3,OLR1,SREBF1
arsenic trioxide		chemical drug		-1.157	3.02E-02	BACH1,BAX,BCL2,BLVRB,CDC25C,DDIT3,EBP,FADS1,FAS,FN1,FTH1,GCLC,GLRX,HMGCR,HMGCS1,HSPA5,MAF,MMP9,MT2A,NCF1,PML,S100A8,SCD,SHMT2,SKIL,SLC7A11,SREBF1,XBP1,XIAP
D609		chemical reagent		1.387	3.04E-02	CCL2,IL6,MMP9,NFKBIB,SP1,VCAM1
MEL T1		chemical - kinase inhibitor		0.816	3.04E-02	ATP5D,C1QBP,COX5A,HSPA1A/HSPA1B,PRDX1,PSMA1
amlodipine		chemical drug		0.816	3.04E-02	ANXA2,COL1A1,EDN1,HMGCR,NOS3,S100A10
cyclopiazonic acid		chemical - endogenous non-mammalian		0.155	3.04E-02	BCL2,DDIT3,EGR1,FAS,FOS,IL6
CYP2J2		enzyme		0.034	3.04E-02	BCL2,CD82,MMP9,NOS3,SELE,VCAM1
GC-GCR dimer		complex		-0.485	3.04E-02	ANXA1,CD163,DUSP1,IL1R2,IL1RN,TSC22D3
rituximab		biologic drug		-0.577	3.04E-02	ADORA2A,BAX,BCL2,FAS,MS4A1,PRDM1
Hmgb1		transcription regulator		-0.659	3.04E-02	BCL2,CHGA,IL1B,IL6,NEFL,SCG2
mannitol		chemical - endogenous mammalian		-0.975	3.04E-02	AQP9,COL1A1,FN1,FOXO3,MPDZ,SOD2
diethylmaleate		chemical toxicant		-1.254	3.04E-02	GSTP1,RANBP2,SELE,SLC3A2,SLC7A11,TNFAIP3
MMP12		peptidase		-1.698	3.04E-02	CXCR2,IL6,IL6ST,MMP14,MMP2,MMP9
miR-205-5p (and other miRNAs w/seed CCUUCAU)		mature microRNA		-1.741	3.04E-02	HRAS,INPPL1,MED1,PRKCE,TRPS1,ZEB1
CTBP2		transcription regulator			3.04E-02	CDH5,DLL4,EOMES,IL4,MDM2,NEFL
STK4	0.798	kinase			3.04E-02	BCL2,FAS,FOXO1,IL6,IL7R,MMP2
FCGR1A	-1.491	transmembrane receptor			3.04E-02	F3,FCGR1A,IL1B,IL1RN,IL6,LSP1
superoxide		chemical - endogenous mammalian	Inhibited	-2.190	3.04E-02	CAV1,CYBA,FN1,MMP9,SOD2,TIMP1
topotecan		chemical drug		-1.905	3.08E-02	AKAP12,ATF3,BCL3,C3,C4A/C4B,CACNA1C,CCNE1,CHD1,CHD3,DCK,DUSP5,EGR1,EGR3,ENG,FAS,FOSB,FUBP1,GPX1,HLA-DQA1,HSPA1A/HSPA1B,JMJD1C,MAST1,MBNL2,MDM2,MED13L,MSH2,MYB,NFATC4,NINJ1,NUP153,OSBPL8,PARD3B,PPP3CA,PRNP,SELP,SLC7A5,TOP2A,TST,VPS13B
lactosylceramide		chemical - endogenous mammalian			3.10E-02	AMBN,PECAM1,TNFRSF11A
8-epi-prostaglandin F2alpha		chemical - endogenous non-mammalian			3.10E-02	MMP2,MMP9,OLR1
12(S)-hydroxyeicosatetraenoic acid		chemical - endogenous non-mammalian			3.10E-02	FN1,IL6,PAG1
pyrophosphate		chemical - endogenous mammalian			3.10E-02	ALPL,ENPP1,SPP1
nitrate		chemical - endogenous mammalian			3.10E-02	MPO,SELP,SOD2
CXCL6	-0.897	cytokine			3.10E-02	IL1B,IL6,MMP9
Integrinα		group			3.10E-02	ITGAL,TLR2,TLR4
ATPase		group			3.10E-02	CD40,MMP14,VCAM1
apyrase		group			3.10E-02	MMP2,MMP9,SELP
IFN alpha receptor		complex			3.10E-02	COL1A2,IRF7,MX1
Atg5		other			3.10E-02	BAX,BID,CASP3
CDK12		kinase			3.10E-02	ATR,BRCA1,FANCD2
AMER1	1.011	other			3.10E-02	APAF1,AXIN2,BAX
Ap2 alpha		group			3.10E-02	ATP6V0E1,BCL2,PTGDS
IgD		complex			3.10E-02	IL4,PRDM1,SDC1
butyl N-[3-[4-(imidazol-1-ylmethyl)phenyl]-5-(2-methylpropyl)thiophen-2-yl]sulfonylcarbamate		chemical reagent			3.10E-02	CASP3,IL1B,IL6
ghrelin		chemical drug			3.10E-02	EGR1,FOS,SCD
TFPI	-1.427	other			3.10E-02	CASP3,F3,VLDLR
HINT1		enzyme			3.10E-02	BAX,BCL2,TPSAB1/TPSB2
ERN2		kinase			3.10E-02	DDIT3,HSPA5,XBP1
miR-431-3p (miRNAs w/seed AGGUCGU)		mature microRNA			3.10E-02	CD81,DICER1,IRAK1
CYSLTR1		G-protein coupled receptor			3.10E-02	BCL2,FOS,NFATC2
SUB1	-0.436	transcription regulator			3.10E-02	BAX,GADD45A,MDM2
P2RY1	-0.879	G-protein coupled receptor			3.10E-02	FN1,FOS,IL6
FUT7	-1.389	enzyme			3.10E-02	SELE,SELP,SELPLG
KCTD11	0.511	other			3.10E-02	CCND2,IGF2,PTCH1
SLC9A1		ion channel			3.10E-02	CA2,PPP3R1,SLC12A2
HEPH		transporter			3.10E-02	CNTNAP1,CP,SLC40A1
NRP1		transmembrane receptor			3.10E-02	ACTA2,BCL2,ID1
MYRF		transcription regulator			3.10E-02	CEACAM1,MBP,MOG
PSMD4		other			3.10E-02	A2M,CD14,MARCO
KRIT1		other			3.10E-02	DLL4,NOTCH4,SOD2
ABCB7		transporter			3.10E-02	FTH1,FTL,TXN
MBD4	0.837	enzyme			3.10E-02	ABCB1,MSH2,MSH6
SPRY4		other			3.10E-02	CNN1,ISG15,TAGLN
PLAA		other			3.10E-02	ANXA4,IL32,IL6
HLA-B		transmembrane receptor			3.10E-02	EDN1,OAS2,XBP1
Ifna4		other			3.10E-02	IRF7,ISG15,SIRPB1
enzastaurin		chemical drug			3.10E-02	CLDN3,CLDN5,PRKCB
JWH-015		chemical reagent			3.10E-02	CCR1,IL6,NOS3
ferric chloride		chemical toxicant			3.10E-02	FTH1,FTL,PLAT
apamin		chemical toxicant			3.10E-02	FOS,NOS3,VCAM1
ingenol mebutate		chemical drug			3.10E-02	PRKCA,PRKCB,PRKCE
pemetrexed		chemical drug			3.10E-02	DCK,DHFR,SLC29A1
quisqualic acid		chemical - endogenous non-mammalian			3.10E-02	EGR1,FOS,NTRK2
dichlorovinylcysteine		chemical toxicant		1.382	3.11E-02	ACADS,AKR1A1,IL6,MDH2,PRDX5,PSMA1,SLC27A2,SORD,TUFM
PAX5	1.826	transcription regulator		0.548	3.11E-02	CD40,CD79A,CR2,CSF1R,GPRIN3,IGJ,PRDM1,SDC1,TNFRSF13C
Nuclear factor 1		group			3.11E-02	ALDOA,CHI3L1,COL1A1,DDIT3,GSS,GUCY1B3,HSD11B2,ID1,PKLR
FOXO4		transcription regulator		-0.025	3.18E-02	BCL6,CCND2,CCNG2,GADD45A,HMGCR,HMGCS1,IER3,MMP9,RBL2,RICTOR,SCD,SOD2
N-acetylsphingosine		chemical reagent		-0.756	3.18E-02	BAX,BCL2,BID,COL1A1,COL1A2,COL3A1,FOS,PDE3B,RBL1,SOD2,SPHK1,UGCG
CDK2AP1		other			3.18E-02	CCND2,DIXDC1,FZD5,FZD7,GSK3B,LRP5,SFRP2,SLC9A3R1,TCF3,TIE1,WNT2B,WNT5A
5-fluorouracil		chemical drug		1.931	3.22E-02	ALDOA,ANXA2,ANXA4,ATP5C1,ATP5I,BAX,BCL2,CASP3,CD40,COL1A2,COX6A1,COX6B1,COX8A,CSTB,CYCS,EGR1,EIF3G,FAS,FGFR2,FOXF1,FOXO1,GARS,GSN,HSPE1,IL1B,KRAS,MDM2,MVP,NDUFA4,NDUFS8,POLR2L,PSMA6,PSMB2,PSMB5,PSMB7,PSME1,PSME2,RBL1,SNRPD2,SRM,SSR4,SUB1,TLR3,TLR4,TMSB10/TMSB4X,TNFRSF12A
corticosterone		chemical - endogenous mammalian		0.639	3.28E-02	ANXA1,ATP2B1,BCL2,BDKRB2,CALD1,CAV1,CLDN5,CPT1B,CYBA,DDIT3,DDIT4,EDN1,FKBP5,FOS,H19,HSPA5,IL6,KLF9,MMP9,NOS3,NPY,NR3C1,PDK4,TLR2,WNT10B,XBP1
AICAR		chemical - endogenous mammalian		0.862	3.29E-02	ABCA1,ACTA2,FN1,FOXO1,HK2,MKI67,MMP9,NPY,PDK4,PKLR,SCD,SOCS3,SREBF1
IKBKE		kinase		-1.448	3.29E-02	ADAR,BCL2,CXCR3,IFI16,IFIH1,IFIT1,IFIT2,IFIT3,IL6,IRF7,IRG1,MMP9,RSAD2
IL1R1		transmembrane receptor	Inhibited	-2.163	3.29E-02	ACTA2,EGR1,FOS,IL1B,IL6,LBP,LIFR,MMP2,MMP9,SELE,TGFB1,TIMP1,TRAF1
INHBA		growth factor		0.752	3.30E-02	ACTA2,AGO1,ARFGEF1,BAX,BCL2,CCL2,CCND2,CHD7,COX6A1,CXCR4,FN1,FST,HMGB1,IL6,INHBB,KLF13,KLF4,KRAS,MGP,MMP2,NAV3,PCSK6,PGM2L1,POGZ,PRDM1,RGS16,S100A8,S100A9,SMAD6,SMAD7,SP1,STRBP,TAGLN,TIMP1,TPSAB1/TPSB2,ZBTB10,ZNF518A
THRB		ligand-dependent nuclear receptor		-0.840	3.30E-02	AKT3,APOA1,BTG2,CCL17,CCL2,CCND2,CCNE1,CEBPA,COX7A1,CPT1A,DAD1,DCN,DKK1,ENG,FOS,FZD7,GSN,ID1,IL4,IL6,LPL,MAPK3,MBP,MMP2,NR1H3,PAM,PGD,POR,PTGDS,SFRP2,SFRP4,SREBF1,TGFB1,TGFBI,TREM1,WIF1,WNT2B
miR-146a-5p (and other miRNAs w/seed GAGAACU)		mature microRNA	Activated	2.311	3.34E-02	BRCA1,CCL2,CCL8,CD40,COL13A1,CXCR4,DMBT1,FADD,IRAK1,IRF5,LBP,PDIK1L,PEX11G,PGLYRP1,PLEKHA4,POLE2,PTGES2,S100A12,TLR4,UHRF1
iron		chemical - endogenous mammalian		0.213	3.37E-02	CCND2,CCNE1,CEBPA,CYBRD1,DDIT3,FTH1,FTL,GADD45A,ID1,IL6,PPP1R15A,SLC40A1,SOD2,TF
caffeine		chemical drug		-1.792	3.37E-02	ACP5,ADORA2A,BCL2,CASP3,CAV1,CEBPA,EGR1,F3,FOS,FOSB,HSD11B2,NTRK2,PRKCA,SMAD2
KLF1		transcription regulator		1.521	3.40E-02	AQP1,BCAM,BSG,E2F2,EPB41,IL12B,ITGA2B,MPP1,PECAM1,SERPINH1
CYP27B1		enzyme		0.574	3.40E-02	ATP2B1,CCL1,CCL17,CCR4,CCR8,CD14,IL4,IL6,SPP1,TLR2
EGR3	1.191	transcription regulator		-0.508	3.40E-02	APBB1,CBLB,IRAK1,MXRA8,NF1,NGFR,PLXND1,PTPN11,SOCS3,ZNF292
benzene		chemical toxicant		1.291	3.41E-02	ANPEP,CASP3,CD63,COL1A1,COL3A1,EGR1,IGFBP3,LTBR,MDM2,MFGE8,MTPN,PROC,SLC9A3R1,SPARC,TNFRSF1A
Igm		complex		0.308	3.41E-02	BCAR3,BCL2,CCND2,CYCS,EGR1,FAS,GRAP2,NFKB2,POLH,RBL2,TNFRSF13B,TRAF1,TRAF5,UGCG,XBP1
KN-62		chemical - kinase inhibitor		1.949	3.45E-02	ATF3,DDIT3,EGR1,IL4,IL6,MMP9,PPP1R15A,VCAM1
RCAN1		transcription regulator		1.942	3.45E-02	CCNF,F3,FOS,GSK3B,IL6,NOS3,SELE,VCAM1
CCR1	-0.553	G-protein coupled receptor		0.342	3.45E-02	ATP6V0D2,FOS,ITGAV,MMP2,MMP9,SPARC,SPP1,TNFRSF11A
SFRP1		transmembrane receptor		0.000	3.45E-02	ACTA2,BAX,CASP3,CASP9,DKK1,FN1,MMP2,MMP9
acetylcholine		chemical - endogenous mammalian		-0.277	3.45E-02	AGTR1,FOS,IL6,NOS3,NPY,SELE,SOCS3,TNFRSF11B
CCL3		cytokine		-0.355	3.45E-02	CCL2,CCR1,CXCL9,FOS,IL1B,IL6,RYR3,SELE
PPARGC1A		transcription regulator		-0.063	3.54E-02	ATP5J2,BAX,C3,CD68,CEBPD,COX5A,COX5B,CPT1A,CPT1B,CYCS,FABP3,FBXO32,GPX1,HK2,IL1RN,IL6,LPIN1,LPL,MAL,MBP,MDH2,NR1H3,OLR1,PCK2,PDK4,PLIN2,PRDX5,RBP4,SCD,SOCS3,SOD2,SREBF1,TFAM,TNFRSF12A,TXN2
FOLR1		transporter			3.61E-02	ADA,ALDOC,AP1S2,ATR,B3GNT3,BASP1,CAV1,CD9,COQ7,GBA,GLRX,LSP1,NAP1L1,S100A4,SLC3A2,SMC2,SORD,ST3GAL4,ST3GAL6,STXBP2,TAGLN2,TNFRSF11A
SB 216763		chemical toxicant		0.271	3.61E-02	CCL2,CCL8,CD40,DLL4,FOSB,IL1B,IL6,NR4A3,RGS1,SCD,SREBF1
mir-145		microRNA		-1.489	3.61E-02	ABCA1,ACTA2,CACNA1C,CDH2,DMP1,IL6,PDE3B,ROCK1,SOCS4,SOD2,TAGLN
CNR1		G-protein coupled receptor		0.336	3.64E-02	ALPL,APBB1,APOE,ATP5H,BCL11B,CDK5RAP3,CEACAM1,CORO2A,DKK1,DYRK2,EOMES,FOS,GLO1,HAGH,IL6,KLK7,LRP4,MESDC2,NPHS1,NR3C1,NTN1,PAX5,PAX6,PECAM1,PIK3C2A,SLC25A26,SLC29A1,SREBF1,TIMP1
BMP6		growth factor		-0.880	3.68E-02	ACTA2,ADAMTS1,ADD3,CHD3,CYP1B1,E2F2,GNB4,ID1,IL6,KLF4,PCOLCE2,PCSK6,PMP22,SDPR,SNAI1,SORD,TAGLN,TIMP1,TNFRSF12A,XBP1,ZEB1
HDAC2		transcription regulator		1.500	3.72E-02	APOA1,BCL6,BRCA1,CCNG2,CD27,CD34,COL1A2,DCLRE1C,DKK1,DPT,EGR1,F3,FAS,IL12B,IL6,ITGB8,MDM2,MMP9,MTA3,NR3C1,RRM2B,S100A9,TAGLN,THEMIS,TNNI2
GSK3B	0.595	kinase		1.943	3.75E-02	BAX,BCL2,CCL2,CDC25C,CXCL6,DEFB4A/DEFB4B,FOS,IL12B,IL1B,IL6,MMP9,MYB,PMP22,SELP,SNAI1,SPP1,SREBF1,TCF4,TRAF1,TUBB4A
CDK9		kinase		0.277	3.76E-02	CCND2,COL1A1,CXCR4,FOS,HLA-DQA1,HSPA1A/HSPA1B,IL6,MMP9,PDK4,RAD1,RUNX1,TNFAIP3
RAC2		enzyme			3.76E-02	ALDOA,ANXA1,BCL2,CCL1,CCR4,CDH2,EGR2,FOS,GCSAM,IL1B,PMP22,STAT4
NFYB	0.386	transcription regulator		0.655	3.78E-02	ACTA2,APC,ARHGAP11A,ARID4B,BCL11B,CAPN3,CAV1,CDC25C,CDH2,CENPF,COL1A1,COL1A2,EMC6,FAS,FGFR2,FRYL,FTH1,GADD45A,GAS2L1,GRIA4,H2AFJ,HMGB2,ICK,IGDCC4,ITM2C,KBTBD8,KIAA1524,LCOR,LPIN1,MED21,MSRA,MTPN,MVK,PDIA4,PGM3,PIH1D1,PSMB7,RWDD2A,S100A4,SDF2,SESN1,SIRPA,SNAI1,ST8SIA4,TAX1BP3,TIMP3,TOP2A,TTC39B,TXNDC12,TYW1,UHRF1,USP13,VWF,ZNF524
HSPA9		other		1.195	3.78E-02	FOXO1,MDM2,NAV2,NEDD9,PBX1,PRDM16,SOD2
amino acids		chemical - endogenous mammalian		1.054	3.78E-02	ASNS,DDIT3,FOS,FOSB,IL6,SELE,SLC7A1
MECOM		transcription regulator		1.000	3.78E-02	DCN,ITGA2B,ITGA6,ITGB4,PBX1,PML,SKIL
BTRC		enzyme		0.664	3.78E-02	ARNTL,AXIN2,BST2,DLG1,IL1B,IL6,TRAF1
Collagen type IV		complex		0.000	3.78E-02	ACTA2,CCL2,MMP14,MMP2,MMP9,TAGLN,TIMP2
CTSS		peptidase		-0.277	3.78E-02	BID,CASP3,CASP9,COL4A1,COL4A2,FAS,MMP9
PD 153035		chemical drug		-1.026	3.78E-02	CCL2,COL1A2,DDIT3,FOS,HSPA5,ITGA6,XBP1
bafilomycin A1		chemical drug		-1.054	3.78E-02	BST2,CD151,CD40,CD9,DDIT3,MS4A1,TIMP2
9Z,11E-octadecadienoic acid		chemical - endogenous non-mammalian		-1.912	3.78E-02	CPT1B,EBF1,FADS1,IL12B,IL6ST,NFAT5,SORBS1
SHH		peptidase		-0.426	3.83E-02	ADAMTS1,BAX,BCL2,BRCA1,CAV1,CCND2,CCNE1,CCNG2,DHFR,FN1,FOXF1,HK2,ID1,IGF2,IL4,IL6,LHX3,MEF2C,MYBBP1A,NOS3,NPY,NR2F2,PAX6,PAX9,PLAT,PMP22,PTCH1,PVR,SFRP2,SLC29A1,SPP1,SREBF1,SRM,THBD,TSC22D3
IFRD1		other		1.492	3.84E-02	CTSZ,DES,EBP,MED21,NDUFA6,SHFM1,SPP1,TK1,TOR2A
NPPB		other		1.457	3.84E-02	BAX,COL1A1,COL3A1,EBP,FN1,HMGCR,HMGCS1,SMAD7,TGFB1
SERPINA1		other		1.254	3.84E-02	CCL2,CR2,DDIT3,HSPA5,IL1RN,RGS16,TLR2,TLR4,XBP1
ROCK2	0.945	kinase		0.812	3.84E-02	CEBPA,DES,DSC2,DSG1,DSP,FAS,PI3,S100A8,SPP1
proteasome inhibitor PSI		chemical - protease inhibitor		0.427	3.84E-02	BRCA1,DDIT3,FAS,HSPA5,IL6,PRKCA,PRKCE,SMAD3,SYK
TSC22D3	0.401	transcription regulator		-0.047	3.84E-02	CCL2,CEBPA,COL1A1,DUSP1,EGR2,EGR3,IL6,SELE,TLR2
ETV4		transcription regulator		-0.465	3.84E-02	ACTA2,B4GALT5,BAX,CAV1,FN1,HPGD,MMP14,MMP9,SPP1
kainic acid		chemical toxicant		-1.845	3.85E-02	APOE,ATF3,BAX,BCL2,BTG2,CACNA1C,CASP3,CCNE1,CSF1R,DUSP1,EGR1,EGR2,FOS,FOSB,HYOU1,IL1B,LMO2,MMP9,NFIL3,NGFR,NR3C1,NTRK2,PIM3,PPP1R15A,REST,SDC1,SPP1,TIMP1,TMEM158,XIAP
LTBR	-0.771	transmembrane receptor		1.646	3.85E-02	ACTA2,BAX,CCL19,CNN1,CR2,DSC3,DSG2,IL6,MFGE8,NFKB2,PRNP,TNFSF13B,VCAM1
RUNX3		transcription regulator		-0.218	3.85E-02	AGTRAP,BAX,CD79A,EOMES,IL4,ITGAL,MMP9,RUNX1,SPP1,TGFB1,TPSAB1/TPSB2,UGCG,VWF
gemcitabine		chemical drug		-0.339	3.85E-02	AQP3,BCL2,CASP9,CXCR4,DCK,FAS,GLB1,IL1B,IL32,PRKDC,PTGS1,VMP1,XIAP
ELAVL1		other		-0.294	3.86E-02	ATF3,CASP9,CCL8,CCNE1,DCN,DUSP1,FOS,GSS,IL4,IL6,NDUFB8,PCGF2,PCOLCE,PSMB4,RPN2,SLC7A7,TIA1,TIMM17A
Ras		group	Inhibited	-2.746	3.87E-02	ANPEP,B4GALT5,BCL2,CAV1,CCL2,CEBPA,CSF3R,EDN1,EGR1,FAS,FOS,GSTP1,IL4,MAPK3,MMP2,MMP9,NPY,PML,PRDM1,PRDX1,PVR,SERPINE2,SNAI1,SREBF1,TFPI2,UPP1,ZEB1
gemfibrozil		chemical drug		0.807	3.90E-02	APOA1,APOE,CPT1A,DECR1,DECR2,ECI1,GADD45A,IL1B,IL4,IL6,MBP,MOG,NAP1L1,NR1H3,POR,SCD,SOCS3
MIF		cytokine		-0.897	3.90E-02	ACTA2,C3AR1,CCL2,COL1A1,DUSP1,F2R,FOS,GZMB,IL1B,IL6,MMP2,MMP9,RAMP2,TGFB1,TIMP1,TLR4,VCAM1
ursodeoxycholic acid		chemical - endogenous mammalian		-0.681	3.91E-02	ABCB1,BAX,COL1A1,COL1A2,COL4A1,DDIT3,DLC1,GCLC,MAF,NFKB2,SPARC,SPP1,TGFB1,TIMP1
FANCC		other			3.91E-02	AQP9,DKK1,GSAP,IGFBP3,IL1B,MX1,MYOF,NR3C1,NUAK1,OAS1,PRKCB,PTX3,SCHIP1,SKAP2
GHRL		growth factor	Activated	2.467	3.91E-02	BAX,BCL2,CPT1A,DDIT3,EDN1,FOS,HSD17B3,IL1B,IL6,LPL,NPY,SCD,SPP1,SREBF1
quercetin		chemical drug	Activated	2.024	3.98E-02	ABCA1,BAX,BCL2,CASP9,CAV1,CCL2,CD63,EDN1,EGR1,FOS,HSF4,HSPA5,HSPB2,IL32,IL6,ITGAL,LPL,MKI67,MMP9,MRGPRF,POR,PRDX5,ROCK1,SELE,SMAD7,TFAM,TLR7,TNFRSF11A,VCAM1
PPIF	-0.779	enzyme		-0.426	4.01E-02	ARHGAP22,CCL1,CCL2,CCR1,CCR8,CCRL2,CHST1,CX3CR1,CXCL6,CXCR2,CXCR3,CXCR4,CXCR6,IL6,INHBB,IRF5,MGP,MMP2,PDK4,PTN,SPON2,WNT5A
HOXA10		transcription regulator		1.908	4.02E-02	ADM,ALPL,APOE,AQP1,ARL2,CLDN5,COL15A1,COL3A1,CSF3R,DKK1,EGR2,FCER1G,FN1,FST,FZD5,GJA1,HDLBP,HLA-DQA1,HLF,HMGCR,ID1,IGFBP3,KLF9,MINOS1-NBL1/NBL1,NDRG2,P4HB,PHGDH,PIK3R1,PROS1,REM1,S100A12,SCD,STK17B,THBD,TNFSF13B,TNXB,WNT10B,YWHAG
Cyclin E		group		0.391	4.08E-02	CD34,DHFR,KRAS,RBL1,RBL2,ROCK2
HEY1		transcription regulator		0.296	4.08E-02	ACTA2,MDM2,MMP2,NR2F2,PROX1,SMTN
KCNIP3		transcription regulator		0.218	4.08E-02	AANAT,EDEM1,FOS,FOSB,IL4,TNFAIP3
1-(carboxymethylthio)tetradecane		chemical drug		0.000	4.08E-02	APOA1,DECR1,ECI1,LPL,NR1H3,SCD
glutamyl-Se-methylselenocysteine		chemical - endogenous mammalian		0.000	4.08E-02	EGR1,GSTP1,ID1,PSME1,TIMP2,TIMP3
IL19		cytokine		-0.555	4.08E-02	CCL2,CXCR4,FN1,IL4,IL6,MMP9
TACR1		G-protein coupled receptor		-0.575	4.08E-02	ADIPOR2,F3,FOS,IL1B,IL21,IL6
T		transcription regulator		-0.816	4.08E-02	ALCAM,CD151,COL1A1,FMOD,MGP,SOX5
p85 (pik3r)		group		-1.067	4.08E-02	BCL2,IL6,MMP2,NOS3,PIK3CA,PIK3CB
PD184352		chemical drug		-1.491	4.08E-02	BCL2,CD40,EGR1,FOS,HSPA5,OPTN
S100B		other		-1.982	4.08E-02	CHGA,FOS,IL1B,MDM2,NEFL,SCG2
CCKBR		G-protein coupled receptor			4.08E-02	CDH2,KRT19,MAPK1,MAPK3,RETN,SPARC
LGR4	0.559	other	Activated	2.380	4.08E-02	AXIN2,CD14,IL1B,IL6,LEF1,WNT5A
BID	-0.384	other	Inhibited	-2.449	4.08E-02	C3AR1,CTSB,CTSH,IL1B,IL6,TIMP1
nedocromil sodium		chemical drug		1.982	4.09E-02	COL3A1,IL4,MMP2,MMP9
betaine		chemical - endogenous mammalian		1.974	4.09E-02	CCL2,DDIT3,HSPA5,SREBF1
IREB2		translation regulator		1.951	4.09E-02	ACO2,FTH1,FTL,SDHB
ammonium trichloro(dioxoethylene-O,O'-)tellurate		chemical drug		1.543	4.09E-02	BCL2,IL1B,IL6,MPO
PRRX1		transcription regulator		0.837	4.09E-02	FOS,LPP,PAX9,TNC
mir-7		microRNA		0.690	4.09E-02	KLF4,MKNK1,PIK3R3,SNAI1
EPHX2		enzyme		0.577	4.09E-02	CCL2,DLL4,IL6,VCAM1
theophylline		chemical drug		0.343	4.09E-02	FOS,IL6,MPO,THBD
raltitrexed		chemical drug		0.254	4.09E-02	ANXA2,DHFR,FAS,TMSB10/TMSB4X
Ck2		complex		0.152	4.09E-02	BID,FOS,INSR,NGFR
Ighg2b		other		0.000	4.09E-02	IL12B,IL1B,IL4,IL6
LILRB1		transmembrane receptor		0.000	4.09E-02	BCL2,IL12B,MMP2,MMP9
ferric ammonium citrate		chemical drug		-0.958	4.09E-02	ELN,FTH1,FTL,GADD45A
UCN2		other		-0.982	4.09E-02	BCL2,CCL2,FOS,TLR4
Pde		group		-1.000	4.09E-02	FOS,NR4A3,PTGS1,TFAM
SERPINB2		other		-1.000	4.09E-02	BAX,BCL2,CASP7,CD14
RALBP1	0.425	enzyme		-1.000	4.09E-02	COL1A2,COL4A1,IL6,MMP2
di-spiropyrrolizidino oxindole andrographolide derivative CY2		chemical reagent		-1.000	4.09E-02	BAX,BCL2,CASP3,CASP9
CXCL1		cytokine		-1.000	4.09E-02	CXCR2,IL6,KRAS,SOCS3
MTORC2		complex		-1.177	4.09E-02	CCL2,IFIT2,IL4,ISG15
TAC4		other		-1.922	4.09E-02	IL1B,IL6,MMP14,MMP2
EIF2AK4		kinase		-1.964	4.09E-02	ATF3,PHGDH,PPP1R15A,PSPH
RGCC		other		-1.969	4.09E-02	ACTA2,CDH2,FN1,SNAI1
saturated fatty acid		chemical - other		-1.982	4.09E-02	C1QTNF5,CCL2,IL6,SREBF1
RUNX1T1	0.913	transcription regulator			4.09E-02	CCND2,CD34,CSF1R,SPI1
bazedoxifene		chemical drug			4.09E-02	BCL2,MKI67,WISP2,XIAP
4-nonylphenol		chemical toxicant			4.09E-02	FOS,IL4,LPL,SKIL
PBRM1	0.419	other			4.09E-02	CENPE,CENPF,MDM2,S100A13
THBD	-0.393	transmembrane receptor			4.09E-02	IL1B,IL6,PECAM1,THBD
FGF3		growth factor			4.09E-02	MMP2,MMP9,PLAT,PNCK
mir-194		microRNA			4.09E-02	ACTA2,MDM2,SLC7A5,SOCS2
LUM	-0.938	other			4.09E-02	FAS,IL1B,IL6,MMP14
RFX2		transcription regulator			4.09E-02	ALMS1,COL1A2,DKKL1,LMNA
HPSE		enzyme			4.09E-02	CCL2,F3,MMP9,SDC1
benazepril		chemical drug			4.09E-02	ACTA2,BCL2,EDN1,TGFB1
lidocaine		chemical drug			4.09E-02	BCL2,HMGB1,IL6,PARP1
PRDX1	-0.465	enzyme	Activated	2.000	4.09E-02	BAX,CD9,ECM1,SELP
Growth hormone		group		-0.416	4.11E-02	ARID5B,BCL2,CCND2,CDH3,CEBPA,CEBPD,COL1A1,DYRK2,EGR1,FKBP5,FN1,FOS,FZD5,FZD7,IER3,IGF2,IGFBP3,IGFBP6,LPL,MMP9,NEDD9,PDK4,PIK3C2B,PPP1R15A,SOCS2,SOCS3,SPP1,STRA13
YWHAZ	0.567	enzyme		1.961	4.24E-02	HSP90B1,HSPA5,SMAD3,TSC22D3,XBP1
onapristone		chemical drug		1.406	4.24E-02	ADAMTS1,PMP22,RUNX1,SPHK1,TGFB1
mevastatin		chemical drug		0.093	4.24E-02	ABCA1,APOE,HMGCR,NOS3,SREBF1
27-hydroxycholesterol		chemical - endogenous non-mammalian		-0.339	4.24E-02	ABCA1,ACE,CASP3,CCL2,SREBF1
CFB	-1.063	peptidase		-0.447	4.24E-02	C3,C3AR1,C4A/C4B,CR2,THBD
NFKBIZ		transcription regulator		-0.497	4.24E-02	CCL17,CEBPD,DEFB4A/DEFB4B,IL12B,IL6
clasto-lactacystin beta-lactone		chemical - protease inhibitor		-0.588	4.24E-02	ATF3,DDIT3,GSTP1,PRKCA,PRKCE
icatibant		biologic drug		-1.000	4.24E-02	AGTR1,BDKRB1,BDKRB2,NOS3,TGFB1
Ifna		other		-1.406	4.24E-02	AXL,FOS,IFIT2,ISG15,OAS1
GAB1		other		-1.480	4.24E-02	CASP3,EGR1,HRAS,IL1B,IL6
BIRC3		enzyme		-1.969	4.24E-02	CCL2,IL1B,IL6,NFKB2,XIAP
ladostigil		chemical drug			4.24E-02	ALDOC,BAX,BCL2,PIK3R1,YWHAG
IDH2		enzyme			4.24E-02	CEBPA,CLDN3,EGR1,FN1,ZEB1
NDUFA13	-0.546	enzyme			4.24E-02	A2M,BCL2,DHFR,MMP9,TK1
CSF3R	-1.848	transmembrane receptor			4.24E-02	CD14,CSF3R,FCGR1A,MPO,SELE
SP7		transcription regulator			4.24E-02	ALPL,COL1A1,IFITM5,IL6,SPP1
BHLHA15		transcription regulator			4.24E-02	ARRDC3,ITPR3,KRT19,NUPR1,RAB26
prazosin		chemical drug			4.24E-02	CCL2,DUSP1,EGR1,FOS,IL6
formoterol		chemical drug			4.24E-02	CALR,CXCR2,IL6,MMP9,PDE4D
TRIM21		enzyme	Activated	2.195	4.24E-02	IL12B,IL1B,IL6,IRF7,TRIM25
fenofibrate		chemical drug		0.901	4.29E-02	ACSL5,ADIPOR2,APOA1,ASNS,ATP11A,CASP4,CCL2,CD40,CDH2,CPT1A,CPT1B,CSF1R,DBI,DECR1,EDN1,FBP1,FBP2,FBXO32,GADD45A,GBE1,GNB4,HP,IL4,IL6,IL6ST,KPNA1,LPL,LY6D,MPDZ,MPO,NOS3,NR1H3,NR3C1,PCM1,PDK4,PIK3R3,POR,PPIC,RETN,SCD,SLC27A2,SOD2,SREBF1,SUCLG1,TGFB1,TIAM1,TIMM17A,TP53INP1,VCAM1
TSC2		other		1.362	4.29E-02	BAX,CASP1,CASP9,CCND2,DDIT3,FAM129A,GSN,HK2,HSPA5,PRKCA,SOD2
APLN		other		-0.069	4.29E-02	BAX,BCL2,CD34,EGR1,FOS,IL4,ITGA2B,MYB,PECAM1,SOX18,TAGLN2
corticosteroid		chemical drug		-0.529	4.29E-02	ACE,AQP1,DEFB4A/DEFB4B,DUSP1,FKBP5,IL1RN,IL4,IL6,NFKBIB,POSTN,PTGS1
Hbb-b2		other		-1.890	4.29E-02	CEBPA,CXCR3,CXCR6,FN1,FTH1,FTL,IL1B,IL2RG,MASP2,TF,TLR2
HEY2		transcription regulator		0.645	4.31E-02	ACTA2,ALPL,IL6,NR2F2,PROX1,SLN,SMTN,TAGLN
AREG		growth factor		-0.864	4.31E-02	BCL2,CXCR4,EGR1,FOS,MMP9,PTX3,RUNX1,TNFAIP6
UTP		chemical - endogenous mammalian		-1.009	4.31E-02	CCL2,CD14,CDH2,F3,SPP1,TLR4,VCAM1,VTN
L-dopa		chemical - endogenous mammalian		-1.655	4.31E-02	ADORA2A,BAX,BCL2,CASP3,FOS,FOSB,IER3,S100A10
isoflurane		chemical drug		-1.937	4.31E-02	BAX,BCL2,CASP3,FOS,GCG,IL6,NOS3,SPHK1
CHI3L1	-2.936	enzyme			4.31E-02	AKAP11,CALD1,COL16A1,COL6A1,MMP9,SLC39A14,TMEM158,TNC
8-bromo-cAMP		chemical reagent		-0.156	4.32E-02	ABCA1,ACE,ADM,AOC1,APOA1,CD82,CLDN11,CLEC11A,CREB1,CYP1B1,DCN,DUSP1,EGR1,FAS,FOS,FOXO1,GJA1,GSTP1,HPGD,IGF2,IL1B,IL6,INHBB,ITPR3,KITLG,MMP23B,NFIL3,PDE3B,PDE4D,PLAT,SHC1,SPP1,TIMP1,TIMP2,TREM1,VLDLR
PKD1		ion channel		-0.700	4.32E-02	ACSS1,APOO,BCAT1,CAMSAP2,CDC42BPA,CREBBP,CXCL16,DDX3Y,EDIL3,EIF4EBP1,EMILIN1,FOSB,FOXO1,GLS,GRAP2,GREM1,HDAC9,KLHL28,LARP4B,MYSM1,NAPEPLD,NIPAL1,P2RX7,PML,PRKCB,QPCT,SETD7,SFXN3,SLC16A4,SYNE1,TGFBR1,TNS1,VPS13B,VWF,ZBTB10,ZNF711
cephaloridine		chemical drug		0.697	4.34E-02	CCL17,CCNE1,CXCL14,CYP1B1,DDIT4,DSG2,E2F8,FBP2,GPNMB,GSTP1,HSPA1A/HSPA1B,KNTC1,LAMB3,LHX3,NGFR,PEX13,RAB31,STRA6,TNFRSF12A,TPH1,USE1,VPREB3,ZNF367
ITGA5		transmembrane receptor		-0.273	4.41E-02	APOE,BCL2,CD40,CDH2,FOS,GJA1,IGF2,MMP14,MMP2,MMP9,SELP,XIAP
CAMP		other	Inhibited	-2.094	4.42E-02	BAX,BCL2,BMP1,CCL2,CSF3R,CXCR2,CXCR4,IL12B,IL1B,IL1R2,IL4,IL6,LIFR,NOTCH4,SNAI1,TLR4,TNFAIP3
NRG2		growth factor			4.47E-02	BCL2,CASP3,CXCL6,EDN1,EGR1,FOSB,HK2,IER3,IGF2,IRF3,LIFR,MED1,NR4A3,PKLR,TCEB3,TGFBR1
carboplatin		chemical drug		-0.577	4.48E-02	A2M,ABCB1,ASNS,CASP3,CP,GPNMB,IER3,LAMC2,PLA1A,SPP1,TIMP1,TNFRSF12A,UPP1
ADRA1A		G-protein coupled receptor			4.48E-02	CCNE1,CEBPD,COL3A1,DUSP1,EGR1,EGR2,FN1,FOS,IL6,IL6ST,POLA1,PPP3CA,TMPO
TCF12		transcription regulator		1.019	4.50E-02	ARSA,CELA1,ELF4,FN1,FOXO1,GJA1,IL7R,LRBA,NGFR,NR4A3,PAX5,PTPRCAP,SLC22A16,SMARCC1
Calcineurin protein(s)		complex		0.735	4.50E-02	BCL2,CAMK2D,CBLB,CPT1B,CYGB,DUSP1,EGR1,EGR2,FOS,IL4,NFATC4,NFIL3,NR4A3,SPP1
CLEC11A	-1.111	growth factor			4.50E-02	ALDOA,ANXA1,BCL2,CCL1,CCR4,CDH2,EGR2,FOS,GCSAM,IL1B,LTB4R,PMP22,SPI1,STAT4
MAP3K8	0.653	kinase		-0.859	4.57E-02	APOE,ARHGAP22,ARRDC3,BMP1,CBFB,CEBPD,CLIC5,COLEC12,DOK2,FAM107B,FLNB,FOS,HIP1,HP,IER3,IL12B,IL1B,IL6,MARCO,NFAM1,P2RY1,PLAT,SENP7,SESN1,SOCS3,SPATS2L,STAT4,STK17B,TSPAN33,USP42
BECN1		other		-1.230	4.67E-02	BAX,BCL2,IL12B,IL1B,IL4,IL6,MAP1LC3A,SOD2,SPP1
Fc gamma receptor		group		-1.988	4.67E-02	CCL17,CCL19,CCNE1,CD40,IL12B,IL6,SOCS3,TGFB1,TNFAIP3
acetovanillone		chemical drug	Activated	2.345	4.67E-02	CCL2,EDN1,MMP2,MMP9,MSR1,NCF1,OLR1,OSGIN1,RYR3
TFEB		transcription regulator	Inhibited	-2.976	4.67E-02	ARSA,ATP6V0E1,CTSB,GBA,LAMP1,NAGLU,NEU1,PSAP,SCPEP1
26s Proteasome		complex		-1.397	4.79E-02	AHR,APAF1,BAX,BCL3,CCL2,DDIT3,DDX58,FOXO1,IFI35,IL6,NFKB2,PRKCA,PRKDC,PRNP,PSMB5,SKIL,SMAD2,SOCS3,TK1
ABCB6		transporter		1.134	4.81E-02	ATPIF1,GLRX5,HAGH,SLC25A37,SLC25A39,SLC25A51,UROD
risperidone		chemical drug		1.109	4.81E-02	BCL2,FOS,HMGCR,NGFR,NR4A3,NTRK2,SLC5A7
SFTPD		other		0.727	4.81E-02	CCL2,CD14,CD209,IL1B,MMP2,MMP9,TGFB1
FGF4		growth factor		0.243	4.81E-02	FOS,FOXO1,FOXO3,HMGCR,HMGCS1,MMP14,SCD
TICAM2		other		-0.828	4.81E-02	IL12B,IL1B,IL6,IRF3,IRF7,MMP14,S100A8
calpain		complex		-1.664	4.81E-02	CREB1,DDIT3,GRIA4,HSPA5,IL6,NTRK2,TLR4
anakinra		biologic drug			4.81E-02	EDN1,GRINA,IL1B,IL6,PHB,SLC25A37,ZYG11B
H2AFX		transcription regulator			4.81E-02	EPM2AIP1,PTN,SFRP2,SFRP4,SLC7A11,TIMP3,TP53BP1
cilostazol		chemical drug		1.897	4.91E-02	ABCA1,BAX,BCL2,CCL2,CLDN5,MMP9,SELE,SELP,TLR4,VCAM1
asoprisnil		chemical drug		0.632	4.91E-02	APOD,AQP3,BCL2,CASP3,DKK1,GZMB,LAMB3,PARP1,PRF1,RBP4
CARM1		transcription regulator		-1.054	4.91E-02	C3,CCNE1,CXCR3,DHFR,EGR3,FOS,FTH1,FTL,GCLC,IGFBP4
DACH1		transcription regulator		-1.117	4.91E-02	DEFB4A/DEFB4B,EFEMP1,EGR1,FOS,ID1,IGFBP3,KLF4,MEF2C,TGFB1,TNFAIP3
RNASE2		enzyme		-1.213	4.91E-02	CCL1,CCL2,CCL24,CCL8,CD300A,CXCL9,IL12B,IL6,OSM,TNFRSF1A
CUL4B		other			4.91E-02	AXIN2,COL4A1,FANCB,FOXO3,GLO1,IGFBP3,NDUFB1,PSMA1,RUNX1,TGFB1
mir-146		microRNA	Activated	2.401	4.91E-02	CCL2,CD40,DUSP1,FADD,IL1B,IL6,IRAK1,MMP2,RUNX1,TLR4
STAT		group	Inhibited	-2.064	4.91E-02	A2M,CASP1,CEBPD,FOS,IL6ST,LBP,SMAD7,SOCS2,SOCS3,TIMP1
imiquimod		chemical drug	Inhibited	-2.371	4.98E-02	CD40,DDB2,IFI35,IL12B,IL1B,IL6,IRF7,ISG20,MX1,OAS1,RNF213,RSAD2,SELL,SLC46A1,SOD2,TGFB1,TLR7
PRKCD		kinase	Inhibited	-2.090	5.07E-02	ABCA1,BCL2,CCL2,CCNE1,CD68,COL1A1,COL1A2,FOS,IGJ,IL12B,IL1B,IL4,IL6,LAMP1,MMP2,MMP9,NFKB2,PTCH1,TLR2,TUBB2A,VCAM1
SOX9		transcription regulator		1.873	5.16E-02	BMI1,CDH2,COL1A1,CXCR4,DMBT1,FOS,H19,HIVEP3,LBP,LRP6,MAPK3,PTGDS,SOX5,SOX8
suramin		chemical drug		1.912	5.30E-02	CCL2,CD40,CDH2,F3,FST,IL12B,IL6,NOS3
FLT1		kinase	Activated	2.000	5.59E-02	ADD1,BCAT1,DDX3X,DLL4,EIF5A,FOS,G3BP2,IGF2BP3,LAMP1,MAP3K7,NOS3,PREB,RNF125,TCF4,UBE2H,VWF,YWHAZ
SAT1		enzyme		1.951	5.76E-02	DHFR,IGFBP3,KLF9,LPL,SP1
beta-carotene		chemical - endogenous mammalian		1.897	5.80E-02	APOA1,CELA1,DBI,HSPA1A/HSPA1B,IL1B,IL6,LPGAT1,LPL,RBP4,THBD
steroid		chemical - endogenous mammalian		-1.912	5.80E-02	ANXA1,CEBPA,FOS,NGFR,NR3C1,PLAT,SPEN,SPP1,TIMP1,TNC
mir-181		microRNA	Inhibited	-2.759	5.80E-02	AICDA,BCL2,CD163,CREB1,KLF6,NLK,PTPN11,RGS5,SMAD7,TIMP3
C3	-0.876	peptidase	Inhibited	-3.043	5.88E-02	C3,CASP3,CCL2,CR2,CXCL16,IL12B,IL1B,IL4,IL6,SELL,SELP,TGFB1,THBD,TNFRSF1A
thioctic acid		chemical drug		1.816	5.93E-02	BAX,BCL2,CCL2,FOS,IL6,LPL,MMP2,MMP9,SELE,SLC7A11,SOD2,TIMP2,VCAM1
MKL2	0.732	transcription regulator		1.890	5.93E-02	CBFB,CD151,CXCL6,CXCR4,CYBA,F2R,ITGA6,P2RX1,P2RY1,PGLYRP1,PRSS57,PRTN3,RUNX1,S100A8,S100A9,SELP,TAGLN,TBXAS1,TST
ADRA1B		G-protein coupled receptor	Inhibited	-2.000	5.94E-02	CEBPD,COL3A1,DUSP1,EGR1,EGR2,FN1,FOS,IL6,IL6ST,NPY,PPP3CA,TMPO
NCF4	-0.603	enzyme		1.964	5.98E-02	CCR1,IL1B,IL6,ST3GAL6
acitretin		chemical drug		1.964	5.98E-02	ADAM10,IL12B,IL6,PI3
miR-223-3p (miRNAs w/seed GUCAGUU)		mature microRNA		-1.941	5.98E-02	LMO2,MEF2C,SCN3A,STMN1
C1q		complex		-1.982	5.98E-02	CCL2,IL6,MERTK,PECAM1
MST1		growth factor		-1.964	6.00E-02	FAS,FOS,IL12B,IL1RN,IL6,MSR1,SPP1
miR-30a-3p (and other miRNAs w/seed UUUCAGU)		mature microRNA	Inhibited	-2.628	6.00E-02	ARMC8,FMR1,KIF1B,PIK3C2A,SCAF11,SLC7A6,WDR44
A23187		chemical reagent	Inhibited	-2.272	6.13E-02	ACE,AGTR1,CALR,CD14,CD1A,CD40,CYCS,DDIT3,DDIT4,EGR1,EIF6,FN1,FOS,FOSB,HSP90B1,HSPA5,IL12B,IL4,IL6,MAP3K8,MSR1,SHC1,TLR2,TLR4
garcinol		chemical - endogenous non-mammalian	Inhibited	-2.524	6.37E-02	ARHGAP35,BAX,BAZ1A,BCL6,BFAR,BUB1B,CASP4,ELF4,HMGN1,HSF4,KRAS,MAF,MEF2C,MLLT6,NR4A3,PLAT,PML,RAB22A,ZAK,ZNF317
Gsk3		group		1.827	6.66E-02	BCL2,CD40,CEBPA,FOS,IL12B,IL1B,IL6,MYB,SNAI1,SPP1,SREBF1,TBX6,TNFAIP3,XIAP
CpG ODN 1826		chemical reagent	Inhibited	-2.132	6.66E-02	CCL2,CD14,CD40,CYBA,DLL4,IL12B,IL1B,IL6,IRF7,LY96,NCF1,REL,RGS1,TLR4
CRH		cytokine	Inhibited	-2.496	6.66E-02	BAX,BCL2,BDKRB2,CLEC11A,FOS,HPGD,IL1B,IL1RN,IL4,IL6,NOS3,RAMP2,SOCS3,TLR4
tanespimycin		chemical drug	Inhibited	-2.356	6.69E-02	AHR,AKT3,AXL,BCL2,BRAF,CAV1,CYCS,DDIT3,FAS,HSP90B1,HSPA1A/HSPA1B,HSPA5,IL6R,KRAS,MAP3K7,OSM,PDPK1,POLR2L,PTCH1,SERPINH1,SOD2,STK38,TNFAIP3,XIAP
Bay 11-7082		chemical - kinase inhibitor	Activated	2.610	6.76E-02	ADORA2A,CCL2,CHI3L1,F3,GJA1,GLRB,HSPA5,IL6,MMP2,MMP9,PRKCDBP,S100A4,SOD2
farnesol		chemical reagent	Inhibited	-2.395	6.77E-02	ATF3,DDIT3,HSP90B1,HSPA5,PDIA4,XBP1
uric acid		chemical - endogenous mammalian	Inhibited	-2.026	7.26E-02	ACE,ATM,BCL2,BRCA1,CCL2,DDB2,IL12B,IL1B,IL6,ITGAV,MDM2,NFKB2,NOS3,PARP1,PRKDC,RAD50,TACC2,TGFB1,TREM1
batimastat		chemical - protease inhibitor	Inhibited	-2.000	7.55E-02	ANG,CASP1,MMP14,MMP2,MMP9
monorden		chemical - endogenous non-mammalian	Inhibited	-2.236	7.55E-02	BAX,DDIT3,GSN,HSP90B1,HSPA5
PITX2		transcription regulator	Activated	2.132	7.66E-02	CCND2,EGR1,FOXO1,FZD2,KCTD20,LEF1,LHX3,PLOD1,PLOD2,TBX6,TRIO,WNT2B,WNT5A
targinine		chemical drug	Inhibited	-2.040	7.69E-02	FAS,FOS,IL12B,MMP9,NOS3,PRDX1,SELP,VCAM1
2-amino-1-methyl-6-phenylimidazo(4,5-b)pyridine		chemical drug	Inhibited	-2.714	7.87E-02	BAX,BCL2,CCT5,HSPA5,HSPE1,PSMA2,PSMA6,PSMB2,PSMB4,PSMB9,PSME1
SMAD1		transcription regulator		-1.964	7.90E-02	ACTA2,ALPL,BTG2,COL1A1,COL1A2,COL4A1,ID1,SMAD6,SMAD7,SPP1
eflornithine		chemical drug	Inhibited	-2.236	7.90E-02	C3,DHFR,FN1,GLB1,IL32,ITGAL,LGALS3BP,PSAP,SHC1,SOD2
dasatinib		chemical drug		1.987	8.25E-02	COL1A1,COL1A2,FN1,IL12B
PLA2G2D		enzyme	Activated	2.000	8.25E-02	CD68,IL1B,IL6,S100A9
miR-23a-3p (and other miRNAs w/seed UCACAUU)		mature microRNA		-1.755	8.42E-02	FBXO32,IL6R,MDH2,SMAD3,SMAD5,TRPS1
fluoxetine		chemical drug		1.903	8.55E-02	AANAT,BAX,CASP3,EGR1,FOS,FOSB,IL4,IL6,MAPK1,MMP2,NPY,NR3C1,NTRK2,TAGLN,TPH1,WIPI1,ZNF326
NLRP3		other	Inhibited	-2.461	8.64E-02	ATM,BRCA1,CXCR3,DDB2,IL1B,IL6,MDM2,MMP9,NFKB2,PARP1,PRKDC,RAD50,TACC2
EP400	0.408	other	Activated	2.547	9.10E-02	CCNF,CENPF,E2F2,E2F8,GLB1,NCAPG2,NEK2,RASSF1,RBL1,UHRF1
SST		other	Inhibited	-2.333	9.10E-02	ABCB1,CCNE1,ERP29,FOS,GCG,IL1B,IL6,ITPR3,NR3C1,TOX
TYROBP	-0.733	transmembrane receptor	Inhibited	-2.425	9.10E-02	CCL2,CD40,GPX1,IL6,KLRD1,RBM47,SIRPB1,SLC1A5,SPP1,TYROBP
SUV39H1		enzyme		1.982	9.60E-02	CCNE1,CSF1R,CYTH4,NFE2,SOD2
TARDBP	0.666	transcription regulator	Inhibited	-2.000	9.60E-02	CASP3,FIS1,IL1B,IL6,TARDBP
Ro41-5253		chemical reagent		1.870	1.03E-01	APOD,CD38,CSF1R,F3,PLAT,THBD
probucol		chemical drug	Activated	2.213	1.03E-01	BCL2,CYBA,PSMA1,PSMA2,TGFB1,VCAM1
PDGFC		growth factor	Inhibited	-2.425	1.03E-01	ACTA2,COL1A2,COL4A2,TGFB1,TIMP1,TIMP2
vinblastine		chemical drug		-1.937	1.06E-01	ABCB1,CD40,FOS,IGFBP4,IL1B,IL6,SOD2
mir-132		microRNA	Inhibited	-2.611	1.06E-01	ARHGAP32,CCL2,FOXO3,PTCH1,RASA1,SSH2,STAT4
azithromycin		chemical drug		1.964	1.09E-01	IL1B,IL6,MMP9,TREM1
ABCG1		transporter		1.961	1.09E-01	IL1B,IL4,IL6,TLR4
PLCG1	0.688	enzyme		-1.953	1.09E-01	CCL2,EGR1,FOS,PECAM1
Integrin		complex		-1.961	1.09E-01	FOS,MMP14,MMP9,SOCS3
KLF10		transcription regulator		-1.966	1.09E-01	IL12B,PTGS1,SMAD7,TGFB1
miR-96-5p (and other miRNAs w/seed UUGGCAC)		mature microRNA		-1.974	1.09E-01	CELSR2,FOXO1,KRAS,ODF2
5'-methylthioadenosine		chemical - endogenous mammalian	Activated	2.000	1.09E-01	COL1A1,COL1A2,GUCY1A3,GUCY1B3
metoprolol		chemical drug	Activated	2.000	1.09E-01	AQP1,EDN1,GJA1,IL6
leukotriene B4		chemical - endogenous mammalian		-1.982	1.19E-01	F3,IL1B,LTB4R,MMP9,MPO
TF	-1.615	transporter	Inhibited	-2.000	1.19E-01	CCL2,CCNE1,COL1A1,CYBRD1,ERP29
POR	-0.528	enzyme	Activated	2.183	1.21E-01	ABCA1,AHR,ASNS,BATF3,BTC,CLDN3,CPT1A,ECI1,ELOVL1,ETHE1,FGL1,FLVCR2,HLA-DMA,HLA-DQA1,HLF,HMGCR,HMGCS1,HSD17B10,LGALS1,LGALSL,LPL,MAP3K6,MVK,PDK4,PGD,POR,PRNP,RAB30,RAD51B,SCD,SDC4,SDS,SLC23A2,TMEM176A,TMEM97
IRAK1	-0.427	kinase		-1.901	1.23E-01	ABCA1,CXCL16,DEFB4A/DEFB4B,IL1B,IL6,NFATC2,SELE,VCAM1
NFIX		transcription regulator		-1.951	1.23E-01	CHI3L1,CLEC3B,ENO3,NFATC4,PKLR,POSTN
GADD45A	-0.392	other	Activated	2.412	1.23E-01	BCL2,FOSB,IL1B,IL6,MMP9,NEK2
ATF2	0.520	transcription regulator	Inhibited	-3.087	1.24E-01	ASNS,ATF3,BCL2,CD79A,DDIT3,DUSP1,DUSP5,EGR1,ENTPD1,FN1,FOS,GADD45A,IL6,ITGB8,MT2A,NUPR1,SOD2
CFTR		ion channel	Activated	3.050	1.29E-01	ABCA1,AQP1,ASNS,CAPG,DMBT1,FADS1,FAS,HPGD,LRG1,PGLYRP1,PLA2G5,POR,S100A8,SCD,SLC27A2,SLC7A8,SOCS3,TNFAIP3
THPO		cytokine		-1.805	1.33E-01	BAX,CCND2,CEBPA,FOS,ITGA2B,MDM2,NOS3,NOV,SELP,SP1
Tlr		group	Inhibited	-2.639	1.36E-01	CASP4,CCL2,CD40,CLEC2B,CXCR2,DUSP1,IL12B,IL1B,IL6,IRF7,P2RX4,RGS1,RGS16,RGS18,SIGIRR,SOCS3,SPHK1,TNFAIP3,TNFSF13,TNFSF13B,TREM1,WNT5A
FABP2		transporter		1.980	1.38E-01	ABCA1,CPT1A,HMGCR,NR1H3
phencyclidine		chemical drug		-1.929	1.38E-01	BAX,BCL2,FOS,SCG2
BIRC2		enzyme		-1.941	1.38E-01	CCL2,CCNE1,IL6,XIAP
[D-Ala2,N-Me-Phe4,Gly5-ol]-Enkephalin		chemical reagent		-1.969	1.38E-01	CCL2,CD2AP,FOS,NPHS1
L-685,458		chemical - protease inhibitor	Activated	2.000	1.38E-01	DLL4,GZMB,ID1,NR2F2
clenbuterol		chemical drug	Inhibited	-2.000	1.38E-01	FBXO32,IL1B,IL1RN,SOCS3
TNFRSF1A	-0.596	transmembrane receptor		-1.821	1.39E-01	CASP3,CCL19,CCL2,CD38,CD68,CDH2,IL1B,IL4,IL6,LBP,MMP14,MMP2,MMP9,P2RX7,SELE,SELL,SELP,SOCS3,SOD2,TGFB1,TNFRSF1A,TRAF1,VCAM1
JAK3		kinase		1.784	1.41E-01	BAX,BCL2,CCNE1,IL12B,IL6,IL7R,LAG3,MAF
3-methyladenine		chemical toxicant		-1.801	1.44E-01	BCL2,CD40,HSP90B1,HSPA5,IL12B,IL1B,IL6
lisinopril		biologic drug	Activated	2.184	1.44E-01	ACE,FOS,IL1B,MMP2,TGFB1
LOX		enzyme	Inhibited	-2.000	1.44E-01	BCL2,COL3A1,ELN,LRP5,SNAI1
HNF1A		transcription regulator		-1.809	1.51E-01	AK2,AKR1C4,ANPEP,ANXA4,AQP3,AQP9,ARHGAP11A,ASGR1,ASGR2,ATF2,ATG2B,ATP7A,B3GALT5,BCL6,C1S,C2,C8G,CCBL2,CCNE1,CLIC5,COL3A1,COQ7,CTDSPL2,CTSZ,EIF4EBP2,FAM107B,FAS,FBP1,FBP2,FCAMR,FGL1,FOXJ3,FUT11,FUT7,GARS,GBE1,GMDS,HCAR2,HMGCR,HSPA5,IFNAR1,INSR,KLF11,LBP,LEF1,LY6E,MRPL15,MRPS18B,MSH6,MTF2,NAPA,PDK1,PEX13,PIH1D1,PKLR,PLA1A,PNO1,PROC,PRR13,PSMA5,SERPING1,SGK2,SLC12A7,SLC40A1,SLCO3A1,SOCS3,TARS,TMEM14…
Ccl2		cytokine	Inhibited	-2.517	1.53E-01	CD14,CTSB,ETS1,IL1B,IL4,IL6,KLF4,LPL,SDC4,TIE1,TLR4,VCAM1
AMPK		complex	Activated	2.303	1.55E-01	AACS,ACE,ACO2,BAX,BCL2,CCL2,CCND2,EGR1,FBXO32,GJA1,IL1RN,IL6,LITAF,LPIN1,MMP9,ORAI1,PKLR,SREBF1,TFAM
HNRNPK		other		1.890	1.65E-01	COL12A1,IGSF10,IL2RG,ITGA6,RASA1,SDPR,TCN2
EHF		transcription regulator	Inhibited	-2.689	1.65E-01	ANPEP,CASP3,CDH3,GLB1,IL1RN,KLK7,PLAT,RBPJ,S100A12,S100A8,S100A9,TCF4,TFPI,THBD,TIMP1,TNC
Stat3-Stat3		complex		-1.756	1.69E-01	A2M,FTL,LBP,SOCS3,SOD2,WNT5A
Ni2+		chemical reagent	Inhibited	-2.416	1.69E-01	ASNS,CCL2,CXCL6,IL6,PTGES2,VCAM1
nocodazole		chemical reagent	Inhibited	-2.350	1.70E-01	BRAF,FOS,GSK3B,MAP2K2,MAP3K8,MAPK1,MAPK3,MDM2,NEK2,PPP5C,PRKCB,PRKCE,PRKCZ,PTPN11,SCD,STK4,UHRF1
gossypol		chemical drug		-1.934	1.70E-01	ATF3,BCL2,NCOA3,XIAP
lymphotoxin-alpha1-beta2		complex		-1.982	1.70E-01	CCL2,IL1B,IL6,VCAM1
PYCARD	-0.831	transcription regulator	Inhibited	-2.159	1.72E-01	ACTA2,CASP3,IL1B,IL6,MMP9
KLF5		transcription regulator		-1.846	1.76E-01	ACTA2,CPT1B,CXCR4,DUSP1,GPSM1,MMP9,PREB,RUNX1,S100A9,TAGLN,WFS1
NR1H3	-0.699	ligand-dependent nuclear receptor		1.753	1.83E-01	ABCA1,APOA1,APOD,APOE,CCL17,CCL24,FBP1,HMGCR,IL1B,IL1RN,IL6,ITGAL,LPL,MMP9,NR1H3,SCD,SREBF1
Y 27632		chemical drug	Activated	2.417	1.84E-01	ACTA2,CCL2,CEBPA,CLDN5,FOS,IL6,MMP2,MMP9,SOX5,TAGLN,TGFB1,VCAM1
JUND		transcription regulator	Inhibited	-2.224	1.91E-01	AGTR1,BCL3,COL6A1,F3,FTH1,IKZF2,IL6,ITGB4,MMP9,SDC1,SPP1,TIMP1,TK1
ZMPSTE24		peptidase		1.982	2.01E-01	IGFBP3,LMNA,SIRPA,SOCS2,SOCS3
fludarabine		chemical drug		1.982	2.01E-01	CCNE1,DDB2,FAS,MDM2,XIAP
NCL		other	Inhibited	-2.200	2.01E-01	DICER1,HSPA1A/HSPA1B,KLF2,MDM2,UBE4A
MIR17HG		other	Inhibited	-2.213	2.01E-01	ACTA2,CREB1,PHLPP2,TAGLN,TNFAIP3
IPMK	1.148	kinase	Inhibited	-2.228	2.01E-01	FOS,FOSB,MYL9,PMP22,TAGLN2
Sod		group	Activated	2.000	2.05E-01	DSC2,DSG1,MMP2,VCAM1
RND3		enzyme	Inhibited	-2.000	2.05E-01	BAX,BCL2,MMP2,ROCK1
cannabidiol		chemical drug	Inhibited	-2.000	2.32E-01	DDIT3,FN1,ID1,NOS3,NTRK2
TMEM173	-0.362	other	Inhibited	-2.630	2.37E-01	GJA4,IFI16,IL1B,IL6,PLEKHA4,RGS16,UPP1
SIGIRR	-0.373	transmembrane receptor		1.951	2.41E-01	IL1B,IL6,IRAK1,TLR4
mir-221		microRNA		-1.997	2.41E-01	MMP2,MMP9,PIK3R1,TIMP3
COL2A1		other	Activated	2.000	2.41E-01	COL1A1,COL3A1,CXCR4,IL1B
mir-22		microRNA		-1.755	2.50E-01	LEF1,PTMS,RCOR1,SP1,TP53INP1,YWHAZ
REN		peptidase	Inhibited	-2.180	2.50E-01	ACE,ADD3,COL3A1,F3,FOS,IL6
N-methyl-D-aspartate		chemical reagent		-1.771	2.56E-01	ARNTL,ATP2B4,BAX,C3,CCL2,EGR1,FOS,HSPA5,NTRK2
cadmium		chemical toxicant	Inhibited	-2.137	2.62E-01	BAX,BCMO1,BID,C3,CASP3,CASP9,ESR2,GPX4,HSPA5,IL4,MGP,SERPINF1,SP1,TIMP1
bosentan		chemical drug	Activated	2.177	2.64E-01	ACTA2,BAX,COL1A2,EDN1,F3
CpG ODN 1668		chemical reagent		-1.783	2.69E-01	CD40,IL12B,IL1B,IL6,IRF7,ISG15,PRDM1,SOCS3,TLR4,TLR7,XBP1
LAMA5		other		-1.951	2.79E-01	CCR1,MMP14,MMP9,OGFR
ACSL5	-0.492	enzyme	Inhibited	-2.000	2.79E-01	FKBP11,GFPT2,KIAA1324L,MCAM
PD 169316		chemical - kinase inhibitor	Inhibited	-2.000	2.79E-01	ABCA1,ATP5J2,CCND2,TIMP3
MEF2C	0.408	transcription regulator		1.946	3.01E-01	CACNA1C,CALR,CKB,COL1A1,COL1A2,COL3A1,CPT1B,DES,GJA1,KLF2,MEF2C,NFATC2,PLAGL1,POSTN,S100A4,SFRP2
COMMD3-BMI1		transcription regulator	Inhibited	-2.449	3.08E-01	CCNE1,EBF1,GFRA2,IGF2BP3,LEF1,MS4A1
paricalcitol		chemical drug		1.912	3.16E-01	BCL2,COL3A1,FN1,IL1B,TGFB1,TIMP1,VCAM1
NAB2		transcription regulator		1.980	3.17E-01	F3,FN1,FOS,TGFB1
SLC2A4		transporter		1.969	3.17E-01	INSR,LNPEP,RBP4,SREBF1
ceruletide		chemical drug		-1.964	3.17E-01	CCNE1,MME,MPO,SELP
ITGA2		transmembrane receptor	Inhibited	-2.000	3.17E-01	CCNE1,COL1A1,DCN,IL6
E2f		group		1.852	3.19E-01	ALG5,BRCA1,CAV1,CCNE1,CDC25C,DHFR,FANCD2,GAS2L1,GOLT1B,ITGA6,ITGB4,MYB,NUSAP1,PCYT1A,POLA1,RBL1,SNRPC,TCF3,USP37,WDR76
TNFRSF18		transmembrane receptor		1.925	3.56E-01	CCL2,IL6,MMP9,TNFRSF9
fumonisin B1		chemical toxicant		-1.982	3.56E-01	ABCB1,TGFB1,TNFRSF1A,UGCG
rosuvastatin		chemical drug		1.980	3.95E-01	APOA1,CYBA,IL6,NCF4
naloxone		chemical drug		1.887	3.95E-01	BCL2,FOS,NPY,NR4A3
CASP3	-0.441	peptidase	Inhibited	-2.000	3.98E-01	BAX,BCL2,CASP3,CASP4,MMP9
Fgf		group	Inhibited	-2.383	3.99E-01	ACE,FOS,IL6,MMP2,MMP9,VCAM1
colchicine		chemical drug	Inhibited	-2.012	4.21E-01	ACTA2,ATF3,CD40,FAS,FOS,IL1B,MDM2,MX1,TNFRSF1A
BCL2L1		other		1.982	4.59E-01	BAX,BCL2,CASP3,CYCS,DHFR,IL1B
KDM1A		enzyme	Inhibited	-2.000	4.59E-01	DDR2,NOS3,PPP1R12A,RASGRP3,SFRP2,SFRP4
HMGN1	0.410	transcription regulator		1.980	4.64E-01	EGFL7,FOS,FOSB,GP2,XBP1
CD5		transmembrane receptor	Inhibited	-2.138	4.69E-01	BCL2,BCL3,GZMB,IL2RG,MAP2K2,MAPK9,MVK,PCK2,TGFB1
prostaglandin A1		chemical - endogenous non-mammalian		-1.982	4.71E-01	BCL2,CD14,HSPA1A/HSPA1B,IL6
histamine		chemical - endogenous mammalian	Inhibited	-2.331	4.91E-01	CCL2,CD40,CXCR4,F3,FOS,IL12B,IL1B,IL4,IL6,ITGA4,PTGIS,SELE,SELP
zymosan		chemical - endogenous non-mammalian		-1.783	4.93E-01	CCL24,CD40,IL12B,IL1B,IL6,MMP2,PTGS1,SOCS3,TLR2
octreotide		biologic drug		1.977	5.07E-01	CCNE1,FOS,NOS3,PLAGL1
TNFRSF4		transmembrane receptor		1.958	5.07E-01	BCL2,IL4,IL6,PRDM1
PDGF-AA		complex		-1.990	5.07E-01	ACTA2,FOS,IL6,TGFB1
TBX2		transcription regulator	Activated	2.716	5.36E-01	ANLN,ATF3,CKAP2,DDIT3,DMTF1,E2F8,ELK3,NCAPG2,NFIL3,PHTF2,RBL1,SMC2
SIX5		transcription regulator		-1.964	5.43E-01	DMPK,IGF2,PTN,SFRP2
HSD17B4		enzyme	Inhibited	-2.000	5.43E-01	LY6D,PDK4,PEX11A,PTCH1
IL23A		cytokine	Inhibited	-2.213	5.60E-01	HP,IL1B,IL6,S100A8,S100A9
PXR ligand-PXR-Retinoic acid-RXRα		complex		1.974	1.00E00	ABCB1,PAPSS2,SCD,SLCO1A2
ALOX5		enzyme		1.964	1.00E00	ATP6V0D2,ITGAV,MMP9,MSR1
INPP5D	0.477	phosphatase		1.943	1.00E00	FAS,IL12B,IL6,SELP
IL17F		cytokine		-1.936	1.00E00	CCL2,CXCL6,IL6,TGFB1
KCNK9		ion channel	Activated	2.449	1.00E00	A2M,DKK3,HP,KEL,LYPD3,NEFL
POU4F1		transcription regulator	Activated	2.050	1.00E00	BAX,BCL2,FGF13,MSI2,NPY,NTRK2,RUNX1,SNAP25
GRB2		other	Activated	2.000	1.00E00	EVPL,IRG1,PRDM1,SLC7A1
KMT2A	1.978	transcription regulator	Activated	2.000	1.00E00	EGR1,ETS1,PBX1,PRDM16,SIGLEC10
SYK	0.401	kinase	Inhibited	-2.216	1.00E00	BCL2,CCL2,EDN1,IL1B,IL6
