# Supplementary material for: Immunological Response to Single Pathogen Challenge with Agents of the Bovine Respiratory Disease Complex: An RNA-Sequence Analysis of the Bronchial Lymph Node Transcriptome
Source: PLoS One. 2015 Jun 29;10(6):e0131459. doi: 10.1371/journal.pone.0131459 (PMC4484807; doi:10.1371/journal.pone.0131459)
Supplement: S9 Table — Activation status refers to the Control group. (XLS) [file pone.0131459.s009.xls]

## Sheet: Sheet0
© 2000-2014 QIAGEN. All rights reserved.
Upstream Regulator	Log Ratio	Molecule Type	Predicted Activation State	Activation z-score	p-value of overlap	Target molecules in dataset	Mechanistic Network
lipopolysaccharide		chemical drug		-0.858	1.61E-75	ABCB1,ACE2,ACO1,ACTA2,ADA,ADAR,ADM,ADORA2A,ADORA3,AICDA,ALOX5AP,AMPD3,ANGPTL2,ANGPTL4,APLNR,APOA1,APOBEC3B,APOE,APP,AQP1,AQP3,ASS1,ATP1A1,ATP2A2,AZU1,BCL2A1,BCL3,BCL6,BDKRB1,BGN,BSG,BTG1,C3,CALML5,CALR,CASP3,CASP4,CAV1,CCL17,CCL20,CCL21,CCL22,CCL24,CCL3,CCL4,CCL5,CCND2,CCNE1,CCNG2,CCNI,CCR4,CCR5,CCR7,CD163,CD1A,CD22,CD276,CD37,CD3E,CD4,CD69,CD83,CD86,CD8A,CDH11,CDH5,CEMIP,CFB,CHI3L1,CISH,CLDN5,CL…	CEBPB,IFNG,IL1B,IL6,JUN,NFKB1,NFKBIA,NFkB (complex),RELA,STAT1,STAT3,TNF,TP53,lipopolysaccharide
TGFB1		growth factor	Inhibited	-6.108	5.42E-66	ABCE1,ACKR1,ACKR2,ACSS1,ACTA2,ACTG2,ACVRL1,ADAM12,ADAM19,ADAMTS12,ADAMTS2,ADAMTS4,ADI1,ADK,ADM,AK1,ALDH18A1,ALOX5AP,ANGPT1,ANGPTL4,ANPEP,ANXA11,ANXA2,APLNR,APOE,APP,AQP1,AQP9,ASNS,ASS1,ATP13A3,AXL,BBC3,BCL3,BCL6,BGN,BMP1,BMP6,BSG,BTG1,CALCOCO2,CALD1,CARS,CASP3,CASP4,CASP9,CAV1,CBR3,CCL20,CCL3,CCL4,CCL5,CCND2,CCND3,CCNE1,CCNG2,CCR10,CCR4,CCR5,CCR7,CCT5,CCT6A,CD163,CD34,CD4,CD69,CD83,CD86,CDC25A,CD…	CTNNB1,ERBB2,IFNG,IL1B,IL4,JUN,NFKB1,NFKBIA,NFkB (complex),RELA,STAT1,STAT3,STAT6,TGFB1,TNF,TP53,estrogen receptor
TNF	0.741	cytokine		0.702	9.11E-60	ABR,ABTB2,ACACA,ACKR2,ADAMTS4,ADAMTS5,ADM,ADORA2A,ADRB3,AEBP1,AICDA,AK2,ALOX5AP,AMPD3,ANGPT1,ANGPTL4,ANPEP,ANXA11,AOC3,APOA1,APOBEC3B,APOE,APP,AQP1,AQP3,AQP9,ASS1,ATP1A1,ATP2A2,AZU1,BBC3,BCL2A1,BCL3,BCL6,BDKRB1,BGN,BHLHE41,BMPER,BTG1,BTG2,C3,CALR,CASP3,CASP4,CAV1,CCDC80,CCL17,CCL20,CCL22,CCL3,CCL4,CCL5,CCND2,CCND3,CCR4,CCR5,CCR7,CD163,CD1A,CD3E,CD4,CD69,CD83,CD86,CDC25C,CDC42EP5,CDH11,CDH13,CFB,C…	CEBPB,IFNG,IKBKB,IL1B,IL6,JUN,NFKB1,NFKBIA,NFkB (complex),RELA,STAT1,STAT3,TNF
IFNG	1.638	cytokine	Activated	4.185	2.30E-47	A2M,ABCA6,ABCB1,ACO1,ACSS1,ADM,ADORA2A,AIF1,ALOX5AP,ANGPTL4,APP,AQP1,AQP9,ARFGAP3,ASS1,ATP1A1,ATP2A2,BACH1,BAK1,BATF2,BBC3,BCL2A1,BCL3,BMP6,BRCA2,BST1,BTG1,C1R,C3,CALCOCO2,CASP3,CASP4,CASP9,CAV1,CCL17,CCL20,CCL22,CCL3,CCL4,CCL5,CCND2,CCR5,CD163,CD2,CD276,CD4,CD83,CD86,CDH13,CFB,CHAC1,CIRBP,CISH,CLEC4E,CLEC5A,CLIC4,CMPK2,COL1A1,COL1A2,COL5A2,CP,CREM,CRLF1,CTGF,CTSB,CTSK,CXCL10,CXCL6,CXCL8,CXCL9,CX…	IFNG,IL10,IL1B,JUN,NFKB1,NFKBIA,NFKBIB,NFkB (complex),RELA,STAT1,STAT3,TNF,TP53
IL4	2.475	cytokine		-0.668	2.12E-45	ACTA2,ADAM19,AICDA,ALG3,ALOX5AP,ANXA2,ANXA6,APOE,ASS1,BCL11A,BCL3,BCL6,C3,CAPG,CASP3,CCL17,CCL20,CCL22,CCL24,CCL3,CCL4,CCL5,CCND2,CCND3,CCNE1,CCR4,CCR5,CCR7,CD163,CD1A,CD2,CD276,CD6,CD69,CD83,CD86,CD8A,CDK1,CISH,CLDN5,CLUH,CNR2,COL18A1,COL1A1,COL1A2,COL6A2,COL6A3,CPEB3,CSF3R,CST7,CTGF,CTSK,CXCL10,CXCL6,CXCL8,CXCL9,CXCR3,EGR2,EMR1,EOMES,EPHB4,EPHX1,F13A1,F2R,F2RL1,FAS,FASLG,FCGR3A/FCGR3B,FN1,FUT7,…	Ap1,BCL6,CD40,CEBPB,FOXP3,IL10,IL12 (complex),IL2,IL4,NFKB1,NFKBIB,NFkB (complex),RELA,STAT1,STAT3,STAT5A,STAT6
dexamethasone		chemical drug	Inhibited	-3.160	7.58E-43	AACS,ABCB1,ACACA,ACAT1,ACTA2,ACTG2,ADAM12,ADAM15,ADAMTS1,ADAMTS15,ADAMTS2,ADCK4,ADM,ADRB3,AEBP1,AICDA,AKAP13,ALOX5AP,ANGPTL4,APOA1,APOE,APP,AQP1,ARHGAP17,ASNS,ASPH,ATP13A3,ATP1A1,ATP2A2,AXIN2,BAK1,BBC3,BCL2A1,BCL6,BGN,BMP1,BMX,BRCA2,BSG,BTG1,C3,CALR,CANX,CARS,CASP3,CASP9,CAV1,CBR3,CCL17,CCL20,CCL21,CCL3,CCL5,CCND2,CCND3,CCNE1,CCNG2,CD163,CD3D,CD3E,CD69,CD83,CD86,CFB,CHI3L1,CISH,CLDN5,CLEC11A,CLIC…	Ap1,IFNG,IGF1,JUN,NFKB1,NFKBIA,NFkB (complex),RELA,SMAD3,SMAD4,SP1,STAT1,STAT3,TGFB1,TNF,TP53,dexamethasone
beta-estradiol		chemical - endogenous mammalian	Inhibited	-2.064	1.66E-41	A2M,AARS,ABCB1,ACKR2,ACTA2,ADAMTS4,ADAMTS5,ADK,ADM,ADORA2A,ADRB3,AEBP1,AIF1,ANGPT1,ANPEP,APBB1,APCDD1,APOA1,APOE,APP,AQP1,ATP2B2,BACE2,BAK1,BATF,BCL2A1,BCL6,BMPR1B,BRCA2,BSG,BTG1,BTG2,C1QTNF6,C3,CALR,CASP3,CASP4,CASP9,CAV1,CCDC80,CCL20,CCL21,CCL4,CCL5,CCND2,CCND3,CCNE1,CCNG2,CCR4,CCR5,CD276,CD69,CD86,CDC25A,CDC25C,CDC6,CDCA7,CDH11,CDK1,CFB,CHI3L1,CLDN4,CLU,CNN1,COCH,COL1A1,COL1A2,COL3A1,COL6A6,CO…	Ap1,CEBPB,IGF1,IL6,JUN,NFKB1,NFKBIA,NFkB (complex),REL,RELA,SMAD3,SMAD4,SP1,STAT1,STAT3,TGFB1,TNF,TP53,beta-estradiol
IL1B	-1.838	cytokine		-0.588	3.82E-41	A2M,ACHE,ACKR2,ACTA2,ADAMTS1,ADAMTS4,ADAMTS5,ADM,AIF1,ALPL,AMPD3,ANGPT1,ANGPTL4,APOE,APP,ASS1,ATP1A1,ATP2A2,BCL2A1,BCL3,BDKRB1,BGN,BTG2,C1R,C3,CASP3,CASP4,CCL17,CCL20,CCL22,CCL24,CCL3,CCL4,CCL5,CCR5,CCR7,CD4,CD83,CD86,CFB,CHI3L1,CISH,CMPK2,CNR2,COL1A1,CP,CREM,CTSB,CXCL10,CXCL6,CXCL8,CXCL9,CXCR3,CYP3A4,DBP,DCN,DDIT4,DLL4,DUSP5,EDN1,EGR1,ELF3,ELN,EPAS1,F13A1,F2RL1,FAS,FASLG,FKBP5,FN1,FST,FUT7,GADD4…	IFNG,IL1B,JUN,NFKB1,NFKBIA,NFkB (complex),REL,RELA,STAT1,STAT3,TNF,TP53
TP53		transcription regulator		-0.847	1.35E-36	A2M,ABCB1,ACAT1,ACO2,ACTA2,ADA,ADRB3,AK1,ANGPT1,ANXA2,ANXA4,ANXA6,APOA1,APOE,APP,ARHGAP5,ASL,ASNS,ASS1,ATG4A,ATP1A1,BAK1,BBC3,BCAP31,BCL2A1,BCL3,BMP1,BMX,BRCA2,BTG1,BTG2,CALU,CARS,CASP3,CASP4,CASP9,CAV1,CCDC80,CCL4,CCND2,CCND3,CCNE1,CCNG2,CDC25A,CDC25C,CDC6,CDK1,CISD1,CLIC4,CLU,CNN1,COL18A1,COL1A1,COL1A2,COL3A1,COL4A1,COL5A2,COL6A2,COX7A2,CP,CSF3R,CSTB,CTGF,CTSB,CTSK,CTSW,CXCL8,CXCR2,CYP51A1,DBP,…	Ap1,CDKN1A,E2F4,E2f,EP300,ERK1/2,FOS,JUN,MAX,MYC,MYOD1,NFKB1,NFkB (complex),RB1,RBL1,RELA,SP1,STAT3,TP53,TP73,YBX1
TCR		complex	Activated	2.876	6.30E-36	ADM,ADORA2A,BATF,BCL3,BSG,CCL17,CCL22,CCL3,CCL4,CCL5,CCND3,CCNE1,CCR4,CCR5,CCR7,CD4,CD6,CD69,CISH,CTSB,CXCL10,CXCL13,CXCL8,CXCL9,CXCR3,DDX58,DHX58,EGR1,EGR2,ELL2,FAS,FASLG,GATA3,GBP4,GFI1,GZMA,HERC5,HSP90B1,HSPA5,HSPD1,ICOS,ID3,IFI44,IFI6,IFIH1,IFIT1,IFIT2,IFIT3,IFNAR1,IFNG,IL12RB2,IL16,IL18R1,IL2RA,IL4,IL6,IL7R,IRF1,IRF4,IRF7,ISG15,ISG20,LAT,LCK,LIME1,LIPA,LTA,MAP3K8,MX1,MX2,NFE2L3,NFKBIA,NRP1,O…	BCL6,CD3,IFNG,IL4,IRF1,NFKB1,NFkB (complex),REL,RELA,SOCS1,STAT1,STAT2,STAT3,STAT6,TCR,TP53
XBP1	-1.474	transcription regulator	Inhibited	-7.350	1.20E-35	AICDA,APOA1,APP,ARFGAP3,ATF6,ATP2A2,BET1,BFAR,CALR,CXCL8,DAD1,DDOST,DERL1,DNAJB11,DNAJB9,DNAJC3,EDEM2,EIF2AK3,ERLEC1,ERP29,ERP44,FAS,FKBP10,FKBP11,FKBP14,FKBP2,FKBP7,FN1,GGCX,GOLGA3,GOLGA4,GOLGB1,GORASP2,HERPUD1,HM13,HSP90B1,HSPA13,HSPA5,HYOU1,IL6,IRF4,KDELR2,LEPRE1,LMAN1,LMAN2,MOGS,NOS2,PDIA3,PDIA4,PDIA6,PPIB,PRDM1,RABAC1,RCN3,RPN1,RPN2,SEC11C,SEC22B,SEC23B,SEC24D,SEC31A,SEC61A1,SEC61B,SEC61G,SE…	ATF6,Ap1,Immunoglobulin,JUN,Jnk,NFKB1,NFkB (complex),PRKCE,RELA,RELB,STAT1,STAT3,STAT6,TNFSF11,XBP1
tretinoin		chemical - endogenous mammalian		1.478	1.68E-35	A2M,ABCE1,ACACA,ACKR2,ADA,ADAMTS5,ADAR,ADM,AFF2,AICDA,ALPL,ANGPTL4,ANPEP,ANXA2,ANXA6,APBB1IP,APCDD1,APLNR,APOE,APP,AQP1,AQP9,ARHGAP29,ASNS,ATP2A2,ATP2A3,BCL2A1,BCL3,BCL6,BMP6,BMPR1B,BTG1,BTG2,C3,CALR,CAMKK2,CASP3,CASP9,CCL20,CCL22,CCL24,CCL3,CCL4,CCND2,CCND3,CCNE1,CCPG1,CCR5,CCT5,CD101,CD34,CD52,CD86,CDCA7,CDH5,CHN2,CLDN11,CLEC11A,COL1A1,COL1A2,COL3A1,COL4A1,COL4A2,CP,CPE,CPT1B,CREM,CSF3R,CTGF,CT…	CEBPB,Creb,IFNG,IL6,JUN,NFKB1,NFKBIA,NFkB (complex),PPARG,RELA,SMAD3,SMAD4,STAT1,STAT3,TGFB1,TGM2,TNF,TP53,tretinoin
MYC		transcription regulator		-1.922	4.62E-32	ABCE1,ACACA,ACAT1,ADAMTS1,ADK,ADM,AK2,AKAP1,ALDH18A1,ANGPT1,ANXA4,ANXA6,APCDD1,APP,AQP1,ARHGAP22,ASNS,ASS1,BBC3,BCAT1,BCL2A1,BCL6,BMPER,C1QBP,CANX,CASP3,CASP9,CAV1,CCND2,CCND3,CCNE1,CCNG2,CD69,CD86,CDC25A,CDC25C,CDCA7,CDK1,CLEC3B,CLIC4,CLPB,CLU,CLUH,COL15A1,COL1A1,COL1A2,COL3A1,COL4A1,COL4A2,COL5A1,COL5A2,COL6A3,COL8A1,CSPG4,CSTB,CTSB,CXCL10,CXCL8,CYCS,DDIT4,DDX18,DKK1,DUSP5,ECM1,EDN1,EED,EFEMP1,…	Ap1,EGR1,ERK1/2,ESR1,FOS,FOXO3,JUN,MYC,NFKB1,NFkB (complex),RELA,SMAD3,SMAD4,SP1,STAT3,TP53,TP73,beta-estradiol
STAT3		transcription regulator		-1.936	3.30E-31	A2M,ADM,ANGPTL4,BAK1,BATF,BCL3,BCL6,CCL17,CCL20,CCL4,CCL5,CCND2,CCNE1,CCR5,CD83,CD86,CDC25A,CDH5,CDK1,CFB,CHI3L1,COL1A2,COL3A1,COL5A1,CTSB,CTSL,CXCL10,CXCL13,CXCL6,CXCL8,CXCL9,CXCR2,DTX3,EGR1,EGR2,EGR3,EOMES,EPAS1,FAS,FASLG,FERMT2,FFAR2,FN1,FST,GADD45A,GJA1,HERC5,HK2,HLA-DMA,HP,ICOS,ID2,IFI16,IFI27,IFI44,IFI6,IFIH1,IFIT1,IFIT3,IFIT5,IFNG,IL18R1,IL1B,IL1R1,IL1RN,IL23R,IL2RA,IL2RB,IL4,IL6,IL6R,IRF1…	CEBPB,IFNG,IL1B,IL6,IRF1,IRF3,IRF7,Interferon alpha,JUN,NFKB1,NFKBIA,NFkB (complex),PPARG,RELA,SP1,STAT1,STAT2,STAT3,TNF
cyclosporin A		biologic drug		-0.219	9.14E-30	A2M,ACHE,ACTA2,ADORA2A,ANXA2,APOE,APP,ASNS,ATP1A1,BATF,BGN,CASP3,CAV1,CCL4,CCL5,CCR5,CCR7,CD163,CD1A,CD6,CD83,CD86,CLCN1,CLDN4,CLU,COL1A1,COL4A2,CP,CTGF,CXCL8,CXCL9,CXCR3,CYP27A1,CYP3A4,DDIT4,DEXI,EDN1,EDNRA,EFEMP2,EGR1,EGR2,EIF2AK3,ELF3,ELL2,EMP3,FAS,FASLG,FBLIM1,FGF23,FKBP5,FN1,FST,GPNMB,GZMA,HERPUD1,HSPA5,HSPD1,ICOS,ID3,IFNG,IL12RB2,IL16,IL1B,IL2RA,IL4,IL6,IRF4,ITGAL,KDR,KLRD1,LAT,LTA,LYVE1,MD…	Ap1,CEBPB,IL6,JUN,Jnk,NFKB1,NFKBIA,NFkB (complex),P38 MAPK,RELA,SMAD3,STAT1,STAT3,TNF,cyclosporin A
IL6	-1.946	cytokine	Inhibited	-2.842	1.05E-29	A2M,ACKR2,ACVRL1,ADAMTS1,ADAMTS4,ADAMTS5,ANPEP,APOA1,APOE,APP,ATP2A2,BAK1,BATF,BCL3,BCL6,BGN,BMP6,BTG2,C3,CASP3,CCL20,CCL24,CCL4,CCL5,CCNE1,CCR4,CCR5,CCR7,CD163,CD83,CD86,CDC25C,CDC6,CDK1,CISH,CLEC4E,CLU,COL3A1,CP,CRLF1,CSF3R,CST3,CTGF,CTSK,CXCL10,CXCL13,CXCL6,CXCL8,CXCR3,CYP1B1,CYP3A4,DCN,DHFR,EGR1,EGR2,ELANE,EMR1,EOMES,FAS,FASLG,FCGRT,FFAR2,FGF23,FGL1,FN1,GADD45A,GALE,GCG,GINS1,GP5,HLA-DMA,HP,H…	IFNG,IL1B,IL4,IL6,NFKB1,NFKBIA,NFkB (complex),RELA,STAT1,STAT3,STAT6,TNF,TP53
IL2		cytokine	Activated	2.461	1.53E-29	ACVR1B,AICDA,BBC3,BCL6,C3,CARD10,CASP3,CCL3,CCL4,CCL5,CCND2,CCND3,CCNE1,CCNG2,CCR4,CCR5,CCR7,CD2,CD244,CD3D,CD3G,CD69,CD83,CD86,CD8A,CDC25A,CDC6,CISH,CTPS1,CTSW,CXCL10,CXCL8,CXCR3,CXCR6,CYCS,CYP27A1,DUSP5,EDN1,EOMES,EVL,FAS,FASLG,FCGR3A/FCGR3B,GARS,GATA3,GNL3,GZMA,HK2,HSP90B1,HSPA1A/HSPA1B,HSPA5,HSPD1,ICOS,IDO1,IFNG,IL12RB2,IL18R1,IL18RAP,IL1B,IL1R1,IL1R2,IL23R,IL2RA,IL2RB,IL4,IL6,IL7R,IRF1,IRF4,…	Ap1,IL12 (complex),IL18,IL2,IL4,JUN,NFKB1,NFKBIA,NFkB (complex),RELA,STAT1,STAT3,STAT4,STAT5A,STAT5B,STAT6,TP53
IL10		cytokine		-1.183	5.94E-29	ABCA6,ACTA2,ADM,AICDA,ALOX5AP,BCL2A1,BCL3,BDKRB1,BMP6,CASP3,CCL16,CCL17,CCL20,CCL22,CCL3,CCL4,CCL5,CCND2,CCND3,CCR4,CCR5,CCR7,CD163,CD1A,CD2,CD83,CD86,CDH13,COL1A1,CTSB,CXCL10,CXCL13,CXCL6,CXCL8,CXCL9,CXCR3,DCN,FAS,FASLG,FCGR3A/FCGR3B,FKBP5,FLRT2,GZMA,HPGD,IDO1,IFIT2,IFNG,IGFBP4,IKBKB,IL12RB2,IL1B,IL1R1,IL1R2,IL1RN,IL33,IL4,IL6,IL7R,INPP5D,IRAK1,IRF1,ITGAE,ITGAL,KLRD1,LAMP3,LY75,MAP3K8,MEFV,MMP2,…	IFNG,IL10,IL12 (complex),IL1B,IL4,NFKB1,NFKBIA,NFkB (complex),RELA,STAT1,STAT3,STAT6,TNF
IL5		cytokine	Inhibited	-2.999	9.53E-29	A2M,AICDA,ANXA2,ANXA6,AOC1,ASNS,ASS1,BCL3,BCL6,CASP4,CCL22,CCL3,CCND2,CCND3,CCNE1,CCR5,CD69,CISD1,CISH,CKAP4,CRELD2,CXCL8,DUSP5,EGR1,EGR2,EGR3,ELL2,EPS8,ERO1L,FAS,FGL2,FOSL2,GADD45A,GBP4,GBP7,GLIPR2,HSP90B1,HSPA5,HSPA6,HSPH1,IER2,IFNG,IGJ,IL1R2,IL2RA,IL4,IRF7,KLHDC2,LMO7,LTA,LTB,LUM,MANF,MAPK6,MMP9,MTDH,NFE2,NOS2,PAX5,PDIA6,PDK1,PDLIM1,PMP22,PPIF,PRDM1,PRDX4,PYCR1,RPN1,RRAS2,SAP30,SEMA4A,SLC1A5,S…	Ap1,BCL6,CSF2,IL5,Immunoglobulin,MYC,NFKB1,NFkB (complex),RELA,SMAD3,STAT1,STAT3,STAT4,STAT5A,STAT5B,STAT5a/b,STAT6,TCF3,TP53
Alpha catenin		group	Activated	4.789	1.01E-28	ADAMTS1,ADAMTS12,ADAMTS2,ADAMTS4,ADAMTS5,AXIN2,BCL3,BGN,CDH11,COL15A1,COL1A1,COL1A2,COL3A1,COL5A1,COL5A2,COL6A1,COL6A2,COL6A3,CTSB,CXCL10,CXCL6,DKK1,ELN,ENG,FMNL2,FSTL1,IGF2,IGFBP4,IGFBP6,IGFBP7,IL1B,IL6,IRF1,ITGA5,LAMA4,LEF1,LUM,MMP13,MMP19,MMP2,MMP9,NFKBIA,NOV,PDGFRA,PTX3,RELB,S100A8,S100A9,SELE,SNAI1,SOCS3,STEAP2,STEAP4,TIMP1,TNF,VCAM1,VIM	APC,Alpha catenin,CTNNB1,ESR1,FOS,JUN,Mapk,NFKB1,NFKBIA,NFkB (complex),REL,RELA,RUNX2,SMAD3,STAT3,TCF,TCF4,TP53
IL12 (complex)		complex	Activated	2.220	4.50E-28	BCL3,CASP3,CCL17,CCL20,CCL22,CCL3,CCL4,CCL5,CCR4,CCR5,CCR7,CD226,CD244,CD69,CD86,CISH,CXCL10,CXCL6,CXCL8,CXCR3,EMR1,EOMES,FAS,FASLG,FUT7,GATA3,GJA1,GZMA,ICOS,IDO1,IFIH1,IFIT2,IFNG,IL12RB2,IL18R1,IL18RAP,IL1B,IL2RA,IL4,IL6,IL7R,IRF1,IRF4,ISG15,ISG20,ITGA6,ITGAE,ITGAL,KLRB1,KLRC1,KLRC4-KLRK1/KLRK1,KLRD1,KLRG1,LTA,LTB,MAP3K8,MARCO,MMP2,MMP9,NCR1,NOS2,PLAC8,PRF1,SELP,SELPLG,SH2D1A,SOCS1,SOCS3,STAT4,T…	BCL6,IL10,IL12 (complex),IL15,IL2,IL21,IL4,NFKB1,NFKBIB,NFkB (complex),RELA,STAT1,STAT3,STAT5A,STAT6
MAPK1		kinase	Inhibited	-3.525	1.21E-27	ACO1,ADAM12,ADAR,ANPEP,APOE,BCL11A,CAV1,CCL4,CCL5,CD69,CFB,CISH,COL7A1,CSGALNACT2,CTGF,CTSB,CTSW,CXCL8,DDX58,DMP1,DNAH7,EGR1,EGR2,ENO3,ERP29,FASLG,FLNC,FN1,GATA3,GBP5,GLTSCR1L,GRB7,H2AFV,HERC5,HLA-DMA,IFI16,IFI27,IFI44,IFI6,IFIH1,IFIT1,IFIT2,IFIT3,IFIT5,IFNG,IGFBP7,IL1B,IL1RN,IL2RA,IL6,IRF7,IRF9,ISG15,ISG20,ITGB3,L3MBTL1,LAMA4,LAMP3,LAP3,LMNA,MAPK13,MMP13,MMP2,MMP9,MX2,NKG7,NOS2,NRN1,NRP1,OAS1,OA…	Ap1,CDKN2A,CREBBP,EP300,ETS1,IRF8,IRF9,MAPK1,NFKB1,NFkB (complex),P38 MAPK,RELA,RNA polymerase II,SMAD3,STAT1,STAT2,STAT3,TNFRSF1A,TP53
ERBB2		kinase		-0.830	1.47E-27	ACTA2,ADAM12,ADAM19,ADAMTS5,ADORA3,ADRB3,ANGPTL2,ANGPTL4,ANXA2,BAG2,BCL3,BMP1,BTG2,CCDC80,CCL20,CCL4,CCL5,CCND2,CCND3,CCNE1,CD34,CDC25A,CDC25C,CDH11,CDK1,CLDN3,CLDN4,CLEC11A,CLEC3B,CLU,COL18A1,COL1A1,COL3A1,COL4A1,COL5A1,COL5A2,COL6A1,COL6A2,COL6A3,COL7A1,CTGF,CTSB,CXCL10,CXCL8,DERL1,DOK1,DPT,EDN1,EGR1,ELF3,ELL2,EMP3,EPSTI1,ETV1,F2R,FAM134B,FBLN2,FN1,FSTL1,GALNT3,GINS1,GJA1,GLO1,GPC1,GPX3,GZMH,H1…	Ap1,EGF,EGFR,EGR1,ERBB2,ERK,ERK1/2,FOS,JUN,MYC,NFKB1,NFkB (complex),RELA,SMAD3,SP1,STAT3,TP53,TP73
D-glucose		chemical - endogenous mammalian		-0.430	2.19E-27	AARS,ABCB1,ACACA,ACO2,ACTA2,ADA,AQP1,ASNS,ASS1,ATP2A2,ATP2B2,BBC3,BCAT1,C3,CALD1,CALR,CANX,CARS,CAV1,CBR3,CCND2,CCND3,CCPG1,CDK1,CLGN,CLU,COL1A1,COL3A1,COL4A1,CPT1B,CREM,CTGF,CTSB,CXCL8,DCN,DDIT4,DNAJB11,DNAJC3,EDN1,EGR1,EIF2AK3,ELF3,ELOVL6,FAS,FBP2,FKBP2,FN1,FST,GCG,GFPT1,GJA1,GPD1,GREM1,HERPUD1,HK2,HP,HSPA5,HSPB1,HSPD1,IER2,IFNG,IGF2,IL1B,IL6,ITGA5,ITGB1,KDELR2,KDR,KLRG1,LAMC1,MDH2,MMP13,MMP14,…	AGT,Ap1,D-glucose,EGR1,ESR1,FOS,FOXO1,IGF1,JUN,LEP,NFKB1,NFkB (complex),PDGF BB,SMAD3,SMAD4,SP1,STAT3,TP53
HRAS		enzyme		1.011	5.65E-27	A2M,ADM,AFAP1L1,ANXA2,ANXA6,APP,ASNS,ATP2A2,BAK1,BMP1,BTG2,CALD1,CALU,CAPG,CAV1,CCDC80,CCL5,CCND2,CCND3,CCNE1,CD69,CDC25A,CDK1,CFB,CISH,CLU,CNN1,COL18A1,COL1A1,COL1A2,COL3A1,COL4A1,COL5A2,COL6A2,CTGF,CTSB,CXCL10,CXCL8,DOK1,EFEMP1,EGR1,ELN,EPHX1,ERP29,F2R,FABP3,FAS,FAT1,FBLN2,FERMT2,FLRT2,FN1,FOSL2,FSTL1,FUT7,GIMAP1,GJA1,GPX3,GUSB,HSPB1,HTRA1,ID2,IGF2,IGFBP4,IL13RA1,IL1B,IL6,IQGAP2,ITGA5,ITGA6,ITG…	Ap1,CTNNB1,EGFR,EGR1,FOS,HDAC1,HRAS,JUN,MYC,NFkB (complex),RB1,RELA,RNA polymerase II,SMAD3,SP1,SRC,STAT3,TERT,TP53,TP73
NFkB (complex)		complex		0.290	2.30E-26	A2M,ABCB1,ADAMTS9,AICDA,APOE,APP,ATP2A2,BAK1,BATF,BBC3,BCL11A,BCL2A1,BCL3,C1R,C3,CARD10,CASP4,CASP9,CBR3,CCL17,CCL20,CCL22,CCL3,CCL4,CCL5,CCND2,CCR7,CD7,CD83,CD86,CFB,CLEC4E,CLU,COL18A1,COL1A2,CREM,CST7,CTGF,CXCL10,CXCL6,CXCL8,CXCL9,CXCR3,CYP3A4,DAD1,DBP,DTX3,DUSP5,E2F7,EDN1,EGR1,ELF3,ELL2,EMR1,EOMES,ERAP2,F2RL1,FAS,FASLG,FN1,FST,GADD45A,GATA3,GCLC,GFPT2,GZMK,HERC5,HLA-DMB,HSPA9,HSPB1,ICOS,IDO1,I…	Ap1,CEBPB,CREBBP,IL1B,IL6,JUN,NFKB1,NFKBIA,NFkB (complex),PPARG,REL,RELA,RELB,SP1,STAT1,STAT3,TNF
F2	-1.144	peptidase	Inhibited	-4.581	3.56E-26	ACTA2,ADAMTS9,ANGPT1,ANGPTL4,BCL3,CALD1,CALR,CASP3,CBR3,CCL20,CCND2,CKAP4,CLU,COL1A1,COL4A1,CTGF,CTPS1,CXCL8,DKK3,DST,E2F7,EDN1,EGR1,EHD4,ELL2,ENTPD1,ERP29,F2R,F2RL1,FN1,FOSL2,GABRD,GREM1,IER2,IGFBP4,IL1B,IL6,ITGB1,KDR,LOXL2,MEOX1,MMP9,NCF2,NCOA7,NFKBIA,NOS2,NOS3,NUAK2,NUS1,PDCD1LG2,PDGFRA,PDIA4,PLAT,PPIF,PROCR,PROS1,RELB,RGS3,SDC4,SELE,SELP,SLIT2,SMTN,SOD2,SRM,TAP2,TEK,TFPI,TFPI2,THBD,THBS1,TIMP…	Ap1,F2,F2R,JUN,MYC,NFKB1,NFKBIA,NFkB (complex),PROC,RELA,SMAD3,SMAD4,SP1,STAT3,TGFB1,TP53,VEGFA
Interferon alpha		group	Activated	4.541	2.34E-25	ADAR,APOBEC3B,APOL3,BAK1,BCL2A1,BCL3,C3,CASP3,CCL22,CCL3,CCL5,CCND2,CCND3,CCR5,CCR7,CD69,CD83,CD86,CD8A,CDC25A,CISH,CXCL10,CXCL8,CXCL9,CXCR3,CYP3A4,DDX58,DHX58,FAS,FASLG,FCER1A,GATA3,IDO1,IFI16,IFI27,IFI6,IFIH1,IFIT1,IFIT2,IFIT3,IFNAR1,IFNG,IGFBP4,IL12RB2,IL18R1,IL18RAP,IL1B,IL1R1,IL1RN,IL2RA,IL6,IL6R,IRF1,IRF7,IRF9,ISG15,ISG20,ITGB1,KLRG1,MEFV,MMP3,MX1,MX2,NCR1,NFE2L3,NFKBIA,NOS2,NPM3,OAS1,OAS2,…	IFNB1,IFNG,IL4,IRF1,IRF3,IRF7,IRF8,IRF9,Interferon alpha,NFKB1,NFkB (complex),RELA,STAT1,STAT2,STAT3,STAT6
prostaglandin E2		chemical - endogenous mammalian	Inhibited	-3.042	3.98E-25	ACTA2,ADAMTS1,ANGPT1,ANGPTL4,ANXA2,APP,AQP3,ATP2A3,BAK1,BTG1,CASP3,CCL20,CCL22,CCL3,CCL4,CCL5,CCR4,CCR5,CCR7,CD69,CD83,CD86,COL1A1,CREM,CST7,CTGF,CXCL10,CXCL8,CXCR3,DCN,EGR1,EGR2,F2R,F2RL1,FAS,FASLG,FBXO31,FMOD,FN1,FOSL2,FST,GJA1,IDO1,IFNG,IGFBP4,IGFBP7,IL16,IL1B,IL1R1,IL1R2,IL1RN,IL23R,IL2RA,IL6,IL7R,IRF4,ITGA5,ITGB1,JAG2,KLRC4-KLRK1/KLRK1,LMNA,MMP13,MMP14,MMP19,MMP2,MMP9,NEDD9,NFKBIA,NOS2,NR5A2…	Ap1,IFNG,IL1,IL10,JUN,Jnk,NFKB1,NFKBIA,NFKBIB,NFkB (complex),RELA,STAT1,STAT3,TNF,prostaglandin E2
NFKBIA	0.416	transcription regulator		-0.411	4.87E-25	A2M,ADAMTS5,AEBP1,AK2,AMPD3,APOA1,AXL,BCL11A,BCL2A1,BCL3,BTG2,C3,CARD10,CASP4,CCL20,CCL5,CCND2,CD69,CD86,CDC25A,CDC6,CDH13,CLU,COL1A2,COL3A1,COL5A2,CP,CTSB,CXCL10,CXCL6,CXCL8,CYP1B1,DCN,EOMES,ERAP2,ERO1L,FAS,FASLG,FCGRT,FN1,GADD45A,GPX3,GZMK,HK2,HOXB2,HSPA5,IFI16,IFI6,IFNG,IGF2,IGF2R,IGFBP6,IL1B,IL1RN,IL2RA,IL33,IL6,IL7R,IRAK1,IRF1,IRG1,ISG15,ITGB1,KCNN4,LAMA5,LY6E,LYNX1,MATK,MFGE8,MMP13,MMP14,MM…	Ap1,CHUK,IKBKB,IL1B,IRF3,JUN,NFKB1,NFKBIA,NFKBIB,NFkB (complex),PPARG,RELA,STAT1,STAT3,TNF
Immunoglobulin		complex	Activated	3.407	1.22E-24	ACKR2,ADM,AICDA,ANPEP,APP,AQP9,BCL2A1,BCL3,BCL6,CALR,CCL3,CCL4,CCL5,CCND2,CCND3,CCNE1,CD69,CD83,CD86,CHN2,CISH,CRISPLD2,CTH,CXCL10,CXCL8,CXCL9,CXCR2,CYP1B1,EGR1,EGR2,ENTPD1,FAS,FCGR3A/FCGR3B,FGF23,GATA3,HSPA6,ICOS,IDO1,IFNG,IGJ,IL18R1,IL1B,IL2RA,IL4,IL6,IRF1,KLRC1,KLRD1,LTA,MMP2,MMP9,MPO,MZB1,NAMPT,NCF2,NFKBIA,NOS2,NOS3,PAX5,PDIA6,RSAD2,S100A12,S100A8,S100A9,SIRPA,SPI1,TBX21,TIMP1,TNF,UBD,VCAM1,V…	BCL6,CEBPB,IL10,IL12 (complex),IL2,IL4,IL6,Immunoglobulin,JUN,NFKB1,NFKBIB,NFkB (complex),RELA,STAT1,STAT3,STAT5A,STAT6
CD3		complex	Inhibited	-2.010	3.45E-24	AARS,ACTG2,AQP3,AZU1,BATF,BCL2A1,BCL6,BTG1,C1R,CASP3,CCL17,CCL20,CCL22,CCL3,CCL4,CCL5,CCND2,CCND3,CCNE1,CCR4,CCR5,CD2,CD226,CD3E,CD4,CD69,CD83,CD86,CD8A,CDC25A,CDK1,CISH,CLCN1,CREM,CTSW,CXCL10,CXCL8,CXCR3,CXCR6,CYCS,DAD1,DDX18,EEF1A2,EGR2,EGR3,EOMES,FAS,FASLG,FKBP2,FUT7,FYB,GATA3,GFI1,GOLGB1,GPR37,GUCY1B3,GZMA,GZMK,H19,HAX1,HMGN1,HSP90B1,HSPA1A/HSPA1B,HSPA5,HSPE1,ICAM5,ICOS,ID3,IFIT1,IFNG,IGFBP6,…	BCL6,CD3,IL12 (complex),IL2,IL4,NFATC2,NFKB1,NFkB (complex),RELA,STAT1,STAT3,STAT5A,STAT6,TCR,TP53
FAS	0.428	transmembrane receptor		-0.763	3.89E-24	ACTA2,ANXA2,BCL11A,BCL2A1,BGN,CASP3,CASP9,CCL20,CCL3,CCL4,CCL5,CD22,CD83,CD86,COL15A1,COL18A1,COL1A1,COL1A2,COL3A1,COL4A1,COL4A2,COL5A1,COL6A1,COL6A3,COL8A1,CTGF,CTNND1,CTSL,CXCL6,CXCL8,CXCR2,DGKZ,EGR1,EGR2,EPOR,F2RL1,FAS,FASLG,FBN1,FCAR,FGL2,GPNMB,IFIT1,IFNG,IL13RA1,IL16,IL18R1,IL1B,IL1RAP,IL6,INPP5D,IQGAP2,IRF1,ITGA7,LAMP3,LAT,LTB,LUM,LY75,MBOAT7,MMP13,MMP9,MPZL1,NCR1,NFKBIA,NOS2,NUAK2,P2RY10,P…	Ap1,FAS,JUN,Jnk,MAPK14,NFKB1,NFKBIA,NFkB (complex),REL,RELA,STAT3
IFNA2		cytokine	Activated	5.854	1.33E-23	C1R,CAV1,CD86,CISH,CMPK2,CXCL10,CXCL9,DAD1,DDX58,EMR1,FAS,GEM,HERC5,HERC6,HSPA6,IFI16,IFI27,IFI27L2,IFI44,IFI6,IFIH1,IFIT1,IFIT2,IFIT3,IFIT5,IFNG,IL12RB2,IL1B,IL2RA,IL2RB,IL4,IL6,IRF1,IRF7,IRF9,ISG15,ISG20,LAPTM4B,LY6E,MAL,MMP9,MX1,MX2,OAS1,OAS2,PARP12,PARP9,PHF11,PLAT,PML,PTAFR,RBL2,RSAD2,SDC1,SH2D1A,SOCS1,SOCS3,SP100,STAT1,STAT4,TBX21,TDRD7,TLR3,TNF,TRIM21,UBA7,UBD,USP18,VEGFA,XAF1,XBP1,ZBP1	ESR1,ETS1,IFNA2,IFNAR1,IRF1,IRF7,IRF8,IRF9,JUN,MAPK1,NFKB1,NFkB (complex),RELA,STAT1,STAT2,STAT3,STAT6,TP53
IFNB1		cytokine	Activated	5.456	1.75E-23	BAK1,CASP3,CCL3,CCL4,CCL5,CCR5,CD83,CD86,CDK10,CLEC4E,CMPK2,COL12A1,CTSK,CXCL10,CXCL8,CXCL9,CXCR3,DDX58,DHX58,DKK3,F2R,FBLN2,FBN1,FKBP9,GBP4,GBP5,GBP7,GZMH,HERC5,IDO1,IFI16,IFI27,IFI6,IFIH1,IFIT1,IFIT2,IFIT3,IFNAR1,IFNG,IL1B,IL1R1,IL4,IL6,IRF1,IRF7,IRF9,IRG1,ISG15,ISG20,ITGB3,KLRC4-KLRK1/KLRK1,LAMB1,MCM10,MMP2,MMP9,MX1,NID2,NOS2,OAS1,OAS2,PHLDB2,PML,RSAD2,SLC39A14,SOCS1,STAT1,STAT2,STAT4,THBS1,TI…	CREBBP,IFNB1,IFNG,IRF1,IRF3,IRF7,IRF8,IRF9,Interferon alpha,JUN,NFKB1,NFkB (complex),RELA,STAT1,STAT2,STAT3
progesterone		chemical - endogenous mammalian		-0.950	2.19E-23	ABCB1,ACAT1,ACTA2,ADAMTS1,ADM,AEBP1,ALPL,AMPD3,APOE,AQP1,BCAT1,BSG,C3,CASP3,CAV1,CCND3,CCNE1,CCR5,CD86,CDC25A,CDC25C,CDH11,CFB,CLDN3,CLDN4,CLDN5,COL15A1,CP,CRCP,CSF3R,CST3,CXCL10,CXCL8,CYP1B1,CYP3A4,DBP,DKK1,ECE2,EDNRA,ENG,EPAS1,F2R,FASLG,FKBP5,FN1,FST,GABARAPL1,GABRD,GARS,GJA1,H19,HOPX,HSD11B2,HSD17B4,ID3,IDE,IL6,IL6R,IRG1,ISG20,ITGA1,ITGA11,ITGA5,ITGB1,KDR,LAMB3,LMO7,LTF,MAOA,MINOS1-NBL1/NBL1,M…	AGT,CEBPB,CTNNB1,EGR1,HDAC1,IL1B,IL6,JUN,NFKB1,NFKBIA,NFkB (complex),RB1,RELA,SMAD3,SMAD4,STAT1,STAT3,TGFB1,TP53,Vegf,progesterone
KLF2		transcription regulator		1.657	4.31E-23	ADAM15,ADM,APLNR,ASS1,BCL3,CCL3,CCL4,CCND3,CCR5,CCR7,CD1A,COL4A1,CTGF,CXCL8,CXCR3,CYP1B1,ECM1,EDN1,ELN,EPAS1,FBLN1,GADD45A,HYAL2,ID3,IGF2,IL1B,IL4,IL6,ITGB3,KCNN4,KDR,LBP,MMP14,MYH10,NFKBIA,NOS3,PECAM1,PLOD2,PPAP2B,PROS1,RGS3,SEMA3F,SLCO2A1,STAT1,TCF4,TFPI,TFPI2,TFRC,THBD,THBS1,TIMP1,TNF,TNFRSF8,VCAM1,VWF	ARNT,CREBBP,CTNNB1,CXCL8,EP300,HIF1A,IRF4,JUN,KLF2,NFKB1,NFKBIA,NFkB (complex),RELA,SMAD2,SMAD3,SMAD4,SP1,STAT3,Smad,VHL
EGF		growth factor	Inhibited	-3.170	8.06E-23	ADA,ANGPT1,ANPEP,APOA1,AQP3,ATP2A2,BAK1,BBC3,BET1,BTG2,CASP3,CAV1,CCL17,CCL20,CCND2,CCND3,CCNE1,CDC25C,CDH11,CDK1,CISH,CLDN3,CLU,COL1A1,COL1A2,COL3A1,CREM,CTGF,CXCL13,CXCL14,CXCL8,CXCR3,DAD1,DCN,DUSP5,EDN1,EGR1,EGR2,EGR3,EIF2AK3,ELF3,EPAS1,FABP7,FN1,FST,FSTL1,GAB2,GADD45A,GFPT1,GJA1,GRB7,HPGD,ID2,IER2,IGF2,IGFBP4,IL1B,IL1R1,IL1R2,IL6,IL7R,ITGB1,ITGB3,JAG2,KCTD11,LDHA,LTF,MMP13,MMP2,MMP3,MMP9,MT3,…	Akt,Ap1,CEBPB,CTNNB1,EGF,EGR1,ERBB2,ESR1,FOS,IL6,JUN,NFKBIA,NFkB (complex),RELA,SP1,STAT1,STAT3,TP53,beta-estradiol,estrogen receptor
PD98059		chemical - kinase inhibitor	Activated	3.165	9.54E-23	ACTA2,ANPEP,APOA1,APOBEC3B,BATF2,BCL6,BGN,C3,CASP3,CAV1,CCL20,CCL3,CCL4,CCL5,CCND2,CCNE1,CD37,CD4,CD69,CD83,CD86,CDC25A,CDC25C,CLU,COL1A1,COL1A2,COL3A1,COL4A1,CREM,CTGF,CTSB,CTSK,CTSL,CXCL10,CXCL8,CYCS,CYP1B1,DUSP5,EDN1,EGR1,EGR2,EGR3,EIF2AK3,ELN,EMP3,ENG,EPAS1,F2R,FAH,FAM171A1,FASLG,FKBP5,FN1,GADD45A,GFPT1,GJA1,HMGB3,HPGD,HSD11B2,HSPA5,HYOU1,ID3,IFNG,IGF2,IL1B,IL1RN,IL2RA,IL4,IL6,ITGB3,LAMA5,LAT…	Ap1,EGF,EGR1,ERK1/2,JUN,Jnk,NFKB1,NFkB (complex),P38 MAPK,PD98059,RAF1,RB1,RELA,SMAD3,STAT3,TP53
STAT1	0.797	transcription regulator	Activated	2.243	9.68E-23	A2M,APOBEC3B,APOE,AXL,BATF2,BCL6,BTG1,C3,CASP3,CASP4,CCL3,CCL4,CCL5,CCND2,CCND3,CCNE1,CCR7,CD86,CFB,CMPK2,CREM,CSF3R,CXCL10,CXCL8,CXCR3,EGR1,FAM26F,FAS,FASLG,FGL2,GATA3,GBP5,HERC6,IDO1,IFI16,IFI27,IFI6,IFIT1,IFIT2,IFIT3,IFNG,IL12RB2,IL1B,IL1R1,IL4,IL6,IRF1,IRF7,IRF9,IRG1,ISG15,LY6E,MMP9,MX1,NFE2,NOS2,OAS2,OASL,PCDH17,PDGFRB,PF4,PRF1,PTN,RSAD2,RUNX1,SMAGP,SOCS1,SOCS3,STAT1,STAT2,TBX21,TLR3,TNF,TP5…	IFNG,IL1B,IRF1,IRF8,IRF9,JUN,NFKB1,NFKBIA,NFkB (complex),RELA,RNA polymerase II,SPI1,STAT1,STAT2,STAT3,STAT4,TP53
Tgf beta		group	Inhibited	-3.610	1.09E-22	ACKR2,ACTA2,ADAM12,ANGPTL4,BACH1,BGN,CCL3,CCL4,CCL5,CCND2,CCNE1,CCR7,CDH11,CLU,COL1A1,COL1A2,COL7A1,CTGF,CTSK,CXCL10,CXCL8,DCN,EDN1,EGR2,ENG,FBLN2,FN1,FST,FSTL1,GATA3,GCLC,GREM1,GUSB,HSPG2,IDO1,IFNG,IL1B,IL4,IL6,INPP5D,ITGA5,ITGB1,ITGB3,LOX,MMP13,MMP2,MMP3,MMP9,NEDD9,NOS2,NOS3,PLAT,POSTN,PPAP2B,RUNX1,SELE,SNAI1,SOCS3,SPARC,SPP1,TAGLN,TBX21,TERT,TGFBI,TIMP1,TIMP2,TNF,TNFRSF11B,TREM1,VCAM1,VEGFA,VIM	Ap1,CEBPB,ERK1/2,NFKB1,NFKBIA,NFkB (complex),P38 MAPK,RELA,SMAD3,SMAD4,SMAD7,SP1,STAT3,Smad,TGFB1,TNF,TP53,Tgf beta
IL13		cytokine		0.154	1.39E-22	ADA,ADAM15,ADAM28,ADORA2A,ALOX5AP,BATF,BCL2A1,BCL3,C3,CASP3,CASP9,CCL17,CCL20,CCL22,CCL24,CCL3,CCL4,CCL5,CCR5,CD101,CD163,CD1A,CD1E,CD37,CD4,CD52,CD86,CHI3L1,CHN2,CISH,CLEC4E,COL18A1,COL1A1,COL1A2,COL3A1,COL6A2,CTGF,CTSB,CTSK,CXCL6,CXCL8,CXCR2,EGR1,EPAS1,EVL,F13A1,FADS1,FADS2,FAS,GATA3,GPNMB,GPX3,GPX4,HTRA1,IDO1,IFNG,IL13RA1,IL1B,IL1R1,IL1R2,IL1RN,IL4,IL6,LIPA,MAOA,MATK,MMP13,MMP14,MMP2,MMP3,MMP9…	Ap1,ERK1/2,IL10,IL13,IL1B,IL4,NFKB1,NFKBIA,NFKBIB,NFkB (complex),RELA,STAT1,STAT3,STAT6,TNF
phorbol myristate acetate		chemical drug		-1.648	5.83E-22	ABCB1,ACHE,ACO1,ADAM15,ADAM28,ADAMTS1,ADAMTS4,ADM,ADORA2A,ADRB3,ANGPT1,ANGPTL4,APP,ATP2A2,AXL,AZU1,BAK1,BCL2A1,BMP6,BTG2,C3,CAPG,CAV1,CCL20,CCL3,CCL4,CCL5,CCND2,CCND3,CCNE1,CCR7,CD163,CD276,CD4,CD52,CD69,CDK1,CPE,CREM,CTGF,CXCL10,CXCL13,CXCL8,CXCR2,DBP,DDIT4,DEK,DES,DNAJC3,EGR1,EGR2,EGR3,EIF4EBP2,EIF4G1,EIF5A,ELANE,FAS,FASLG,FFAR2,FKBP5,FOSL2,FST,GATA3,GCLC,GEM,GJA1,GTF2B,H19,HSPA5,ICOS,ID2,ID3,I…	CEBPB,IFNG,IL1B,IL6,JUN,NFKB1,NFKBIA,NFkB (complex),P38 MAPK,RELA,SMAD3,STAT1,STAT3,TNF,phorbol myristate acetate
SB203580		chemical - kinase inhibitor		0.816	1.58E-21	ACTA2,ADAMTS1,ADAMTS4,ADAMTS9,ALPL,APOBEC3B,AQP1,AQP9,BDKRB1,C3,CCL17,CCL20,CCL3,CCL4,CCL5,CD1A,CD83,CD86,CLDN5,COL1A1,COL1A2,COL3A1,CST7,CTGF,CTSK,CXCL10,CXCL8,CXCL9,CYP1B1,EGR1,EMP2,ERP29,FABP3,FAS,FASLG,FN1,FYB,GADD45A,GJA1,IDO1,IFI27,IFIT1,IFIT2,IFIT3,IFIT5,IFNG,IL1B,IL1RN,IL2RA,IL4,IL6,IRF7,ISG15,ISG20,KDR,LMO2,MAPK6,MMP13,MMP2,MMP3,MMP9,MX1,NAMPT,NOS2,NOS3,NPR1,PDGFRA,PLAT,POSTN,RCN3,RETN,R…	Ap1,IL1B,JUN,Jnk,NFKB1,NFKBIA,NFkB (complex),P38 MAPK,RELA,SB203580,SMAD3,STAT1,STAT3,TNF,TP53
CD38		enzyme	Inhibited	-3.070	1.70E-21	AICDA,ANXA2,ANXA6,ASNS,ASS1,BCL6,CCL22,CCND2,CCNE1,CD86,CISD1,CISH,CKAP4,CPEB3,CRELD2,ELL2,EPS8,ERO1L,FGL2,GBP4,GBP7,GLIPR2,IGJ,IL1R2,IL2RA,IL6,IL6R,KLHDC2,LMO7,LTA,MANF,MTDH,PAX5,PDIA6,PDK1,PDLIM1,PRDM1,PRDX4,PYCR1,RPN1,RRAS2,SAP30,SDC1,SEMA4A,SLC7A5,SOCS1,SOCS3,SPCS2,ST7,TMEM97,UCHL3,UCK2,UPB1,VCAM1,VIM,XBP1,ZBTB32	AKT1,BTK,CD38,CD3E,CTNNB1,IFNG,JUN,NFATC1,NFATC2,NFKB1,NFKBIA,NFKBIB,NFkB (complex),REL,RELA,SP1,STAT1,STAT3,STAT5A,STAT6,TP53,VAV1
camptothecin		chemical reagent		0.274	2.52E-21	ABCB1,ACTA2,ANXA2,ANXA4,APOE,BAK1,BBC3,BCL11A,BCL2A1,BDKRB1,BFAR,BRCA2,BTG2,CASP3,CASP4,CASP9,CCL20,CCL3,CCNE1,CD22,CD83,CD86,CDC25A,CDK1,CHAC1,CTNND1,CTSL,CXCL6,CXCL8,CXCR2,DENND5B,DGKZ,DKK1,DPAGT1,EDN1,EGR2,ENO3,EPOR,F2RL1,FAS,FASLG,FCAR,FGL2,FNDC3A,FNDC3B,GADD45A,GPNMB,GRB10,ID3,IFI16,IL13RA1,IL16,IL18R1,IL1B,IL1RAP,IL2RA,IL6,IQGAP2,IRF1,ITGA7,LAMB2,LAT,LHX6,LY75,MADCAM1,MARCKSL1,MBNL2,MBOAT7,…	Ap1,JUN,Jnk,MYC,NFKB1,NFKBIA,NFkB (complex),REL,RELA,SP1,STAT3,TP53,TP73,camptothecin
CSF2		cytokine		0.297	2.76E-21	ADA,ALOX5AP,AOC1,BBC3,BCL2A1,BCL3,BSG,C3,CCL3,CCL4,CCND3,CCR5,CCR7,CD180,CD1A,CD276,CD69,CD83,CD86,CD8A,CDK1,CFH,CISH,COL8A1,CXCL10,CXCL8,CXCR3,E2F7,EDN1,EFEMP2,EGR1,EGR2,EGR3,ELN,EPOR,F2R,F2RL1,FAS,FFAR2,HCAR2,HRH4,HSPD1,HSPH1,ICOS,ID2,ID3,IDO1,IFNG,IL16,IL1B,IL1R1,IL1RN,IL2RA,IL4,IL6,INPP5D,IRF4,ITGAE,ITGB3,KCTD11,LTB,LY75,MARCO,MFSD2A,MMP14,MMP2,MMP9,MPO,NDST1,NET1,NFE2,NFKBIA,NOS2,NRP1,NUAK2,…	CEBPB,CSF2,IL12 (complex),IL4,IL6,JUN,NFKB1,NFKBIA,NFkB (complex),RELA,STAT1,STAT3,STAT6,TNF
PDGF BB		complex	Inhibited	-2.903	2.83E-21	ACTA2,ADM,ANXA11,ATP2A2,BCL3,BDKRB1,BMP6,C3,CALD1,CASP4,CCL20,CCND3,CCNE1,CCR4,CDK1,CNN1,COL3A1,CP,CTGF,CTH,CXCL8,CYCS,DCN,DUSP5,EDN1,EGR1,EGR2,EGR3,EIF4G1,FN1,FOXS1,GADD45A,GDA,GEM,GFPT2,GJA1,GJC1,GREM1,GUCY1B3,H19,HSD3B7,ID3,IER2,IGF2,IGFBP4,IL1B,IL6,ITGA5,ITGB1,LAMB2,LBP,LMNA,MINOS1-NBL1/NBL1,MMP14,MMP2,MMP3,MMP9,NAMPT,NOS2,OLR1,PDGFRB,PDLIM1,PLAT,POSTN,PRSS35,RGS1,RPN2,S1PR2,SCD,SLC29A1,SLC6A…	Akt,Ap1,CEBPB,CTNNB1,EGR1,FGF2,IL6,JUN,Jnk,NFKBIA,NFkB (complex),PDGF BB,RELA,SMAD3,SMAD4,SP1,STAT1,STAT3,TGFB1,TP53
CD40LG		cytokine		0.078	1.96E-20	ADAM28,AICDA,AKAP13,ALG3,ANXA6,BATF3,BCL2A1,BCL6,BTG1,CCL17,CCL20,CCL22,CCL3,CCL4,CCL5,CCND3,CCNG2,CCR5,CCR7,CD69,CD83,CD86,CD8A,CLU,CLUH,CTGF,CXCL10,CXCL13,CXCL8,CXCR3,CYP1B1,DAPP1,DUSP5,EGR1,FAS,FASLG,FOSL2,GADD45A,HK2,HSPA1A/HSPA1B,ID2,ID3,IDO1,IFI44,IFI6,IFIT1,IFIT2,IFIT3,IFNG,IL13RA1,IL1B,IL1RAP,IL2RA,IL6,IL7R,IRF1,IRF4,ISG15,LAMP3,LMAN2,LTA,LTB,MARCKSL1,MMP14,MX1,NAMPT,NET1,NFKBIA,NOS2,PML,…	Ap1,CD40,CD40LG,IL10,IL4,JUN,NFKB1,NFKBIA,NFKBIB,NFkB (complex),RELA,STAT1,STAT3,STAT6,TNF
STAT6		transcription regulator		-1.415	2.26E-20	ADAM19,APOE,BCL3,BCL6,CCL17,CCL20,CCL22,CCL24,CCL5,CCND2,CCR5,CCR7,CD2,CD69,CISH,CNR2,COL1A1,COL1A2,CST7,CTSB,CTSW,CXCL10,EGR1,EGR2,EPHX1,FCGR3A/FCGR3B,GATA3,GFI1,GNA15,IER2,IFI16,IFIT3,IFNG,IL18R1,IL1RN,IL33,IL4,IL6,IRF1,IRF4,IRF7,ISG15,ISG20,LTA,LTB,MMP14,MMP2,MMP9,MOV10,MYO6,NEDD9,NFKBIA,POLE2,PROS1,SELE,SELP,SERPINF1,SOCS1,STAT2,STAT4,SYNGR2,TBX21,TMEM131,TNF,VCAM1,XBP1,ZNF613	BCL6,IFNG,IL10,IL4,JUN,NFKB1,NFKBIA,NFKBIB,NFkB (complex),RELA,STAT1,STAT3,STAT6,TNF
OSM		cytokine	Inhibited	-2.171	4.24E-20	A2M,ACKR2,ADAMTS1,ADAMTS4,ADAMTS5,AMPD3,ANXA2,AQP9,ASNS,ATP13A3,ATP2B4,BAK1,C1R,CADM4,CASP4,CCL20,CCL24,CCL5,CCND2,CCNG2,CLDN4,COL3A1,COL6A1,COL8A1,CRLF1,CTSL,CXCL10,CXCL13,CXCL8,CYP1B1,DNAJC3,ECM1,EMP3,FAM171A1,FN1,GFPT1,GOLGA2,GPNMB,HK2,HP,HSD11B2,HSPA5,ID2,IFNG,IGFBP6,IL13RA1,IL1B,IL1R2,IL33,IL4,IL6,IL6R,IRAK1,IRF1,IRF7,IRF9,ISG20,ITGAL,LBP,LMO1,LY6D,MAOA,MMP13,MMP2,MMP3,MMP9,MX1,MYH10,NAMPT,N…	Ap1,CEBPB,ERK1/2,ESR1,IL6,JUN,NFATC2,NFKB1,NFkB (complex),Nfat (family),OSM,P38 MAPK,RELA,SMAD3,STAT1,STAT3,TP53
TREM1	-2.578	transmembrane receptor		-0.958	5.46E-20	ASNS,ASPH,CCL17,CCL20,CCL3,CCL5,CCR7,CD1A,CD83,CD86,CDK1,CFB,CRTAM,CXCL10,CXCL8,DTNBP1,E2F7,EDN1,EGR1,EGR2,EGR3,EIF2AK3,FABP3,FERMT2,FFAR2,FNDC3A,GEM,GREM1,HES4,HSD3B7,IDO1,IFIT2,IFNG,IL1B,IL1R1,IL36RN,IL4,IL6,IL6R,IRF1,ISG15,LAMP3,MAP3K8,MMP19,NFKBIA,OASL,PGLYRP1,PLAC8,PLEKHF2,PPAP2B,RGS1,RGS13,S1PR3,SLAMF7,SLCO4A1,SNAPC1,SPP1,TFPI2,THBD,THBS1,TIFA,TMEM158,TNF	Ap1,CTNNB1,ERK1/2,IL10,IL1B,NFKB1,NFKBIA,NFKBIB,NFkB (complex),RELA,STAT1,STAT3,TNF,TREM1,TYROBP
CD44		enzyme		-1.041	5.74E-20	ABCB1,ANXA11,BCAM,BGN,CALR,CCL4,CCL5,CCND2,CCR5,CCR7,CD69,CD8A,CDH5,CLEC5A,CLU,COL18A1,COL1A1,COL3A1,COL5A2,CTSK,CXCL6,CXCR3,ECM1,EMILIN1,EMR1,FAS,FASLG,FKBP4,FKBP5,FN1,GADD45A,IFNG,IL1B,IL1R2,IL1RN,IL2RA,IL6,ITGA5,ITGBL1,KREMEN1,LHX6,LY6D,MMP13,MMP14,MMP2,MMP3,MMP9,MYBBP1A,PPAP2B,SDC4,SMAD1,SPP1,THBS1,TNF,VCAM1,VIM	Ap1,CD44,ERK1/2,JUN,NFKB1,NFKBIA,NFkB (complex),P38 MAPK,RELA,SMAD3,SMAD7,STAT3,TNF,hyaluronic acid
IL15		cytokine		1.578	7.13E-20	ACTG2,AQP3,AZU1,BBC3,BTG1,CASP3,CCL17,CCL3,CCL4,CCL5,CCND2,CD2,CD226,CD244,CD69,CD83,CD86,CD8A,CISH,CTGF,CTSW,CXCL10,CXCL8,CXCR6,DDX18,DUSP5,EDN1,EGR2,FAS,FASLG,FCGR3A/FCGR3B,FYB,GARS,GATA3,GNLY,GZMK,HSPE1,ICAM5,ICOS,IFIT1,IFNG,IL12RB2,IL18R1,IL18RAP,IL1RAP,IL2RA,IL2RB,IL4,IL6,IL7R,IRF1,ITGB1,KLRB1,KLRC1,KLRC4-KLRK1/KLRK1,KLRD1,KLRG1,LCK,LEF1,LTA,MX1,NCR1,NFKBIA,NOS2,PA2G4,PDIA3,PDIA4,PNP,PRDX4,P…	BCL6,IL12 (family),IL15,IL2,IL4,IRF1,IRF3,IRF7,Immunoglobulin,Interferon alpha,NFKB1,NFkB (complex),RELA,STAT1,STAT3,STAT4,STAT5A,STAT6
IKBKB	0.385	kinase		-1.371	8.98E-20	AEBP1,AMPD3,BRCA2,C3,CCL17,CCL20,CCL3,CCL4,CCL5,CCR7,CDC6,CDH13,CLU,CP,CTSB,CTSK,CXCL10,CXCL6,CXCL8,CYP1B1,DCN,EDN1,EGR1,FAS,FASLG,GADD45A,HK2,IFI16,IFNG,IGFBP6,IKBKB,IL1B,IL1RN,IL4,IL6,IRF1,IRG1,ISG15,ITGB3,LTB,MMP13,MMP2,MMP3,MMP9,MX1,NAGLU,NFKBIA,NID1,NOS2,NOS3,PCDH7,PLIN1,PTX3,RELB,SELE,SEMA3C,SERPINE2,SFRP1,SNAI1,SOCS1,SOCS3,SOD2,TIMP2,TMEM176B,TNF,TNFRSF11B,TNFRSF4,UACA,VCAM1,VCAN,VEGFA	CHUK,IKBKB,IKBKG,IL1B,NFKB1,NFKBIA,NFKBIB,NFkB (complex),REL,RELA,STAT1,STAT3,TNF
PRL		cytokine		-0.066	9.53E-20	A2M,ANXA2,APP,BCL6,CAV1,CCND3,CD69,CISH,CLDN3,CLDN5,CLU,COL1A1,COL1A2,COL3A1,COL5A1,CST3,CTSB,CXCL10,CXCL9,DCN,DES,ECM1,EGR1,FLT4,FN1,GPNMB,HERPUD1,HSD11B2,HSPD1,ID2,ID3,IDE,IGF2,IL2RA,IL6,IRF1,ITGA1,LAMC1,LYVE1,MFGE8,MINOS1-NBL1/NBL1,MMP14,NOS2,NOS3,P4HB,PARM1,PDGFRA,PDIA4,PDIA5,PDPN,PLAT,RABAC1,SDC1,SFRP2,SND1,SOCS1,SOCS3,SPARC,SPP1,STAT1,TIMP1,TIMP2,TNF,VIM,XDH	Ap1,CEBPB,ESR1,ESR2,IGF1,JUN,NFKB1,NFkB (complex),P38 MAPK,PGR,PRL,RELA,SMAD3,SP1,STAT1,STAT3,TP53,cyclosporin A,progesterone
CTNNB1		transcription regulator		-1.659	1.03E-19	ABCB1,ACTA2,AKAP13,ALG3,AOC3,ARFGAP3,ASCL2,AXIN2,BBC3,BCAP31,BGN,BMP1,CASC4,CCND2,CCNE1,CD34,CD4,CDH11,CLDN5,CLU,COL1A1,COL4A1,COL4A2,CTGF,CTHRC1,CXCL8,CYP51A1,DKK1,DLL4,DNAJC6,DOK1,ECM1,EDN1,EIF5A,ENO3,EOMES,EPHB3,EPHB4,F13A1,F2R,FAS,FBLN2,FN1,GATA3,GJA1,GNAO1,GREM1,HHEX,HSPE1,HTRA1,ID2,ID3,IDO1,IGF2,IGJ,IL1B,IL1R1,IL4,IRF4,ITGA1,ITGA6,ITGAL,ITGB1,LAMB1,LAP3,LCK,LEF1,LIMD2,LIPA,LMNA,LMO2,LY6E,ME…	Akt,Ap1,CTNNB1,Creb,EGR1,ERK,FOS,JUN,MYOCD,NFKBIA,NFkB (complex),NOTCH1,RUNX2,SMAD3,SMAD5,SP1,STAT3,TCF,TP53,VHL
KRAS		enzyme		-0.362	1.15E-19	ANPEP,AXIN2,BAK1,BGN,BSG,CASP3,CAV1,CCDC80,CCND3,CLU,COL1A1,COL3A1,COL4A1,CXCL10,CXCL8,DDAH1,DHFR,DUSP5,EFEMP1,ELN,EPHB4,ERO1L,ETV1,FAH,FBLN2,FBN1,FSTL1,GADD45A,GJA1,GZMK,HSPA5,HYOU1,IFI6,IFIT1,IGF2,IL1B,IRF1,IRF9,ISG15,ITGB3,LAMA5,LAMB3,LOX,MCAM,MINOS1-NBL1/NBL1,MMP2,MMP3,MX1,MX2,MYLK,NOS2,NR5A2,NRN1,OAS1,PALLD,PDIA3,PDPN,PLAT,PRDX4,PTK2,SDC4,SEC11C,SERPINE2,SIRPA,SLC35B1,SLC3A2,SORT1,SP100,SPAR…	Ap1,EGFR,ERK,FOS,JUN,KRAS,MYC,NFKB1,NFKBIA,NFkB (complex),REL,RELA,SMAD3,SP1,STAT1,STAT3,TP53,TP73
Ifnar		group	Activated	4.258	1.77E-19	APOBEC3B,C3,CCL5,CD86,CD8A,CXCL10,DDX58,FASLG,FCER1A,IDO1,IFI16,IFIH1,IFIT2,IFIT3,IFNG,IL1B,IL6,IRF1,IRF7,IRF9,ISG20,MMP9,NLRC5,OAS1,OAS2,OASL,PDCD1LG2,RSAD2,SPP1,STAT1,STAT2,TAP2,TLR3,TNF,TRIM21,USP18,VCAM1,XAF1,ZBP1	IFNB1,IFNG,IL1B,IRF1,IRF3,IRF8,IRF9,Ifnar,NFKB1,NFKBIA,NFkB (complex),RELA,STAT1,STAT2,STAT3,poly rI:rC-RNA
rosiglitazone		chemical drug		-0.421	2.52E-19	ABCC9,ACO2,ADA,ADAMTS1,ADRB3,ANGPTL4,AOC1,AOC3,APOE,APOL3,AQP3,ASCL2,ATP1A1,C3,CASP3,CAV1,CCL17,CCL5,CD164,CD86,COL1A1,CPT1B,CTGF,CXCL10,CXCL8,CXCL9,CYCS,CYP3A4,DGAT2,DOK1,EDNRA,EMR1,EOMES,ERP44,ETFDH,FN1,GATA3,GPD1,HP,HPGD,HSPA5,HSPA9,IFIT2,IFNG,IGF2,IGFBP6,IL1B,IL1RN,IL6,IL7R,IRF1,ITGAL,LAMB3,LOX,LRG1,LRP1,MAN1A2,MDH2,MMP9,MPO,MX2,NOS2,NOS3,OAS1,OAS2,OLR1,PDGFRA,PECAM1,PEX11A,PLIN1,POSTN,PPAP2B…	Ap1,CEBPB,IL6,JUN,LEP,NFKB1,NFKBIA,NFkB (complex),P38 MAPK,PPARA,PPARG,RELA,RXRA,SMAD3,STAT1,STAT3,TNF,rosiglitazone
APOE	1.398	transporter		-0.111	2.89E-19	ACAT1,ACTA2,ADAMTS5,ANXA11,APOA1,APOE,APP,BCAM,BGN,CALR,CALU,CASP3,CCL4,CCL5,CCND2,CCR5,CD86,CLU,COL18A1,COL1A1,CTGF,CTSB,CTSK,ECM1,EDN1,EGR1,EMILIN1,EMR1,F2R,F2RL1,FKBP4,FKBP5,GPX3,GPX4,HDLBP,HSPD1,HSPG2,IFNG,IGFBP6,IL1B,IL1RN,IL4,IL6,ITGA5,KREMEN1,LIPA,LRP1,MLEC,MMP2,MMP3,MMP9,MYBBP1A,NCF2,NOS2,NOS3,PPAP2B,PTX3,S100A8,S100A9,SDC4,SELE,SMAD1,SOCS3,SOD2,SPP1,STAT4,TIMP1,TNF,VCAM1	APOE,APP,Ap1,CD44,EGR1,IL1B,JUN,Jnk,NFKB1,NFKBIA,NFkB (complex),RELA,SMAD3,STAT3,TNF,TP53
IL12A		cytokine	Activated	3.151	2.94E-19	CASP3,CCL5,CCND3,CD86,CXCL10,CXCR6,FAS,FASLG,FUT7,ICOS,IFNG,IL12RB2,IL1B,IL4,IL6,IRF9,LTA,MMP2,MMP3,MMP9,NOS2,PECAM1,PRF1,SELPLG,SOCS1,SOCS3,STAT1,STAT2,STAT4,TNF,VCAM1	IFNG,IL12A,IL27,IRF8,IRF9,NFKB1,NFkB (complex),P38 MAPK,RELA,SMAD3,STAT1,STAT2,STAT3,STAT4,STAT5a/b,STAT6,TP53
hydrogen peroxide		chemical - endogenous mammalian	Inhibited	-3.900	4.08E-19	ACTA2,AEBP1,ANXA2,APP,ATF6,BAK1,BBC3,BCL2A1,BSG,BTG2,CASP3,CASP9,CAV1,CCL4,CCND3,CCR5,CD86,CDC25C,CDC6,CDH13,CDK1,CLU,COL1A1,COL1A2,CST3,CTGF,CTSB,CXCL6,CXCL8,CYCS,CYP51A1,DDIT4,DKK1,DNAJB1,DPAGT1,EDN1,EGR1,ELANE,ELN,ENG,EPAS1,F2RL1,FAS,FASLG,FN1,GADD45A,HSPA5,HSPB2,ID3,IDE,IFI6,IFIT2,IFNG,IL1B,IL2RA,IL4,IL6,ITGA6,ITGB3,KDR,MCAM,MMP13,MMP2,MMP3,MMP9,NOL3,NOS2,NOS3,PDGFRA,PDIA3,PDIA4,PKIA,PTGER4,P…	APP,Ap1,EGR1,ERK1/2,FOS,JUN,Jnk,MYC,NFKB1,NFkB (complex),RELA,SP1,STAT3,TP53,TP73,hydrogen peroxide
AHR		ligand-dependent nuclear receptor	Activated	3.339	4.79E-19	A2M,ACTA2,ADAM19,ADAMTS2,ADAMTS5,ADM,APP,BTG2,CADM4,CBR3,CCL21,CCL5,CCND3,CCNE1,CCNG2,CDC25C,CDK1,COL12A1,COL13A1,COL16A1,COL1A1,COL1A2,COL3A1,COL4A1,COL4A2,COL5A1,COL5A2,COL6A1,COL6A3,CXCL10,CYP1B1,CYP3A4,DCN,DHFR,DNAJB1,EFEMP1,EMILIN1,EMILIN2,ENHO,FAS,FASLG,FBLN2,FN1,GADD45A,HP,HSPA5,HSPH1,IFNG,IL1B,IL6,IRF1,ITGA5,ITGA6,ITGA7,ITGBL1,LBP,MMP2,NID1,NID2,NOS2,PDGFRA,PDGFRB,PLAT,SDC1,SDSL,SEMA3A,SE…	AHR,CEBPB,EGFR,EGR1,ESR1,FOS,IL1B,IL6,JUN,NFKB1,NFKBIA,NFkB (complex),RELA,SMAD3,SMAD4,SP1,STAT1,STAT3,TGFB1,TP53
alefacept		biologic drug	Inhibited	-3.251	6.17E-19	ABCB1,CCL5,CD2,CD3D,CD52,CD69,CD8A,CST7,CXCL8,CXCL9,DLG5,FCGR3A/FCGR3B,GNLY,HOPX,IFNG,IL18RAP,IL2RA,IL2RB,IL7R,KLRB1,KLRD1,NCALD,NCR1,NOS2,PRF1,PTPN4,SOCS1,SOCS3,STAT1,STAT2,STAT4	CD2,NFAT (complex),NFATC2,Nfat (family),STAT1,STAT5A,alefacept
NFKB1		transcription regulator		0.172	8.26E-19	A2M,ABCB1,AICDA,APOE,APP,BCL2A1,BCL3,BRCA2,BTG2,CCL20,CCL22,CCL4,CCL5,CCND2,CD3G,CD86,CFB,COL1A1,COL1A2,CTSB,CXCL10,CXCL8,CXCL9,DLL4,EGR1,ELF3,FAS,FASLG,FCGRT,GATA3,GJA1,GNAO1,HLA-DMB,IFNG,IKBKB,IL1B,IL1RN,IL2RA,IL6,IRF1,IRF4,ISG15,LTA,LTB,MAP3K8,MMP13,MMP3,MMP9,NFKBIA,NOS2,PI3,PTAFR,PTX3,RELB,RPS6KB1,SDC4,SELE,SELP,SOD2,STAT1,TERT,TNF,TNFRSF4,VCAM1,VEGFA	Ap1,CREBBP,IFNG,IKBKB,IRF1,JUN,NFKB1,NFKBIA,NFkB (complex),PPARG,REL,RELA,STAT1,STAT3,TNF
IL21		cytokine		-0.504	8.38E-19	AICDA,BCL6,BSG,CCL20,CCL24,CCL5,CCR10,CCR7,CD2,CD244,CD69,CD86,CXCL10,CXCL13,CXCL8,EOMES,GZMA,ID2,IDO1,IFNG,IL12RB2,IL18R1,IL18RAP,IL23R,IL2RA,IL4,IL6,IL7R,IRF4,KLRB1,KLRC1,KLRC4-KLRK1/KLRK1,KLRD1,KLRG1,MMP2,MMP9,NOS2,PRDM1,PRF1,SOCS1,SOCS3,STAT4,TBX21,TNF,XBP1	BCL6,IL21,IL4,Immunoglobulin,MYC,NFKB1,NFkB (complex),RELA,SMAD3,STAT1,STAT3,STAT4,STAT5A,STAT5B,STAT6,TP53
IRF3		transcription regulator	Activated	4.396	8.42E-19	ANXA4,APOBEC3B,CCL3,CCL4,CCL5,CD69,CD86,CDH11,CLIC4,CMPK2,CXCL10,CXCL8,CXCR3,DDX58,DHX58,FAM26F,FST,GBP5,IFI16,IFI27,IFI44,IFI6,IFIH1,IFIT1,IFIT2,IFIT3,IFNG,IL1B,IL4,IL6,IRF7,ISG15,ISG20,MMP3,MMP9,NOS2,OAS1,OAS2,OASL,PARP12,PARP14,PHF11,PLAC8,PNP,PTMS,PVR,RSAD2,SAP30,SORL1,STAT1,STAT2,TDRD7,TNF,USP18,ZBP1	IFN type 1,IFNA2,IFNB1,IRF1,IRF3,IRF7,IRF8,IRF9,NFkB (complex),STAT1,STAT2,STAT3,STAT6
IL18		cytokine		1.310	1.08E-18	ADAMTS5,BSG,CCL20,CCL3,CCL4,CCL5,CCR4,CCR5,CCR7,CD226,CD244,CD69,CD83,CD86,CXCL10,CXCL8,FAS,FASLG,FCGR3A/FCGR3B,GJA1,IDO1,IFNG,IL12RB2,IL18R1,IL1B,IL2RA,IL4,IL6,INPP5D,IRF1,IRF9,KLRC4-KLRK1/KLRK1,KLRG1,MMP13,MMP15,MMP3,MMP9,MPO,NCR1,NOS2,PRF1,SPP1,TBX21,TF,TIMP1,TNF,TNFRSF11B,VCAM1,VEGFA	Ap1,CEBPB,IL18,IL1A,IL4,IL6,JUN,Jnk,MAPK14,NFKB1,NFKBIA,NFkB (complex),RELA,STAT1,STAT3,STAT6
APP	-0.383	other	Inhibited	-2.140	1.10E-18	ACHE,ACO2,ACTA2,ADORA3,AIF1,AK1,AP3B2,APOE,APP,ATOX1,ATP2B2,AXIN2,BASP1,BMP6,BSG,C1QBP,C1R,C3,CALR,CANX,CASP3,CASP9,CCL20,CCL3,CCL4,CCL5,CCND2,CCNE1,CCR5,CD86,CDH5,CDK1,CFL2,CLU,COL13A1,COL18A1,COX7A2,CRLF1,CTGF,CTSB,CXCL8,CXCR2,CYCS,DCN,DDAH1,DKK1,DSTN,ECE2,EDN1,EGR1,ELN,ENG,EOMES,EPAS1,EVL,F2RL1,FABP3,FAP,FASLG,FN1,GNAO1,GPC1,H19,H2AFV,HERPUD1,HSPA1A/HSPA1B,HSPA5,HSPB1,HSPD1,HSPE1,HSPG2,IDE,IDO…	APP,Ap1,IL1B,JUN,Jnk,LDL,MYC,NFKB1,NFKBIA,NFkB (complex),PSEN1,RELA,SP1,STAT1,STAT3,TP53,hydrogen peroxide
LDL		complex	Inhibited	-2.577	1.20E-18	AKAP1,APOBEC3B,APOE,ATP2A2,AXL,BCL2A1,C3,CCL20,CCL3,CCL4,CCL5,CCR7,CDH5,CDK1,CREM,CTGF,CTSK,CXCL10,CXCL13,CXCL6,CXCL8,DLL4,EGR1,EGR3,EMB,GCLC,HSP90B1,HSPA5,HYOU1,IDO1,IFIT2,IFNG,IGFBP4,IL1B,IL1RN,IL6,IRF7,ITGB3,LAMB3,LRP1,LTA,MMP14,MMP2,MMP3,MMP9,MX1,NAMPT,NOS2,NOS3,OLR1,OSCAR,PECAM1,PLAT,PTAFR,RANBP1,S100A8,SELE,SELP,SHC1,SIGLEC1,SOCS1,SOCS3,SOD2,TNF,VCAM1,VEGFA,XBP1	CEBPB,IL1B,IL6,IRF1,IRF3,JUN,LDL,NFATC2,NFKB1,NFKBIA,NFkB (complex),RELA,STAT1,STAT3,TLR4,lipopolysaccharide
dihydrotestosterone		chemical - endogenous mammalian		-1.517	2.08E-18	ACACA,ACO2,ADAMTS1,ADM,ADRB3,APOE,APP,AQP1,ARFGAP3,ASAP2,ATP2A2,AXIN2,BCAP31,BTG2,CACYBP,CANX,CASP3,CASP9,CCL16,CCND2,CCND3,CCNE1,CCNI,CDC6,CDCA7,CHI3L1,COL3A1,COL4A1,COL5A2,COL5A3,COL6A1,CTGF,DEPDC1,DPM3,EGR1,ELN,ETV1,F2R,FKBP5,FN1,FST,FZD6,GPD1,GPX3,GPX4,GTF2B,HK2,HMGN1,HPGD,HSD11B2,HSPA1A/HSPA1B,HSPB1,ID2,IGFBP4,IGFBP7,IL6,IQGAP2,ITGB1,LAMA5,LDHA,LEF1,LOX,LY6E,MCAM,MCM10,MMP13,MMP2,MYLK,NFKBIA…	AR,Akt,Creb,EGF,EGR1,EP300,JUN,MAX,MYC,NFKBIA,NFkB (complex),RB1,SP1,SREBF1,STAT3,TP53,TP73,dihydrotestosterone,metribolone
SP600125		chemical - kinase inhibitor	Activated	2.322	2.22E-18	ABCB1,ADAMTS4,ADAMTS9,ADM,APOBEC3B,APOE,AQP1,BAK1,CASP3,CCL3,CCL4,CCL5,CD83,CD86,CLDN4,COL1A1,COL7A1,COL8A1,COX7A2,CPT1B,CSPG4,CTGF,CXCL10,CXCL8,DDIT4,DKK1,EGR1,FAS,FASLG,FN1,GADD45A,HSPB2,IFNG,IL1B,IL2RA,IL4,IL6,ISG15,ITGA6,LAMA5,MMP13,MMP3,MMP9,MSH3,NOS2,NOS3,P4HA2,POSTN,PTX3,SCD,SELE,SELP,SOCS3,SOD2,SPP1,SSBP2,THBS1,TNF,TNFRSF10A,VCAM1,VEGFA	Ap1,ESR1,JUN,Jnk,MAPK8,NFKB1,NFKBIA,NFkB (complex),REL,RELA,SMAD3,SMAD4,SP600125,STAT3,TGFB1,TP53
poly rI:rC-RNA		chemical reagent	Activated	3.558	2.59E-18	ABCE1,ADAR,AXL,BAK1,C3,CCL17,CCL20,CCL3,CCL4,CCL5,CCND3,CCR7,CD69,CD83,CD86,CFB,CXCL10,CXCL8,CXCL9,CXCR3,DDX58,DHX58,DLL4,DUSP5,EDN1,EGR1,ELF3,FAS,FASLG,FN1,HSPB2,IDO1,IFI16,IFI27,IFIH1,IFIT1,IFIT2,IFIT3,IFIT5,IFNG,IGFBP6,IL1B,IL2RA,IL6,IQGAP2,IRAK1,IRF1,IRF7,IRF9,ISG15,ISG20,ITGA5,KMO,LTA,LTB,LTF,LY6E,MARCO,MMP3,MMP9,MX1,NAMPT,NFKBIA,NLRC5,NOS2,OAS1,OAS2,OASL,OLR1,PDCD1LG2,RGS1,RNF114,RSAD2,SDC4…	IFN Beta,IFNG,IL1B,IRF1,IRF3,IRF7,IRF8,IRF9,Interferon alpha,NFKB1,NFKBIA,NFkB (complex),RELA,STAT1,STAT2,STAT3,poly rI:rC-RNA
TGFBR2		kinase		-1.651	2.69E-18	ACTA2,ADAMTS5,ALOX5AP,ANGPTL4,BFSP2,BGN,BMP6,CCND3,CCNE1,CCT5,CLIC4,CLU,COL1A1,COL1A2,CTGF,CXCL6,FMOD,FN1,FST,GATM,GJA1,HPGD,IFNG,IL1B,IL1R2,IL1RAP,IL6,ITGAE,KCNJ8,KDR,KLRB1,MMP13,MMP2,MMP3,MMP9,NOS3,NRP1,PAX9,PDPN,RBL2,SELP,SLC12A4,SMAD1,SNAI1,SOCS3,SPARC,SPP1,SVEP1,TAGLN,TBX21,THBD,THBS1,TIMP1,TNF,TNFRSF11B,VCL,VEGFA,WNT10A	Ap1,CEBPB,FN1,FOS,NFKB1,NFKBIA,NFkB (complex),RELA,SMAD3,SMAD4,SMAD7,SP1,STAT1,STAT3,Smad,TGFB1,TGFBR2,TP53,Tgf beta
U0126		chemical - kinase inhibitor		1.996	3.29E-18	ABCB1,ACTA2,ADAMTS4,ALPK3,ANGPTL4,APLNR,AQP1,AQP3,AXIN2,BMP6,C3,CACNB3,CAV1,CCL17,CCL3,CCL4,CCL5,CCND2,CCND3,CCNE1,CCNG2,CD69,CDH5,CLDN4,COL4A1,CTGF,CXCL10,CXCL8,CXCL9,CYP1B1,DBP,DDAH1,DMP1,DUSP5,EDN1,EGR1,EGR3,EIF2AK3,EMR1,ETV1,FKBP5,FN1,GCLC,GFPT2,GJA1,HERPUD1,HMGB3,HPGD,HSPA5,IER2,IFNG,IL1B,IL1R2,IL1RAP,IL4,IL6,IRF1,ITGA5,ITGA6,KCNN4,KDR,MMP13,MMP2,MMP3,MMP9,MYO7A,NES,NOS2,OSMR,PAX6,PECAM1,PLI…	Ap1,ERK1/2,IL1B,JUN,NFKB1,NFKBIA,NFkB (complex),P38 MAPK,RELA,SMAD3,STAT3,TNF,U0126
epigallocatechin-gallate		chemical drug		-0.196	6.09E-18	ADORA2A,ANGPT1,APP,AXL,BAK1,BHLHE41,CACNB3,CASP3,CASP9,CCL17,CCL22,CCL5,CLDN5,COL18A1,CTGF,CTSK,CXCL10,CXCL8,EDN1,EGR1,FAS,FASLG,FN1,FOSL2,GADD45A,GBP4,GCLC,GJA1,HSPB2,IFNG,IL1B,IL1R1,IL6,IRF1,ISG15,ITGB3,KDR,MMP13,MMP2,MMP3,MMP9,MT3,MTA3,NFKBIA,NOS2,NOS3,PDGFRB,PDIA4,PTN,RBP4,RELB,SCG2,SFRP1,SLC16A1,SNAI1,SOCS1,STAT1,TFRC,TIMP1,TNF,TNFRSF10A,VCAM1,VEGFA,VIM	Ap1,CEBPB,IL6,JUN,Jnk,NFKB1,NFKBIA,NFkB (complex),P38 MAPK,RELA,SMAD3,STAT1,STAT3,TP53,epigallocatechin-gallate
AGT		growth factor	Inhibited	-2.947	6.57E-18	ACE2,ACTA2,ADAM12,ADAMTS5,ADM,ANGPT1,ASL,ATP1A1,BACH1,BGN,BMP6,CALR,CASP3,CAV1,CCL4,CCL5,CCND2,CCND3,CCNE1,CCR7,CD86,CDC25A,CDH13,CDK1,CIT,CLGN,COL11A2,COL1A1,COL1A2,COL3A1,COL4A1,COL6A1,COX7A2,CP,CREB5,CREM,CTGF,CXCL10,CXCL8,DLL4,EDN1,EDNRA,EFEMP1,EGR1,EMR1,ENG,ETV1,FASLG,FN1,GFPT1,GJA1,GLCCI1,HSPB1,HSPG2,ID3,IGFBP4,IL18R1,IL1B,IL6,ITGA5,ITGA7,ITGB1,ITGB3,LAMB1,LIMD2,LPP,MMP2,MMP9,MYH10,NCALD,NC…	AGT,Ap1,CTNNB1,EGR1,ERK1/2,FGF2,FOS,IL1B,JUN,NFKB1,NFKBIA,NFkB (complex),P38 MAPK,RELA,SMAD3,SMAD4,SP1,STAT3,Tgf beta
TLR3	0.531	transmembrane receptor		0.866	6.65E-18	ADAMTS4,BAK1,BFSP2,C3,CCL17,CCL20,CCL3,CCL4,CCL5,CD69,CD86,CFB,CLU,CMPK2,CTH,CTSK,CXCL10,CXCL8,DDX58,DHX58,EDN1,FAS,GBP4,HERC5,IFI16,IFI44,IFI6,IFIH1,IFIT1,IFIT2,IFIT3,IFNAR1,IFNG,IL1B,IL1R2,IL1RN,IL33,IL4,IL6,IRF7,IRG1,ISG15,ISG20,LIPA,MAP3K8,MX1,MX2,NFE2L3,NOS2,OAS1,OASL,PROCR,PTX3,RGS1,RSAD2,S100A8,SELE,SOCS3,STAT1,TIMP1,TLR3,TNF,TREM1,TREML2,USP18,ZBTB32,ZNFX1	CREBBP,IFNB1,IRF1,IRF3,IRF5,IRF7,Interferon alpha,JUN,NFKB1,NFkB (complex),RELA,STAT1,STAT2,STAT3,TICAM1,TLR3,poly rI:rC-RNA
Vegf		group	Inhibited	-4.841	8.28E-18	A2M,ABCB1,ACTA2,ADAM15,ADAMTS1,ADORA2A,AKAP13,ANGPTL2,ANGPTL4,ANPEP,APLNR,ASNS,BAG2,BCL2A1,CALCRL,CASP3,CCL14,CDC25A,CDC25C,CDC6,CDH5,CDK1,CHI3L1,CNN1,CRLF1,CXCL8,CXCR2,DLL4,DUSP5,EDN1,EGR1,ELN,EMP2,ENTPD1,FAS,FKBP5,FN1,FNDC3A,FST,GEM,GPR116,GRB10,GUCY1B3,HK2,HOPX,IGFBP4,IL4,IL6,ISG20,ITGA6,ITGB1,KDR,KIF15,LEF1,LPHN2,LY75,LYVE1,MAP3K8,MMP13,MMP2,MMP9,NAMPT,NID2,NOLC1,NOS3,NPL,NR2F2,NR5A2,NRP1,OSM…	Akt,Ap1,EGR1,ERK1/2,JUN,MYC,NFKB1,NFKBIA,NFkB (complex),RAC1,RELA,STAT1,STAT3,TP53,VEGFA,Vegf
EGFR		kinase		-1.834	9.58E-18	ACTA2,BCL6,BTG1,CASP4,CAV1,CCL5,CCNG2,CDK1,CHI3L1,COL1A1,COL3A1,COL5A2,COL6A1,COL6A2,COL8A1,CST3,CTGF,CTSK,CXCL10,CXCL8,EGR1,EGR3,F2R,F2RL1,FABP7,FAP,FBLN2,FBN1,FOSL2,GADD45A,GPC1,HMGB3,HP,HSD11B2,HSPB1,IER2,IFNG,IGF2,IGFBP4,IL1B,IL33,IL6,IRF1,ITGA6,LAMA4,LEF1,MMP13,MMP2,MMP3,MMP9,MT3,NOS2,OSMR,PLAT,POSTN,PRF1,PRKCZ,PTGER4,RUNX1,S100A2,SERPINE2,SFRP1,SOCS3,TBXAS1,THBS1,TNF,TNFRSF11B,TNXB,TUBG1,VC…	Ap1,CTNNB1,EGFR,ERBB2,ERBB3,ERK1/2,ESR2,HRAS,JUN,Jnk,MYC,NFKB1,NFkB (complex),RELA,SP1,STAT3,TP53,estrogen receptor
CHUK		kinase		-0.709	1.02E-17	AEBP1,AMPD3,C3,CASP4,CCL21,CCL4,CCL5,CDC25A,CDH13,CLU,COL18A1,CP,CRLF1,CTSB,CXCL10,CXCL13,CXCL6,CXCL8,CXCR3,DCN,ENAH,FAS,GBP4,HES6,HK2,IFI16,IFIT2,IFNG,IGFBP6,IL1RN,IL4,IL6,IRG1,ISG15,ITGB3,MFAP5,MMP13,MMP2,MMP3,MMP9,NAGLU,NFKBIA,NID1,NOV,PCDH7,PTX3,RELB,SELE,SEMA3C,SERPINE2,SFRP1,SNX10,SOCS3,SPP1,TMEM176B,TNF,TNFRSF11B,VCAM1,VEGFA,VEGFB	CHUK,IKBKB,IKBKG,JUN,NFKB1,NFKBIA,NFkB (complex),REL,RELA,STAT1,STAT3,TNF
ATP-gamma-S		chemical reagent		-0.762	1.11E-17	BTG1,C3,CCL22,CCL24,CCL3,CCL4,CCR5,CCR7,CD109,CD69,CD83,CD86,CD8A,CREM,CST7,CXCL8,EPOR,IDO1,IL16,IL1R2,IL2RA,IL6,IL7R,IRF4,MMP19,MMP9,NCF2,NRP1,SLC29A1,SOD2,THBS1,TNF,WARS	ATP-gamma-S,BCL6,IFNG,IL10,IL12 (complex),IL2,NFKB1,NFKBIA,NFKBIB,NFkB (complex),RELA,STAT1,STAT3,STAT5A,STAT6,TNF
doxorubicin		chemical drug		-1.150	1.13E-17	A2M,ABCB1,ADAMTS1,ADM,ANXA2,APP,ASNS,ATP2A2,BAK1,BBC3,BRCA2,BTG1,BTG2,CASP3,CASP9,CDC25C,CDK1,CLDN4,CLU,COL3A1,CP,CREM,CTGF,CTSB,DES,DPAGT1,DUSP5,EDN1,EFEMP2,EGR1,EIF5A,ELF3,EMP3,EPOR,FAS,FASLG,FBLN1,GADD45A,GCLC,GLB1,GPNMB,GPR132,HSPB6,ID2,IGFBP6,IGFBP7,IL1B,IL4,IRF1,IRF7,KLRC4-KLRK1/KLRK1,MBNL2,MMP2,MYO6,NFKBIA,NOL3,NOS2,NTN1,PDE3A,RBL2,RCN1,RELN,RGS13,RRM2,RRM2B,RUNX1,S100A11,SESN1,SLC6A6,SNAI…	Ap1,BCL2,Creb,FOS,JUN,MYC,NFKB1,NFKBIA,NFkB (complex),REL,RELA,SP1,STAT3,TP53,TP73,doxorubicin
IL1RN	-2.336	cytokine	Inhibited	-2.547	1.30E-17	ACTA2,BDKRB1,CCL20,CHAC1,CXCL8,DDX58,EIF2AK3,ERAP2,HERC6,IFI27,IFI44,IFI6,IFIH1,IFIT3,IFIT5,IFNG,IGFBP4,IL1B,IL6,IRF1,IRF7,IRF9,ISG20,LAMP3,MMP9,MX1,MX2,NOS2,OAS1,OAS2,OASL,PML,RSAD2,RTP4,S100A9,SELE,SLC6A4,SP100,SPP1,STAT2,TIMP1,TNF,UBD,USP18,VEGFA	Ap1,IFNG,IFNL1,IL1B,IL1R1,IL1RN,NFKB1,NFKBIA,NFkB (complex),RELA,STAT1,STAT2,STAT3,STAT4,TNF
SOCS1	1.063	other	Inhibited	-3.135	1.30E-17	A2M,BAK1,BCL2A1,CCL3,CCNE1,CCR7,CD69,CD86,CISH,CXCL10,CXCL8,CXCR3,DDX58,FAS,FKBP5,GBP5,IFI16,IFI44,IFIH1,IFIT1,IFIT2,IFIT3,IFNAR1,IFNG,IL1B,IL2RB,IL4,IL6,IRF1,IRF7,IRG1,ISG15,ISG20,MMP13,MX1,NOS2,OAS1,OAS2,SELE,SOCS1,SOCS3,STAT1,TLR3,TNF,VCAM1	IFNB1,IFNG,IRF1,IRF3,IRF7,IRF8,IRF9,NFKB1,NFkB (complex),RELA,SOCS1,STAT1,STAT2,STAT3,TP53
VEGFA	-0.423	growth factor	Inhibited	-3.392	1.59E-17	ACHE,ADAM15,ADAMTS1,ANPEP,BCL2A1,BCL6B,CASP3,CAV1,CCL14,CCNE1,CD34,CDC25C,CDH5,CLIC4,COL1A1,CST3,CSTB,CTGF,CTSB,CXCL10,CXCL8,DLL4,DUSP5,EDN1,EGR1,EPHB4,EXOC3L2,FN1,GJA1,GRB10,ID3,IGFBP4,IL6,INPP5D,ITGA1,ITGB1,KDR,LMNA,MDH2,MMP13,MMP15,MMP2,MMP9,NOS2,NOS3,PLAT,PPAP2B,RUNX1,SELE,SHMT2,SMTN,SOD2,SPARC,TEK,TERT,TFPI2,THBD,THBS1,TJP2,TMSB10/TMSB4X,UQCRB,VCAM1,VEGFA	Ap1,CTNNB1,EGR1,ERK1/2,FGF2,FOXO3,JUN,Jnk,NFKB1,NFkB (complex),P38 MAPK,PI3K (complex),RELA,SMAD3,SP1,STAT3,VEGFA
E. coli B5 lipopolysaccharide		chemical - endogenous non-mammalian		0.542	2.14E-17	ACKR1,ADAMTS1,APOA1,BCL3,BCL6,CCL17,CCL20,CCL22,CCL24,CCL4,CCL5,CCR10,CCR4,CCR5,CCR7,CD69,CD83,CD86,CSF3R,CXCL10,CXCL13,CXCL6,CXCL8,CXCR2,CXCR3,CXCR6,GCLC,GNPNAT1,IDO1,IFIT1,IL12RB2,IL13RA1,IL16,IL18RAP,IL1B,IL1R1,IL1R2,IL1RAP,IL2RA,IL4,IL6,IL6R,IL7R,IRF1,ISG20,ITGAL,MAP3K8,MMP13,MPO,NCF2,NFKBIA,NOS2,OASL,PAX5,PF4,PRDM1,RDX,SDC1,SELE,SEPHS2,SOCS3,SOD2,THBS1,TLR3,TLR6,TNF,TREM1,VEGFA	CEBPB,E. coli B5 lipopolysaccharide,IL10,IL12 (complex),IL1B,IL6,JUN,NFKB1,NFKBIA,NFKBIB,NFkB (complex),RELA,STAT1,STAT3,STAT6,TP53
Cg		complex	Inhibited	-4.858	2.24E-17	ABCB1,ACTA2,ADAMTS1,ADM,APCDD1,APLNR,ARHGAP22,BCAT1,BTG1,BTG2,CCND2,CDC6,CLDN11,CLU,CREM,CXCL10,CXCL8,DPT,EFEMP1,EGR1,EMB,EMCN,EPAS1,F2RL1,FAM198B,FAS,FASLG,FGL2,FJX1,FST,GJA1,GPC1,HDLBP,HK2,HPGD,HSD11B2,IFIT3,IFNG,IGFBP4,IL1B,IL1R2,IL33,IL6,ITGA1,ITGB1,ITGB3,MCAM,MCM10,MEGF10,MMP19,MMP2,MMP9,MTPN,NOS2,NOS3,NPR1,NR5A2,NRP1,NUCB2,PECAM1,PKIA,PLAT,PLXND1,PODXL,PPAP2B,PTX3,RETN,RPS6KB1,RUNX1,SDC1,SD…	Akt,Ap1,CEBPB,CREBBP,CTNNB1,Cg,Creb,EGR1,ESR1,ESR2,FOS,JUN,NCOA2,NFKB1,NFKBIA,NFkB (complex),PGR,RELA,SP1,STAT3,TP53,progesterone,prostaglandin E2
TLR4		transmembrane receptor		0.800	2.47E-17	ADM,APOBEC3B,APP,BATF,C3,CCL3,CCL4,CCL5,CCND2,CCR5,CD163,CD86,CFB,CISH,CMPK2,CTSK,CXCL10,CXCL6,CXCL8,CXCR2,DLL4,EDN1,FAS,FASLG,FGL2,HHEX,HTRA1,IFI16,IFIT2,IFIT3,IFNG,IL1B,IL2RA,IL2RB,IL4,IL6,IRF1,IRF7,ISG15,ISG20,LRRK2,LTA,MARCO,MMP9,MX1,NFKBIA,NOS2,NOS3,OASL,PLAT,PML,PRDM1,RGS1,RSAD2,SAP30,SELE,SELP,SLCO3A1,SOCS1,SOCS3,SPP1,STAT1,STAT2,TCF4,TFRC,TLR3,TNF,TNFRSF13B,TREM1,TREM2,TRIM21,USP12,USP25,…	Ap1,IRF3,IRF5,IRF8,IRF9,MYD88,NFATC1,NFATC2,NFATC3,NFKB1,NFKBIA,NFkB (complex),RELA,STAT1,STAT2,STAT3,STAT5A,TICAM1,TLR4,TP53,lipopolysaccharide
FGF2		growth factor	Inhibited	-3.163	2.48E-17	ACTA2,ADAMTS5,ANGPT1,ANGPTL4,ANPEP,AQP3,BCL6,BGN,BTG2,CAV1,CCND2,CCND3,CDC25A,CDH11,COL1A1,COL1A2,COL3A1,CTSK,CTSL,DAD1,DCN,DLL4,DMP1,EGR1,ELN,EPAS1,EPOR,ETV1,FAS,FBN1,FN1,GADD45A,GJA1,GPNMB,GREM1,ID3,IGF2,IGFBP4,IL1B,ITGA5,ITGB1,KDR,LEF1,LMNA,LOX,LYVE1,MCAM,MMP13,MMP2,MMP3,MMP9,MSX1,NES,NOS2,NOS3,NOV,PDGFRA,PDGFRB,PLAT,PRSS50,RUNX1,SCD,SCG2,SDC1,SELE,SFRP1,SNAI1,SOCS3,SPARC,SPP1,TAGLN,TEAD4,TF,T…	Akt,Ap1,EGR1,FGF2,FOS,IGF1,JUN,NFKB1,NFKBIA,NFkB (complex),RELA,SMAD3,SMAD4,SP1,STAT3,TNF,TP53,Tgf beta
PPARG		ligand-dependent nuclear receptor		-0.515	4.94E-17	ACACA,ACTA2,ADRB3,ANGPTL4,APOA1,APOE,APP,AQP3,ATP2A2,BCL6,C3,CALR,CAV1,CCL17,CCL22,CCL5,CCPG1,CCR7,COL1A1,COL1A2,CPT1B,CTGF,CTPS1,CTSL,CXCL14,CXCL6,CXCL8,DGAT2,DLAT,EDN1,ELOVL6,EPHX1,ERO1L,F11R,FABP3,FBP2,FN1,FST,GPD1,HK2,HP,HSD3B7,HYOU1,IFNG,IGFBP6,IGFBP7,IL1B,IL2RA,IL4,IL6,LAMB3,LY6D,MDH1,MMP14,MMP9,MPO,MRTO4,MUC13,NOS2,NOS3,NR2F2,OLR1,PDE3B,PECAM1,PEX11A,PF4,PLIN1,PLIN4,PPIC,PRDM1,RBP4,RETN,S1…	Ap1,CEBPB,CREBBP,HIF1A,JUN,LEP,NFE2L2,NFKB1,NFKBIA,NFkB (complex),NR1H3,Nr1h,PPARA,PPARG,RELA,RXRA,SREBF1,STAT3,pioglitazone,rosiglitazone,troglitazone
IFNL1		cytokine	Activated	3.841	5.51E-17	CCR7,CD83,CHAC1,CXCL10,CXCL8,CXCL9,DDX58,F2R,HERC5,HERC6,IFI27,IFI44,IFI6,IFIH1,IFIT1,IFIT2,IFIT3,IFIT5,IFNG,IL6,IRF9,ISG15,ISG20,MX1,OAS1,OAS2,OASL,PHF11,PML,RSAD2,SP100,STAT1,TDRD7,USP18	IFNL1,IRF1,IRF8,IRF9,JAK1,NFKB1,NFKBIA,NFkB (complex),RELA,STAT,STAT1,STAT2,STAT3,STAT4,TNF,TP53
IRF7	0.669	transcription regulator	Activated	6.196	8.48E-17	ADAR,CASP4,CCL5,CD69,CMPK2,CXCL10,CXCL9,DDX58,DHX58,FAM26F,GBP4,GBP5,HERC5,IDO1,IFI16,IFI44,IFI6,IFIH1,IFIT1,IFIT2,IFIT3,IRF1,IRF7,IRF9,ISG15,ISG20,MAP3K8,MX1,MX2,NAMPT,OAS1,OAS2,OASL,PARP12,PARP14,PHF11,PLAC8,RSAD2,RTP4,S100A8,SAP30,SOCS1,STAT1,STAT2,TAP2,TDRD7,TNFAIP8,TRIM21,UBA7,USP18,XAF1,ZBP1	CREBBP,IFNA1/IFNA13,IFNA2,IFNB1,IRF1,IRF3,IRF7,Interferon alpha,JUN,NFkB (complex),STAT1,STAT2,STAT3,STAT4,STAT6
CSF3		cytokine	Inhibited	-2.169	8.48E-17	BATF,CAPG,CCL3,CCL5,CCND2,CCND3,CCNE1,CCR7,CD177,CD34,CISH,CSF3R,CST3,CXCL8,DES,EDN1,EGR1,EGR2,EGR3,ELANE,EMR1,ENTPD1,ERAP2,GADD45A,GFI1,GJA1,GNLY,GZMH,HSPD1,IFNG,IL1RN,IL4,IL6,KLRC1,LBP,LTA,LTB,LTF,MMP2,MMP9,MPO,NOS3,PRTN3,RAB27A,RGS1,SOCS1,SOCS3,SPI1,TFRC,TNF,VCAM1,VEGFA	CEBPB,CSF3,IL6,IRF8,JUN,NFKB1,NFKBIA,NFkB (complex),P38 MAPK,PTPN11,RELA,SMAD3,SPI1,STAT1,STAT3,TP53,VAV1
EDN1	-1.163	cytokine	Inhibited	-2.985	8.73E-17	ACTA2,ADAM12,ADAM19,ANXA4,ANXA6,ATF6,ATP2A2,BAG2,BCL2A1,CALCRL,CCR7,CDC25A,CDK1,COL1A2,COL4A1,COL5A1,COL7A1,CST3,CTGF,CTNND1,CXCL8,EDN1,EDNRA,EGR1,FLT4,FN1,FST,GJA1,HSPA5,IL6,ITGA5,ITGB1,ITGB3,KDR,MARCKSL1,MCAM,MMP13,MMP2,MMP3,MMP9,OLR1,PDIA6,PLOD1,PTGER4,SDC1,SELE,SOCS1,SOCS3,THBS1,TIMP1,TPM2,VCAM1,VCAN,VCL,VEGFA,VIM,VWF	Ap1,CTNNB1,EDN1,ERBB2,ERK1/2,JUN,Jnk,NFKB1,NFkB (complex),P38 MAPK,RELA,SMAD3,SMAD4,STAT3,TGFB1,TP53,estrogen receptor
IFNA1/IFNA13		cytokine	Activated	4.565	9.65E-17	CD69,CD83,CD86,CXCL10,CXCL9,DHX58,GEM,IFI27,IFI6,IFIH1,IFIT1,IFIT2,IFNAR1,IFNG,IL1B,IRF1,ISG15,MX1,OAS1,OAS2,RSAD2,SIGLEC1,SOCS1,STAT1,STAT2,STAT4,TLR3,VEGFB,ZBP1	ESR1,ETS1,IFNA1/IFNA13,IFNAR1,IRF1,IRF8,IRF9,JUN,MAPK1,NFKB1,NFkB (complex),RELA,STAT1,STAT2,STAT3,STAT6,TP53
cycloheximide		chemical reagent		1.046	1.15E-16	ABCB1,ADM,APBB1IP,APOA1,APP,ASS1,ATP2B4,BDKRB1,BTG2,CALR,CAV1,CCL20,CCL4,CCND3,CD4,CD8A,CDC25C,COL1A1,COL5A1,CTGF,CXCL10,CXCL8,DDIT4,EDN1,EGR1,EIF4G1,ERG,FAS,FASLG,FN1,FOSL2,FST,GADD45A,GCLC,GJA1,IFIT1,IFNG,IGF2,IGFBP4,IGFBP6,IL1B,IL1R2,IL1RN,IL6,IL7R,IRF7,ISG20,ITGB3,LDHA,MMP13,MMP19,MMP2,MYOC,NFKBIA,NOS2,OLR1,PDGFRA,PDGFRB,PERP,PLAT,PRDM1,PTX3,RELB,RHOBTB2,RSAD2,S100A8,SCD,SELE,SELP,SLC12A4,SOC…	Ap1,FOS,IL1B,JUN,LEP,NFKB1,NFKBIA,NFkB (complex),RELA,SP1,STAT3,TNF,TP53,cycloheximide,prostaglandin E2
decitabine		chemical drug		-0.499	1.88E-16	ABCB1,ANGPTL4,ANXA2,APOE,BRCA2,BTG1,CASP9,CAV1,CCND2,CCND3,CCNG2,CCR7,CD226,CD8A,CDH11,CDH13,CDK1,CHI3L1,CLDN5,COL1A1,COL1A2,COL3A1,COL6A3,COL7A1,CTGF,CXCL10,CXCR3,CYP1B1,CYP3A4,DNASE1L3,DST,EGR3,EPHB4,FAS,FLNC,FN1,GLB1,GPR37,H19,HK2,HPGD,HSPA1A/HSPA1B,IFI16,IFI27,IFIT2,IGFBP7,IL12RB2,IL6,IL7R,IRF7,ISG15,ITGA1,KIR2DS4 (includes others),KIR3DL2,KLK10,LOX,LPHN2,LUM,MMP13,MMP14,MMP2,MMP3,MMP9,MX1,NF…	Akt,CTNNB1,EGR1,ESR1,HDAC1,JUN,MYC,NFKB1,NFKBIA,NFkB (complex),RB1,RELA,RNA polymerase II,SMAD3,SMAD4,SP1,STAT1,STAT3,TERT,TP53,TP73,decitabine
IRF1	0.537	transcription regulator	Activated	2.370	2.23E-16	BAK1,C1R,CASP3,CCL5,CFB,CXCL10,CXCL8,DST,FASLG,FGL2,IDO1,IFIH1,IFIT1,IFIT2,IFIT3,IFIT5,IFNG,IL12RB2,IL1B,IL4,IL6,IRF1,IRF4,IRF7,IRF9,ISG15,LTB,MMP9,MX1,NFE2,NOS2,OAS1,OAS2,PCDH7,PF4,PML,POLH,RSAD2,SOCS1,SPI1,STAT1,STAT2,TAP2,TERT,TLR3,TLR6,TNF,TRIM21,VCAM1	IFN Beta,IFNG,IRF1,IRF8,IRF9,NFKB1,NFkB (complex),RELA,RNA polymerase II,SPI1,STAT1,STAT2,STAT3,TP53
benzyloxycarbonyl-Leu-Leu-Leu aldehyde		chemical - protease inhibitor		-0.693	2.81E-16	AICDA,AK2,APP,ATP1A1,CCL5,CCND2,CCND3,CFB,CISH,CLU,CTGF,CTSB,CXCL10,CXCL8,CXCR3,CYP3A4,DCN,DHFR,EIF2AK3,EIF5A,EPAS1,FAS,FASLG,HSP90B1,HSPA5,HSPA9,HSPB1,HSPB2,HSPD1,IFNG,IKBKB,IL1B,IL6,IRF7,ITGB1,LMAN1,MAPK6,MCM10,MMP13,MMP2,MMP9,MRTO4,MSX1,NCF2,NFKBIA,NOS2,PARP1,PAX6,PDGFRA,PRDM1,RANBP1,RHOBTB2,RPS6KB1,SLC27A1,SOD2,STAT1,STAT2,STMN1,SUB1,TIMP1,TJP1,TNF,TNFRSF10A,TP53BP2,TREM1,TXN,VCAM1,VEGFA,XPC	APP,Ap1,EGR1,FOS,JUN,NFKB1,NFKBIA,NFkB (complex),REL,RELA,SP1,STAT3,TNF,TP53,benzyloxycarbonyl-Leu-Leu-Leu aldehyde
TGM2		enzyme		1.222	2.81E-16	AFF2,ALPL,AQP9,BCL2A1,BCL6,BTG2,C3,CCL22,CCL24,CCL3,CD101,CD86,CDCA7,CXCL10,CXCL8,EMR3,FFAR2,FN1,GIMAP6,GJA1,ICAM3,IFI6,IFIT1,IFIT2,IFIT3,IFIT5,IFNG,IL1B,IL6,IRF9,ITGA6,ITGB3,LRRK2,LY6E,MMP2,MMP9,NCF2,OAS1,OAS2,OASL,OLFM4,PADI4,PARP14,PARP9,PDGFRB,S100A8,SELP,SEMA6B,SIRPA,SLAMF7,SLC16A1,SLC25A15,SLC25A20,SLC27A2,SPP1,STAT1,THBS1,TNF,TNFRSF11B,TSPAN14,UBA7,XAF1	Ap1,CBL,CREB1,CTNNB1,EGR1,ERK1/2,FOS,HIF1A,ITGB1,NFKB1,NFKBIA,NFkB (complex),PDGFB,REL,RELA,SF1,SP1,STAT1,STAT3,TGM2,histamine
mir-21		microRNA	Inhibited	-2.383	4.79E-16	AIF1,C1R,CASP4,CCL17,CD180,CD226,CDC25A,CDH5,CLEC5A,COL3A1,CSF3R,CXCL10,DBP,DDAH1,DHX58,EGR2,ELN,FASLG,FGL2,GBP5,GBP7,IDO1,IFI16,IFNG,IL12RB2,IL1B,IL23R,IL4,IL6,IRAK1,IRF1,ITK,LTB,MARCO,MMP2,MMP9,NLRC5,OAS2,PECAM1,PLAT,SIGLEC1,SOCS6,SOD2,STAT1,STAT2,TBX21,TERT,TNF,TREM2,VCAM1	Akt,Ap1,CEBPB,EGR1,IFNG,IL4,IL6,JUN,Jnk,NFKB1,NFKBIA,NFkB (complex),RELA,STAT1,STAT3,STAT6,mir-21
NFATC2		transcription regulator	Activated	2.169	5.10E-16	BATF,CASP3,CCNE1,CD3G,CISH,CMPK2,CXCL10,EDN1,EGR2,EGR3,FAS,FASLG,FGL2,GATA3,GBP4,GCG,ICOS,IFIT2,IFIT3,IFNG,IL12RB2,IL2RA,IL4,IRF1,IRF4,IRF7,ISG15,ISG20,LDHA,OASL,PLAT,PML,PTPRS,RGS1,RSAD2,SELE,SLC3A2,SLCO3A1,SOCS1,SOCS3,STAT1,STAT2,TCF4,TLR3,TNF,USP25,ZBTB32	BCL6,CEBPB,IFNG,IL2,IL4,IL6,JUN,NFATC2,NFATC3,NFKB1,NFkB (complex),RELA,STAT1,STAT3,STAT5A,STAT6
E. coli B4 lipopolysaccharide		chemical toxicant		-0.363	5.21E-16	ADAMTS5,AMPD3,ANXA11,AQP1,BAK1,CASP3,CASP9,CCL20,CCL4,CCL5,CD83,CD86,CLEC14A,CLEC5A,CXCL10,CXCL6,CXCL8,CXCL9,CYP27A1,DDX58,EMB,F13A1,FAS,FASLG,FBLIM1,FGL2,FIBIN,FLT3,GBP4,GPNMB,HK2,IFI16,IFIT3,IFNG,IL1B,IL1R1,IL1RN,IL33,IL4,IL6,INPP5D,INVS,IRG1,KLHL6,KMO,NFKBIA,NOS2,PARP9,PDE3A,PROS1,RELB,RHBDF2,RSAD2,RTP4,SELE,SERPINH1,SNCA,SOCS1,SOCS3,SOD2,TF,TNF,TNFRSF4,TNFRSF8,TRAF5,TRAM2,USP18,VCAM1,ZBP1	BCL10,E. coli B4 lipopolysaccharide,IFNG,IKBKB,IL1B,IRF3,MYD88,NFKB1,NFKBIA,NFkB (complex),RELA,STAT1,STAT3,TNFAIP3
trichostatin A		chemical drug		-0.649	6.26E-16	ABCB1,ADAMTS5,ALPL,ANGPT1,ANXA6,APOE,ARFIP2,BAK1,BBC3,BRCA2,BTG1,C1QTNF6,CASP3,CCND2,CCR7,CD34,CD86,CDC25C,CDC6,CDCA7,CDK1,CISH,CLEC3B,COCH,COL11A2,COL1A2,COL6A3,COLEC12,CREM,CSF3R,CTPS1,CXCL10,CXCL8,CYP1B1,CYP3A4,DNASE1L3,ELF3,EMR1,F2R,FAS,FASLG,FBLN1,FOSL2,FPGT,GADD45A,GATA3,GCG,GCLC,HSD11B2,ID2,ID3,IFNG,IGJ,IL1B,IL2RA,IL6,IRF1,IRF4,ITGA1,KDR,LAT,LGMN,LPHN2,MMP13,MMP3,MMP9,NFKBIA,NOS2,NOS3,NRP1…	Ap1,CEBPB,FOS,IL6,JUN,NFKB1,NFKBIA,NFkB (complex),REL,RELA,SP1,STAT1,STAT3,TP53,decitabine,estrogen receptor,trichostatin A
losartan potassium		chemical drug	Activated	2.691	6.64E-16	ANGPT1,AQP1,ATP1A1,ATP2A2,CASP3,CAV1,COL1A1,COL3A1,CREM,CST3,CTGF,CXCL8,EDN1,EDNRA,EGR1,ENG,FN1,GJA1,HSPA5,IL1B,IL6,MMP2,MMP9,NOS2,NOS3,NPR1,OLR1,PDE3A,PLCB1,POSTN,SOCS3,SPP1,TBX21,TEK,TIMP1,TNF,TUBB3,VCAM1,VEGFA,XBP1	AGT,Ap1,EGR1,ERK1/2,JUN,Jnk,NFKB1,NFkB (complex),P38 MAPK,RELA,SMAD3,SMAD4,STAT3,TGFB1,TP53,losartan potassium
RELA		transcription regulator		0.397	9.59E-16	A2M,ABCB1,ACTA2,ADAMTS5,APOE,APP,ARFGAP3,ASCL2,BBC3,BCL2A1,BCL3,BRCA2,BTG2,CASP3,CAV1,CCL20,CCL22,CCL3,CCL5,CCR7,CD69,CFB,CHI3L1,COL1A1,COL1A2,CTSB,CXCL10,CXCL6,CXCL8,CXCL9,CYP3A4,EDN1,EGR1,ELF3,ELN,ERAP2,FAS,FASLG,FCGRT,IER2,IFNG,IL1B,IL1RN,IL2RA,IL4,IL6,IL7R,INPP5D,IRF1,IRF4,IRF7,ISG15,LTA,LTB,LUM,MMP9,NAMPT,NFKBIA,NOS2,OAS2,OLR1,PECAM1,PI3,PTX3,RELB,SDC4,SELE,SELP,SERPINE2,SNAI1,SOD2,TAP2,TFPI…	Ap1,JUN,NFKB1,NFKBIA,NFkB (complex),PPARG,REL,RELA,RELB,STAT1,STAT3,TNF,TP53
Ifn		group	Activated	3.830	9.71E-16	ADAMTS1,BCL6,CD69,CD83,CD86,CFH,CXCL10,CXCR3,DDX58,DHX58,EDN1,FAS,IDO1,IFI16,IFIH1,IFIT1,IFNAR1,IL1R1,IL33,IRF1,IRF7,ISG15,ISG20,MMP9,MX1,NOS2,OAS2,OASL,PECAM1,PML,PTAFR,RSAD2,S100A8,SOCS1,SP100,SPP1,STAT1,TFRC,TLR3,TRIM21,XDH,ZBP1	IFNAR1,IRF1,IRF8,IRF9,Ifn,NFKB1,NFkB (complex),RELA,STAT1,STAT2,STAT3,STAT6,TP53
15-deoxy-delta-12,14 -PGJ 2		chemical - endogenous non-mammalian		1.043	1.16E-15	ACTA2,ADAMTS4,BAK1,CASP3,CASP9,CCL3,CCL5,CCND2,CDC25C,COL1A1,COL1A2,CPT1B,CTGF,CTSB,CXCL10,CXCL13,CXCL8,CXCL9,DDX58,DNAJB1,EGR1,FASLG,FKBP4,FN1,GADD45A,GCLC,HSPB1,HTRA3,IFNG,IL1B,IL4,IL6,IRF1,KDR,MMP13,MMP3,MMP9,MPO,NFKBIA,NOS2,NOS3,PARP1,PDGFRA,PTGES2,SELE,SOCS1,SOCS3,SPP1,STAT1,TBXAS1,TNF,VCAM1,VEGFA	15-deoxy-delta-12,14 -PGJ 2,Ap1,CEBPB,FOXO3,IKBKB,IL6,JUN,NFKB1,NFKBIA,NFkB (complex),PI3K (complex),RELA,STAT1,STAT3,TNF
SMAD7		transcription regulator	Activated	3.195	1.32E-15	ACTA2,ACVR1B,ADAMTS2,BGN,BMPR1B,CCL5,CCNE1,CDC25C,CDK1,COL1A1,COL1A2,COL3A1,COL6A1,COL6A3,CTGF,CXCL10,DCN,EFEMP1,FAS,FN1,FST,GADD45A,IFNG,IL1B,ITGA6,ITGA7,ITGBL1,MMP2,MMP9,NFKBIA,NID2,NOS2,PLAT,SCD,SEMA3F,TAGLN,TERT,TGFBI,TIMP1,TNF,TPM2,TXN,VEGFA	Ap1,CEBPB,CTNNB1,EGFR,FAS,FOS,JUN,NFKB1,NFKBIA,NFkB (complex),P38 MAPK,RELA,SMAD2,SMAD3,SMAD4,SMAD7,SP1,STAT3,Smad
SP1		transcription regulator	Inhibited	-2.773	1.32E-15	ABCB1,ACSS1,ACTA2,ACVRL1,ADA,AEBP1,AFAP1L1,ALPL,APOA1,APOE,ASNS,ASS1,ATP2A2,ATP2A3,BACE2,BBC3,C1QBP,CASP3,CAV1,CCL20,CCL22,CCL5,CCND2,CCND3,CCNG2,CDC25C,CDK1,CHI3L1,CIRBP,COL1A1,COL1A2,COL7A1,COL8A1,CTGF,CTH,CXCL10,CXCL8,CYP1B1,CYP51A1,DHFR,EGR1,ELANE,ENG,EPOR,F2R,FAS,FASLG,FN1,GJA1,GPX4,HK2,HSD11B2,HSPA5,IFNG,IGF2,IGFBP4,IL12RB2,IL1B,IL2RB,IRF1,IRF4,KDR,LIPA,LTB,MAOA,MMP14,MMP2,MMP9,MYBL1,NCF2,N…	APP,AR,Ap1,CEBPB,EGR1,ESR1,FOXO3,JUN,MYC,NFkB (complex),RB1,RELA,SIRT1,SMAD3,SMAD4,SMAD7,SP1,STAT3,Smad,TP53,TP73
IL1		group		-1.297	1.64E-15	ACACA,ADAMTS1,ADAMTS4,ADAMTS5,APOE,APP,C3,CBR3,CCL20,CCL3,CCL4,CCL5,CCR7,CD1A,CD34,CFB,COL1A1,CP,CTSB,CTSL,CXCL10,CXCL8,CXCL9,CYP27A1,DCN,EDN1,ELF3,FAS,FASLG,FN1,FST,GGT1,GJA1,H19,HP,IDO1,IFNG,IL1B,IL1R1,IL1R2,IL1RN,IL2RA,IL2RB,IL33,IL4,IL6,IRF1,IRF4,LAMB1,LAMB2,LOX,LRP1,MADCAM1,MMP13,MMP2,MMP3,MMP9,NOS2,PDGFRA,PDGFRB,RBP4,S100A9,SDC4,SELE,SELP,SOCS3,SOD2,SPARC,THBD,TIMP1,TNF,TNFRSF11B,TNFRSF4,VC…	Ap1,IKBKB,IL1,JUN,NFKB1,NFKBIA,NFkB (complex),REL,RELA,STAT3,TNF
SMAD3		transcription regulator		-1.952	1.81E-15	ACTA2,APOA1,ARID3A,BGN,BMP6,CCL4,CCND2,CCNE1,CCNG2,CDH5,COL1A1,COL1A2,COL3A1,COL6A1,COL6A3,COL7A1,CPT1B,CTGF,CXCL10,DES,EGR1,ELN,ENG,FBLN1,FST,GATA3,GZMA,HP,ID2,ID3,IFNG,IL1B,IL2RA,IL4,IL6,INPP5D,ITGB1,LUM,MBOAT2,MMP13,MMP9,NET1,NOS2,NOV,SMAD1,SNAI1,SPP1,TAGLN,TBX21,TERT,TF,THBS1,TIMP1,TNF,TPM2,TPSAB1/TPSB2,VEGFA,VIM	Ap1,CTNNB1,FOS,JUN,NFKB1,NFKBIA,NFkB (complex),P38 MAPK,RB1,RELA,SMAD2,SMAD3,SMAD4,SMAD7,SP1,STAT3,TGFB1,TP53,Tgf beta
HIF1A		transcription regulator	Inhibited	-3.249	1.83E-15	ABCB1,ACO1,ACTA2,ADAM15,ADAMTS1,ADM,ANGPTL4,APOE,AQP9,ASNS,ATP2A2,AXIN2,BGN,BHLHE41,CARS,CAV1,CCR5,CCR7,CD164,CEMIP,CTGF,CTPS1,CXCL8,DLL4,EDN1,EIF4G1,EIF5A,EMC9,ENG,EPAS1,EPOR,ERGIC1,ERO1L,FHL3,FN1,FUT7,GJA1,HES6,HIST1H1C,HK2,HSPA5,ID2,IGF2,IL1B,IL23R,IL6,ITGA1,ITGA5,ITGB3,LDHA,LOX,LOXL2,MANF,MMP2,MMP9,NEFL,NOS2,NOS3,NOV,NRN1,P4HA2,PDK1,PLAC8,PLOD2,RET,SCG2,SDC4,SFRP1,SLC29A1,SLC39A7,TCF4,TERT,TF…	ARNT,Akt,Ap1,CTNNB1,EGR1,ESR1,FOS,HIF1A,JUN,MYC,NFKB1,NFKBIA,NFkB (complex),RELA,RUNX2,SMAD3,SP1,STAT3,TCF,TCF4,TP53,VEGFA
IL27		cytokine	Activated	2.776	1.84E-15	CCL16,CCL20,CCL3,CCL4,CCL5,CCND2,CCND3,CD163,CD86,CXCL10,CXCL8,CXCL9,EGR1,EGR2,EMR1,FASLG,GATA3,HLA-DMA,HLA-DMB,HLA-DOB,HPGD,ICOS,IFNG,IL12RB2,IL1B,IL1RN,IL2RA,IL4,IL6,IRF1,MX1,NOS2,PRDM1,SOCS1,SOCS3,SPTBN1,STAT1,STAT2,TBX21,TNF,TNFRSF4,UBD,VIM	BCL6,IFNG,IL10,IL2,IL27,IRF8,IRF9,NFKB1,NFKBIB,NFkB (complex),RELA,STAT1,STAT2,STAT3,STAT5A,TP53
P38 MAPK		group		-1.358	1.84E-15	ANGPT1,ASS1,BATF2,BBC3,BCL2A1,BGN,CAV1,CCL5,CCND2,CCNE1,CCNG2,CCR7,CD69,CD83,CD86,CLDN5,COL3A1,CTGF,CTSK,CXCL10,CXCL6,CXCL8,CXCL9,DES,EDN1,EGR1,EGR2,FAS,FASLG,FN1,FST,GCG,GCLC,GJA1,GOLGA2,HP,HSPA5,ID3,IFNG,IL1B,IL1RN,IL2RA,IL6,IRF7,ITGB3,KDELR1,MAL,MMP13,MMP2,MMP3,MMP9,MYBPH,NOS2,NOS3,NPR1,PML,POSTN,RUNX1,S100A12,SELE,SNAI1,SOCS3,STAT1,TBX21,TERT,THBS1,TIMP1,TIMP2,TJP2,TNF,TREM1,TRIB1,ULK1,VCAM1,…	Ap1,ERK,ERK1/2,FOS,JUN,Jnk,NFKB1,NFkB (complex),P38 MAPK,RELA,SMAD3,SMAD4,STAT1,STAT3,TP53,Tgf beta
thioacetamide		chemical toxicant	Inhibited	-2.378	1.96E-15	AACS,ADAMTS1,ANXA2,ANXA4,AOC1,ASNS,BGN,BRCA2,CLDN4,CLU,CNR2,COL1A1,COL1A2,COL3A1,CP,CPT1B,CTGF,CYGB,DKK3,EHD3,ELF3,ELN,EMP3,EPHX1,F2R,FBN1,FCER1A,FSTL1,GATM,GNG11,GPD1,GPNMB,GPX3,IL1B,IL6,ITGA7,KLRG1,LOX,LYVE1,MBD4,MMP13,MMP14,MMP2,PDGFRA,PMP22,POLE2,PPAP2B,PSMD10,PTGFRN,PTPRS,RCN1,S100A11,SCN1B,SPARC,SPP1,ST3GAL2,TAGLN,TCF4,TIMP1,TIMP2,TMEM45A,TMSB10/TMSB4X,TNF,UPP1	Ap1,FOXO1,NFKB1,NFKBIA,NFkB (complex),RELA,SMAD3,SMAD4,STAT1,STAT3,TGFB1,TNF,TP53,adenosine,reactive oxygen species,thioacetamide
bleomycin		chemical drug	Inhibited	-2.388	2.02E-15	ACTA2,ANGPT1,BMP1,CASP3,CCL17,CCL22,CCL5,CCR4,CCR5,CD86,CDH11,COL1A1,COL1A2,COL3A1,CTGF,CTSK,CXCL10,E2F7,ELN,F2,F2R,FAP,FAS,FASLG,FN1,FZD6,IFNG,IL13RA1,IL1B,IL4,IL6,ITGA1,ITGB1,MMP14,MMP2,MMP9,PLAT,SDC4,SFRP1,SMAD1,SPP1,STOM,TERT,TIMP1,TIMP2,TINAGL1,TNF,VWF	Ap1,CEBPB,FOS,IL17A,IL4,NFKB1,NFKBIA,NFkB (complex),RELA,SMAD3,SMAD4,SMAD7,SP1,STAT1,STAT3,STAT6,Smad,TGFB1,TP53,Tgf beta,bleomycin
CEBPA		transcription regulator	Inhibited	-2.705	2.61E-15	A2M,ABCB1,ACACA,ADRB3,ALOX5AP,ANPEP,APCDD1,APLNR,ASL,ASNS,ASS1,BCL2A1,BTG1,BTG2,C3,CCL20,CCND2,CD3G,CD7,CHI3L1,CKAP4,COL1A1,COL1A2,CSF3R,CTSK,CXCL8,CYCS,CYP3A4,DGAT2,DHFR,EEF1A2,EGR2,ELANE,EMCN,EPHX1,FCAR,GADD45A,GGH,GJA1,HP,HPGD,HSPA5,ID2,IFI27,IFI6,IGFBP4,IL1RN,IL4,IL6,IL6R,IRG1,ISG15,ITGAL,KLRC1,LCK,LTF,MMP13,MPO,NR5A2,NRP1,OAS2,OLR1,PAX5,PLOD2,PLXND1,PRDM1,PRTN3,PTAFR,PTX3,RETN,RIN1,RNF144A,S…	Ap1,CEBPA,CREBBP,ESR1,FOS,HDAC1,Histone h3,IRF8,JUN,NFKB1,NFkB (complex),PPARA,PPARG,RELA,RNA polymerase II,RXRA,SP1,SPI1,STAT1,STAT3,TP53
cisplatin		chemical drug		0.475	3.10E-15	A2M,ACTA2,ADAMTS1,ANPEP,ANXA2,ANXA4,AQP1,AQP3,ASNS,BBC3,BCL2A1,BHLHE41,BTG2,CASP3,CAV1,CCL5,CCNG2,CCR5,CDC25A,CDK1,CLDN4,CLSTN3,CLU,COL1A1,CP,CPT1B,CTGF,CTSB,CXCL10,CXCL14,CXCL8,CXCL9,CYP3A4,DDIT4,DKK1,DOCK1,EDN1,EFEMP2,EGR1,ELF3,EMP3,EMR1,FAS,FASLG,FBLIM1,FN1,FNDC3B,GADD45A,GGT1,GPNMB,HEYL,HK2,HSPA5,ID2,IFI6,IFNG,IL1B,IL6,INPP5D,ITGA7,ITGB1,LAMB1,LBP,LIPA,LMNA,LRMP,MAOA,MBD4,MBNL2,MEGF10,MMP2,MP…	Ap1,CEBPB,FOS,IL6,JUN,Jnk,MYC,NFKB1,NFKBIA,NFkB (complex),RELA,SP1,STAT1,STAT3,TNF,TP53,TP73,cisplatin
HGF		growth factor	Inhibited	-3.342	3.26E-15	A2M,ACTA2,ADAMTS1,ADORA2A,AKAP13,ANGPTL2,ANGPTL4,ASNS,BAG2,BCL2A1,CALCRL,CAV1,CCL14,CCL4,CCL5,CCNG2,CDC25A,CDC25C,CDC6,CDK1,COL1A2,COL3A1,COL4A1,CRLF1,CTGF,CTSK,CXCL8,DES,EDN1,EGR1,ELF3,EMP2,ENTPD1,FAM3C,FASLG,FKBP5,FN1,FNDC3A,GEM,GPR116,GRB10,GUCY1B3,HK2,IFNG,IGFBP4,IL1B,IL4,IL6,INPPL1,ISG15,ISG20,ITGA6,ITGB1,KIF15,LDHA,LGMN,LPHN2,LTA,LY75,LYVE1,MAP3K8,MMP13,MMP14,MMP2,MMP9,NAMPT,NES,NID2,NOLC1,…	Ap1,EDN1,ERK1/2,FOS,HGF,HIF1A,JUN,NFKB1,NFkB (complex),P38 MAPK,RELA,SMAD3,SP1,STAT1,STAT3,TP53
IL12B		cytokine		1.835	3.44E-15	AICDA,CCL5,CCR5,CD86,CXCL10,CXCL8,DUSP5,EOMES,ERN1,IFNG,IL1B,IL4,INPP5D,IRF9,LTA,MAP3K8,NOS2,S100A8,S100A9,SELPLG,SOCS1,SOCS3,STAT1,STAT2,STAT4,TNF,VCAM1	IL12 (complex),IL12B,IL27,IL4,IRF1,IRF7,IRF8,JUN,NFKB1,NFKBIA,NFkB (complex),RELA,STAT1,STAT3,STAT4,STAT5a/b,STAT6
ERK1/2		group		-0.608	3.67E-15	AOC1,BCL2A1,CALR,CAV1,CCL20,CCL22,CCL3,CCL4,CCL5,CCND2,CCR7,CD86,CDC25A,CDC25C,CDC42EP5,CDK1,CLEC11A,COL1A1,COL3A1,CTGF,CTSB,CXCL10,CXCL6,CXCL8,DKK1,EDN1,EGR1,EIF2AK3,EMCN,FKBP5,GJA1,H19,HSPA5,ID3,IFIT1,IFNG,IL1B,IL2RA,IL4,IL6,ITGB3,MAP4K1,MMP13,MMP2,MMP3,MMP9,NAMPT,NOS2,PDGFRA,POSTN,PRKCZ,PTGER4,PTN,RAB4B,SLC12A4,SNAI1,SOCS3,SPP1,TAP2,TERT,TIMP1,TIMP2,TNF,TREM1,VCAM1,VCAN,VEGFA	Ap1,ERK1/2,IGF1,IL1B,JUN,Jnk,NFKB1,NFKBIA,NFkB (complex),RELA,SMAD3,SP1,STAT1,STAT3,TNF,TP53
simvastatin		chemical drug		0.432	4.58E-15	ACTA2,APOA1,APP,ASL,CALD1,CASP3,CCL20,CCL3,CCND2,CTGF,CXCL8,CYP3A4,DDAH1,EDN1,ENTPD1,F2R,FADS1,FADS2,GJA1,HIST1H1C,IFNG,IL1B,IL4,IL6,IRF1,ITGAL,LGALS8,MMP2,MMP3,MMP9,MYH10,NCF2,NFKBIA,NOS2,NOS3,OLR1,PGLYRP1,PLAT,S1PR3,SDC4,SELE,SELP,SLC16A7,SOCS3,SPP1,ST6GALNAC4,STAT1,STAT4,THBD,TIMP1,TNF,TNFRSF11B,VCAM1,VEGFA,VIM,VWF	Ap1,F2,IFNG,IL1B,JUN,NFKB1,NFKBIA,NFkB (complex),REL,RELA,STAT1,STAT3,simvastatin
CD40		transmembrane receptor		1.000	5.79E-15	AICDA,ANPEP,BCL2A1,BCL6,CCL17,CCL22,CCL3,CCL4,CCL5,CCND2,CCND3,CD22,CD69,CD83,CD86,CD8A,CNR2,CXCL10,CXCL8,DAPP1,FAS,FASLG,IFNG,IGJ,IL13RA1,IL1B,IL1RN,IL2RA,IL2RB,IL4,IL6,IL6R,IRF1,IRF4,ITGAL,ITGB1,LTA,MMP14,MMP3,MMP9,NFKBIA,NOS2,PRDM1,RGS13,SELE,SLAMF7,TAP2,TBX21,THBD,TNF,TNFRSF11B,TNFRSF13B,TRAF5,VCAM1,VEGFA,XBP1,ZBTB16	Ap1,CD40,CD40LG,IL4,Immunoglobulin,JUN,NFKB1,NFKBIA,NFkB (complex),REL,RELA,RELB,STAT1,STAT3,STAT6
FBXO32		enzyme		-1.156	6.10E-15	AXIN2,CALR,CCL20,CCND2,CXCL6,DNAJB9,DNAJC3,EIF2AK3,ERP44,GADD45A,GCLC,GMPPB,HERPUD1,HSPA5,HYOU1,IL1B,IL1R1,IL6,LBP,LEF1,MMP3,NANS,OAT,PDIA3,PRKCZ,PTGER3,PYCR1,RAB27A,RPN1,SERP1,SOD2,STT3A,TFPI2,XBP1
JUN		transcription regulator		-1.120	6.59E-15	A2M,ABCB1,ANGPTL2,ANXA2,APOE,APP,ASNS,AXL,BAK1,BBC3,BCL2A1,BCL3,BTG1,CAV1,CCND2,CCND3,CD164,CD244,CDK1,CLU,COL1A1,COL1A2,CTGF,CTSL,CXCL10,CXCL8,CYCS,CYGB,CYP1B1,DKK1,EDN1,EHD4,FABP7,FAS,FASLG,FLNC,FN1,GCLC,GJA1,GTF2B,ID2,IFI16,IFNG,IGF2R,IGFBP4,IGFBP7,IL1B,IL2RA,IL6,IL7R,ITGB1,LBP,LMNA,LMO1,MMP13,MMP2,MMP9,MOGS,NCF2,NFKBIA,NOS2,NOV,NR5A2,PADI4,PGLYRP2,PTPRD,PTX3,RELB,SCD,SDC1,SERP1,SLC6A6,SOCS3,S…	Akt,Ap1,EGR1,ESR1,IGF1,JUN,NFATC2,NFKB1,NFKBIA,NFkB (complex),Nfat (family),RELA,SMAD3,SMAD4,SP1,STAT1,STAT3,TP53
SASH1		other		1.976	7.62E-15	CCL4,CCND2,CMPK2,CXCL10,EDN1,FGL2,HHEX,IFIT2,IFIT3,IL6,IRF1,IRF7,ISG15,ISG20,LTA,MARCO,OASL,PLAT,PML,RSAD2,SAP30,SLCO3A1,SOCS1,STAT1,STAT2,TCF4,TLR3,TNF,TRIM21,USP12,USP25
LY294002		chemical - kinase inhibitor	Activated	2.159	1.05E-14	ABCB1,ACACA,ACAT1,ACTA2,ADAMTS1,ANPEP,APOE,AQP3,ATP2B2,BAK1,BCL6,BRCA2,BSG,CASP3,CASP4,CCL5,CCND2,CCND3,CCNE1,CD69,CD83,CD86,CLDN4,COL1A1,COL1A2,CP,CREM,CST3,CTGF,CXCL10,CXCL6,CXCL8,DHFR,EGR1,EGR2,EGR3,EMILIN1,EPAS1,F2R,FAS,FLRT2,FN1,GCLC,GEM,GJA1,GPD1,HERPUD1,HSPA5,IDE,IER2,IFNG,IGF2,IL1B,IL1R2,IL1RN,IL6,INPP4B,IRF1,ISG20,ITGB3,ITGBL1,L3MBTL1,LAMB3,LMNA,MAP3K8,MMP13,MMP14,MMP2,MMP9,NFKBIA,NOS2,N…	Ap1,FOXO3,IGF1,JUN,LY294002,NFKB1,NFKBIA,NFkB (complex),P38 MAPK,PI3K (complex),RELA,SMAD3,SP1,STAT3,TNF,TP53,prostaglandin E2
tacrolimus		chemical drug		0.910	1.16E-14	ANGPT1,APP,ATP2B4,BASP1,BATF,CAMKK2,CASP3,CCL4,CCL5,CD6,CHN2,COL1A1,COL3A1,CXCL10,CXCL8,CXCL9,DAB2IP,DPYSL3,EDN1,EGR1,ELL2,ETV1,FASLG,FKBP5,FN1,GABRD,GZMA,HSPD1,ID3,IFNG,IL16,IL1B,IL33,IL4,IRF4,KLRC4-KLRK1/KLRK1,KLRD1,LAT,MARCKSL1,MYH10,NFATC4,NFKBIA,NOS2,NOS3,OSCAR,PA2G4,PDE3B,PRF1,SLIT2,SOD2,SPP1,TJP1,TLE1,TNF	Ap1,IL1,JUN,Jnk,NFKB1,NFKBIA,NFkB (complex),REL,RELA,STAT3,tacrolimus
IRF5		transcription regulator	Activated	3.255	1.47E-14	BAK1,CASP3,CCL21,CCL3,CCL4,CCL5,CMPK2,CXCL10,DDX58,DHX58,IFI44,IFIH1,IFIT1,IFIT2,IFIT3,IL4,IL6,IRF7,ISG15,ISG20,NAMPT,OAS1,OAS2,OASL,PARP12,PRDM1,RSAD2,STAT1,STAT2,TNF	IFN type 1,IL12 (complex),IRF1,IRF5,IRF8,IRF9,Ifn,NFKB1,NFKBIA,NFkB (complex),RELA,RNA polymerase II,SPI1,STAT1,STAT2,STAT3,STAT6,TNF
tunicamycin		chemical - endogenous non-mammalian	Inhibited	-3.080	1.50E-14	ABCB1,ASNS,ATF6,ATP2A2,AXL,BBC3,CALR,CAMKK2,CASP4,CCND3,CLDN5,COL1A1,CREB3L2,DDIT4,DNAJB9,DNAJC3,EDEM2,EGR1,ERLEC1,ERO1L,GPT2,HERPUD1,HSP90B1,HSPA5,HSPA9,LMAN1,LMAN2,MANF,MMP9,MTDH,NFKBIA,PDIA6,SEC61A1,SEC61G,SEL1L,SNAI1,TJP1,TNF,TNFRSF10A,VCAM1,VEGFA,VIM,WFS1,XBP1	ATF6,Ap1,EIF2AK3,ERN1,FOS,JUN,NFE2L2,NFkB (complex),SP1,TP53,XBP1,tunicamycin
SAMSN1		other		0.845	1.56E-14	BATF,CCL4,CCND2,CMPK2,CXCL10,EDN1,FGL2,IFIT2,IFIT3,IFNG,IL6,IRF1,IRF7,ISG15,ISG20,LTA,MARCO,OASL,PLAT,PML,RSAD2,SAP30,SDC1,SLCO3A1,SOCS1,SOCS3,STAT1,STAT2,TCF4,TLR3,TNF,TRIM21,USP12,USP25,XBP1	Akt,Ap1,BCL6,EGR1,IL12 (family),IL4,Igm,JUN,LYN,NFKB1,NFKBIA,NFkB (complex),RELA,SAMSN1,STAT,STAT1,STAT3,STAT4,STAT5A,STAT5a/b,STAT6
IFN Beta		group	Activated	4.724	1.60E-14	BAK1,CCL3,CCR7,CD69,CD83,CD86,CXCL10,CXCL8,CYP3A4,DDX58,FN1,HERC5,IDO1,IFI6,IFIH1,IFIT1,IFIT2,IFNG,IL1B,IL1RN,IL6,IRF1,IRF7,IRF9,ISG15,MMP9,MX1,NOS2,OAS1,OAS2,RSAD2,SLC16A6,SOCS1,STAT1,STAT2,TLR3,TNF,USP18,XAF1,ZBP1	IFN Beta,IRF1,IRF7,IRF8,IRF9,Ifnar,NFKB1,NFkB (complex),RELA,STAT1,STAT2,STAT3,TP53
CD28		transmembrane receptor		-0.593	1.68E-14	BCL2A1,BTG1,CASP3,CCL3,CCL4,CCND2,CCND3,CCNE1,CCR4,CCR5,CD226,CD3E,CD69,CD86,CISH,CREM,CXCL13,CXCL8,CXCR3,CXCR6,CYCS,DAD1,EGR2,EOMES,FASLG,FKBP2,FYB,GATA3,GOLGB1,GPR37,GUCY1B3,GZMA,H19,HAX1,HMGN1,HSPA1A/HSPA1B,ICOS,IFNG,IGFBP6,IL12RB2,IL18R1,IL1B,IL1R1,IL1RAP,IL23R,IL2RA,IL4,IL6,IL7R,IRF1,IRF4,KDELR2,LTA,MMP2,NAMPT,NFKBIA,NOS3,PHB,PNP,PRDX4,PSMF1,PTGER4,SEC61B,SLC7A5,SOCS1,SOCS3,STEAP2,STOM,TAF1A…	BCL6,CD28,CD3,IL12 (complex),IL2,IL4,NFATC2,NFKB1,NFkB (complex),REL,RELA,STAT1,STAT3,STAT5A,STAT6,TCR
IL3		cytokine		0.653	1.99E-14	ADA,ALOX5AP,ARHGAP29,BTG2,CALR,CAMKK2,CASP3,CASP9,CCND2,CCND3,CCT5,CD1A,CD3D,CD3G,CD69,CD83,CD86,CISH,CLEC11A,CREM,CXCL8,CXCL9,DAD1,EGR1,EGR2,EGR3,EMP3,EMR1,F2R,FAS,FCER1A,FOSL2,GADD45A,GNAO1,GP5,GZMA,HK2,HSP90B1,HSPA5,HSPA9,IGJ,IL1B,IL2RA,IL33,IL4,IL6,ITGB3,LAMP3,LTA,LY75,MPO,NARS,NEDD9,NOV,NRP1,PDE1B,PDPN,PHGDH,RANBP1,SELE,SLAMF7,SLC3A2,SOCS1,SOCS3,SPI1,STAT4,STT3A,TARS,TERT,TNF,TNFRSF4,TPSAB1/…	Ap1,FOXO1,IL10,IL3,JUN,NFKB1,NFKBIA,NFKBIB,NFkB (complex),RELA,STAT1,STAT3,STAT4,STAT5A,STAT5B,STAT5a/b,TCF3,TP53,reactive oxygen species
TRIM24		transcription regulator	Inhibited	-4.703	2.42E-14	CMPK2,CXCL10,DDX58,DHX58,EIF5A,EMB,EPSTI1,FAM26F,FBN1,GBP4,HERC6,IFI44,IFIH1,IFIT2,IFIT3,IRF1,IRF7,IRF9,ISG15,MOV10,MYH10,OAS1,OASL,PARP12,PHF11,PLAC8,RTP4,SOCS1,SPP1,STAT1,STAT2,TGFBI,TRAFD1,UBA7,USP18,VEGFA	IRF8,IRF9,NFkB (complex),STAT1,STAT2,STAT3,TRIM24
Jnk		group		-1.685	2.85E-14	A2M,ACTA2,APP,BTG1,CASP3,CCL22,CCL3,CCL4,CCL5,CCNE1,CCR7,CD69,CD83,CD86,COL1A1,COL3A1,CRIP2,CTGF,CXCL6,CXCL8,DKK1,EDN1,EGR1,F2RL1,FAS,FASLG,FN1,GADD45A,GJA1,HSPA5,IFNG,IL1B,IL2RA,IL6,MMP13,MMP14,MMP2,MMP3,MMP9,NOS2,PLAT,POSTN,S100A12,SELE,SOCS3,SOD2,TERT,TNF,TNFRSF10A,VCAM1,VCAN	Ap1,ERK1/2,IL1,IL1B,JUN,Jnk,NFKB1,NFKBIA,NFkB (complex),P38 MAPK,RELA,SMAD3,STAT3
ETS1		transcription regulator		-0.228	2.92E-14	ABCB1,ANPEP,ATP2A3,BCL11A,CAV1,CCNE1,CDH5,COL1A2,CRTAM,CTGF,EGR1,FASLG,FN1,GZMA,GZMK,HPGD,HSPA1A/HSPA1B,HSPA6,HSPE1,ID2,IFNG,IL2RA,IL2RB,IL4,ITGAE,ITGB3,ITK,KLRG1,LCK,LTB,MMP13,MMP2,MMP3,MMP9,NCLN,NCR1,NOS3,NPR1,PARP1,PERP,PF4,PML,PRDM1,PRF1,PVR,RUNX1,SLAMF6,SNAI1,SP100,SPI1,SPP1,TBX21,TBXAS1,TNF,VEGFA	Ap1,CREBBP,EP300,ESR1,ETS1,FN1,Histone h3,JUN,MYC,NFKB1,NFKBIA,NFkB (complex),RELA,RNA polymerase II,SMAD3,SP1,STAT1,STAT3,TP53,TP73
halofuginone		chemical drug		1.393	3.07E-14	AACS,ANXA4,AOC1,BGN,COL1A1,COL1A2,CP,CTGF,CTHRC1,CYGB,DKK3,EGR1,EHD3,ELN,EPHX1,F2R,FBN1,FCER1A,FSTL1,GATM,GNG11,GPX3,H19,ITGA7,KLRG1,LOX,MMP13,MMP2,MMP3,MMP9,PDGFRA,PMP22,PPAP2B,PTGFRN,PTPRS,SCN1B,SPARC,SPP1,ST3GAL2,TAGLN,TCF4,TIMP1,TIMP2	Ap1,CEBPB,FOS,IRF4,JUN,MAPK14,NFKB1,NFkB (complex),P38 MAPK,RELA,SMAD2,SMAD3,SMAD4,SMAD7,SP1,STAT3,Smad,TP53,halofuginone
IL17A		cytokine		-1.920	4.63E-14	ACTA2,BCL2A1,C3,CCL17,CCL20,CCL22,CCL4,CCL5,CD163,CTGF,CTSK,CXCL13,CXCL6,CXCL8,ENTPD1,FAS,GUSB,IFNG,IL16,IL1B,IL1RN,IL33,IL4,IL6,ISG15,LOX,MMP13,MMP2,MMP3,MMP9,MPO,NOS2,NOS3,NRP1,OSMR,PECAM1,PODXL,RGS13,S100A8,SELE,SELP,SOCS3,THBD,TIMP1,TIMP2,TLR3,TNF,TNFRSF11B,VCAM1,VEGFA,VWF	IL10,IL17A,IL1B,IL4,JUN,NFKB1,NFKBIA,NFKBIB,NFkB (complex),RELA,STAT1,STAT3,STAT6,TNF
stallimycin		chemical drug	Activated	3.076	5.89E-14	CXCL10,CXCL8,IFI16,IFI27,IFI44,IFI6,IFIH1,IFIT1,IFIT2,IFIT3,IFNG,IL1B,IL6,IL7R,IRF1,IRF4,IRF7,ISG15,MX1,NOS2,OAS1,PML,STAT1,TNF	IRF8,IRF9,JUN,MYC,NFKB1,NFkB (complex),RELA,SP1,STAT1,STAT2,STAT3,TP53,TP73,stallimycin
IL7		cytokine	Activated	2.467	6.32E-14	CASP3,CCL3,CCL4,CCND2,CCND3,CD2,CD3D,CD3G,CD69,CD86,CD8A,CISH,COL1A1,CTSK,DUSP5,FAS,FN1,GARS,GATA3,GFI1,ICOS,IFNG,IL18R1,IL2RA,IL4,IL6,IL7R,KLRC4-KLRK1/KLRK1,KLRG1,LEF1,LTA,LTB,MMP13,MMP9,MX1,NTN1,PAX5,SOCS1,SOCS3,TNF,UPP1,XBP1	BCL6,IL12 (complex),IL15,IL2,IL4,IL7,NFKB1,NFkB (complex),RELA,STAT1,STAT3,STAT5A,STAT5B,STAT5a/b,STAT6,TCF3
5-O-mycolyl-beta-araf-(1->2)-5-O-mycolyl-alpha-araf-(1->1')-glycerol		chemical - endogenous non-mammalian		1.567	6.38E-14	ADAMTS5,ADORA2A,AQP9,BCL2A1,BCL3,CCL20,CCL4,CCR7,CD83,CXCL10,CXCL8,CXCL9,CXCR2,EGR2,IDO1,IFIT1,IFIT2,IFIT3,IFIT5,IL18RAP,IL1B,MMP9,NAMPT,NLRC3,RGS1,SDC4,SERPINE2,SLAMF7,SOCS3,SOD2,STAT4,TNF,VCAM1	5-O-mycolyl-beta-araf-(1->2)-5-O-mycolyl-alpha-araf-(1->1')-glycerol,CREBBP,CXCL8,IL1B,JUN,NFKB1,NFKBIA,NFkB (complex),RELA,STAT3,TNF
CR1L		other	Activated	3.357	6.83E-14	BGN,C3,COL15A1,COL18A1,COL1A1,COL1A2,COL3A1,COL4A1,COL4A2,COL5A1,COL6A1,COL6A3,COL8A1,CTGF,FBN1,IFNG,IL1B,LUM,PTGER4,TNF	Akt,Ap1,CR1L,EGR1,ERK,IL4,JUN,Jnk,NFKB1,NFKBIA,NFkB (complex),P38 MAPK,RELA,SMAD3,STAT1,STAT3,STAT6
TGFB3		growth factor	Inhibited	-2.684	7.14E-14	ACTA2,ACTG2,ADAM12,ADAM19,CLDN11,COL1A1,COL1A2,COL3A1,COL5A1,ELN,ENG,F2RL1,FN1,FOSL2,GJA1,HTRA1,ITGB3,LEF1,MMP2,MMP3,MMP9,MS4A1,NOV,PALLD,PLOD2,PTAFR,SCD,SERPINE2,SNAI1,TAGLN,THBS1,TJP1,TNFRSF11B,TSPAN13,VEGFA	APP,Ap1,CTNNB1,CYR61,EGR1,ERK1/2,FGF2,HRAS,JUN,MYC,NFKB1,NFkB (complex),RELA,SP1,STAT3,TGFB3,TP53
STAT5A		transcription regulator		-0.085	7.35E-14	A2M,BCL2A1,BCL6,CASP3,CASP4,CASP9,CCND2,CCND3,CCNE1,CCR5,CDC25C,CISH,CXCR3,DUSP5,EOMES,EPAS1,EPOR,FAS,FASLG,FOSL2,GADD45A,GZMA,GZMK,GZMM,ID2,IFNG,IL12RB2,IL2RA,IL2RB,IL4,IL6,IL6R,IL7R,IRF1,KLRB1,KLRC1,KLRG1,LTA,LTB,NOL3,PRDM1,PRF1,RAB27B,S1PR5,SOCS1,SOCS3,TBX21,TNF,TNFRSF4,WARS	BCL6,CEBPB,IL2,IL6,IRF8,IRF9,JUN,NFKB1,NFKBIA,NFkB (complex),RELA,STAT1,STAT2,STAT3,STAT5A,STAT5B,STAT5a/b,STAT6,TCF3
sirolimus		chemical drug	Activated	2.166	8.34E-14	ABHD11,ACACA,ACTA2,ADA,ADM,APP,AQP3,ASNS,ASS1,ATP1A1,ATP2B4,BBC3,BCL3,CASP3,CCND2,CCND3,CCNE1,CCR5,CCR7,CD86,CDC25A,COL1A1,COL1A2,CYCS,CYP3A4,DAD1,DDIT4,DES,FAS,FN1,GATA3,GCLC,GPD1,HSP90B1,HSPA5,HSPD1,ID2,IFNG,IGF2,IL16,IL2RA,IL4,IL6,IRF7,IRF9,ISG15,KDR,KIF15,LDHA,MMP13,MMP14,MMP2,MMP3,MMP9,NOS2,NOS3,PCDH1,PDGFRA,PDGFRB,PLIN1,PML,POSTN,RPN2,RPS6KB1,SCD,SLC1A5,SLC3A2,SOCS3,STAT1,STMN1,TARS,TBX21,T…	AKT1,Ap1,CTNNB1,JUN,Jnk,MYC,NFKB1,NFKBIA,NFkB (complex),P38 MAPK,RELA,SMAD3,SP1,STAT3,TNF,TP53,TP73,sirolimus
forskolin		chemical toxicant	Inhibited	-2.637	9.05E-14	ACTA2,ACTG2,ADAMTS1,ADORA2A,ADORA3,AKAP13,ALPL,APOA1,APP,AQP3,BCL3,BTG2,CALR,CARD10,CASP4,CASP9,CCND2,CCND3,CD4,CD86,CD8A,CLU,CNN1,COL15A1,COL18A1,COL1A1,CREM,CRISPLD2,CTGF,CTNND1,CXCL13,CYP1B1,DDIT4,ECM1,EDN1,EGR1,EIF5A,ELL2,FAS,FASLG,FCER1A,FKBP5,FLNC,FN1,FOSL2,FST,GAB2,GADD45A,GCG,GEM,GJA1,GNLY,H19,HK2,HP,HPGD,HSD11B2,HSPA1A/HSPA1B,ID2,ID3,IER2,IFNG,IGF2,IGFBP6,IL1B,IL2RA,IL4,IL6,LTF,MFGE8,MGA…	AHR,Ap1,CREB1,Ca2+,FOS,FSH,JUN,Lh,MAPK14,NFKB1,NFKBIA,NFkB (complex),RELA,SMAD2,SMAD3,SP1,STAT1,STAT3,STAT5B,TNF,forskolin
IKZF1		transcription regulator		1.141	1.08E-13	ABCA9,ADAM19,AQP1,AXL,BCL6,C1QTNF1,CCND2,CCND3,CD3D,CD8A,CTNND1,DNAJC6,DOCK1,EPB42,EPOR,EXOC3L1,FKBP9,FLT3,IFI16,IFNG,IL18R1,IL2RB,IL7R,LCK,LHFP,LMO2,LRP1,MMP14,NFE2,RAI14,RUNX1,SELM,SERPINH1,SLC27A3,SPI1,TBX21,TMEM119,UACA,VWF,ZFPM1	BCL6,IKZF1,IL2,NFkB (complex),STAT1,STAT3,STAT5A
TERT	0.612	enzyme		-1.667	1.13E-13	AFAP1L1,ASNS,CALD1,CALU,CAV1,CCNE1,COL5A2,CTGF,CXCL8,EFEMP1,F2R,GLB1,HTRA1,IFI16,IFIT1,IFIT2,IGFBP4,IL13RA1,IL1B,IL6,IQGAP2,ISG15,MFGE8,MMP14,MMP2,MMP3,MMP9,MTHFD1L,MX1,NFKBIA,NOS3,PLOD2,PRSS23,RRM2,SERP1,SOD2,SPON1,SPP1,SSR3,TERT,VIM,XBP1	Ap1,CTNNB1,EGR1,ESR1,FOS,Histone h3,JUN,NFKB1,NFkB (complex),P38 MAPK,RELA,RNA polymerase II,RUNX2,SMAD3,SP1,SRC,STAT3,TCF,TCF4,TERT,TP53
mifepristone		chemical drug		0.448	1.44E-13	ABCB1,ADM,ALPL,APOE,AQP1,BCAT1,C3,CASP3,CAV1,CHI3L1,CISH,CLDN3,CLEC3B,CLU,COL15A1,COL18A1,COL5A2,CTGF,CYP3A4,DDIT4,DKK3,EGR1,EGR2,EPHB3,FAS,FASLG,FBLN2,FKBP5,FST,GJA1,HPGD,HSPA5,IGF2,IL1B,IL6,IRG1,ITGB3,LAMA5,LAMB3,LOX,LRP1,LTF,MAP4K1,MMP3,MMP9,NFKBIA,NOS3,NPL,NPM3,P2RX7,PAX9,PDGFRA,PGLYRP1,PLAT,POSTN,PTN,RELN,SFRP2,SFRP4,SNAI1,SPP1,SRM,TFPI,TNF,VCAN,XBP1	Ap1,CEBPB,EGR1,ERK1/2,ESR1,ESR2,NFKB1,NFkB (complex),NR3C1,PGR,RELA,SMAD3,SMAD4,SP1,STAT3,TP53,dexamethasone,mifepristone,progesterone
CREB1		transcription regulator	Inhibited	-2.148	1.54E-13	ACHE,ADM,ADORA2A,AKAP1,AKAP13,ANGPTL2,APOE,APOLD1,ATP1A1,ATP2B4,BTG2,CADPS2,CAMKK2,CARS,CCL3,CCL4,CCND3,CD3D,CD4,CDH10,CDH11,CDH13,CNN1,COCH,CREM,CXCL8,CYP51A1,ECM1,EDN1,EGR1,EGR2,EHD4,FGL2,FN1,FUT7,GADD45A,GEM,GPNMB,HECA,HERPUD1,HSPA5,IER2,IFNG,IGSF10,IL1B,IL2RA,IL4,IL6,IRF7,ITGBL1,LAPTM4B,LGALS8,LMO1,MARCKSL1,MCAM,MEST,MFSD2A,MMP13,MYH10,NEO1,NEURL1B,NOS2,NRP1,OMG,PAM,PDE1C,PDE3A,PDE3B,PDGFRA,P…	ATF1,ATF2,Ap1,CREB1,CREBBP,CREM,CTNNB1,Creb,EP300,ESR1,ESR2,FOS,JUN,NCOA2,NFATC2,NFKBIA,NFkB (complex),Nfat (family),RB1,RELA,TP53,TSH
ESR1		ligand-dependent nuclear receptor	Inhibited	-2.103	1.58E-13	ABCB1,ADA,APOA1,APOE,AQP1,AQP9,ASS1,AXIN2,C1QTNF5,C1QTNF6,C3,CAV1,CCL20,CCL4,CCNE1,CCNG2,CD69,COL8A1,CPE,CSAD,CTSB,CXCL8,CYP1B1,DDIT4,DMP1,EDN1,EFEMP1,EGR1,EIF5A,EPOR,FAM102A,FAS,FBLN1,FKBP4,FOSL2,FST,GATA3,GJA1,GLB1,GREM1,GUCY1B3,H19,HSPA13,IFI27,IFNG,IGF2,IL1B,IL2RA,IL6,IRF4,ISG20,ITGA6,KLRC4-KLRK1/KLRK1,LBP,LTB,LTF,MMP9,MTA3,NOS2,NOS3,PADI4,PRSS23,PTX3,RPS6KB1,SCUBE2,SELE,SLC7A5,SNAI1,SOSTDC1,…	E2F1,EGR1,ESR1,ESR2,FOXO1,FOXO3,NFKB1,NFKBIA,NFkB (complex),P38 MAPK,REL,RELA,SMAD3,SMAD4,SP1,STAT3,TP53,beta-estradiol,tamoxifen
PTEN		phosphatase		1.542	1.95E-13	ACACA,ACO2,ADM,AKAP1,ALG3,ANGPT1,ARHGAP5,ASPH,BBC3,BCL3,BDKRB1,BTG1,BTG2,C3,CCL5,CCND3,CCNE1,CCR7,CDC25A,CDH5,CDK10,CTSB,CXCL13,CXCL8,CXCR3,CYP27A1,DHFR,DLAT,EDN1,EED,EGR2,EPAS1,FAS,FASLG,FGF23,GGT1,GPX3,HCLS1,HLA-DMA,HSPA1A/HSPA1B,IFNG,IGF2,IGFBP6,IL1B,IL6,INPPL1,ISG15,KDR,MDH1,MMP14,MMP2,MMP3,MMP9,NOS2,NR5A2,PA2G4,PABPC4,PARP1,PDGFRB,PF4,PLOD1,PPP2R5A,PTN,RBL2,RPS6KB1,RUNX1,SCD,SDC1,SDC4,SMAD1,…	AKT1,Akt,Ap1,CHUK,CTNNB1,EGR1,IGF1,JUN,NFKB1,NFKBIA,NFKBIB,NFkB (complex),PTEN,RELA,SMAD3,SP1,STAT3,TNF,TP53
DDX58	1.016	enzyme	Activated	2.876	2.01E-13	CCL5,CD4,CXCL10,CXCR3,DDX58,GEM,IFI27,IFI44,IFIH1,IFIT1,IFIT2,IFIT3,IL6,IRF1,IRF7,ISG15,ISG20,OAS1,RSAD2,SOCS1,SOCS3,STAT1,STAT2,TLR3,TNF	Ap1,CREBBP,DDX58,IFNB1,IRF1,IRF3,IRF7,Interferon alpha,JUN,MAVS,NFkB (complex),RELA,STAT1,STAT2,STAT3
IL1A		cytokine		-0.983	2.18E-13	ADAMTS1,ADAMTS4,ADAMTS5,ADORA2A,APP,ASIC3,BCL3,CCL20,CCL3,CCL4,CCL5,CD83,CD86,CXCL10,CXCL8,CYP3A4,F2RL1,FAS,HSPG2,IL1B,IL1R2,IL1RN,IL2RA,IL4,IL6,IRAK1,ITGA5,ITGB1,ITGB3,LDHA,LOX,MCAM,MMP13,MMP14,MMP2,MMP3,MMP9,NFKBIA,NOS2,NR2F2,PDCD1LG2,PI3,PTX3,RBL2,S100A12,S100A8,S100A9,SELE,SOD2,SPARC,SPP1,TNF,TNFRSF11B,VCAM1	Ap1,IFNG,IL1A,JUN,Jnk,NFKB1,NFKBIA,NFkB (complex),REL,RELA,STAT1,STAT3,TNF,prostaglandin E2
thapsigargin		chemical toxicant		-1.913	2.19E-13	ABCB1,ASNS,ATF6,ATP2A2,BBC3,BCL6,CALR,CAV1,CCNG2,CD83,CD86,CLDN4,CLU,COL1A1,CP,CREB3L2,CREM,CXCL10,CXCL8,DDIT4,DNAJB9,EDN1,EGR1,EGR2,ERLEC1,FN1,GADD45A,HERPUD1,HSP90B1,HSPA5,HSPA9,IER2,IL1R1,IL6,LMAN1,LMAN2,MMP9,NFKBIA,OLR1,SNAI1,TNF,VCAM1,VCL,VIM,WFS1,XBP1	AHR,CEBPB,Ca2+,IL6,JUN,NFKB1,NFKBIA,NFkB (complex),P38 MAPK,REL,RELA,SMAD3,SP1,STAT1,STAT3,thapsigargin
ACKR2	-1.144	G-protein coupled receptor	Inhibited	-3.273	2.41E-13	ADAR,CCL5,CXCL10,DDX58,DHX58,IFI16,IFI44,IFIT2,IFIT3,IL1B,IRF7,IRG1,ISG15,ISG20,OAS1,OAS2,OASL,RSAD2,STAT1,STAT2,USP18	ACKR2,Ap1,CCL2,CCL5,CREB1,Ccl2,ETS1,NFATC1,NFkB (complex),RELA,SMAD3,STAT1,STAT3
IFNAR1	-0.371	transmembrane receptor		1.872	2.67E-13	AXL,CCL17,CCL20,CCL24,CCL4,CCL5,CLEC4E,CMPK2,CXCL10,CXCL6,IFI16,IFI44,IFIH1,IFIT2,IFIT3,IFNG,IL1B,IL6,IRF7,IRG1,ISG15,NOS2,OAS1,OAS2,OASL,PLAT,RSAD2,RTP4,SDC1,SOCS1,SOCS3,SOD2,STAT1,THBS1,TLR3,TNF,USP18	IFNAR1,IFNB1,IFNG,IL1B,IRF1,IRF3,IRF8,IRF9,NFKB1,NFKBIA,NFkB (complex),RELA,STAT1,STAT2,STAT3,TP53
STAT4	0.591	transcription regulator		-0.324	4.77E-13	ACSS1,ACVRL1,ARFGAP3,ARMCX1,ASPH,BCL3,BSG,C3,CCNI,CCR5,CXCL10,DPM3,ENTPD4,EPOR,ERO1L,FYB,GATA3,GJA1,HCFC2,HES6,IFIH1,IFIT2,IFNG,IL12RB2,IL18R1,IL18RAP,IL2RA,IL6,IRF1,IRF4,ISG15,ISG20,ITGA7,JAG2,KDELR2,LRP1,MAP3K8,MATK,MBOAT2,P4HA2,PDK1,PLAC8,PLOD2,POLD4,RASL12,RCN3,SELE,SELPLG,SOCS3,STAT1,TBX21,TIMP1,TNF,VEGFA,VLDLR	IFNG,IL12 (complex),IL4,JUN,NFKB1,NFKBIA,NFkB (complex),RELA,STAT1,STAT3,STAT4,STAT6,TP53
PI3K (complex)		complex	Inhibited	-3.313	5.23E-13	ADAM12,ADAM28,BAK1,BRCA2,CASP3,CCL3,CCL4,CCND2,CCND3,CCNE1,CCNG2,CCT6A,CD2,CNR2,COL1A1,CTGF,CXCL10,CXCL8,DAPP1,DLL4,FASLG,FN1,FUT7,GATA3,GCG,GCLC,GJA1,H19,HK2,IFIT1,IFNG,IGF2,IL1B,IL1RN,IL33,IL6,IL7R,ITGB1,KDR,LEF1,MCAM,MMP13,MMP14,MMP2,MMP9,NFKBIA,NOS2,NOS3,POSTN,PRDM1,PRKCZ,RBL2,SLC12A4,SNAI1,SOCS3,SPI1,SPP1,STMN1,THBS1,TNF,TREM1,TUBB3,VCAM1,VEGFA	Akt,Ap1,EGR1,ERK1/2,JUN,LY294002,NFKB1,NFKBIA,NFkB (complex),P38 MAPK,PI3K (complex),RELA,SMAD3,SP1,STAT3,prostaglandin E2
MAVS		other	Activated	3.196	5.95E-13	ADAR,CCL5,CMPK2,CXCL10,CXCL8,DDX58,DHX58,IFIT1,IFIT2,IFIT3,IFNG,IL6,IRF7,ISG15,ISG20,OAS1,OAS2,OASL,PARP12,RSAD2,SOCS1,SOCS3,STAT1,STAT2,TNF	CREBBP,DDX58,IFNB1,IRF1,IRF3,IRF7,Interferon alpha,JUN,MAVS,NFkB (complex),RELA,STAT1,STAT2,STAT3
bromodeoxyuridine		chemical drug	Activated	2.474	5.95E-13	CXCL10,CXCL8,IFI16,IFI27,IFI44,IFI6,IFIH1,IFIT1,IFIT2,IFIT3,IFNG,IGFBP4,IL1B,IL6,IL7R,IRF1,IRF4,IRF7,ISG15,MX1,OAS1,PML,STAT1,TGFBI,TNF	Ap1,ESR1,Histone h3,IRF8,IRF9,JUN,MYC,NFKB1,NFkB (complex),RELA,RNA polymerase II,SP1,SST,STAT1,STAT2,STAT3,STAT5B,TP53,TP73,bromodeoxyuridine
CEBPB		transcription regulator	Inhibited	-2.609	6.33E-13	ABCB1,ACTA2,ADRB3,ALOX5AP,AOC1,APCDD1,APLNR,ASNS,BCL2A1,C3,CCL3,CCL4,CCL5,CCND2,CCNE1,CCR5,CDC25A,CDC25C,CDC6,CIRBP,CLEC4E,COL1A1,COL1A2,COL5A2,CP,CSF3R,CXCL8,CYP3A4,DCN,DGAT2,DHFR,DHRS1,DYNLT1,ELANE,EMCN,ENTPD2,FAS,FBLN1,FCAR,GADD45A,GLIPR2,HP,HSD17B4,HSPD1,HSPE1,IFNG,IGFBP4,IL1B,IL1RN,IL4,IL6,IRF9,ITGAL,LAMC1,LBP,MMP13,MMP3,NOS2,NRP1,PDGFRA,PLXND1,PRTN3,PTGER4,SCD,SERP1,SOCS3,SPP1,TF,TM4SF1,TME…	Ap1,CEBPA,CEBPB,CREBBP,E2F4,EP300,FOS,HDAC1,HDAC2,IL6,JUN,MYC,NFkB (complex),PPARG,RB1,SP1,SPI1,STAT1,STAT3,TP53,TP73
PROC	2.788	peptidase		0.194	6.42E-13	ACE2,ANGPT1,BCL2A1,CALR,CLU,CXCL8,F2,IL1B,IL6,MMP2,MMP9,MOK,MPO,NOS2,NOS3,PROCR,SELE,TEK,THBD,THBS1,TJP1,TNF,VCAM1	Ap1,ESR1,F2R,HMGB1,IRF3,JUN,NFATC2,NFKB1,NFKBIA,NFkB (complex),Nfat (family),P38 MAPK,PROC,RELA,SMAD3,SP1,STAT3,TNF
IFN type 1		group	Activated	3.077	6.42E-13	BCL6,CCL5,CD69,CXCL10,CXCL8,DDX58,DHX58,IDO1,IFI16,IFIH1,IFIT1,IFIT2,IFNG,IL6,IRF1,ISG15,MMP9,OASL,PML,STAT1,STAT2,UBA7,XDH	FADD,IFN type 1,IRF1,IRF3,IRF7,IRF8,IRF9,Interferon alpha,NFKB1,NFkB (complex),RB1,RELA,STAT1,STAT2,STAT3,TP53
TWIST1		transcription regulator	Inhibited	-2.682	8.52E-13	ACTA2,ADAMTS1,C1QTNF1,CASP3,CHI3L1,CLDN4,CLU,COL1A1,COL6A1,CXCL8,DCN,DKK3,EMILIN1,EMP3,FAS,FIBIN,FMOD,FN1,GPC1,HEG1,IGFBP4,IL1B,IL6,ITGA8,ITGB3,KCNN4,LMNA,LRG1,MFGE8,MRC2,OLFML3,PAM,PAMR1,PDGFRA,SNAI1,SPOCK2,SPP1,TBX21,TF,TGFBI,TNF,VCAN,VIM	AR,Ap1,BCL2,CBL,Creb,EGR1,JUN,MYC,NFKB1,NFkB (complex),NOTCH1,SMAD3,SP1,SRC (family),STAT3,TCF3,TP53,TP73,TWIST1,cyclic AMP
NR3C1		ligand-dependent nuclear receptor		-0.754	1.11E-12	A2M,ACAT1,ADCK4,ADM,ALOX5AP,ANGPTL4,APOE,APOL3,APP,AQP1,BAG2,BCL2L14,BRWD1,BTG1,C1QTNF1,C1R,CARD10,CASP4,CASP9,CAV1,CCL4,CCL5,CD69,CD83,CLDN5,CXCL10,CXCL8,CYP27A1,CYP3A4,DAD1,DDIT4,DGAT2,DNASE1L3,EBAG9,EDN1,EGR1,ERN1,F2R,F2RL1,FASTKD1,FKBP4,FKBP5,FN1,GADD45A,GATA3,GEM,GLCCI1,GPX3,GZMA,HCAR2,HERPUD1,HSD11B2,IER2,IFI6,IFIH1,IFIT2,IKBKB,IL1B,IL1RAP,IL6,IL7R,IRF1,ISG15,LGALS8,LRRC8A,LTB,MAL,MAOA,MBD2…	Ap1,ESR1,JUN,Jnk,NCOA2,NFKB1,NFKBIA,NFkB (complex),NR3C1,PPARG,RARA,REL,RELA,RXRA,SP1,STAT1,STAT3,dexamethasone
DOCK8		other		1.890	1.38E-12	CCL4,CCND2,CMPK2,CXCL10,EDN1,FGL2,IFIT2,IFIT3,IL6,IRF1,IRF7,ISG15,ISG20,LTA,PLAT,RGS1,RSAD2,SAP30,SLCO3A1,SOCS1,STAT1,STAT2,TCF4,TLR3,TNF,TRIM21,USP12,USP25	CREB1,DOCK8,ICAM1,NFkB (complex),NOTCH1
NFE2L2		transcription regulator	Inhibited	-5.097	1.40E-12	ATP1A1,CCL5,CD86,COL1A1,COL3A1,COL4A2,CTGF,CTSK,CXCL10,CXCL6,CXCL8,DAD1,DNAJB11,DNAJC3,DSTN,ELN,EMCN,EPAS1,EPHB4,EPHX1,ERP29,FKBP5,FN1,GCLC,GPX3,HAX1,HERPUD1,HM13,HSP90B1,HSPA9,IDE,IFNG,IL1B,IL1RN,IL4,IL6,IMPDH1,KCND1,LGALS8,LMNA,LY6E,MATK,MMP9,MOGS,MORF4L2,NARS,NCF2,NCKAP1,NFE2L3,NOS2,NUCB2,OAT,OSCAR,PDIA3,PDIA4,PDIA6,PKIA,PPIB,PSMB5,PTPRB,RELN,RGS11,SCG2,SEC61A1,SHC1,SLC1A4,SLC35B1,SLC7A8,SOCS3…	CREB1,CREM,CTNNB1,EP300,HMOX1,IL13,IRF3,IgG,MYD88,NFE2L2,NFKB1,NFKBIA,NFkB (complex),REL,RELA,SP1,STAT1,STAT3,STAT6
NKX2-3		transcription regulator	Inhibited	-4.212	1.50E-12	ACO1,ADM,ALPL,ANGPTL4,ASNS,BATF2,BTG1,C2CD4B,CMPK2,CXCL8,DDX58,DHX58,EDN1,F2RL1,FAM198B,FAR2,FLRT2,GIMAP7,HES2,IDO1,IL7R,LAP3,LGMN,LY6E,MADCAM1,NOS3,PAPSS2,PARP12,PARP14,PARP9,PHGDH,PKIA,PLCB1,POSTN,REEP1,RTP4,SEMA3A,SERPINE2,SHMT2,SRPX,STAT1,STAT2,TAP2,TFPI2,TIPARP,TMEM158,TRIM21,UACA,UBA7,USP18,VCAM1,XAF1,ZNFX1
LEP		growth factor		-1.626	1.55E-12	ACACA,ACAT1,ACO1,ADRB3,ANGPTL4,APOA1,APP,AQP3,AQP9,ASL,ASS1,ATP2A2,BCL2A1,CAV1,CCL5,COL1A1,COL3A1,COL4A1,CPT1B,CTSL,CXCL10,DGKZ,DLL4,EDN1,EGR1,EGR2,ELOVL6,EMR1,ETFDH,FABP3,FADS2,FAS,FASLG,FBP2,FGF23,GCG,GCLC,HSPA5,IFNG,IL1B,IL1R1,IL1R2,IL1RN,IL4,IL6,LIPA,MMP13,MMP14,MMP19,MMP2,MMP3,NAMPT,NCF2,NOS2,NOS3,NPR1,PECAM1,PLAT,PLIN1,PRF1,RETN,SCD,SELE,SELP,SLC15A1,SLC16A1,SLC27A1,SOCS3,SOD2,SPARC,SPI1,SP…	CEBPB,FOXO1,IL6,Ins1,Insulin,JUN,LEP,NFKB1,NFKBIA,NFkB (complex),P38 MAPK,PPARA,PPARG,RELA,RXRA,SMAD3,SP1,STAT1,STAT3,TNF
N-acetyl-L-cysteine		chemical drug		0.739	2.19E-12	ABCB1,ACTA2,ADM,ATP1A1,BCL2A1,CASP3,CASP4,CASP9,CAV1,CCL20,CCL5,CCND2,CCR5,CD86,CDC25C,COL1A1,CTGF,CXCL10,CXCL8,EDN1,EGR1,EIF2AK3,FAS,FASLG,GCLC,GLB1,HSPA5,IFNG,IL1B,IL2RA,IL4,IL6,MMP2,MMP9,NCF2,NOS2,NOS3,PARP1,SELE,SELP,SNAI1,SNCA,SOD2,SPP1,TNF,TNFRSF10A,TNFRSF8,VCAM1,VEGFA,XAF1	Ap1,ERK1/2,JUN,Jnk,N-acetyl-L-cysteine,NFKB1,NFKBIA,NFkB (complex),P38 MAPK,REL,RELA,SMAD3,SP1,STAT3,TP53,hydrogen peroxide
Pro-inflammatory Cytokine		group	Inhibited	-2.289	2.22E-12	ADM,AICDA,APOE,ASS1,CLU,CXCL13,GCLC,HP,HSPA5,IL6,ITGA1,MMP3,MMP9,NOS2,NOV,OLR1,PI3,S100A1,SDC4,SELE,SELP,SLC6A4,SOCS3,TIMP1,UBD,VCAM1	Ap1,ESR1,FOXO1,Insulin,JUN,MAPK8,NFATC2,NFKB1,NFKBIA,NFkB (complex),Nfat (family),P38 MAPK,PPARA,PPARG,Pro-inflammatory Cytokine,RELA,SMAD3,SP1,STAT3
TNFSF11		cytokine		-1.335	2.52E-12	AICDA,AIF1,AKAP13,AQP9,BCL2A1,BSG,BST1,CCL4,CCL5,CCND3,CCNE1,CCR4,CD1A,CD83,CLEC11A,CLEC4E,CTSK,CXCL8,EGR2,EMR1,FAS,GCLC,GRB10,HCLS1,IFNG,IL13RA1,IL1B,IL1RN,IL6,IRF4,IRG1,ITGA5,ITGAL,ITGB3,LAT,MARCKSL1,MEF2B,MMP9,NFKBIA,NOS2,OSCAR,PA2G4,PCDH7,PRDM1,PTGER4,RELB,SDC1,SDC4,SEL1L,SOCS1,SOCS3,SOD2,SRXN1,STAT1,STMN1,TNF,TSPAN13,VCAM1	Ap1,IKBKB,IL4,JUN,NFKB1,NFKBIA,NFkB (complex),REL,RELA,STAT1,STAT3,STAT6,TNF,TNFSF11
methylprednisolone		chemical drug	Inhibited	-4.377	2.71E-12	A2M,ABCC9,ADCY6,ADK,ANGPTL2,ANPEP,ANXA2,ASNS,ASS1,ATP1A1,ATP2A2,BTG1,C1QBP,CCL4,CCT6A,CDH13,CLDN3,CLEC4F,CREM,CST3,CTGF,CYCS,DDIT4,DGKZ,EPHX1,FABP7,FAH,FBP2,FGL2,FKBP4,FN1,FSTL1,GADD45A,GATM,GCLC,GDA,GNL3,GPC1,GPD1,GPR182,HSD3B7,HSP90B1,HSPA1A/HSPA1B,HSPH1,HYAL2,ID3,IGF2R,IL1B,IL1R1,IL1RN,IL6,IL6R,IRF1,IRF7,ITGA7,ITGAE,ITGB1,KMO,LAMB2,LIPA,LOX,LPHN2,LYVE1,MMP9,MTDH,MYBBP1A,NOLC1,PDE3B,PDK1,PEX11A…	ARNT,Ap1,CEBPB,CTNNB1,EP300,ESR1,HIF1A,IFNG,IL6,IRF8,IRF9,JUN,NFATC2,NFKB1,NFkB (complex),Nfat (family),RELA,STAT1,STAT2,STAT3,VHL,methylprednisolone
KRT17		other		-1.414	3.39E-12	CCL17,CCL22,CCL24,CCL4,CCL5,CCR4,CCR5,CXCL10,CXCL6,CXCR2,IL1B,IL4,IL6,MMP13,MMP3,MMP9,SPP1,TNF
butyric acid		chemical - endogenous mammalian	Activated	2.260	3.78E-12	A2M,ABCB1,ACHE,ANXA2,AQP1,ATP2A3,ATP7B,BAK1,BCL2A1,C7,CASP3,CCL20,CCND2,CCNE1,CCR5,CD83,CD86,CDC25A,CDC25C,CDC6,CDH11,CDK1,CLU,COL4A1,COL4A2,COL5A1,COL5A2,COL6A3,CXCL8,CYCS,DEK,ELANE,EMP3,EPOR,FFAR2,FSTL1,GADD45A,GATA3,GCG,GCLC,GGT1,HIST1H1C,HSPG2,IFI16,IFIT1,IFIT3,IGF2,IGJ,IL18R1,IL1B,IL1R1,IL6,INPP5D,IRF1,ITGA5,LY6E,MAPK13,NAMPT,NFKBIA,NOS2,NPR1,NRP1,OAS2,PAX5,PDIA3,PGRMC2,PHB,PLAT,PRDM1,PTAFR,…	BCL6,CEBPB,IL2,IL6,IRF8,IRF9,JUN,NFKB1,NFKBIA,NFkB (complex),REL,RELA,SMAD3,SMAD4,STAT1,STAT2,STAT3,STAT5A,TGFB1,TP53,butyric acid
FOS		transcription regulator		-1.187	3.99E-12	A2M,ABCB1,ADAM12,ANXA4,AQP3,ARID3A,ASL,CALU,CASP3,CASZ1,CCNE1,CD164,CD244,CHI3L1,CLU,COL16A1,COL18A1,COL1A1,COL6A1,CTGF,CTH,CTNND1,CTSB,CXCL8,CYCS,DOCK1,EGR1,EGR2,ELOVL6,EMB,ENAH,EPS8,FASLG,FBLIM1,FBN1,FLRT2,FN1,FSTL1,FZD6,GJA1,HSP90B1,HSPA5,IFNG,IL6,ITGA6,ITGB1,KCNN4,KIRREL3,KLK12,LOX,MAOA,MAPK6,MMP13,MMP2,MMP3,MMP9,MT1A,NCF2,NET1,NR5A2,PDPN,PLAT,PRDM1,PTPRD,RUNX1,S100A8,S100A9,SCD,SDC1,SEC23B,S…	Ap1,CDKN2A,CREBBP,EGR1,EP300,ESR1,ETS1,FOS,FOSL2,HIF1A,JUN,JUNB,JUND,NFATC2,NFkB (complex),Nfat (family),RELA,RNA polymerase II,SMAD3,SMAD4,SP1,TP53
ANGPT2		growth factor	Inhibited	-4.287	4.34E-12	ADA,ADAM12,AXIN2,C1R,CALR,CASP3,CCL5,CFB,COL1A1,COL1A2,COL3A1,DNAJB4,EDN1,FAS,FKBP10,FKBP2,FKBP4,FN1,HSPA1A/HSPA1B,HSPA5,HSPB2,HSPD1,IL1B,IL6,LMNB2,MFGE8,MMP2,MMP9,NOS3,OLR1,P4HB,PDGFRB,PDIA3,PDIA5,PDIA6,POSTN,PROS1,SNAI1,SOD2,SRXN1,TCN2,TEK,THBS1,TLR3,TUBB3,VCAM1,VCPIP1,VIM,YIPF5	ANGPT2,Ap1,CREBBP,FOXO3,IL1B,JUN,Jnk,NFKB1,NFKBIA,NFkB (complex),NR3C1,NR3C2,P38 MAPK,PI3K (complex),RELA,SIRT1,SMAD3,STAT3,aldosterone
deferoxamine		chemical drug		-1.027	4.55E-12	ADM,APP,BACH1,CCL20,CCL4,CCND2,CCND3,CCNE1,CCR7,CP,CXCL8,CYP3A4,ECM1,EGR1,ELN,EPAS1,FASLG,GADD45A,GEM,HSPA13,HSPA1A/HSPA1B,IFI16,IFI6,IFIT5,IGFBP4,IL6,ISG20,JAG2,LDHA,MMP2,MX2,NOS2,PLAT,RSAD2,SELE,SERPINE2,SPP1,TEC,TFRC,VCAM1,VEGFA	APP,Ap1,EGR1,JUN,Jnk,NFKB1,NFKBIA,NFkB (complex),REL,RELA,STAT3,TP53,deferoxamine
Tnf (family)		group		-0.764	4.91E-12	ADAMTS5,APOA1,BBC3,CBR3,CCL3,CCL4,CCL5,CCR5,CD163,CD4,CD86,CIRBP,CLDN4,CXCL10,CXCL8,CXCL9,CYP3A4,DKK1,FST,GFI1,GJA1,IFNG,IL12RB2,IL1B,IL1R1,IL33,IL6,JAG2,MECOM,MMP13,MMP3,MMP9,NFKBIA,NOS2,NOS3,OLR1,PECAM1,PRKCDBP,PTGER3,SELE,SOCS3,TEK,TNFRSF10A,TNFRSF4,VCAM1	Ap1,IL1,JUN,Jnk,NFKB1,NFKBIA,NFKBIB,NFkB (complex),REL,RELA,STAT3,Tnf (family)
IGF1		growth factor		-0.458	4.96E-12	A2M,ACACA,ACTA2,ADA,ADM,ANPEP,APP,BAK1,BBC3,BCL2A1,BGN,BSG,CASP3,CCL4,CCL5,CCND2,CCND3,CCNE1,CCNG2,CDK1,CISH,CLEC11A,CLU,COL1A1,COL3A1,CTGF,CXCL6,CXCL8,DDIT4,EDN1,EGR1,EGR2,ELN,EPAS1,FN1,GPD1,HSD11B2,HSPA5,ID2,IGF2,IGFBP4,IGFBP6,IL16,IL1B,IL1R1,IL4,IL6,ITGA5,MMP13,MMP14,MMP2,MMP3,NCF2,NFE2,NFKBIA,NOS2,NTN1,OSMR,PARP1,PDE3A,PDGFRA,PDGFRB,SCD,SELE,SLC12A4,SOCS3,SPP1,TAP2,TF,TGFBI,THBS1,TJP1,TNF,TNF…	Ap1,CEBPB,ESR1,IGF1,IL6,JUN,Jnk,NFKB1,NFKBIA,NFkB (complex),RELA,SP1,STAT1,STAT3,TNF,TP53,beta-estradiol,hydrogen peroxide
FN1	-1.588	enzyme		-1.378	6.18E-12	ACTA2,APOE,APP,BCAT1,CANX,CCL4,CCL5,CCNE1,CCNI,CD83,CD8A,CLIC4,COL1A1,CXCL8,EIF5A,FERMT2,FN1,IFNG,IL1B,IL1R1,IL6,ITGA1,ITGA5,ITGAE,ITGB1,ITGB3,LGALS8,MMP13,MMP14,MMP2,MMP3,MMP9,NES,NFKBIA,NOS2,PDGFRA,PREB,PTGER4,RDX,SDC1,SDC4,SEC23B,SOCS3,SPARC,SPP1,TAGLN,TCF4,THBS1,TIMP2,TNF	Ap1,CBL,CTNNB1,FN1,FOS,HIF1A,IL1B,ITGB1,JUN,Jnk,MAP2K1,NFKB1,NFKBIA,NFkB (complex),RELA,SMAD3,SMAD4,SP1,STAT1,STAT3,Tgf beta
infliximab		biologic drug		-0.356	6.90E-12	ADAM19,BATF,CCL17,CCL20,CCND2,CDC6,CXCL8,DDIT4,EDN1,EED,GNLY,IFNG,IL12RB2,IL17D,IL1B,IL2RA,LTA,NAMPT,NFKBIA,PRF1,SLC27A2,SLC7A5,TGM3,TNF,TNFRSF4	ADIPOQ,AHR,CREB1,Ca2+,E2F1,EGR1,ELK1,FOS,FOXO1,INSR,IRF3,JUN,NFKB1,NFKBIA,NFkB (complex),PPARA,PPARG,RELA,SIRT1,SP1,STAT3,STAT5B,TNF,infliximab
E. coli serotype 0127B8 lipopolysaccharide		chemical - endogenous non-mammalian		0.650	6.94E-12	ACSS1,AQP1,AQP9,CAV1,CCL17,CCL5,CTGF,CXCL10,DERL1,DNAJC3,DOK1,EDNRA,EGR2,ELN,F2R,F2RL1,GJA1,GNAO1,HCAR2,HSPA5,IL17D,IL1B,IL6,IRF1,LAMB2,LAMC1,LOX,MAP3K8,MMP3,NCALD,NFKBIA,NOS2,NOS3,PSD2,PTX3,RSAD2,S1PR3,SEMA4A,SLC7A5,SOCS3,SOD2,STAT1,STAT2,TLR3,TNF,TNFRSF11B,UBD,VEGFA	Ap1,E. coli serotype 0127B8 lipopolysaccharide,IFNG,IL1B,JUN,NFKB1,NFKBIA,NFkB (complex),REL,RELA,STAT1,STAT3,TNF
trinitrobenzenesulfonic acid		chemical reagent	Inhibited	-2.203	7.44E-12	ADAM12,BST1,CCL24,CCL4,CCL5,CCR5,CLEC4E,COL1A1,COL1A2,COL3A1,CXCL10,CXCL6,IDO1,IFNG,IL1B,IL1R2,IL4,IL6,LUM,MMP13,MMP3,MMP9,NOS2,PF4,PTX3,S100A8,S100A9,SOCS3,TBX21,TIMP1,TNF	AR,Ap1,FOXO1,FOXO3,IFNG,JUN,NFKB1,NFKBIA,NFkB (complex),NOS2,NR3C1,NR3C2,REL,RELA,STAT1,STAT3,corticosterone,trinitrobenzenesulfonic acid
mibolerone		chemical drug	Inhibited	-3.975	8.71E-12	ALDH18A1,BMP6,CALR,CALU,CCDC80,CDK1,CLEC11A,CLU,COL1A1,COL1A2,COL6A3,CYP51A1,DAD1,DNAJB11,ERP29,FKBP11,FKBP5,FOSL2,GPNMB,HDLBP,HSP90B1,HSPA5,HYOU1,IRF7,MAL,NANS,P4HB,PPIB,PRKCH,SEC23B,SERP1,SRM,STMN1,TF,TGFBI,TMED3,TMEM66,UFM1,USP18
GLI2		transcription regulator		-1.346	9.85E-12	CCL17,CCL22,CCL24,CCL4,CCL5,CCND2,CCR4,CCR5,CDK1,CXCL10,CXCL6,CXCR2,CXCR3,GATA3,IFNG,IL1B,IL4,IL6,ITGB1,JAG2,MEOX1,MMP13,MMP3,MMP9,NTN1,PAX9,PI3,SFRP1,SNAI1,SPP1,TNF,VIM	BCL10,CREB1,FOXO1,GLI2,IL4,JUN,MYC,MYOD1,NFkB (complex),PPARG,PTHLH,RB1,RELA,SHH,SP1,STAT1,STAT3,STAT6,TP53,TP73
TGFB2		growth factor	Inhibited	-3.652	1.05E-11	ACTA2,ANGPTL4,CDH5,COL1A1,COL1A2,COL3A1,CTGF,EDN1,EGR1,EGR2,FAS,FMOD,FN1,HSPG2,IFNG,KDR,MMP9,NOS2,PECAM1,PTAFR,RGS3,RUNX1,SCD,SESN1,SPP1,TAGLN,THBS1,TIMP1,TNFRSF11B,VCAN,VEGFA	Ap1,CEBPB,FOS,NFKB1,NFKBIA,NFkB (complex),RELA,SMAD3,SMAD4,SMAD7,SP1,STAT1,STAT3,Smad,TGFB1,TGFB2,TNF,TP53,Tgf beta
TAZ		enzyme	Inhibited	-2.177	1.08E-11	ADAMTS1,ADAMTS5,AHNAK2,ARHGAP29,AXL,BASP1,C7,CAV1,CTGF,CYP1B1,EDN1,F2RL1,FN1,IFI16,LOX,LUM,MFAP5,PPP1R3B,PRSS23,SEMA3C,SNAPC1,SORBS2,TAGLN,TFPI2,UPP1
HTT		transcription regulator	Inhibited	-3.542	1.09E-11	ACKR1,ACTA2,ADAMTS2,ADAMTS4,ADAMTS5,ADORA2A,APOA1,APP,AQP1,ATP1A1,ATP2A2,ATP2B2,B3GNT2,BASP1,BBC3,BCAP31,BCL3,BCL6,BMP1,C1R,CANX,CASP3,CCL5,CDH11,CIT,CLCN1,CNR2,COCH,COL16A1,COL18A1,COL4A1,COL4A2,COL6A1,COL6A3,CYCS,CYP51A1,DBP,DCN,DKK3,DNAJB1,DNAJC3,DUSP5,EGR1,EGR2,EMP3,ENO3,ETV1,EVL,FABP7,FKBP4,FN1,GABRD,GCLC,GJC1,GLO1,GNAO1,GPC1,GPX3,HOXB2,HSPA5,HSPA9,HSPD1,HSPE1,IFI16,IGF2,ITGB1,LDHA,LOX,LTF,M…	AKT1,APP,Ap1,CTNNB1,EGR1,FOXO1,HTT,Insulin,JUN,Jnk,MYC,NFkB (complex),PPARA,PPARG,RELA,SP1,STAT3,TP53,TP73
AGN194204		chemical drug		1.323	1.23E-11	ADAM19,ANXA11,ANXA2,ATP1A1,BCL2A1,CCL4,CCNG2,CD3E,CD6,CDK1,CLIC4,CST3,CYP51A1,EED,EMP3,ENO3,GADD45A,GATA3,GFI1,GJA1,HIST1H1C,HK2,ICOS,IL1R2,IL2RA,IL2RB,IL4,IL7R,IRF1,LMNA,LRMP,LTA,MAN1A1,MMP9,PLAC8,PROS1,RGS10,SCD,SCIN,SLC3A2,SPP1,STRA6,TIMP1,XBP1	AGN194204,Akt,CTNNB1,EGR1,JUN,NFKBIA,NFkB (complex),RUNX2,SMAD3,STAT3,TCF,TCF4
5-N-ethylcarboxamido adenosine		chemical reagent	Inhibited	-2.629	1.24E-11	ADM,ADORA2A,BCL3,BTG2,COL1A2,CREM,CTGF,CXCL8,DAD1,EGR1,EGR2,GADD45A,GCLC,HK2,IER2,IFIT2,IFIT3,IFNG,IL1B,IL6,NOS2,NRP1,PROCR,RGS3,SLC30A5,SOCS3,SRXN1,TENC1,THBD,THBS1,TNF,VCAN,VEGFA	5-N-ethylcarboxamido adenosine,ADORA2B,Akt,EGR1,JUN,NFKB1,NFKBIA,NFkB (complex),P38 MAPK,RELA,SMAD3,STAT3,cyclic AMP
cardiotoxin		chemical - other		-1.300	1.25E-11	AOC3,BGN,CASP3,CCL4,CCL5,CCND2,CCND3,CCNE1,CCR5,CD180,COL1A2,COL6A2,CSF3R,FASLG,FLT3,H19,HSPA5,IGF2,IGFBP7,IL13RA1,IL1B,IL1R1,IL1RN,IL6R,IL7R,ITGA5,ITGA6,LY86,MEST,MMP13,MMP15,MMP2,MMP3,NOS2,PTN,RANBP1,SFRP2,SFXN1,SPP1,TIMP1,TNF,TNFRSF8
PRDM1	-1.180	transcription regulator	Inhibited	-4.465	1.37E-11	ADA,AICDA,ALPL,ANGPTL4,AXIN2,BCL2A1,BCL6,CCL20,CCR7,CD22,CD86,CFH,CHI3L1,CRISPLD2,CXCL6,DDIT4,ECM1,EGR2,FAR2,GNLY,ID3,IFNG,IGJ,IL18RAP,IL1B,IL6,IRF4,KLRC1,MALL,METTL7A,NOS2,PAX5,PLAC8,PRDM1,PSD2,RELN,RSAD2,S100A8,S100A9,SNAI1,SWAP70,TBX21,TNF,TNFRSF13B,TRIB1,UHRF2,XBP1	Ap1,BCL6,ESR1,Histone h3,IRF8,IRF9,Igm,Immunoglobulin,NFKB1,NFKBIA,NFkB (complex),PDCD1,PRDM1,RELA,RNA polymerase II,SP1,STAT1,STAT2,STAT3,STAT5A,STAT6
estrogen receptor		group	Activated	2.234	1.38E-11	AXL,C3,CALD1,CAPG,CAV1,CCND2,CDH10,CDH11,CDH13,CDH5,CLDN3,CLDN4,COL12A1,COL13A1,COL4A1,COL4A2,COL5A1,COL6A1,COL6A2,COL7A1,CTGF,CXCL8,EDN1,EGLN2,EGR1,F11R,FLNC,FN1,GATA3,HSPA1A/HSPA1B,ICAM3,IL6,ITGB1,LOXL2,LTF,LY6E,MAN1A1,MAP1B,MMP14,MMP15,MMP9,NEDD9,PCDH1,PCDH7,SMAD1,SNAI1,SPARC,TERT,TIMP1,TIMP2,TSC22D3,VEGFA,VIM,XBP1	Ap1,EGF,EGR1,ERK,ESR1,FOS,HDAC1,JUN,NFkB (complex),RB1,RELA,RXRA,SMAD3,SP1,STAT3,TP53,calcitriol,estrogen,estrogen receptor
genistein		chemical drug	Activated	2.194	1.65E-11	A2M,ADK,ADM,APOA1,BCL3,BDKRB1,C3,CASP3,CCL5,CD4,CD86,CDC25C,CDK1,CLU,COL1A1,CTGF,CXCL10,CXCL6,CXCL8,CXCR2,CXCR3,DKK1,DNASE1L3,FASLG,GCLC,GFPT1,GUCY1B3,HPGD,HSPA1A/HSPA1B,HSPA5,ID2,IFIT2,IKBKB,IL1B,IL6,IRF7,KLRD1,LBP,LTF,LY86,MAOA,MAP4K1,MMP13,MMP2,MMP3,MMP9,NOS2,NOS3,PCDH17,PLAT,PTAFR,RASAL3,RASGRP1,RPN2,SIGLEC10,SLC1A5,SOCS1,SOD2,SPP1,TNF,TNFRSF11B,VCAM1,VEGFA	Ap1,CEBPB,ERK1/2,IL10,IL6,JUN,Jnk,LDL,NFKB1,NFKBIB,NFkB (complex),RELA,STAT1,STAT3,genistein
MYD88		other		-0.210	1.65E-11	APOBEC3B,BATF,BCL3,C3,CASP4,CCL4,CCL5,CD83,CD86,CISH,CLIC4,CMPK2,CTSK,CXCL10,CXCL13,CXCL6,CXCL8,DLL4,EGR1,HP,IFIT2,IFNG,IL1B,IL4,IL6,INPP5D,IRF1,IRF7,IRG1,ISG15,MARCO,MEFV,MMP14,MMP2,MMP9,NFKBIA,NOS2,NOS3,OASL,OLR1,RELB,RSAD2,S100A8,SELE,SLCO3A1,SOCS1,SOCS3,SPP1,TBX21,TIMP1,TNF,TNFRSF13B,USP18,VCAM1	IFNG,IL1B,IRF1,IRF3,IRF8,IRF9,JUN,MYD88,NFATC2,NFKB1,NFKBIA,NFkB (complex),RELA,STAT1,STAT2,STAT3,TLR4
E. coli lipopolysaccharide		chemical - endogenous non-mammalian		-0.819	1.95E-11	CCL22,CCL3,CCL4,CCL5,CCR7,CD83,CD86,CXCL10,CXCL6,CXCL8,HSP90B1,HSPA5,IFNG,IL1B,IL6,MMP9,MX1,NOS2,S100A8,S100A9,SELE,SOCS3,TNF,TREM1,TREM2,VCAM1	Ap1,E. coli lipopolysaccharide,IL10,IL1B,IRF1,IRF3,JUN,Jnk,NFATC2,NFKB1,NFKBIA,NFKBIB,NFkB (complex),P38 MAPK,RELA,SMAD3,STAT1,STAT3,TLR4
IFNLR1		transmembrane receptor			2.04E-11	CCL20,CCL4,CCL5,CLEC4E,CMPK2,CXCL10,CXCL6,IFI44,IFIH1,IFIT2,IFIT3,IL1B,IL6,IRF7,ISG15,MX1,OASL,RSAD2,SOD2,THBS1,TNF	IFNL1,IFNLR1,IRF1,IRF8,IRF9,JUN,NFKB1,NFkB (complex),RELA,STAT1,STAT2,STAT3,STAT4,TP53
STAT2	0.501	transcription regulator	Activated	2.282	2.07E-11	CCL5,CXCL10,CXCL8,IFI27,IFI6,IFIT1,IFIT2,IFIT3,IFNG,IL6,IRF1,IRF7,IRF9,ISG15,MX1,OAS1,OAS2,RSAD2,SOCS1,TNF	IFNAR1,IRF1,IRF7,IRF8,IRF9,ISGF3,NFKB1,NFkB (complex),RELA,STAT1,STAT2,STAT3,STAT6,TP53
triamcinolone acetonide		chemical drug		1.975	2.24E-11	AKAP13,ANGPTL4,AQP1,AQP3,BCL2A1,BMP6,BTG2,CAPG,CASP4,CD22,COL13A1,CTH,DNA2,EDNRA,EGR1,ERG,FKBP5,GZMA,IER2,IGFBP4,IRF7,KCND1,MDFI,MMP13,MXRA5,MYOC,NFKBIA,NOS2,PALLD,PDIA5,PF4,PFAS,PRF1,PSPH,RUNX1,SCD,SCG2,SFRP2,SLC16A1,SOD2,SPP1,TACC2,TKTL1,TNFAIP8,TRIB1,TRIB2,TRIM21,TSC22D3,VLDLR,VWF,ZBTB16	Ap1,CREBBP,CTNNB1,Creb,HDAC1,NCOA2,NFkB (complex),NR3C1,NR3C2,NRIP1,RB1,RELA,RNA polymerase II,STAT3,Vegf,triamcinolone acetonide
CSF1		cytokine		-1.062	2.39E-11	APOE,CCL3,CCL5,CCND2,CCNE1,CCR5,CD163,CD1A,CTSK,CXCL6,DUSP5,EGR1,EGR3,F2R,F2RL1,FAS,FASLG,FCGR3A/FCGR3B,FN1,HSP90B1,HSPA5,IFNG,IL1B,IL6,IRF4,IRF7,ITGA5,ITGB1,ITGB3,MARCO,MMP9,MPO,OSCAR,RUNX1,SFRP1,SIGLEC1,SLC29A1,SPI1,STAT1,THBS1,TLR6,TNF,VCAM1,VEGFA	Ap1,CCL5,CEBPB,CREB1,CSF1,IFNG,IL6,JUN,Jnk,NFKB1,NFkB (complex),P38 MAPK,RELA,SMAD3,STAT1,STAT3
DICER1		enzyme		0.429	2.46E-11	ANGPTL4,ANPEP,ARID3A,CASP3,CCND2,COL18A1,CXCL8,EGR1,EGR2,EGR3,ENG,H19,HOXB2,ID3,IFNG,IGF2,IGF2R,IL1B,KDR,LHFP,MMP9,NOS3,PMP22,PRF1,PROCR,PROS1,RASGRP1,RBM38,RET,RFTN1,RGS5,RUNX1,SERPINF1,SERTAD4,SFRP4,SOCS3,SPARC,SPI1,TEK,THBS1,TM4SF1,TNF,VIM	Akt,Ap1,CTNNB1,DICER1,EGFR,EGR1,ERBB2,ETS1,FOS,JUN,JUND,MYC,NFKBIA,NFkB (complex),SMAD3,SP1,STAT3,TP53,TP73,estrogen receptor
RET	-1.041	kinase	Inhibited	-2.824	2.68E-11	ANXA4,CCL20,CLDN5,CLU,COL1A1,COL1A2,CTSB,CXCL10,CXCL8,DCN,DNAJC3,EGR1,FKBP4,GJA1,HSPA1A/HSPA1B,HSPA9,HSPD1,HSPH1,IFNG,IL1B,IL6,ITGA6,LOX,MMP14,MMP3,MMP9,NOV,PLOD2,PTN,RET,RNF19A,S100A9,STIP1,TNF	Ap1,ERK,ERK1/2,IKBKB,JUN,NFKB1,NFKBIA,NFkB (complex),REL,RELA,RET,SMAD3,STAT3
carbon tetrachloride		chemical toxicant	Inhibited	-2.256	2.68E-11	ACTA2,APOA1,APOE,ASS1,CASP3,CCL4,CCL5,CCR5,COL1A1,COL1A2,COL3A1,CTGF,CXCL10,DES,DHFR,FN1,GADD45A,GCLC,GPX4,HSPB1,HSPD1,IFNG,IGF2R,IGFBP6,IL13RA1,IL1B,IL6,ITGA8,ITGB1,KDR,MMP13,MMP2,MMP9,NOS2,PDGFRA,PDGFRB,PECAM1,PRKCH,PTAFR,S1PR2,S1PR3,SMAD1,SOD2,SPP1,TF,TIMP1,TIMP2,TNF,VCAM1	Ap1,CEBPB,FOS,JUN,Jnk,NFKB1,NFKBIA,NFkB (complex),RELA,SMAD3,SMAD4,SMAD7,SP1,STAT3,Smad,TGFB1,TNF,TP53,Tgf beta,carbon tetrachloride
bortezomib		chemical drug		-1.483	3.52E-11	ALPL,BAK1,BCL2A1,BRCA2,CALR,CAV1,CCL22,CCL4,CCL5,CCND2,CDR2,CXCL10,CXCL13,CXCL8,CXCR6,DCAF12,DKK1,DNAJB1,DNAJB4,FAS,FASLG,GADD45A,GPNMB,HSPA1A/HSPA1B,HSPA5,HSPE1,IFNG,IL1B,IL2RA,IL33,IL6,MAPK6,MS4A1,MX1,NOS2,PRDM1,RSAD2,SDC1,SNCA,SRXN1,TNF,TP53BP2,VCAM1,VIM,XBP1	Ap1,ERK1/2,FOS,IRF1,IRF3,IRF5,JUN,Jnk,NFKB1,NFKBIA,NFkB (complex),REL,RELA,SP1,STAT3,TLR9,TP53,bortezomib
TICAM1		other	Activated	2.585	3.92E-11	APOBEC3B,BCL3,CASP4,CCL4,CCL5,CD86,CFB,CMPK2,CXCL10,CXCL13,CXCL6,CXCL8,DDX58,EGR1,FAS,IFI16,IFIT1,IFIT2,IFIT3,IFNG,IL1B,IL4,IL6,IRF1,IRF7,IRG1,ISG15,ISG20,MEFV,NFKBIA,OASL,RELB,RSAD2,SELE,SOCS1,SOCS3,TLR3,TNF,VCAM1	IL1B,IRF1,IRF3,IRF5,IRF7,IRF8,IRF9,Interferon alpha,NFATC2,NFKB1,NFKBIA,NFkB (complex),RELA,STAT1,STAT2,STAT3,TBK1,TICAM1,TLR4
estrogen		chemical drug		-1.540	4.10E-11	AOC1,APOA1,APOE,AXL,BCL3,CDC25A,CDC25C,CLU,COL15A1,COL18A1,COL1A1,COL3A1,COL4A2,COL5A1,COL6A2,CTGF,DHFR,EGR1,EPAS1,FAS,FASLG,FBLN1,FN1,GJA1,HSPH1,IDO1,IFNG,IGF2,IGFBP4,IGFBP6,IL1B,IL6,ITGA5,ITGB1,KDR,KLK10,LTF,MSX1,MTA3,MYBL1,NAMPT,NOS3,OAT,PLAT,PLIN4,PTAFR,PTX3,RET,RRM2,SERPINE2,SLC6A4,SPARC,SPP1,SRM,TBX21,TERT,TNF,TNFRSF11B,VEGFA,XBP1	CEBPB,CTNNB1,ERBB2,IL1B,IL6,JUN,NFKB1,NFKBIA,NFkB (complex),RELA,SMAD3,SMAD4,STAT1,STAT3,TGFB1,TNF,TP53,estrogen,estrogen receptor
MMP9	-2.706	peptidase		-0.531	4.20E-11	CCL22,CLDN5,COL18A1,CTSB,CXCL6,GADD45A,HPGD,ICAM5,IFNG,IL4,IL6,ITGB1,MMP13,MMP14,MMP2,MMP3,MMP9,SERPINE2,TIMP1,TJP1,TNF,VEGFA,VIM	Ap1,ERK1/2,IL13,IL1B,JUN,MMP9,NFKB1,NFKBIA,NFkB (complex),RELA,STAT3,STAT6,TNF
ERK		group		-1.707	4.23E-11	BGN,BTG2,CAV1,CCL4,CCND3,CCNE1,CLDN4,CLU,COL1A1,COL3A1,CTGF,CTSK,CXCL10,CXCL6,CXCL8,EDN1,EGR1,FN1,FOSL2,FST,GCLC,ICAM3,IFNAR1,IFNG,IL1B,IL23R,IL6,ITGB3,LAMB1,MAL,MCAM,MMP13,MMP14,MMP2,MMP3,MMP9,MS4A1,MYLK,PECAM1,PRDM1,S100A12,SORT1,SPTBN1,STAT1,TBX21,TERT,THBS1,TIMP1,TNF,TNFAIP8,VCAN,VEGFA	Ap1,CEBPB,ERK,ERK1/2,FOXO3,JUN,NFKB1,NFKBIA,NFkB (complex),PI3K (complex),RELA,SMAD3,SMAD4,SMAD7,SP1,STAT1,STAT3,Smad,TNF,TP53
AG490		chemical - kinase inhibitor		0.407	4.55E-11	A2M,ACAT1,ACHE,ACTA2,CASP3,CCL5,CCND3,CXCL8,EDN1,HPGD,IFNG,IGF2,IL1B,IL4,IL6,IRF1,MMP9,MYH10,NOS2,NOS3,SOCS3,SOD2,SPP1,STAT1,TERT,TIMP1,TNF,VEGFA	AG490,AGT,Akt,Ap1,CEBPB,EGR1,ERK1/2,ESR1,IL6,JUN,NFKB1,NFKBIA,NFkB (complex),RELA,SMAD3,SMAD4,SP1,STAT1,STAT3,TP53
PTH		other	Inhibited	-2.474	5.00E-11	ADAMTS1,ANGPT1,ATP2A2,COL1A1,COL1A2,CREM,CTGF,CYP3A4,DMP1,EGR2,ESAM,FGF23,FN1,FOSL2,GJA1,GOLGB1,IL33,IL6,IL6R,LEF1,LMNA,MMP13,MMP2,PHLDB2,PLXDC2,POSTN,RGS1,RUNX1,SDC4,SEC22B,SEC61B,SFRP2,SFRP4,SOCS3,SORT1,SPP1,TFPI2,TJP2,TMEM119,TNFRSF11B,WIF1	Ap1,CREB1,CREBBP,EGFR,EGR1,ETS1,FOS,FOXO1,JUN,JUND,NFkB (complex),NR3C1,NR3C2,PPARG,PTH,PTHLH,RB1,RELA,SIRT1,SMAD3,SP1,SRC,STAT3,aldosterone
dextran sulfate		chemical drug	Inhibited	-2.145	5.22E-11	ADA,ADAMTS1,C3,CCL5,CD83,CD86,CDK1,CFH,COL18A1,CTGF,CXCL8,E2F7,EFEMP2,ENG,EPHB4,ID3,IDO1,IFNG,IL1B,IL4,IL6,IRF7,ISG15,KCTD11,MMP2,MMP9,MPO,NDST1,NOS2,NRP1,NUSAP1,OSMR,PECAM1,PHGDH,PTN,RRM2,S100A8,S100A9,SELP,SOCS3,SPON2,STMN1,THBS1,TIE1,TIMP2,TNF,UBD,VCAM1,VEGFA,VEGFB	APP,Ap1,EGR1,IL17A,JUN,LDL,NFKB1,NFKBIA,NFkB (complex),RELA,STAT1,STAT3,TNF,TP53,dextran sulfate,nitric oxide
SHH		peptidase		-0.444	5.90E-11	ADAMTS1,ANGPT1,BMPR1B,CAV1,CCND2,CCNE1,CCNG2,CD69,CDC25A,CTPS1,DHFR,EIF2AK3,EPHB4,FN1,GPC1,HK2,IFNG,IGF2,IL2RA,IL4,IL6,MSX1,MYBBP1A,NES,NOS3,NR2F2,PAX6,PAX9,PDGFRA,PLAT,PMP22,PVR,SFRP1,SFRP2,SLC29A1,SMAD1,SOSTDC1,SPP1,SRM,THBD,TJP1,TSC22D3,TUBB3	Akt,Ap1,EGR1,ERK1/2,FOXO1,FOXO3,JUN,MYC,NFKB1,NFKBIA,NFkB (complex),PI3K (complex),RELA,SHH,SP1,STAT1,STAT3,TP53,TP73,TSC2
IRAK4		kinase		-0.517	6.52E-11	APP,BTG2,CCL17,CCL20,CD86,CXCL10,CXCL6,CXCL8,EDN1,EGR1,GEM,IDE,IER2,IFNG,IL1B,IL4,IL6,IRF1,IRF4,IRF7,MAP3K8,MARCO,NFKBIA,NOS2,OLR1,SOCS1,TNF	IKBKB,IRAK4,IRF3,JUN,MYD88,NFKB1,NFKBIA,NFkB (complex),REL,RELA,STAT1,STAT3,TNF
chloroquine		chemical drug		-0.898	6.61E-11	APP,ATP1A1,CCL5,CD69,CD86,CXCL10,CXCL8,GJA1,IFNG,IL1B,IL6,MMP13,SELE,SOCS1,SOCS3,STAT4,TLR3,TNF,TXN	IL12 (complex),IL12B,IL1B,IRF1,NFKB1,NFKBIA,NFkB (complex),P38 MAPK,REL,RELA,SMAD3,STAT1,STAT3,STAT6,TNF,chloroquine
Akt		group	Inhibited	-2.393	6.77E-11	A2M,ADM,ANGPT1,AQP3,BAK1,BCL2A1,CCND2,CCND3,CCR7,COL3A1,CP,CTGF,CXCL10,CXCL8,CXCR3,DLL4,EGR2,EPAS1,FAS,FASLG,FN1,HK2,HPGD,IGF2,IL1B,IL2RB,IL4,IL6,IL7R,LEF1,LMNA,MCAM,MMP14,MMP2,MMP9,NOS2,PTGER4,PTN,PTX3,RRM2,SNAI1,SOCS3,SOD2,SPP1,TERT,THBS1,TJP1,TNF,VCAM1,VCAN,VEGFA	Akt,Ap1,ERK1/2,FOS,JUN,NFKB1,NFKBIA,NFkB (complex),P38 MAPK,RELA,SMAD3,SP1,STAT1,STAT3,TNF,TP53
raloxifene		chemical drug		0.659	6.94E-11	ACVRL1,BAK1,BCL3,CCL5,CLU,CTSL,CXCL6,CYP1B1,DDIT4,EGR3,ENG,EPOR,F2R,HSPA1A/HSPA1B,IGFBP4,IL1R1,IL6,ITGB1,ITGB3,KIAA0922,LAMB1,LAMB2,LUM,MFAP5,MMP13,MMP2,MMP3,MYBL1,PAX5,PDGFRA,PRSS23,PTGER3,PVALB,ROCK2,SLIT2,SOCS1,SPP1,TERT,TFRC,THBD,TIMP1,TM4SF1,TNF,TNFRSF11B	AKT1,Ap1,CEBPB,CTNNB1,HDAC1,IGF1,IL6,JUN,NFkB (complex),PLAUR,RB1,RELA,RNA polymerase II,SMAD3,SP1,STAT1,STAT3,TERT,TP53,raloxifene
TLR9		transmembrane receptor		1.009	7.30E-11	ADAMTS4,AICDA,BFSP2,CCL17,CCL3,CCL4,CCL5,CCR7,CD69,CD83,CD86,CISH,CTH,CXCL10,CXCL8,EDN1,FAS,IDO1,IFI16,IFIT2,IFIT3,IFNG,IL1B,IL33,IL4,IL6,IRF7,IRG1,ISG15,LTA,NOS2,PRDM1,PROCR,RSAD2,S100A8,SOCS1,SOCS3,STAT2,TIMP1,TNF,TNFRSF13B,USP18,XBP1	CpG ODN 1668,IFNB1,IL12 (complex),IRF1,IRF3,IRF7,IRF9,Interferon alpha,MYD88,NFKB1,NFKBIA,NFkB (complex),RELA,STAT1,STAT2,STAT3,STAT6,TLR9
resiquimod		chemical drug		-0.461	7.61E-11	AIF1,ANXA4,BCL2A1,CASP4,CCL20,CCL24,CCL4,CCL5,CD83,CLEC4E,CREB5,CXCL10,CXCL8,DLL4,FAS,GATA3,HERPUD1,HSPB1,IFNG,IL16,IL1B,IL33,IL4,IL6,IRAK1,IRF7,KCNMA1,LAP3,LMNA,LTA,NAMPT,NFKBIA,NOS2,PLAT,PTX3,SOD2,SPP1,STMN1,TBX21,TNF,TRPM2,WARS	IL1B,IRF1,IRF3,IRF5,JUN,MYD88,NFKB1,NFKBIA,NFkB (complex),RELA,STAT1,STAT3,TLR7,Tlr,resiquimod
DCN	-1.046	other		1.237	8.21E-11	BGN,CASP3,COL1A2,CTGF,CXCL10,ENG,FBN1,FST,IFNG,IL1B,IL6,ITGB1,MMP13,MMP2,MMP9,NOS2,SDC1,SEMA3A,THBS1,TNF,VCAM1,VEGFA	Ap1,DCN,FOS,IL1B,IRF4,NFKB1,NFKBIA,NFkB (complex),RELA,SMAD2,SMAD3,SMAD4,SP1,STAT3,Smad,TGFB1,TGFBR2,TP53,Tgf beta
Ins1		other	Inhibited	-3.277	8.35E-11	ACACA,ANGPTL4,APOA1,ATP1A1,CCL5,CCND3,CCNE1,CNN1,COL18A1,COL1A1,COX7A2,DGAT2,DHFR,EDN1,EGR1,EGR2,ELOVL6,ERP29,FABP3,FADS1,FADS2,FBP2,GATA3,GCG,GPD1,HK2,HP,HSD11B2,HSD17B4,IDE,IGF2,IGFBP4,IL1B,IL4,IL6,ITGA6,LDHA,LRP1,MMP13,MMP2,MMP3,NOS2,NOS3,OSTN,PLAT,PLIN1,PPIB,PRKCZ,PTGFRN,RBL2,RETN,RPS6KB1,RRM2,SCD,SLC27A1,SOCS3,SOD2,SPARC,TBX21,TF,TIMP1,TIMP2,TNF,VEGFA,VIM	Ap1,IGF1,Ins1,JUN,LEP,NFKB1,NFKBIA,NFkB (complex),NR1H3,PPARA,PPARG,RELA,RXRA,SMAD3,SP1,SREBF1,STAT3,TNF,TP53
N-nitro-L-arginine methyl ester		chemical drug		-0.179	8.59E-11	ACO1,ADM,BGN,CASP3,CCR5,CD83,CD86,COL1A2,COL3A1,CTGF,CXCL8,FAS,FN1,GJA1,IL1B,IL6,ITGB3,MAP1B,MMP9,NFKBIA,NOS2,NOS3,OLR1,PERP,SELE,TIMP1,TNF,VCAM1,VEGFA	Ap1,FOXO1,JUN,MAPK14,N-nitro-L-arginine methyl ester,NFKB1,NFKBIA,NFkB (complex),NOS2,P38 MAPK,RELA,SMAD3,SMAD4,STAT3,TGFB1,TNF,TP53
Nfat (family)		group		-0.444	8.59E-11	BAK1,CALD1,CCL3,CTSK,CXCL8,DKK3,EHD4,ELL2,F2RL1,FAS,FASLG,IFNG,IL4,IRF4,LTA,NCOA7,NUS1,OSCAR,PDCD1LG2,PDE3B,RELB,RGS3,SDC4,SELE,SOD2,TLR10,TNF,TUBB3,VCAM1	Ap1,BCL6,CSF2,IL12B,IL13,IL2,IL4,IRF1,NFKBIA,NFkB (complex),Nfat (family),REL,RELA,STAT1,STAT3,STAT5A,STAT6
NEUROG1		transcription regulator		1.633	8.76E-11	ASS1,C3,CCND2,CEMIP,CFH,COL3A1,EPAS1,FABP3,FAM198B,FAP,FN1,GFPT2,GREM1,IL6,ITGB3,MEST,MFAP4,MMP9,NEO1,P4HA2,PPIC,SCG2,SERPINF1,THBS1,TMTC2	CTNNB1,KLF4,NEUROG1,NFKBIA,PPARG,RHOA,STAT3
COL4A3		other		1.067	9.75E-11	COL1A1,COL1A2,COL3A1,COL4A1,COL4A2,CTGF,FN1,ITGB3,LAMB1,LAMC1,MMP14,MMP2,MMP9,TIMP1,TIMP2	Ap1,CBL,COL4A3,ITGAV,ITGB3,JUN,MYC,NFKB1,NFKBIA,NFkB (complex),REL,RELA,SMAD3,SMAD4,STAT3,TP53,VEGFA
IgG		complex		0.187	9.77E-11	ADM,AOC1,APOE,C3,CALR,CCL3,CCL4,CCL5,CCND2,CD86,CLDN4,CLDN5,COL3A1,CXCL8,CYP27A1,EDN1,FN1,FST,HSPB1,IER2,IFNG,IL12RB2,IL16,IL1B,IL1RN,IL2RA,IL4,IL6,ISG15,MS4A1,PDPN,PLS3,PPIF,RND2,SLAMF7,TNF,TNFRSF13B,TNFRSF17,TUBB2A,VCAM1,VEGFA	Ap1,CREB1,FOS,IRF1,IRF3,IgG,Ige,JUN,NFATC2,NFKB1,NFKBIA,NFkB (complex),RELA,STAT1,STAT3,TLR4,TNF,histamine
SMARCA4		transcription regulator		-1.343	9.86E-11	A2M,ACTA2,APOA1,ASNS,ATP2B4,BCL2A1,CDC25A,CDC6,CDH11,CTGF,CTSB,CXCR3,CXCR6,CYP3A4,DDX18,DES,DHFR,EMP3,ENO3,FBLIM1,FFAR2,FN1,FOSL2,GADD45A,GCLC,HPGD,ID3,IFI16,IFI27,IFIT1,IFNG,IGFBP4,IL6,IL7R,IRF1,ITGA5,ITGB1,LMNA,LOXL2,LUM,MAP1B,MFGE8,MMP2,MYBPH,MYLK,NR2F2,NRP1,PCDH1,PERP,PPAP2B,RALBP1,RETN,RRM2,S100A2,SCHIP1,SERPINE2,SPP1,ST6GALNAC4,ST7,TAGLN,TBX2,TEC,TIMP2,TREM2	E2F2,EGR1,EP300,ESR1,HDAC1,Hdac,Histone h4,IFI16,JUN,MYC,MYOD1,NFKB1,NFkB (complex),RELA,SMAD3,SMAD4,SMARCA4,SP1,STAT1,STAT3,TP53,TP73
EIF2AK2		kinase		1.173	1.19E-10	CASP9,CXCL8,DDX58,EGR1,ERAP2,FAS,IFI27,IFI6,IFIT1,IFIT5,IFNG,IL1B,IL6,IRF1,ISG15,ISG20,NEDD9,NFKBIA,NOS2,OAS1,PARP12,PARP9,SELE,SOCS3,SOD2,STAT1,TM4SF20,TNF,USP18	CREBBP,EIF2AK2,IFNB1,IRF1,IRF3,IRF7,IRF8,IRF9,Interferon alpha,JUN,NFKB1,NFkB (complex),RELA,STAT1,STAT2,STAT3,TP53
mir-223		microRNA		-0.466	1.49E-10	ABCB1,ACTA2,AMPD3,BST1,C7,CD180,CD34,CLEC4E,CTSG,DNAJC6,EGR2,EGR3,ELANE,FAM198B,FCER1A,FGL2,GFPT1,HLA-DOB,ID2,IFI16,IL1RN,IL6,LEF1,MMP13,MUC13,PADI4,PARP1,POSTN,PRTN3,RASGRP4,S100A9,SLC16A7,SLC29A1,STMN1,TGFBI	IGF1R,JUN,JUNB,JUND,MYC,NFKB1,NFkB (complex),RELA,STAT1,STAT3,TP53,mir-223
ATF4		transcription regulator	Inhibited	-3.193	1.49E-10	AARS,ASNS,BCAT1,CALR,CTH,DDIT4,DDR2,EDN1,EIF2S2,ERO1L,FUT7,GARS,HERPUD1,HSP90B1,HSPA5,IL6,NARS,NID2,OSMR,PHGDH,PMP22,PSPH,PTX3,PYCR1,SEL1L,SERPINF1,SHMT2,SLC1A5,SLC3A2,SLC7A5,SSBP2,TNFRSF11B,VEGFA,WARS,XPOT	ARNT,ATF4,CEBPB,CTNNB1,DDIT3,EP300,HIF1A,JUN,NFkB (complex),VHL
INHA		growth factor		1.293	1.50E-10	ACTA2,ACTG2,ADAMTS1,CCND2,CCNE1,CNN1,COCH,COL1A2,COL3A1,COL6A1,CTGF,CYP1B1,CYP51A1,DNAH7,EMILIN2,EPHX1,F11R,FST,GJC1,IFNG,IGFBP4,IL1R1,ITGA9,LMNA,LRP11,MMP2,MYO7A,PCDH7,PRSS23,PTX3,SFRP4,TJP1	FOS,FSH,INHA,JUN,NFkB (complex),SMAD2,SMAD3
PGR		ligand-dependent nuclear receptor		-0.513	1.56E-10	ADAMTS1,AKAP13,BCL6,BTG1,CALD1,CCND3,CDC6,CDK1,CPT1B,DST,EDNRA,EPAS1,FKBP5,FN1,GRB10,H19,HPGD,HSD11B2,IL1R1,IRG1,ITGA6,ITGB1,LAMB2,MATK,NEDD9,NET1,NFKBIA,PCDH1,PDLIM1,POSTN,PPIF,PRRX1,RUNX1,SERPINA5,SERPINB8,SNAPC1,STAT1,TSC22D3,UCK2,VCAN	AR,Ap1,CEBPB,ESR1,ESR2,FOS,JUN,NFkB (complex),NR3C1,NR3C2,PGR,RELA,SP1,STAT3,TP53,dexamethasone,estrogen receptor,medroxyprogesterone acetate,mifepristone,progesterone
IKBKE		kinase		0.207	1.60E-10	ADAR,CCL5,CXCL10,CXCL8,CXCR3,IFI16,IFIH1,IFIT1,IFIT2,IFIT3,IL6,IRF7,IRG1,MMP13,MMP3,MMP9,NFKBIA,NOS2,RSAD2,STAT1,TNF	CREBBP,IFNB1,IKBKE,IRF1,IRF3,IRF5,IRF7,IRF8,IRF9,Interferon alpha,JUN,NFkB (complex),RELA,STAT1,STAT2,STAT3,TBK1
GNA15	-0.594	enzyme			1.74E-10	ACTA2,C3,CASP4,CCL20,CD69,CP,CTH,CXCL8,CYCS,FOXS1,GADD45A,GDA,GUCY1B3,HSD3B7,IL6,LAMB2,LBP,MINOS1-NBL1/NBL1,OLR1,PDLIM1,PLAT,PRSS35,SLC29A1,SLC6A4,SLC6A6,SOD2,TAGLN,THBD,TIMP1,VCAN,XDH	Ap1,CHUK,GNA15,IKBKB,JUN,Jnk,NFKB1,NFKBIA,NFKBIB,NFkB (complex),RELA,STAT1,STAT3,TP53
CD14		transmembrane receptor		0.244	1.78E-10	BCL2A1,CCL3,CCL4,CCL5,CISH,CXCL10,CXCL8,CXCR2,IFIT1,IFNG,IL13RA1,IL1B,IL1R1,IL2RA,IL4,IL6,ITGB1,MPO,NOS2,SELE,SELP,SOCS1,SOCS3,TNF	Ap1,CD14,CEBPB,IRF1,IRF3,NFATC2,NFKB1,NFKBIA,NFkB (complex),RELA,STAT1,STAT3,TLR2,TLR4,TNFRSF1A,lipopolysaccharide,peptidoglycan
pyrrolidine dithiocarbamate		chemical reagent		1.975	1.98E-10	ASS1,BCL2A1,BDKRB1,CCL5,CCR5,COL1A1,CTGF,CXCL10,CXCL6,CXCL8,GCLC,IDO1,IFNG,IL1B,IL6,IRF1,IRF7,MMP13,MMP14,MMP2,MMP9,NFKBIA,NOS2,PDGFRA,PECAM1,PRF1,SELE,SELP,SOD2,TNF,VCAM1,VEGFA	Ap1,IL17A,NFKB1,NFKBIA,NFkB (complex),P38 MAPK,REL,RELA,SMAD3,STAT3,TNF,pyrrolidine dithiocarbamate
Salmonella enterica serotype abortus equi lipopolysaccharide		chemical toxicant		0.666	2.05E-10	ASNS,CCL20,CCL3,CCL4,CCL5,CCR7,CDK1,CFB,DNAJB4,DTNBP1,E2F7,EDN1,EGR1,EGR3,FERMT2,FFAR2,FJX1,GADD45A,GEM,HES4,ID2,IDO1,IFIT2,IL1B,IL2RA,IL6,IL7R,IRF1,ISG15,LAMP3,MAP3K8,OASL,PLAC8,PLEKHF2,PTX3,RGS1,SLAMF7,SOCS3,TFPI2,THBS1,TIFA,TNF,UPB1	Ap1,CEBPB,ESR1,FOS,IL6,JUN,MAPK8,NFKB1,NFKBIA,NFkB (complex),P38 MAPK,RELA,SMAD3,SP1,STAT1,STAT3,Salmonella enterica serotype abortus equi lipopolysaccharide,TNF,TP53
cigarette smoke		chemical toxicant		-0.291	2.58E-10	ACTA2,ADM,CASP3,CCL4,CCT5,CDC25A,CDC25C,CLEC5A,COL4A2,CXCL10,CXCL8,CYP1B1,EGR1,ELN,EMCN,EPAS1,GATA3,GCLC,GPX3,H19,HSPA9,HSPB2,IFNG,IL1B,IL4,IL6,KDR,MMP2,MMP3,MMP9,NOS2,OAS1,OAS2,OASL,P2RX7,PRKCZ,PTPRB,SLC1A4,SOD2,STAT1,TCN2,TIMP1,TNF,TREM2,VEGFA,VEGFB,XDH	Ap1,CEBPB,Creb,ERK,ERK1/2,ESR1,IRF3,JUN,KEAP1,NFATC2,NFE2L2,NFKB1,NFkB (complex),Nfat (family),RELA,SMAD3,SMAD4,SMAD7,SP1,STAT3,Smad,cigarette smoke
atorvastatin		chemical drug		0.979	3.16E-10	ABCB1,ACE2,APOA1,APOE,BMP6,CAV1,CD69,COL1A1,CXCL8,DKK1,EDN1,EDNRA,ENG,F2R,GJA1,GJC1,IFNG,IL2RA,IL4,IL6,ITGAL,MMP2,MMP3,MMP9,NOS2,NOS3,OLR1,PLAT,POSTN,S100A12,SELE,SELP,SPP1,VCAM1,VEGFA	Ap1,ERK1/2,ESR1,JUN,Jnk,MAPK8,NFKB1,NFKBIA,NFkB (complex),P38 MAPK,REL,RELA,SMAD3,STAT3,atorvastatin
BIRC5		other		1.964	3.16E-10	BGN,CASP3,COL1A1,COL3A1,COL5A2,COL8A1,CTGF,CXCL13,DPT,FASLG,FBLN1,FBN1,FMOD,FN1,IGJ,IL4,ITGA5,LAMA4,LUM,MMP2,VIM,VWF	Ap1,BIRC5,EGR1,EP300,ESR1,FASLG,JUN,MAX,MYC,NFKB1,NFkB (complex),Nfat (family),RELA,SMAD3,SMAD4,SP1,STAT3,TP53,TP73,VEGFA
MKL1		transcription regulator		-0.500	3.42E-10	ACTA2,CCL5,CD177,CLDN15,CNN1,CTSG,CXCL6,DNAJB4,EGR1,ELANE,F2R,FADS2,GFI1,ITGA6,ITGB1,LTF,MAPK13,MMP9,MYLK,PGLYRP1,PRG3,PRTN3,RAB27B,RUNX1,S100A8,S100A9,SELP,SLC6A4,TAGLN,TBXAS1,VCL,ZFPM1	ELK1,FOS,MKL1,MKL2,SRF
Lh		complex		-1.757	3.47E-10	ACTA2,ACTG2,ADAMTS1,ALPL,ATP2A2,AXL,CARD10,CASP4,CASP9,CCND2,COL15A1,COL18A1,CTNND1,CXCL8,FKBP5,FLNC,FST,GEM,GJA1,GNLY,HK2,IL6,MAPK6,MBD2,MMP19,MMP2,MMP9,MT3,NOL3,P4HA2,PDXK,PHB,PLAT,PPP2R5C,PTPN21,PTX3,RAB1A,RAB27A,RAB4A,RGS5,RUNX1,SFRP4,SLIT2,SOD2,STAT1,STIP1,TFPI2,THBS1,TNFRSF11B,TPM2,TRIB1,UPP1,VCL,VEGFA	Akt,CBL,CEBPB,CTNNB1,Cg,Creb,EGR1,ESR1,ESR2,HIF1A,ITGB1,JUN,Lh,NFKB1,NFKBIA,NFkB (complex),PGR,RELA,SP1,STAT1,STAT3,progesterone,prostaglandin E2
HMOX1		enzyme		0.571	3.57E-10	ACTA2,ADORA2A,ANGPT1,AQP1,CASP3,COL1A1,CXCL10,CXCL8,CXCL9,ENG,GCLC,ID3,IL1B,IL1RN,IL6,ITGB3,KDR,MMP9,NOS2,PECAM1,PROCR,RELN,SELE,SPARC,TEK,THBD,THBS1,TNF,VCAM1,VEGFA	Ap1,ERK,HMOX1,JUN,MAPK14,NFKB1,NFKBIA,NFkB (complex),P38 MAPK,PPARG,PTGS2,REL,RELA,SMAD3,STAT3,TP53
IRF8		transcription regulator		1.005	3.90E-10	AICDA,BCL6,CASP3,CCL5,CCR7,CD4,CD83,CD86,CFB,CREM,CSF3R,EGR1,EGR2,EMR1,FAS,ID3,IDO1,IFI6,IFIT2,IFNG,IL1B,IL4,IL6,ISG15,MMP9,NOS2,OAS1,PCDH7,PML,PRDM1,STAT1,TLR3,TNF,TRIM21	IFNA2,IFNG,IRF1,IRF7,IRF8,IRF9,NFKB1,NFKBIA,NFkB (complex),RELA,STAT1,STAT2,STAT3,STAT6,TNF
methotrexate		chemical drug	Inhibited	-2.217	4.01E-10	ACO1,ADORA2A,ADORA3,ANXA4,ASS1,BTG2,C1R,C3,C7,CASP3,CASP4,CCL21,CCL3,CCL4,CCL5,CFB,CFH,CLEC11A,COL4A1,CXCL10,CXCL8,CXCR2,CYCS,DGAT2,DHFR,DLAT,ENO3,ENTPD2,EPAS1,FADS1,FAS,GZMA,HSD17B4,IFNG,IL1B,IL4,IL6,ITGA1,LBP,NOS2,PNPLA4,RPS6KB1,S100A11,SCD,SDS,SLC27A2,SOCS3,SPP1,TLR3,TNF,TNFRSF11B,VCAM1,ZBTB43	Ap1,BCL6,ERK1/2,IKBKB,IL17A,IL1B,IL2,NFKB1,NFKBIA,NFkB (complex),RELA,STAT1,STAT3,STAT5A,methotrexate
ionomycin		chemical reagent		1.196	4.02E-10	BCL2A1,CASP3,CCL3,CCND2,CCNG2,CD276,CD4,CD69,CLDN4,CXCL10,CXCL8,DNAJC3,EGR1,EIF4EBP2,EIF4G1,FASLG,GATA3,GBP4,HSPA5,ICOS,IFNG,IL2RA,IL4,IL6,IRF4,ITGAL,KCNN4,LAT,LDHA,LTA,MMP9,NRP1,PAX5,PRKCZ,PTAFR,PTPRS,SLC3A2,SLC6A6,SPP1,TBX21,TNF,TRAF5	Ap1,BCL10,BCL6,IL12 (complex),IL2,JUN,MAPK3,NFATC2,NFKB1,NFKBIA,NFKBIB,NFkB (complex),PRKCQ,RELA,STAT1,STAT3,STAT5A,STAT6,TCR,ionomycin
TP63		transcription regulator		-1.217	4.10E-10	ABCB1,ADA,ADAMTS1,ADM,ATG4A,BBC3,CASP3,CCND2,CCND3,CCNE1,CDC25C,CDK1,COL4A1,COL5A1,CXCL8,DDIT4,DKK1,DOK1,DST,F2R,FAS,FBN1,FN1,FST,GADD45A,GFI1,GREM1,IGFBP6,IGFBP7,IL1B,IL1RAP,IL6,ITGA7,JAG2,MCM10,MMP13,PERP,PI3,POSTN,PRKCZ,RBBP8,RIN1,RUNX1,S100A8,SERPINF1,SNAI1,STX1A,TAGLN,THBS1,TNFRSF10A,ULK1,VEGFA,VIM,VMP1,XPC	ABL1,BRCA1,CTNNB1,E2F2,EP300,HDAC1,Hdac,Histone h4,JUN,MAX,MYC,NFKB1,NFkB (complex),RELA,SP1,STAT1,STAT3,TP53,TP63,TP73,YBX1
ramipril		chemical drug	Activated	3.357	4.85E-10	ACE2,COL1A1,COL1A2,COL3A1,COL4A1,COL4A2,CTGF,FN1,LAMB1,LAMC1,MMP2,MMP9,TIMP1,TIMP2,VEGFA
ITK	0.459	kinase		1.022	5.03E-10	CCL5,CCR10,CD244,CD4,CD7,EHD4,EOMES,F2R,FAS,FASLG,GATA3,IFNG,IL18RAP,IL2RB,IL4,ITGA1,KLRB1,KLRC1,KLRD1,NCR1,SAMD3,SLAMF7,STAT4,TBX21,TF,TNF,ZBTB16	AKT1,BCL6,CTNNB1,GATA3,IL2,IL4,IRF8,ITK,NFkB (complex),Nfat (family),RELA,SP1,STAT1,STAT3,STAT5A,STAT6,TBX21,TP53
IFN alpha/beta		group	Activated	4.220	5.03E-10	AXL,CCL24,CCL5,CCR7,CD69,CD83,CD86,CXCL10,CXCL14,FGL2,IDO1,IFI16,IFIT2,IFIT3,IFNG,IL6,IRF1,IRF7,LY6E,NOS2,RSAD2,SOCS1,STAT1,STAT2,TLR3,TREM1,TRIM21	IFN alpha/beta,IFNAR1,IFNG,IL10,IRF1,IRF8,IRF9,NFKB1,NFKBIB,NFkB (complex),RELA,STAT1,STAT2,STAT3,STAT6
FSH		complex		-1.685	5.18E-10	ACTA2,ACTG2,ADAMTS1,ADM,ALPL,AQP3,ATP2A2,AXL,BCL11A,BMPR1B,BTG2,CARD10,CASP4,CASP9,CCND2,CLEC11A,COL15A1,COL18A1,CPE,CREM,CTGF,CTNND1,DNAJB9,ELL2,FKBP5,FLNC,FOSL2,FOXG1,FST,GCLC,GEM,GNLY,HCRTR1,HK2,IGFBP4,IL1RN,IL6,IL6R,ISG20,ITGA5,LOX,MAPK6,MBD2,MINOS1-NBL1/NBL1,MMP2,MMP9,MT3,NEO1,NOL3,P4HA2,PDXK,PLAT,PPP2R5C,PTPN21,RAB1A,RAB27A,RAB4A,RGS5,SMAD1,STAT1,STIP1,TF,TFPI2,TFRC,THBS1,TIMP1,TIMP2,TNFRSF…	Ap1,CREB1,Cg,Creb,ERK,FSH,IRF4,JUN,Lh,NFKB1,NFKBIA,NFkB (complex),RELA,SMAD2,SMAD3,SMAD4,SP1,STAT1,STAT3,STAT5B,Smad
wortmannin		chemical - kinase inhibitor		0.634	5.49E-10	ACACA,ACTA2,ANPEP,AQP3,CASP3,CCL4,CCL5,CCND2,CCND3,CDC25C,COL1A1,COL1A2,COL3A1,CTGF,CXCL10,CXCL8,EGR1,F2R,FASLG,FN1,GCLC,GPD1,IDE,IFNG,IL1B,IL2RA,IL4,IL6,IRF1,MMP13,MMP14,MMP2,MMP9,NFKBIA,NOS2,NOS3,POSTN,PTGER4,SELE,SOCS3,TFRC,TNF,VCAM1,VEGFA,VIM	AGT,Ap1,EGR1,ERK1/2,FOXO3,JUN,Jnk,NFKB1,NFKBIA,NFkB (complex),PI3K (complex),RELA,SMAD3,STAT3,TNF,TP53,wortmannin
IFI16	0.465	transcription regulator		-0.384	5.60E-10	CCL20,CCL3,CCL4,CCL5,CCR4,CDC25A,CSF3R,CXCL10,CXCL8,DHFR,EDN1,GADD45A,ID2,IFI16,IL1B,IL1RN,IL2RB,IL6,IL7R,MPO,NFKBIA,SELE,STAT2,TNF,VCAM1	CREBBP,IFI16,IFNB1,IRF1,IRF3,IRF7,JUN,NFKB1,NFKBIA,NFkB (complex),REL,RELA,STAT1,STAT2,STAT3
CBFB		transcription regulator	Inhibited	-2.656	5.60E-10	CCR5,CD4,COCH,FASLG,IL2RA,IL2RB,IL4,ITGAE,ITGAL,LGMN,LIMD1,MMP13,MPO,NFE2,NRP1,PDE3B,PTGER4,RGS1,RUNX1,SPP1,STAT4,TBL2,TBX21,TNFRSF4,TPSAB1/TPSB2	CBFB,CEBPA,IL4,JUN,NFkB (complex),RELA,RUNX1,SPI1,STAT1,STAT3,STAT6
Collagen type I		complex	Inhibited	-2.525	5.60E-10	ACTA2,APOE,APP,BRCA2,CCL5,CD83,COL1A1,EXOC3L2,F13A1,FN1,ITGA1,ITGB1,KDR,MMP13,MMP14,MMP2,MMP3,MMP9,NOS3,PLOD2,PRRX1,TIMP2,TNF,VIM	Ap1,CBL,CTNNB1,Collagen type I,Creb,FN1,HIF1A,ITGB1,KLF4,MMP9,NFKB1,NFKBIA,NFkB (complex),PPARG,RELA,RHOA,SMAD3,SMAD7,STAT1,STAT3,hyaluronic acid
CREBBP		transcription regulator		-0.083	5.92E-10	ADORA2A,ASL,CCL5,CCND2,CCR5,CDC6,CDH5,COL1A2,CTSG,CXCL10,CXCL8,CXCL9,CXCR3,DHFR,EGR1,EGR2,EGR3,ELANE,EOMES,ESAM,FASLG,FGL1,FUT7,IFNG,IL23R,IL2RA,IL2RB,IL6,INPP5D,IRF1,ISG15,MMP9,MPO,NOS2,PDE3B,PRF1,RETN,SELE,SELP,SERPINE2,SOCS3,TAGLN,TAP2,TNF,VCAM1,VEGFA	Ap1,CREBBP,E2F2,ESR1,HDAC1,Hdac,Histone h3,Histone h4,JUN,NFKB1,NFKBIA,NFkB (complex),REL,RELA,RNA polymerase II,SP1,STAT1,STAT3,TP53
IL17RA		transmembrane receptor	Inhibited	-2.248	6.20E-10	CCL20,CSF3R,CXCL6,CXCL8,CXCR2,IL1B,IL6,MMP13,MMP3,MMP9,S100A8,S100A9,SELE,SELP,TIMP1,TNF	IL13,IL17A,IL17RA,IL1B,MAP3K7,NFKB1,NFKBIA,NFkB (complex),P38 MAPK,RELA,SMAD3,STAT3,STAT6
GDF2		growth factor		-1.716	6.22E-10	ATP1A1,CAV1,CDH11,COL1A1,CXCL8,EDN1,EMB,ENG,FMOD,GJA4,HTRA1,ID2,ID3,LYVE1,MDFI,MMP9,MSX1,NRP1,POSTN,SELE,SEMA3C,SERPINE2,SERPINF1,SLC3A2,SLC6A6,SMAD1,SPP1,TUBB3	ACVRL1,Ap1,ERK1/2,ESR1,GDF2,JUN,MAPK8,NFKB1,NFkB (complex),NOTCH1,P38 MAPK,RELA,RUNX2,SMAD1,SMAD3,SP1,STAT3,Smad,TP53
PDGFB		growth factor		-1.490	6.30E-10	ACTA2,CCL3,CNN1,COL1A1,COL1A2,CXCL8,EGR1,FN1,IL1RN,IL6,MMP2,MMP3,MMP9,NOV,PDGFRB,RGS5,S1PR2,SMAD1,SPP1,THBS1,TIMP1	Ap1,EGR1,ERK,FOXO3,JUN,Jnk,MAPK3,NFKB1,NFKBIA,NFkB (complex),PDGFB,PI3K (complex),RB1,RELA,SIRT1,SMAD3,SP1,STAT3
glucocorticoid		chemical drug		0.015	6.48E-10	ACE2,ACHE,ADRB3,BMP6,CALD1,CCL3,CCL5,CCND3,CD163,CD2,CD69,CLDN5,CLEC11A,CLU,COL1A1,CTGF,CXCL8,CYP3A4,DBP,EDN1,FAS,FASLG,FBLN1,FBLN2,FN1,GPX3,HSPB2,IFNG,IL16,IL1B,IL1R2,IL1RN,IL2RA,IL4,IL6,IL6R,INPP5D,LTA,MAOA,MMP13,MMP3,MMP9,NCF2,NFKBIA,NOS2,NOS3,PLAT,SELE,SOCS3,SPP1,TNF,TNFRSF11B,TSC22D3,VCAM1,VEGFA	Ap1,ESR1,FOS,IL1,JUN,Jnk,NFATC2,NFKB1,NFKBIA,NFkB (complex),Nfat (family),REL,RELA,SMAD3,SMAD4,STAT3,Tgf beta,glucocorticoid
CpG oligonucleotide		chemical drug		0.031	6.49E-10	AICDA,BCL2A1,CASP4,CCL4,CCL5,CD83,CD86,CLEC4E,CXCL8,DLL4,EGR1,FAS,FASLG,FCGRT,IDO1,IFI27,IFI6,IFNG,IL1B,IL2RA,IL33,IL4,IL6,INPP5D,MARCO,MMP13,NOS2,OLR1,SDC1,SLC6A4,SOD2,THBS1,TNF,TNFRSF13B,TNFRSF17	Ap1,CpG oligonucleotide,IL10,IRF1,IRF3,IRF5,JUN,Jnk,MYD88,NFKB1,NFKBIA,NFKBIB,NFkB (complex),RELA,STAT1,STAT3,TLR9
TNFSF10		cytokine		1.482	6.91E-10	ANGPT1,BAK1,CASP3,CASP9,CXCL8,FASLG,IFI16,IFI27,IFI6,IFIT1,IFNG,IL1RN,IL6,IRF9,ISG15,MMP2,MMP3,MMP9,NFKBIA,SELE,SERPINH1,SP100,STAT1,TIMP1,TNF,TNFRSF10A,VEGFA	Ap1,ESR1,ETS1,IFNG,IL1RN,JUN,MAPK1,NFATC2,NFKB1,NFKBIA,NFkB (complex),Nfat (family),REL,RELA,STAT1,STAT3,TNFSF10
GATA3	0.603	transcription regulator		-0.285	7.31E-10	ADM,ANGPTL4,BATF,BCL11A,BHLHE41,CCL5,CCR4,CD3D,CD3E,CD4,ELOVL6,EOMES,GATA3,GZMA,ICOS,IFNG,IL12RB2,IL4,IL6,IL7R,ITGAE,KLRC1,LOX,LTA,LTB,NR5A2,PAX5,RET,RPS6KB1,S100A8,S100A9,SPI1,STAT4,TBX21,TJP1,TJP2,TNF,VIM,XBP1	FOS,GATA3,HIF1A,IFNG,IL10,IL4,Ige,JUN,NFATC2,NFKB1,NFKBIB,NFkB (complex),RELA,RUNX3,STAT1,STAT3,STAT6
Mek		group		-1.785	7.31E-10	ABCE1,ANPEP,APOE,AXL,CCND2,CCND3,CDCA7,CLU,COL1A2,CTGF,CXCL8,DDR2,DUSP5,EGR1,EGR2,EGR3,GNL3,IER2,IL1B,IL6,ITGA6,ITGB1,ITGB3,KDR,LYAR,MMP13,MMP14,MMP9,MS4A1,NES,PDGFRA,PDGFRB,ROCK2,RUNX1,SLC16A6,SORL1,THBS1,TNF,VIM	AKT1,Ap1,CBL,CTNNB1,ERK,FN1,HIF1A,ITGB1,JUN,MAP2K1,Mek,NFKB1,NFKBIA,NFkB (complex),RELA,SMAD3,SP1,STAT1,STAT3,TP53
FADD		other	Activated	2.400	7.50E-10	CCND2,CCNE1,CDK1,CXCL10,CXCL8,DDX58,DHX58,EGR1,FAS,FASLG,IFIH1,IFIT2,IL6,IRF7,LY6E,MMP9,RNF114,SFXN2,SOCS1,STAT1,STAT2,TIPARP,TLR3,TNF,TRAFD1,USP25	Ap1,CREBBP,FADD,IKBKE,IRF3,IRF5,IRF7,JUN,MAVS,NFKB1,NFKBIA,NFkB (complex),REL,RELA,STAT1,TBK1
FOXP3		transcription regulator		-0.110	9.44E-10	BBC3,CCR4,ENTPD1,FASLG,FGL2,ICOS,ID2,IFNG,IL2RA,IL4,IL6,IL7R,IRF4,ITGAE,JMY,MMP2,MMP9,NRN1,NRP1,NTRK3,PDE3B,PRDM1,RGS1,RRM2B,TLR10,TNF,VEGFA	BCL6,FOXP3,IL17A,IL2,IL4,JUN,NFKB1,NFKBIA,NFkB (complex),REL,RELA,STAT1,STAT3,STAT5A,STAT6
MTPN	0.339	transcription regulator		-0.901	9.44E-10	BCL2A1,CASP3,CASP9,CCND2,CCND3,CDK1,COL1A1,COL1A2,COL8A1,CP,EDN1,ENG,FAS,FBLN1,FN1,IFNG,IL6,LTB,MMP3,MTPN,PLAT,S100A8,SPARC,SPP1,TAGLN,TNF,VCAM1	ATF2,FOS,JUN,MTPN,NFKB1,NFKBIA,NFkB (complex),REL,RELA,STAT3
IL12 (family)		group	Activated	2.518	9.44E-10	BCL3,BCL6,CCL3,CCL4,CCL5,CCR5,CD69,CD86,FCGR3A/FCGR3B,GATA3,ICOS,IDO1,IFNG,IL12RB2,IL18R1,IL18RAP,IL2RA,IL4,IL6,IRF1,IRF4,KLRC4-KLRK1/KLRK1,PRF1,STAT1,STAT4,TBX21,TNF	BCL6,CEBPB,FOXP3,IFNG,IL12 (family),IL21,IL4,IRF8,IRF9,NFKB1,NFkB (complex),RELA,STAT1,STAT2,STAT3,STAT5A,STAT6
troglitazone		chemical drug		0.220	9.59E-10	ACTA2,ADRB3,AK2,ANGPTL4,ANXA2,AQP3,AXIN2,BAK1,BMP1,C3,CARS,CAV1,CCL3,CCL5,CCND2,CCND3,CD86,CDC25A,COL15A1,COL1A1,COL1A2,COL4A1,CPT1B,CXCL10,CXCL6,CXCL8,CXCL9,CYP3A4,DCN,EGR1,ERO1L,FABP3,FADS2,FN1,GADD45A,GLO1,GPD1,HMGB3,HSPA5,IFI16,IFNG,IL1B,IL6,ITGA6,LAMA4,MMP3,MMP9,MPO,NFKBIA,NOS2,NR2F2,PDE3B,PDGFRA,PEX11A,PFAS,PLIN1,PLIN4,RETN,RGS10,SCD,SDC1,SELE,SLC27A1,SPP1,TBXAS1,TERT,TNF,UPK1A,USP18,VCAM1,…	ADIPOQ,Ap1,ERK1/2,JUN,Jnk,NFKB1,NFKBIA,NFkB (complex),PPARA,PPARG,RELA,RXRA,STAT3,TNF,troglitazone
WNT3A		cytokine		-1.428	9.67E-10	ADAMTS4,ALPL,ANGPT1,AXIN2,BGN,CALR,CCND2,CLEC11A,COL11A2,COL1A1,CPT1C,CTGF,DCN,DDIT4,DKK1,DNAJC6,DPAGT1,EDN1,EGR2,ENG,EPAS1,FMOD,FN1,GPNMB,IL6,LEF1,MMP13,MMP14,MRGPRF,NCALD,NOS2,PDGFRA,PLIN1,PMP22,SFRP2,SPARC,TCF4,TERT,THBS1,TMEM158,TMEM2,TNF,TNFRSF11B,TNXB,TUBB3,VCAM1,VEGFA,WIF1,XBP1	Akt,Ap1,CTNNB1,EGR1,ERK1/2,FOXO3,JUN,NFKB1,NFKBIA,NFkB (complex),PI3K (complex),RELA,RUNX2,SMAD3,STAT3,TCF,TCF4,WNT3A
Irgm1		other	Inhibited	-2.467	9.69E-10	CCL5,CXCL10,FAS,GINS1,ID2,ID3,IFI16,IFIT2,IFIT3,IFNG,IL6,IRF7,OAS2,OASL,RRM2,RSAD2,SELP,TNF,USP18	IFNG,Irgm1,NFKB1,NFkB (complex),P38 MAPK,RELA,SMAD3,STAT1,STAT3
BCL6	0.858	transcription regulator		-0.369	1.02E-09	A2M,AICDA,BCL2A1,BCL3,BCL6,CCL3,CCND2,CCR7,CD2,CD69,COL1A1,CXCL10,DNAJB11,ENTPD1,FAS,FCGRT,FMOD,FUT7,GADD45A,GATA3,IFNG,IL13RA1,IL2RA,IL2RB,IL4,IL6,IL6R,IL7R,IRF4,IRF9,NOS2,PRDM1,SDC1,SOCS3,TBX21,XBP1	BCL6,CEBPB,FOXP3,IL10,IL4,JUN,NFKB1,NFKBIA,NFKBIB,NFkB (complex),RELA,STAT1,STAT3,STAT6,prostaglandin E2
5-azacytidine		chemical drug		-1.969	1.03E-09	ABCB1,ANXA2,BBC3,CALR,CANX,CAV1,CDC25A,COL1A1,DKK1,GADD45A,HK2,HSP90B1,HSPA5,HSPD1,IFI6,IFNG,IRF7,ITGAL,LOX,NOS2,NOS3,PRF1,PTPRG,PTRF,RRM2,SERPINB8,SHC1,SLC3A2,SLC7A5,SOCS3,TERT,TFPI2,THBS1,UPP1	5-azacytidine,Ap1,E2F2,EGR1,ESR1,HDAC1,HIF1A,HSPD1,Hdac,Histone h3,Histone h4,NFkB (complex),RELA,RNA polymerase II,SMAD3,SMAD4,SP1,SP3,STAT3,TP53
hydrocortisone		chemical - endogenous mammalian		-0.571	1.03E-09	ACO1,ADM,BRCA2,CCL17,CCND2,CCND3,CCNE1,CD163,CD86,CDH11,CDK1,CXCL8,CYP3A4,ERP29,FAS,FN1,GPR153,HSPD1,IGF2R,IGFBP4,IGFBP6,IGFBP7,IL1B,IL2RA,IL4,IL6,LY75,MT3,NFKBIA,NUSAP1,PTPN4,S100A8,SELE,STX1A,TNFRSF11B	Ap1,FOS,IGF1,IL1A,JUN,NFKB1,NFKBIA,NFkB (complex),NR3C1,RELA,SMAD3,SP1,STAT3,TP53,dexamethasone,hydrocortisone
sphingosine-1-phosphate		chemical - endogenous mammalian		-0.441	1.04E-09	ANGPT1,CCL5,CTGF,CXCL10,CXCL8,EGR1,FAS,FN1,HSPB2,IFNG,IL4,IL6,MMP14,MMP9,NOS2,NOS3,S1PR2,S1PR3,SELE,TAGLN,THBS1,TIMP1,TNF,TNFRSF11B,VCAM1,VWF	Akt,Ap1,EGR1,JUN,Jnk,MAPK14,NFKB1,NFKBIA,NFkB (complex),P38 MAPK,RELA,SMAD3,STAT3,nitric oxide,sphingosine-1-phosphate
ITGB1	-0.494	transmembrane receptor		-0.921	1.04E-09	ACTA2,APOE,BRCA2,COL1A1,COL1A2,CXCL8,IFNG,IL1B,IL1RN,IL6,ITGA5,ITGB3,LAMB1,LAMC1,MMP2,MMP9,NOS2,PTGER4,PTK2,SNAI1,TCF4,THBS1,TIMP2,TNF,VEGFA,VIM	Ap1,CBL,ERK1/2,FN1,FOXO3,ITGB1,JUN,NFKB1,NFKBIA,NFKBIB,NFkB (complex),PI3K (complex),PRKCD,RELA,RUNX2,SMAD3,STAT3,VTN
cerivastatin		chemical drug		-0.960	1.04E-09	APOA1,ASS1,CCL3,COL1A1,CTGF,CXCL8,CYP1B1,FN1,HSPB1,IFNG,IL6,ITGAL,MAL,MMP9,NET1,NOS2,NOS3,PLAT,S100A8,S100A9,THBD,TIE1,TMSB10/TMSB4X,TNF,VCAM1,VEGFA	Ap1,CTNNB1,ESR1,FOS,JUN,Jnk,KLF4,LDL,Mapk,NFKB1,NFKBIA,NFkB (complex),PPARG,RELA,RHOA,STAT1,STAT3,TNF,TP53,cerivastatin
MKL2	-0.594	transcription regulator		1.604	1.28E-09	CCL5,CD177,CLDN15,CTSG,CXCL6,DNAJB4,ELANE,F2R,FADS2,GFI1,ITGA6,ITGB1,LTF,MAPK13,PGLYRP1,PRG3,PRTN3,RAB27B,RUNX1,S100A8,S100A9,SELP,SLC6A4,TAGLN,TBXAS1,VCL,ZFPM1
NS-398		chemical reagent	Activated	2.813	1.28E-09	ANGPT1,BTG2,CASP3,COL1A2,CXCL8,EGR2,F2R,FAT1,IFNG,IL1B,IL2RA,IL4,IL6,MMP14,MMP2,MMP9,NOS2,PCDH7,PSMB5,S100A8,S100A9,SPP1,TFPI2,TFRC,TNF,TREM1,VEGFA	Ap1,ERK1/2,ESR1,JUN,NFATC2,NFKB1,NFkB (complex),NS-398,Nfat (family),PPARA,PPARG,PTGS2,RELA,RXRA,STAT3,TP53,prostaglandin E2
TNFSF12		cytokine		-1.023	1.43E-09	ADAM12,BST1,CCL24,CCL3,CCL5,CCR5,CLEC4E,CXCL10,CXCL6,CXCL8,CYCS,IL1B,IL1R2,IL6,MMP13,MMP3,MMP9,NFKBIA,PF4,PTX3,S100A8,S100A9,SELE,TIMP1,TNF,VCAM1	Ap1,CCL2,ESR1,IFNG,IL10,JUN,NFATC1,NFATC2,NFKB1,NFKBIA,NFKBIB,NFkB (complex),Nfat (family),REL,RELA,SMAD3,STAT1,STAT3,TNFSF12
MAPK9		kinase		-1.735	1.44E-09	ACACA,AQP1,BAK1,BMP1,CACNB3,CAV1,CXCL8,EDN1,EGR1,FASLG,FGL2,FOSL2,IER2,IFI16,IFNG,IL12RB2,IL1B,IL4,IL6,IRF9,ISG20,LMNA,LMO7,LTA,MARCKSL1,MMP3,MMP9,NOS2,NOS3,PARP14,PDIA3,PLAT,PTX3,SCD,SELPLG,SOD2,TLR3,TNF	Ap1,ESR1,IFNG,JUN,MAPK8,MAPK9,NFATC2,NFKB1,NFKBIA,NFkB (complex),Nfat (family),REL,RELA,STAT1,STAT3,nitric oxide
NOS2	-1.461	enzyme		0.345	1.51E-09	ACO1,APP,ATP2A2,BCL2A1,CALML5,CASP3,CCL4,CD3E,CD86,CHI3L1,COL4A1,CP,CSF3R,CXCL8,CYCS,EDN1,FAS,FASLG,GJA1,GPD1,H19,IFIT3,IFNG,IL1B,IL1RN,IL6,IRAK1,ISG15,KDR,LCK,MMP9,NFKBIA,NOS2,NOS3,PERP,PRF1,S100A8,SERPINH1,SFXN1,SLC1A5,TIMP1,TKT,TNF,VEGFA	Ap1,BCL2,Creb,IFNG,IL1B,NFKB1,NFKBIA,NFkB (complex),NOS2,REL,RELA,SP1,STAT1,STAT3,TP53
17-alpha-ethinylestradiol		chemical drug		-1.760	1.52E-09	AARS,ALDH18A1,APOE,AQP3,AQP9,ASNS,BCAT1,BCL3,C3,CCL5,CCR4,CCR5,CCR7,CDK1,CXCL10,CXCL6,CXCR2,CXCR3,EIF2S2,EMR1,FABP7,FBLN2,IFI16,LY86,MANF,MARCO,MMP9,NOS3,PERP,PRTN3,SERPINH1,SESN1,SOCS1,SPOCK2,TNF,VCAM1,VEGFA	17-alpha-ethinylestradiol,CEBPB,IL6,JUN,NFE2L2,NFKB1,NFKBIA,NFkB (complex),Nr1h,RELA,SP1,STAT1,STAT3,TNF,cholesterol,lipopolysaccharide
IFNA4		cytokine	Activated	3.496	1.53E-09	CD69,CXCL10,CXCL9,IFIH1,IFIT1,IFIT2,IFNG,ISG15,MAP3K8,MX1,OASL,STAT4,USP18,ZBP1	ESR1,ETS1,IFNA4,IFNAR1,IRF8,IRF9,JUN,MAPK1,NFKB1,NFkB (complex),RELA,STAT1,STAT2,STAT3,STAT4,STAT6,TP53
BCL2		transporter		-1.326	1.53E-09	AIF1,ATP2A2,BAK1,BBC3,CASP3,CCNE1,CDK1,CXCL8,DLAT,FAS,GADD45A,GCLC,GZMA,IFNG,IGFBP6,IL1B,IL4,IL6,ITGB1,MCAM,MMP2,MMP9,NES,NFKBIA,PRDM1,PRF1,RBL2,TIMP1,TIMP2,TNF,VEGFA	Ap1,BCL2,CREBBP,CTNNB1,Creb,ERK,ESR1,ESR2,FOXO1,JUN,NCOA2,NFATC2,NFKB1,NFKBIA,NFkB (complex),Nfat (family),RELA,SMAD3,STAT3,TP53,reactive oxygen species
ITGB2		transmembrane receptor		1.739	1.56E-09	ACTA2,BCL2A1,BDKRB1,CCL3,CCL4,CD69,CD86,CXCL10,FN1,GATA3,IFNG,IL4,IL6,ITGAL,MMP9,TBX21,TNF,VCAM1,VEGFA	Ap1,CREB1,ICAM1,ITGB2,JUN,Jnk,MAPK14,MAPK3,NFKB1,NFKBIA,NFkB (complex),NOTCH1,RELA,STAT3
IKBKG		kinase	Inhibited	-2.338	1.65E-09	AEBP1,AMPD3,ATP2A2,BBC3,C3,CCL5,CDH13,CLU,CP,CTSB,CXCL6,CXCL8,DCN,HK2,IFI16,IGFBP6,IL1B,IL1RN,IL6,IRF7,IRG1,ISG15,NAGLU,NID1,PCDH7,PTX3,RELB,SEMA3C,SERPINE2,SFRP1,SOCS3,TMEM176B,TNF,VEGFA	CHUK,IKBKB,IKBKG,NFKB1,NFKBIA,NFKBIB,NFkB (complex),REL,RELA,STAT3,TNF
IL6R	-0.708	transmembrane receptor		-1.026	1.65E-09	A2M,CCL3,CCL5,CXCL10,CXCL6,CXCL8,HP,ICAM3,IGF2,IL1B,IL6,IRF1,MMP13,MMP2,MMP3,MMP9,NAMPT,SOCS3,TIMP1,TNF,TNFRSF11B,VCAM1,VEGFA	Ap1,CCL2,CEBPB,ERK1/2,IL6,IL6R,JUN,LDL,NFATC1,NFKB1,NFkB (complex),RELA,SMAD3,STAT1,STAT3,TP53
mycophenolic acid		chemical drug		-0.752	1.73E-09	ACTA2,ADM,ANPEP,CCL20,CCND2,CCND3,CLU,CSGALNACT2,CTGF,CXCL6,CXCL8,DAPP1,EDN1,FN1,GNL3,HSPA5,ID2,ID3,IL1B,IL6,MGAM,MMP13,MYBL1,OLR1,SNAPC1,SOD2,TUFT1	ALB,Ap1,EDN1,FOS,HIF1A,JUN,NFKB1,NFKBIA,NFkB (complex),P38 MAPK,REL,RELA,SMAD3,SP1,SQSTM1,STAT3,TP53,mycophenolic acid
Mapk		group		-0.635	1.86E-09	ABCB1,ADA,ADAM12,APOA1,APP,CLDN4,COL1A1,CTGF,CXCL8,DBP,EGR1,FBLN1,GJA1,HPGD,IFNG,IL6,MMP13,MMP9,NOS2,NOV,PRF1,PRKCZ,S100A8,SNAI1,SPP1,STAT1,TNF,TUBB3,VCAM1,VEGFA	Ap1,ETS1,FOS,FOXO3,JUN,JUND,Mapk,NFKB1,NFKBIA,NFkB (complex),PI3K (complex),REL,RELA,Ras,SP1,STAT3,TP53
SPI1	0.365	transcription regulator		-0.965	1.87E-09	ARID3A,CCL17,CCL22,CCND2,CCR7,CD180,CDC25A,CDK1,CHI3L1,CSF3R,CTSK,ELANE,EMR1,FCER1A,FCGRT,FUT7,GFI1,ID2,ID3,IL1B,IL1R2,IL1RN,IL2RA,IL4,IL7R,IRF4,IRF9,ISG15,ITGA5,LIMD1,LTF,MMP2,MS4A1,NCF2,NOS2,OSCAR,P2RY10,PRTN3,SPI1,SPP1,TNF,TREM1	Ap1,CEBPB,E2F4,EP300,FOS,HDAC1,HDAC2,IL6,IRF1,IRF8,IRF9,JUN,NFKB1,NFKBIA,NFkB (complex),RB1,RELA,RNA polymerase II,SP1,SPI1,STAT1,STAT3,TNF,TP53
BRCA1		transcription regulator		0.097	1.88E-09	AK1,ANGPT1,ASCL2,BACH1,BAK1,BRCA2,CARD10,CCL5,CCNE1,CDC25C,COL18A1,CYP1B1,DDIT4,DDX58,EGR1,FAS,GADD45A,HSPB1,IFI27,IFI6,IFIT1,IFIT2,IFIT3,IFNAR1,IRF7,MX1,NOS3,PERP,RBL2,RRM2B,S100A2,SERPINE2,STAT1,TERT,TNF,VEGFA,XPC	BRCA1,ESR1,IRF8,IRF9,JUN,MYC,NFKB1,NFkB (complex),P38 MAPK,RELA,SMAD3,SP1,STAT1,STAT2,STAT3,TP53,TP73
RAF1		kinase		-0.835	2.08E-09	BCL6,BTG1,CD37,CDC25A,CDC6,CTSL,DUSP5,EGR1,EGR3,EMP3,FAM171A1,FAS,HMGB3,HSD11B2,HSPB1,ID3,IER2,IL1B,IL1R1,IL6,ITGB1,ITGB3,LDHA,MMP13,MMP3,MMP9,MT3,OSMR,PLAT,PNP,PRDM1,RET,RGS1,RRM2,SDC1,SH2D1A,SLC16A7,SMAGP,TERT,TFPI2,TIMP1,TNF,TOMM40,TUBB2A,TUBG1,VEGFA,ZFP36L2	Ap1,ERK,ERK1/2,JUN,MYC,Mek,NFKB1,NFkB (complex),P38 MAPK,RAF1,RELA,SMAD3,SP1,STAT1,STAT3,TP53
IRF9	0.619	transcription regulator		0.347	2.16E-09	CXCL10,CXCL8,IFI27,IFIT2,IFIT3,IFNG,IRF1,IRF7,ISG15,MX1,OAS2,SOCS1,SOCS3,STAT1,STAT2,TNF	IRF1,IRF8,IRF9,Ifna,NFkB (complex),RELA,STAT1,STAT2,STAT3,STAT4,STAT6
ribavirin		chemical drug	Activated	3.013	2.16E-09	APOBEC3B,CD86,CXCL8,DDX58,HERC5,IFI27,IFIT3,IFNG,IL4,IL6,IRF7,ISG15,MX1,OASL,TNF,USP18	EIF2AK2,IFNG,IRF1,IRF3,IRF8,IRF9,NFKB1,NFKBIA,NFKBIB,NFkB (complex),RELA,STAT1,STAT2,STAT3,TNF,TP53,ribavirin
SPHK1		kinase	Inhibited	-2.346	2.16E-09	CCL17,CCL22,CCL5,COL1A2,CTGF,CXCL8,EGR1,FN1,IFNG,IL1B,IL33,IL6,SELP,SOCS3,TIMP1,TNF	Ap1,ERK1/2,JUN,Jnk,NFKB1,NFKBIA,NFkB (complex),P38 MAPK,RELA,SMAD3,SPHK1,STAT3,sphingosine-1-phosphate
bexarotene		chemical drug		1.426	2.24E-09	ASNS,CTH,CYCS,CYP3A4,DDIT4,DKK1,DUSP5,EGR3,GARS,HERPUD1,IER2,IGFBP6,IL2RA,IL2RB,LOXL2,MAP3K8,PLAT,PLOD2,PNO1,S100A9,SCD,SLC27A1,SLC7A5,SPARC,TM4SF1,TSC22D3,UAP1,VCAM1,XBP1	JUN,NFkB (complex),NR1H3,NR1H4,PPARA,PPARG,RARA,RELA,RXRA,bexarotene
SMAD4		transcription regulator		-0.767	2.27E-09	ACKR1,ANGPT1,ANGPTL4,APOA1,BBC3,BGN,CCND2,CCNE1,CCNG2,COCH,COL1A2,COL7A1,CTGF,ENG,FST,GADD45A,GJA1,HHEX,HP,ID2,IFNG,IL1B,INPP5D,ITGA6,ITGB1,JAG2,LEF1,MMP13,NAMPT,NFKBIA,PDGFRB,PGRMC2,PTX3,RUNX1,SCD,SELE,SPI1,TBX21,THBS1,TIMP1,TNF,TNFRSF10A,TPM2,VEGFA,VIM	CEBPB,E2F1,EGR1,ESR1,IRF4,NFKB1,NFKBIA,NFkB (complex),P38 MAPK,RELA,SMAD2,SMAD3,SMAD4,SMAD7,SP1,STAT3,Smad,TNF,TP53
MAP2K3		kinase		-0.273	2.29E-09	ARL1,ATP2A2,COL1A1,COL1A2,COL3A1,CTSK,CXCL10,CXCL8,CXCL9,FASLG,IFNG,IL1B,IL4,IL6,IRF9,ISG15,MMP13,MMP3,MMP9,NOS2,OSCAR,STAT1,TNF,VEGFA	Ap1,ERK1/2,ESR1,JUN,MAP2K3,MAPK14,MAPK8,NFATC2,NFKB1,NFkB (complex),Nfat (family),P38 MAPK,RELA,SMAD3,STAT3
SPDEF		transcription regulator	Activated	3.677	2.29E-09	CD34,CDH11,COL13A1,COL16A1,COL1A1,COL4A1,COL4A2,COL5A1,COL5A2,COL6A1,COL6A2,COL6A3,CTGF,CXCL8,DKK3,ITGA5,ITGA6,LAMB2,LAMC1,LEF1,SDC1,SMAD1,VEGFB,VIM	CTNNB1,HDAC1,JUN,NFkB (complex),RB1,RUNX2,SMAD3,SPDEF,STAT3,TCF,TCF4,Vegf
CCR2		G-protein coupled receptor		1.301	2.36E-09	APP,CCL17,CCL22,CCL24,CCL4,CCL5,CCR5,CD86,CXCL10,CXCL13,CXCL6,FN1,IFNG,IL1B,IL4,IL6,ITGAL,MMP13,MMP2,MMP9,TIMP1,TIMP2,TNF	Ap1,CCL2,CCR2,CEBPB,ERK1/2,IL4,IL6,JUN,NFATC1,NFKB1,NFkB (complex),RELA,SMAD3,SMAD7,STAT1,STAT3,STAT6,hyaluronic acid
INSIG1		other		0.299	2.41E-09	AACS,ACACA,ALOX5AP,APOE,CCL17,CCL22,CCL5,CCR5,CCR7,CLEC4E,CXCL10,CXCL13,CXCL6,CYP51A1,ELOVL6,FADS1,FADS2,IFNG,IL6,LIPA,MARCO,OLR1,PRF1,RAB27A,S100A8,S100A9,SCD,SELPLG,STAT4,STEAP2	ESR1,ESR2,FOXO3,INSIG1,NFE2L2,NFkB (complex),Nr1h,PPARG,PPARGC1A,RELA,SP1,SREBF1,cholesterol
indomethacin		chemical drug		0.374	2.56E-09	A2M,ADAMTS1,ADAMTS5,ANGPT1,ANXA2,APP,ASNS,BSG,BTG2,CD34,CLDN4,CLU,CP,EFEMP2,ELF3,EMP3,FBLIM1,GPNMB,IDO1,IL1B,IL1R1,IL4,IL6,LOXL2,MANF,MMP14,MMP2,MPO,NOS2,P4HB,PSMB5,PTGER4,RCN1,RFTN1,S100A11,S100A8,SDC1,SLC15A1,SLC7A5,SPP1,TEK,TFPI2,TIMP1,TJP1,TMSB10/TMSB4X,TNF,UAP1,UPP1,VCAN,VEGFA,VIM	Ap1,EGF,EGR1,IGF1,IL1B,JUN,NFKB1,NFKBIA,NFkB (complex),PPARG,PTGS2,RELA,SMAD3,SP1,STAT3,TP53,indomethacin,prostaglandin E2
USP18	0.638	peptidase	Inhibited	-2.164	2.62E-09	CXCL10,IFI6,IFNG,IL6,IRF1,IRF7,IRF9,ISG15,MX1,OAS1,SOCS1,SOCS3	Ap1,IRF8,IRF9,JUN,NFATC1,NFATC2,NFATC3,NFKB1,NFKBIA,NFkB (complex),REL,RELA,STAT1,STAT2,STAT3,STAT4,STAT5A,TP53,USP18
paclitaxel		chemical drug		0.455	2.72E-09	ABCB1,ACTA2,ALPK3,APLNR,BHLHE41,BTG2,CACNB3,CCNG2,CD86,CLU,CTGF,CXCL10,CXCL8,CYP1B1,CYP3A4,DDAH1,DUSP5,EGR1,EMR1,ETV1,FAS,GFPT2,GPR132,HMGB3,IER2,IFNG,IKBKB,IL1B,IL1RAP,IL6,ITGA5,ITGA6,KCNN4,MMP9,MYO7A,NFKBIA,OSMR,PHGDH,RFTN1,S100A9,SCN1B,SLC25A20,SMAGP,SOD2,STMN1,TAP2,TFPI,TFPI2,THBD,THBS1,TMEM158,TNF,TNFRSF10A,TOM1,TULP3,WWTR1	Ap1,EGFR,FOS,JUN,MYC,Mek,NFKB1,NFKBIA,NFkB (complex),REL,RELA,SMAD3,SP1,STAT1,STAT3,TP53,paclitaxel
Nr1h		group		-0.477	3.14E-09	APOE,AQP3,BCL3,BMP6,C3,CAV1,CCL3,CCL5,CCND2,CCR5,CCR7,CLEC4E,CXCL10,CXCL8,EDN1,EDNRA,F2R,FLT4,HLA-DOB,IFIH1,IL1B,IL6,ITGAL,LTB,MARCKSL1,NOS2,NOS3,NR5A2,PML,SCD,SELP,SFRP1,THBS1,TNF,ZBTB16	ABCA1,Ap1,CSF2,IRF8,IRF9,JUN,NFE2L2,NFKB1,NFKBIA,NFkB (complex),Nr1h,RELA,SP1,SREBF1,STAT1,STAT2,STAT3,cholesterol
AGER		transmembrane receptor		-0.241	3.35E-09	APP,CCL3,CCL4,COL4A1,CTSK,CXCL8,EGR1,FAS,IFIT1,IL1B,IL6,MMP2,MMP3,MMP9,NEFL,S100A8,S100A9,SCG2,TJP1,TNF,TUBB3,VCAM1,VEGFA	AGER,APP,Ap1,EGR1,ERK1/2,ESR1,FOS,IL1B,JUN,Jnk,Mapk,NFKB1,NFKBIA,NFkB (complex),RELA,STAT3,TP53
norepinephrine		chemical - endogenous mammalian	Inhibited	-2.521	3.63E-09	ADRB3,APP,ATP2A2,ATP7B,CREM,CTGF,CXCL8,DES,EDN1,EGR1,EIF2AK3,ELOVL6,EOMES,FCER1A,FN1,FOSL2,FST,GEM,GPD1,IFNG,IL1B,IL4,IL6,LAMB3,MCAM,MMP2,MMP9,NFKBIA,NOS2,PADI4,PCDH1,PTPN21,RBP4,SLC15A1,SLC6A17,TINAGL1,TNF,VEGFA,WNT10A	Ap1,EGR1,ERK,ESR1,JUN,NFATC2,NFKB1,NFKBIA,NFKBIB,NFkB (complex),Nfat (family),PRKCD,RELA,SMAD3,STAT3,cyclic AMP,norepinephrine
SRF		transcription regulator		0.331	3.74E-09	A2M,ACTA2,ACTG2,APOLD1,BATF,CALD1,CCL5,CD177,CLDN15,CNN1,CTGF,CTSG,DES,DSTN,DUSP5,EGR1,EGR2,EGR3,ELANE,ETV1,EYA3,FLT4,FST,GDA,GFI1,GP5,HES6,HSPG2,IER2,IL4,ITGA1,ITGA6,ITGA9,ITGB1,LRP1,LTF,MAPK13,MBD2,MMP9,MYLK,NCOA7,NET1,PGLYRP1,PKHD1L1,PRG3,PRTN3,PTMS,RAB27B,S100A8,S100A9,SELP,SEMA3A,SLC37A1,SLC6A4,SND1,SOSTDC1,TAGLN,TBXAS1,TMEM40,TMEM44,VCL	Ap1,ELK1,ETS1,FOS,HDAC2,JUN,JUND,MKL1,MKL2,SP1,SRF
curcumin		chemical drug	Activated	2.100	3.76E-09	ABCB1,ACO1,ACTA2,ADAMTS4,ADAMTS5,APOE,APP,AQP1,ATOX1,AXL,CASP3,CAV1,CCL5,CCND2,CCND3,CCNE1,CD86,CDK1,COL1A1,COL1A2,CTGF,CXCL8,CXCR3,CYP3A4,DNAJB1,EDN1,EGR1,FAS,FASLG,FOSL2,HDAC8,HSP90B1,HSPA1A/HSPA1B,IFNG,IGFBP4,IKBKB,IL1B,IL6,ITGA6,MARCKSL1,MMP13,MMP14,MMP2,MMP3,MMP9,NAMPT,NEO1,NFKBIA,NOS2,OLR1,PDGFRB,PTN,RETN,SELE,SOCS1,SOCS3,TACC2,TFRC,TNF,TNFRSF10A,UBA7,VCAM1,VEGFA,VEGFB,VIM	Ap1,ESR1,FOS,JUN,Jnk,MAPK8,NFKB1,NFKBIA,NFkB (complex),REL,RELA,SP1,STAT3,TP53,curcumin,hydrogen peroxide
CDKN2A		transcription regulator		1.077	3.81E-09	A2M,AK1,BTG2,C3,CAPG,CCL22,CCL24,CCL4,CCL5,CCND3,CCNE1,CCNI,CCR4,CCR7,CDC25A,CDC25C,CDK1,CTGF,CXCL10,CXCL13,CXCL14,CXCL6,CXCR2,DCK,DEK,DHFR,EED,EGR1,EHD3,EPS8,FST,GLB1,GNL3,IFNG,IL1B,IL1R2,IL6,ITGB3,LEF1,LTA,MMP2,MMP3,MS4A1,P4HA2,PDGFRB,PML,PTX3,RAB27A,RRM2,RRM2B,TMEM97,TNF,VEGFA,VIM	Ap1,CDKN2A,CEBPB,E2F1,E2F4,E2f,ERK,HDAC1,IL6,JUN,MYC,NFKB1,NFkB (complex),RB1,RBL1,RELA,SMAD3,SP1,STAT1,STAT3,TP53,TP73
Ca2+		chemical - endogenous mammalian		-0.084	3.97E-09	ABCB1,ACTA2,ADORA2A,APP,ATP2A2,CALR,CCND2,CCND3,CCNE1,CD83,CD86,COL1A1,CREM,CXCL8,CYP1B1,DBP,DES,DNASE1L3,EDN1,EGR1,ELF3,FASLG,FGF23,FN1,FOSL2,HSPA5,ID3,IFNG,IL1B,IL33,IL4,IL6,IL6R,IRF1,ITGA6,MCAM,MMP19,MMP9,NAPSA,NFKBIA,NOS3,OSCAR,PLS3,S100A8,S100A9,SELP,SPP1,TAGLN,TCF4,TIMP2,TNF,VEGFA	Ap1,CREB1,Ca2+,Creb,JUN,MAPK14,NFKB1,NFKBIA,NFkB (complex),PRKCE,RELA,SP1,STAT3,TNF,TP53,hydrogen peroxide,norepinephrine
REL		transcription regulator		-0.389	4.05E-09	APP,BBC3,BCL2A1,BCL3,CCL4,CCND2,CD86,CDC6,CREM,CXCL10,CXCL8,CXCR3,DHFR,EGR2,FAS,FN1,IFNG,IL2RA,IL4,IL6,IRF4,MAP3K8,MMP9,NFE2,NFKBIA,NOS2,RELB,SNAI1,SOD2,TNF,TNFRSF10A,TNFRSF13B,TNFRSF4,VIM	Ap1,BCL6,ESR1,IL12 (family),IL2,JUN,NFATC2,NFKB1,NFKBIA,NFkB (complex),Nfat (family),REL,RELA,RELB,STAT1,STAT3,STAT4,STAT5A,STAT6
BCR (complex)		complex		1.802	4.14E-09	AICDA,BCL2A1,BCL6,CALR,CASP3,CCL3,CCL4,CCND2,CCND3,CCNG2,CCR7,CD69,CD7,CD86,CDC25A,EGR1,FAS,HLA-DMA,HSP90B1,HSPA5,IL2RA,IL2RB,ITGB1,KCNN4,LCK,PRDM1,PTAFR,SLAMF7,TLR10,XBP1,ZBTB16	Ap1,BCL6,BCR (complex),CD40,IL2,Igm,Immunoglobulin,JUN,Jnk,NFKB1,NFKBIA,NFkB (complex),RELA,STAT1,STAT3,STAT5A,STAT6
pirinixic acid		chemical toxicant		-1.282	4.38E-09	ACACA,ACAT1,ANGPTL4,ANXA2,APOA1,APOE,AQP3,AQP9,ASL,ASNS,BSG,C3,CCL5,CCND3,CCNE1,CCT6A,CDK1,CFH,CLU,COL1A1,CPT1B,CTSB,CXCL8,CYP27A1,CYP3A4,DAD1,DLAT,ELOVL6,ENTPD1,ETFDH,FADS1,FADS2,FAS,FBP2,GADD45A,GPD1,HIST1H1C,HMGN1,HSD17B4,HSPB1,HSPD1,HSPE1,ID2,IFNG,IL1B,IL4,IL6,JAG2,KDR,KLF11,LAMB3,LY6D,MAP3K8,MEST,MMP13,MMP9,NFKBIA,NOS2,PERP,PEX11A,PLIN4,PPIC,PPID,PSMB5,PTAFR,PTPN21,PTPRS,RBFOX2,SCD,SLC25A20,…	ADIPOQ,JUN,NFKB1,NFKBIA,NFkB (complex),NR1H2,NR1H3,NR1H4,PPARA,PPARG,RARA,RELA,RXRA,SREBF1,STAT3,pirinixic acid
HDAC1		transcription regulator		1.415	4.46E-09	ABCB1,APOA1,AXIN2,BCL6,BRCA2,CCL5,CCND2,CCNE1,CD34,CD4,CDC25A,CDC25C,CDC6,CDK1,COL1A2,CTSK,CXCL8,DAB2IP,DHFR,EGR1,FAS,GABARAPL1,IL4,IL6,KDR,LAT,LMO2,MCM10,MMP9,MTA3,NOS2,OSCAR,POLL,RELB,RGS10,RRM2,RRM2B,S100A9,SFRP1,SPP1,TAGLN,TERT,THEMIS,TNF,TUBB3	Ap1,E2F1,E2F2,E2F4,E2f,EP300,ESR1,HDAC1,HDAC2,Hdac,Histone h3,Histone h4,NR3C1,RB1,RBL1,RELA,RNA polymerase II,SP1,TFDP1,TP53,TP63
F2R	0.382	G-protein coupled receptor	Inhibited	-2.477	4.79E-09	ANGPT1,CTGF,CXCL8,EGR1,EGR3,F2R,FN1,GJA1,IL1B,IL6,KDR,SELE,SELP,TAGLN,TEK,TFPI2,THBS1,TJP1,VCAM1,VEGFA,VWF	Akt,CTNNB1,EGR1,ERBB2,F2R,FOS,JUN,NFKB1,NFKBIA,NFkB (complex),P38 MAPK,RELA,SMAD3,SMAD4,SP1,SRC,STAT3,TGFB1,TP53,estrogen receptor
PAX3		transcription regulator		-0.721	5.09E-09	APP,ASNS,ASS1,ATN1,ATP2B4,CCNE1,CDC6,CLDN5,CLU,COL1A2,CST3,CYP1B1,EGR2,F2RL1,FLT3,GLB1,GPX4,HSPG2,ID2,ID3,IL6,IL6R,IL7R,LAMB3,MCAM,MDFI,MEOX1,MEST,MMP9,NEDD9,PHGDH,PKIA,POU3F1,PPIB,PTGER3,RET,SNCA,TCN2,TEK,TFPI2,TJP2,VCAN,YARS,ZFP36L2	Ap1,JUN,Jnk,MYC,NFkB (complex),PAX3,RELA,SP1,STAT3,TP53,TP73
CLDN7		other		0.051	5.19E-09	APOE,C3,CCL20,CKAP4,CTGF,CXCL8,DKK1,DPM3,IFI44,IFI6,IGFBP7,MLEC,MMP2,MMP9,MT1A,MUC13,MX1,NCOA7,PHGDH,PQLC3,PRKCZ,PRSS23,RRAS2,SERP1,SLC35B1,SLCO2A1,SOSTDC1,TIMP2,TINAGL1,TJP1,TMCO1,TSPAN12,WIPI1
NOTCH1		transcription regulator		0.002	5.51E-09	ACTA2,ADAM19,ANGPT1,BCL6,CCND2,CCND3,CCNE1,COL1A1,COL1A2,CTGF,CXCL8,DKK1,DLL4,FABP7,GATA3,HEYL,ID2,IFI16,IFNG,IGFBP4,IL2RA,IL6,IL7R,IRF1,ITGA6,ITGB1,LEF1,LOX,LYVE1,MCAM,MMP2,MYLK,NOS2,NR2F2,PDGFRB,RELB,SOCS1,SPP1,TAGLN,TEK,TIE1,TNF	Akt,CEBPB,EGFR,EGR1,EP300,FOS,ID3,JAK3,JUN,MYOD1,NFKBIA,NFkB (complex),NOTCH1,RELA,SMAD3,SMAD4,SMAD7,SP1,STAT1,STAT3,STAT4,STAT5A,STAT5B,Smad,TCF3
platelet activating factor		chemical - endogenous mammalian		-0.305	5.96E-09	CD69,EGR1,EGR2,FN1,IDO1,IL6,MMP14,MMP2,MMP9,NFKBIA,PRTN3,PTAFR,SELP,SELPLG,THBS1,TIMP1,TIMP2,TNF,VEGFA	AKT1,Ap1,CEBPB,CTNNB1,ERK,IL6,JUN,NFKB1,NFKBIA,NFkB (complex),P38 MAPK,RELA,SMAD3,SP1,STAT1,STAT3,TNF,TP53,platelet activating factor
MAP2K1		kinase		-1.526	6.39E-09	ABCB1,ACTA2,APOE,BCL2A1,CCL4,CCL5,CDH5,COL1A1,COL1A2,COL3A1,CTGF,CTSB,CXCL8,DKK1,DUSP5,EGR2,F2R,FASLG,GUSB,HSPA5,IL6,ITGA5,ITGB1,ITGB3,MMP14,MMP2,MMP3,MMP9,NFKBIA,NOS2,OLFM4,PDGFRA,PECAM1,SERPINE2,SIRPA,TFPI2,THBS1,TNF,VEGFA	Ap1,EGR1,ERK1/2,JUN,Jnk,MAP2K1,NFKB1,NFKBIA,NFkB (complex),PD98059,REL,RELA,SMAD3,SMAD4,SP1,STAT3,TGFB1,TP53
ethylenediaminetetraacetic acid		chemical drug		-1.744	6.69E-09	BCL2A1,CXCL8,CXCR2,EGR1,IFNG,IL1B,MCAM,NOS3,SELPLG,TNF	APP,Ap1,CD14,CREB1,EGR1,ERK1/2,FOXO1,Immunoglobulin,NFKB1,NFKBIA,NFkB (complex),NOS2,Nfat (family),RELA,STAT1,STAT3,STAT6,TP53,ethylenediaminetetraacetic acid
S100A9	-3.253	other		-0.958	6.91E-09	ADAMTS4,ADAMTS5,BACE2,CXCL8,IFNG,IL1B,IL6,MMP13,MMP3,NOS2,S100A8,S100A9,TNF,TNFRSF4,VCAM1	Ap1,CCL2,CEBPB,ERK1/2,FOXO1,IL6,JUN,NFATC1,NFKB1,NFkB (complex),REL,RELA,S100A8,S100A9,SMAD3,STAT1,STAT3,reactive oxygen species
ABCB4		transporter	Activated	2.222	6.91E-09	ACTA2,CCL20,COL1A1,COL1A2,COL4A1,CTGF,CXCL10,ELF3,MMP13,MMP2,NR5A2,PDGFRB,SPARC,SPP1,TIMP1	ABCB4,JUN,MYC,NFkB (complex),RELA,TP53,doxorubicin
EIF2AK3	-0.467	kinase		-1.872	7.75E-09	AARS,ALDH18A1,ASNS,ATF6,BTG2,CARS,DNAJB9,DNAJC3,EGR1,EIF2AK3,EPRS,ERO1L,GADD45A,HERPUD1,HSPA5,HSPA9,NARS,PRDM1,RELB,SEL1L,SHMT2,SLC1A4,TARS,VEGFA,WARS,WFS1,XBP1,YARS	Ap1,Creb,EIF2AK3,ERN1,FOXO1,IRF3,JUN,KEAP1,MYC,NFE2L2,NFKB1,NFkB (complex),RELA,SMARCA4,SP1,STAT3,STK11,TP53,TP73,XBP1,reactive oxygen species
enterotoxin B		biologic drug		1.326	8.28E-09	CCL17,CCL22,CCL24,CCL4,CCL5,CD69,CDR2,CXCL10,CXCL13,CXCL6,CXCR6,DCAF12,GPNMB,IFNG,IL1B,IL2RA,IL33,IL4,IL6,LY75,RSAD2,SNCA,SRXN1,TNF	CEBPB,IFNG,IL6,JUN,NFKB1,NFKBIA,NFkB (complex),RELA,STAT1,STAT3,TNF,enterotoxin B
MAP2K6		kinase		-0.690	8.28E-09	ACTA2,ATP2A2,BGN,CD83,CD86,CDC25C,CXCL10,CXCL8,CXCL9,IFIT2,IFNG,IL4,IL6,IRF9,ISG15,MMP13,MMP2,MMP3,MMP9,NOS2,NPR1,OSCAR,RELB,STAT1	Ap1,CEBPB,ERK1/2,ESR1,IL6,JUN,MAP2K6,MAPK14,NFATC2,NFKB1,NFkB (complex),Nfat (family),P38 MAPK,RELA,SMAD3,STAT1,STAT3
tamoxifen		chemical drug		-1.511	8.33E-09	ACACA,ADM,AQP1,AQP9,ASS1,C3,CAV1,CCDC80,CDH11,CLU,CPE,CSAD,CXCL8,CYP3A4,EPHX1,F13A1,F2R,FADS1,FADS2,FASLG,H19,HSP90B1,IGF2,IGFBP4,IL1RN,IL6,INPPL1,IRF1,ISG20,MX1,NOS2,NOS3,PRSS23,PTPRS,RBL2,SCD,SCN1B,SCUBE2,SDS,SELE,SLC7A5,SNAI1,SOD2,SPP1,TAGLN,TERT,TNF,TSPAN9,TXN,VEGFA,WIPI1	Akt,Ap1,CEBPB,EGR1,ESR1,ESR2,FOXO3,JUN,NFE2L2,NFKB1,NFKBIA,NFkB (complex),Nr1h,PGR,PI3K (complex),RELA,SMAD3,SP1,STAT3,cholesterol,progesterone,tamoxifen
miR-21-5p (and other miRNAs w/seed AGCUUAU)		mature microRNA		1.840	9.99E-09	ACTA2,BTG2,CD69,CDC25A,CDH5,CFL2,FAM3C,FAS,FASLG,GLCCI1,IFNG,IL6R,IRAK1,KDR,MMP2,PECAM1,SESN1,SLC16A10,TAGLN,TNF,TNFRSF11B	Ap1,FASLG,IRF4,JUN,NFKB1,NFKBIA,NFkB (complex),Nfat (family),PPARG,PTEN,RELA,SMAD2,SMAD3,SMAD4,SMAD7,SP1,STAT3,Smad,TGFB2,TP53,miR-21-5p (and other miRNAs w/seed AGCUUAU)
KITLG		growth factor		0.227	1.01E-08	AIF1,ALOX5AP,AXL,BMP1,BTG1,CASP3,CCL22,CCL4,CCND3,CCNE1,CD3D,CD3G,CISH,CSF3R,CTGF,CXCL8,EGR1,ELANE,EPHB4,EPOR,GJA1,ID2,IFNG,IL16,IL1B,IL1RN,IL4,IL6,ITGB3,KDR,LTF,LY6E,MARCO,MMP2,MPO,NFKBIA,NOS3,PAX6,PRTN3,PSMB5,RAB4A,SEC22B,SHC1,SOCS1,TERT,TNF,TPSAB1/TPSB2,TSC22D3	Ap1,CEBPB,FOXO3,IL6,IRF8,IRF9,JUN,Jnk,KITLG,NFKB1,NFkB (complex),PI3K (complex),PTPN11,RELA,SPI1,STAT1,STAT2,STAT3,VAV1
2-aminopurine		chemical reagent		-1.326	1.01E-08	CXCL10,CXCL8,DDX58,IFI6,IFIT1,IFIT2,IFNG,IL6,IRG1,ISG15,NOS2,OAS1,TNF	2-aminopurine,Akt,Ap1,EGR1,EIF2AK2,IRF1,IRF3,JUN,MYC,NFKB1,NFKBIA,NFKBIB,NFkB (complex),PPARG,PTGS2,RELA,SP1,STAT1,STAT3,TP53,TP73
IFNK		cytokine	Activated	3.311	1.01E-08	CD83,CD86,CXCL10,CXCL9,IFIH1,IFNG,IRF1,MX1,OAS1,STAT1,STAT4,TLR3,ZBP1	IFNK,IL10,IL12 (complex),IRF8,IRF9,JUN,NFKB1,NFKBIA,NFKBIB,NFkB (complex),RELA,STAT1,STAT2,STAT3,STAT4,STAT6,TNF
WT1		transcription regulator		-0.600	1.09E-08	ANPEP,BAK1,CCNE1,CLIC4,COL4A1,CSPG4,CTGF,CXCL10,DESI1,EGR1,EPOR,EPS8,GRB10,HDLBP,HSPG2,IGF2,IL1RAP,IL2RB,LMAN1,LRP1,MMP2,MMP9,PECAM1,PODXL,RALGPS2,SALL2,SDC1,SLC35G2,SLC6A6,TARS,TERT,THBS1,TM4SF1,VEGFA,YARS	Ap1,CTNNB1,HDAC1,IGF1,JUN,NFKB1,NFkB (complex),RB1,RELA,RNA polymerase II,Ras,SMAD3,SP1,STAT1,STAT3,TERT,TP53,WT1
IL27RA		transmembrane receptor		0.856	1.21E-08	CCR5,CD69,CD86,DLL4,FAS,IFNG,IL1B,IL2RA,IL4,IL6,SOCS3,STAT1,TBX21,TNF	FOS,IL12 (complex),IL27RA,IL4,IRF8,IRF9,Ige,JUN,NFATC2,NFKB1,NFkB (complex),RELA,STAT1,STAT2,STAT3,STAT6,TP53
TAF4B		transcription regulator		-0.765	1.21E-08	CCND2,CTGF,FASLG,FN1,FST,IGJ,IRF1,ITGA6,MMP13,MMP3,NFKBIA,RET,SPP1,ZBTB16
nitrofurantoin		chemical drug		-1.906	1.32E-08	A2M,ADAMTS1,ANXA2,APOE,ASL,ASNS,ASS1,BTG2,C3,CASP3,CLU,CP,CST3,CTSB,CXCL10,FAS,GADD45A,GPNMB,HSD17B4,HSPA5,IFNG,IL1B,IL6,ITGB1,LBP,LOX,MMP14,NFKBIA,PLAT,RPS6KB1,S100A11,SDC1,SLC27A2,SPP1,STMN1,TIMP1,TXN,VCAM1,VEGFA
NR3C2		ligand-dependent nuclear receptor		-0.400	1.33E-08	ABCC9,ADAMTS1,BCL2A1,COL1A1,COL3A1,CTGF,DDIT4,DES,EDN1,EGR1,FKBP4,FKBP5,FN1,GPX3,HSPA9,IL1B,IL6,KDR,NOS3,PLIN4,PPIB,RAPGEF4,SEMA3C,TACC2,TNF,TSC22D3,TUBB3,VEGFA,VLDLR	AR,Ap1,CREBBP,NCOA2,NFKB1,NFkB (complex),NR3C1,NR3C2,RELA,RNA polymerase II,SIRT1,aldosterone,eplerenone,glucocorticoid,spironolactone
ERG	-0.481	transcription regulator		-1.732	1.33E-08	ARHGAP17,ARHGAP22,ARHGAP31,ARMC12,AXIN2,BDKRB1,CD164,COL11A2,CXCL8,DOCK1,DSTN,EGFL7,ERG,FKBP5,FLNC,FMNL2,FMNL3,GUCY1B3,HERPUD1,ITGA6,LAMA5,LEF1,MMP3,MMP9,NOS3,PECAM1,PLAT,PPAP2B,PTPN4,RALGPS2,RAPGEF5,RASIP1,RGS3,ROCK2,SLIT2,SNCA,SPARC,SPP1,TGFB1I1,THBS1,TSC22D3,VWF,ZBTB16	Akt,Ap1,BRAF,CTNNB1,EGR1,ELK1,ERG,ETS1,FOS,JUN,JUND,KLF4,NFKB1,NFKBIA,NFkB (complex),PPARG,RELA,RHOA,SP1,STAT3,TP53,TSC22D1
LTBR		transmembrane receptor		0.592	1.35E-08	ACTA2,BST1,CCL20,CCL21,CD86,CLU,CNN1,COCH,CXCL13,GDA,IL6,MFGE8,NFKBIA,NOS2,PCDH17,PDGFRB,PDPN,TNF,VCAM1	Ap1,IL17A,LTBR,MAP3K14,NFKB1,NFKBIA,NFkB (complex),NfkB1-RelA,REL,RELA,RELB,STAT3
ethanol		chemical - endogenous mammalian		-1.469	1.42E-08	ACACA,ACTA2,ADCY6,ADM,ANPEP,APOA1,CASP3,CCL5,CDH13,CLIC4,CLU,COL1A2,COL3A1,CTGF,CXCL8,CYP3A4,DDR2,DKK1,EDN1,EGR1,EPHX1,FAS,FASLG,GABRD,GADD45A,HSP90B1,HSPA5,IFNG,IL16,IL1B,IL1R1,IL1R2,IL1RN,IL4,IL6,IRF7,MAP1B,MMP13,MMP2,MMP3,MMP9,NCF2,NOS2,NOS3,PARP1,PHB,PLAT,PRF1,RAB3D,SCD,SELE,SNAI1,SOD2,SPTBN1,SRXN1,STAT1,TFPI2,TIMP1,TIMP2,TLR6,TNF,TSC22D3,VCAM1	Ap1,CEBPB,FOXO1,IGF1,IL6,JUN,Jnk,NFKB1,NFKBIA,NFkB (complex),RELA,SMAD3,SP1,STAT1,STAT3,TNF,TP53,ethanol,reactive oxygen species
peptidoglycan		chemical - endogenous non-mammalian		-0.168	1.65E-08	AQP1,BCL2A1,CASP3,CCL20,CCL3,CCL4,CCL5,CD86,CXCL10,CXCL6,CXCL8,EGR1,FAS,ICAM3,IFNG,IL16,IL1B,IL1RN,IL4,IL6,IRF1,MMP13,MMP3,NOS2,S100A8,S100A9,TMSB10/TMSB4X,TNF	Ap1,CREB1,ERK1/2,FOS,IL17A,IL1B,NFKB1,NFKBIA,NFkB (complex),REL,RELA,STAT3,histamine,peptidoglycan
IFNE		cytokine	Activated	3.212	1.86E-08	CD83,CD86,CXCL10,CXCL9,IFIH1,IFIT2,IFNG,IL4,ISG20,MX2,PTGER4,STAT1,STAT4,TLR3,USP18,ZBP1	Ap1,ERK1/2,IFNE,IL10,IRF8,IRF9,JUN,NFKB1,NFKBIA,NFKBIB,NFkB (complex),RELA,STAT1,STAT2,STAT3,STAT4
actinomycin D		chemical drug	Activated	2.689	1.87E-08	ADM,APOA1,APP,ASS1,ATP1A1,CASP3,CAV1,CDC25C,CLEC11A,COL1A2,CTGF,CXCL8,EDN1,EPAS1,FAS,FN1,FOSL2,GADD45A,GUCY1B3,ID2,IGFBP4,IL1R2,IL6,IL7R,IRF1,JMY,MAOA,MMP2,MMP3,NOS2,PDE3A,PERP,PTX3,ROCK2,RRM2B,SELE,SLC12A4,SLC27A1,SLC30A5,SOCS3,SPP1,TF,TNF,TNFRSF10A,VEGFA	Akt,Ap1,CEBPB,EGR1,IL6,JUN,Jnk,LEP,NFKB1,NFKBIA,NFkB (complex),RELA,STAT1,STAT3,TNF,actinomycin D
arsenic trioxide		chemical drug		0.714	1.87E-08	ALOX5AP,ATF6,BACH1,BBC3,BCL2A1,CDC25C,CDK1,CST3,CTH,CXCL8,CYP51A1,FADS1,FAS,FASLG,FN1,GCLC,GGT1,HSPA5,IRF1,ITGB1,MMP9,NFKBIA,NOS2,PML,PRAM1,S100A8,SCD,SHMT2,TFRC,TNF,TNFRSF10A,VEGFA,XBP1	Ap1,BCL2,Creb,JUN,MAP2K1,NFKB1,NFKBIA,NFkB (complex),P38 MAPK,REL,RELA,SMAD3,SP1,STAT3,TP53,arsenic trioxide,hydrogen peroxide
PIK3R1		kinase		0.009	1.88E-08	ATP1A1,CCL3,CCL4,CCND2,COL1A2,CXCL10,CXCL8,ENG,IFNG,IL1B,IL6,IRF7,ISG15,MMP2,NOS2,PDGFRA,PDGFRB,SELP,SOD2,TNF,VCAM1,VEGFA	Ap1,ERK1/2,FOXO3,IKBKB,JUN,NFKB1,NFKBIA,NFkB (complex),PI3K (complex),PIK3R1,RELA,STAT3,TNF
tributyrin		chemical drug		-0.931	1.88E-08	ADM,ATP2A3,BCL2A1,CASP3,CCL20,CSGALNACT2,CTGF,CXCL6,CXCL8,DAPP1,EDN1,HSPA5,ID2,ID3,IL1B,IL6,MMP13,MYBL1,OLR1,SNAPC1,SOD2,TUFT1
silibinin		chemical drug	Activated	3.397	1.88E-08	BBC3,CASP3,CCNE1,CDC25C,CDK1,CDK8,CTGF,CXCL8,EGR1,FN1,IL6,MMP2,MMP3,MMP9,NFKBIA,NOS2,PECAM1,RETN,SNAI1,TIMP2,VEGFA,VIM	Ap1,CDKN1A,E2F4,ERK1/2,JUN,MYC,NFKB1,NFKBIA,NFkB (complex),P38 MAPK,RB1,RBL1,RELA,SMAD3,SP1,STAT3,TP53,TP73,silibinin
Ifn gamma		complex		0.042	1.91E-08	ADAR,CASP3,CCL5,CD86,CHI3L1,COL1A1,CXCL10,CXCL8,CXCL9,CXCR3,EDN1,FN1,IGFBP4,IL1B,IL33,MMP9,NOS2,PCDH7,PML,SH2D1A,SOCS1,SOCS3,STAT1,TLR3,TNF,XAF1	IRF1,IRF7,IRF8,Ifn gamma,NFKB1,NFKBIA,NFkB (complex),P38 MAPK,RELA,RNA polymerase II,SMAD3,SPI1,STAT1,STAT3,TNF,TP53
E2F1		transcription regulator		-1.759	1.99E-08	ABCB1,ADK,ALG5,ALPL,BAK1,BBC3,CALD1,CALR,CASP3,CASP9,CAV1,CCND2,CCND3,CCNE1,CDC25A,CDC6,CDK1,CRIP2,CTSB,DHFR,EED,EGR1,EGR2,EYA3,FAS,GINS1,GRAP,H19,HMGN1,HSP90B1,HSPD1,HSPE1,ID3,IFNG,JAG2,JMY,KDR,LCK,MAGEF1,MCM10,MDH1,MMP3,NFKBIA,NRP1,NUSAP1,ORC1,PA2G4,PDK1,PHB,PTPN4,RAB1A,RANBP1,RBBP8,RBFOX2,RHOBTB2,RRM2,SELE,SLC3A2,SOD2,SOX7,SRPR,STAM,STMN1,TAP2,TERT,TNF,TP53BP2,UCK2,UHRF2,VCAM1,VEGFA,VEGFB,VIM,…	CARM1,CDKN1A,Cyclin E,E2F1,E2F2,E2F4,E2f,HDAC1,MYC,RB1,RBL1,Rb,STAT3,TFDP1,TP53
linoleic acid		chemical - endogenous mammalian		-0.295	2.01E-08	APOA1,APP,BAK1,CLU,CPT1B,DGKZ,EDN1,HSP90B1,HSPA5,IL1B,IL6,KDR,NFKBIA,NOS2,NOS3,OLR1,PECAM1,PLIN4,SCD,VCAM1,VEGFA	ABCA1,APOA1,FOXO1,Insulin,JUN,NFKBIA,NFkB (complex),NR1H3,PPARA,PPARG,RELA,RXRA,SP1,SREBF1,STAT3,fatty acid,linoleic acid
GFI1	0.425	transcription regulator		-0.053	2.04E-08	AZU1,BAK1,BBC3,BCL3,CXCL8,EGR2,ELANE,ENTPD1,F2R,GATA3,GFI1,GJA1,GUSB,ID2,IKBKB,IL1B,IL1R1,IL6,IL6R,IL7R,IRF1,LTA,NFKBIA,RASGRP1,RELB,STAT1,TNF	Ap1,GFI1,IL10,IL1B,JUN,NFKB1,NFKBIA,NFKBIB,NFkB (complex),REL,RELA,STAT3
leukotriene D4		chemical - endogenous mammalian		0.484	2.06E-08	ADAM12,ADAMTS1,APOLD1,CCL3,CCL4,CREM,CXCL8,EGR1,EGR2,EGR3,FOSL2,GEM,IL4,IL6,ITGB1,MAP3K8,NEDD9,PDGFRB,SELE,TNF	AHR,Ap1,CREB1,CREM,CTNNB1,Ca2+,EGR1,ERK1/2,FOXO3,IgG,JUN,NFKB1,NFkB (complex),PI3K (complex),RB1,RELA,SIRT1,SP1,STAT3,leukotriene D4
CTGF	-0.542	growth factor	Inhibited	-2.817	2.11E-08	ADAMTS1,BCL2A1,COL1A1,COL4A2,COL8A1,CTGF,DAD1,DCN,EGR1,EMILIN1,FN1,IGF2,IL6,ITGA1,LEF1,LOX,MBNL2,MMP13,MMP14,MMP2,MMP3,MMP9,NOV,PODXL,SFRP4,SPARC,TIMP1,VEGFA	Ap1,CTGF,CTNNB1,EGFR,ERK,FOS,JUN,MYC,NFKB1,NFkB (complex),RELA,RUNX2,SMAD3,SMAD4,SP1,STAT3,TCF,TCF4,TGFB1,TP53,VEGFA
DNASE2		enzyme	Inhibited	-2.747	2.12E-08	CP,CXCL10,DHX58,GPNMB,IFIT3,IFNG,IRF7,ISG15,OAS1,RSAD2,RTP4,SLAMF8,TNF,USP18,ZBP1
vorinostat		chemical drug		0.323	2.14E-08	ATP2A3,BAK1,BBC3,BRCA2,CASP3,CD69,CDK1,CISH,CLU,CYP1B1,EDN1,HPGD,HSPA5,IFNG,IL1B,IL6,IRF1,MFGE8,MMP2,MMP9,NFE2,NFKBIA,NOS2,SEMA3A,SOCS1,SOCS3,SPI1,TEK,TERT,TNF,TNFRSF10A,TXN,VIM,ZFPM1	Ap1,BCL2,Creb,EGR1,ESR1,JUN,Jnk,LY294002,NFKB1,NFkB (complex),NR3C1,RELA,SMAD3,SMAD4,SP1,STAT3,TP53,dexamethasone,vorinostat
THBS1	-0.894	other		-0.024	2.22E-08	CD69,CTGF,EGR1,FASLG,FN1,IL1B,IL6,MMP2,MMP9,THBS1,TIMP1,TNF,TNFRSF10A,VEGFA	Akt,Ap1,CXCL12,EGR1,ERK,ESR1,JUN,NFATC2,NFKB1,NFKBIA,NFkB (complex),Nfat (family),P38 MAPK,RELA,SMAD3,STAT3,THBS1
ERBB3		kinase		-0.865	2.29E-08	ACTA2,ADAM19,BGN,CCND2,CCNG2,CLU,COL1A1,COL6A1,CTSK,EGR1,FBLN2,FBN1,GZMH,HP,IER2,IGF2,LAMA4,MMP3,NID1,SFRP1,SOCS3,SPARC,THBS1,TNXB,VEGFA	Ap1,CTNNB1,EGF,EGFR,EGR1,ERBB2,ERBB3,ERBB4,FOS,FOXO3,JUN,NFKB1,NFkB (complex),PI3K (complex),SMAD3,SP1,STAT3,STAT5B,TP53,estrogen receptor
TBX21	0.869	transcription regulator		1.313	2.39E-08	CCR4,CXCR3,EOMES,GATA3,ICOS,IFNG,IL12RB2,IL23R,IL2RB,IL4,IL6R,PRF1,RUNX1,SELPLG,SPP1,STAT4,TBX21	Akt,BCL6,EGR1,GATA3,IFNG,IL2,IL4,JUN,NFKB1,NFKBIA,NFkB (complex),RELA,RUNX1,RUNX3,SMAD4,STAT1,STAT3,STAT5A,STAT6,TBX21
ICAM1		transmembrane receptor		0.993	2.39E-08	ACTA2,CCL4,CCL5,CD69,CD86,COL4A1,IFNG,IL12RB2,IL1B,IL2RA,IL6,ITGAL,MMP9,MPO,TNF,VCAM1,VEGFA	Ap1,ERK1/2,ICAM1,IL17A,IL4,ITGB2,JUN,Jnk,NFKB1,NFKBIA,NFkB (complex),RELA,STAT1,STAT3,STAT6,VAV1
hyaluronic acid		chemical - endogenous mammalian		1.267	2.69E-08	ABCB1,BCL3,CCL4,CCL5,CCR7,CD83,CD86,COL6A2,CTSK,CXCL10,FN1,FST,IL1B,IL6,MMP13,MMP2,MMP3,MMP9,MPO,NCF2,NFKBIA,NOS2,SOCS3,SPP1,TIMP1,TIMP2,TNF,VCAM1	Ap1,CEBPB,ERK1/2,IL6,JUN,MAPK14,NFKB1,NFKBIA,NFkB (complex),P38 MAPK,RELA,SMAD3,STAT1,STAT3,hyaluronic acid
RAC1		enzyme	Inhibited	-3.024	2.69E-08	ABCB1,ACTA2,APBB1,BCL6,CD86,CDC25A,COL1A2,CTGF,FAS,FN1,HSPB1,IFNG,IL33,IL4,IL6,IL6R,ITGA6,ITGB1,KIR3DL2,MMP13,MMP14,MMP2,MMP9,SHC1,SOD2,STAT1,VCAM1,VEGFA	Ap1,FOS,ITGB2,JUN,Jnk,MAPK14,NFKB1,NFkB (complex),RAC1,RELA,SP1,STAT1,STAT3,STAT6,TP53,VAV1
RETNLB		other	Inhibited	-2.879	2.69E-08	ACTA2,BMP1,CASP3,CCL5,CCR5,CD86,COL1A1,COL1A2,CTGF,E2F7,ELN,FAP,FN1,FZD6,IL13RA1,IL1B,IL4,MMP2,SFRP1,SMAD1,STOM,TERT,TIMP1,TINAGL1	Akt,Ap1,CEBPB,EGR1,IL6,JUN,Jnk,NFKB1,NFKBIA,NFkB (complex),P38 MAPK,RELA,RETNLB,SMAD3,STAT1,STAT3,TNF
CXCL12		cytokine		-0.042	2.77E-08	ACTA2,AIF1,AXL,BCL3,BMP1,CANX,CCL5,CD3G,CD69,CTSK,CXCL10,CXCL8,CXCR6,DAD1,EGR1,FN1,HCLS1,IGFBP7,IL1B,IL2RA,IL6,ITGAL,ITGB1,ITGB3,LOXL2,MMP13,MMP14,MMP2,MMP3,MMP9,PCDH1,RPS6KB1,SOCS1,SOCS3,TDG,TNF,TNFRSF10A,TNFRSF11B,VIM,ZBTB16	Ap1,CXCL12,CXCR4,FN1,HIF1A,JUN,Jnk,MAPK3,NFKB1,NFKBIA,NFkB (complex),P38 MAPK,RELA,SMAD3,STAT3,TP53
Gm-csf		group		-0.384	2.93E-08	BCL3,CASP3,CCND2,CD163,CD1A,CD83,CD86,CXCL8,FAS,IL1B,IL4,IL6,IRAK1,LAMP3,MMP9,SOCS3,TERT,TNF,TRIB2	Akt,Ap1,BCL10,CASP8,EGR1,ERK1/2,Gm-csf,IL1B,JUN,NFKB1,NFKBIA,NFkB (complex),P38 MAPK,RELA,SMAD3,STAT3
GW3965		chemical reagent		0.408	2.93E-08	APOA1,APOE,APP,CCL4,CCL5,CD86,CXCL10,CXCL8,DGAT2,IL1B,IL1RN,IL6,MMP9,NFKBIA,NOS2,NR5A2,SCD,SOCS3,TNF,VEGFA	Ap1,CEBPB,ESR1,ESR2,GW3965,NFKB1,NFkB (complex),Nr1h,PGR,RELA,RXRA,Rxr,STAT1,STAT3,TP53,progesterone
miR-146a-5p (and other miRNAs w/seed GAGAACU)		mature microRNA		0.634	3.00E-08	CFH,COL13A1,CXCL8,IL12RB2,IL1R1,IL1RAP,IL36RN,IRAK1,LBP,LTB,LTF,MCM10,METTL7A,NOS2,PA2G4,PGLYRP1,PGLYRP2,POLE2,PTAFR,PTGES2,S100A12,STAT1,TBX21,TLR10,TNF	Ap1,CEBPB,ERK,IL6,JUN,Jnk,MAPK14,NFKB1,NFkB (complex),P38 MAPK,RELA,SMAD3,STAT1,STAT3,miR-146a-5p (and other miRNAs w/seed GAGAACU)
CXCL8	-3.825	cytokine		0.687	3.12E-08	ABCB1,CD69,COL12A1,COL18A1,CPE,CXCL8,CXCR2,FAS,FASLG,HSPG2,IL1B,IL2RA,ITGA1,ITGAL,MMP2,MMP9,MTPN,NFKBIA,PRTN3,SOCS1,TNF,TNFRSF10A,VCAM1	Ap1,BCL10,CASP8,CCL2,CD44,CXCL8,JUN,Jnk,NFATC1,NFKB1,NFKBIA,NFkB (complex),REL,RELA,SMAD3,STAT3
SOX11		transcription regulator	Activated	2.407	3.12E-08	BCL7A,CAV1,CCL5,CD52,CD86,EGR1,FAS,HMGB3,HSPD1,IER2,IFIH1,ITGB1,LCK,LEF1,MS4A1,PAX5,PRDM1,SETMAR,SMAD1,STAT1,TFDP2,TUBB3,VPREB3
Pam3-Cys-Ser-Lys4		chemical reagent		0.993	3.22E-08	AKAP13,BCL2A1,CASP4,CCL4,CCL5,CCR7,CD83,CD86,CXCL13,CXCL6,CXCL8,CXCR2,IFNG,IL1B,IL6,IRF1,MMP2,MMP3,MMP9,NAMPT,NOS2,RGS1,SELP,STAT1,TLR3,TNF	Ap1,ERK1/2,IRF3,JUN,Jnk,MYD88,NFKB1,NFKBIA,NFkB (complex),Pam3-Cys-Ser-Lys4,RELA,STAT1,STAT3,TNF,TP53
AKT1		kinase		-0.675	3.30E-08	ABCB1,ACTA2,ASS1,BCL2A1,CASP3,CCL5,CCND2,CCND3,CCNE1,CD4,CD69,CD86,CISH,COL4A1,COL8A1,CST3,CXCL10,EGR1,FAS,FASLG,FSTL1,GCLC,IFNG,IGF2,IL4,IL6,ITGB1,KDR,LAMB1,LIPA,MMP14,MMP2,NOS2,PDGFRA,PDGFRB,PEX11A,SCD,SERPINF1,SLC3A2,SNAI1,SPP1,THBS1,TIMP1,TNF,VCAN,VEGFA,VIM	AKT1,Akt,Ap1,EGR1,ESR1,JUN,LEP,NFKB1,NFKBIA,NFkB (complex),P38 MAPK,RELA,SMAD3,SMAD4,SP1,STAT3,TNF,TP53
RAB1B		other	Inhibited	-2.860	3.57E-08	ARL1,BET1,CXCL8,DERL1,GEM,GOLGA2,GOLGA3,GORASP2,KDELR1,RAB26,RABAC1,SEC22B,SEC24D,SEC31A,SERP1
bucladesine		chemical toxicant	Inhibited	-3.998	3.69E-08	ADAMTS1,APOE,ASS1,ATP7B,CCL22,CCR5,CD86,CD8A,CLU,CREM,CXCL10,CXCL8,EGR2,EOMES,FASLG,FCER1A,FOSL2,FST,GALNT16,GEM,H19,HCRTR1,IFNG,IGF2,IGFBP6,IL1B,IL23R,IL4,IL6,LAMB3,MCAM,MMP13,MMP14,MMP2,MMP9,NOS2,PADI4,PCDH1,PDGFRA,PTGER4,PTPN21,SCG2,SLC15A1,SLC6A17,SLC6A4,SLC9A3R2,SOCS3,SOX7,ST8SIA5,TF,THBD,TIMP1,TIMP2,TINAGL1,TNF,WNT10A	Ap1,EGR1,ERK1/2,ESR1,JUN,MAPK14,MAPK8,NFKB1,NFKBIA,NFkB (complex),RELA,STAT3,TNF,bucladesine,cyclic AMP
CCL3	0.831	cytokine		0.234	3.88E-08	CCL20,CCL3,CCL4,CCR5,CXCL9,IFNG,IL1B,IL6,ITGA5,ITGB1,SELE,STAT1,TNF	Ap1,CCL3,CCL4,CCR5,CREB1,ICAM1,NFKB1,NFKBIA,NFkB (complex),NOTCH1,REL,RELA,STAT1,STAT3,STAT5B,TP53
ADA	-0.731	enzyme		-0.387	3.88E-08	ADA,ADORA3,CCL17,CCL24,COL1A2,DCK,IL4,IL6,MMP9,SPP1,TIMP1,TNF,VEGFA	ADA,AHR,Ap1,CREB1,Ca2+,Creb,FOS,JUN,NFATC2,NFKB1,NFKBIA,NFkB (complex),RELA,SP1,STAT1,STAT3,STAT6,TCR,adenosine,dipyridamole,histamine
KIAA1524		other		1.798	3.89E-08	ACTG2,CFB,COL15A1,COL8A1,CRLF1,DCN,ENO3,FAM110D,FAP,GADD45A,GPNMB,GPR37,LUM,MFAP5,PDGFRB,PTPRB,S100A16,SCIN,SERPINE2,SLC12A8,SNCA
Sb202190		chemical - kinase inhibitor		1.261	3.91E-08	ABCB1,ANGPTL4,CCL3,CCND2,CCND3,CD86,COL1A1,CTGF,CXCL10,CXCL8,DKK1,EGR1,FASLG,FN1,HSPA5,IFIT1,IFNG,IL1B,IL6,MAPK6,MMP13,MMP2,MMP9,NOS2,S100A8,SPI1,TIMP2,TNF,TNFRSF10A,VEGFA,XDH	Ap1,ERK1/2,FOS,JUN,MAPK14,NFKB1,NFkB (complex),P38 MAPK,RELA,SMAD3,SP1,STAT3,Sb202190,TP53,prostaglandin E2
tetrachlorodibenzodioxin		chemical toxicant		0.467	4.03E-08	AARS,ABCB1,ADM,ANGPT1,AQP3,ASNS,BCAT1,BTG1,CBR3,CCL21,CCL5,CCNE1,CD86,CDH13,COL13A1,COL18A1,COL6A1,CXCL8,CYP1B1,DHFR,EDN1,EIF4EBP2,ELN,EMP3,ENHO,FAS,FASLG,GABRD,HSPA1A/HSPA1B,IFNG,IGF2,IL1B,IL2RA,IL6,ITGA5,ITGA7,ITGAL,MANF,MARCO,MDFI,MEGF10,MINOS1-NBL1/NBL1,MMP13,MMP14,MMP15,NOS2,PERP,PF4,PRDM1,S100A8,S100A9,SDC1,SERPINH1,SESN1,SLC16A10,SLCO3A1,SPOCK2,STEAP4,TERT,TIPARP,TNF,TXN,VEGFA,VLDLR	17-alpha-ethinylestradiol,AHR,Akt,Ap1,CEBPB,EGR1,ESR1,ESR2,JUN,Jnk,N-cor,NFATC2,NFKBIA,NFkB (complex),Nfat (family),RELA,SP1,STAT3,TP53,tetrachlorodibenzodioxin
PTK2	0.375	kinase	Inhibited	-2.095	4.09E-08	ACTA2,COL1A1,COL1A2,CSPG4,CXCR6,IL6,ITGA5,LPP,MMP2,MMP9,PALLD,PCOLCE2,PDGFRB,PRRX1,PTK2,THBS1,TIMP1,VCAM1	Ap1,CBL,CTNNB1,Focal adhesion kinase,HIF1A,ITGB1,JUN,KLF4,MAP2K1,NFKB1,NFKBIA,NFkB (complex),PPARG,PTK2,RAC1,RHOA,SP1,STAT1,STAT3,TP53
hexachlorobenzene		chemical toxicant		-1.867	4.14E-08	A2M,ANXA2,ASNS,CLU,CP,EFEMP2,ELF3,EMP3,FBLIM1,GPNMB,MMP2,MMP9,RCN1,RFTN1,S100A11,SPP1,TIMP1,TMSB10/TMSB4X,UPP1,VIM	Ap1,CTNNB1,Creb,EGR1,ERK1/2,FOS,JUN,MMP9,NFKB1,NFkB (complex),RELA,SP1,SRC,STAT3,hexachlorobenzene
SYVN1		transporter	Inhibited	-2.179	4.18E-08	APP,ATP1A1,AXL,BCAT1,CRTAP,CSPG4,CTPS1,CYP1B1,ERN1,GGCX,HERC5,HSPB1,IFI44,IL7R,ITGA6,ITGB1,KCNN4,MCAM,OLR1,PODXL,PPAP2B,PTRF,RPN2,SLC16A1,SLC1A5,SLC27A3,SLC3A2,SLC6A6,SLC7A5,SLCO4A1,STOM,TARS,TFRC
RUNX1	-0.489	transcription regulator		-0.099	4.27E-08	ACHE,BBC3,BTG2,CCND3,CD34,CD4,CHI3L1,CTSG,FAS,GATA3,IL4,IL7R,ITGAL,ITGB3,MECOM,MMP13,MPO,NFE2,PF4,S100A9,SPI1,SPP1,TIMP1,TPSAB1/TPSB2,UPP1,VEGFA,ZBTB16	Ap1,CBFB,CEBPA,CREBBP,FOS,IL4,JUN,NFKB1,NFKBIA,NFkB (complex),PPARG,RELA,RUNX1,SP1,SPI1,STAT1,STAT3,STAT6,TP53
miR-155-5p (miRNAs w/seed UAAUGCU)		mature microRNA		1.280	4.54E-08	AICDA,ARFIP2,BACH1,BET1,CCL20,CCL3,CCL4,CD69,CXCL8,CYP51A1,DNAJB1,F2,FADS1,FMNL2,IFNG,IL13RA1,IL1B,IL6,INPP5D,METTL7A,MPZL1,NARS,PDE3A,PLXND1,PODXL,POLE3,RAB27B,RAI14,RCN2,SMAD1,SOCS1,SPI1,TNF,TNFRSF10A,TRAM1,UBE2J1	INPP5D,NFKBIA,NFkB (complex),RELA,miR-155-5p (miRNAs w/seed UAAUGCU)
Pam3-Cys		chemical toxicant		-0.041	4.76E-08	CCL5,CD163,CD69,CD83,CD86,CXCL10,CXCL8,IFNG,IL1B,IL1RN,IL2RA,IL6,IRAK1,NOS2,SOD2,TNF	Ap1,JUN,Jnk,MAPK14,NFKB1,NFKBIA,NFkB (complex),P38 MAPK,Pam3-Cys,REL,RELA,SMAD3,STAT1,STAT3,TLR2
Notch		group		0.660	4.78E-08	ACTA2,ADAM12,ADM,CCND3,FLT4,GATA3,GUCY1B3,HEYL,ID2,ID3,IFNG,IL4,IL6,MMP2,MYLK,NET1,S100A11,SMAD1,TAGLN,TBX21,TNF,VEGFA	AKT1,Ap1,CEBPB,CTNNB1,FOXO3,JUN,MAPK14,NFKB1,NFkB (complex),NOTCH1,Notch,PI3K (complex),RELA,SMAD3,SMAD4,SMAD7,SP1,STAT3,Smad,TCF3,TP53
EGR1	0.568	transcription regulator		-1.647	5.04E-08	ABCB1,ACHE,APOA1,ATP2A2,CASP3,CASP9,CAV1,CCL4,CCND2,CLU,COL1A1,COL1A2,CREM,CXCL6,CXCL8,EGR1,EGR2,FAS,FASLG,FN1,GADD45A,IGF2,IL1B,IL4,MMP14,MMP9,MYBL1,PF4,PTRF,SNAI1,SOCS1,SOD2,SPP1,THBS1,TIMP1,TNF,VCAM1,VEGFA	Ap1,E2F1,EGR1,ESR1,FOS,JUN,MAPK14,NFKB1,NFKBIA,NFkB (complex),REL,RELA,SMAD3,SMAD4,SP1,STAT3,TNF,TP53
arachidonic acid		chemical - endogenous mammalian		-1.246	5.08E-08	ACACA,AQP3,BAK1,CD83,CD86,CLU,COL1A2,EDN1,EGR1,ELOVL6,FADS1,FADS2,FAS,FASLG,IL6,KDR,MMP13,NFKBIA,NOS3,PECAM1,SCD,SELP,TNF,VCAM1,VIM	CEBPB,FOXO1,IL6,Insulin,JUN,NFKB1,NFKBIA,NFkB (complex),NR1H3,PPARA,PPARG,RELA,RXRA,SP1,SREBF1,STAT1,STAT3,arachidonic acid,linoleic acid
isoproterenol		chemical drug	Inhibited	-3.484	5.08E-08	ACTA2,ADCY6,ADRB3,APLNR,APP,ATP1A1,ATP7B,CAV1,CDK1,CREM,CYP1B1,EDN1,FASLG,FGF23,FOSL2,IL1B,IL6,MMP2,MMP9,NAMPT,NFATC4,NOS2,OSTN,PDE3A,PLAT,RAB27A,SCD,TIMP1,TIMP2,TNF,TUBB3,VEGFA,VWF	AHR,Ap1,CREB1,Ca2+,EGR1,ERK1/2,JUN,LEP,NFKB1,NFKBIA,NFkB (complex),RELA,SP1,STAT3,cyclic AMP,forskolin,isoproterenol
WNT5A		cytokine	Inhibited	-2.006	5.40E-08	AXIN2,BMP6,COL1A1,CXCL6,CXCL8,DGKZ,FN1,ID2,ID3,IFNG,IKBKB,IL1B,IL6,IRF1,LAMB3,MMP13,NOS2,RBL2,RET,SDC1,SNAI1,SOCS3,SPARC,SPP1,STAT1,TLR3,TNF,VIM	Ap1,CEBPB,IL1B,IL6,JUN,Jnk,MAPK14,NFKB1,NFKBIA,NFkB (complex),PPARA,PPARG,RELA,RXRA,STAT1,STAT3,WNT5A
TNFRSF1B		transmembrane receptor	Inhibited	-2.305	5.54E-08	CASP3,CCR5,CD69,CXCL13,CXCL8,FAS,IFNG,IL2RA,IL6,LBP,MMP13,MMP14,MMP2,MMP3,MMP9,NOS2,NR5A2,NTN1,P2RX7,SOCS3,SOD2,TIMP1,TNF	Ap1,ESR1,FOS,JUN,Jnk,NFATC2,NFKB1,NFKBIA,NFkB (complex),Nfat (family),P38 MAPK,RELA,SMAD3,SP1,STAT3,TNF,TNFRSF1B,TP53
homocysteine		chemical - endogenous mammalian	Inhibited	-2.341	5.54E-08	ANXA2,APOA1,ATF6,CCL5,CLDN5,CLU,CXCL10,CXCL8,FOSL2,GADD45A,HCAR2,HERPUD1,HSPA5,IL6,MMP13,MMP2,OLR1,RETN,SOCS3,TIMP1,VCAM1,VEGFA,XBP1	Ap1,CCL2,ERK1/2,ESR1,FOS,JUN,NFATC1,NFATC2,NFKB1,NFkB (complex),Nfat (family),P38 MAPK,RELA,SMAD3,SP1,STAT3,TP53,homocysteine
dinoprost		chemical - endogenous mammalian	Inhibited	-2.452	5.54E-08	ADM,ANXA4,ATP1A1,ATP2A2,CCND2,EDN1,FOSL2,HSD11B2,HSPA1A/HSPA1B,ID2,ID3,IL1B,IL2RA,IL6,LIPA,MAPK6,MMP9,PDIA4,PTX3,SCN1B,SPP1,THBS1,VEGFA	AHR,Akt,Ap1,CREB1,Ca2+,EGR1,ERK1/2,JUN,Lh,NFKB1,NFKBIA,NFkB (complex),RELA,SP1,STAT1,STAT3,STAT5B,TNF,dinoprost
lysophosphatidic acid		chemical - other	Inhibited	-2.819	5.54E-08	ACTA2,BCL6,CCL4,CCNE1,CTGF,CXCL8,EDN1,EGR1,FKBP5,HYOU1,IL1B,IL6,KDR,MMP9,NOS3,PDGFRA,PDGFRB,PPP1R3B,S1PR3,SOCS1,TAGLN,TF,VEGFA	AHR,Ap1,CTNNB1,Ca2+,ERK1/2,FOS,JUN,KLF4,NFKB1,NFKBIA,NFkB (complex),PPARG,PTGS2,RELA,RHOA,SMAD3,SMAD4,SP1,STAT3,TP53,Tgf beta,lysophosphatidic acid
CD3E	0.556	transmembrane receptor		-1.362	5.59E-08	CCL17,CCL22,CD3D,CD3E,CD3G,CD69,FAS,FASLG,IFNG,IL2RA,IL4,IL6,LTA,MMP9,SOCS1,TNF,TWSG1	Ap1,BCL6,CD3,CD3E,IL2,JUN,MAPK3,NFATC1,NFATC2,NFATC3,NFKBIA,NFkB (complex),REL,STAT1,STAT3,STAT5A,STAT6,TCR
Map3k7		kinase		1.881	5.79E-08	CCL4,CCL5,CMPK2,CXCL10,EDN1,EGR2,FGL2,IFIT2,IFNG,IL1B,IL6,ISG15,ISG20,MMP9,RSAD2,S100A9,SESN1,TLR3,TNF,VCAM1	Ap1,CHUK,CREBBP,Ccl2,ESR1,ETS1,IL1B,IRF3,IRF7,JUN,Map3k7,NFATC2,NFKB1,NFKBIA,NFKBIB,NFkB (complex),Nfat (family),RELA,STAT1,STAT3
interferon beta-1a		biologic drug		1.290	5.92E-08	ALG5,CCR5,CCT6A,CD3D,CD4,CST7,DNAJB1,FCGRT,FYB,GBP5,GNLY,IFI6,IFIT1,IL16,IL1RN,IL2RB,IRF1,IRF7,LTB,LTF,MAL,MMP9,MX1,NCF2,NFE2,NFKBIA,S100A12,S100A9,SNCA,STAT1,TBXAS1	CASP3,IL1RN,IRF1,IRF8,IRF9,JUN,NFE2L2,NFKB1,NFKBIA,NFKBIB,NFkB (complex),RELA,STAT1,STAT2,STAT3,TP53,interferon beta-1a
Tnf receptor		group		0.070	6.51E-08	C3,CCL20,CTGF,CXCL8,ELANE,FASLG,IL6,MMP9,NOS2,SELE,TIMP1,UBD	Ap1,ESR1,JUN,Jnk,MAPK14,MAPK8,NFATC2,NFKB1,NFKBIA,NFkB (complex),Nfat (family),RELA,STAT3,Tnf receptor
TLR7		transmembrane receptor		1.951	6.57E-08	BCL2A1,CCL20,CCL3,CCL5,CCR7,CD83,CD86,CREB5,CXCL10,CXCL8,IDO1,IFNG,IL1B,IL1R1,IL6,INPP5D,IRF7,ISG15,KCNMA1,NFKBIA,PLAT,PTX3,RSAD2,SELE,SOCS1,SOD2,STAT2,TNF,TRPM2	IL1B,IRF1,IRF3,IRF7,Interferon alpha,JUN,MYD88,NFKB1,NFKBIA,NFkB (complex),REL,RELA,RELB,STAT1,STAT3,TLR7,resiquimod
staurosporine		chemical - kinase inhibitor		-1.157	6.57E-08	ABCB1,BBC3,BTG2,CASP3,CCL4,COL1A1,COL1A2,CSF3R,CXCL8,FAS,H19,IFIT2,IGF2,IL1B,IL6,ISG15,ITGB3,MMP13,MMP9,MPO,NEDD9,NOS2,PHB,PLAT,PRDM1,SELE,STAT4,USP12,VEGFA	Ap1,JUN,Jnk,NFKB1,NFKBIA,NFKBIB,NFkB (complex),PRKCD,REL,RELA,STAT3,TNF,TNFRSF1A,staurosporine
Histone h4		group			6.57E-08	ABCB1,ADA,CCL4,CCL5,CCND3,CCNE1,CD69,CDC25C,CDC6,CDK1,CXCL10,CXCL8,DHFR,DKK1,IL1B,IL2RA,IL6,IRF1,LEF1,MMP9,RRM2,SFRP1,SOCS3,SPP1,TACC2,TAGLN,TERT,TNF,TNFRSF4	CARM1,CDKN1A,E2F2,E2F4,EP300,HDAC1,HDAC2,Histone h4,NFKB1,NFKBIA,NFkB (complex),NLRP3,PYCARD,RB1,RBL1,REL,RELA,SMAD2,SMAD3,SP1,STAT3,TP53
TLR2		transmembrane receptor		0.520	6.74E-08	APP,CCL5,CCR5,CD1A,CD69,CD86,CISH,CXCL10,CXCL8,FASLG,FN1,GATA3,GJA1,IFNG,IL1B,IL1RN,IL2RA,IL4,IL6,IRAK1,IRF1,ITGB1,MMP9,MX1,NOS2,SCD,SELE,SELP,SOCS1,SOCS3,TBX21,TNF,TREM1,XBP1	Ap1,IFNG,IL12 (complex),IL18,IL4,IRF3,NFKB1,NFKBIA,NFkB (complex),Pam3-Cys,REL,RELA,STAT1,STAT3,STAT6,TLR2
PRKCQ		kinase		1.947	7.13E-08	CD69,FASLG,IFNG,IL2RA,IL4,IL6,ITGAL,MMP2,MMP9,PRKCH,TBX21,TNF,TNFRSF4	Ap1,BCL6,ESR1,IL2,IL4,JUN,MAPK3,MAPK8,NFATC2,NFKBIA,NFkB (complex),Nfat (family),PRKCQ,RELA,STAT1,STAT3,STAT5A,STAT6
MAP3K7		kinase		-0.016	7.29E-08	CCL20,CCL5,CCR7,CFB,CXCL10,CXCL6,CXCL8,IFIH1,IFIT1,IL1B,IL6,IRF1,IRF7,ITGB1,MMP13,MMP3,SELE,SPTBN1,TERT,TNF,XAF1	ATF2,Ap1,ERK1/2,JUN,MAP3K7,NFKB1,NFKBIA,NFkB (complex),PPARG,REL,RELA,STAT1,STAT3,TAB1,TP53
6-hydroxydopamine		chemical toxicant	Inhibited	-2.954	8.00E-08	ACO1,C3,CALR,CASP3,CASP9,CCL5,CXCL13,DDIT4,HERPUD1,HSPA1A/HSPA1B,HSPA5,HSPA9,IFNG,IL1B,IL6,MMP3,MMP9,NOS2,P4HB,PDIA3,PPIB,SERP1,SNCA,TIMP2	6-hydroxydopamine,Ap1,ERK1/2,IL1B,JUN,Jnk,NFATC2,NFE2L2,NFKB1,NFKBIA,NFkB (complex),NR4A2,PARP1,RELA,SNCA,STAT3,TP53
NFKBIB		transcription regulator		-0.954	8.55E-08	BCL2A1,CASP9,CCL5,CD86,CXCL8,FASLG,IFNG,IL1B,IL6,INPP5D,MMP9,NFKBIA,NOS2,NOS3,SELE,TEK,TNF,VCAM1,VEGFA	Ap1,BCL10,IKBKB,IRF3,JUN,NFKB1,NFKBIA,NFKBIB,NFkB (complex),REL,RELA,STAT3,TNFAIP3
DETA-NONOate		chemical reagent		0.671	8.70E-08	ACO1,BGN,CCL3,CXCL8,FAS,GLO1,IFNG,IL6,IRF7,LOXL2,MMP9,NOS2,PDE3B,S100A8,TIMP1,TNF,TNFRSF11B,VCAM1	Ap1,DETA-NONOate,ESR1,IL4,JUN,MAPK3,MAPK8,NFKB1,NFKBIA,NFkB (complex),P38 MAPK,RELA,SMAD3,STAT1,STAT3,STAT6
pioglitazone		chemical drug		0.570	9.13E-08	ACE2,ACTA2,ADRB3,ANGPTL4,APOA1,APOE,APP,AQP1,ATP2A2,ATP2A3,CAV1,CD86,CTGF,CXCL10,CXCL8,CYP3A4,EGR1,FBP2,FN1,HPGD,IFNG,IL1B,IL1RN,IL4,IL6,MMP9,NCF2,NOS2,PDE3B,PLIN1,RBP4,RETN,SLC27A1,SOD2,TNF,VLDLR	ADIPOQ,APOE,CTNNB1,FOXO1,Insulin,JUN,NFKB1,NFKBIA,NFkB (complex),PPARA,PPARG,RELA,RXRA,SP1,STAT3,TNF,pioglitazone
TP73		transcription regulator		-1.153	9.33E-08	ABCB1,ACTA2,ADA,ADAM19,ATG4A,BAK1,BBC3,CCND3,CCNG2,CDC25C,CDK1,COL5A2,CTH,DBP,DCLRE1A,DDIT4,DHFR,EGR1,FAS,GAB2,GADD45A,ID2,IGFBP4,JAG2,MMP13,MMP14,MMP2,PDGFRB,PERP,PMP22,PROCR,RELN,RRM2B,S100A2,SERPINA5,SERPINE2,SERPINF1,SNAI1,STMN1,TERT,THBS1,TIMP1,ULK1,VEGFA,VMP1	CDKN1A,CREBBP,E2F4,EP300,ETS1,FOXO3,JUN,MAX,MYC,MYCN,NFkB (complex),RB1,RBL1,SP1,STAT3,TP53,TP73
glutamine		chemical - endogenous mammalian		1.819	9.63E-08	AARS,ADA,ASNS,ASS1,ATF6,BCAT1,CARS,CPT1B,CXCL8,GADD45A,HSPA1A/HSPA1B,HSPA5,IFNG,IL6,LTA,NFKBIA,PHB,PYCR1,TNF,VEGFA,VIM,WARS,XBP1	Ap1,EGR1,EP300,ESR1,JUN,Jnk,MAX,MYC,NFKB1,NFKBIA,NFkB (complex),RELA,SMAD3,SMAD4,SP1,STAT3,TP53,TP73,glutamine
AR		ligand-dependent nuclear receptor		-1.120	9.99E-08	ADM,AQP3,ARMC12,ATP2A2,BASP1,C3,CAMKK2,CAV1,CDH11,CKAP4,CLCN1,CLDN11,CLDN3,COL3A1,DEPDC1,DES,EDN1,EDNRA,EGR1,EHD3,EMB,EPHX1,ETV1,FKBP4,FKBP5,GJA1,GLCCI1,GPR182,GUSB,HSPA5,HSPH1,IGF2,IL1R1,IL6,INPP4B,ITGA6,LAMA5,LRRK1,MAOA,PDGFRA,PLAT,PLS3,PROS1,S1PR3,SLCO3A1,SMTN,STAT1,STEAP2,TACC2,TBXAS1,TF,THBS1,TJP1,TMEM158,TNF,TUBB3,VCAN,VCL,VEGFA,VIM,ZBTB16	AR,Ap1,CREBBP,CTNNB1,Creb,EGFR,EP300,ERBB2,FOS,IGF1,JUN,MYC,RB1,SMAD3,SP1,SREBF1,STAT3,TP53,dihydrotestosterone,estrogen receptor,metribolone
TBK1		kinase		0.886	1.04E-07	CCL4,CCL5,CMPK2,CXCL10,CXCL8,CXCR3,EDN1,FGL2,IFIT1,IFIT2,IFNG,IL1B,IL6,IRF7,IRG1,ISG15,ISG20,MARCO,RSAD2,SELE,SLCO3A1,TLR3,TNF,VEGFA	CREBBP,IFNB1,IFNG,IRF1,IRF3,IRF5,IRF7,IRF8,IRF9,JUN,NFKB1,NFkB (complex),RELA,STAT1,STAT2,STAT3,TBK1
nitric oxide		chemical - endogenous mammalian		-0.125	1.08E-07	BBC3,CTGF,CXCL10,CXCL8,DPYSL3,EDN1,EGR1,EPOR,FAS,FASLG,GADD45A,GCLC,HSPG2,IDO1,IFNG,IL12RB2,IL1B,IL4,IL6,IL7R,MMP13,MMP2,MMP9,NID1,NOS2,PDIA4,PECAM1,RHBDF2,SELE,SPP1,TFRC,THBS1,TIMP2,TNF,VCL,VEGFA	Ap1,FOS,JUN,MAPK14,NFKB1,NFKBIA,NFkB (complex),P38 MAPK,RELA,SMAD3,SP1,STAT3,TNF,TP53,nitric oxide
TYROBP		transmembrane receptor		1.485	1.13E-07	CCL3,CCR7,CD69,CD83,CD86,CXCL8,IDO1,IFNG,IL6,ITGA5,ITGB1,KLRD1,RBM47,SLC1A5,SPP1,TNF	Ap1,CSF2,IL10,IL1B,JUN,MAPK3,NFKB1,NFKBIA,NFKBIB,NFkB (complex),RELA,STAT1,STAT3,TYROBP
TXN	-0.467	enzyme		-1.016	1.13E-07	APOA1,CCND2,CD86,CPT1B,CXCL8,CYP1B1,IL1B,IL6,MMP9,MS4A1,NFKBIA,NOS2,SOD2,TNF,TXN,VEGFA	Ap1,CEBPB,JUN,MAPK14,NFKB1,NFKBIA,NFkB (complex),REL,RELA,SMAD3,SMAD4,SMAD7,SP1,STAT3,Smad,TNF,TXN
CTLA4		transmembrane receptor		-1.543	1.13E-07	CD69,CD83,CD86,CXCL10,FASLG,GATA3,ICOS,IDO1,IFNG,IL12RB2,IL2RA,IL4,LAMP3,SELE,SELP,SOD2	BCL6,CD86,CTLA4,FOXO1,IL2,IL4,Immunoglobulin,JUN,NFKB1,NFKBIA,NFkB (complex),RELA,STAT1,STAT3,STAT5A,STAT6,VAV1
IFNGR1		transmembrane receptor	Activated	2.183	1.13E-07	BCL6,CCL5,CXCL10,CXCL6,FAS,IDO1,IFNG,IL1B,IL6,IRF1,IRF7,MMP2,MMP9,PDGFRB,TBX21,TNF	IFNGR1,IRF3,IRF8,IRF9,Immunoglobulin,MYD88,NFKB1,NFKBIA,NFkB (complex),P38 MAPK,RELA,SMAD3,STAT1,STAT2,STAT3,STAT6,TP53
S100A4		other		-1.474	1.13E-07	CCL24,CCL5,CLIC4,FN1,MMP13,MMP14,MMP2,MMP9,PF4,SNAI1,THBS1,TIMP1,TIMP2,VCAM1	Ap1,CTNNB1,ERK1/2,FOS,FOXO3,JUN,KLF4,NFKB1,NFKBIA,NFkB (complex),PPARG,RAC1,RELA,RHOA,S100A4,SPP1,STAT3,TP53,heparin
CCL5	2.015	cytokine		-0.320	1.14E-07	CCL3,CCL4,CCL5,CCR5,CD163,CXCL8,CYP1B1,DDAH1,F2R,F2RL1,IER2,IFNG,IL1B,IL6,MMP19,MMP9,NAMPT,OLR1,PNP,PPIF,STAT1,TNF	Ap1,CCL3,CCL5,CCR5,IL4,IRF3,ITGAM,JUN,Jnk,NFKB1,NFkB (complex),RELA,STAT1,STAT3,STAT5B,STAT6
Ap1		complex		-1.182	1.16E-07	BAK1,BCL2A1,CCL3,CCL4,CCL5,CLU,CXCL8,EDN1,F2RL1,FASLG,FN1,HSP90B1,IFNG,IL17D,IL1B,IL2RA,IL4,IL6,KCNN4,MMP13,MMP2,MMP3,MMP9,NOS2,PADI4,PRDM1,RELB,SELE,SPARC,TIMP1,TNF,TNFRSF8,VCAM1,VEGFA	Ap1,BCL6,CCL2,FOS,IL2,IRF8,JUN,NFATC1,NFKB1,NFKBIA,NFkB (complex),Nfat (family),RELA,SMAD3,SP1,STAT1,STAT3,STAT5A,TP53
MGEA5		enzyme		1.938	1.23E-07	ADAM19,AHNAK2,ARHGAP29,BACH1,CAV1,CCNG2,CDCA7,CDK10,CPE,CREB3L2,CXCL6,CXCL8,CXCR3,DST,EPHB3,FBLN1,FERMT2,FN1,FZD10,FZD6,GADD45A,GNE,GPT2,IGF2,IGFBP4,IL6R,KREMEN1,LAMB1,LPHN2,LPXN,MCAM,MMP14,PDK1,PPAP2B,PRDX4,PRF1,RAB27A,S100A2,SERPINE2,THBS1,TIMP1,TIMP2,TSPAN12,VIM,WWTR1
herbimycin		chemical - kinase inhibitor		0.262	1.23E-07	ATP2A3,CCND3,CTGF,CXCL8,CXCR2,F2R,IL1B,IL2RA,IL6,MMP13,MMP2,MMP9,NOS2,SIRPA,SOD2,TNF,TNFRSF11B	Akt,Ap1,EGFR,EGR1,ESR1,FOS,JUN,Jnk,MAPK8,NFKB1,NFKBIA,NFkB (complex),RELA,SMAD3,SP1,STAT3,TNFRSF1A,herbimycin
dimethylnitrosamine		chemical toxicant		-1.668	1.23E-07	ACTA2,COL1A1,COL1A2,COL3A1,COL4A1,DES,IGF2,IL1B,IL6,MMP9,NOS2,PRKCH,PRKCZ,SOD2,TIMP1,TNF,VIM	ALB,Ap1,F2,HIF1A,JUN,NFKB1,NFKBIA,NFkB (complex),RELA,SMAD3,SMAD4,SMAD7,SQSTM1,STAT3,TGFB1,TP53,dimethylnitrosamine,hyaluronic acid
RC3H1		enzyme			1.25E-07	CCL20,CCL24,CCL4,CCL5,CCR7,CXCL13,CXCL6,ICOS,IFNG,IL1B,IL4,SPP1	ICOS,NFkB (complex),RC3H1,STAT5a/b,STAT6
MAPK14		kinase		-0.777	1.28E-07	ACTA2,CALR,CCL5,CCR7,CD83,CD86,COL1A1,CXCL10,CXCL8,CYP51A1,FAS,FASLG,FN1,FOSL2,GADD45A,GJA1,IFNG,IGF2,IL1B,IL4,IL6,MMP13,MMP3,MMP9,NOS2,PECAM1,PSMD10,SHC1,SOCS3,SOD2,TAGLN,TBX21,TIMP1,TIMP2,TNF,VEGFA	Ap1,ESR1,JUN,Jnk,MAPK14,MAPK8,NFKB1,NFKBIA,NFkB (complex),P38 MAPK,RELA,SMAD3,STAT1,STAT3,TNF,TP53
Histone h3		group			1.35E-07	ABCB1,CCND2,CCNE1,CD69,CDC6,CKAP4,COL1A2,CRIP2,CSPG4,CXCL8,DAB2IP,DKK1,EGR1,ENO3,FASLG,GATA3,GFI1,ICAM3,ID2,IFNG,IL1B,IL2RA,IL4,IL6,IRF7,KDR,MMP9,MTUS1,NFKBIA,NOS2,NOS3,PALLD,PAX5,PNO1,POLD4,PRDM1,PROS1,RELN,RETN,RGS10,SEC31A,SFRP1,SNAI1,SOCS3,SOD2,SPP1,STOM,TACC2,TAGLN,TERT,TM4SF18,TP53BP2,UPP1,VEGFA,VKORC1,XBP1	Ap1,ESR1,Histone h3,IL4,JUN,NFATC2,NFKB1,NFKBIA,NFkB (complex),Nfat (family),REL,RELA,RNA polymerase II,SMAD3,SP1,STAT1,STAT3,STAT6,TP53
4-phenylbutyric acid		chemical - endogenous mammalian		1.222	1.51E-07	ATP2A3,CALR,CASP3,CASP9,CXCL8,EIF2AK3,EIF2S2,EPHX1,ERN1,GJA1,GUSB,HSP90B1,HSPA5,MMP2,NOS2,OLR1,PEX11A,PSMD10,SOD2,TIMP2,TNF,XBP1	4-phenylbutyric acid,ABCA1,AKT1,APP,Ap1,CASP3,CTNNB1,EGR1,NFE2L2,NFKBIA,NFKBIB,NFkB (complex),NOS3,RELA,SP1,STAT1,STAT3,TP53
Fcer1		complex		0.927	1.51E-07	ATP2A2,BCL2A1,CCL3,CCL4,CCL5,CD1A,CD4,CD83,CXCL8,IDO1,IFIT2,IFNG,IL16,IL1B,IL1RN,IL4,IL6,KMO,S1PR2,TNF	Ap1,CEBPB,CEBPD,CREB1,CSF2,FCER1G,FOS,Fcer1,IL13,LYN,NFKBIA,NFkB (complex),RELA,STAT,STAT1,STAT3,STAT5a/b,STAT6,histamine
LIF		cytokine		-1.315	1.57E-07	A2M,ACACA,ACTA2,BATF,CCNE1,CD34,CDH5,CISH,COCH,CXCL10,CXCL8,DCAF11,ELF3,FFAR2,FN1,HK2,IFI16,IFNG,IL1B,IL2RA,IL6,IRF1,KDR,KLRB1,LBP,MMP13,PAX6,PECAM1,RET,SOCS1,SOCS3,SOD2,SPP1,TIMP1,TMEM176A,TMEM176B,TNF,TNFRSF11B,VEGFA,VWF,XBP1	Akt,Ap1,EGR1,FOXO3,JUN,Jnk,LIF,NFKB1,NFKBIA,NFkB (complex),PI3K (complex),RELA,STAT,STAT1,STAT3,TP53
HOXA10		transcription regulator		1.649	1.59E-07	ADM,ALOX5AP,ALPL,APOE,AQP1,CLDN5,COL15A1,COL3A1,CSF3R,CTSG,DBP,DKK1,EGR2,ERG,FN1,FST,GFI1,GJA1,HDLBP,ID2,IL1R1,ITGB3,LTF,MAP1B,MINOS1-NBL1/NBL1,MYLK,NCF2,P4HB,PDPN,PHGDH,PROS1,PTGER3,PTGER4,S100A12,SCD,SLC27A1,THBD,TNXB,XDH
RETN	-3.190	other		-1.786	1.70E-07	ACACA,APOA1,CTGF,EDN1,IL6,MMP14,NOS3,PLAT,RETN,SCD,SELE,SELP,SOCS3,SPP1,TNF,VCAM1	Ap1,CEBPB,D-glucose,EGR1,Ins1,JUN,LDL,LEP,MYC,NFKB1,NFKBIA,NFkB (complex),PPARA,PPARG,RELA,RETN,RXRA,SMAD3,SP1,STAT1,STAT3,TNF
allopurinol		chemical drug		-1.272	1.71E-07	A2M,ADAMTS1,ANXA2,ASNS,CD69,CLDN4,CLU,CP,CXCL10,EFEMP2,ELF3,EMP3,FBLIM1,GPNMB,IL1B,MPO,RCN1,RFTN1,S100A11,SPP1,TIMP1,TMSB10/TMSB4X,UPP1,VIM	Akt,Ap1,CREB1,CTNNB1,EGR1,ERK,FOS,JUN,NFKB1,NFKBIA,NFkB (complex),RELA,SMAD3,SP1,SRC,STAT3,XDH,allopurinol
NRG1		growth factor		-1.336	1.73E-07	ACHE,ANGPT1,BAK1,BET1,CASP3,CAV1,CCND2,CCND3,CCNE1,COL1A1,COL6A3,CTGF,CXCL6,CXCL8,CXCR3,DAD1,EDN1,EGR1,EGR2,EGR3,ELF3,ENO3,FSTL1,GDA,GPX3,GRB7,HK2,IER2,IGF2,ITGB3,MMP9,PDE3A,POU3F1,PTRF,RUNX1,SELE,TF,TNFAIP1,VCL,VEGFA,VEGFB,VIM,ZFP36L2	Akt,CTNNB1,EGF,EGR1,ERBB2,JUN,MYC,Mek,NFKB1,NFKBIA,NFkB (complex),NRG1,P38 MAPK,RELA,SMAD3,SP1,STAT1,STAT3,TP53,estrogen receptor
salicylic acid		chemical drug		1.358	1.77E-07	APOA1,BGN,CASP3,CCL3,CCL4,CDK1,CTGF,CXCL8,FKBP5,GCG,IL1B,IL4,IL6,MMP9,NOS2,OLR1,SELP,TNF	Ap1,ERK1/2,ESR1,FOXO3,JUN,Jnk,NFATC2,NFKB1,NFkB (complex),Nfat (family),PI3K (complex),RELA,STAT3,TNFRSF1A,salicylic acid
Insulin		group		0.416	1.79E-07	ACACA,ACAT1,ADRB3,AEBP1,ANGPTL4,APOA1,APOE,APP,AQP9,CCL4,CCND3,CCNE1,CCNG2,CDK8,COL1A1,COL4A1,CTH,DDIT4,EDN1,EGR1,EPAS1,ERO1L,FADS1,FADS2,FN1,GCG,GCLC,HSPA5,IDE,IGF2,IGFBP4,IL6,MDH2,MMP13,MMP2,MMP3,MMP9,NFKBIA,NOS2,NOS3,NPR1,NUCB2,PLCB1,PLIN1,PRKCZ,PTK2,RBP4,RETN,SCD,SLC15A1,SLC6A4,TBX21,TGFBI,TJP1,TNF,VEGFA,VLDLR,XBP1	Ap1,D-glucose,EGR1,IGF1,Insulin,JUN,LEP,MYC,NFKB1,NFkB (complex),NR1H3,PPARA,PPARG,RELA,RXRA,SMAD3,SP1,SREBF1,STAT3,TP53
temozolomide		chemical drug		0.258	1.85E-07	CASP3,CCL5,CXCL10,CXCL8,CXCL9,FAS,ITGB3,MMP14,MMP2,MMP9,NFKBIA,QPRT,SOD2,TNFRSF10A	Akt,Ap1,CREBBP,CXCL8,EGR1,JUN,NFKB1,NFKBIA,NFkB (complex),P38 MAPK,PPARG,PTGS2,REL,RELA,SMAD3,STAT3,TP53,temozolomide
ZBTB7B		transcription regulator		-1.866	1.85E-07	CD4,CD8A,COL1A1,COL1A2,EOMES,GATA3,IFNG,IL1R1,IL2RB,IL4,ITGAE,NRP1,PRF1,TNF	Ap1,CBL,CD4,EGR1,ESR1,Histone h3,Nfat (family),RELA,RNA polymerase II,SP1,TCF3,VAV1,ZBTB7B
TNFRSF1A		transmembrane receptor		-1.119	1.87E-07	CASP3,CCL20,CCL4,CCL5,CTGF,CXCL10,CXCL13,CXCL8,GATA3,IFNG,IL1B,IL4,IL6,KDR,LBP,MMP13,MMP14,MMP2,MMP9,NOS2,P2RX7,SELE,SELP,SOCS3,SOD2,TBX21,TNF,VCAM1,VEGFA	ATF2,Ap1,ESR1,FOS,IKBKB,JUN,Jnk,NFATC2,NFKB1,NFKBIA,NFkB (complex),Nfat (family),RELA,SMAD3,SMAD4,STAT3,TNFRSF1A,TNFRSF1B,Tgf beta
CDKN1A		other		1.046	1.92E-07	ACTA2,APP,BBC3,CASP3,CCND3,CCNE1,CDC25A,CDC25C,CDC6,CDK1,CIT,CTGF,CTSB,CTSK,EDNRA,EOMES,FAS,FN1,GLB1,HSPA1A/HSPA1B,HSPA5,IFNG,IL1B,IL1R1,IL6,ITGB3,MBNL2,MMP3,MMP9,MSX1,NUSAP1,ORC1,PHGDH,RBL2,SHC1,SLC30A5,SOD2,STMN1,TCN2,TERT,TNF,TUBB3,UBE2S,VEGFA	Ap1,CDKN1A,Cyclin E,E2F1,E2F4,E2f,HDAC1,JUN,Jnk,MYC,NFKB1,NFkB (complex),P38 MAPK,RB1,RBL1,RELA,SMAD3,SP1,STAT3,TP53,TP73
Tlr		group		1.727	1.99E-07	CASP4,CCL3,CCL4,CCL5,CCR7,CD83,CD86,CISH,CXCL10,CXCL8,CXCR2,IDO1,IFNG,IL1B,IL33,IL6,IRF1,IRF4,IRF7,NFKBIA,NOS2,RGS1,SEMA3A,SOCS1,SOCS3,STAT1,TNF,TREM1	IL10,IL1B,IRF3,IRF8,IRF9,MYD88,NFKB1,NFKBIA,NFKBIB,NFkB (complex),RELA,STAT1,STAT2,STAT3,Tlr,lipopolysaccharide
calcitriol		chemical drug		-1.507	2.01E-07	ADAM19,ANXA2,APOA1,BAK1,BCL3,C3,CASP9,CCL20,CCND3,CCNE1,CDC6,CDK1,CISH,COL4A1,COL4A2,CXCL10,CXCL6,CXCL8,CYP3A4,EDN1,EGR1,FAS,FBN1,FGF23,FN1,GADD45A,GATA3,GEM,HPGD,HSD17B4,HSPD1,ID2,IFNG,IL1B,IL1RN,IL23R,IL2RA,IL4,IL6,IRF4,IRF7,KLK10,LTF,MAL,NDC1,NEDD9,NUP43,NUSAP1,OLFML2A,OSTN,POLE2,PTRF,RNF144A,RRM2,S100A8,S100A9,S1PR2,SOCS3,SPP1,STMN1,TBX21,TERT,THBD,THBS1,TJP1,TJP2,TLR3,TNF,TNFRSF11B,TXN,VCL,V…	CEBPB,ESR1,IL6,JUN,NFKB1,NFKBIA,NFkB (complex),NR1H3,NR1H4,PPARA,PPARG,RARA,RELA,RXRA,SP1,STAT1,STAT3,TP53,beta-estradiol,calcitriol,prostaglandin E2
RELB	0.359	transcription regulator		0.093	2.04E-07	ABCB1,CCL20,CXCL13,CXCL8,IFNG,IL1B,IL4,IL6,IRF4,LTA,LTB,MPO,NFKBIA,NOS2,PRDM1,RELB,SOD2,STAT4,TBX21,TNF	Ap1,CEBPB,CRH,JUN,NFKB1,NFKBIA,NFKBIB,NFkB (complex),REL,RELA,RELB,SPI1,STAT3,TP63
TAB1	-1.142	enzyme		-0.212	2.16E-07	CCL20,CCL5,CFB,CXCL10,CXCL8,IFIH1,IFIT1,IL1B,IL6,IRF7,MMP13,SELE,XAF1	Ap1,ESR1,IKBKB,JUN,MAP3K7,MAPK8,NFKB1,NFKBIA,NFkB (complex),P38 MAPK,REL,RELA,SMAD3,STAT3,TAB1
vancomycin		chemical drug		-1.165	2.19E-07	A2M,ADAMTS1,ANXA2,ASNS,C3,CLDN4,CLU,CP,EFEMP2,ELF3,EMP3,FBLIM1,GPNMB,GPX8,RCN1,RFTN1,S100A11,SCD,SOD2,SPP1,TIMP1,TMSB10/TMSB4X,UPP1,VIM
NR4A2		ligand-dependent nuclear receptor		0.680	2.29E-07	ADM,COL16A1,COL1A1,COL6A1,COL6A2,CPT1B,CXCL8,EIF4EBP2,ETV1,IL23R,KCNMA1,MMP13,MMP3,MMP9,NOS2,PTX3,RET,TNF,ZBP1	Ap1,CREBBP,CTNNB1,CXCL8,JUN,NFKBIA,NFkB (complex),NR1H3,NR4A2,PPARA,PPARG,Pro-inflammatory Cytokine,RELA,RUNX2,SMAD3,SREBF1,STAT3,TCF,TCF4,fatty acid
TNFRSF8	-1.992	transmembrane receptor		0.357	2.29E-07	ALDH18A1,CCL22,CCL3,CCL4,CCR7,CXCL8,FAS,FASLG,GCLC,IFI16,IFNG,IL4,MRTO4,NKG7,PCDH7,PDPN,PRF1,TNF,VCL	Ap1,CCL4,CCL5,CREB1,ERK1/2,JUN,NFKB1,NFKBIA,NFKBIB,NFkB (complex),RELA,RELB,STAT1,STAT3,TNFRSF8,TRAF2
MAPKAPK2		kinase		-0.029	2.48E-07	CXCL10,CXCL8,HSPA5,HSPB1,HSPB6,IL1B,IL4,IL6,LTA,MARCO,MMP2,MMP9,NFKBIA,NOS2,PLAT,TLR3,TNF,VCAM1	Akt,Ap1,EGR1,ERK1/2,ESR1,JUN,MAPK8,MAPKAPK2,NFKB1,NFKBIA,NFKBIB,NFkB (complex),REL,RELA,STAT3
BAX		transporter		-0.545	2.48E-07	BAK1,CASP3,CCL5,CDC25C,CDK1,CTSB,CTSK,CXCL10,DNAJB9,ERO1L,ETV1,IL6,IRF7,MMP9,PDIA6,TIMP1,TNF,XBP1	Ap1,BAK1,BAX,BCL2,CASP3,Creb,IRF3,JUN,MYC,NFE2L2,NFKB1,NFKBIB,NFkB (complex),RELA,RELB,SP1,STAT1,STAT3,TP53,TP73,TRAF2
TCF3		transcription regulator		0.305	2.52E-07	AXIN2,BCL6,CASP3,CCND2,CCND3,CCNE1,CD3E,CD4,CDH5,COL1A1,CPT1B,DAB2IP,DOCK1,ELANE,EPB42,EPRS,GADD45A,GATA3,GFI1,HSD17B14,ICOS,ID2,IFNAR1,IL1B,IL2RA,IL7R,KLHDC2,LEF1,LMO2,MAL,MEF2B,NUSAP1,PAX5,RASA4,SCIN,SEMA3G,SLC7A5,SOCS1,SOCS3,TF,TMEM180,TNF,TOX,XBP1	Ap1,CREBBP,E2F2,EP300,ESR1,ETS1,HDAC1,Hdac,Histone h3,Histone h4,ID3,IFI16,MYC,MYOD1,NFkB (complex),RELA,RNA polymerase II,SMARCA4,SP1,STAT3,TCF3
advanced glycation end-products		chemical - endogenous mammalian		-1.222	2.52E-07	BSG,CASP3,CLDN5,CTGF,CXCL8,F2R,FN1,GJA1,IL6,MMP9,NOS2,SERPINF1,SLIT2,SPP1,TNF,VCAM1	Akt,Ap1,EGR1,ERK1/2,ESR1,FOS,FOSL1,JUN,MAPK3,Mapk,NFKB1,NFKBIA,NFkB (complex),Pkc(s),RELA,STAT3,TP53,advanced glycation end-products
SFTPA1		transporter		1.495	2.58E-07	ANGPTL4,ANPEP,CCL3,CDH10,COL1A1,CRLF1,CTGF,CYP1B1,ECM1,EGR1,ERN1,GFPT2,HSPA6,IL1B,IL2RA,IL6,LOX,MAP1B,NAMPT,SFRP2,SLC22A3,TNF	ARRB2,Ap1,CD14,CREB1,CTNNB1,LDL,NFKB1,NFKBIA,NFkB (complex),Nfat (family),REL,RELA,SFTPA1,STAT1,STAT3,TNF,TP53
VIP		other		-0.740	2.59E-07	CCL4,CCL5,CCND3,CCNE1,CD86,CXCL10,CXCL8,EGR2,EGR3,FASLG,GATA3,GCG,IL1B,IL2RA,IL4,IL6,IRAK1,IRF1,KLRC4-KLRK1/KLRK1,NFKBIA,NOS2,PRF1,SORT1,TJP1,TLR6,TNF,VIM	Ap1,CD40,CEBPB,IL12 (complex),IRF1,IRF8,IRF9,NFKB1,NFkB (complex),REL,RELA,STAT1,STAT2,STAT3,STAT6,TP63,VIP,VIPR1
arsenite		chemical toxicant		-1.057	2.59E-07	ABCB1,ADAM12,CAV1,COL8A1,CXCL8,CXCL9,CYP1B1,DHRS1,EGR1,FST,GADD45A,GCLC,GPC1,HS6ST2,HSPA1A/HSPA1B,HSPA9,HSPB1,IL1RAP,IRF1,MPO,PLCB1,PTGES2,PTPRG,SFRP4,ST8SIA5,THBS1,VEGFA	Ap1,CAT,EGFR,ERK,FOS,HSF1,JUN,NFKB1,NFKBIA,NFkB (complex),P38 MAPK,RELA,SMAD3,SP1,STAT3,TP53,arsenite
ADCYAP1		other	Inhibited	-2.848	2.62E-07	ACAT1,ANGPT1,BAG2,BCAM,BMP6,BTG2,CCBE1,CCL4,CCL5,CCNI,CD86,COL3A1,COL5A1,COL5A2,CXCL10,EGR1,EGR2,EGR3,EMB,FASLG,FST,GATA3,GCG,ID3,IL6,IRF1,KCNN4,LMO1,LUM,MAN1A1,MCAM,MEST,NFKBIA,NOS2,POSTN,PPP1R3B,SCG2,SERPINE2,SERPINF1,SMAD1,SOCS3,SPARC,TCF4,TGFBI,TMSB10/TMSB4X,TNF	ADCYAP1,Ap1,CREBBP,EGR1,JUN,NFKB1,NFkB (complex),P38 MAPK,REL,RELA,SMAD3,STAT1,STAT3,TP53,VIP,cyclic AMP
PTGS2		enzyme		-0.977	2.64E-07	ANGPT1,ANXA2,AQP1,BBC3,CCL4,CCL5,CCNE1,CCR7,CLU,CTSK,CXCL10,CXCL14,CXCL8,CXCR2,CYP1B1,EDNRA,EGR1,FN1,IL1B,IL6,ITGA6,ITGAL,KDR,MMP14,MMP2,MMP9,NOS2,NOS3,PTGER3,PTGER4,TEK,TNF,VEGFA	Akt,Ap1,CEBPB,EGR1,ESR1,FOXO3,IL6,JUN,NFATC2,NFKB1,NFKBIA,NFkB (complex),Nfat (family),PI3K (complex),PTGS2,RELA,STAT1,STAT3,prostaglandin E2
TRAF3		other		0.645	2.72E-07	ADM,AICDA,ANXA4,BAK1,CCL5,CXCL10,ENTPD1,FAS,FFAR2,GPR34,HSPA5,IFNG,IL2RB,IL4,IL6,ISG15,NFKBIA,PLBD1,RELB,TBX21,TERT,TNF,XBP1	Ap1,CD40,MAP3K14,NFKB1,NFKBIA,NFKBIB,NFkB (complex),NfkB1-RelA,REL,RELA,RELB,STAT1,STAT3,TP53,TRAF2,TRAF3
alitretinoin		chemical drug		0.757	2.76E-07	ACACA,ADAM28,ADAMTS4,APOA1,APP,BCL2A1,CASP4,CCL20,CCL24,CCND3,CD1A,CD83,CD86,CPT1B,CXCL10,CXCL13,CYCS,DNASE1L3,FASLG,FN1,GREM1,IL2RA,IL2RB,IL6,IRF1,ISG15,LTF,MMP9,PGLYRP1,SCD,SLC27A1,SPP1,STRA6,UBA7	AHR,ATF2,CEBPB,Ca2+,Creb,IL6,JUN,NCOA2,NFKB1,NFKBIA,NFkB (complex),NR1H3,NR1H4,PPARA,PPARG,RARA,RELA,RXRA,SP1,STAT1,STAT3,TNF,alitretinoin
SATB1		transcription regulator		-1.130	2.90E-07	BCL2A1,CD69,CD86,CD8A,CSF3R,EPAS1,EPSTI1,FERMT2,GATA3,GPT2,HLA-DMB,HLA-DOB,ID3,IL16,IL18RAP,IL1R2,IL2RA,IL4,IL7R,IRF7,ITGB1,LAX1,MAL,MT1A,RELB,RGS1,RUNX1,SLC27A2,SPI1,TMEM2,TNF,TNFRSF8,TSC22D3,VIM,WARS,XAF1
EPAS1	-0.910	transcription regulator	Inhibited	-3.456	2.92E-07	ACACA,ADM,ANGPTL4,BBC3,CAV1,CCR5,CDC42EP5,CEMIP,CTGF,CYP51A1,EDN1,EIF5A,FBLN2,FN1,GJA1,HIST1H1C,HSPA5,IL6,ITGB3,KDR,LDHA,LOX,LOXL2,MANF,MMP14,NEFL,NOS3,NRN1,PLOD2,RET,SLC29A1,SLC7A5,SOD2,TEK,TERT,TMEM45A,TRIM21,VEGFA	Ap1,EP300,EPAS1,ESR1,Histone h3,JUN,MAX,MYC,NFKBIA,NFkB (complex),RELA,RNA polymerase II,SMAD3,SP1,STAT3,TFAP2B,TP53,nitric oxide,sphingosine-1-phosphate
ADRB		group		0.460	2.97E-07	AACS,ACSS1,ADAMTS4,ANGPTL4,AXL,BAK1,BRCA2,CASP3,CASP4,CCNE1,CXCL10,CYP51A1,DDIT4,ELTD1,FAS,GADD45A,HSD3B7,HSPD1,IFIT3,KLHL6,MMP9,NFKBIA,NOS2,NPM3,OASL,RBL2,RSAD2,SLC9A3R2,SLCO4A1,SRM,SRXN1,TEK	ADRB,AR,Ap1,Creb,EGR1,ESR1,FOS,JUN,MAPK14,NFkB (complex),RELA,Ras,SMAD3,SMAD4,SP1,STAT3,TP53,testosterone
H89		chemical - kinase inhibitor		1.791	3.07E-07	ADORA2A,APP,BAK1,CCL3,CD83,CREM,CXCL8,EGR1,EGR2,EGR3,GJA1,IL1B,IL6,MMP13,MMP2,MMP9,NFKBIA,NOS2,PDE3B,RUNX1,S100A8,SDC1,SHC1,SOD2,TERT,TNF,TREM1,TXN,VCAM1,VEGFA	Ap1,ERK1/2,ESR1,FOS,H89,JUN,Mapk,NFATC2,NFKB1,NFKBIA,NFkB (complex),Nfat (family),P38 MAPK,RELA,SMAD3,STAT3,TP53
fontolizumab		biologic drug		-1.897	3.26E-07	FAS,IFNG,IL12RB2,IL6,ISG15,MX1,NAMPT,RSAD2,TGM3,TNF
PIM1		kinase		0.000	3.66E-07	ABCB1,ATP2A2,BBC3,CCND2,CCND3,CDC25A,GLB1,GNL3,ID2,IFNG,IL12RB2,IL6,OSCAR,PROS1,SOCS1,STAT4,TBX21	Ap1,BCL6,CDKN1A,CDKN2A,CEBPB,E2F4,ESR1,FOXP3,Histone h3,IL2,NFkB (complex),PIM1,RB1,RBL1,RELA,RNA polymerase II,SP1,STAT1,STAT3,STAT5A,STAT6,TP53
RNASE1		enzyme	Activated	2.556	4.04E-07	CCL22,CCL24,CCL3,CCL4,CCL5,CXCL10,CXCL9,IL16,IL2RA,IL6,TNF
salmonella minnesota R595 lipopolysaccharides		chemical - endogenous non-mammalian		1.103	4.34E-07	AXL,BCL3,CASP4,CCL4,CCL5,CMPK2,CXCL10,CXCL13,CXCL6,EGR1,IFIT2,IFNG,IL1B,IL6,IRF1,IRG1,ISG15,MEFV,NFKBIA,OASL,RELB,RSAD2,SOCS3,TNF,VCAM1	Ap1,ERK1/2,IRF1,IRF3,JUN,NFATC2,NFKB1,NFKBIA,NFkB (complex),REL,RELA,STAT1,STAT3,TLR4,TNF,salmonella minnesota R595 lipopolysaccharides
fatty acid		chemical - endogenous mammalian		-0.797	4.43E-07	ACACA,AOC1,APOA1,ATF6,CPT1B,CREM,CXCL8,FADS1,FADS2,GCG,HSPA5,IL1B,IL6,MMP9,NFKBIA,NOS2,PLIN4,RBP4,S100A8,SCD,SLC27A1,SLC30A3,TNF,VCAM1	CREBBP,FOXO1,FOXO3,Insulin,JUN,NFE2L2,NFkB (complex),NR1H3,PPARA,PPARG,RELA,RXRA,Rxr,SP1,SREBF1,fatty acid,palmitic acid
IFNA10		cytokine	Activated	2.778	4.50E-07	CXCL10,CXCL9,IFIH1,IFIT1,IFNG,ISG15,MX1,STAT4,ZBP1	IFNA10,IRF8,IRF9,JUN,NFkB (complex),STAT1,STAT2,STAT3,STAT4
IFNA5		cytokine	Activated	2.778	4.50E-07	CXCL10,CXCL9,IFIH1,IFIT1,IFNG,ISG15,MX1,STAT4,ZBP1	ESR1,ETS1,IFNA5,IRF8,IRF9,JUN,MAPK1,NFKB1,NFkB (complex),RELA,STAT1,STAT2,STAT3,STAT4,TP53
IFNA7		cytokine	Activated	2.778	4.50E-07	CXCL10,CXCL9,IFIH1,IFIT1,IFNG,ISG15,MX1,STAT4,ZBP1	IFNA7,IRF8,IRF9,JUN,NFkB (complex),STAT1,STAT2,STAT3,STAT4
IFNA14		cytokine	Activated	2.778	4.50E-07	CXCL10,CXCL9,IFIH1,IFIT1,IFNG,ISG15,MX1,STAT4,ZBP1	IFNA14,IRF8,IRF9,JUN,NFkB (complex),STAT1,STAT2,STAT3,STAT4
IFNA6		cytokine	Activated	2.778	4.50E-07	CXCL10,CXCL9,IFIH1,IFIT1,IFNG,ISG15,MX1,STAT4,ZBP1	ESR1,ETS1,IFNA6,IRF8,IRF9,JUN,MAPK1,NFKB1,NFkB (complex),RELA,STAT1,STAT2,STAT3,STAT4,TP53
IFNA21		cytokine	Activated	2.772	4.50E-07	CXCL10,CXCL9,IFIH1,IFIT1,IFNG,ISG15,MX1,STAT4,ZBP1	IFNA21,IRF8,IRF9,JUN,NFkB (complex),STAT1,STAT2,STAT3,STAT4
Pkc(s)		group		-0.344	4.57E-07	ACO1,ADM,APOA1,APP,AQP3,CCND3,CCR5,CD4,CDC6,COL3A1,CTGF,CXCL8,DBP,EDN1,EGR1,EGR2,FAS,FN1,HSP90B1,HSPA5,IGF2,IL6,ITGA5,ITGB1,LIPA,MMP13,MMP2,MS4A1,NOS2,P4HB,PDIA4,RBL2,S100A1,S100A8,SLC6A4,SPP1,TNF,VCAM1	Akt,Ap1,CEBPB,EGR1,ESR1,FOS,IL6,JUN,Jnk,Mapk,NFKB1,NFKBIA,NFkB (complex),Pkc(s),RELA,STAT1,STAT3,TNF,TP53
TSLP		cytokine		1.710	4.61E-07	CCL17,CCR7,CD83,CD86,CISH,CXCL8,CXCL9,IL2RA,IL4,IL6,MX1,SELE,SELP,TIMP1	IFNG,IL10,IL4,NFKB1,NFKBIB,NFkB (complex),P38 MAPK,RELA,SMAD3,STAT1,STAT3,STAT6,TP53,TSLP
PLAUR		transmembrane receptor	Inhibited	-2.501	4.61E-07	CCL5,CTSB,EIF2AK3,ITGA6,ITGB1,ITGB3,KDR,MMP2,MMP3,MMP9,SNAI1,SOCS1,TNF,VIM	Ap1,CBL,CEBPB,CTNNB1,Creb,ERK1/2,IL6,JUN,MMP9,NFKB1,NFKBIA,NFkB (complex),PLAUR,RELA,RUNX2,STAT1,STAT3,TP53,VTN
ESR2		ligand-dependent nuclear receptor		-0.171	4.68E-07	APOE,BBC3,C3,CAV1,CDC25A,CLDN11,COL1A1,CXCL8,DDAH1,DKK1,EDN1,EGR1,EMB,GCLC,GLB1,HPGD,IGFBP4,IL1B,ITGB1,LMNA,LRP11,MEGF10,MMP14,MMP2,NEDD9,NID2,NOS2,PERP,RELN,RETN,SELE,SFRP4,SOCS3,SPP1,SRXN1,SUSD4,TERT,TIMP1,TIMP2,TNF,TSPAN13,VEGFA	Ap1,ERK,ERK1/2,ESR2,FOS,JUN,NFKB1,NFKBIA,NFkB (complex),RELA,SMAD3,SP1,STAT3,TNF,TP53
metformin		chemical drug	Activated	2.869	4.76E-07	ABCB1,ACACA,ACTA2,CASP3,CAV1,CCND2,CCNE1,CXCL8,CYP3A4,DDIT4,EIF2AK3,ERN1,FASLG,FN1,GCG,GLO1,HSPA5,IFNG,IL1RN,IL6,MMP9,MX1,NFKBIA,NOS3,RETN,SERPINF1,SLIT2,TERT,TNF,VWF,XBP1	Ap1,D-glucose,EGR1,ESR1,FOXO1,Histone h3,Insulin,JUN,MYC,NFKB1,NFKBIA,NFkB (complex),P38 MAPK,PPARA,PPARG,PRKAA1,RELA,RELB,RNA polymerase II,SIRT1,SMAD3,SP1,STAT3,metformin
heparin		chemical - endogenous mammalian		0.661	4.84E-07	ACTA2,APOE,CD83,CD86,CNN1,COL1A1,FN1,IL1R1,MMP14,MMP2,MMP9,NOS2,PF4,PLAT,PROCR,ROCK2,SELP,TFPI,THBD,VIM	Ap1,CTNNB1,Collagen type I,F2,FN1,IL1B,JUN,NFKB1,NFKBIA,NFkB (complex),RELA,RUNX2,SMAD2,SMAD3,STAT3,TNF,heparin
PIM3		kinase		1.767	4.89E-07	IFNG,IL12RB2,IL1B,STAT4,TBX21,TNF	JUN,NFKB1,NFKBIA,NFkB (complex),PIM3,RELA,STAT3
glycitein		chemical drug		1.633	4.89E-07	IL1B,IL6,MMP3,MMP9,NOS2,TNF	Ap1,CTNNB1,Creb,FOXO1,JUN,MMP9,NFKB1,NFKBIA,NFkB (complex),RELA,STAT3,TNF,glycitein,nitric oxide,reactive oxygen species
UDP-D-glucose		chemical - endogenous mammalian	Activated	2.449	4.89E-07	CALR,HSP90B1,HSPA5,HYOU1,PDIA3,PDIA4
resveratrol		chemical drug	Activated	2.047	4.94E-07	ACTA2,AIF1,APP,BCL2A1,BSG,CASP3,CCL3,CCL5,CCND2,CD69,CTSK,CXCL10,CXCL8,CYP1B1,EDN1,EGR1,FAS,FASLG,FN1,FOSL2,GLB1,HSPA5,IFIT1,IGF2,IL1B,IL2RA,IL4,IL6,IL7R,ISG15,ITGA1,ITGAL,KDR,MMP13,MMP2,MMP3,MMP9,MPO,NFKBIA,NOS2,NOS3,PLIN1,SELP,SOD2,SPP1,TFRC,TNF,TNFRSF10A,TNFRSF11B,ULBP3,VCAM1	Ap1,JUN,Jnk,NFKB1,NFKBIA,NFkB (complex),REL,RELA,SP1,STAT3,TNF,TP53,hydrogen peroxide,resveratrol
2-bromoethylamine		chemical reagent		-1.213	5.14E-07	A2M,ADAMTS1,ANXA2,CLDN4,CLU,CP,EFEMP2,ELF3,EMP3,FBLIM1,GPNMB,S100A11,SPP1,TIMP1,TMSB10/TMSB4X,UPP1,VIM
PRNP		other		-0.829	5.17E-07	APOE,APP,CASP3,CCL5,EGR1,EPS8,HSP90B1,HSPA1A/HSPA1B,HSPA5,HSPA9,HSPB1,IL1B,NOS2,PDIA3,PRND	APP,Ap1,EGR1,IGF1,JUN,MYC,NFE2L2,NFKB1,NFKBIA,NFkB (complex),Nr1h,PRNP,REL,RELA,SMAD3,SP1,STAT3,TP53,TP73,cholesterol
fulvestrant		chemical drug		1.002	5.22E-07	APOA1,ASNS,AXL,BAK1,C3,CASP4,CCDC80,CCL5,CCNE1,CDC25A,CDK1,CDK8,CTSL,CXCL10,DDIT4,EGR1,EGR3,EPOR,F2R,FOSL2,GAB2,GADD45A,GJA1,GUCY1B3,ID2,IL1B,IRF1,ITGB1,ITGB3,LTF,MANF,NOS2,PAX5,PRSS23,PTGER3,RBL2,ROCK2,SELP,STMN1,TFRC,TNF,TNFRSF11B,TSC22D3,VCAM1,VEGFA	EGFR,ESR1,FOS,JUN,NFATC2,NFE2L2,NFKB1,NFKBIA,NFkB (complex),PARP1,REL,RELA,SMAD3,SP1,STAT3,fulvestrant,prostaglandin E2
CD86	0.722	transmembrane receptor	Activated	2.551	5.32E-07	CCL3,CCL4,CD69,CD86,EGR2,FAS,FASLG,GZMA,ICOS,IDO1,IFNG,IL4,IL6,NFKBIA,TNF,XBP1	BCL6,CD28,CD86,IL10,IL12 (family),IL2,IL4,NFATC2,NFKB1,NFKBIB,NFkB (complex),REL,RELA,STAT1,STAT3,STAT4,STAT5A,STAT6
ALB		transporter	Inhibited	-2.262	5.32E-07	ACTA2,CASP3,CCL5,COL1A1,CXCL8,EDN1,EDNRA,ERN1,HSPA5,IL1B,IL6,NOS2,SCD,TNF,VEGFA,XBP1	AGT,ALB,Ap1,EGR1,ERK1/2,FOXO1,FOXO3,JUN,Jnk,NFE2L2,NFKB1,NFKBIA,NFkB (complex),REL,RELA,SMAD3,STAT3,TP53,palmitic acid
IRF4	-1.528	transcription regulator	Inhibited	-2.088	5.41E-07	ADA,AICDA,ALPL,BCL6,CDK1,GATA3,IL1B,IL1R1,IL23R,IL33,IL4,IL6,INPP5D,IRF4,ISG15,ITGAL,ITGB1,MANF,MS4A1,OAS1,PAX5,PPIB,PRDM1,SUB1,TBX21,TNF,TRIM21,XBP1	BCL6,CEBPB,IL12 (complex),IL21,IL4,IRF4,NFKB1,NFkB (complex),PRDM1,RELA,SMAD3,SMAD4,SMAD7,SP1,STAT1,STAT3,STAT5A,STAT6,Smad
COL18A1	-1.347	other		1.784	5.56E-07	CD34,CDH5,DDIT4,EDN1,EPHB4,F2R,F2RL1,FN1,HK2,ID3,IL6,ITGB3,KDR,LDHA,MMP2,NOS2,NRP1,PECAM1,SELP,STAT1,THBS1,TNF,VEGFA,VWF	Ap1,CBL,COL18A1,CTNNB1,ERK,HDAC1,HIF1A,ITGB1,JUN,MYC,NFKB1,NFkB (complex),P38 MAPK,RB1,RELA,SMAD3,STAT1,STAT3,VEGFA,Vegf
BMP6	-0.791	growth factor		-0.789	5.56E-07	ACTA2,ADAMTS1,ADAMTS5,ARMCX3,CTGF,CYP1B1,EPHX1,ID2,ID3,IL6,ITGA5,LPHN2,MMP13,MYH10,PCOLCE2,PMP22,SAP30,SEMA3A,SNAI1,TAGLN,TIMP1,VCL,VEGFA,XBP1	BMP6,CEBPB,CTNNB1,IL6,JUN,NFKB1,NFkB (complex),P38 MAPK,RELA,RUNX2,SMAD2,SMAD3,SMAD4,SMAD5,SP1,STAT1,STAT3,Smad
thalidomide		chemical drug		0.586	5.84E-07	ANGPT1,APP,CAV1,COL1A1,CXCL8,DKK1,IFNG,IL1B,IL6,PECAM1,TERT,TNF,VEGFA	Ap1,CALR,CASP1,ERK1/2,JUNB,NFKB1,NFKBIA,NFkB (complex),P38 MAPK,REL,RELA,SMAD3,STAT3,TNF,TP53,thalidomide
RPSA		translation regulator		-0.729	5.84E-07	CCL5,FASLG,GBP4,IL1B,IL1R1,IL6,ISG15,ITGA6,MMP2,NOS2,RELB,STAT1,TNF	Ap1,CD14,CREB1,ESR1,JUN,MAPK8,NFKB1,NFKBIA,NFkB (complex),Nfat (family),P38 MAPK,REL,RELA,RPSA,SMAD3,STAT3
TIRAP		other		-0.736	5.84E-07	CCL4,CCL5,CD86,CXCL10,CXCL6,CXCL8,IFNG,IL1B,IL6,IRF1,SELE,TNF,VCAM1	Ap1,CEBPD,IRAK1,IRF1,IRF3,JUN,Jnk,MYD88,NFATC2,NFKB1,NFKBIA,NFkB (complex),RELA,STAT1,STAT3,TIRAP,TLR4
tosedostat		chemical drug		-1.311	5.84E-07	ASNS,ASS1,CARS,CCNG2,CHAC1,CTH,CXCL8,DDIT4,GADD45A,RETN,SDC1,VEGFA,WARS
PTX3	-3.124	other		-1.456	5.84E-07	CCL5,CCR5,CTGF,CXCL8,EGR2,EGR3,GATA3,IL1B,IL4,IL6,IRAK1,MMP9,TNF	Ap1,CEBPB,ERK1/2,IL6,JUN,NFKB1,NFKBIA,NFkB (complex),PTX3,REL,RELA,STAT1,STAT3,TP63
methylselenic acid		chemical reagent			5.89E-07	ADAMTS1,BACH1,BCL2A1,BRCA2,BTD,CASP9,CDC25A,CDC25C,CDC6,CDK1,CDK10,CLU,CREB3L2,DHFR,DNAJB9,DNAJC3,ELF3,EPHX1,ERP44,FKBP5,FN1,GADD45A,GPR37,HSP90B1,ID2,ID3,INPP4B,IRF1,LMNB2,MANF,MAP1B,PDIA4,POLE2,PPP2R5A,RAB29,RABAC1,RAPGEF4,RGS10,RRM2,SCD,SEC24D,SSBP2,ST7,STX1A,STX7,VEGFA,ZBTB16	Ap1,E2F1,E2F2,E2F4,E2f,ERK1/2,ESR1,HDAC1,NFKB1,NFkB (complex),RB1,RBL1,RELA,Rb,SP1,STAT3,TFDP1,TP53,beta-estradiol,methylselenic acid
medroxyprogesterone acetate		chemical drug		-0.949	5.94E-07	BTG2,CASP3,CCL3,CCL4,CCL5,CCR5,CDK1,CXCL10,CYP3A4,DCN,DEPDC1,FAS,FMOD,FN1,IFNG,IL1B,IL2RA,IL4,IL6,IL6R,ITGB1,LMNA,MYLK,NOS3,NUSAP1,TFPI2,TNF,VCAN,VEGFA	Ap1,CEBPB,Ccl2,ERK1/2,ESR1,ETS1,IL6,JUN,NFATC2,NFKB1,NFkB (complex),Nfat (family),RELA,SP1,STAT1,STAT3,TP53,beta-estradiol,medroxyprogesterone acetate
Ras		group		-1.783	5.94E-07	ANPEP,CAV1,CCND3,CLDN4,CSF3R,CTGF,CXCL10,CXCL8,EDN1,EGR1,FAS,IFNG,IL4,MMP13,MMP2,MMP9,NOS2,PML,PRDM1,PSMD10,PVR,SERPINE2,SNAI1,STAT1,STAT2,TFPI2,TNF,UPP1,VEGFA	Ap1,ERK,ERK1/2,ESR1,FOS,JUN,Mapk,NFKB1,NFkB (complex),P38 MAPK,RELA,Ras,SMAD3,STAT1,STAT3,TP53
LEPR		transmembrane receptor		0.788	6.28E-07	ACACA,ACTA2,ADRB3,ANGPTL4,APOA1,APOE,BTG1,CDK8,COL1A1,COL4A1,CREB3L2,EMR1,FN1,FYB,H2AFV,ID2,IDO1,IL1R2,IL1RN,IL6,INPPL1,LGMN,MMP13,MMP14,MMP19,MMP2,MMP3,NOS2,RETN,SOCS3,STAT2,TIMP1,TNF,TNFRSF4,TSC22D3	Ap1,CEBPB,GH1,Ins1,JUN,Jnk,LEP,LEPR,NFKB1,NFKBIA,NFkB (complex),PPARA,PPARG,RELA,RXRA,SMAD3,STAT3,STAT5B,TNF
MYCN		transcription regulator	Activated	3.635	6.29E-07	BASP1,CAV1,CCND2,CCNG2,CDH11,CKAP4,CLU,COL18A1,COL1A1,COL4A1,COL5A2,COL8A1,CTGF,DKK3,DPYSL3,EED,EIF5A,FASLG,FBN1,FKBP9,FN1,HK2,HSPD1,ID2,IGFBP7,ITGB1,LDHA,LEPRE1,MMP2,MRC2,MTF2,PDIA4,PDK1,PGRMC2,PHB,PHGDH,PTK2,RGS5,SLIT3,SPARC,TAGLN,TERT,TIMP2,TMED9,TMEM109,VIM	Akt,Ap1,CBL,CDK9,CTNNB1,EGR1,EP300,ERK,HIF1A,HMGA1,ITGB1,JUN,MYCN,NCOA2,NFKBIA,NFkB (complex),REL,RNA polymerase II,SMAD3,SP1,STAT1,STAT3,TP53,estrogen receptor
ATP		chemical - endogenous mammalian	Inhibited	-2.058	6.31E-07	ADAMTS9,CCL4,CCR5,CCR7,CD83,CXCL10,CXCL8,GCLC,IL1B,IL1RN,IL2RA,IL33,IL4,IL6,MMP13,MMP3,NOS2,NOS3,NRP1,P2RX7,PAX6,THBS1,TNF,TUBB3,TXN,VCAM1	ATP,Ap1,FOXO3,IL18,IL1A,IL1B,JUN,NFKB1,NFKBIA,NFkB (complex),P38 MAPK,PI3K (complex),RELA,SMAD3,STAT3
triamterene		chemical drug		-1.436	6.37E-07	A2M,ADAMTS1,ANXA2,ASNS,CLDN4,CLU,CP,EFEMP2,ELF3,EMP3,FBLIM1,GPNMB,RCN1,RFTN1,S100A11,SPP1,TIMP1,TMSB10/TMSB4X,UPP1,VIM
SERPINF1	-2.302	other		-0.716	6.46E-07	AXIN2,BCL2A1,CD34,CDH5,CSPG4,CTGF,CXCL8,FASLG,LOXL2,NFKBIA,NOS2,PDGFRA,SELP,SOD2,THBS1,TJP1,TNFRSF11B,VIM	Akt,CTNNB1,EGR1,JUN,MYC,NFKB1,NFKBIA,NFkB (complex),REL,RELA,RUNX2,SERPINF1,SMAD3,SP1,STAT3,TCF,TCF4,TP53,TP73
ADAMTS12	-1.388	peptidase	Activated	2.905	6.93E-07	CHI3L1,CLEC4E,CXCL10,IL33,IL6,IRG1,MMP13,MMP3,S100A8,S100A9,SELP,TAGLN
FASLG	1.130	cytokine		-1.873	7.05E-07	CASP3,CXCL8,EGR1,EGR2,FAS,FASLG,IFNG,IL1B,IL4,IL6,STAT4,TNF,TNFRSF11B,VEGFA	Ap1,FAS,FASLG,IL18,JUN,MAPK14,NFKB1,NFKBIA,NFkB (complex),REL,RELA,STAT3,nitric oxide
IRS1		enzyme		0.537	7.14E-07	ACACA,ATP2A3,BMP6,COL3A1,COL4A1,COL4A2,COL6A1,COL6A3,COL7A1,EGR1,FASLG,GATA3,GJA1,ID2,IGFBP4,LAMA4,MMP14,MPO,NRP1,PHB,PPAP2B,SFRP2,SIGLEC1,SNAI1,SPP1,TGFBI,TNXB,VEGFA,WNT10A	AKT1,Ap1,CTNNB1,ESR1,ETS1,FOXO3,IGF1R,IRS1,JUN,JUNB,JUND,MAPK1,MYC,NFKB1,NFkB (complex),PI3K (complex),RELA,RUNX2,SMAD3,SP1,STAT1,STAT3,TCF,TCF4,TP53
TICAM2		other		-0.503	7.43E-07	CCL4,CCL5,CTSK,CXCL10,IL1B,IL6,IRF1,IRF7,MMP14,S100A8,TNF	Ap1,CREBBP,ERK,IRF1,IRF3,IRF5,IRF7,IRF8,IRF9,JUN,NFATC2,NFKB1,NFkB (complex),SMAD3,STAT1,STAT2,STAT3,TICAM1,TICAM2,TLR4
SEMA7A		transmembrane receptor	Inhibited	-2.111	7.43E-07	COL1A1,COL1A2,COL3A1,CTGF,CTSB,EGR1,ELN,FN1,NOV,TIMP1,TNF	Akt,CBL,CTNNB1,EGR1,HIF1A,ITGB1,JUN,NFKBIA,NFkB (complex),SEMA7A,STAT1,STAT3
FOSL1		transcription regulator		-0.789	7.54E-07	ADM,AXL,CCL4,CXCL6,CXCL8,EGR1,EGR2,ELN,GCLC,IL1B,IL6,MMP13,MMP2,MMP9,SERPINE2,SNAI1,SPARC,THBD,TNF	Ap1,Creb,ESR1,FOSL1,FOSL2,HIF1A,IRF3,JUN,JUNB,JUND,KEAP1,NFATC2,NFE2L2,NFKB1,NFkB (complex),Nfat (family),RELA
miR-29b-3p (and other miRNAs w/seed AGCACCA)		mature microRNA	Activated	3.920	7.54E-07	CD276,COL15A1,COL1A1,COL1A2,COL3A1,COL4A1,COL4A2,COL5A2,COL5A3,FAM3C,FBN1,GPR37,LAMC1,LOXL2,PMP22,PPIC,SPARC,TDG,TUBB2A
ADORA2A	0.966	G-protein coupled receptor		-0.566	7.62E-07	APP,ATP2A2,CCL17,CCT5,CLDN5,COL3A1,COL6A1,CXCL10,DGAT2,DGKZ,DSTN,EGR2,EIF2S2,EIF5A,IFNG,IL4,IL6,MMP9,NFKBIA,NOS2,P4HB,SELE,SPARC,SPTBN1,TJP1,TNF,TSC22D3,TUBB2A,TUBB3,VEGFA	ADORA2A,Ap1,CREB1,Creb,ESR1,FOS,JUN,Mapk,NFKB1,NFKBIA,NFkB (complex),P38 MAPK,REL,RELA,SMAD3,STAT3,TP53,norepinephrine
PTGER2		G-protein coupled receptor		-0.229	7.74E-07	APP,CCR7,CXCL8,CXCR2,DEPDC1,ECM1,EGR1,EMR1,IFNG,IL1B,IL1R2,IL6,ITGAL,KIF15,KLRD1,MMP9,NOS2,NUSAP1,PTGER3,SPP1,THBS1,TIMP1,TIMP2,TNF,TREM1,VEGFA	Ap1,ERK1/2,IL12 (complex),IL13,IL1B,JUN,NFKB1,NFKBIA,NFkB (complex),PTGER2,RELA,STAT3,STAT6,prostaglandin E2
EPO		cytokine		-0.914	7.74E-07	BCL3,BCL6,BTG1,CASP3,CCND2,CCND3,CCNG2,CD52,CISH,CLGN,CTSK,DES,EDN1,EGR1,EPOR,FAS,FASLG,GATA3,HMGN1,IGF2,IL6,ITGB1,L3MBTL1,LY6E,MMP2,MPO,MTF2,NFE2,NFKBIA,NOS3,PAX6,PRKCZ,PTPRB,RAB4A,ROCK2,SEC22B,SELE,SELP,SOCS1,SOCS3,SPP1,TF,TFRC,TIE1,TJP1,TNF,TNFRSF11B,TSC22D3,VEGFA,VWF,XPC	AKT1,Ap1,CTNNB1,EPO,FOXO3,JUN,NFKB1,NFKBIA,NFkB (complex),P38 MAPK,PI3K (complex),RELA,SMAD3,SP1,STAT3,TNF,TP53,nitric oxide
lactacystin		chemical - protease inhibitor	Inhibited	-2.970	7.87E-07	AK2,APP,ASNS,ATP1A1,ATP2A3,BAK1,CCND2,CCND3,CD69,CDC25C,CXCL8,EIF5A,FAS,FASLG,GATA3,GCLC,GJA1,HSP90B1,HSPA5,HSPB1,IL6,MAP1B,MAPK6,MCM10,MMP2,MMP9,MRTO4,NEDD9,NFKBIA,NOS2,P4HA2,RANBP1,SLC3A2,STMN1,SUB1,TNF,TUBB2A,TXN,ZFP36L2	AKT1,Akt,Ap1,CTNNB1,EGR1,EP300,JUN,Jnk,MAX,MYC,NFKB1,NFKBIA,NFkB (complex),P38 MAPK,RELA,SMAD3,SP1,STAT3,TP53,lactacystin
GLI1		transcription regulator	Inhibited	-2.469	8.11E-07	CAV1,CCND2,CDH11,CLU,CMPK2,COL1A1,DKK1,EGR3,EMB,ID2,IGF2,IGFBP6,IGFBP7,IL1R2,IL2RA,JAG2,LMNA,MEST,MMP2,MMP9,NES,NR2F2,PAPSS2,PCOLCE2,PDGFRA,PLOD1,PVR,RGS10,S100A9,SFRP1,SNAI1,SOX18,SPP1,TOM1,ULK1,VEGFA,VIM,WIF1	Ap1,CTNNB1,ESR1,GLI1,Histone h3,JUN,MYC,NFKB1,RELA,RNA polymerase II,RUNX2,SMAD3,SP1,STAT3,TCF,TCF4,TP53,TP73,VEGFA
cobalt chloride		chemical reagent		-0.499	8.32E-07	ADAMTS1,ADM,ANPEP,BACH1,BBC3,BHLHE41,CCR7,COL18A1,CP,CXCL8,DDIT4,EPAS1,HSD11B2,RGS1,RGS5,SERPINF1,SORL1,TFRC,TJP1,VEGFA	ARNT,Akt,CEBPB,CTNNB1,EGR1,EP300,EPAS1,HIF1A,IL6,JUN,MAX,MYC,NFKBIA,NFkB (complex),RUNX2,SP1,STAT1,STAT3,TP53,VHL,cobalt chloride
TGFBR1		kinase	Inhibited	-3.051	8.32E-07	ACTA2,BGN,CCR7,CD86,CLDN5,COL1A1,COL1A2,CTGF,EDN1,EGR2,FMOD,FN1,GJA4,MMP13,RGS3,RUNX1,TAGLN,TGFBI,TPSAB1/TPSB2,VIM	CEBPB,CTNNB1,KLF4,NFKB1,NFKBIA,NFkB (complex),P38 MAPK,PPARG,RELA,RHOA,SMAD3,SMAD4,SMAD7,SP1,STAT3,Smad,TGFB1,TGFBR1,TP53
HOXC8		transcription regulator		-0.359	9.24E-07	ADAM19,APP,ASS1,CDH11,CNN1,CXCL10,EMB,HES2,IL1R2,PMP22,SERPINF1,SPP1,TAGLN
IL23A		cytokine		-0.616	9.24E-07	CXCL10,CXCL13,HP,ICOS,IFNG,IL18R1,IL1B,IL23R,IL6,NOS2,S100A8,S100A9,TNF	CEBPB,IL17A,IL1B,IL22,IL23A,IL6,JUN,NFKB1,NFKBIA,NFkB (complex),RELA,STAT,STAT1,STAT3,STAT5A,TP53
KNG1		other		-1.151	9.24E-07	APP,ASIC3,BDKRB1,CALR,COL1A1,COL1A2,CTGF,CXCL8,IDE,IL1B,IL6,KDR,NOS3	AHR,Ap1,Ca2+,F2,FOXO3,JUN,KNG1,MYC,Mek,NFKB1,NFKBIA,NFkB (complex),PI3K (complex),RELA,SP1,STAT1,STAT3,TNF,TP53
GATA1		transcription regulator		-1.213	9.59E-07	ALOX5AP,AQP1,BMP6,BTG2,CCL5,CCND2,CCND3,CD164,EGR1,EPB42,EPOR,FCER1A,FYB,GATA3,GUCY1B3,IL4,IL6R,IL7R,ITGA6,ITGB3,KDR,LMO2,MECOM,MS4A1,NFE2,PECAM1,PF4,RGS13,SCIN,SELP,SPOCK2,TEK,TFRC,TGFB1I1,UAP1,VWF,ZFPM1	Ap1,CREBBP,GATA1,HDAC1,IL13,IRF8,IRF9,JUN,MYB,MYC,NFKBIA,NFkB (complex),RELA,SPI1,STAT1,STAT2,STAT3,STAT5a/b,STAT6
FLT3LG		cytokine		1.508	9.83E-07	CCR5,CCR7,CD3D,CD3G,CD83,CD86,ID2,IFNG,IL2RA,IL2RB,IL7R,MPO,PAX5,SOCS1,SPI1,TCF4,TERT	FLT3LG,IL4,IRF1,IRF3,IRF7,Interferon alpha,NFKB1,NFkB (complex),RELA,STAT1,STAT3,STAT4,STAT5A,STAT5B,STAT5a/b,STAT6,TP53
RUNX2		transcription regulator		0.374	1.01E-06	ACTA2,ALPL,AXIN2,CCNE1,CCR5,COL1A1,COL1A2,CXCL8,DPYSL3,FLRT2,FN1,ITGAL,LEF1,LUM,MMP13,MMP14,PTK2,RUNX1,SNAI1,SPP1,TAGLN,TIMP1,TNFRSF11B,TPSAB1/TPSB2,VEGFA	CEBPB,CTNNB1,EP300,EPAS1,HDAC1,HIF1A,NFKB1,NFkB (complex),NOTCH1,RB1,RUNX2,SMAD3,SMAD4,SMAD5,SMAD7,SP1,STAT3,Smad,TCF3,TP53,VHL,Vegf
L-triiodothyronine		chemical - endogenous mammalian		-0.263	1.03E-06	A2M,ACHE,ACTG2,ADAMTS5,ADM,APOA1,APP,ATP1A1,ATP2A2,BCL3,CCNE1,CLU,COL4A1,CPT1B,CST3,CTGF,CTH,DAB2IP,DBP,DUSP5,EDN1,EGR1,EGR2,EIF4EBP2,ENG,F2,FAS,FASLG,FKBP10,FKBP7,HP,ID2,ID3,IGFBP4,IL6,ITGA7,LMNA,LRP1,MMP14,MYBPH,NID1,NOS2,NR5A2,OAT,PAQR6,PRKCZ,PTAFR,RAB30,RASD2,RASGRP1,RELN,RET,RGS9,SCD,SLC27A1,SRM,TF,TNF	AGT,Ap1,CEBPB,EGR1,FOXO1,Ins1,Insulin,JUN,Jnk,L-triiodothyronine,LEP,NFKB1,NFkB (complex),PPARA,PPARG,RELA,RXRA,SMAD3,SP1,STAT3,TP53
amphotericin B		chemical drug		1.574	1.03E-06	CCL4,CXCL8,IFNG,IL1B,IL1RN,IL6,SPP1,TIMP1,TNF	Akt,Ap1,BCL10,CASP8,CEBPB,EGR1,GSK3B,JUN,NFKB1,NFKBIA,NFkB (complex),RELA,STAT3,TNF,amphotericin B
NT5E		phosphatase		0.113	1.03E-06	COL1A1,COL3A1,IL13RA1,IL1B,IL6,MMP13,SPP1,TIMP1,TNF	ADORA2A,ATP,Ap1,CREB1,Creb,EGFR,FOS,JUN,NFKB1,NFKBIA,NFkB (complex),NT5E,REL,RELA,RNA polymerase II,SMAD3,SP1,STAT1,STAT3,adenosine
NREP		other		-1.154	1.03E-06	ACTA2,COL3A1,ITGA5,MMP2,MMP9,PDGFRA,PDGFRB,TAGLN,VEGFA	Ap1,JUN,NFKB1,NFkB (complex),NREP,RAC1,STAT3
IFNA8		cytokine	Activated	2.787	1.03E-06	CXCL10,CXCL9,IFIH1,IFIT1,IFNG,ISG15,MX1,STAT4,ZBP1	IFNA8,IRF8,IRF9,JUN,NFKB1,NFKBIA,NFkB (complex),RELA,STAT1,STAT2,STAT3,STAT4
IFNA16		cytokine	Activated	2.778	1.03E-06	CXCL10,CXCL9,IFIH1,IFIT1,IFNG,ISG15,MX1,STAT4,ZBP1	IFNA16,IRF8,IRF9,JUN,NFkB (complex),STAT1,STAT2,STAT3,STAT4
melatonin		chemical - endogenous mammalian		1.068	1.05E-06	ACACA,CASP3,CASP9,CXCL10,CXCL6,CXCL8,CYCS,EDN1,EIF2AK3,FAS,FASLG,GCG,GJA1,HSPA9,IL1B,IL6,MMP9,MPO,NOS2,NOS3,PLAT,SOD2,SPARC,SPP1,TLR3,TNF,VIM	Ap1,CEBPB,FOXO1,IL6,JUN,Jnk,LEP,NFKB1,NFkB (complex),NOS2,P38 MAPK,RELA,SMAD3,STAT1,STAT3,melatonin
SYK		kinase		0.391	1.06E-06	CCL4,CCL5,CD69,CXCL10,CXCL8,EDN1,FGL2,GATA3,IL1B,IL6,IRF1,ITGB3,TNF,VEGFA	Ap1,BCL6,CEBPB,CEBPD,CREB1,ERK1/2,FCER1G,FOS,IL2,NFKB1,NFKBIA,NFkB (complex),RELA,STAT1,STAT3,STAT5A,SYK,TNFRSF1A,histamine
NR1H2		ligand-dependent nuclear receptor		-0.121	1.08E-06	ACACA,APOE,AQP1,C3,CCL4,CCL5,CXCL10,ELOVL6,HSD17B4,IFNG,IL1B,IL1RN,IL6,ITGAL,MMP9,NFKBIA,NOS2,SCD,TNF,VEGFA	Ap1,CEBPB,Ccl2,ERK1/2,ETS1,IL6,JUN,NFKB1,NFkB (complex),NR1H2,NR1H3,NR1H4,PPARA,PPARG,RARA,RELA,RXRA,SREBF1,STAT1,STAT3
U73122		chemical reagent	Activated	2.295	1.10E-06	ATP2A2,CCND2,CDC25C,DPM3,FN1,HSPA5,MMP13,MMP14,MMP2,NOS2,PLCB1,SELE,TNF,VCAM1,XBP1	Akt,Ap1,CEBPB,EGR1,ERK1/2,FOS,FOSL1,IL6,JUN,NFKB1,NFKBIA,NFkB (complex),Pkc(s),REL,RELA,STAT1,STAT3,TP53,U73122
HMGA1		transcription regulator		0.679	1.14E-06	ACTA2,ALPL,CAV1,CCND2,COL1A1,COL1A2,COL4A1,COL4A2,CPE,EGR1,FOSL2,FSTL1,GNA15,H19,ID3,IER2,IGFBP4,IGFBP7,IL2RA,IL4,IL6,ITGAL,LAMB1,LTA,LY6E,MMP9,NOS2,SDC4,SERPINH1,SLC27A2,SPARC,TAGLN	Ap1,EGR1,ESR1,FOS,HMGA1,IL4,JUN,MIF,NFKB1,NFKBIA,NFkB (complex),RELA,SMAD3,SMAD4,SP1,STAT1,STAT3,STAT6,TP53,estrogen receptor
hemozoin		chemical - endogenous non-mammalian		-0.795	1.15E-06	CCL3,CCL4,CCR5,CD83,CXCR2,IL1B,IL6,MMP9,NOS2,S100A8,S100A9,TNF	Ap1,ERK1/2,IL10,IL1B,JUN,NFKB1,NFKBIA,NFKBIB,NFkB (complex),RELA,STAT3,TNF,hemozoin
THBS4		other		-1.287	1.15E-06	ATF6,CALR,COL3A1,CRELD2,CXCL10,HSPA5,HYOU1,MANF,MMP13,P4HB,SELE,VCAM1	ATF6,THBS4
C5		cytokine		-0.199	1.15E-06	BCL6,BCL6B,CCL3,CCL4,CCL5,CCNE1,CDH11,CXCL8,CYP3A4,EGR1,FASLG,IFNG,IL18R1,IL1B,IL4,IL6,MMP3,MPO,NFKBIA,PLAT,RGS3,SELE,SLC25A15,TNF,VCAM1,VEGFA	Ap1,C5,CEBPB,CREB1,FOS,FOXO1,IL6,JUN,Jnk,NFKB1,NFKBIA,NFkB (complex),RELA,STAT1,STAT3,histamine,reactive oxygen species
NGF		growth factor		-1.137	1.27E-06	ACHE,ANXA2,APP,ASIC3,BBC3,BTG2,CAV1,CCL4,CCR7,CD83,CD86,CDK1,EGR1,EGR2,EHD4,EPAS1,FAS,FASLG,FOSL2,GADD45A,GUCY1B3,IGF2,KCTD11,LRP1,MMP2,MMP3,MMP9,MT1A,RBL2,S100A12,S1PR2,SCG2,SHC1,SORT1,TNF,TXN,VEGFA	Ap1,EGR1,JUN,Jnk,MAPK14,NFKB1,NFkB (complex),NGF,P38 MAPK,RB1,RELA,SIRT1,SMAD3,SP1,STAT3,prostaglandin E2
MTOR		kinase		0.000	1.31E-06	ACACA,ADM,AKAP13,CASP3,CASP9,CCNE1,CCR7,CD86,CPT1B,CTNND1,DDIT4,DHFR,EOMES,FN1,GATA3,IFI16,IFNG,IL1R1,IL2RB,IRAK1,IRF1,MEFV,MMP9,NOS2,OAS1,PECAM1,PRKCZ,RAB4A,SOCS3,SRPX,STAT1,TBX21,TCF4,TNFRSF11B,VCAM1,VEGFA	IL10,IRF8,IRF9,JUN,MTOR,MYC,NFKB1,NFKBIB,NFkB (complex),RELA,SMAD3,SMAD4,STAT1,STAT2,STAT3,TGFB1,TP53,sirolimus
deoxynivalenol		chemical toxicant		-0.859	1.31E-06	ATF6,CXCL8,DNAJC3,ERN1,FBN1,HSPA5,IL1B,IL6,PAPSS2,TNF,XBP1	ATF6,Ap1,CREBBP,CXCL8,HSPA5,IFN Beta,IGF1,IRF1,JUN,Jnk,NFKBIA,NFkB (complex),RELA,SMAD3,SP1,STAT1,STAT2,STAT3,TP53,deoxynivalenol
MSR1		transmembrane receptor		0.843	1.31E-06	CCL5,CXCL10,IFIT1,IL1B,IL6,IRG1,ISG15,MMP9,NOS2,TNF	Ap1,CREB1,Creb,ERK1/2,IRF8,IRF9,LDL,MSR1,NFKB1,NFKBIA,NFKBIB,NFkB (complex),PIK3R1,RELA,STAT1,STAT2,STAT3,TP53,lipoteichoic acid
calphostin C		chemical - kinase inhibitor		1.410	1.31E-06	ABCB1,ACTA2,CLU,CXCL8,FN1,GFPT1,HSP90B1,HSPA5,IL6,MMP13,MMP9,NOS2,NTN1,P4HB,PDIA4,S100A8,SOD2,TNF,VEGFA	Ap1,ESR1,FOS,FOSL1,JUN,MAPK14,Mapk,NFATC2,NFKB1,NFkB (complex),Nfat (family),PRKCE,Pkc(s),RELA,STAT3,TP53,calphostin C
gentamicin C		chemical drug		-1.199	1.31E-06	A2M,ADAMTS1,ANXA2,ASNS,CLDN4,CLU,CP,EFEMP2,ELF3,EMP3,FBLIM1,GPNMB,RFTN1,S100A11,SPP1,TIMP1,TMSB10/TMSB4X,UPP1,VIM
PRKCA		kinase		-1.985	1.33E-06	APP,BCL11A,CAV1,CCNE1,CTGF,CTSB,CYCS,EGR1,FN1,HSPA1A/HSPA1B,MMP3,MMP9,NFKBIA,NOS2,PML,PVR,RUNX1,S100A8,S100A9,SELP,SP100,TNF,VCAM1,VEGFA	APP,Ap1,EGR1,ESR1,FOS,JUN,Mapk,NFKB1,NFkB (complex),P38 MAPK,PRKCA,PRKCE,RELA,Ras,SMAD3,STAT3,TP53
MITF		transcription regulator		-0.145	1.35E-06	ACO2,APOE,APOLD1,ATP1A1,CCNG2,COL1A1,CTSG,CTSK,CXCL8,FMOD,FN1,GCG,GPNMB,HPGD,IL6R,INPP4B,IRF4,MDH1,MICAL1,MMP14,OSCAR,PAX6,PRF1,RAB27A,SDC1,SERPINF1,SLC7A8,SNAI1,SORT1,STX7,TBX2,TDRD7,TPSAB1/TPSB2	CREBBP,EP300,ETS1,MITF,MYC,NFKB1,NFkB (complex),RELA,STAT1,STAT3,TP53
fenamic acid		chemical reagent		-1.388	1.40E-06	A2M,ADAMTS1,ANXA2,ASNS,CLDN4,CLU,CP,EFEMP2,ELF3,EMP3,FBLIM1,GPNMB,RCN1,RFTN1,S100A11,SPP1,TIMP1,TMSB10/TMSB4X,UPP1,VIM
ADORA2B		G-protein coupled receptor		-0.488	1.43E-06	CCL17,CD86,COL1A2,CXCL8,IL1B,IL4,IL6,MMP9,NOS2,SPP1,TIMP1,TNF,VEGFA	ADORA2B,Akt,EGR1,IL10,IL17A,JUN,NFKB1,NFKBIA,NFKBIB,NFkB (complex),RELA,STAT1,STAT3,adenosine
apigenin		chemical - endogenous non-mammalian		0.985	1.43E-06	ABCB1,CASP3,CCL4,CCND2,CREM,CXCL8,DGAT2,GCLC,IL1B,IL6,LTA,MMP9,NOS2,SELE,SLC27A1,SLN,SOD2,TAGLN,TERT,TNF,VCAM1	Ap1,CREB1,Creb,FOXO1,JUN,Jnk,NFKB1,NFKBIA,NFkB (complex),PIK3R1,REL,RELA,STAT3,TP53,apigenin,reactive oxygen species
mir-155		microRNA		-0.113	1.43E-06	AICDA,BCL6,CCL5,CD69,CXCL10,CXCL8,DUSP5,GCSAM,HK2,IFNG,IL13RA1,IL1B,IL6,INPP5D,MMP3,NOS2,NOS3,SOCS1,SOCS3,SPI1,TNF	Ap1,ERK1/2,IL10,IRF1,IRF3,NFATC2,NFKB1,NFKBIA,NFKBIB,NFkB (complex),RELA,SOCS1,STAT1,STAT2,STAT3,TLR4,TNF,mir-155
CAT		enzyme		1.168	1.48E-06	ADM,BCL2A1,CAV1,COL1A1,CXCL8,CYP1B1,FASLG,GCLC,IL6,MMP9,NOS2,THBS1,TIMP1,VCAM1,VIM,XAF1	Akt,Ap1,CAT,EGR1,EP300,HMOX1,JUN,NFKB1,NFKBIA,NFkB (complex),P38 MAPK,RELA,SMAD3,SP1,STAT1,STAT3,TNF,TP53,hydrogen peroxide
CpG ODN 1826		chemical reagent		1.810	1.56E-06	APP,CCL4,CCL5,CCR7,CD69,CD83,CD86,CXCL10,CXCL8,DLL4,IFNG,IL1B,IL6,IRF7,NCF2,NOS2,RGS1,TNF	Ap1,CpG ODN 1826,IL12 (complex),IRF1,IRF3,IRF7,Interferon alpha,JUN,MAPK14,NFKB1,NFKBIA,NFkB (complex),P38 MAPK,REL,RELA,SMAD3,STAT1,STAT3,STAT6
Igm		complex		-0.934	1.56E-06	BAK1,BCL2A1,CCND2,CD22,CD69,CYCS,EGR1,FAS,ID3,IL2RA,IRF4,POLH,PTAFR,RBL2,TNF,TNFRSF13B,TRAF5,XBP1	BCL10,BCL6,BCR (complex),CASP8,CD40LG,FOXO1,Igm,LYN,MYC,NFKB1,NFkB (complex),RELA,RELB,SMAD3,STAT,STAT1,STAT3,STAT5A,STAT5a/b,STAT6,TP53
CCR5	1.059	G-protein coupled receptor		0.649	1.57E-06	CASP3,CASP9,CCL3,CCL4,CCL5,CCR5,CXCL10,FAS,FASLG,IFNG,IL4,IL6,MMP9,TNF	Ap1,CCL2,CCL4,CCL5,CCR5,CREB1,IL10,JUN,Jnk,NFATC1,NFKB1,NFKBIB,NFkB (complex),RELA,SMAD3,STAT1,STAT3
PRKCE		kinase		-1.011	1.71E-06	ABCB1,ACTA2,ADAM12,APP,CAV1,CCND3,CCNE1,CXCL8,EGR1,FASLG,HSPA5,IL1B,IL2RA,IL2RB,IL6,MMP9,NOS2,TNF,VEGFA	AHR,Ap1,Ca2+,ESR1,JUN,Jnk,MAPK8,NFKB1,NFKBIA,NFkB (complex),P38 MAPK,PRKCE,REL,RELA,SMAD3,SP1,STAT3
ADIPOQ		other		-1.737	1.78E-06	ACACA,CCL20,CCL5,COL3A1,CTGF,CXCL10,CXCL8,CXCL9,CXCR3,EGR1,FABP3,FN1,GPD1,IFNG,IL4,IL6,MMP13,MMP3,NCF2,NFKBIA,NOS2,SCD,SHC1,SIGLEC10,SLC27A1,SLC27A2,SOD2,TIMP1,TNF,VCAM1	ADIPOQ,Ap1,CEBPB,ERK1/2,IL6,JUN,LEP,MAPK14,NFKB1,NFKBIA,NFkB (complex),RELA,STAT1,STAT3
CAMP		other	Inhibited	-2.153	1.79E-06	BAK1,BMP1,CCL20,CCL3,CCL4,CCL5,CCR7,CD83,CD86,CSF3R,CXCL8,CXCR2,IL1B,IL1R2,IL4,IL6,NOS2,PDGFRB,SNAI1,TNF	Ap1,CAMP,CREB1,ERK1/2,FOS,IL18,IRF1,IRF3,IRF5,NFKB1,NFKBIA,NFkB (complex),RELA,STAT3,TLR7,TLR9,histamine
SNAI1	-0.897	transcription regulator		-0.483	1.81E-06	BAK1,CCND2,CCND3,CCNE1,CLDN3,CLDN4,CXCL8,FN1,HPGD,ITGB1,LEF1,MMP9,SDC1,SLC27A2,SNAI1,SPARC,THBD	Akt,CDKN2A,CREBBP,E2F2,EGR1,EP300,ESR1,ETS1,EZH2,HDAC1,Hdac,Histone h4,JUN,NFKBIA,NFkB (complex),RELA,RNA polymerase II,SMAD3,SMAD4,SNAI1,SP1,STAT3,TP53
ascorbic acid		chemical - endogenous mammalian		1.013	1.82E-06	ALPL,APOA1,BAK1,CASP9,COL17A1,CXCL8,DMP1,F2,FAS,HSPA5,IGFBP4,IL6,ITGA1,ITGB1,ITGB3,MMP13,PMP22,SPARC,SPP1,TNF,TNFRSF11B	Ap1,BCL2,Creb,FOS,FOXO1,JUN,NFKB1,NFkB (complex),RELA,SP1,SP7,STAT3,TP53,ascorbic acid,hydrogen peroxide,reactive oxygen species
JUNB		transcription regulator		0.035	1.84E-06	BCL3,CAV1,CLU,COL1A1,COL1A2,COL7A1,CYP1B1,FBLN2,FN1,ID2,IL4,IL6,ITGB3,MMP13,MMP2,MMP3,MMP9,NCF2,PLIN1,RELB,SCD,SERP1,SNAI1,SWAP70,TIMP1,TNF,TNFRSF8	Ap1,CEBPB,ESR1,FOS,FOSL2,HIF1A,JUN,JUNB,JUND,NFATC2,NFkB (complex),Nfat (family),SMAD3,SMAD4,SMAD7,SP1,Smad,TP53
fucoidin		chemical reagent		0.093	1.84E-06	BAK1,BDKRB1,CASP3,CCL5,CXCL8,IL1B,IL4,IL6,IRF7,ISG15,NOS2,TNF	Ap1,CALR,CASP1,ESR1,JUN,JUNB,MAPK8,MSR1,NFKB1,NFKBIA,NFkB (complex),RELA,STAT1,STAT3,TNFRSF9,TP53,fucoidin,resveratrol
F3		transmembrane receptor		-1.753	1.84E-06	ANGPT1,CTGF,CXCL8,EGR1,F2,IFNG,IL1B,IL6,MMP2,MMP9,TNF,VEGFA	Akt,Ap1,CBL,EGR1,ERK1/2,F10,F2RL1,F3,JUN,NFKB1,NFKBIA,NFkB (complex),RELA,STAT3,nitric oxide
streptozocin		chemical drug		-0.390	1.90E-06	ABCB1,ACACA,ADORA2A,ALPL,AQP9,ATP1A1,CCND3,CLU,COL1A1,COL3A1,COL4A1,CPT1B,CTGF,ELOVL6,FABP3,FAS,FBN1,FN1,GREM1,HSD11B2,HSPD1,HSPG2,IFNG,IL1B,IL4,MMP2,MMP9,NOS2,NOS3,NTRK3,OSTN,PDGFRA,RETN,SCD,SLC25A20,SOD2,SPP1,TNF,VEGFA,VIM	AKT1,Ap1,CTNNB1,EGR1,ESR1,IGF1,JUN,LEP,NFKB1,NFKBIA,NFkB (complex),RELA,SMAD3,SMAD4,SP1,STAT3,TNF,TP53,streptozocin
MAP2K1/2		group		-1.386	2.06E-06	C3,CCL4,CCND2,CDK1,CHI3L1,CTGF,EGR1,ELN,GCLC,HERPUD1,HK2,HSPA5,IL1B,IL2RA,MMP9,TNF,VEGFA,VIM	Ap1,CEBPB,ERK1/2,FOSL1,JUN,JUND,MAP2K1/2,NFE2L2,NFKB1,NFKBIA,NFkB (complex),RELA,SMAD3,SMAD4,SMAD7,SP1,STAT1,STAT3,Smad,TP53
GPX1		enzyme		1.289	2.21E-06	ACTA2,CCL4,CTGF,CXCL10,EMR1,FAS,FASLG,GPX3,GPX4,IL6,MMP9,SOD2,TNF,TXN,VCAM1	Ap1,FOS,FOXO1,GPX1,JUN,LEP,NFKB1,NFKBIA,NFkB (complex),REL,RELA,SP1,STAT3,TP53,reactive oxygen species
NPC1		transporter		-0.101	2.21E-06	CAV1,CTSB,CTSK,CYP27A1,GUSB,KLRG1,LIPA,MMP14,S100A8,SCD,STAT1,STAT2,STAT4,TNF,XBP1	ESR1,FOS,IRF1,IRF3,JUN,Mapk,NFATC2,NFE2L2,NFKB1,NFkB (complex),NPC1,NR1H3,Nr1h,P38 MAPK,PPARA,PPARG,RELA,SMAD3,SP1,SREBF1,STAT1,STAT3,TLR4,TP53,cholesterol,fatty acid
lipid A		chemical toxicant		-0.780	2.21E-06	AICDA,C3,CCL5,CD86,CXCL10,CXCL8,IL1B,IL6,IRG1,ITGA5,MARCO,OLR1,THBS1,TLR3,TNF	CXCL2,IFNB1,IL1B,IRF1,IRF3,IRF8,IRF9,NFATC2,NFKB1,NFKBIA,NFkB (complex),RELA,STAT1,STAT2,STAT3,TLR4,lipid A
dexamethasone phosphate		chemical drug		0.302	2.22E-06	BCL6,DDIT4,GPD1,ID3,IL1B,IL6,LYVE1,NFKBIA,THBS1,TIPARP,TNFRSF11B	Ap1,NCOA2,NFkB (complex),NR3C1,RELA,RNA polymerase II,dexamethasone phosphate
IL-1R		group		-1.626	2.22E-06	APP,COL3A1,IFNG,IL1B,IL6,MMP13,MMP14,MMP3,MMP9,SELE,TNF	Ap1,CEBPB,ESR1,GSK3B,IL-1R,IL1,IL1A,JUN,MAPK8,NFKB1,NFKBIA,NFkB (complex),P38 MAPK,RELA,SMAD3,STAT3
BSG	-0.444	transporter		-1.745	2.22E-06	BSG,CXCL8,EIF2AK3,IL2RA,KDR,MMP2,MMP3,MMP9,TJP1,TNF,VIM	Ap1,BSG,CTNNB1,Creb,ERK1/2,ETS2,FOS,HDAC1,IL18,JUN,MMP3,MMP9,NFKB1,NFkB (complex),RB1,RELA,STAT3,Vegf
TNFSF15		cytokine		1.375	2.41E-06	CCR7,CD83,CD86,CXCL8,IFNG,IL2RA,IL2RB,IL4,IL6,MMP9	Ap1,CSF2,ERK1/2,IL12 (complex),JUN,Jnk,NFKB1,NFkB (complex),RELA,STAT1,STAT3,STAT6,TNFSF15,TP53
PDPK1		kinase		0.414	2.41E-06	A2M,CAV1,CCR7,CST3,CXCL10,CXCL8,IL4,IL6,SNAI1,TNF	Akt,Ap1,CREM,Creb,EGR1,ERK1/2,FOXO1,FOXO3,JUN,NFKB1,NFKBIA,NFkB (complex),PDPK1,Pka,REL,RELA,SIRT1,STAT1,STAT3,TP53
butaprost		chemical drug		-1.540	2.41E-06	CCL4,CCR7,CTGF,IL1B,IL23R,IL6,MMP9,NOS2,SOCS3,TNF	CREM,CTNNB1,Creb,EGR1,EP300,JUN,MMP9,NFAT (complex),NFKB1,NFkB (complex),PTGER2,RELA,STAT1,STAT3,TAC1,TP53,butaprost,cyclic AMP
STAT5B		transcription regulator		0.114	2.42E-06	A2M,ATP2A2,BCL6,CASP3,CASP4,CASP9,CCND2,CCND3,CCNE1,CD276,CISH,DGAT2,FAS,FBLN1,GADD45A,GPD1,IFNG,IL2RA,IL2RB,IL4,IL6,IRF1,LTA,LTB,NOL3,PAX5,SCD,SLN,SOCS1,SOCS3,TNF,TNFRSF4,TOX,WARS	AKT1,CTNNB1,EP300,ID3,IRF8,IRF9,JUN,MYOD1,NFKB1,NFKBIA,NFkB (complex),RELA,SP1,STAT1,STAT2,STAT3,STAT5B,STAT5a/b,TCF3,TP53
NCOA2		transcription regulator		1.905	2.70E-06	CCL4,CCL5,CXCL10,EGR1,FST,HCAR2,IFIT2,IFNG,IL1B,IL6,ISG15,MMP13,NFKBIA,OASL,PLIN1,RET,TNF,TSC22D3	ADIPOQ,Ap1,ESR1,IRF8,IRF9,NCOA2,NFKB1,NFKBIA,NFkB (complex),NR3C1,PPARA,RELA,RNA polymerase II,SP1,STAT1,STAT2,STAT3,TNF,TP53,beta-estradiol
phenylbutazone		chemical drug		-1.970	2.70E-06	A2M,ADAMTS1,ANXA2,ASNS,CLDN4,CLU,CP,EFEMP2,FBLIM1,GPNMB,IDO1,RCN1,S100A11,SPP1,TIMP1,TMSB10/TMSB4X,UPP1,VIM	JUN,NFKB1,NFKBIA,NFkB (complex),RELA,STAT3,phenylbutazone
PPARA		ligand-dependent nuclear receptor		1.190	2.75E-06	ACACA,ACAT1,ADRB3,ANGPTL4,ANXA2,APOA1,APOE,AQP3,AQP9,ASL,ASNS,ASS1,C1R,C3,CCNE1,CDK1,CFH,CPT1B,CSAD,CTH,CTSL,CYP27A1,CYP51A1,EDN1,ELOVL6,ENTPD1,F11R,FABP3,FADS1,FADS2,GPD1,HIST1H1C,HMGN1,HSD17B4,IFNG,IGFBP6,IL4,IL6,LAMB3,LY6D,MMP9,NCF2,NFKBIA,NOS2,PEX11A,PLIN1,PLIN4,QPCT,RBP4,RETN,SAR1A,SCD,SLC25A20,SLC27A1,SLC27A2,SRM,TBX21,TDG,TERT,TJP1,TMTC2,TNF,TXN,VCAM1,VEGFA	CEBPB,JUN,NFkB (complex),NR1H2,NR1H3,NR1H4,PPARA,PPARD,PPARG,RARA,RELA,RXRA,SREBF1,STAT3,fatty acid,fenofibrate,pirinixic acid
PTGER4	0.461	G-protein coupled receptor		-1.807	2.89E-06	APP,CCR7,CXCL8,EGR1,IL1B,IL6,MMP13,MMP2,NCF2,NOS2,PTGER3,TNF	Ap1,CREBBP,CREM,CTNNB1,Creb,ERK1/2,ESR2,IFNG,JUN,NCOA2,NFKB1,NFkB (complex),PTGER4,Pka,RELA,STAT1,STAT3,TP53,prostaglandin E2
HDAC2		transcription regulator		1.857	2.95E-06	APOA1,BCL6,CCNG2,CD34,CD4,COL1A2,CXCL8,DKK1,DPT,EGR1,FAS,GABARAPL1,IL6,LAT,MCM10,MMP9,MTA3,NOS2,POLL,RRM2B,S100A9,SFRP1,TAGLN,TERT,THEMIS,TNF	Ap1,CREBBP,E2F2,EP300,ESR1,ETS1,HDAC1,HDAC2,Hdac,Histone h3,Histone h4,JUN,MYC,NFKB1,NFKBIA,NFkB (complex),REL,RELA,RNA polymerase II,SP1,STAT3,TP53,TP73
A23187		chemical reagent		-0.308	2.95E-06	ATP2A2,CALR,CD1A,CD83,CD86,CXCL8,CYCS,DDIT4,EGR1,FN1,HERPUD1,HSP90B1,HSPA5,ID3,IFNG,IL4,IL6,IRF4,LAT,LTA,MAP3K8,MMP13,S100A2,SHC1,TNF,VEGFA	A23187,AHR,APP,Ap1,Ca2+,EGR1,ERK1/2,JUN,LYN,MAPK14,NFKB1,NFkB (complex),RELA,SP1,STAT,STAT1,STAT3,STAT5a/b,TP53
RBL2	0.419	other	Activated	2.354	2.98E-06	CAMKK2,CASP4,CCNE1,CDC25A,CDC25C,CDC6,CDK1,CDR2,DHFR,FAS,PA2G4,PFAS,RANBP1,RBL2,RRM2,SFRP1,STMN1,TEAD4,TERT,TNF,TRAF5,UCK2,VEGFA,VEGFB	Ap1,CDK2,Cyclin E,E2F1,E2F2,E2F4,E2f,JUN,NFkB (complex),RAF1,RB1,RBL1,RBL2,Rb,STAT3,TFDP1
HOXA9		transcription regulator		0.357	3.12E-06	AKAP13,BCL7A,CALCRL,CCL3,CD34,CDC6,CISH,CREM,CTH,CTSG,EDNRA,EPS8,ERG,FCGRT,FLT3,GFI1,GTF2B,HOXB2,ID2,IER2,IL7R,INPPL1,ITGBL1,LY86,PCDH1,PTPRG,RDX,S100A8,SDC4,SELE,SPP1,SRP72,TCN1,TSC22D3,VIM
NCR3		transmembrane receptor	Activated	2.407	3.16E-06	CCL3,CCL4,CCL5,CD3E,IFNG,TNF	Ap1,ERK1/2,ESR1,ETS1,HMGB1,IRF3,JUN,MAPK1,MAPK8,NCR3,NFKB1,NFKBIA,NFkB (complex),RELA,STAT1,STAT3,SYK
CD4	0.374	transmembrane receptor		0.380	3.22E-06	CD4,CXCL13,CXCR6,FAS,FASLG,ID3,IFNG,IL2RA,IL4,LCK,NOS2,SHC1,TNF	Ap1,BCL10,CCR5,CD3E,CD4,ITK,JUN,NFATC1,NFATC2,NFKBIB,NFkB (complex),Nfat (family),PRKCQ,RELA,STAT1,STAT3,STAT5B,STAT6,TBX21,TCR,VAV1
SELP	-0.915	transmembrane receptor		-0.318	3.22E-06	APOL3,BCL2A1,BST1,CCL3,CCL4,CXCL8,CYP1B1,IL1B,IL1R2,IL6,SELP,THBD,TNF	BCL6,IFNG,IL17A,IL2,IL4,NFKB1,NFKBIA,NFkB (complex),RELA,SELP,STAT1,STAT3,STAT5A,STAT6,lipopolysaccharide
MEOX2		transcription regulator		0.780	3.26E-06	ANGPT1,CCL20,CD69,CXCL6,CXCL8,EDN1,ID3,IL6,ITGB3,LRP1,MMP14,PTX3,SELE,VCAM1	CDKN2A,JUN,MEOX2,NFKB1,NFKBIA,NFkB (complex),RB1,RELA,STAT3,TP53
BCL3	-0.651	transcription regulator		-0.071	3.26E-06	CCL5,CD69,CD86,CXCL8,FABP3,GATA3,ID2,IFNG,IL1B,IL4,IRF1,RAB29,TNF,VLDLR	Ap1,BCL10,BCL3,IL12 (family),JUN,NFKB1,NFKBIA,NFkB (complex),REL,RELA,STAT1,STAT3,STAT4,STAT6
FCER1G		transmembrane receptor		-1.534	3.26E-06	CCL3,CCL4,CCL5,CD69,CXCL8,GATA3,IDO1,IFIT2,IL1B,IL1RN,IL6,MX1,RSAD2,TNF	Ap1,BCL6,CREB1,ESR1,ETS1,FCER1G,FOS,IL2,IRF8,IRF9,JUN,MAPK1,NFKBIA,NFkB (complex),RELA,STAT1,STAT2,STAT3,STAT5A,SYK,histamine
isopentenyl diphosphate		chemical - endogenous mammalian		1.443	3.28E-06	CCL3,CCL4,CCR4,CCR5,FCGR3A/FCGR3B,IFNG,IL2RA,TNF	Ap1,CCL3,CCL4,CCL5,CREB1,ESR1,JUN,MAPK3,NFATC2,NFKB1,NFKBIA,NFkB (complex),Nfat (family),STAT1,STAT3,isopentenyl diphosphate
EGR2	0.827	transcription regulator	Inhibited	-2.571	3.39E-06	ASS1,BAK1,CYP51A1,EGR1,EGR2,EIF5B,FASLG,GOLGB1,HSPA5,ID2,IFNG,IGF2,IL1B,IL1R2,IL6R,IL7R,ITGAE,KDR,PMP22,PRDM1,S100A1,SCD,SLC16A1,SMAD1,SOCS1,SOCS3,TFRC,TNFRSF8,VEGFA,ZBTB16	Ap1,CEBPB,EGR2,FOS,IFNG,IL10,IL6,JUN,NFKB1,NFKBIB,NFkB (complex),RELA,SP1,STAT1,STAT3,TP53
okadaic acid		chemical toxicant		-1.020	3.43E-06	APOA1,APP,BCL6,CCND2,CCND3,CCNG2,CDK1,CXCL8,CYP1B1,EGR1,ELN,FOSL2,IL1B,IL1RN,IL6,MAP3K8,MMP3,MMP9,NOS2,NR2F2,SPP1,TNF	Ap1,E2F4,EGFR,EP300,ESR1,FOS,HDAC1,HDAC2,JUN,MAPK8,NFKB1,NFKBIA,NFkB (complex),NR3C1,RB1,REL,RELA,SMAD3,SP1,STAT3,TP53,TP63,okadaic acid
PLK4		kinase		0.905	3.65E-06	CMPK2,CXCL10,EDN1,FGL2,IFIT2,IL1B,IRF1,MARCO,PLAT,RGS1,USP12
HSP90B1	-1.647	other		0.644	3.65E-06	CALR,CANX,CD86,HSPA5,IFNG,IL1B,IL6,ITGAL,NOS2,TNF,XBP1	Ap1,ERK1/2,HSP90B1,IL12 (complex),IRF1,IRF3,ITGB2,NFATC2,NFKB1,NFkB (complex),RELA,STAT1,STAT3,STAT6,TLR2,TLR4,VAV1
CXCL10	2.008	cytokine		-0.212	3.65E-06	CCL5,CXCL10,CXCR2,CXCR3,IFNG,IL1B,IL4,IL6,ITGA1,MMP9,TNF	AKT1,Akt,Ap1,CREB1,CTNNB1,CXCL10,Creb,EGR1,ERK1/2,ICAM1,JUN,MMP9,NFKB1,NFKBIA,NFkB (complex),NOTCH1,RELA,SP1,STAT3,TP53
GNA12		enzyme		-1.409	3.67E-06	CFL2,CNN1,CXCL8,DDR2,F2R,GCLC,ITGA6,ITGAE,LAMB3,MMP2,NOS2,NOS3,PDGFRA,PSMB5,RDX,RRAS2,TAGLN,VCL,VEGFA,VIM	AKT1,Ap1,CTNNB1,EGR1,FOS,FOXO3,GNA12,JUN,KLF4,NFKB1,NFKBIA,NFKBIB,NFkB (complex),PI3K (complex),PPARG,PRKCD,RELA,RHOA,SP1,SRC,STAT3,TP53
LGALS3BP		transmembrane receptor		0.220	4.08E-06	FN1,IFNG,IL6,MMP13,MMP14,MMP3,TNF	CTNNB1,ETS2,FOS,JUN,LGALS3BP,MMP3,NFKB1,NFKBIA,NFkB (complex),RELA,STAT3,TNF
TXK		kinase		-0.336	4.08E-06	EOMES,IFNG,IL2RB,KLRB1,TBX21,TNF,ZBTB16	Ap1,ERK,IL4,JUN,LCP2,MAPK3,NFKB1,NFKBIA,NFkB (complex),Nfat (family),P38 MAPK,RELA,SMAD3,STAT1,STAT3,STAT6,TXK,VAV1
NCR1	1.135	transmembrane receptor	Activated	2.563	4.08E-06	CCL4,CCL5,CD3E,CD69,IFNG,NCR1,TNF	Ap1,ERK1/2,ESR1,ETS1,JUN,LCK,MAPK1,MAPK8,NCR1,NFKB1,NFKBIA,NFkB (complex),RELA,STAT1,STAT3,STAT5a/b,SYK,VAV1
CFTR		ion channel	Activated	2.669	4.23E-06	AQP1,ASNS,CAPG,CCL5,CFH,CXCL8,FADS1,FADS2,FAS,HPGD,HSD17B4,LRG1,NFKBIA,NOS2,PGLYRP1,S100A8,SCD,SLC27A2,SLC7A8,SOCS3,STAT1,TNF	Ap1,CFTR,ESR1,FAS,FOS,HDAC2,HSF1,Hsp70,IRF8,IRF9,JUN,Mapk,NFKB1,NFKBIA,NFkB (complex),NR3C1,REL,RELA,STAT1,STAT2,STAT3,TP53
Collagen type IV		complex		-0.333	4.23E-06	ACTA2,ITGB1,ITGB3,MMP14,MMP2,MMP9,NES,TAGLN,THBS1,TIMP2	CBL,CTNNB1,Collagen type IV,Creb,DDR1,EGFR,FOS,HIF1A,ITGB1,JUN,MMP9,NFKB1,NFKBIA,NFkB (complex),PTK2,RELA,SMAD3,SP1,STAT1,STAT3
PDGFC		growth factor	Inhibited	-3.107	4.23E-06	ACTA2,COL1A2,COL4A2,KDR,PDGFRA,PDGFRB,TEK,TIMP1,TIMP2,VEGFA	Ap1,ERK1/2,NFKB1,NFkB (complex),PDGFC,RELA,STAT3
CpG ODN 1668		chemical reagent		0.402	4.24E-06	CCL4,CD69,CD86,CXCL10,CXCL8,IFNG,IL1B,IL6,IRF7,ISG15,PRDM1,SOCS1,SOCS3,STAT1,STAT2,TNF,XBP1	CpG ODN 1668,IL12B,IRF1,IRF3,IRF5,IRF8,IRF9,NFKB1,NFkB (complex),REL,RELA,STAT1,STAT2,STAT3,TLR9,Tlr
FZD9		G-protein coupled receptor		1.584	4.26E-06	CCL5,CXCL10,CXCL14,CXCL6,IFI16,IFI44,IRF7,ISG15,STAT1	Ap1,FOS,FZD9,JUN,NFkB (complex),PPARA,PPARG,RELA,RXRA,SP1,TP53
LBP	-6.528	transporter		1.284	4.26E-06	CXCL10,CXCL8,CXCR2,IFIT1,IL1B,IL1RN,IL6,LBP,TNF	Ap1,CD14,CREB1,CREBBP,ERK1/2,IRF3,IRF7,JUN,LBP,LDL,NFKB1,NFKBIA,NFKBIB,NFkB (complex),Nfat (family),RELA,STAT1,STAT3,lipoteichoic acid
TNK1		kinase		0.707	4.26E-06	APP,IFI16,IFIH1,IFIT2,IL6,IRF7,ISG20,NOS2,OAS2	CREBBP,IRF3,IRF7,IRF8,IRF9,JUN,NFkB (complex),STAT1,STAT2,STAT3,TNK1
PARP9	0.598	enzyme	Activated	2.975	4.26E-06	HLA-DOB,IFI44,IFIT1,IFIT2,IFIT3,IRF7,ISG15,OAS2,STAT1	IRF8,IRF9,NFkB (complex),PARP9,STAT1,STAT2,STAT3
etanercept		biologic drug		-0.370	4.43E-06	CCL20,CD83,CXCL10,CXCL8,CXCL9,IDO1,IFNG,IL1B,IL6,NOS2,STAT1,TNF	Ap1,CEBPB,IL6,JUN,MAPK14,NFKB1,NFKBIA,NFKBIB,NFkB (complex),REL,RELA,STAT1,STAT3,TNF,Tnf (family),etanercept
ciglitazone		chemical drug		0.084	4.46E-06	ACTA2,APOE,AQP3,CAV1,CCL5,CXCL8,FN1,GPD1,IFNG,IL4,IL6,MMP2,MMP9,MPO,NFKBIA,NOS2,OLR1,PARP1,SELE,TNF,VCAM1	Ap1,CCL2,ESR1,JUN,MAPK8,NFATC1,NFATC2,NFKB1,NFKBIA,NFkB (complex),Nfat (family),PPARA,PPARG,REL,RELA,RXRA,SMAD3,STAT3,ciglitazone
SOD1		enzyme		1.078	4.46E-06	ACO1,APOE,ASL,ASS1,ATP1A1,AURKAIP1,CASP3,CASP4,CLU,CP,DPYSL3,FAP,FASLG,FOSL2,GCLC,GPX3,HSPB1,HSPB2,IL1B,IL6,MMP9,MYBL1,NEFL,NOS2,PRRX1,PSMB5,PTPN21,RDX,SOD2,SPP1,STAT4,STIP1,STMN1,TFRC,TNF,VCAM1	Ap1,ESR1,JUN,MAPK8,MYC,NFKB1,NFKBIA,NFkB (complex),RELA,SOD1,SP1,STAT3,TP53,TP73,hydrogen peroxide,nitric oxide
gefitinib		chemical drug		1.664	4.58E-06	ADAMTS1,ADAMTS15,BTG2,C3,CCNE1,CDC25C,CDC6,COL15A1,COL1A1,COL8A1,CTSB,CXCL8,DHFR,EGR3,EPSTI1,GJA1,HSP90B1,HSPB1,IL1R2,LTF,MMP15,MMP3,OIT3,OSMR,PCDH12,PDGFRA,PF4,S100A9,STAT1,TIMP2,VEGFA	Ap1,CTNNB1,EGFR,ERBB2,ERK,ERK1/2,ESR1,FOS,JUN,NFKB1,NFkB (complex),RELA,SMAD3,SP1,STAT3,TP53,estrogen receptor,gefitinib
metribolone		chemical reagent	Inhibited	-2.141	4.58E-06	ACACA,ADAMTS1,APP,BMPR1B,CAMKK2,CDC6,EGR1,ETV1,FKBP5,GFPT1,HES6,HK2,IL6,ITGA6,MAOA,MMP2,NOS2,NOS3,PGM3,PROS1,RAB27A,RAB4A,SOCS1,STEAP2,TACC2,THBS1,TNF,UAP1,VCAN,VEGFA,WIPI1	AKT1,AR,Akt,CREB1,CTNNB1,Creb,EGR1,ESR1,FOS,FSH,JUN,MYC,NFKBIA,NFkB (complex),RELA,SMAD2,SMAD3,SP1,STAT3,TP53,dihydrotestosterone,metribolone
BAPTA-AM		chemical reagent		1.208	4.61E-06	CISH,COL1A1,CXCL10,CXCL8,EGR1,FN1,IL6,MMP13,MMP2,SELE,SOCS1,SOCS3,TNF,VCAM1	Ap1,BAPTA-AM,ERK1/2,ESR1,FOXO3,JUN,Jnk,MAPK8,NFKB1,NFkB (complex),P38 MAPK,PI3K (complex),RELA,SMAD3,STAT3
H-7		chemical - kinase inhibitor		-1.353	4.61E-06	ABCB1,COL1A1,COL1A2,EGR1,FAS,FN1,IFIT2,ISG15,ITGA5,ITGB1,LAT,MMP3,SELE,SOD2	Ap1,ESR1,FOS,FOSL1,H-7,JUN,MAPK8,MYC,NFKB1,NFKBIA,NFkB (complex),Pkc(s),RELA,STAT1,STAT3,TNF,TP53,VEGFA
LMNB1		other			4.61E-06	AEBP1,FBN1,FLT3,FSTL1,GJA1,HS6ST2,LMNA,LMNB2,POLM,RCN1,RCN2,REEP5,SLIT3,TGFBI
CD80		transmembrane receptor		0.938	4.71E-06	BAK1,CASP3,FAS,FASLG,ICOS,IDO1,IFNG,IL1B,IL2RA,IL4,IL6,TBX21,TNF	Ap1,BCL6,CD28,CD80,CTLA4,IL2,IL4,JUN,Jnk,NFATC2,NFKBIA,NFkB (complex),Nfat (family),REL,RELA,STAT1,STAT3,STAT5A,STAT6
KDR	-0.587	kinase		0.128	4.71E-06	A2M,ANXA2,DLL4,EPHB3,INPP5D,KDR,MESDC2,MMP14,S1PR2,SELE,SFRP1,SOX18,TJP1	Akt,Ap1,CBL,CTNNB1,EGR1,HDAC1,ITGB3,JUN,KDR,MYC,NFKB1,NFKBIA,NFkB (complex),RB1,RELA,SHC1,SMAD4,STAT3,TP53,VEGFA,Vegf
pentoxifylline		chemical drug		0.020	4.71E-06	CCL5,CCR5,COL1A1,CTGF,IL1B,IL6,NFKBIA,NOS2,POSTN,TIMP1,TNF,VCAM1,VEGFA	Ap1,ERK1/2,ESR1,FOS,JUN,MAPK14,NFATC2,NFKB1,NFkB (complex),Nfat (family),P38 MAPK,RELA,SMAD3,SP1,STAT3,TP53,pentoxifylline
glutathione		chemical - endogenous mammalian		0.267	5.02E-06	ABCB1,ASS1,DLAT,GCLC,GPX3,IL1B,IL4,IL6,MPO,PDGFRB,SOD2,TNF,TNFRSF10A,TNFRSF8,VCAM1,VEGFA	AKT1,Ap1,BCL2,CTNNB1,Creb,FOXO1,IRF3,KEAP1,NFE2L2,NFKB1,NFKBIA,NFkB (complex),REL,RELA,SP1,STAT3,TP53,glutathione,reactive oxygen species
androgen		chemical drug		0.515	5.20E-06	ADAMTS15,ADI1,AXIN2,BMP6,BTG2,CALR,CCND3,CDC25C,COL12A1,COL4A2,CTSB,CXCL13,EED,FGF23,GGT1,GJA1,GPT2,MMP9,NES,NFKBIA,PF4,RET,RUNX1,SDC1,SDC4,SFRP2,SMAD1,SOCS1,TACC2,TNFAIP8,VMP1,WIF1	AHR,Ca2+,JUN,NFKBIA,NFkB (complex),PRL,RELA,SP1,STAT,STAT3,TP53,androgen
testosterone		chemical - endogenous mammalian		-0.861	5.38E-06	A2M,ABCC9,ANPEP,BCL2L15,CASP3,CAV1,CCNE1,CLU,CYP51A1,EGR1,FAS,FASLG,FN1,FOSL2,FST,GADD45A,GGT1,GPC1,GPX4,GUSB,HCRTR1,HPCAL4,HSPA1A/HSPA1B,HSPD1,ID3,IFNG,IL6,ITGB1,MAL,MAOA,MX1,NFKBIA,NOS2,OAT,PARP1,PDE3B,PDIA4,PMP22,PRKCZ,RAI14,SDC1,SELP,SERPINA5,SNCA,SOD2,TAP2,TBXAS1,TF,THBS1,TNFRSF11B,TUBB2A,TUBB3,VCAM1,VCAN	Ap1,CEBPB,ESR1,FOS,IGF1,IL6,JUN,Jnk,NFkB (complex),RELA,SMAD3,SP1,STAT1,STAT3,TP53,beta-estradiol,testosterone
1-palmitoyl-2-oleoylglycero-3-phosphoglycerol		chemical reagent		0.447	5.52E-06	CXCL8,IFNG,IL1B,IL6,TNF	1-palmitoyl-2-oleoylglycero-3-phosphoglycerol,Ap1,CD14,CLIC4,CREB1,CREBBP,Creb,IRF3,LBP,MAP2K3,NFE2L2,NFKBIA,NFkB (complex),Nfat (family),PPARA,PPARG,STAT1,TP53,prostaglandin D2
dacarbazine		chemical drug		0.447	5.52E-06	CCL5,CXCL10,CXCL8,CXCL9,VEGFA	Ap1,FOS,JUN,MYC,NFKB1,NFKBIA,NFkB (complex),REL,RELA,SP1,STAT3,TP53,VEGFA,dacarbazine
eicosapentenoic acid		chemical drug		0.127	5.52E-06	ACAT1,ANGPTL4,APOE,CD83,CD86,ELN,FADS1,FADS2,FBN1,IL1B,IL1R1,IL1R2,IL1RAP,IL2RA,MMP13,MMP9,NOS3,SLC25A20,SNCA,SPI1,TNF	Ap1,ESR1,FOS,IL1B,JUN,MAPK8,NFKB1,NFKBIA,NFkB (complex),NR1H3,PPARA,PPARG,RELA,RXRA,SREBF1,STAT3,arachidonic acid,eicosapentenoic acid,prostaglandin E2
IGFBP2		other	Inhibited	-2.822	5.79E-06	CASP3,COL21A1,DDAH1,EFEMP1,ELOVL6,EMP2,FN1,IGFBP4,ITGA5,ITGA6,MMP13,MMP2,NEDD9,POSTN,PTGFRN	Ap1,CBL,CTNNB1,ERBB2,HDAC1,IGF1,IGFBP2,JUN,NFKBIA,NFkB (complex),RB1,RELA,RUNX2,SMAD3,SP1,STAT3,TP53,VTN,Vegf,chondroitin sulfate A,estrogen receptor
bryostatin 1		chemical drug		1.514	5.82E-06	APP,CCL3,CD22,CD86,CXCL8,IFNG,IL1B,IL6,MS4A1,TBX21,TNF	Ap1,BCL6,CCL2,ERK1/2,IL2,IRF8,IRF9,JUN,NFATC1,NFKB1,NFkB (complex),PRKCE,RELA,SMAD3,STAT1,STAT2,STAT3,STAT5A,bryostatin 1
LRP1	-0.625	transmembrane receptor		1.103	5.82E-06	APP,C1R,CCL4,COL3A1,ITGB1,LRP1,MMP2,MMP9,MRC2,PDGFRB,SERPINF1	AKT1,APP,ATF2,Ap1,CTNNB1,EGR1,FN1,JUN,LRP1,MAP2K1,NFKB1,NFKBIA,NFkB (complex),PRKCB,RELA,SMAD3,SP1,STAT3,TP53
CpG ODN 2216		chemical reagent		0.968	5.82E-06	CD69,CD86,CXCL9,FCER1A,IFNG,IL1B,IL6,IRF7,NCR1,STAT1,TNF	BCL6,CpG ODN 2216,IFNA1/IFNA13,IL12 (complex),IL2,IRF1,IRF3,IRF7,IRF8,IRF9,Interferon alpha,NFKB1,NFkB (complex),RELA,STAT1,STAT2,STAT3,STAT4,STAT5A,STAT6
PLK2		kinase		0.905	5.82E-06	CMPK2,CXCL10,EDN1,FGL2,IFIT2,IL1B,IRF1,MARCO,PLAT,RGS1,USP12
FCGR2A		transmembrane receptor		-0.045	5.82E-06	CCL22,CCL3,CCL4,CCL5,CXCL8,FAS,GP5,IFNG,IL1B,IL6,TNF	Ap1,CREB1,CREM,CTNNB1,ERK1/2,FCGR2A,IL10,IgG,JUN,NFKB1,NFKBIA,NFKBIB,NFkB (complex),RELA,STAT3,SYK
CHI3L1	-2.564	enzyme			5.82E-06	CALD1,CDH11,COL16A1,COL6A1,COL6A2,CXCL8,MMP9,NAMPT,SLC39A14,TMEM158,VEGFA	CHI3L1,CTNNB1,Creb,MMP9,NFKB1,NFkB (complex),RELA
FCGR2B		transmembrane receptor	Inhibited	-2.218	5.82E-06	CCL3,CCL5,CCND2,CCND3,CD86,CXCR3,IFI27,MX1,SOCS1,SOCS3,TNF	FCGR2B,IL10,IL12 (complex),IRF1,IRF8,IRF9,Ifn gamma,NFKB1,NFKBIA,NFKBIB,NFkB (complex),RELA,STAT1,STAT2,STAT3,STAT6,TNF
lomustine		chemical drug		-0.943	5.82E-06	A2M,ANXA2,ASNS,CLDN4,CLU,CP,ELF3,EMP3,FBLIM1,GPNMB,RCN1,RFTN1,S100A11,SPP1,TIMP1,TMSB10/TMSB4X,UPP1,VIM
JUND		transcription regulator		-1.375	5.82E-06	BCL3,CCL5,CLU,COL6A1,IFNG,IL6,MMP13,MMP3,MMP9,NCF2,NOS2,SDC1,SOCS1,SPP1,TBX21,TIMP1,TNF,VEGFA	Ap1,ESR1,FOS,FOSL2,IFNG,IL4,JUN,JUNB,JUND,NFATC2,NFKB1,NFkB (complex),Nfat (family),RELA,SMAD3,SP1,STAT1,STAT3,STAT6,TP53
IGF1R		transmembrane receptor		-0.608	6.12E-06	ACTA2,CALU,CAPG,CCL5,CD37,CDK1,CLU,COL18A1,COL1A1,COL3A1,COL4A1,COL4A2,CTNND1,CYCS,DES,EDN1,FLNC,GTF2B,HSPA5,HTRA1,ID2,IGF2,IGF2R,IGFBP4,IL16,IL6,NOS3,PLAT,PRKCDBP,RAB1A,SCG2,SDC4,SLC25A20,SNAI1,TGFBI,TJP1,TXN,VEGFA,ZFP36L2	APP,Ap1,CTNNB1,EGR1,ERBB2,FOS,HMGA1,HRAS,IGF1R,IRS1,JUN,MYC,NFkB (complex),SP1,STAT3,TP53,estrogen receptor
docosahexaenoic acid		chemical drug		0.897	6.14E-06	ACACA,APOE,APP,BACH1,BCL2A1,CCR4,CD86,CTGF,CXCL8,CYCS,ELOVL6,FADS1,FADS2,FAS,IL2RA,IL6,MMP2,MMP9,NOS2,NOS3,SCD,SDC1,SELE,SOCS3,SORL1,TNF,VCAM1	Ap1,FOS,JUN,NFKB1,NFKBIA,NFkB (complex),P38 MAPK,PPARA,PPARG,REL,RELA,RXRA,SMAD3,SP1,STAT1,STAT3,TLR2,TP53,docosahexaenoic acid
PARP1	0.545	enzyme		0.580	6.34E-06	CASP4,CCL5,CXCL10,FKBP5,GBP4,GBP7,H19,IFNG,IL1B,IL4,IL6,ITGAL,NOS2,PARP1,RAPGEF4,SELP,SNAI1,SOCS1,STAT1,TIMP2,TNF,VCAM1	Ap1,ERK1/2,ESR1,IFNG,JUN,MAPK8,NFKB1,NFKBIA,NFkB (complex),P38 MAPK,PARP1,RELA,SMAD3,STAT1,STAT3,TNF
FOXM1		transcription regulator		-1.990	6.34E-06	AXIN2,CAV1,CCNE1,CDC25A,CDK1,CXCR3,GCG,GLB1,HSD11B2,KDR,LAMA4,LEF1,LOX,MMP2,MMP9,PECAM1,SNAI1,STMN1,TJP1,VCAN,VEGFA,VIM	Ap1,CDKN1A,CTNNB1,Creb,E2F4,ERK,FOXM1,HDAC1,JUN,MMP9,MYC,NFKB1,NFkB (complex),RB1,RBL1,RELA,SMAD3,STAT3,TP53,VEGFA,Vegf
mir-29		microRNA		0.574	6.43E-06	ADAM12,ADAMTS9,COL1A1,ELN,EOMES,FLT3,ITGA11,MMP2,NID1,OLR1,PDGFRB,PMP22,TBX21,THBS1	Ap1,FOXO3,JUN,NFKB1,PI3K (complex),STAT3,mir-29
RCE1		peptidase			6.43E-06	AEBP1,FBN1,FLT3,FSTL1,GJA1,HS6ST2,LMNA,LMNB2,POLM,RCN1,RCN2,REEP5,SLIT3,TGFBI
ELANE	-1.732	peptidase		-0.917	6.64E-06	AZU1,CTSB,CXCL8,ELANE,ELN,F2RL1,HSPA5,IL1B,IL6,MMP2,MMP9,TNF	Ap1,CBL,CTNNB1,CXCL12,ELANE,ERK1/2,F2RL1,IRF3,ITGAM,JUN,NFKB1,NFKBIA,NFkB (complex),PLAU,RELA,SP1,STAT1,STAT2,STAT3
IL32		cytokine		-1.194	6.64E-06	BBC3,CTSK,CXCL8,IL1B,IL6,MMP9,MX1,NOS2,OSCAR,PRTN3,THBD,TNF	Ap1,CASP3,CREBBP,CXCL8,IL32,JUN,NFE2L2,NFKB1,NFKBIA,NFKBIB,NFkB (complex),P38 MAPK,RELA,SMAD3,STAT1,STAT3,TP53,nitric oxide,prostaglandin E2
IFIH1	0.658	enzyme	Activated	2.212	6.64E-06	CCL5,CD4,CISH,EGR1,FAS,IL6,IRF7,ISG15,LCK,OAS1,OAS2,TNF	Ap1,CREBBP,IFIH1,IFNB1,IRF1,IRF3,IRF5,IRF7,JUN,MAVS,NFKB1,NFKBIA,NFkB (complex),REL,RELA,STAT1,STAT2,STAT3,TBK1
mono-(2-ethylhexyl)phthalate		chemical toxicant		-1.196	6.65E-06	ACO1,ACO2,ANGPTL4,CCND2,CCNE1,COX7A2,CPT1B,DDIT4,DGAT2,FADS1,FAM98A,FAS,FASLG,FBP2,GFPT1,GNPNAT1,GPD1,HK2,IER2,IL1B,LRP1,MDH1,MDH2,NAMPT,OLR1,PDK1,RIOK1,ROCK2,TCF4,TIMP2,TKT,TNF,VCL	Ap1,EGR1,ESR1,FASLG,JUN,NFKB1,NFkB (complex),NR1H4,Nfat (family),PPARA,PPARD,PPARG,PPARGC1A,RB1,RELA,RXRA,SMAD3,SMAD4,SP1,STAT1,TP53,TP63,caspase,mono-(2-ethylhexyl)phthalate
rotenone		chemical toxicant		-1.159	6.66E-06	CASP3,DNAJB9,GJA1,IFNG,IL1B,IL6,KDR,MMP9,MPO,NOS2,PDK1,SNCA,TIMP1,TIMP2,TNF,VCAM1	Ap1,ERK1/2,JUN,MAPK14,MIF,NFKB1,NFKBIB,NFkB (complex),NR4A2,REL,RELA,SNCA,STAT3,TP53,rotenone
cyclophosphamide		chemical drug		-0.301	6.81E-06	CLU,CP,CXCL13,CYP3A4,ELF3,FAS,FLT3,IFNG,IL18R1,IL1B,IL1R2,IL4,IL6,LTB,NOS2,S100A11,SPP1,THBS1,TIMP1,TNF,UPP1	Ap1,CALR,CASP1,CEBPB,Ccl2,ELK1,ETS1,FOXO1,IL6,JUN,JUNB,NFKB1,NFkB (complex),NOS2,RELA,STAT1,STAT3,THBS1,TP53,cyclophosphamide
SP3		transcription regulator	Inhibited	-2.599	6.99E-06	ABCB1,ACTA2,AEBP1,AFAP1L1,ASNS,CCL20,CHI3L1,COL1A1,COL1A2,COL7A1,CYP51A1,DHFR,EGR1,F2R,FAS,HSD11B2,HSPA5,IGF2,IL12RB2,IL2RB,KDR,MMP2,NCF2,NOS3,NR5A2,PADI4,PROCR,SERPINH1,SPARC,STAT1,TAGLN,TERT,TIMP1,TIMP2,TNFRSF4,VEGFA,VIM	Ap1,CTNNB1,E2F4,EP300,ESR1,HDAC1,HDAC2,Histone h3,JUN,NFATC2,NFkB (complex),Nfat (family),RB1,RELA,RNA polymerase II,SP1,SP3,TERT,TP53
bisindolylmaleimide I		chemical - kinase inhibitor	Activated	2.428	7.04E-06	APOA1,AQP3,BCL2A1,CCND2,CDC25C,CLU,CTGF,CXCL8,EGR1,FASLG,FN1,HSPA5,IL6,MMP13,MMP2,MMP9,NFKBIA,SNAI1,SOD2,TJP1,TJP2,TNF,VEGFA	Akt,Ap1,CEBPB,EGR1,ERK1/2,FOS,IL6,JUN,NFKB1,NFKBIA,NFkB (complex),P38 MAPK,RELA,SMAD3,SP1,STAT1,STAT3,TP53,bisindolylmaleimide I
tert-butyl hydroperoxide		chemical toxicant		-0.126	7.06E-06	BBC3,CASP3,CASP9,CLU,CXCL8,FAS,FN1,GJA1	ATM,Ap1,Creb,FASLG,JUN,NFKB1,NFKBIA,NFkB (complex),Nfat (family),P38 MAPK,RELA,SMAD3,SMAD4,STAT3,TGFB1,TP53,tert-butyl hydroperoxide
SCAVENGER receptor CLASS A		group		-0.411	7.06E-06	CCL5,CD86,CXCL8,IFNG,IL4,IL6,TBX21,TNF	APP,Ap1,EGR1,IRF1,NFkB (complex),RELA,SCAVENGER receptor CLASS A,STAT1,STAT3,TP53,poly rI:rC-RNA
IFNA17		cytokine	Activated	2.433	7.06E-06	CD86,CXCL10,CXCL9,IFIH1,IFNG,MX1,STAT4,ZBP1	IFNA17,IRF8,IRF9,JUN,NFkB (complex),STAT1,STAT2,STAT3,STAT4
etoposide		chemical drug	Activated	2.022	7.09E-06	ABCB1,ACHE,BBC3,BCL2A1,CASP3,CCL3,CD86,CDC25A,COL1A2,CXCL8,CYCS,CYP3A4,DDIT4,FAS,FASLG,GADD45A,GPR132,HK2,ID2,IFIT2,IFNG,IL1B,IRF1,IRF7,PRF1,RELB,RHOBTB2,SOD2,TERT,TNF,TNFRSF10A	Ap1,FOS,JUN,Jnk,NFKB1,NFKBIA,NFkB (complex),REL,RELA,SP1,STAT3,TP53,etoposide
PGF		growth factor		-0.510	7.14E-06	ANGPTL4,CCL4,CXCL8,DCN,EDN1,EGR1,FST,IL1B,MMP9,TNF	Ap1,CTNNB1,ERK1/2,HDAC1,JUN,Jnk,NFKB1,NFkB (complex),P38 MAPK,PGF,RB1,RELA,SMAD3,STAT3,Vegf,nitric oxide
captopril		chemical drug		0.555	7.18E-06	A2M,ASNS,BGN,CLU,CP,EFEMP2,FBLIM1,IGFBP6,IL1RN,IL6,MAOA,MMP9,MYO6,NOS2,POSTN,S100A11,SPP1,TIMP1,TMSB10/TMSB4X,UPP1	AGT,AKT1,AMPK,Ap1,CREBBP,CTNNB1,EGR1,EP300,ERK1/2,FOXO1,FOXO3,JUN,NFKB1,NFKBIA,NFkB (complex),NR1H3,PPARA,RELA,RXRA,Rxr,SMAD3,SP1,SREBF1,STAT1,STAT3,TP53,captopril
CREM	-0.597	transcription regulator		-1.916	7.23E-06	ADORA3,ANXA4,APOE,APOLD1,ATP2A2,BTG2,CCND2,COL3A1,COL8A1,CREM,CXCL8,CYP51A1,EGR1,EGR2,FASLG,FUT7,IFNG,IL4,IRAK1,MEST,NOS2,PDE3A,PDXK,SLC16A1,SPATA20,SPTY2D1,THBS1,TIPARP,TNF,VEGFA	ATF1,Ap1,CEBPB,CREB1,CREBBP,CREM,CTNNB1,Creb,ESR1,ESR2,JUN,NCOA2,NFATC2,NFKB1,NFkB (complex),Nfat (family),P38 MAPK,RELA,SMAD3,STAT1,STAT3,TP53
RB1		transcription regulator		1.445	7.29E-06	ALG5,ALPL,CASP3,CASP4,CASP9,CCNE1,CDC25A,CDC25C,CDC6,CDK1,CLDN3,CTGF,DCK,DEK,DHFR,EDNRA,EED,EGR1,EHD3,EOMES,EPS8,FAS,FN1,FST,IL6,KDR,LCK,MAGEF1,MCM10,MSX1,ORC1,PARP1,PTPN4,PTX3,RAB27A,RANBP1,RBL2,RRM2,SOX7,SRPR,TERT,TMEM97,TNF,TUBG1,VEGFA	Cyclin E,E2F1,E2F2,E2F4,E2f,EP300,HDAC1,HDAC2,MYC,NFKB1,RB1,RBL1,RBL2,Rb,SP1,TFDP1
MAP3K14		kinase		-0.366	7.43E-06	BST1,CCL5,CXCL8,FAS,GADD45A,IKBKB,IL1R2,IL4,IL6,IL7R,LTA,LTB,NFKBIA,NOS2,RELB,TNF,VCAM1,XBP1	Ap1,IKBKB,JUN,MAP3K14,NFKB1,NFKBIA,NFkB (complex),REL,RELA,RELB,STAT3
PAF1		other		1.807	7.81E-06	CCL3,CCL5,DDX58,HERC5,IDO1,IFI44,IFIT3,ISG15,ISG20,OAS2,OASL,PNP,SDC4,SOD2,ZNFX1
S-(2,3-bispalmitoyloxypropyl)-cysteine-GDPKHPKSF		chemical reagent		0.677	7.85E-06	CCL4,CCL5,CD86,CXCL10,CXCL8,IFNG,IL6,MMP9,TNF	CCL5,CEBPB,CREB1,CXCL3,Creb,IL6,IRF1,IRF8,Ifn gamma,JUN,NFKB1,NFKBIA,NFkB (complex),RELA,S-(2,3-bispalmitoyloxypropyl)-cysteine-GDPKHPKSF,STAT1,STAT3
GLIS2		transcription regulator		0.447	7.85E-06	C3,COL1A1,CTGF,CXCL10,IFNG,MMP14,SNAI1,SPARC,VIM	CTNNB1,GLIS2,HDAC3,JUN,NCOR2,Nr1h,PPARG,RELA,RUNX2,SMAD3,TCF,TCF4
IL36B		cytokine		-1.233	7.85E-06	CD1A,CD83,CD86,CXCL8,IFNG,IL1B,IL4,IL6,TNF	Ap1,CEBPB,ERK1/2,IL36B,IL6,JUN,Jnk,NFKB1,NFKBIA,NFkB (complex),RELA,STAT1,STAT3
IFNW1		cytokine	Activated	2.639	7.85E-06	CD83,CD86,CXCL10,CXCL9,IFIH1,IFNG,STAT4,TLR3,ZBP1	IFNW1,IRF8,IRF9,JUN,NFkB (complex),STAT1,STAT2,STAT3,STAT4
IL17R		complex	Inhibited	-2.377	7.85E-06	CCL20,CCL5,CXCL10,CXCL6,CXCL8,MMP13,S100A8,S100A9,TIMP1	Ap1,ERK1/2,IL17R,JUN,Jnk,NFKB1,NFKBIA,NFkB (complex),P38 MAPK,REL,RELA,SMAD3,STAT3
potassium chloride		chemical drug		1.660	8.36E-06	ATP1A1,ATP2B2,ATP2B4,BTG2,CALR,CASP3,CCNE1,CDK1,EGR1,EGR2,EIF2AK3,GABRD,HERPUD1,HSP90B1,HSPA5,ID3,IL1B,PDIA3,PDIA4,SPP1,XBP1	AHR,ATF1,Ap1,CEBPB,CREB1,CREM,Ca2+,Creb,E2F1,E2F2,ERK1/2,FOS,FOSL1,JUN,NFKB1,NFkB (complex),Pkc(s),RB1,RBL1,RELA,Rb,SP1,STAT3,TFDP1,TP53,potassium chloride
TAC1		other		-0.422	8.36E-06	CASP3,CCL4,CLEC11A,CXCL10,CXCL8,FCER1A,IFNG,IL1B,IL1RN,IL4,IL6,NCR1,NOS2,PDE1C,PLAT,PRF1,SELE,SELP,TNF,TNFRSF11B,ZFPM1	ATP,Ap1,CREB1,FOS,IL1,JUN,LEP,NFKB1,NFKBIA,NFkB (complex),REL,RELA,RNA polymerase II,STAT3,TAC1,histamine
let-7a-5p (and other miRNAs w/seed GAGGUAG)		mature microRNA	Activated	3.436	8.37E-06	ACTA2,BCL7A,BSG,CALCOCO2,CAPG,CASP3,CCND2,CCNE1,CDC25A,COL1A1,COL1A2,DAD1,F2,FADS2,FNDC3A,HYOU1,IFIT5,ITGB3,KLK10,MMP9,MTPN,PRDM1,SLC1A4,SLC25A24,SPCS3,TAGLN,THBS1,TMEM2,TPM2,VIM
LIPE		enzyme			8.49E-06	ANGPT1,AQP1,BCL6,COL1A1,COL1A2,CP,EDN1,EGR1,FBP2,FKBP5,FMOD,GJA1,GRB10,HSPA1A/HSPA1B,ID2,ITGA6,NET1,PAM,POSTN,PVALB,RBP4,RGS5,SCD,SDC4,SOX18,TKT,TNF	Ap1,CEBPB,ERK1/2,Ins1,JUN,LEP,LIPE,NFKB1,NFkB (complex),NR1H3,PPARA,PPARG,RELA,RXRA,SMAD3,SREBF1,STAT3,fatty acid
Bay 11-7082		chemical - kinase inhibitor		1.114	8.76E-06	ADORA2A,BCL2A1,CCL4,CCL5,CD83,CHI3L1,CXCL8,GJA1,HSPA5,IL6,MMP2,MMP9,NOS2,PRKCDBP,SOD2,TNF	Ap1,Bay 11-7082,ERK1/2,ESR1,IL1B,JUN,MIF,NFATC2,NFKB1,NFKBIA,NFkB (complex),Nfat (family),P38 MAPK,RELA,SMAD3,STAT3,TP53
TNFAIP3		enzyme		0.779	8.85E-06	CCL20,CXCL10,CXCL8,FAS,FASLG,IL1B,IL6,MMP9,NFKBIA,NOS2,SELE,SOCS3,TNF,VCAM1	IKBKB,IL10,JUN,NFKB1,NFKBIA,NFKBIB,NFkB (complex),REL,RELA,STAT3,TNFAIP3
phenacetin		chemical drug		-0.000	8.85E-06	A2M,ANXA2,CLDN4,CLU,CP,ELF3,FBLIM1,RFTN1,S100A11,SPP1,TIMP1,TMSB10/TMSB4X,UPP1,VIM
SCARB1		transporter		1.109	9.03E-06	APOA1,CCL5,FABP3,IFNG,IL1B,IL1RN,IL6,LTA,SPP1,TNF,VCAM1	APOE,Ap1,CTNNB1,JUN,LDL,LPL,NFKB1,NFKBIA,NFkB (complex),REL,RELA,SCARB1,SP1,STAT1,STAT3
CEACAM1		other		-0.664	9.03E-06	ANGPT1,CD86,COL18A1,CXCL6,CXCL8,IFNG,IL2RB,KDR,TEK,TIE1,VEGFA	Ap1,CEACAM1,Ccl2,ERK1/2,ETS1,IL12 (complex),IRF8,NFKB1,NFKBIA,NFkB (complex),PTPN11,RELA,SPI1,STAT1,STAT3,STAT6,TNF,VAV1
lithium chloride		chemical drug		0.773	9.08E-06	APP,ASS1,AXIN2,BCL3,BSG,CD4,CDC25C,CDC6,DCN,DKK1,DLL4,DPAGT1,HEYL,LEF1,MMP2,NES,NOS2,POSTN,PTX3,RSPO1,SNAI1,TERT,TMEM2,VCAN	APP,Akt,Ap1,CEBPB,CTNNB1,EGR1,ERK1/2,GSK3B,JUN,NFKB1,NFKBIA,NFkB (complex),RELA,RUNX2,SMAD3,STAT3,TCF,TCF4,TP53,lithium chloride
imiquimod		chemical drug		1.249	9.28E-06	CCL22,CCL3,CCL4,CXCL8,ICAM3,IFNG,IL1B,IL2RA,IL6,IRF7,ISG20,MX1,OAS1,OASL,RSAD2,SOD2,STAT1,TNF,XPC	IRF1,IRF3,IRF5,IRF7,IRF8,IRF9,Interferon alpha,NFKBIA,NFkB (complex),RELA,STAT1,STAT2,STAT3,TBK1,TLR7,TLR8,imiquimod
spironolactone		chemical drug		0.974	9.28E-06	ACACA,CASP3,CCR7,COL1A1,COL1A2,COL3A1,CYP3A4,DES,EDN1,FN1,IL6,KCNMA1,NOS3,SCD,SLCO2A1,TIMP2,TNF,ULBP3,VEGFA	Ap1,CREBBP,CTNNB1,Creb,EGR1,FGF2,JUN,Jnk,LEP,NFKB1,NFkB (complex),NR3C1,NR3C2,NRIP1,P38 MAPK,RELA,SMAD3,SP1,STAT3,spironolactone
SMO		G-protein coupled receptor			9.28E-06	BGN,CASC4,COL4A2,FAS,FBLN2,LAP3,LEF1,LIMD2,LUM,PRDM1,PRSS35,PTCH2,RAI14,RUNX1,S100A8,SOX18,VCAM1,VCAN,WIF1	Akt,CTNNB1,EGR1,JUN,NFKBIA,NFkB (complex),RUNX2,SMAD3,SMO,STAT3,TCF,TCF4
sulforafan		chemical drug		1.621	9.52E-06	BAK1,CASP3,CDC25C,CXCL8,CYP3A4,EPHX1,FAS,GATA3,GCLC,HP,IL1B,IL4,IL6,MMP9,NOS2,PGM3,PSMB5,SELE,SLC6A4,SOCS3,TKT,TNF,VCAM1,VEGFA,VIM	Akt,Ap1,Creb,EGR1,ESR1,IRF3,JUN,KEAP1,NFATC2,NFE2L2,NFKB1,NFKBIA,NFkB (complex),Nfat (family),P38 MAPK,RELA,SMAD3,STAT3,sulforafan
FGFR2		kinase		-1.304	9.52E-06	BMPER,CCND2,CDH11,COL1A1,COL4A1,COL4A2,CPE,DKK1,FAM198B,FAS,FST,GJA1,GPT2,GRB10,ID2,IGF2,IL1B,LAMB1,MEST,NR5A2,PDGFRA,SFRP1,SOX7,SPP1,VCAM1	Akt,Ap1,CTNNB1,EGR1,ERBB2,ERBB3,ERK1/2,ESR2,FGFR2,JUN,NFKB1,NFKBIA,NFkB (complex),RELA,STAT3,TNF,TP53,estrogen receptor
IL17C		cytokine		-0.836	9.60E-06	AICDA,CCL20,CXCL8,IFNG,IL1B,IL36RN,IL6,KLRD1,PI3,PRDM1,S100A8,S100A9,TNF	CREB1,CREM,CTNNB1,IL17C,IL1B,IgG,NFKB1,NFKBIA,NFkB (complex),RELA,STAT1,STAT3,TNF,TP53
propofol		chemical drug	Activated	2.739	9.60E-06	CASP3,EGR1,IL1B,IL6,MMP2,MMP9,MPO,NET1,NOS2,PF4,SOD2,THBS1,TNF	Akt,Ap1,D-glucose,EGR1,ERK,JUN,Jnk,MYC,NFKB1,NFKBIA,NFkB (complex),P38 MAPK,PPARG,RELA,SMAD3,SP1,STAT3,propofol
fenofibrate		chemical drug		0.878	9.71E-06	ACAT1,ANGPTL4,APOA1,APP,ASNS,CASP4,CCL21,CDC25A,CLU,CPT1B,CXCL8,DLAT,EDN1,FADS2,FBP2,GADD45A,HP,HSD17B4,ID2,IL4,IL6,JAG2,KDR,LY6D,MAN1A1,MEST,MPO,NOS3,PPIC,PTAFR,PTPN21,PTPRS,RBFOX2,RETN,SCD,SLC25A20,SLC27A1,SLC27A2,SOD2,TERT,TNF,VCAM1,VEGFB	APOA1,Ap1,FOXO1,JUN,NFKB1,NFkB (complex),NR1H3,NR1H4,PPARA,PPARG,RARA,RELA,RETN,RXRA,SREBF1,STAT3,fenofibrate,reactive oxygen species
erlotinib		chemical drug		1.723	9.77E-06	BAK1,BBC3,COL8A1,CXCL8,EGR1,FAP,FBN1,IL1B,MMP13,MMP3,PML,TNFRSF10A	Ap1,EGFR,ERK,FOS,JUN,NFKB1,NFKBIA,NFkB (complex),RELA,SMAD3,SP1,STAT3,TP53,erlotinib,mitoxantrone,paclitaxel
TRB		transmembrane receptor		1.180	9.77E-06	CD4,CD8A,CXCR3,FAS,FASLG,GATA3,IFNG,IL2RA,IL4,ITGAE,SELPLG,TNF	Ap1,BCL6,CD3E,CEBPB,IL2,IL4,JUN,NFATC1,NFATC2,NFKB1,NFKBIA,NFkB (complex),REL,RELA,STAT1,STAT3,STAT5A,STAT6,TP63,TRB,VAV1
TMEM173		other		-0.093	9.77E-06	CCL5,GBP5,GJA4,HOPX,IFI16,IL1B,IL33,IL6,NOS2,OASL,TNF,UPP1	Ap1,CREBBP,ERK,IFNB1,IRF1,IRF3,IRF7,JUN,NFkB (complex),SMAD3,STAT1,STAT2,STAT3,TMEM173
PRKCZ	0.447	kinase		-0.240	9.77E-06	CASP3,COL1A2,CXCL8,FASLG,IL4,MMP2,MMP9,NFKBIA,NOS3,PHGDH,VCAM1,VEGFA	Ap1,EGR1,ESR1,IKBKB,JUN,NFATC2,NFKB1,NFKBIA,NFKBIB,NFkB (complex),Nfat (family),PRKCD,PRKCZ,REL,RELA,SMAD3,SMAD4,SP1,STAT3,TP53
CNR1		G-protein coupled receptor	Inhibited	-2.295	9.95E-06	ACACA,ADRB3,ALPL,APBB1,APCDD1,APOE,CXCL10,DKK1,EOMES,EPS8,GLO1,HEYL,IFNG,IL6,MESDC2,MMP13,MSX1,NTN1,PAX5,PAX6,PDGFRA,PDGFRB,PECAM1,SLC25A26,SLC29A1,SLIT2,TIMP1,TJP1	ADIPOQ,Ap1,CNR1,ERK,ERK1/2,JUN,LEP,NFKB1,NFKBIA,NFkB (complex),PPARA,RELA,SCD,SMAD3,STAT1,STAT3
KIT		transmembrane receptor			1.02E-05	ADORA3,CCND2,CCND3,CD164,CISH,FCER1A,GPR34,IFNG,IL2RA,IL4,IL6,ITGAE,PPP2R5A,RAB27B,SHC1,SOCS1,SOCS3,SPP1,STAT1,TJP1,TNF	AKT1,Ap1,CTNNB1,EPOR,JUN,KIT,MAPK3,NFKBIA,NFkB (complex),RELA,SP1,STAT,STAT3,STAT5A,STAT5B,STAT5a/b,TP53
UCP2		transporter		0.897	1.04E-05	EPAS1,HK2,IFNG,IL1B,IL6,NOS2,TNF	Ap1,CREB1,D-glucose,EGR1,FOS,IKBKB,IL1B,JUN,MYC,NFKB1,NFKBIA,NFkB (complex),PPARG,RELA,SP1,STAT1,STAT3,TP53,UCP2,histamine
ORMDL3		other		-0.478	1.04E-05	ATP2A2,CCL20,CXCL10,CXCL8,MMP9,OAS1,OAS2	JUN,NFKB1,NFKBIA,NFkB (complex),ORMDL3,RELA,STAT3
HSF1		transcription regulator		-0.023	1.07E-05	ABCB1,ATN1,CCNE1,CCT5,CCT6A,CDC6,CDK1,CLU,COL18A1,DNAJB1,EFEMP1,FASLG,FBLN1,FKBP4,FMOD,HSPA1A/HSPA1B,HSPB1,HSPB2,HSPD1,HSPE1,HSPH1,IL1B,IL6,IL7R,MBOAT7,MSH3,MUM1,SERPINH1,SHC1,STAG3,STIP1,TNF,VCAM1,XAF1	ATF3,Ap1,CEBPA,CEBPB,CREBBP,FOS,HDAC1,HIF1A,HSF1,HSF2,HSPD1,JUN,NFkB (complex),RELA,SP1,STAT3,TP53
RNA polymerase II		complex			1.08E-05	ALPL,ASNS,CCL5,CCND2,CD3E,CD4,CD83,CDH11,COL1A2,CXCL8,CYP1B1,DHFR,DKK1,EBAG9,FOSL2,GADD45A,GBP7,HSD11B2,HSPA1A/HSPA1B,IL1B,IL1RN,IL2RA,IL6,MAL,MMP2,MMP9,NFKBIA,NOS2,NOS3,NR5A2,OASL,PTK2,RBBP8,SLC27A2,SLC36A4,SOCS3,SOD2,SPI1,SPP1,TAP2,TERT,TNF,TXN	CDK9,EP300,JUN,MYC,NCOA2,RNA polymerase II,SP1,STAT3,TP53,TP73
GATA2		transcription regulator		-1.707	1.10E-05	ANGPT1,ANGPTL4,CCL5,CD34,CDH5,EDN1,EDNRA,EMCN,GATA3,HHEX,KDR,LMO2,MMP2,MPO,NOS3,PECAM1,SPI1,TFRC,VCAM1,ZFPM1	GATA2,NFKB1,NFkB (complex),RELA,STAT1,STAT3,TP53
acetaminophen		chemical drug	Inhibited	-2.314	1.11E-05	A2M,ABCB1,ACO1,ASL,BTG2,CASP3,CXCL10,CXCR3,FAS,FLT4,GADD45A,HSD17B4,HSPA5,HSPD1,IFNG,IL1B,IL6,ITGB1,KDR,NOS2,NOS3,PECAM1,SERPINF1,SLC27A2,SOCS3,TF,TNF,TXN,VCAM1,VEGFA	Ap1,IFNG,JUN,Jnk,NFKB1,NFKBIA,NFkB (complex),REL,RELA,SP1,STAT1,STAT3,TP53,acetaminophen,hydrogen peroxide
CLU	0.545	other		1.129	1.16E-05	APP,ATP7B,CDK1,CLU,CXCL8,HSPA5,IL6,MMP9,NFKBIA,TNF	APP,Ap1,BAX,CLU,EGR1,ESR1,IRF3,JUN,NFKB1,NFKBIA,NFkB (complex),P38 MAPK,RELA,SMAD3,SMAD4,SP1,STAT3,TP53
lipoarabinomannan		chemical - endogenous non-mammalian		1.000	1.16E-05	CCL3,CCL4,CCR5,CXCL8,IL1B,IRF1,ITGA7,SELE,STAT1,TNF	CEBPA,CEBPB,HDAC1,HDL,IRF8,IRF9,JUN,NFKB1,NFKBIA,NFkB (complex),Nr1h,RELA,STAT1,STAT2,STAT3,TNF,TP53,lipoarabinomannan
NfkB-RelA		complex		-0.119	1.16E-05	CCL3,CCL5,CXCL8,IL1B,IL6,NFKBIA,NOS2,SELE,TNF,VCAM1
sorafenib		chemical drug		-0.317	1.16E-05	CCND2,CCND3,CD69,CXCL8,ERN1,HSPA5,IL1B,IL2RA,TNF,VIM	Ap1,BCL10,CASP8,ERK1/2,JUN,Jnk,NFKB1,NFkB (complex),P38 MAPK,RELA,SMAD3,STAT3,bortezomib,sorafenib
FAM3B		cytokine			1.16E-05	CASP4,CAV1,DCN,FN1,GJA1,IGFBP4,ITGA5,LDHA,PTN,SPARC	CEBPB,FAM3B,Ins1,PPARA,PPARG,RXRA,SMAD3
U1 snRNP		complex		1.237	1.17E-05	CCL3,CCL4,CCL5,IFNG,SLAMF7,TNF
GLPG0634		chemical drug		0.816	1.17E-05	IL1B,IL6,MMP13,MMP3,MX1,TNF	CEBPB,Ccl2,ETS1,GLPG0634,IL6,JAK1,JAK2,JUN,NFKB1,NFkB (complex),RELA,SP1,STAT,STAT1,STAT2,STAT3,STAT4
polymyxin B		chemical drug		0.647	1.17E-05	APOBEC3B,CXCL8,IL1B,IL6,TNF,VCAM1	Ap1,CREBBP,CXCL8,FOXO1,IRF6,JUN,NFKB1,NFKBIA,NFkB (complex),REL,RELA,STAT3,polymyxin B,reactive oxygen species
magnesium sulfate		chemical drug		0.623	1.17E-05	ADM,AQP3,IL6,NFKBIA,NOS2,TNF	Ap1,JUN,NFKB1,NFKBIA,NFkB (complex),REL,RELA,STAT3,TNF,magnesium sulfate,nitric oxide,prostaglandin E2
ULBP1		transmembrane receptor	Activated	2.425	1.17E-05	CCL4,CD69,CD83,IFNG,IL2RA,TNF	Ap1,ESR1,ETS1,JUN,MAPK1,MAPK3,NFKBIA,NFkB (complex),STAT1,STAT3,STAT5a/b,ULBP1
FOXO4		transcription regulator		-0.290	1.21E-05	ACACA,BCL6,CCND2,CCNG2,CTGF,CYP51A1,ELOVL6,GADD45A,MMP9,NAMPT,RBL2,SCD,SOD2,VEGFA	Akt,CDKN1A,E2F4,EGR1,FOXO3,FOXO4,JUN,NFKBIA,NFkB (complex),RB1,RBL1,RNA polymerase II,SIRT1,STAT3,TP53
JAK2		kinase		-0.242	1.29E-05	BBC3,CCL5,CCND2,CDC25A,CST7,CXCL10,CXCL8,EGR1,EPOR,IL1B,IL6,IRF1,MPO,NKG7,NOS2,OSMR,PECAM1,SELP,SOCS3,STAT1,THBS1,TNF,TRAM1,VLDLR	Ap1,EGFR,FOS,JAK2,JUN,NFKB1,NFKBIA,NFkB (complex),P38 MAPK,REL,RELA,SMAD3,SOCS3,SP1,STAT1,STAT2,STAT3,STAT6,TP53
valproic acid		chemical drug		-0.894	1.33E-05	AACS,ACACA,ACSS1,APOA1,ATF6,ATP2A3,BAG2,C1QTNF6,CACYBP,CALR,CASP3,CASP9,CCND2,CD1A,CD83,CDCA7,COCH,CPT1C,CRLF1,CTPS1,CTSB,CYP1B1,CYP51A1,EDN1,EIF2AK3,ELOVL6,FAS,FASLG,HSD3B7,HSPA5,ID2,IFNG,IL4,IL6,LMO1,MMP13,NES,NOS3,OSBPL5,PLAT,PRKCZ,PRSS23,PTX3,RBBP8,SCD,SEMA3C,SERPINH1,SLC7A8,SPCS2,SPI1,SPP1,SSBP2,THBS1,TNF,TNFRSF10A,XBP1,ZNRF1	Ap1,Creb,ESR1,FOS,JUN,Jnk,LEP,NFKB1,NFkB (complex),RELA,RNA polymerase II,SP1,STAT3,TP53,beta-estradiol,morphine,valproic acid
JAG2	-0.762	growth factor		0.249	1.34E-05	BCL6,C3,CCL20,CCL24,CCL5,CXCL6,CXCL9,IL13RA1,IL1B,IL1R1,IL1RN,SPP1,TNF
carrageenan		chemical - endogenous non-mammalian		0.012	1.34E-05	CCL5,CXCL8,EGR1,EGR2,F2RL1,FOSL2,IL1B,NOS2,PARP1,SELP,TNF,TRPM2,VEGFA	Ap1,JUN,LDL,NFATC2,NFE2L2,NFKB1,NFKBIA,NFkB (complex),PARP1,REL,RELA,STAT1,STAT3,TNF,carrageenan,prostaglandin E2
nitrofen		chemical toxicant	Activated	2.534	1.34E-05	APLNR,AQP1,CLIC4,EGR1,EPAS1,HYOU1,ITGA6,KCNJ8,NOS3,S1PR2,TGFB1I1,TIMP2,VEGFA
IL33	-0.590	cytokine		0.737	1.35E-05	ACAT1,ADAMTS1,APOE,CCL17,CCL3,CD69,CD86,CISH,CLEC4E,CXCL10,CXCL8,CXCR2,EGR2,GATA3,IFNG,IL1B,IL4,IL6,NFKBIA,TNF	FOS,IL13,IL33,IL4,IRAK4,Ige,Immunoglobulin,JUN,NFATC2,NFKB1,NFKBIA,NFKBIB,NFkB (complex),RELA,STAT1,STAT3,STAT6
WNT1		cytokine		0.641	1.35E-05	ACTA2,APCDD1,AXIN2,CCDC80,CCND2,CCND3,DHFR,DKK1,DLL4,EGR1,EIF4EBP2,EIF4G1,EIF5A,EIF5B,FN1,IGF2,LEF1,LY6E,MMP3,RBL2,RELN,SEMA3C,SPP1,STRA6,TJP1,TLE1	Akt,CTNNB1,EGR1,JUN,LEF1,MYC,NFKBIA,NFkB (complex),RUNX2,SMAD3,SP1,STAT3,TCF,TCF4,TP53,TP73,WNT1
morphine		chemical drug		0.798	1.36E-05	ABCB1,ADM,AIF1,CASP3,CCR5,CNR2,CXCL8,CYP3A4,FAS,FASLG,FOSL2,GATA3,GCG,IFNG,IL1B,IL4,IL6,MMP9,NET1,NOS2,NOS3,NTRK3,PLAT,SPARC,THBS1,TNF,TXN	Ap1,ESR1,JUN,MAPK14,MAPK8,NFkB (complex),RELA,SP1,STAT3,TP53,beta-estradiol,hydrogen peroxide,morphine,nitric oxide
CALCA		other		-1.122	1.37E-05	AKAP13,CCL4,CD86,COL3A1,CREM,CTSK,CXCL8,EDN1,ESAM,GOLGB1,IL6,KDR,LMNA,NOS2,PHLDB2,PLXDC2,SEC22B,SEC61B,SORT1,SPI1,TJP2,TNF	ATF1,Ap1,CALCA,CEBPB,CREB1,CREM,Creb,ERK1/2,JUN,NFAT (complex),NFKB1,NFKBIB,NFkB (complex),REL,RELA,RELB,STAT3,TAC1,TNFSF11
GJA1	-1.131	transporter		0.708	1.37E-05	CD69,GJA1,IL1B,IL2RA,NOS2,NOV,THBS1,TNF,TNFRSF11B,VEGFA,VIM	ATP,Ap1,CXCL12,GJA1,JUN,NFKB1,NFKBIA,NFkB (complex),RELA,RNA polymerase II,STAT1,STAT3,adenosine,phorbol myristate acetate
HSF2		transcription regulator		-1.698	1.37E-05	CCT5,CCT6A,CLU,HSPA1A/HSPA1B,HSPB1,HSPH1,IL1B,RELN,STAG3,TNF,TXN
FBN1	-1.239	other	Activated	2.613	1.37E-05	COL1A2,COL3A1,COL4A2,COL6A3,CTGF,FBN1,MMP2,MMP3,MMP9	Ap1,CEBPB,EFEMP2,ERK,FBN1,JUN,NFkB (complex),SMAD2,SMAD3,SMAD4,SMAD7,SP1,STAT3,Smad,TGFB1,TP53
RIPK2		kinase		1.283	1.38E-05	ACACA,CCL5,CD69,CD86,CXCL10,DGAT2,IFNG,IL33,IL6,NOS2,SCD,SELE,SLC27A1,TNF,VCAM1	Ap1,CALR,CASP1,IL12B,IRF1,JUN,JUNB,Jnk,NFKB1,NFKBIA,NFkB (complex),P38 MAPK,REL,RELA,RIPK2,SMAD3,STAT1,STAT3,TP53
poly dA-dT		chemical reagent		1.234	1.39E-05	CCL5,CXCL10,CXCL8,IFNG,IL6,NFKBIA,TNF,ZBP1	Ap1,BAX,CEBPB,CREBBP,IL6,IRF3,IRF5,IRF7,JUN,LDL,NFKB1,NFkB (complex),RELA,STAT1,STAT3,TBK1,TP53,poly dA-dT
monophosphoryl lipid A		chemical reagent		0.726	1.39E-05	APP,CD86,CXCL10,IFNG,IL1B,IL1RN,IL6,TNF	Ap1,CREBBP,ERK1/2,IL23A,IRF3,IRF7,JUN,NFKB1,NFKBIA,NFkB (complex),P38 MAPK,REL,RELA,SMAD3,STAT1,STAT3,STAT4,STAT5A,monophosphoryl lipid A
rebamipide		chemical drug		0.329	1.39E-05	AICDA,CXCL8,IFNG,IL6,MMP13,MMP9,SOD2,TIMP1	Ap1,ERK1/2,JUN,Jnk,NFKB1,NFKBIA,NFkB (complex),P38 MAPK,REL,RELA,SMAD3,STAT3,rebamipide
SPTLC2		enzyme	Activated	2.813	1.39E-05	COL1A1,CTGF,EIF2AK3,HSPA5,MMP2,THBS1,TIMP1,XBP1
EZH2		transcription regulator	Activated	2.195	1.41E-05	ALOX5AP,ALPL,ANXA6,AXIN2,BMPR1B,C3,CCND2,CCND3,CEMIP,CLEC3B,COL4A1,CRISPLD2,CSF3R,CXCL10,CXCL8,CYP1B1,DAB2IP,DKK1,EGR1,EPDR1,FBLN1,FBN1,GATA3,HSD11B2,IL6,ITGA1,LTB,MMP9,MSX1,NCOA7,NFKBIA,PTN,RUNX1,SFRP2,SFRP4,SOCS1,STT3A,TBX21,TNF,UBD	Ap1,CDKN2A,DNMT1,E2F2,E2F4,EP300,ESR1,EZH2,HDAC1,HDAC2,Hdac,Histone h3,Histone h4,NFkB (complex),PPARG,PTGS2,RB1,RELA,RNA polymerase II,SMAD2,SP1,STAT3,TP53
SELPLG	-0.399	other		0.000	1.41E-05	APOL3,BCL2A1,BST1,CCL3,CCL4,CCR4,CXCL8,CYP1B1,IDO1,IL1B,IL1R2,THBD	Ap1,IFNG,IL17A,IL4,ITGB2,NFKB1,NFKBIA,NFkB (complex),RELA,SELPLG,STAT1,STAT3,STAT6,SYK,VAV1
fenretinide		chemical drug		0.451	1.43E-05	BAK1,BBC3,BCL2A1,CASP3,ELF3,ENAH,IGFBP7,IL1B,IL6,MAPK6,MMP9,MSH3,NCF2,NFKBIA,NOS2,PRF1,RBL2,STAT1,VEGFA	Ap1,CASP3,CEBPB,FOS,JUN,NFE2L2,NFKB1,NFKBIA,NFKBIB,NFkB (complex),PRKCD,RARB,REL,RELA,STAT1,STAT3,TP53,fenretinide
BNIP3L		other		1.291	1.48E-05	CCND3,CD22,CST3,GADD45A,IL16,IL2RB,LTA,LTB,MAP4K1,NFKBIA,PDGFRB,RRM2,SFRP1,TFDP2,TFRC,TIMP2	BNIP3L,NFKB1,NFKBIA,NFkB (complex),REL,RELA,STAT3
Ccl2		cytokine		-0.560	1.48E-05	ADRB3,CCL4,CCL5,CTSB,CTSK,CXCL10,IFNG,IL1B,IL4,IL6,ITGB3,KDR,SDC4,TIE1,TNF,VCAM1	Ap1,CCR2,CXCL2,CXCL3,Ccl2,Creb,ERK1/2,NFKB1,NFKBIA,NFkB (complex),REL,RELA,SMAD3,STAT3
RARB		ligand-dependent nuclear receptor		0.103	1.49E-05	APOA1,BCL2A1,CCNE1,CDH5,CXCL8,EGR1,GADD45A,ID3,IL1B,IL6,RET,STAT1,STRA6,TCEA1,THBD,TJP1,UBA7,VEGFA	Ap1,CEBPA,ESR1,IRF8,IRF9,JUN,NFATC2,NFKB1,NFKBIA,NFkB (complex),NR1H3,Nfat (family),RARA,RARB,RB1,RELA,RXRA,SMAD3,STAT1,STAT2,STAT3,alitretinoin,fenretinide,tretinoin
TFAP2A		transcription regulator		1.086	1.51E-05	APOE,BLCAP,COL7A1,EFEMP1,F2R,GEM,GLO1,GPR37,IGF2,ITGBL1,LIPA,MMP2,PODXL,PTGER4,RAB27B,RBL2,SESN1,SOD2,STX7,TERT,VEGFA	Akt,Ap1,CREBBP,CTNNB1,EGR1,EP300,ESR1,ETS1,HDAC1,JUN,MYC,NFKBIA,NFkB (complex),RNA polymerase II,RUNX2,SMAD3,SMAD4,SP1,SP3,STAT3,TCF,TCF4,TFAP2A,TP53
IL22		cytokine	Inhibited	-2.173	1.51E-05	ACTA2,CALML5,CCL17,CCL22,CXCL8,HP,HSPB1,IFNG,IL1B,IL33,IL4,IL6,LBP,MMP3,MMP9,NOS2,RBL2,S100A8,S100A9,SOCS3,TNF	Ap1,ERK1/2,IL13,IL17A,IL22,JUN,Jnk,NFKB1,NFKBIA,NFkB (complex),RELA,STAT1,STAT3,STAT6,TP53
Hsp90		group		1.673	1.51E-05	CCND2,CD2,CD4,CDK1,CLU,DNAJB1,FN1,GJA1,IFNG,IL6,ITGAL,KIR2DS4 (includes others),KLRD1,LCK,NCR1,SNAI1,TNF	AKT1,CTNNB1,ERBB2,HSP90B1,Hsp90,JUN,LCK,NFKB1,NFKBIA,NFkB (complex),P38 MAPK,RELA,SMAD3,SP1,STAT3,STAT5a/b,TP53,VAV1,estrogen receptor
NRIP1		transcription regulator		0.443	1.51E-05	ACACA,ACO2,APOA1,CCNE1,CCNG2,CDC6,CDK1,CPT1B,IL1B,IL6,PPP1R3B,PTX3,SCD,SLC16A10,SLC25A20,SUOX,TNF	Ap1,CEBPB,ESR1,FOS,IL6,JUN,NCOA2,NFkB (complex),NR3C1,NRIP1,PPARG,RARA,RELA,SMAD3,SP1,STAT1,STAT3,TP53,beta-estradiol
CCL2		cytokine		-0.801	1.51E-05	ACTA2,CCL5,CD86,CXCL10,CXCL8,FASLG,IFNG,IL1B,IL4,IL6,ITGA1,ITGAL,MMP2,MMP9,TIMP1,TNF,VCAM1	Ap1,CCL2,CCR2,ESR1,IL10,IL12A,JUN,MAPK14,NFATC2,NFKB1,NFKBIB,NFkB (complex),Nfat (family),RELA,SMAD3,STAT1,STAT3,STAT4
Hbb-b1		transporter		1.897	1.62E-05	CCR5,CXCL10,CXCR3,CXCR6,FN1,IL16,IL1B,IL2RB,LTB,LY86,PECAM1,TF,TFRC,VCAM1	CEBPB,HTT,Hbb-b1,IL6,JUN,NFkB (complex),STAT1,STAT3,iron
LTA	0.870	cytokine		0.332	1.62E-05	CCL20,CCL21,CXCL13,IFNG,IL1B,IL4,IL6,ITGA5,ITGB1,ITGB3,LTA,LYVE1,PDPN,TNFRSF11B	Ap1,CCL2,IFNG,JUN,LTA,LTBR,NFATC1,NFKB1,NFKBIA,NFkB (complex),RELA,RELB,SMAD3,STAT1,STAT3,TNF
luteolin		chemical - endogenous non-mammalian		-0.137	1.62E-05	ACHE,CASP3,CXCL10,GCLC,IL6,MMP13,MMP2,MMP9,MPO,MTDH,NOS2,SELE,SOD2,TNF	Ap1,ESR1,FOXO3,JUN,Jnk,MAPK8,NFKB1,NFkB (complex),P38 MAPK,PI3K (complex),RELA,SMAD3,STAT3,luteolin,nitric oxide
EBI3		cytokine	Activated	3.036	1.62E-05	CCND2,CCND3,CD86,HLA-DMA,HLA-DMB,HLA-DOB,IFNG,IL12RB2,IL4,IRF1,MX1,STAT1,STAT2,TBX21	EBI3,IFNG,IL12A,IL27,IL4,IRF8,IRF9,NFKB1,NFkB (complex),RELA,STAT1,STAT2,STAT3,STAT4,STAT5a/b,STAT6
SPP1	0.552	cytokine		-1.012	1.64E-05	ANGPT1,CCL20,CCL3,CCL4,CCL5,COL1A1,CXCL6,CXCL8,IFNG,IL1B,IL6,LOX,MMP13,MMP14,MMP2,MMP9,NOS2,NOS3,SERPINF1,SPP1,TIMP1,TNF	Ap1,ERK1/2,ESR1,FOXO3,JUN,Jnk,NFATC2,NFKB1,NFKBIA,NFkB (complex),Nfat (family),PI3K (complex),RELA,SPP1,STAT3,TNF
LDLR		transporter		-0.552	1.65E-05	APOE,BGN,CYP27A1,EGR1,GJA1,GJA4,HSPG2,IFNG,IL1B,IL6,LRP1,MMP14,MMP2,MMP9,NOS3,SELE,SPP1,TNF,VCAM1,VLDLR	APOE,Ap1,CTNNB1,FOXO3,LDL,LDLR,NFKB1,NFKBIA,NFkB (complex),NOS3,P38 MAPK,RELA,SMAD3,SP1,SPP1,STAT1,STAT3
PSEN1		peptidase		0.345	1.72E-05	ACO2,APOE,APP,ATOX1,ATP2A2,BASP1,BSG,C1QBP,C1R,C3,CANX,CASP3,CCL4,CCL5,CCR5,CFL2,COX7A2,CYCS,DBP,DSTN,EGR1,F2R,FASLG,GJA1,GNAO1,H2AFV,HSPA5,HSPD1,HSPE1,IDE,IFNG,IL1B,IL4,IRF4,IRF7,LRP1,MCM10,MMP9,MTHFD1L,NOS2,PDGFRA,PDGFRB,PLVAP,PSTPIP1,PVALB,RELN,SELPLG,SNCA,SOCS1,STIP1,STMN1,TIPARP,TNF,TNXB,TUBB2A,TUBB3,TXN,UQCRQ,WARS	APP,Ap1,CREB1,Creb,EGR1,ESR1,JUN,Jnk,MAPK8,NFKB1,NFKBIA,NFkB (complex),PIK3R1,PSEN1,REL,RELA,STAT3,TP53
BMP2		growth factor		-1.038	1.73E-05	ACTA2,AOC1,ATF6,BSG,CLIC4,COL1A1,COL1A2,CTSK,DKK1,DMP1,FN1,FST,GREM1,ID2,ID3,IFI16,MMP13,MMP9,NOS3,NTRK3,POSTN,RET,SMAD1,SOSTDC1,SPARC,SPP1,TAGLN,TBX2,TIMP1,TMEM119,TNFRSF11B,TWSG1,VCAN,VEGFA,XBP1,ZBTB16	Ap1,BMP2,ERK1/2,MYOCD,NFKB1,NFkB (complex),NOTCH1,RELA,RUNX2,SMAD1,SMAD2,SMAD3,SMAD4,SMAD5,SP1,STAT3,Smad,TGFB1,TGFBR2,TP53,VHL
isotretinoin		chemical drug		1.923	1.77E-05	CXCL8,CYP1B1,ELF3,GATA3,HPGD,IFIT3,IFNG,IL6,IRF1,MMP13,MMP9,OAS1,OLR1,S100A2,S100A9,SLC12A8,STAT2,TFRC,VCAM1	ADIPOQ,CTNNB1,Creb,EGF,EGFR,EGR1,FOS,JUN,MMP9,NFKB1,NFKBIA,NFkB (complex),PPARA,RELA,SMAD3,SMAD4,SP1,STAT3,TGFB1,TP53,isotretinoin
HMGB1		other		-0.529	1.77E-05	CASP3,CCL20,CCL3,CCL4,CD83,CD86,CXCL8,FGL1,IFIT1,IL1B,IL1R1,IL6,MMP3,MMP9,MOK,RELB,SELE,TNF,VCAM1	AGER,Ap1,CREBBP,Creb,E. coli lipopolysaccharide,HMGB1,IL18,IL1A,JUN,Jnk,NFE2L2,NFKB1,NFKBIA,NFkB (complex),RELA,STAT1,STAT3,TP53
PF4	-2.314	cytokine		1.170	1.83E-05	ACTA2,CCL22,CCL3,CCL4,CD86,CNN1,CXCL8,IL1B,IL6,TNF	Ap1,CAMP,CXCL2,Creb,ELK1,ERK1/2,JUN,Jnk,LYN,NFKB1,NFKBIA,NFkB (complex),PF4,RELA,STAT,STAT1,STAT3,STAT5a/b
ELF1		transcription regulator		0.000	1.83E-05	BRCA2,CD4,FCAR,FCER1A,IFNG,IL2RA,IL4,NCF2,PF4,SPI1	Ap1,ELF1,ERK1/2,LAT,LCP2,NFAT (complex),NFKB1,NFkB (complex),Nfat (family),RELA,STAT3,VAV1,ZAP70
HSPD1	-0.608	enzyme		-0.495	1.83E-05	GATA3,HSPD1,IFNG,IL1B,IL6,SELE,SOCS3,TBX21,TNF,VCAM1	Ap1,CEBPD,ESR1,HSPD1,IL17A,IRAK1,IRF3,JUN,Jnk,MAPK8,NFKB1,NFKBIA,NFkB (complex),P38 MAPK,RELA,SMAD3,STAT3
corticosterone		chemical - endogenous mammalian		1.060	1.84E-05	ACACA,APP,ATP1A1,CALD1,CAV1,CLDN5,CPT1B,CTGF,DDIT4,EDN1,FKBP5,H19,HSPA5,IDE,IL2RA,IL6,ITGB1,MAOA,MMP9,NOS2,NOS3,RELN,SFRP1,TNF,XBP1	Ap1,ERK1/2,FOS,FOSL1,HSD11B1,JUN,NCOA2,NFKB1,NFkB (complex),NR3C1,P38 MAPK,Pkc(s),RELA,RNA polymerase II,SMAD3,STAT3,TP53,corticosterone
SMAD1	-0.999	transcription regulator		-1.063	1.85E-05	ACTA2,ALPL,BTG2,COCH,COL1A1,COL1A2,COL4A1,CTGF,HHEX,IRF1,SMAD1,SPP1,VEGFA	BMP,EGR1,ESR1,MYOCD,NFKB1,NFkB (complex),NOTCH1,RUNX2,SMAD1,SMAD3,SMAD4,SMAD5,SP1,Smad,TCF3,TP53,VHL
GNB1		enzyme			1.85E-05	CCL4,CD83,CREM,F2R,FBXO31,FOSL2,IL1B,IL1R2,JAG2,PRDM1,PTGER4,THBD,TSC22D3	Ap1,GNB1,JUN,MAPK14,NFkB (complex),PIK3CG,RELA,STAT3
LCN2		transporter		-0.019	1.90E-05	CAPG,CCL17,CCL20,CCL22,CCL4,CCL5,CXCL10,CXCL6,IL1B,IL1RN,IL6,MMP2,NOS2,TINAGL1,TNF,VIM	Ap1,CEBPB,CTNNB1,Creb,ERK1/2,FOXP3,JUN,LCN2,MMP9,NFKB1,NFKBIA,NFkB (complex),REL,RELA,STAT1,STAT3,STAT6,epigallocatechin-gallate
CpG ODN 2006		chemical reagent		-0.202	1.90E-05	AICDA,CCL5,CD86,CXCL10,CXCL8,CXCL9,IFIT1,IFNG,IL1B,IL2RA,IL6,IRF7,STAT1,TNF,TNFRSF13B,TNFRSF17	Ap1,CpG ODN 2006,IL10,IRF1,IRF3,IRF5,IRF7,Interferon alpha,NFKB1,NFKBIA,NFKBIB,NFkB (complex),REL,RELA,STAT1,STAT3,TLR9,poly rI:rC-RNA
IRF2		transcription regulator		0.072	1.91E-05	CXCL10,DST,FASLG,IFNG,IL12RB2,IL1B,IL6,IRF1,IRF7,ISG15,OAS1,SOCS1,TAP2,TLR3,TRIM21,USP18,VCAM1	Ap1,ERK1/2,IRF1,IRF2,IRF7,IRF8,IRF9,Ifn,NFKB1,NFkB (complex),RELA,RNA polymerase II,SPI1,STAT1,STAT2,STAT3
PLAU		peptidase		-1.119	1.91E-05	CCL5,CCR5,FN1,GJA1,HLA-DMA,HSPA5,IL1B,IL6,MMP9,OAS1,PTN,RELB,S100A8,S100A9,SNAI1,TNF,VIM	Ap1,CBL,CTNNB1,EGR1,ERK1/2,ESR1,ETS1,HGF,HIF1A,ITGB1,JUN,MAPK1,NFKB1,NFkB (complex),PLAU,RELA,SMAD3,STAT1,STAT3,TP53
oleic acid		chemical - endogenous mammalian		1.071	1.96E-05	ACACA,APOE,APP,AQP3,AQP9,ATF6,CLU,CPT1B,DGAT2,EDN1,GADD45A,HK2,HSPA5,IL6,NFKBIA,NOS2,NOS3,OLR1,PLIN4,SCD,SELE,VCAM1	FOXO1,FOXO3,Insulin,JUN,NFE2L2,NFkB (complex),NR1H3,PPARA,PPARG,RELA,RXRA,SP1,SREBF1,fatty acid,oleic acid,palmitic acid
XDH	-0.481	enzyme		0.498	2.01E-05	ACTA2,CCR5,CTGF,CXCL8,ID3,IL1B,MMP14,MMP2,SPP1,TIMP2,TNF,VIM	Ap1,CTNNB1,ERK1/2,IL1B,JUN,NFKB1,NFKBIA,NFkB (complex),RELA,RUNX2,SMAD3,STAT3,TCF,TCF4,XDH,curcumin,xanthine
PTGS1		enzyme		-0.813	2.01E-05	ANGPT1,GEM,GZMH,IGJ,IL6,MMP2,MMP9,NOS2,NOS3,PTGER3,PTGER4,VEGFA	Ap1,CREB1,Creb,JUN,NFE2L2,NFKB1,NFKBIA,NFkB (complex),NS-398,PPARA,PPARG,PTGS1,PTGS2,RELA,SP1,STAT3,TP53,aspirin,ibuprofen,norepinephrine
CGS 21680		chemical reagent		-0.963	2.01E-05	ADORA2A,CCL22,CCL4,CCL5,COL3A1,FASLG,IFNG,IL4,NOS2,TFRC,TNF,VEGFA	Ap1,CGS 21680,ERK1/2,JUN,MAPK14,NFKB1,NFKBIA,NFkB (complex),RELA,STAT1,STAT3,TP53,nitric oxide
PRKG1		kinase		-0.342	2.03E-05	ACTA2,COL1A1,COL3A1,CTGF,FN1,GUCY1B3,IL4,MPO,TAGLN,THBS1,VCAM1	Akt,Ap1,CEBPB,CTNNB1,EGR1,FOS,JUN,KLF4,NFKBIA,NFkB (complex),PPARG,PRKG1,RELA,RHOA,Rock,SMAD2,SMAD3,SMAD4,SMAD7,SP1,STAT3,Smad,Tgf beta
targinine		chemical drug	Inhibited	-2.764	2.03E-05	ACO1,CD8A,FAS,FASLG,IFNG,MMP9,NOS3,SELP,TNF,VCAM1,VEGFA	Ap1,D-glucose,EGR1,FOXO1,IL12 (complex),JUN,MYC,NFKB1,NFkB (complex),NOS2,NOS3,PPARG,RELA,SP1,STAT1,STAT3,STAT6,nitric oxide,targinine
caffeic acid phenethyl ester		chemical toxicant		1.756	2.06E-05	ABCB1,CASP3,CCNE1,CD83,CTSB,CXCL10,CXCL8,CYP3A4,EGR1,FCGRT,HSPB1,IGFBP6,IL1B,IL6,MMP14,MMP2,NFKBIA,NOS2,OLR1,RELB,TNF,VCAM1,VIM	Ap1,CEBPB,IL6,JUN,Jnk,NFKB1,NFKBIA,NFkB (complex),PPARG,PTGS2,REL,RELA,STAT1,STAT3,TP53,caffeic acid phenethyl ester
ARNT		transcription regulator	Inhibited	-2.004	2.12E-05	ADM,BHLHE41,CAV1,CCND2,CCR5,CCR7,CXCR3,CYP1B1,EDN1,ENG,ERO1L,GZMH,HES6,HK2,ID2,ITGB3,LDHA,NOS3,PRF1,RANBP1,RGS5,TFRC,VEGFA,VIM	ARNT,CTNNB1,EGR1,EP300,EPO,ESR1,HIF1A,JUN,MYC,NFKB1,NFkB (complex),RELA,SMAD3,SMAD4,SP1,STAT1,STAT3,STAT5A,STAT5B,TP53,TP73,VHL
VHL		transcription regulator		0.230	2.15E-05	AIF1,BBC3,CAV1,CLDN4,CNN1,CTGF,EPAS1,FN1,GLO1,ITGA5,LMNA,MMP14,NEDD9,NFE2,PREB,QPRT,RUNX1,SEC61G,SPARC,TAGLN,TFRC,TMED3,TNF,UQCRQ,VEGFA,VIM	ARNT,Ap1,CTNNB1,EGR1,EP300,EPAS1,ESR1,HIF1A,JUN,MYC,MYOCD,NFKB1,NOTCH1,RELA,RUNX2,SMAD3,SMAD4,SMAD5,SP1,STAT3,TFAP2B,TP53,VEGFA,VHL
SRC		kinase		-1.581	2.15E-05	CAV1,CCND2,CCNE1,CDK1,COL1A2,CTNND1,CTSB,CXCL10,CXCL8,DOK1,F2R,FN1,GCLC,GJA1,IL6,MMP2,MMP9,POSTN,PTRF,SIRPA,SPP1,TFPI2,VCAM1,VEGFA,VIM	Ap1,ERK1/2,FOS,FOXO3,HRAS,JUN,MYC,NFKB1,NFkB (complex),P38 MAPK,PI3K (complex),RELA,SMAD3,SP1,SRC,STAT3,TP53
APOA1	-1.872	transporter		1.293	2.17E-05	APOA1,APOE,APP,CAV1,HSPA5,IL1B,IL6,MPO,NOS2,NOS3,SOD2,TNF,VCAM1,XDH	ABCA1,APOA1,APOE,APP,Ap1,CTNNB1,EGR1,LDL,NFE2L2,NFKB1,NFKBIA,NFkB (complex),Nr1h,RELA,SP1,STAT1,STAT3,TP53,cholesterol
TRAF2		enzyme		-1.495	2.17E-05	ADM,ANXA4,CCL5,CDC25C,CDK1,CXCL8,FAS,FFAR2,GPR34,IFNG,IL4,IL6,IRF4,ITGB1,MMP9,NOS2,PLBD1,SELE,TNF	Ap1,CD40,ESR1,JUN,MAPK8,NFKB1,NFKBIA,NFkB (complex),REL,RELA,RELB,SMAD3,STAT3,TNFRSF1A,TRAF2,TRAF3,sphingosine-1-phosphate
cholesterol		chemical - endogenous mammalian		-1.539	2.25E-05	ABCA6,ACTA2,APOE,APP,BSG,CAV1,CCR5,CNN1,CTSK,CXCL8,CYP27A1,DES,EMR1,EPHX1,FADS1,FASLG,HES6,HSP90B1,HSPA5,IL1B,IL1RN,IL6,KLF11,MANF,MMP14,NCF2,NOS3,S100A8,SCD,SOCS3,TIMP1,TNF,VCAM1,XBP1	APOA1,APOE,Ap1,CEBPB,CTNNB1,IL6,JUN,LDL,NFKB1,NFkB (complex),P38 MAPK,RELA,SMAD3,SP1,SREBF1,STAT1,STAT3,cholesterol
HHEX	0.421	transcription regulator		1.237	2.30E-05	ENG,KDR,MYH10,NRP1,TEK,TIE1,VEGFA
10-nitrooleate		chemical - endogenous mammalian		1.134	2.30E-05	IL6,NOS2,NOS3,PECAM1,SELE,TNF,VCAM1
ebselen		chemical drug		0.436	2.30E-05	COL1A2,GCLC,IDO1,IL1B,NOS2,TNF,VEGFA	Akt,Ap1,EGR1,EP300,HMOX1,JUN,NFKB1,NFKBIA,NFkB (complex),NOX1,PPARA,RELA,SMAD3,SP1,STAT1,STAT3,TXN,curcumin,ebselen
SR 144528		chemical reagent		-0.174	2.30E-05	CCL4,CXCL8,EGR1,IL1B,IL1RN,NFKBIA,TNF	AHR,Ap1,Ca2+,FOS,IL10,IL12B,IRF1,JUN,MAPK3,NFKB1,NFKBIA,NFKBIB,NFkB (complex),REL,RELA,SMAD3,SMAD4,SP1,SR 144528,STAT1,STAT3,Tgf beta
IL36G		cytokine		-1.131	2.30E-05	CD1A,CD83,CXCL8,IFNG,IL4,IL6,TNF	Ap1,CEBPB,ERK1/2,IL36G,IL6,JUN,Jnk,NFKB1,NFKBIA,NFkB (complex),RELA,STAT1,STAT3
VGLL3		other		-1.890	2.30E-05	ADM,COL12A1,COL1A1,COL1A2,MMP3,SPP1,THBS1
STAT1/3/5 dimer		complex		-1.912	2.30E-05	BCL3,CHI3L1,CISH,EPAS1,MMP13,MMP3,SOCS3
azetidyl-2-carboxylic acid		chemical reagent		-1.970	2.30E-05	ASNS,ATP2A2,CLU,HSP90B1,HSPA1A/HSPA1B,HSPA5,HSPA9
Ras homolog		group		-0.342	2.30E-05	CTGF,EGR1,IL16,ITGB1,ITGB3,MMP9,NOS3,PDGFRA,TJP1	CEBPB,IL1B,IL6,JUN,NFKB1,NFKBIA,NFkB (complex),P38 MAPK,RELA,Ras homolog,Rock,SMAD2,SMAD3,STAT1,STAT3,TNF
BMPR2		kinase		-0.754	2.30E-05	CLIC4,CXCL8,ID2,JAG2,SELE,SEMA3C,SNAI1,SPP1,TNFRSF11B	Akt,Ap1,BMPR2,EGR1,ERK1/2,ESR1,Histone h3,JUN,MYOCD,NFKB1,NFKBIA,NFkB (complex),NOTCH1,RELA,RNA polymerase II,RUNX2,SMAD3,SMAD5,SP1,STAT3,TNF,VHL
tripterine		chemical - endogenous non-mammalian		-1.039	2.30E-05	ATN1,DNAJB1,DNAJB9,HSPA1A/HSPA1B,HSPH1,IL1B,NOS2,TNF,VCAM1	ATF3,Ap1,CEBPB,HSF1,HSF2,HSPA1A/HSPA1B,IL18,JUN,NFKB1,NFKBIA,NFkB (complex),REL,RELA,STAT3,TP53,tripterine
F10		peptidase		-1.341	2.30E-05	CTGF,CXCL8,EGR1,IL6,MMP2,NFKBIA,SELE,VCAM1,VEGFA	Ap1,F10,F2R,F7,JUN,MYC,NFKB1,NFKBIA,NFkB (complex),RELA,SP1,STAT3,VEGFA,nitric oxide
MIF		cytokine		-0.964	2.31E-05	ACTA2,CCL4,COL1A1,CXCL8,F2R,F2RL1,GFI1,IFNG,IL1B,IL6,MMP13,MMP2,MMP3,MMP9,NOS2,TIMP1,TNF,VCAM1	Ap1,ERK1/2,ESR1,IL17A,JUN,Jnk,MAPK8,MIF,NFATC2,NFKB1,NFKBIA,NFkB (complex),Nfat (family),RELA,STAT3
KLF4		transcription regulator	Inhibited	-3.072	2.32E-05	ACTA2,ANGPT1,APCDD1,BMPER,CASP3,CCND2,CD34,COL1A1,COL8A1,DLL4,DUSP5,EFEMP1,EMR1,EOMES,ETV1,FN1,GBP4,ID3,IL6,IRG1,KDR,NCKAP1,NOS2,NRP1,PDGFRA,PECAM1,PRDM1,SERPINH1,SMAD1,SOCS1,SOD2,TAGLN,TF,TWSG1,USP18,VEGFA,VIM,WLS	Ap1,CEBPB,CREBBP,CTNNB1,EGR1,EP300,ESR1,ETS1,Histone h3,JUN,KLF4,MYC,NFkB (complex),RELA,RNA polymerase II,RUNX2,SMAD3,SMAD4,SMAD7,SP1,STAT3,Smad,TCF,TCF4,TP53
benzo(a)pyrene		chemical toxicant		-1.180	2.36E-05	ABCB1,ADAM12,APOA1,CASP3,CASP9,COL8A1,CYP1B1,CYP3A4,DHRS1,ELF3,EPHX1,FST,GCLC,GNAO1,GPC1,HP,HS6ST2,HSPA1A/HSPA1B,HSPB1,IGFBP6,IL1B,IL1RAP,MPO,MXD3,NOS3,PDLIM1,PLCB1,PPIF,PTPRG,RGS5,SELP,SFRP4,SLC1A4,ST8SIA5,TF,THBS1,TKT,VEGFA,XPC	AHR,CAT,CEBPB,HSF1,JUN,MYC,NFKB1,NFKBIA,NFkB (complex),P38 MAPK,RELA,SMAD3,SP1,STAT3,TP53,TP73,benzo(a)pyrene
prednisolone		chemical drug		1.696	2.40E-05	ADORA2A,ALS2,APOE,APP,ATG4A,BAK1,BTG1,CASP3,CD163,CTSB,CXCL10,CYGB,DAD1,EDN1,EDNRA,EIF2AK3,EIF4G1,FAS,FKBP5,GABARAPL1,GCG,GPX3,IFNG,IL1B,IL6,ISG20,PLAT,RPS6KB1,SNCA,SOCS1,SOD2,SPON2,SPP1,STAT1,TNF,TNFRSF11B,TSC22D3,ULK1,ZBTB16,ZFP36L2	Ap1,FOS,IL1B,JUN,NCOA2,NFATC2,NFE2L2,NFKB1,NFKBIA,NFkB (complex),NR3C1,PARP1,REL,RELA,RNA polymerase II,SP1,STAT3,TP53,prednisolone
Sn50 peptide		chemical toxicant		0.806	2.43E-05	APOE,BCL2A1,CTGF,CXCL8,FAS,GJA1,IFNG,IL1B,IL4,IL6,MMP2,MMP9,NOS2,SNAI1,TNF,VCAM1	AKT1,Ap1,CTNNB1,JUN,NFKB1,NFKBIA,NFkB (complex),REL,RELA,SP1,STAT3,Sn50 peptide,TNF,TP53
C3	-0.812	peptidase		-1.302	2.43E-05	APP,C3,CASP3,CCL4,CCL5,CXCL10,CXCL8,IFNG,IL1B,IL4,IL6,NOS2,SELP,THBD,TNF,VEGFA	Ap1,C3,CREB1,FOS,IL1,IL12 (complex),JUN,LDL,NFKB1,NFKBIA,NFkB (complex),RELA,STAT1,STAT3,STAT6,histamine,prostaglandin E2
ciprofloxacin		chemical drug		-0.209	2.50E-05	ACO2,APP,CD86,COLEC12,DNAJC3,EMILIN2,EMR1,GUSB,HSPA9,HSPD1,IMPAD1,ITGA9,ITGAL,LGMN,LMTK2,MFGE8,MMP2,MTHFD1L,MYBBP1A,NRP1,SHMT2,SPP1,SRPR,VIM
VIPR1		G-protein coupled receptor		1.403	2.57E-05	CCL4,CCL5,CD86,CXCL10,FASLG,IRF1,NOS2,TNF	Ap1,CREBBP,IRF1,IRF7,IRF8,IRF9,JAK1,JUN,NFKB1,NFKBIA,NFkB (complex),REL,RELA,STAT,STAT1,STAT2,STAT3,STAT4,VIP,VIPR1
TNFRSF6B		transmembrane receptor		-0.882	2.57E-05	CXCL8,FASLG,IFNG,IL4,IL6,MMP2,TNF,VCAM1	Ap1,FASLG,JUN,NFATC1,NFATC3,NFKB1,NFKBIA,NFkB (complex),Nfat (family),P38 MAPK,REL,RELA,SMAD3,STAT3,TNFRSF6B
TEK	-0.571	kinase		-0.898	2.57E-05	IFNG,IL6,S100A8,S100A9,TJP1,TNF,TUBB3,VEGFA	AKT1,Akt,Ap1,CTNNB1,EGR1,ERK,ERK1/2,FOXO3,JUN,NFKB1,NFKBIA,NFkB (complex),PI3K (complex),RELA,SMAD3,SP1,STAT3,TEK,TP53
superoxide		chemical - endogenous mammalian		-1.016	2.57E-05	CAV1,CLU,FN1,ID3,MARCKSL1,MMP9,SOD2,TIMP1	Ap1,ESR1,FOS,IL1B,JUN,NFATC2,NFKB1,NFKBIA,NFkB (complex),Nfat (family),P38 MAPK,RELA,SMAD3,SP1,STAT3,TP53,superoxide
SOCS3	-0.783	phosphatase		-1.191	2.66E-05	CD86,CXCL10,EGR1,IFIT1,IFIT2,IFNG,IL1B,IL1RN,IL4,IL6,IRF1,ISG20,MX1,NOS2,OAS1,OAS2,SOCS1,SOCS3,TNF	IFNG,IL1B,IRF1,IRF8,IRF9,NFKB1,NFKBIA,NFkB (complex),RELA,SOCS3,STAT1,STAT2,STAT3,TP53
MET		kinase		-1.273	2.66E-05	AQP3,CCND2,CDK1,EDN1,FGL2,FN1,GCLC,IL6,LTA,MMP13,MMP2,RUNX1,SLCO3A1,SOCS3,SOD2,SPP1,TLR3,TRIM21,VEGFA	Akt,Ap1,EGR1,FOS,JUN,MET,NFKB1,NFKBIA,NFkB (complex),P38 MAPK,RELA,SMAD3,SP1,SRC,STAT3,TP53
Smad		complex		-0.116	2.81E-05	ANGPTL4,COL1A1,COL1A2,CTGF,ID2,ID3,IFNG,INPP5D,TBX21,VEGFA	EGFR,FOS,JUN,MYOCD,NOTCH1,RUNX2,SMAD3,SMAD5,SP1,STAT3,Smad,VHL
CCR1		G-protein coupled receptor		-0.788	2.81E-05	CCL5,CTSK,IFNG,ITGB3,MMP2,MMP9,SPARC,SPP1,TNF,VIM	Ap1,CCR1,ERK,ERK1/2,IL13,JUN,NFKB1,NFKBIA,NFkB (complex),P38 MAPK,RELA,SMAD3,STAT3,STAT6,TNF
Focal adhesion kinase		group		-1.452	2.94E-05	FASLG,ICAM3,IL6,LPP,MMP13,MMP2,MMP9,PALLD,PRRX1,TAGLN,VCAM1	Ap1,CTNNB1,ESR1,FOXO3,Focal adhesion kinase,JUN,Jnk,KLF4,MAPK8,NFKB1,NFKBIA,NFkB (complex),PI3K (complex),PPARG,RAC1,RELA,RHOA,STAT3
lipoteichoic acid		chemical - endogenous non-mammalian		0.088	3.01E-05	CCR5,CD83,CD86,CXCL10,CXCL8,IL1B,IL1RN,IL6,MMP2,MMP9,NOS2,PTAFR,SELP,TLR3,TLR6,TNF,TNFRSF11B	ATP,Ap1,IFNG,IL10,IL17A,NFKB1,NFKBIA,NFKBIB,NFkB (complex),RELA,RNA polymerase II,STAT1,STAT3,TLR2,lipoteichoic acid
CCL11		cytokine		-0.420	3.04E-05	BMP6,CCL16,CCL4,CXCL6,CXCL8,CXCL9,FAS,FASLG,IL4,IL6,ITGA1,ITGB1,MMP3,TNF,VEGFB	Ap1,CCL11,CCL2,FOXO1,IL4,JUN,MAPK14,NFATC1,NFKB1,NFKBIA,NFkB (complex),RELA,SMAD3,STAT1,STAT3,STAT6,reactive oxygen species
AGI-1067		chemical drug		1.387	3.06E-05	IL1B,IL6,NOS2,TNF,VCAM1	AGI-1067,FOXO1,Insulin,JUN,PPARA,PPARG,SP1
CXCL16		cytokine		0.651	3.06E-05	CXCL8,FN1,IFNG,IL4,TNF	Ap1,CXCL16,FOXO3,IFNG,IL4,JUN,NFKB1,NFKBIA,NFkB (complex),PI3K (complex),REL,RELA,STAT1,STAT3,STAT6
TPCA-1		chemical - kinase inhibitor		0.391	3.06E-05	CXCL8,IFNG,IL1B,IL6,TNF	IKBKB,NFKB1,NFKBIA,NFkB (complex),REL,RELA,STAT1,STAT3,TP53,TPCA-1
TNFRSF10B		transmembrane receptor		-0.492	3.06E-05	CXCL8,IFNG,IL4,IL6,MMP3	Ap1,BCL10,CFLAR,ESR1,JUN,MAPK8,NFKB1,NFKBIA,NFKBIB,NFkB (complex),Nfat (family),RELA,RELB,STAT3,TNFRSF10B,TNFSF10,TP53,TRAF2
(R)-limonene		chemical toxicant			3.06E-05	CD69,IL1B,IL2RA,IL6,TNF	(R)-limonene,Ap1,FOXO1,NFKB1,NFkB (complex),P38 MAPK,RELA,SMAD3,STAT3,reactive oxygen species
VIPAS39		other			3.06E-05	PF4,SELP,SPARC,THBS1,VWF
PAXIP1		other			3.06E-05	CRIP2,CSPG4,DKK1,ENO3,GCG	Ap1,ESR1,Histone h3,PAXIP1,RELA,RNA polymerase II,SP1
SCD	-0.970	enzyme		1.605	3.08E-05	ACACA,ADRB3,ANGPTL4,CPT1B,CXCL10,CXCL8,GADD45A,HERPUD1,HSPA5,IFNG,IL1B,IL6,NOS2,SLC27A1,TNF,XBP1	AMPK,CCL3L3,CREB1,Ccl2,Creb,EP300,ETS1,FOXO1,FOXO3,JUN,NFKBIA,NFkB (complex),NR1H3,PIK3R1,PPARA,PPARG,RELA,SCD,SREBF1,STAT1,STAT3,TP53,fatty acid
NFATC3		transcription regulator		-0.847	3.08E-05	ACTA2,CASP3,CD69,COL1A1,DDIT4,EDN1,EGR2,EGR3,FASLG,GJA1,IFNG,IL2RA,IL4,IL6,MMP3,TNF	Ap1,FOS,GJA1,JUN,NFATC3,NFkB (complex),SP1,TP53
trichloroethylene		chemical toxicant		-1.000	3.08E-05	ANPEP,BET1,CASP3,COL1A1,COL3A1,EGR1,ID2,IL13RA1,MFGE8,MTPN,NCKAP1,PLS3,PROC,SLC16A1,SPARC,STOM
benzene		chemical toxicant		-1.000	3.08E-05	ANPEP,BET1,CASP3,COL1A1,COL3A1,EGR1,ID2,IL13RA1,MFGE8,MTPN,NCKAP1,PLS3,PROC,SLC16A1,SPARC,STOM
TAF4		transcription regulator		2.000	3.16E-05	BCL6,CDH11,CTGF,DCN,FMOD,GREM1,HOPX,ID2,IL1RN,ITGA6,LUM,MMP13,MMP2,MMP3,OAS1,OLFML3,PTN,RUNX1,SPP1,TGM3,THBS1
hexamethoxyflavone		chemical toxicant		1.798	3.24E-05	CXCL8,IL6,MMP9,NOS2,TNF,VCAM1	Akt,Ap1,BCL2,Creb,EGR1,ESR1,JUN,NFATC2,NFKB1,NFKBIA,NFkB (complex),Nfat (family),RELA,SP1,STAT3,TP53,hexamethoxyflavone,prostaglandin E2
nedocromil sodium		chemical drug		0.896	3.24E-05	COL3A1,IFNG,IL4,MMP2,MMP9,TNF	Ap1,CREB1,FOS,NFKBIA,NFkB (complex),histamine,nedocromil sodium
cytochalasin B		chemical toxicant		0.447	3.24E-05	MCAM,MMP2,MMP9,SELP,SELPLG,TNF	Akt,Ap1,CREB1,Creb,EGR1,ERK1/2,FOS,JUN,NFKB1,NFKBIA,NFkB (complex),RELA,SMAD3,SMAD4,STAT3,Tgf beta,cytochalasin B,leukotriene C4,norepinephrine
Ighg2b		other		0.218	3.24E-05	APP,IFNG,IL1B,IL4,IL6,TNF	Ap1,ERK,Ighg2b,JUN,NFkB (complex),SMAD3,STAT3
DUSP16		phosphatase		-0.351	3.24E-05	GATA3,IFNG,IL4,IRF1,TBX21,VCAM1	Ap1,DUSP16,ESR1,ETS1,FOS,JUN,MAPK1,MAPK14,MAPK8,Mapk,NFKB1,NFKBIA,NFkB (complex),RELA,STAT1,STAT3,TNF,TP53
TAC4		other		-0.908	3.24E-05	IFNG,IL1B,IL6,MMP14,MMP2,TNF	Akt,Ap1,EGR1,ERK,ESR1,FOS,JUN,Jnk,NFATC2,NFKBIA,NFkB (complex),Nfat (family),RELA,SMAD3,SP1,STAT3,TAC4,TP53
RUNX1T1		transcription regulator			3.24E-05	CCL3,CCND2,CD34,CD69,ELANE,SPI1	E2F4,EP300,HDAC1,HDAC2,RB1,RUNX1T1,SP1
bee venom		chemical - endogenous non-mammalian		-1.635	3.31E-05	CCL5,CREM,CXCL8,DNAJB1,FYB,GADD45A,HSPB1,IL1B,IRF1,IRG1,ITGA5,MAP3K8,MEFV,NFKBIA,NOS2,NOS3,NUSAP1,OASL,RGS1,SOCS3,THBD,TNF	Ap1,ESR1,JUN,MAPK8,NFKB1,NFKBIA,NFkB (complex),REL,RELA,STAT3,bee venom
dimethyl sulfoxide		chemical drug		-0.557	3.35E-05	ADAM12,CALR,CCND2,CCND3,CNR2,COL22A1,CXCL8,DNAJB4,EIF4EBP2,EMP3,EPOR,IFI16,IL1B,MEFV,MMP13,NR2F2,SELP,SPI1,SPNS2,TERT,TFRC,TNF,TNFRSF11B,VCAM1,VLDLR,WIF1	Ap1,CCL2,ERK1/2,ESR1,FOS,JUN,MAPK8,NFATC1,NFATC2,NFKB1,NFkB (complex),Nfat (family),RELA,SMAD3,SP1,STAT3,TP53,dimethyl sulfoxide
Ro31-8220		chemical - kinase inhibitor		1.532	3.39E-05	COL1A1,COL1A2,CXCL8,EGR1,FN1,IL1B,IL6,ITGA5,ITGB1,LAT,MMP2,NOS2,VCAM1	Ap1,CBL,CTNNB1,ESR1,FN1,FOS,FOSL1,HIF1A,ITGB1,JUN,Jnk,MAPK8,NFKB1,NFKBIA,NFkB (complex),Pkc(s),RELA,Ro31-8220,SMAD3,STAT1,STAT3,TP53
emodin		chemical drug		0.548	3.39E-05	ABCB1,CLDN4,CLDN5,CXCL8,CYP1B1,FN1,HSPA5,IL1B,MMP9,SELE,SOD2,VCAM1,VIM	AHR,Ap1,Ca2+,FOS,JUN,Jnk,NFKB1,NFKBIA,NFkB (complex),P38 MAPK,REL,RELA,SMAD3,SP1,STAT3,TP53,emodin
fasudil		chemical drug	Activated	2.397	3.39E-05	ACTA2,CASP3,CTGF,IL1B,IL6,MMP2,MMP9,NOS2,NOS3,ROCK2,TAGLN,TNF,VCAM1	ATP,Ap1,JUN,NFKB1,NFKBIA,NFkB (complex),NOS3,P38 MAPK,RAC1,REL,RELA,RNA polymerase II,SMAD3,STAT1,STAT3,fasudil
CD24		other		-0.707	3.39E-05	APOBEC3B,ATP13A3,CAV1,CHAC1,CXCL8,DEPDC1,DUSP5,ECM1,EDEM3,EMP3,IRAK1BP1,ISG20,LPP,MCAM,MTUS1,OASL,PLCB1,RELB,TFPI,TFPI2,THBS1,TRAFD1,TUFT1	Ap1,CD24,ERK,JUN,NFkB (complex),SMAD3,STAT3
1,2-dithiol-3-thione		chemical reagent	Inhibited	-4.583	3.50E-05	ATP1A1,DAD1,DNAJB11,DNAJB9,DNAJC3,DSTN,EPHB4,EPHX1,ERP29,FKBP11,FKBP5,GCLC,HAX1,HM13,HSP90B1,IDE,LGALS8,LMNA,LY6E,MORF4L2,NARS,NCKAP1,NUCB2,PDIA3,PDIA4,PDIA6,PPIB,PSMB5,SEC61A1,SLC35B1,SOD2,SRXN1,STIP1,TFRC,TMED2,TXN,XBP1	1,2-dithiol-3-thione,Creb,IRF3,KEAP1,NFE2L2,NFKB1,RELA
tosylphenylalanyl chloromethyl ketone		chemical - protease inhibitor		1.097	3.71E-05	BAK1,CXCL8,GCLC,IL6,MMP2,NOS2,PRF1,TNF,VCAM1	Akt,Ap1,BCL2,CCL2,CEBPB,Creb,EGR1,IL6,JUN,NFATC1,NFKB1,NFKBIA,NFkB (complex),RELA,SMAD3,SP1,STAT1,STAT3,TP53,tosylphenylalanyl chloromethyl ketone
CTSS		peptidase		0.478	3.71E-05	CASP3,CASP9,COL4A1,COL4A2,CTSK,FAS,IFNG,MMP9,TNF	APP,Ap1,BCL10,CASP3,CASP8,CTSS,EGR1,ESR1,FOS,JUN,Mapk,NFE2L2,NFKB1,NFKBIB,NFkB (complex),RELA,STAT1,STAT3,TP53,chondroitin sulfate A
stearic acid		chemical - endogenous mammalian		-0.513	3.71E-05	BAK1,CLU,EDN1,IL2RA,IL6,NFKBIA,NOS3,SNCA,TNF	CEBPB,EGR1,FOXO1,FOXO3,IL6,Insulin,JAK3,JUN,NFKB1,NFKBIA,NFkB (complex),PPARA,PPARG,RELA,SIRT1,SP1,STAT1,STAT3,STAT4,STAT5A,STAT5B,TP53,stearic acid
Fibrinogen		complex		-1.771	3.71E-05	BCL3,CCL4,CXCL8,FCGR3A/FCGR3B,IL1B,IL6,MMP14,SELP,TNF	Ap1,ESR1,Fibrinogen,IRF3,ITGAM,JUN,NFATC2,NFE2L2,NFKB1,NFKBIA,NFkB (complex),Nfat (family),Nr1h,REL,RELA,SP1,STAT1,STAT3,SYK,cholesterol
MOG		other		0.912	3.74E-05	CCL5,CCR5,CD86,CXCL10,IFNG,IL4,IL6,ITGAL,MMP3,MMP9,NOS2,PECAM1,TNF,VCAM1	IFNG,IL10,IL17A,IL4,JUN,MOG,NFKB1,NFKBIA,NFKBIB,NFkB (complex),RELA,STAT1,STAT3,STAT6
TNFSF13B		cytokine		0.493	3.74E-05	AICDA,BCL2A1,BCL6,CCL4,CCND2,CD86,CXCL6,CXCL8,DUSP5,MMP9,NAMPT,PRDM1,RELB,SPP1	Ap1,CD40LG,ERK1/2,Immunoglobulin,JUN,NFKB1,NFKBIA,NFkB (complex),RELA,RELB,STAT1,STAT3,STAT6,TNF,TNFSF13B
aspirin		chemical drug		-0.088	3.76E-05	APOA1,CCL3,CCL4,CD86,CXCL8,FASLG,IDO1,IFNG,IL1B,IL4,IL6,MMP13,MMP2,MMP9,MPO,NOS2,OLR1,PTGER3,SELP,SOX7,TNF	Ap1,CREB1,ESR1,FOS,IL18,JUN,MAPK8,NFATC2,NFKB1,NFKBIA,NFkB (complex),Nfat (family),RELA,STAT3,aspirin,histamine,nitric oxide
phosphate		chemical - endogenous mammalian		-0.558	3.76E-05	A2M,ACAT1,ADAMTS2,ADK,ALPL,AXL,CIT,COL5A1,DCN,ECM1,EMILIN1,F2R,FGF23,HK2,LDHA,MTPN,NDUFB10,POSTN,SPP1,TIMP1,ZFP36L2
NEDD9	0.444	other		-0.302	3.87E-05	ADM,APP,DDIT4,ELF3,LRP1,MMP9,NRN1,PLAC8,PLOD2,PPP1R3B,TF,VIM	ARNT,CTNNB1,EP300,HIF1A,JUN,NEDD9,VHL
RNASE2		enzyme	Activated	2.627	3.87E-05	CCL22,CCL24,CCL3,CCL4,CCL5,CD83,CD86,CXCL10,CXCL9,IL2RA,IL6,TNF	Ap1,ERK1/2,FOS,JUN,NFKB1,NFKBIA,NFkB (complex),RELA,RNASE2,STAT1,STAT3,TLR2,TP53,heparin
miR-125b-5p (and other miRNAs w/seed CCCUGAG)		mature microRNA	Activated	2.087	3.93E-05	ACSS1,ADAMTS1,ARID3A,BAK1,BMPR1B,CCR5,CDC25A,CDH5,ENTPD4,GPR160,HK2,ID2,ID3,IL1RN,LIPA,MAN1A1,PERP,SCD,TOR2A
aldosterone		chemical - endogenous mammalian		-1.640	3.99E-05	ADAMTS1,ADM,ATP1A1,ATP6V0A4,COL1A1,COL1A2,COL3A1,CTGF,EDN1,ELN,EMB,FKBP5,FN1,IKBKB,IL16,IL6,KCNMA1,KDR,MMP2,OLR1,SPP1,TNF,TSC22D3,VCAM1	AGT,Ap1,CREBBP,Creb,EGR1,ERK1/2,FOS,FOSL1,JUN,NFKB1,NFkB (complex),NR3C1,NR3C2,NRIP1,Pkc(s),RELA,Rock,SMAD2,SMAD3,STAT3,TP53,aldosterone
8-bromo-cAMP		chemical reagent	Inhibited	-2.322	4.18E-05	ADM,ADRB3,AOC1,APOA1,APP,CLDN11,CLEC11A,CLU,CREM,CTGF,CYP1B1,DCN,EGR1,FAS,GJA1,HPGD,IGF2,IL1B,IL6,LOX,NOS2,PDE3B,PLAT,RRM2,SHC1,SPP1,TIMP1,TIMP2,TNF,TREM1,VEGFA,VLDLR	8-bromo-cAMP,CEBPB,CREBBP,CTNNB1,Cg,Creb,ESR1,ESR2,FOS,IL6,JUN,Mapk,NCOA2,NFKB1,NFKBIA,NFkB (complex),RELA,SP1,STAT1,STAT3,TNF,TP53
BCL11B		other		1.000	4.20E-05	CCL3,CXCL8,IFNG,IL2RA,IL7R,LTA,LTB,MAP3K8,PLXND1,RELN,TNF	Ap1,BCL11B,ESR1,Histone h3,JUN,NFKB1,NFKBIA,NFkB (complex),RELA,RNA polymerase II,SP1,STAT3
CNOT7		transcription regulator		-1.982	4.20E-05	CMPK2,HERC6,IFI27,IFI6,IFIT5,ISG15,OAS1,OAS2,PARP12,STAT1,TAP2	CNOT7,IRF8,IRF9,NFkB (complex),STAT1,STAT2,STAT3
bisindolylmaleimide		chemical - kinase inhibitor		1.411	4.21E-05	CTGF,CXCL8,EGR1,FN1,GFPT1,IL6,MMP13,NOS2,PRKCH,TNF	Ap1,CTNNB1,FOS,FOSL1,JUN,KLF4,NFKB1,NFKBIA,NFkB (complex),P38 MAPK,PPARG,Pkc(s),RELA,RHOA,SMAD2,SMAD3,SPHK1,STAT3,TP53,bisindolylmaleimide,nitric oxide
NfkB1-RelA		complex		-1.438	4.21E-05	ADAMTS4,CCL5,CXCL8,IL6,MMP13,MMP3,NOS2,SELE,TNF,VCAM1
dithiothreitol		chemical reagent		-1.976	4.21E-05	ATP2A2,CCNG2,GADD45A,HSP90B1,HSPA5,LMAN1,PTGES2,SEL1L,SELE,VEGFA	ATF6,Ap1,EIF2AK3,JUN,Jnk,LPL,NFE2L2,NFKB1,NFKBIA,NFkB (complex),P38 MAPK,RELA,SMAD3,SP1,STAT1,STAT3,TP53,dithiothreitol
ERBB4		kinase		1.311	4.25E-05	ACTA2,ADAM19,BTG2,CASP4,COL3A1,COL5A2,EGR1,FBLN2,GADD45A,GJA1,GPC1,GZMH,IGF2,IGFBP4,NID1,SERPINE2,SFRP1,SOCS3,TBXAS1,THBS1	CTNNB1,EGFR,ERBB2,ERBB3,ERBB4,ESR2,FOS,FSH,JUN,NFKB1,NFkB (complex),RELA,SMAD2,SMAD3,SP1,STAT3,TP53,estrogen receptor,prostaglandin E2
NR1H3		ligand-dependent nuclear receptor		0.088	4.25E-05	ACACA,ADRB3,APOA1,APOE,CCL17,CCL24,CCL4,CCL5,CXCL10,IL1B,IL1RN,IL6,ITGAL,MMP9,NFKBIA,NOS2,NR5A2,SCD,TNF,VEGFA	ABCA1,APOE,Ap1,CTNNB1,ESR1,ESR2,FOXO3,JUN,NFKB1,NFKBIA,NR1H3,NR1H4,PPARA,PPARG,PPARGC1A,RARA,RELA,RXRA,SP1,SREBF1,STAT3
MYOCD		transcription regulator		-1.428	4.30E-05	ACE2,ACTA2,ATP2A2,CALD1,CCBE1,CNN1,COL1A1,COL1A2,COL3A1,DES,FAP,GJA1,GJC1,LPP,MYLK,PTPRB,TAGLN,VCAN	ELK1,FOS,MKL1,MKL2,MYOCD,SRF
BMP4		growth factor		-0.701	4.31E-05	ACTA2,CNN1,COCH,DEK,GJA1,GREM1,ID2,ID3,IFNG,IL6,KDR,LEF1,MMP13,MMP14,MMP3,MSX1,NES,NOS2,POSTN,RET,SMAD1,SNAI1,SPARC,SPI1,TAGLN,TNFRSF11B,VEGFA	Ap1,BMP4,CTNNB1,ERK1/2,ESR1,FOS,JUN,Jnk,Mapk,NFKB1,NFkB (complex),P38 MAPK,RELA,SMAD2,SMAD3,SMAD4,SP1,STAT3,TP53
SREBF1		transcription regulator	Inhibited	-2.091	4.36E-05	AACS,AARS,ACACA,ATOX1,CCL17,COL6A1,CSAD,CXCL10,CYP51A1,ELOVL6,FADS1,FADS2,FAS,FN1,GPX3,HK2,HSPA13,HSPA1A/HSPA1B,HSPA5,IL1B,IL1R2,IL6,NCF2,NOS2,OAT,PLS3,RETN,SCD,STX1A,TF,TMEM97,TNF,VEGFA	AMPK,CEBPB,D-glucose,EGR1,EP300,FOXO1,FOXO3,Ins1,Insulin,JUN,MYC,NFKBIA,NR1H3,PPARA,PPARD,PPARG,RXRA,SMAD3,SP1,SREBF1,STAT1,fatty acid
Pka		complex		-0.905	4.46E-05	APOE,CAV1,CCND3,CCR7,CREM,CTGF,CXCL10,CYP51A1,EDN1,EGR1,GJA1,IFI27,IFI6,IFNG,IL4,IL6,IRF1,MEST,MMP3,NOS2,NOS3,PRKCZ,RUNX1,SPI1,TNF,TNFRSF11B	Ap1,ERK1/2,IKBKB,IRF8,IRF9,JUN,NFKB1,NFKBIA,NFkB (complex),P38 MAPK,Pka,RELA,Ras,SMAD3,STAT1,STAT2,STAT3,TP53
isoliquiritigenin		chemical - endogenous non-mammalian		1.309	4.48E-05	CTGF,IL1B,IL4,IL6,MMP2,MMP9,NOS2,SERPINF1	Ap1,CEBPB,CREBBP,CTNNB1,Creb,ESR1,ETS1,GSK3B,IRF3,IRF7,JUN,MAPK1,MMP9,NFKB1,NFkB (complex),RELA,STAT1,STAT3,isoliquiritigenin,nitric oxide
dipyridamole		chemical drug		1.195	4.48E-05	IL6,MMP2,MMP9,NOS2,SPP1,TIMP1,TIMP2,TNF	Ap1,CALR,CASP1,CAV1,Creb,EGR1,ESR1,FOXO3,JUN,JUNB,NFKB1,NFKBIA,NFkB (complex),REL,RELA,SMAD3,SPP1,STAT3,TP53,dipyridamole,nitric oxide
perindopril		chemical drug		0.290	4.48E-05	ACHE,ACTA2,CTGF,IL6,MMP2,NOS3,RETN,VEGFA	Ap1,ERK,ERK1/2,JUN,NFKB1,NFkB (complex),RELA,SMAD3,STAT3,perindopril
TGAL copolymer		chemical drug		-0.075	4.48E-05	CCL5,CXCL8,IFNG,IL1B,IL1RN,IL4,P2RX7,TNF	IFNG,IL10,IL12 (complex),IL4,MOG,NFKB1,NFKBIB,NFkB (complex),RELA,STAT1,STAT3,STAT4,STAT6,TGAL copolymer
CD2	0.427	transmembrane receptor	Activated	3.180	4.51E-05	CCR7,CD4,CD86,CD8A,FAS,FASLG,HLA-DMA,IFNG,IL4,ITGAL,STAT1,STAT4,TNF	Ap1,CD2,IL10,IL12 (complex),IRF8,IRF9,ITK,JUN,MAPK14,NFATC1,NFKB1,NFKBIB,NFkB (complex),Nfat (family),RELA,STAT1,STAT2,STAT3,STAT6,TBX21
BMP7		growth factor		1.823	4.58E-05	ACTA2,CD34,COL1A1,COL1A2,CXCL8,DKK1,EDN1,FN1,GJA1,GRB10,GREM1,ID2,IGF2,IGFBP4,IGFBP6,IL1B,IL6,MMP13,MMP2,PAX6,SMAD1,SOCS3,SOSTDC1,SPP1,VEGFA	Ap1,BMP7,CEBPB,ERK1/2,ESR1,JUN,Jnk,NFATC2,NFKB1,NFkB (complex),NOTCH1,Nfat (family),RELA,RUNX2,SMAD1,SMAD3,SMAD4,SMAD7,SP1,STAT3,Smad,TP53
leukotriene C4		chemical - endogenous mammalian		1.145	4.59E-05	CCL4,CXCL8,EGR1,EGR2,EGR3,SELP,TNF	Ap1,CTNNB1,ETS1,FOS,IL4,JUN,JUND,NFKB1,NFKBIA,NFkB (complex),PPARG,PTGES,REL,RELA,SP1,STAT1,STAT3,STAT6,leukotriene C4
CXCL2		cytokine		0.728	4.59E-05	CCL4,CCL5,CXCL10,CXCR2,IL1B,IL6,TNF	CREB1,CXCL2,ICAM1,JUN,NFKB1,NFKBIA,NFkB (complex),NOTCH1,REL,RELA,STAT3
auranofin		chemical drug		0.277	4.59E-05	C3,CXCL8,GCLC,HP,IL6,NOS2,TNF	IKBKB,JAK2,JUN,NFKB1,NFKBIA,NFKBIB,NFkB (complex),PPARA,REL,RELA,SMAD3,SP1,STAT1,STAT3,TXN,auranofin
HAVCR1		other		0.128	4.59E-05	CCND3,GATA3,IFNG,IL2RA,IL4,TBX21,TNF	Ap1,CCL2,FOXO3,HAVCR1,ITK,JUN,NFATC1,NFKB1,NFkB (complex),Nfat (family),PI3K (complex),SMAD3,STAT3,TBX21,VAV1,ZAP70
CCL3L3		cytokine		-0.116	4.59E-05	CCL4,CCL5,CXCL10,IFNG,IL1B,IL6,TNF	CCL3L3,CREB1,CREM,CTNNB1,IgG,JUN,NFKB1,NFKBIA,NFkB (complex),RELA,STAT3
TMBIM6		other		-0.466	4.59E-05	DNAJB9,ERN1,HERPUD1,HSPA5,SEC61A1,WFS1,XBP1	ATF6,ERN1,TMBIM6,XBP1
Tcf7		transcription regulator		-0.526	4.59E-05	CD3E,CD4,GATA3,IFNG,IL2RA,IL7R,LEF1
GAB1		other		-0.714	4.59E-05	ANGPT1,CASP3,CCL5,CXCL10,EGR1,IL1B,IL6	AKT1,Ap1,CTNNB1,ERK1/2,GAB1,JUN,Jnk,NFKB1,NFkB (complex),P38 MAPK,RELA,SMAD3,SMAD7,SP1,STAT3,TP53,hyaluronic acid
chondroitin sulfate A		chemical - endogenous mammalian	Activated	2.434	4.59E-05	CASP3,IFNG,MMP2,MMP9,STAT4,TIMP1,TIMP2	APP,Ap1,CEBPB,EGR1,ELANE,FOS,IL6,JUN,NFKBIA,NFkB (complex),RELA,RNA polymerase II,STAT1,STAT3,TIMP3,TP53,chondroitin sulfate A,heparin
methylmercury		chemical toxicant		-1.265	4.62E-05	ANPEP,BET1,CASP3,COL1A1,COL3A1,EGR1,ID2,IL13RA1,IL6,MFGE8,MTPN,NCKAP1,PLS3,PROC,SLC16A1,SPARC,STOM	Ap1,CEBPB,ERK1/2,IL6,JUN,NFKB1,NFkB (complex),RELA,STAT1,STAT3,methylmercury
vitamin E		chemical drug		1.766	4.85E-05	ACTA2,APOA1,CAV1,EGR1,F2,IL1B,MMP14,MMP2,NOS3,PLAT,PVALB,SELP,SPP1,TNF,VCAM1,VEGFA	APP,Ap1,CREB1,CTNNB1,EGR1,FOS,HDL,LDL,NFKB1,NFKBIA,NFkB (complex),Nr1h,RELA,SMAD3,SMAD4,STAT1,STAT3,TP53,Tgf beta,XDH,vitamin E
IL1R1	-0.448	transmembrane receptor		-1.845	4.86E-05	ACTA2,CXCL10,CXCL8,EGR1,IL1B,IL1RAP,IL6,LBP,MMP2,MMP9,NOS2,SELE,TIMP1,TNF	Ap1,ESR1,IL1B,IL1R1,IRAK2,IRF3,JUN,Jnk,MAPK8,MYD88,NFKB1,NFKBIA,NFkB (complex),RELA,STAT1,STAT3
ursodeoxycholic acid		chemical - endogenous mammalian		-1.333	4.95E-05	ABCB1,CCL20,COL1A1,COL1A2,COL4A1,CTGF,CXCL10,CYP27A1,CYP3A4,ELF3,GCLC,PDGFRB,SPARC,SPP1,TIMP1	Ap1,Creb,ERK1/2,IRF3,JUN,KEAP1,MYC,NFE2L2,NFKB1,NFKBIA,NFkB (complex),RELA,SP1,STAT3,TP53,TP73,nitric oxide,ursodeoxycholic acid
MAP3K1		kinase		-1.585	4.95E-05	COL3A1,COL4A1,CXCL8,EGR1,FAS,FASLG,HSPB1,IKBKB,MMP13,MMP3,NOV,THBS1,TIMP1,TNF,TNFRSF10A	Ap1,ERK,JUN,Jnk,MAP3K1,MAPK3,NFKB1,NFKBIA,NFkB (complex),P38 MAPK,RELA,SMAD3,STAT1,STAT3,TP53
diphenyleneiodonium		chemical reagent	Activated	2.444	4.95E-05	ACTA2,CLDN4,COL1A1,CXCL8,EPAS1,FN1,GCLC,IL1B,IL6,MMP13,MMP9,SELE,SOD2,TIMP1,VEGFA	Ap1,ERK,ESR1,FOS,IL1B,JUN,Jnk,NFATC2,NFKB1,NFKBIA,NFkB (complex),Nfat (family),RELA,SMAD3,SP1,STAT3,TP53,diphenyleneiodonium
SMAD2		transcription regulator	Inhibited	-2.108	5.24E-05	ACTA2,BGN,CCNG2,CTGF,HHEX,IFNG,IL4,IL6,IL6R,INPP5D,ITGB1,MMP13,MMP2,MMP9,NOS3,SELE,THBS1,TPM2	CEBPB,CTNNB1,Collagen type I,IL6,JUN,MKL1,NFKBIA,NFkB (complex),RUNX2,SMAD2,SMAD3,SMAD4,SMAD7,SP1,STAT1,STAT3,Smad,TGFB1,TP53
TRAF3IP2		other		0.531	5.27E-05	CCL24,CXCL10,CXCL6,GATA3,GFI1,IFNG,IL4,IL6,ISG15,MMP3,MMP9,S100A8	CEBPB,CREBBP,IL6,IRF3,IRF7,Immunoglobulin,JUN,NFKB1,NFKBIA,NFkB (complex),REL,RELA,STAT1,STAT3,STAT6,TRAF3IP2
PPP2CA		phosphatase		-0.194	5.27E-05	CFB,CXCL10,GZMA,HCAR2,IL23R,IRF1,IRF7,ITGAL,NCKAP1,NOS2,SLAMF8,UPP1	Ap1,ESR1,Histone h3,IRF8,IRF9,JUN,MAP3K7,NFKB1,NFKBIA,NFkB (complex),PPP2CA,REL,RELA,RNA polymerase II,SP1,STAT1,STAT2,STAT3
ATF6	-0.718	transcription regulator		-1.931	5.27E-05	APP,ATP2A2,DERL3,DMP1,DNAJC3,HSP90B1,HSPA5,IL6,LMAN1,MANF,VEGFA,XBP1	ATF6,FOXO1,Insulin,JUN,NFE2L2,NFkB (complex),Nr1h,PPARA,PPARG,RELA,SP1,cholesterol
GNB2		enzyme			5.27E-05	CCL4,CD83,CREM,FBXO31,FOSL2,IL1B,IL1R2,JAG2,PRDM1,PTGER4,THBD,TSC22D3	GNB2,NFkB (complex),PIK3CG,RELA
beta-carotene		chemical - endogenous mammalian	Activated	2.309	5.27E-05	APOA1,DGAT2,ELOVL6,HSPA1A/HSPA1B,IFNG,IL1B,IL6,NOS2,RBP4,SLC16A12,THBD,TNF	Ap1,BCL6,IL1A,IL1B,IL2,JUN,Jnk,LEP,NFKB1,NFKBIA,NFkB (complex),RELA,STAT1,STAT3,STAT5A,beta-carotene
geldanamycin		chemical - endogenous non-mammalian		-0.153	5.37E-05	BGN,CDH5,CLU,COL6A2,CXCL8,DNAJB1,EGR3,FBLN2,GJA1,GNAO1,HSPA1A/HSPA1B,HSPA5,HSPD1,IFIT2,IKBKB,IL36RN,IRF1,LCK,MOK,NOS2,NTN1,PCDH1,SLC16A10,SLFN11,STAT1,THBD,TNF,ZC3H12D	AHR,CTNNB1,ERBB2,HSF1,Hsp90,JAK1,JAK2,JUN,NFKB1,NFkB (complex),RELA,SMAD3,SP1,STAT,STAT1,STAT2,STAT3,STAT4,TP53,estrogen receptor,geldanamycin
SPIB		transcription regulator		1.386	5.68E-05	APOE,BMP6,CCR5,CD244,EGR1,EGR2,FAM46C,GEM,GNA15,IL2RA,IRF4,KDR,MBD2,NET1,P2RY10,PRDM1,XBP1
tyrphostin AG 1478		chemical - kinase inhibitor		1.372	5.68E-05	CAV1,CCL17,COL8A1,CXCL8,EDN1,ELN,FAP,FBN1,GFPT1,IL6,MMP13,MMP2,MMP9,NCF2,RUNX1,S1PR3,VCAM1	Ap1,EGF,EGFR,EGR1,ESR1,FOS,JUN,NFATC2,NFKB1,NFKBIB,NFkB (complex),Nfat (family),P38 MAPK,PRKCD,RELA,SMAD3,SP1,STAT3,TP53,tyrphostin AG 1478
5-hydroxytryptamine		chemical - endogenous mammalian		-0.556	5.68E-05	ASIC3,CTGF,CXCL8,CYP1B1,EGR1,F2R,GCG,IL1B,IL6,MMP13,NCF2,NOS3,NUCB2,SLC6A4,THBS1,TNF,VCAM1	5-hydroxytryptamine,ATP,Ap1,CEBPB,ESR1,IL6,JUN,MAPK8,MYC,Mek,NFKB1,NFkB (complex),RELA,RNA polymerase II,SP1,STAT1,STAT3,TP53,nitric oxide
NFYA		transcription regulator		-1.551	5.72E-05	ABCB1,BBC3,CDC25C,CDK1,COL1A2,COL5A3,EGR1,ELANE,EPHX1,GADD45A,HSPA5,IRF1,LMAN1,NPR1,PADI4,PDGFRB,RRM2,SCD,VWF	BRCA1,ESR1,MYC,NFYA,STAT1,STAT3,TP53
ATF2		transcription regulator	Inhibited	-2.818	5.72E-05	ANGPTL2,ASNS,BCL2A1,CXCL8,DUSP5,EGR1,ENTPD1,FASLG,FN1,GADD45A,IFNG,IL6,MMP13,MYLK,NOS2,PDGFRA,PGLYRP2,SOD2,TNF	ATF2,Ap1,FOS,JUN,Jnk,MAPK9,NFKB1,NFKBIA,NFkB (complex),P38 MAPK,RELA,SMAD3,SP1,STAT3,TNF,TP53
IFNAR2		transmembrane receptor		1.913	5.78E-05	HERC5,IL6,ISG15,KLRC4-KLRK1/KLRK1,NCR1,OAS1,UBA7,UBD,USP18	IFNAR2,IFNG,IRF1,IRF8,IRF9,NFKB1,NFkB (complex),RELA,STAT1,STAT2,STAT3,TP53
ilomastat		chemical drug		0.469	5.78E-05	ACTA2,CCL5,CXCL10,CXCL8,F11R,IL1B,MMP9,TJP1,TNF	Ap1,Creb,EGFR,ERK1/2,FOS,JUN,Jnk,NFKB1,NFkB (complex),RELA,SMAD3,SMAD7,SP1,STAT1,STAT3,TGFA,estrogen receptor,hyaluronic acid,ilomastat
DPP4		peptidase		-0.102	5.78E-05	CD86,FAP,IFNG,IL1RN,MMP14,MMP2,TIMP1,TIMP2,TNF	Ap1,CBL,CTNNB1,DPP4,ERK,ERK1/2,FN1,HIF1A,ITGB1,JUN,NFKB1,NFKBIA,NFkB (complex),P38 MAPK,RELA,SMAD3,STAT1,STAT3
NAMPT	0.453	cytokine		-0.714	5.78E-05	CCL20,CXCL10,CXCL8,IL6,MMP3,MMP9,NAMPT,TFPI,TNF	FOXO3,JUN,NAMPT,NFKB1,NFKBIA,NFkB (complex),REL,RELA,RNA polymerase II,SIRT1,STAT1,STAT3,TP53,prostaglandin E2
KDM6B		other		-0.800	5.78E-05	CCL5,FN1,GBP7,IL6,ITGAL,NOS3,OASL,SNAI1,VIM	Ap1,CEBPB,ESR1,ETS1,EZH2,HDAC1,Histone h3,IL6,JUN,KDM6B,NFkB (complex),PPARG,PTGS2,RELA,RNA polymerase II,SNAI1,SP1,STAT1,STAT3,TP53
mezerein		chemical - endogenous non-mammalian			5.78E-05	FN1,IFI6,IFIH1,IFIT1,IRF9,MX1,OAS2,SLC16A6,TNF	JUN,NFKBIA,NFkB (complex),PRKCA,RELA,TP53,mezerein
andrographolide		chemical drug		1.444	5.89E-05	CASP3,FN1,GATA3,IL1B,IL6,MMP9,NOS2,SELE,TIMP1,TNF,VCAM1	Akt,Ap1,EGR1,EP300,FOS,HMOX1,JUN,NFKB1,NFKBIA,NFkB (complex),P38 MAPK,REL,RELA,SMAD3,SP1,STAT1,STAT3,TP53,andrographolide
ACVRL1	-0.506	kinase		0.419	5.89E-05	CXCL8,ENG,ID2,KDR,LYVE1,PLAT,SELE,SMAD1,STAT1,TAGLN,VEGFA	ACVRL1,JUN,NFKB1,NFKBIA,NFkB (complex),NOTCH1,RELA,RUNX2,SMAD1,SP1,STAT3,Smad,TP53
lipoxin A4		chemical - endogenous mammalian		0.411	5.89E-05	CCR5,CXCL8,FN1,IFNG,IL1B,IL6,NOS2,SELE,TIMP1,TIMP2,TNF	Ap1,IL1B,JUN,MAPK14,NFKB1,NFKBIA,NFkB (complex),P38 MAPK,REL,RELA,SMAD3,STAT3,lipoxin A4
S-nitroso-N-acetylpenicillamine		chemical reagent		-0.511	5.89E-05	ADM,CCNE1,CXCL8,FAS,FASLG,HSPA1A/HSPA1B,MARCKSL1,MSH3,NOS3,TNF,VEGFA	Ap1,BCL2,BRCA1,Creb,E2F1,E2F4,E2f,ESR1,JUN,MYC,NFkB (complex),RBL2,RELA,S-nitroso-N-acetylpenicillamine,SP1,STAT1,STAT3,TP53,hydrogen peroxide,nitric oxide
GAPDH		enzyme		-1.480	5.89E-05	CCL20,CCL3,CCL4,GEM,IFI6,IFIT2,OAS1,OAS2,SPP1,STAT1,WARS	EIF2AK2,GAPDH,IRF1,IRF3,NFKBIB,STAT1,STAT3
let-7		microRNA	Activated	3.359	5.89E-05	ACTA2,ARID3A,BRCA2,BTG2,CASP3,CCR7,CDC25A,CDC6,CDCA7,CDK1,CDK8,COL1A1,FN1,GAB2,ID2,IL6,ITGB3,LEF1,MCM10,ORC1,RRM2,SSR1,STARD13,THBS1,TRIB1,VIM	Akt,Ap1,BCL2L1,CEBPB,EGR1,ERK1/2,JUN,MAPK3,NFKB1,NFKBIA,NFkB (complex),RELA,Rb,SMAD3,SMAD4,SMAD7,SP1,STAT3,Smad,TP53,let-7
ARHGAP21		other		0.832	5.94E-05	BATF,CXCL10,FGL2,IFIT3,IRF1,ISG20,LTA,PLAT,SLCO3A1,TCF4,TLR3,TNF,TRIM21
Rock		group		-1.151	5.94E-05	APP,COL1A1,COL3A1,CTGF,CXCL8,FN1,LPP,NOS3,PTRF,SORT1,SPP1,TJP1,VCAM1	Akt,Ap1,CTNNB1,EGR1,ERK,FOS,JUN,Jnk,KLF4,NFKBIA,NFkB (complex),PPARG,RELA,RHOA,Rock,SMAD3,SMAD4,STAT3,Tgf beta
TCF		group			6.05E-05	ABCB1,AKAP13,ECM1,EGR1,EPHB3,F13A1,GJA1,HTRA1,ID3,IDO1,IL1R1,ITGA1,LMO2,MMP2,PLS3,QPCT,RCN1,SEMA3C,SERPINA5,SLC1A5	CREBBP,CTNNB1,Creb,ESR2,JUN,NCOA2,RUNX2,SMAD3,SMAD4,TCF,TCF4,TP53
nicotine		chemical drug		-0.053	6.14E-05	CASP3,CCL3,CCL4,CCND2,CD86,CTGF,CTSK,CXCL8,CYP3A4,DHFR,EDN1,EGR1,FN1,GATA3,GJA1,GJA4,HCRTR1,IL1B,IL6,KDR,MMP2,MMP9,NOS2,NOS3,PLAT,POSTN,SCG2,SELE,SERPINF1,SPP1,STAT1,TFPI2,TNF	Ap1,ERK1/2,FOXO3,JUN,Jnk,NFKB1,NFKBIA,NFkB (complex),P38 MAPK,PI3K (complex),RELA,SMAD3,STAT3,nicotine
TNC		other		-1.539	6.15E-05	ADAMTS4,CD8A,DKK1,EDNRA,HTRA1,ID2,IFNG,IL6,MMP2,TNF	Ap1,CEBPB,ERK1/2,ESR1,FN1,IL6,IRF4,JUN,MAPK8,NFKB1,NFKBIA,NFkB (complex),RELA,SMAD2,SMAD3,SMAD4,SP1,STAT1,STAT3,Smad,TNC
prostaglandin D2		chemical - endogenous mammalian		-1.687	6.15E-05	CCL3,CCL5,CXCL10,CXCL8,HSPA1A/HSPA1B,IFNG,IL4,IL6,TNF,TNFRSF11B	Ap1,CREB1,ERK1/2,FOS,IL12 (complex),JUN,MAPK3,NFAT (complex),NFKB1,NFKBIA,NFkB (complex),RELA,STAT3,STAT6,TAC1,histamine,prostaglandin D2
Il12 receptor		complex		1.953	6.22E-05	IFNG,IL4,TBX21,TNF	Ap1,ERK,IRF8,IRF9,Il12 receptor,JUN,NFKB1,NFKBIA,NFkB (complex),RELA,SMAD3,STAT1,STAT2,STAT3,STAT4
crocin		chemical drug		1.154	6.22E-05	HSPA5,NOS2,TNF,XBP1
A4GALT		enzyme		0.000	6.22E-05	IL6,IRF1,NOS2,TNF
ITGAX		transmembrane receptor		-0.577	6.22E-05	CCL3,CCL4,CXCL8,IL1B	Ap1,BCL6,CCL3,IL17A,IL2,ITGAX,JUN,MAPK3,NFKB1,NFKBIA,NFkB (complex),RELA,STAT1,STAT3,STAT5A
cloprostenol		chemical drug		-1.091	6.22E-05	MMP13,SOCS1,SOCS3,TIMP1	CEBPB,ESR1,ESR2,NFKB1,NFkB (complex),PGR,RELA,STAT1,STAT3,STAT4,STAT5A,STAT5B,TP53,cloprostenol,progesterone
RUNX3		transcription regulator		1.188	6.25E-05	CCR7,CD4,CXCL8,EOMES,IFNG,IL4,ITGAE,ITGAL,MMP9,RUNX1,SPP1,TPSAB1/TPSB2,VIM,VWF	ARNT,CBL,CD4,CTNNB1,Creb,EGR1,EP300,FOS,HDAC1,HIF1A,Ige,JUN,MMP9,NFATC2,NFKB1,NFkB (complex),Nfat (family),RB1,RELA,RUNX3,STAT3,TCF3,VAV1,VHL,Vegf
anisomycin		chemical - endogenous non-mammalian		0.876	6.25E-05	ABCB1,CXCL8,EGR1,FASLG,GJA1,HSPA5,IL6,IRF1,POSTN,SDC1,SPP1,TERT,TNF,VEGFA	Ap1,ERK1/2,ESR1,FOS,JUN,Jnk,Mapk,NFKB1,NFKBIA,NFkB (complex),P38 MAPK,REL,RELA,SMAD3,STAT3,TP53,anisomycin
fingolimod		chemical drug		-0.387	6.25E-05	CCND3,CD69,COL3A1,CTGF,CXCL10,FN1,IFNG,IL1B,IL4,IL6,PECAM1,S1PR3,TBX21,TNF	Akt,Ap1,EGR1,JUN,MAPK3,NFKB1,NFKBIA,NFkB (complex),P38 MAPK,RELA,SMAD2,SMAD3,SPHK1,STAT3,fingolimod,nitric oxide
RGS10	0.450	other			6.25E-05	BCL6,CCR4,CXCL10,CXCL6,CXCR3,FAS,IFNG,IL1B,IL1R2,IL2RB,IL4,LTA,PF4,TNF
kainic acid		chemical toxicant		-1.543	6.45E-05	APOE,APOLD1,APP,BTG2,CASP3,CCNE1,CREM,EGR1,EGR2,FASLG,FOSL2,HYOU1,IL1B,LMO1,LMO2,MMP9,PTGER3,RELN,RET,SDC1,SLC16A1,SPP1,SPTY2D1,TIMP1,TIPARP,TMEM158,TNF	AHR,ATF1,Ap1,CEBPB,CREB1,CREM,Ca2+,Creb,EGR1,ESR1,ETS1,FOS,JUN,JUND,MAPK8,NFkB (complex),NGF,RELA,SP1,STAT3,TP53,kainic acid
topotecan		chemical drug	Activated	2.547	6.86E-05	ASAP2,BCL3,BTG1,C3,CCNE1,CD83,CDC25A,CTSW,DCK,DUSP5,EGR1,EGR3,ENG,EPOR,FAM3C,FAS,FASLG,FAT1,HSPA1A/HSPA1B,HSPD1,KCNMA1,MBNL2,NFATC4,NOS2,PLCB1,PNP,PTK2,PTPRM,RELN,SELP,SLC7A5,VCL,VEGFA	AMPK,EP300,FOXO1,FOXO3,JUN,MYC,NFKB1,NFKBIA,NFkB (complex),SP1,STAT1,STAT3,TP53,TP73,mitoxantrone,topotecan
3M-001		chemical drug		1.812	7.08E-05	CCL3,CCL4,CD83,CD86,CXCL10,CXCL8,IFNG,IL1B,IL6,MX1,STAT1,TNF
OLR1	-2.223	transmembrane receptor		-0.673	7.08E-05	CXCR2,FN1,IL6,MMP3,NCF2,NOS3,OLR1,OSCAR,SELP,SPP1,TNF,VCAM1	ADIPOQ,Ap1,FOS,FOSL1,JUN,LDL,LDLR,NFKB1,NFKBIA,NFkB (complex),OLR1,PPARA,Pkc(s),RELA,SP1,SREBF1,STAT1,STAT3,TP53
CYR61		other		-0.748	7.08E-05	COL1A1,COL1A2,CXCL8,IL1B,ITGA5,ITGB1,ITGB3,MMP3,RBL2,TIMP1,TIMP2,VEGFA	Ap1,CBL,CTNNB1,CYR61,EGR1,ERK1/2,FGF2,ITGA2,ITGB3,JUN,NFKB1,NFkB (complex),P38 MAPK,RELA,RUNX2,SMAD3,SMAD4,SP1,STAT3,TP53
lysophosphatidylcholine		chemical - other		-1.348	7.08E-05	CCL5,CXCL8,EGR1,GJA1,GPR132,IL1B,IL2RA,IL6,NOS2,NOS3,OLR1,TNF	Ap1,ERK1/2,JUN,Jnk,LDL,NFKB1,NFkB (complex),P38 MAPK,PRKCE,RELA,SMAD3,STAT1,STAT3,lysophosphatidylcholine
PPIF	-0.617	enzyme		1.091	7.37E-05	ARHGAP22,BMP6,CCL20,CCL4,CCL5,CCR5,CXCL10,CXCL6,CXCR2,CXCR3,CXCR6,IL16,IL6,MMP2,PF4,PTN,RGS3,SFRP1,SLCO4A1,SPON2,TNF	Ap1,NFKB1,NFkB (complex),PPIF,RELA,SP1,STAT1,STAT3,TP53,cyclosporin A
plerixafor		chemical drug		1.067	7.43E-05	CCL17,CCL22,IFNG,IL4,MMP13,MMP3,MMP9,NOS3	Ap1,CCR2,CTNNB1,ERK1/2,ETS2,FOS,JUN,MAPK3,MMP3,NFKB1,NFKBIA,NFkB (complex),RAC1,RELA,SMAD3,STAT3,plerixafor
PTK2B		kinase		-0.179	7.43E-05	CXCL8,IFNG,MMP13,NEDD9,PTK2,SOCS1,TERT,VCL	Ap1,EGFR,ERK,ERK1/2,FOS,JUN,Jnk,NFKB1,NFkB (complex),PTK2B,RELA,SMAD3,SP1,STAT1,STAT3,TP53
CREB3L1		transcription regulator		-0.990	7.43E-05	COL1A1,COL1A2,HSP90B1,HSPA5,NOS2,PAPSS2,SLC1A4,SPP1
ACKR3		G-protein coupled receptor			7.43E-05	ADM,AXL,CFH,ELN,FMOD,IGFBP7,MMP14,VWF	ACKR3,Ap1,CXCR4,HIF1A,NFKB1,STAT3,TP53
GW501516		chemical drug		-0.402	7.43E-05	ANGPTL4,CCL21,COL5A1,COL6A1,CPT1B,CXCL6,FABP3,GPD1,GZMH,IGFBP6,IL1B,LAMB3,LTF,PLAT,PTGER4,S100A8,S100A9,SCD,SLC27A1,THBS1,VEGFA,VLDLR	CEBPB,FOXO1,GW501516,Ins1,JUN,NFKB1,NFkB (complex),NR1H3,PPARA,PPARD,PPARG,RELA,RXRA,SMAD3,SREBF1,STAT1,STAT3,TP53,fatty acid
NFATC1		transcription regulator		-0.728	7.48E-05	CD3G,COL1A1,CTSK,EDN1,FAS,FASLG,IFNG,IL2RA,IL33,IL4,IL6,ITGB3,OSCAR,PLS3,SELPLG,VCAM1	BCL6,IFNG,IL10,IL2,IL4,JUN,NFATC1,NFATC3,NFKB1,NFKBIB,NFkB (complex),RELA,STAT1,STAT3,STAT5A,STAT6
MAPK3		kinase		-0.971	7.48E-05	CCL3,CD69,CXCL8,EGR1,FN1,IFNG,IL2RA,IL4,IL6,ITGB1,MMP9,SPP1,THBS1,TIMP1,TNF,TNFRSF10A	Ap1,CSF1,ERK1/2,ESR1,FOS,JUN,MAPK3,NFATC1,NFATC2,NFKB1,NFKBIA,NFkB (complex),Nfat (family),RELA,SP1,STAT1,STAT3,TP53
PTPN11		phosphatase		-1.833	7.48E-05	BSG,CSF3R,CXCL8,EGR1,ELANE,IFNG,IL6,KDR,LTF,MPO,OLFM4,PDGFRB,PERP,PRTN3,SOCS3,TNF	15-deoxy-delta-12,14 -PGJ 2,Ap1,CEBPB,IL6,IRF8,IRF9,JAK2,JUN,MAPK3,NFKB1,NFKBIA,NFkB (complex),PTPN11,SP1,STAT1,STAT2,STAT3
beraprost		chemical drug		1.195	7.49E-05	CD86,COL1A1,COL3A1,CREM,EDN1,FN1	CREM,Creb,NFkB (complex),Pka,RELA,STAT1,beraprost
mastoparan		chemical toxicant		0.742	7.49E-05	CXCL10,IL1B,IL6,NOS2,SELE,TNF	ABCA1,Ap1,CEBPD,CREB1,FOS,IRAK1,IRF3,IRF5,NFKB1,NFKBIA,NFkB (complex),P38 MAPK,RELA,SMAD3,STAT1,STAT3,TBK1,histamine,mastoparan
KLRD1	1.343	transmembrane receptor		0.728	7.49E-05	CD3E,IFNG,IL2RA,KLRC1,NCR1,TNF	Ap1,CD244,ERK1/2,KLRD1,NFKB1,NFkB (complex),RELA,STAT3,VAV1
MXD1		transcription regulator		0.391	7.49E-05	BCL6,CCND2,EDN1,EIF4G1,RBL2,TERT	EP300,JUN,MAX,MXD1,MYC,SP1,TP53
irinotecan		chemical drug		0.090	7.49E-05	FAS,IFNG,IL1B,IL6,NOS2,TNF	Akt,Ap1,Creb,EGR1,IRF8,IRF9,JUN,NFKB1,NFKBIA,NFkB (complex),P38 MAPK,RELA,RNA polymerase II,SMAD3,STAT1,STAT2,STAT3,irinotecan,morphine
morin		chemical - endogenous non-mammalian		0.000	7.49E-05	COL18A1,MMP13,MMP3,NOS2,SIRPA,TIMP1	JUN,MYC,NFKB1,NFkB (complex),RELA,SP1,STAT1,STAT3,TP53,TP73,morin
PPBP		cytokine		-1.732	7.49E-05	COL15A1,COL18A1,COL6A3,CXCR2,PDGFRB,VEGFA	CREBBP,CXCL8,NFKBIA,NFkB (complex),PPBP,RELA,STAT3
TAPI-1		chemical - protease inhibitor	Activated	2.449	7.49E-05	APP,CXCR2,MMP2,MMP9,OLR1,VCAM1	Akt,Ap1,CREBBP,CXCL8,EGR1,ERK1/2,JUN,NFKB1,NFKBIA,NFkB (complex),OLR1,RELA,STAT3,TAPI-1,TNF
rosmarinic acid		chemical - endogenous non-mammalian	Activated	2.000	7.49E-05	ACTA2,CTGF,CXCL8,IL6,MMP2,TNF	CALR,CASP1,ESR1,ETS1,HMGB1,IRF3,JUN,JUNB,MAPK1,NFKB1,NFkB (complex),RELA,SMAD3,SMAD4,STAT1,STAT3,TGFB1,TP53,rosmarinic acid
nitroprusside		chemical drug		1.751	7.75E-05	ADM,CAV1,EGR1,FAS,HSD11B2,IL4,NOS2,PARP1,SLC12A4,SLC1A4,TNF,TNFRSF11B,VEGFA	Akt,Ap1,EGR1,ERK1/2,JUN,NFKB1,NFKBIA,NFkB (complex),REL,RELA,STAT3,TNF,nitric oxide,nitroprusside
RAC2		enzyme			7.75E-05	CCL4,CCR4,CCR5,CD244,EGR2,GCSAM,IFNG,IL1B,LDHA,LTA,PMP22,STAT4,TKT	Ap1,ERK,ESR1,ETS1,ITGB2,JUN,Jnk,MAPK1,NFkB (complex),RAC2,RELA,SMAD3,STAT1,STAT3,STAT6,VAV1
MAPT		other		0.180	7.77E-05	ACO2,APP,ATOX1,BASP1,BSG,C1QBP,C1R,C3,CANX,CASP3,CFL2,COX7A2,CYCS,DPYSL3,DSTN,EIF2AK3,GEM,GLO1,GNAO1,GPX4,H2AFV,HSPA1A/HSPA1B,HSPA5,HSPD1,HSPE1,IL1B,IL6,MAP1A,MCM10,MDH1,MTHFD1L,NOS2,PVALB,SNCA,STIP1,STMN1,TNF,TUBB2A,TUBB3,TXN,UQCRQ	APP,Ap1,CEBPB,EGR1,GSK3B,HIF1A,HSPD1,JUN,Jnk,MAPT,MYC,NFKB1,NFkB (complex),PSEN1,RELA,STAT3,TP53
ZAP70		kinase		1.393	7.85E-05	CCR7,CD69,CLCN1,DEXI,FKBP5,IFNG,IL4,NFE2,QPCT,SCD,SRP14,SSR4,TAF1A,TSC22D3,XAF1	Ap1,BCL10,CBL,CD247,CTLA4,LCP2,NFKB1,NFKBIA,NFKBIB,NFkB (complex),Nfat (family),PRKCQ,RELA,STAT1,STAT3,VAV1,ZAP70
TSH		complex		-1.477	7.85E-05	AKAP1,CCND3,CCNE1,CXCL8,EGR1,ERP29,IL1RN,IL6,KDR,NOS2,NOS3,SOCS1,SOCS3,SOD2,TNF	AKT1,ATF2,Ap1,CREM,CTNNB1,Creb,EGR1,FOS,JUN,Jnk,NFKB1,NFkB (complex),Pka,RELA,SP1,STAT1,STAT3,TP53,TSH,cyclic AMP
palmitic acid		chemical - endogenous mammalian		-0.845	7.88E-05	ACACA,ATF6,BBC3,CASP3,CTGF,CXCL8,DGAT2,GCG,HK2,HSPA5,IDE,IL2RA,IL6,IL6R,KLRG1,NCF2,NFKBIA,NOS2,OLR1,PAX6,PROCR,SCD,SOCS3,SORT1,THBD,TNF,VCAM1,XBP1	ADIPOQ,Ap1,D-glucose,EGR1,FOXO3,JUN,MYC,NFE2L2,NFKB1,NFKBIA,NFkB (complex),NR1H3,Nr1h,PI3K (complex),PPARA,PPARG,RELA,SP1,SREBF1,STAT3,cholesterol,fatty acid,palmitic acid
Hsp70		group		1.559	8.12E-05	CD83,CD86,CXCL8,IL1B,IL6,NFKBIA,NOS2,SELE,SNCA,TNF,VCAM1	Ap1,CD40,CYLD,CpG ODN 1826,Hsp70,IRF3,IRF8,JUN,Jnk,MYD88,NCOA2,NFKB1,NFKBIA,NFkB (complex),NR3C1,RELA,RNA polymerase II,SQSTM1,STAT1,STAT3
PP1		chemical - kinase inhibitor		0.543	8.12E-05	ANGPT1,CCND2,CXCL8,GJA1,IL1B,IL1RN,MMP2,SIRPA,TJP1,TNF,VCAM1	Akt,Ap1,CREB1,Creb,EGR1,FOS,FOXO3,JUN,NFKB1,NFKBIA,NFkB (complex),P38 MAPK,PI3K (complex),PIK3R1,PP1,RELA,SMAD3,SP1,SRC,STAT3,TP53
FOXO1		transcription regulator		0.315	8.16E-05	A2M,ACACA,AICDA,AQP9,BCL2A1,CCL4,CCNG2,CCR7,CDK1,CLDN5,CTGF,CXCL10,CXCL8,CYCS,DDIT4,DEPDC1,EFHD1,EGR1,EGR2,ELOVL6,EOMES,FAS,FASLG,GADD45A,GPD1,GZMA,HSPA5,IFNG,IL6,IL7R,MMP3,MMP9,NAMPT,NDUFAF2,NOS3,NOV,NUSAP1,PAX5,PRF1,RBL2,SCD,SOD2,STAT2,TBX21,THBS1,TKT,TNF,VCAM1,VPREB3	Akt,Ap1,CDKN1A,CEBPB,E2F4,EGR1,ERK1/2,FOXO1,IL6,JUN,MAPK14,NFKB1,NFKBIA,NFkB (complex),RB1,RBL1,RELA,STAT1,STAT3,TP53
MAP3K8	0.562	kinase		-0.368	8.36E-05	ADORA3,APOE,ARHGAP22,BMP1,CACNB3,CCL4,COLEC12,CXCL8,GFI1,GPR160,HP,IFNG,IL1B,IL6,MARCO,NFAM1,PLAT,PTGER4,RGS3,SESN1,SLCO4A1,SNN,SOCS3,STAT4,TBX21,TNF,TSPAN33	Ap1,CXCL2,ERK1/2,ESR1,JUN,Jnk,MAP3K8,MAPK8,MAPK9,NFKB1,NFkB (complex),RELA,STAT3
clarithromycin		chemical drug		0.894	8.47E-05	CXCL8,FN1,IFNG,IL1B,IL6,PTAFR,TNF	Ap1,BCL3,ERK,ERK1/2,ESR1,Gm-csf,JUN,NFATC2,NFKB1,NFkB (complex),Nfat (family),P38 MAPK,RELA,SMAD3,STAT3,clarithromycin
TNFSF9		cytokine		0.351	8.47E-05	CCR7,CXCL8,IFNG,IL4,IL6,TNF,VCAM1	Ap1,BCL6,IL2,NFKB1,NFKBIA,NFkB (complex),P38 MAPK,RELA,SMAD3,STAT1,STAT3,STAT5A,TNF,TNFRSF1A,TNFRSF9,TNFSF9
nystatin		chemical drug		0.074	8.47E-05	CD86,CXCL8,IL1B,IL6,SPP1,TIMP1,TNF	Ap1,ERK1/2,IRF1,IRF3,JUN,NFATC2,NFE2L2,NFKB1,NFKBIA,NFkB (complex),Nr1h,P38 MAPK,RELA,SMAD3,SP1,STAT1,STAT3,TLR4,cholesterol,nystatin
concanamycin A		chemical drug		0.065	8.47E-05	FASLG,IFNG,IL4,NFKBIA,NOS2,SELE,VCAM1	Ap1,CTLA4,IFNG,IL18,JUN,Jnk,NFKB1,NFKBIA,NFkB (complex),Nfat (family),RELA,STAT1,STAT3,concanamycin A
SPRY1		other		-0.610	8.47E-05	AXIN2,EOMES,ETV1,FABP7,ID2,ISG15,MEST
MMP3	-2.263	peptidase		-0.946	8.47E-05	EGR1,IL1B,MMP13,MMP3,MMP9,TNF,VIM	Ap1,CD44,CREB1,CTNNB1,CXCL12,Creb,EGR1,EP300,ETS2,FGF2,JUN,MMP3,MMP9,NFKB1,NFKBIA,NFkB (complex),RELA,SMAD3,SP1,STAT3
lymphotoxin-alpha1-beta2		complex		-1.195	8.47E-05	CCL5,CXCL8,IL1B,IL6,MMP3,TNF,VCAM1	JUN,LTBR,MAP3K14,NFKB1,NFKBIA,NFkB (complex),NfkB1-RelA,REL,RELA,RELB,STAT3,TRAF3,lymphotoxin-alpha1-beta2
gallic acid		chemical - endogenous non-mammalian	Activated	2.619	8.47E-05	CXCL8,IL6,MMP2,MMP9,PLAT,SELP,VCAM1	Akt,Ap1,CAT,CCL2,EGR1,ETS1,FOS,HSF1,JUN,JUND,NFATC1,NFKB1,NFKBIA,NFkB (complex),REL,RELA,SMAD3,SP1,STAT3,TP53,gallic acid
CEBPD		transcription regulator		-0.999	8.51E-05	ALOX5AP,ASNS,BCL2A1,BRCA2,C3,CCL20,CLU,CSF3R,CXCL8,HP,IL1B,IL6,MMP13,MMP3,NOS2,PDGFRA,PRTN3,PTAFR,TNF,VLDLR	Ap1,CASP3,CEBPB,CEBPD,CREBBP,IL6,JUN,NFE2L2,NFKBIA,NFKBIB,NFkB (complex),PPARG,PRL,PTGS2,RELA,SP1,STAT,STAT1,STAT3,TP53
phorbol esters		chemical - other	Inhibited	-2.810	8.51E-05	APP,CXCL6,CXCL8,EGR1,HK2,HSD17B4,IFNG,IL1B,IL1R1,IL2RA,IL4,IL6,MMP3,MMP9,PLAT,SCG2,SOD2,TIMP1,TNF,TXN	Ap1,ESR1,JUN,Jnk,MAPK3,MAPK8,NFATC2,NFKB1,NFKBIA,NFkB (complex),Nfat (family),RELA,STAT1,STAT3,TP53,phorbol esters
pristane		chemical toxicant		1.909	8.75E-05	CCL21,CD86,CXCL10,IL4,IL6,IRF7,ISG15,TLR3,TNF	Ap1,CEBPB,IL1,IL6,JUN,NFKB1,NFkB (complex),RELA,STAT1,STAT3,pristane
mitoxantrone		chemical drug		1.071	8.75E-05	COL1A1,COL1A2,CXCL8,FAS,FASLG,IL1B,IL6,IRF7,VEGFA	Ap1,EGR1,ESR1,JUN,MYC,NFKB1,NFKBIA,NFkB (complex),REL,RELA,SMAD3,SMAD4,SP1,STAT3,TP53,TP73,mitoxantrone
ITGA1	-1.010	other		-0.149	8.75E-05	CAV1,DCN,IFNG,IL1B,MMP2,MMP3,MMP9,NOS2,TNF	Ap1,EGFR,ERK,ERK1/2,FN1,FOS,ITGA1,JUN,NFKB1,NFKBIA,NFkB (complex),P38 MAPK,RELA,SMAD3,SP1,STAT3
miR-1 (and other miRNAs w/seed GGAAUGU)		mature microRNA	Activated	3.489	8.78E-05	ABHD11,ADAR,ANPEP,ANXA2,ARHGAP29,AXL,BLCAP,DNAJB1,F2,FBLN2,FERMT2,FSTL1,GJA1,GNPNAT1,HSPA1A/HSPA1B,HSPD1,LRP1,LRRC8A,MOV10,MRC2,NRP1,OAT,PNP,PPIB,RBM47,SDC4,SERP1,SFXN1,SH3PXD2B,SLC25A30,SRXN1,THBS1,TMSB10/TMSB4X,TPM2,TRAPPC3
TRADD		other		0.529	8.81E-05	BCL2A1,CXCL8,IL18R1,IL6,IRF1,MMP9,NFKBIA,TNF,UBD,VCAM1	Ap1,EP300,ESR1,FOXO3,IKBKB,JUN,MAPK8,MUC1,NFKB1,NFKBIA,NFkB (complex),RELA,STAT3,TNFRSF1A,TRADD
S100A8	-3.399	other		-1.094	8.81E-05	ADAMTS4,ADAMTS5,CXCL8,IL1B,IL6,MMP13,MMP3,S100A8,TNF,VCAM1	AHR,Ap1,CCL2,CEBPB,CREB1,CTNNB1,Ca2+,Creb,ICAM1,IL6,JUN,MMP9,NFATC1,NFKB1,NFkB (complex),NOTCH1,RELA,S100A8,SMAD3,SP1,STAT1,STAT3
AXL	0.420	kinase		-1.201	8.81E-05	EPOR,IFNG,IL1B,IL4,IL6,MMP2,MMP3,MMP9,NOS2,TNF	AXL,Ap1,EGFR,ESR1,FOS,JUN,NFATC2,NFKB1,NFKBIA,NFkB (complex),Nfat (family),P38 MAPK,RELA,SMAD3,SP1,STAT1,STAT3,TP53
ATF3		transcription regulator		0.216	9.20E-05	ASNS,BBC3,CCL5,CCNE1,CDK1,GCG,HSPB1,HSPB2,IFNG,IL4,IL6,ITGA1,MMP13,MMP2,SELE,TNF	ATF3,IL4,Immunoglobulin,JUN,NFATC2,NFE2L2,NFKB1,NFKBIA,NFkB (complex),PARP1,RELA,STAT1,STAT3,STAT6,TP53
BTK		kinase		0.213	9.20E-05	AICDA,BCL2A1,CCND2,CCND3,CCNE1,CCT6A,CD2,CD86,CXCL8,IFNG,IL2RA,IL6,ITGB3,RELB,SELP,TNF	Ap1,BCL6,BTK,CEBPB,FOXO3,IL2,JUN,NFKB1,NFKBIA,NFkB (complex),P38 MAPK,PI3K (complex),REL,RELA,SMAD3,STAT1,STAT3,STAT5A,TP63
doxycycline		chemical drug	Activated	2.327	9.20E-05	CD86,COL3A1,EGR2,FASLG,HSPA1A/HSPA1B,IGJ,IL2RA,MMP2,MMP9,MPO,NOS2,PRDM1,SDC1,SOD2,TIMP1,XDH	Ap1,CEBPB,FOXO1,IL6,JUN,NFKB1,NFKBIA,NFkB (complex),NOS2,P38 MAPK,RELA,SMAD3,STAT1,STAT3,doxycycline,prostaglandin E2
LYN		kinase		-0.377	9.23E-05	ATP2A2,BAK1,BCL2A1,CCL4,CCL5,CD22,CD86,CYCS,EGR1,IFNG,IL1B,IL4,IL6,KLRB1,SOCS1,SOCS3,TNF,TRAF5	Ap1,CREB1,EGR1,ERK1/2,FOS,Fcer1,Ige,JUN,LYN,NFATC2,NFKB1,NFKBIA,NFkB (complex),Nfat (family),RELA,STAT3,VAV1,histamine
SQSTM1		transcription regulator		0.637	9.40E-05	EDN1,FGL2,IL1B,IL6,IRF1,LTA,NFKBIA,NOS2,PLAT,RSAD2,TNF,USP12	Ap1,IKBKB,JUN,Jnk,NFKB1,NFKBIA,NFkB (complex),REL,RELA,SQSTM1,STAT3
ANGPT1	-1.141	growth factor		-0.792	9.40E-05	CDH5,COL3A1,DLL4,DUSP5,FASLG,IL1R1,ITGB1,NOS3,SELE,TEK,VCAM1,VEGFA	ANGPT1,Akt,Ap1,CEBPB,EGR1,FOXO3,IL6,JUN,MAP2K1,NFKB1,NFKBIA,NFkB (complex),P38 MAPK,PI3K (complex),RELA,SMAD3,SP1,STAT1,STAT3
PIK3CG		kinase		-1.712	9.40E-05	ABCB1,CTSK,FOSL2,IFNG,IL1B,IL4,IL6,ITGB3,MMP3,NOS3,OSCAR,TNF	AHR,Ap1,Ca2+,ERK,ESR1,IL17A,JUN,MAPK8,NFKB1,NFKBIA,NFkB (complex),P38 MAPK,PIK3CG,RELA,SMAD3,SP1,STAT3
ULBP2		transmembrane receptor		1.432	9.94E-05	CCL4,IFNG,KLRC4-KLRK1/KLRK1,LTA,TNF	Ap1,ESR1,ETS1,FOXO3,JUN,MAPK1,MAPK3,NFKB1,NFKBIA,NFkB (complex),PI3K (complex),STAT1,STAT3,STAT5a/b,ULBP1,ULBP2
ubiquinone 9		chemical - endogenous non-mammalian		0.447	9.94E-05	HSPA1A/HSPA1B,IFNG,IL1B,IL6,TNF	Ap1,BCL6,IFNG,IL1B,IL2,JUN,Jnk,NFKB1,NFKBIA,NFkB (complex),RELA,STAT1,STAT3,STAT5A,ubiquinone 9
BQ 123		chemical drug		0.359	9.94E-05	CCR7,CTGF,GJA1,TNF,VEGFA	Ap1,BQ 123,EDN1,ERK1/2,FOXO3,GJA1,HIF1A,JUN,NFKB1,NFKBIA,NFkB (complex),PI3K (complex),RELA,SP1,STAT3
tocilizumab		biologic drug		-0.130	9.94E-05	CCL4,CCL5,CXCL8,IFNG,IL6	Ap1,CRP,IL6R,IRF1,LDL,NFKB1,NFkB (complex),RELA,STAT,STAT1,STAT3,tocilizumab
CCL18		cytokine		-0.467	9.94E-05	IFNG,MMP2,MMP9,SNAI1,TNF
HAS2		enzyme		-1.109	9.94E-05	ACTA2,HYAL2,IL6,MMP9,TIMP1	Akt,Ap1,CD44,CTNNB1,EGR1,ERBB2,Focal adhesion kinase,HAS2,JUN,NFKBIA,NFkB (complex),RELA,SMAD3,SMAD7,STAT3,TP53,estrogen receptor,hyaluronic acid
ISG15	1.893	other		-1.385	9.94E-05	DDX58,IFI6,IFNG,MX1,OAS1	DDX58,IRF3,IRF7,ISG15,NFKB1,NFKBIA,NFkB (complex),RELA,STAT3,TNF
Tlr11		transmembrane receptor		-1.400	9.94E-05	CXCL8,IFNG,IL1B,IL6,TNF	CEBPD,ESR1,FOS,IRAK1,IRAK4,IRF1,IRF3,IRF7,IRF8,JUN,MYD88,Mapk,NFKB1,NFKBIA,NFKBIB,NFkB (complex),RELA,STAT1,STAT3,TP53,Tlr11
SEL1L	-0.635	other			9.94E-05	HERPUD1,HSPA5,TIMP1,TIMP2,XBP1
MRC1		transmembrane receptor			9.94E-05	CCL5,CXCL10,IFNG,IRG1,NOS2	Ap1,EGR1,HGF,IL1B,JUN,MRC1,NFKB1,NFKBIA,NFkB (complex),RELA,SMAD3,STAT1,STAT3,lipopolysaccharide
MVP		other	Activated	2.236	9.94E-05	CD1A,CD83,CD86,IRF7,TNF	IFNG,MVP,NFKB1,NFkB (complex),RELA,STAT1,STAT3
BDNF		growth factor		-0.166	1.07E-04	APP,CASP3,CCND2,CDADC1,CHN2,CSPG4,CYGB,EGR1,EGR2,ELOVL6,GDA,HSPA5,IL6,NECAB3,NOS2,NPR1,OMG,PRKCZ,REEP5,RELN,S100A9,SFRP2,SLC16A7,SLC6A4,SOD2,SORL1,SOSTDC1,SPP1,TFRC,TIPARP,TMED2,TMEM45A,TNFRSF11B,TRIB2,TSC1,TUBB3,ZFPM1	Ap1,BDNF,ESR1,FAS,FOS,FOSL1,Histone h3,JUN,LEP,Mapk,NFKB1,NFKBIA,NFkB (complex),Pkc(s),RELA,RNA polymerase II,SP1,STAT3,TP53
HNRNPA2B1		other		-1.067	1.08E-04	ABCB1,CEMIP,CP,ENTPD1,FN1,GJA1,GJC1,H19,HMGB3,IFNG,IL6,MEST,MUC13,NTRK3,OAS1,PITPNC1,PLOD2,RASSF8,S1PR3,SNAI1,SRPX,STOM,SVEP1,TFPI2,TLE1,TM4SF18,VCAN	Akt,EGR1,HNRNPA2B1,JUN,NFKBIA,NFkB (complex),STAT3
galactosylceramide-alpha		chemical reagent		1.891	1.10E-04	CTGF,FASLG,GATA3,ICOS,IFNG,IL12RB2,IL4,IL6,IRF1,NOS2,TNF	BCL6,CEBPB,IL2,IL27,IL4,IL6,JUN,NFATC2,NFkB (complex),RELA,STAT1,STAT3,STAT4,STAT5A,STAT5a/b,STAT6,TCR,galactosylceramide-alpha
EGR3	0.921	transcription regulator		0.502	1.10E-04	APBB1,FASLG,IL2RA,IRAK1,LMO7,PDE3A,PLXND1,RET,SLIT2,SOCS1,SOCS3	EGR3,IL10,NFKB1,NFKBIB,NFkB (complex),RELA,STAT1,STAT3,TP53
HBEGF		growth factor		-1.258	1.10E-04	ANGPTL4,CCND2,ELN,GJA1,HK2,ITGB1,MMP9,NES,NOS2,NRP1,VEGFA	Akt,Ap1,CEBPB,CTNNB1,EGR1,ERBB2,FOSL1,FOXO1,FOXO3,HBEGF,JUN,MAP2K1/2,NFKB1,NFKBIA,NFkB (complex),PI3K (complex),SMAD3,SMAD4,SMAD7,SP1,STAT3,Smad,TP53,estrogen receptor
diclofenac		chemical drug	Activated	2.066	1.10E-04	APP,ATF6,CLDN4,HPGD,IFNG,IL2RA,IL6,MPO,NOS2,TNF,VEGFA	ALB,CSF1,HIF1A,JUN,NFATC1,NFKB1,NFKBIA,NFkB (complex),PPARA,PPARG,RELA,RXRA,SQSTM1,STAT1,STAT3,TNF,diclofenac,prostaglandin E2
celecoxib		chemical drug		0.424	1.14E-04	APP,BAK1,BCL2A1,BFAR,CASP3,CLDN4,CTSK,DES,DNAJB9,FAS,GADD45A,HSPA5,IFNG,IL1B,KDR,MMP13,MMP2,MMP9,NOS2,SELP,TNF,TNFRSF10A,VCAM1	Ap1,CEBPB,GSK3B,IL6,JUN,Jnk,NFKB1,NFKBIA,NFkB (complex),P38 MAPK,REL,RELA,SMAD3,STAT1,STAT3,celecoxib
GSK3B		kinase		0.937	1.16E-04	APP,ATP2A2,BCL2A1,CDC25C,CDC6,CDH11,CXCL6,IFNG,IL1B,IL6,MMP9,NOS2,PMP22,RND2,SELP,SNAI1,SPP1,TCF4,TNF	AHR,Ap1,Ca2+,ERK1/2,ESR1,FOS,GSK3B,JUN,Mapk,NFATC2,NFE2L2,NFKB1,NFKBIA,NFkB (complex),PARP1,REL,RELA,SP1,STAT3,TP53
TO-901317		chemical reagent		-1.157	1.18E-04	ACACA,ADM,APOE,APP,ASS1,C3,CASP4,CCL24,CFH,DNASE1L3,ELOVL6,EPHX1,FADS1,FADS2,FASLG,GPD1,HK2,HMGN1,HP,IGFBP4,IL1B,IL6,ITGA6,MMP9,NFKBIA,NOS2,NOS3,NR5A2,PGLYRP1,PTGER3,RAI14,SCD,SLC27A2,TIMP1,TKT,TNF,VEGFA	CREBBP,JUN,NFkB (complex),NR1H2,NR1H3,PPARA,PPARG,RELA,RXRA,Rxr,SREBF1,TO-901317,fatty acid
calyculin A		chemical toxicant		1.890	1.18E-04	CCND2,CCNE1,CYP1B1,EGR1,NOS2,NR2F2,SELP,TNF	AKT1,Ap1,CEBPB,CTNNB1,FOXO1,FOXO4,GSK3B,INS,NFKB1,NFkB (complex),P38 MAPK,PPARA,RB1,RELA,SMAD3,SP1,SREBF1,STAT1,STAT3,TP53,TP63,calyculin A,caspase
ETS		group			1.18E-04	CHI3L1,EGR1,ENG,LTB,TERT,TIMP1,TNF,VWF
APC		enzyme		0.922	1.18E-04	APCDD1,AXIN2,CLU,CXCR2,EDN1,HK2,ID2,ID3,IL6,LCK,MDH2,MMP3,NOS2,PRKCZ,SNAI1,SPP1,TIMP1,TJP1,TNF,TNFRSF11B,VEGFA	APC,CDKN1A,CTNNB1,E2F4,FOXO1,JUN,MTOR,NFKB1,RB1,RBL1,RUNX2,SMAD3,STAT1,STAT3,TCF,TCF4,TP53
Hbb-b2		other		1.897	1.24E-04	CCR5,CXCL10,CXCR3,CXCR6,FN1,IL16,IL1B,IL2RB,LTB,LY86,TF,TFRC	BCL6,HTT,Hbb-b2,IL2,NFkB (complex),STAT1,STAT3,STAT5A,iron
cytochalasin D		chemical toxicant		1.048	1.24E-04	ACTA2,CTGF,CXCL8,CXCR2,HOXB2,MMP14,MMP15,MMP2,MMP9,NOS2,NOS3,TIMP2	Akt,Ap1,CBL,CTNNB1,EGR1,HIF1A,ITGB1,JUN,NFKB1,NFKBIA,NFkB (complex),NOS3,P38 MAPK,PPARG,PTGS2,RELA,SMAD3,STAT1,STAT3,TP53,cytochalasin D
Laminin		complex		0.882	1.24E-04	ACTA2,APP,CDH11,COL1A1,FN1,ID2,IGF2,ITGA6,ITGB1,MMP9,SDC4,VIM	AHR,Ap1,CTNNB1,Ca2+,ERBB2,FOS,JUN,Laminin,NFKB1,NFkB (complex),RAC1,RELA,SP1,STAT3,TP53,estrogen receptor,heparin
TSC2		other		-0.146	1.24E-04	CASP9,CCND2,CCND3,ERO1L,HK2,HSPA5,IFNG,NTRK3,PDGFRA,PDGFRB,SOD2,STAT1	AKT1,Akt,CTNNB1,EGR1,FOXO1,FOXO3,IRF8,IRF9,JUN,NFKBIA,NFkB (complex),RELA,SNAI1,SP1,STAT1,STAT2,STAT3,TP53,TSC1,TSC2,p70 S6k
NOTCH3		transcription regulator		-1.789	1.24E-04	ACTA2,CDH11,COL5A1,FABP7,FN1,GUCY1B3,NOS2,PDGFRB,PTX3,SMTN,SPARC,TAGLN
R-WIN 55,212		chemical reagent		1.312	1.24E-04	CASP3,CASP9,CCND2,CCNE1,CXCL8,IL1B,IL6,TFDP2,TNF,VCAM1	AKT1,Akt,Ap1,CTNNB1,EGR1,ERK1/2,JUN,NFATC2,NFE2L2,NFKB1,NFKBIA,NFkB (complex),PARP1,R-WIN 55,212,RELA,SP1,STAT3,TP53,acetylcholine
methylnitronitrosoguanidine		chemical toxicant		0.470	1.24E-04	BAK1,BBC3,BTG1,BTG2,EGR1,FAS,GADD45A,IRF1,PLAT,POLH	ATM,Creb,EP300,JUN,MAX,MYC,NFKB1,NFKBIA,NFkB (complex),RELA,SP1,STAT3,TP53,TP73,YBX1,methylnitronitrosoguanidine
JAG1		growth factor		0.020	1.24E-04	ACTA2,COL1A1,HEYL,IFNG,ITGB3,NOS2,NR2F2,PDGFRB,SPP1,TAGLN	JAG1,NFKB1,NFkB (complex),NOTCH1,NOTCH3,Notch,RELA,SMAD3,TCF3,TP53
MUC1		other		-0.660	1.24E-04	CDH11,CXCL8,IKBKB,IL6,MMP13,NFKBIA,SNAI1,SOD2,TNF,VIM	Ap1,EGR1,FOXO1,FOXO3,IKBKB,JUN,MAPK14,MUC1,NFKB1,NFKBIA,NFkB (complex),REL,RELA,SIRT1,STAT3,TNF,TP53
gentamicin		chemical drug		-0.990	1.25E-04	ALPL,AQP1,ASL,BTG2,CALR,CLU,CXCL10,EED,EGR1,ETFDH,GADD45A,GATM,GNL3,HSD11B2,HSD17B4,HSP90B1,HSPA1A/HSPA1B,HSPA5,HSPB1,HYOU1,IL1B,IRF1,IRF7,KMO,MAPK6,MYBBP1A,NOS2,PDIA4,PHGDH,PTN,RBP4,S100A1,SPP1,SUOX,TARS,TFRC,TIMP1,TNF,UPB1,VCAM1	Ap1,CAT,ESR1,HSF1,Histone h3,JUN,MAPK8,NFKB1,NFKBIA,NFkB (complex),P38 MAPK,RELA,RNA polymerase II,SMAD3,SP1,STAT3,TP53,gentamicin
adenosine		chemical - endogenous mammalian		-1.551	1.27E-04	CCL5,CD69,CD86,CXCL8,FASLG,HSPA5,IL1B,IL1R1,IL2RA,IL6,SOCS3,TIMP1,TNF,VEGFA	Ap1,BCL6,ERK1/2,IL12 (complex),IL2,JUN,Jnk,NFKB1,NFkB (complex),P38 MAPK,RELA,SMAD3,STAT1,STAT3,STAT5A,STAT6,adenosine
MAPK8		kinase		-1.122	1.28E-04	ABCB1,APOA1,APOE,AQP1,CCL5,COL1A1,CXCL8,CYP27A1,EGR1,EOMES,FASLG,FOSL2,IFNG,IL1B,IL2RA,IL4,IL6,MMP13,MMP2,MMP3,MMP9,NEFL,NOS2,PTX3,SELE,TBX21,TNF,VCAM1	Ap1,ESR1,JUN,Jnk,MAPK8,MAPK9,NFATC2,NFKB1,NFKBIA,NFkB (complex),NR3C1,Nfat (family),REL,RELA,STAT3,glucocorticoid
folic acid		chemical - endogenous mammalian		0.894	1.28E-04	ANGPT1,APP,CCL5,CLU,DKK1,FZD6,IFI27,IFI6,IGF2,PECAM1,SFRP1,TEK,VCAM1	APP,Akt,Ap1,EGR1,JUN,NFKB1,NFKBIA,NFkB (complex),RELA,STAT3,TP53,folic acid
ursolic acid		chemical - endogenous non-mammalian		0.295	1.28E-04	CASP3,CD69,IL1B,MMP2,MMP3,MMP9,MTDH,NOS2,OLR1,PECAM1,SOD2,TNFRSF10A,VCAM1	Ap1,CREBBP,CXCL8,JUN,Jnk,MIF,NFKB1,NFKBIA,NFkB (complex),REL,RELA,STAT3,TP53,ursolic acid
F2RL1	-0.821	G-protein coupled receptor		-1.220	1.28E-04	ACTA2,CAV1,CTGF,CXCL8,F2RL1,FAS,IFNG,IL4,IL6,MMP9,NOS2,TNF,VEGFA	Ap1,CCL2,ERK1/2,ESR1,F2RL1,FOS,JUN,Mapk,NFATC1,NFKB1,NFkB (complex),RAC1,RELA,SMAD3,STAT3,TP53,prostaglandin E2
IL11		cytokine		-1.540	1.28E-04	A2M,ANXA2,BCL2A1,GP5,IL4,IRF1,LBP,MMP13,SOCS3,SPP1,TIMP1,VCAM1,VWF	Akt,Ap1,EGR1,ERK1/2,IL11,JUN,NFKB1,NFKBIA,NFkB (complex),RELA,STAT,STAT1,STAT3,STAT4,STAT5A,STAT5B,TP53
JAK inhibitor I		chemical - kinase inhibitor		0.333	1.29E-04	C3,CCND2,CXCL10,CXCL6,CXCL9,IFNG,MMP9,NOS2,TIMP1	Ap1,CEBPB,GSK3B,IRF1,IRF7,IRF8,IRF9,JAK inhibitor I,JUN,NFKB1,NFKBIA,NFkB (complex),RELA,STAT1,STAT2,STAT3,TP53
fluticasone		chemical drug		-0.897	1.29E-04	BGN,C3,CCL5,CD163,CFB,CXCL8,DCN,IL6,NOS2	CEBPA,CEBPB,E2F2,HDAC1,Hdac,Histone h4,IL4,JUN,NFKB1,NFKBIA,NFkB (complex),PPARA,PPARG,REL,RELA,RXRA,STAT1,STAT3,STAT6,TP53,fluticasone
geranylgeranyl pyrophosphate		chemical - endogenous mammalian		-0.987	1.29E-04	APP,CCNE1,IL1B,MMP9,NOS2,NOS3,TNF,VCAM1,VEGFA	APP,Ap1,CTNNB1,EGR1,FOXO1,Insulin,JUN,KLF4,NFKB1,NFKBIA,NFkB (complex),P38 MAPK,PPARA,PPARG,RELA,RHOA,RXRA,SMAD3,SP1,STAT3,TP53,geranylgeranyl pyrophosphate
TRPV4		ion channel		-1.129	1.29E-04	CCL5,CXCL10,CXCL6,FAS,IL6,SOCS3,THBS1,TIMP1,VCAM1	ATP,Ap1,CCL3L3,CEBPB,CXCL2,Ccl2,ETS1,IL6,JUN,NFKB1,NFkB (complex),RELA,RNA polymerase II,STAT1,STAT3,TRPV4
Ni2+		chemical reagent	Inhibited	-2.307	1.29E-04	ANGPTL4,ASNS,CCL20,CXCL6,CXCL8,IL6,LTB,PTGES2,VCAM1	APP,Ap1,CXCR4,EGR1,FOS,HIF1A,NFKB1,NFkB (complex),Ni2+,PPARA,PPARG,SREBF1,STAT3,TP53,arachidonic acid
SOX3		transcription regulator		1.886	1.32E-04	ANGPT1,APCDD1,BMPER,DUSP5,EFEMP1,EOMES,GBP4,NCKAP1,NRP1,PDGFRA,PECAM1,RET,SMAD1,TWSG1,USP18,VEGFA,WLS,ZBTB16
SNCA	-1.303	other		0.369	1.32E-04	AIF1,CASP3,CTSB,DNAJB9,GLO1,HSP90B1,HSPA5,IFNG,IL1B,LRRK2,MDH2,MMP3,MMP9,NCF2,SNCA,TNF,TUBB3,TUBG1	APP,Ap1,EGR1,ESR1,HMGB1,Hmgb1,IRF3,JUN,Jnk,NFATC2,NFKB1,NFKBIA,NFKBIB,NFkB (complex),Nfat (family),RELA,SNCA,STAT3,TP53,rotenone
EHF		transcription regulator	Inhibited	-2.047	1.32E-04	ANGPTL4,ANPEP,CASP3,CCBE1,CCL20,CDK1,GLB1,IL1RN,KDR,PLAT,S100A12,S100A8,S100A9,TCF4,TFPI,THBD,TIMP1,VEGFA	E2F1,E2F4,E2f,EHF,HDAC1,RB1,RBL1
PDLIM2		other		0.000	1.38E-04	BST1,CCL20,CDC25C,CEMIP,CHPF,CRISPLD2,CXCL8,F2RL1,FSTL1,HLA-DOB,IFI44,IFIT3,IFNG,MECOM,PTPLAD2,SLC22A3,STAT1,STAT4,SUSD3,TAGLN	CREBBP,IFNG,IL12B,IRF1,IRF3,IRF7,IRF8,JUN,NFKB1,NFkB (complex),PDLIM2,REL,RELA,STAT1,STAT3,TP53
PRKCD		kinase		-1.573	1.38E-04	CCL5,CCNE1,COL1A1,COL1A2,CXCL8,FOSL2,IGJ,IL1B,IL4,IL6,MMP13,MMP2,MMP9,NFKBIA,NOS2,RELB,TNF,TUBB2A,VCAM1,VEGFA	Ap1,ESR1,JUN,MAPK14,MAPK8,NFATC2,NFKB1,NFKBIA,NFKBIB,NFkB (complex),Nfat (family),PRKCD,REL,RELA,STAT3
PPARD		ligand-dependent nuclear receptor		-0.716	1.41E-04	ACTA2,ANGPTL4,APOA1,APOE,AQP3,CCNE1,CDK1,CLEC4F,CPT1B,CSAD,FABP3,FABP7,FN1,GPD1,LDHA,MDFI,MFGE8,MFSD2A,MMP9,PTGER4,SCD,SLC22A3,SLC25A20,SLC27A1,SLC27A2,STAT1,THBS1,TNF,TNFRSF11B,VEGFA,VLDLR	FOXO1,GW501516,Insulin,JUN,NFkB (complex),NR1H3,NR1H4,PPARA,PPARD,PPARG,RARA,RELA,RXRA,SP1,SREBF1,STAT3
HNF4A		transcription regulator		-0.122	1.43E-04	ABCA6,ABCE1,ACAT1,ACO2,ACTA2,AK2,AKAP13,ALS2,ANPEP,APOA1,APOE,AQP1,AQP3,AQP9,ARFIP2,ARL1,AXIN2,BCL6,BET1,BPHL,BST1,BTG1,C3,CAV1,CBR3,CCDC47,CCL14,CCL16,CCNE1,CCNG2,CDC25A,CDC6,CDK1,CDK8,CEP83,CFL2,CHI3L1,CLDN3,CLPB,COA7,COX7A2,CPT1B,CTSB,CYP1B1,CYP27A1,CYP3A4,CYP51A1,DAD1,DBP,DCAF11,DCK,DDOST,DDX18,DERL1,DMP1,DNAJB4,DNAJB9,DPAGT1,EDEM3,EED,EGLN2,EGR1,EHD3,EIF4EBP2,EIF4G1,ELF3,EMC9,EMG1,ERO1L,ETFD…	FOXO1,FOXO4,HNF1A,HNF4A,INS,Insulin,JUN,NR1H4,PPARA,PPARD,PPARG,PPARGC1A,RXRA,SP1,SREBF1
SIRT1		transcription regulator		-0.207	1.44E-04	ABCB1,ADAMTS5,BBC3,CCND2,CCNG2,DBP,DKK1,EPDR1,ERO1L,FN1,IFNG,IL1B,IL6,MAOA,MMP2,MMP3,MMP9,NOS3,PARP1,PML,PTN,SEC61A1,SFRP2,SFRP4,SOD2,TFPI,THBD,TNF	Ap1,EGR1,FOXO1,FOXO3,HDAC2,JUN,Jnk,MYC,NFKB1,NFkB (complex),RELA,RNA polymerase II,SIRT1,SP1,STAT1,STAT3,TP53,TP73
ITGAL	0.476	transmembrane receptor		1.458	1.47E-04	CD69,CD86,GATA3,IL12RB2,IL4,ITGAL,TNF	BCL6,CREB1,HSP90B1,ICAM1,IL12 (complex),IL2,ITGAL,ITGB2,NFKB1,NFKBIA,NFkB (complex),NOTCH1,RELA,STAT1,STAT3,STAT5A,STAT6,VAV1
BCL10		transcription regulator		1.192	1.47E-04	CCL4,CCL5,CXCL8,IFNG,IL2RA,IL6,TNF	Ap1,BCL10,CEBPB,CHUK,JUN,Jnk,NFKB1,NFKBIA,NFKBIB,NFkB (complex),REL,RELA,STAT3,TP63
AIMP1		cytokine		1.117	1.47E-04	CCL3,CCL4,CCL5,CXCL8,IFNG,IL1B,TNF	AIMP1,Ap1,BCL10,CASP8,ESR1,FOS,IL12B,IRF1,JUN,Mapk,NFKB1,NFKBIA,NFkB (complex),REL,RELA,STAT1,STAT3,TNFRSF1A,TP53
DDR1		kinase		-0.456	1.47E-04	COL1A1,COL3A1,ELN,MMP14,MMP2,MMP9,VCAM1	Ap1,CCL2,CREBBP,CTNNB1,CXCL8,Collagen type I,Creb,DDR1,ERK,JUN,MMP9,NFATC1,NFKB1,NFKBIA,NFkB (complex),RELA,RUNX2,SMAD2,SMAD3,STAT3
sunitinib		chemical drug		-0.928	1.47E-04	BAK1,BBC3,CCND2,CCND3,CD69,IL2RA,KDR	Akt,CEBPA,EGR1,FLT3,FOXO3,JUN,KIT,NFKB1,NFKBIA,NFkB (complex),RELA,STAT,STAT1,STAT3,STAT4,STAT5A,STAT5a/b,TP53,sunitinib
IL36A		cytokine			1.47E-04	CXCL6,CXCL8,IFNG,IL1B,IL4,IL6,TNF	Ap1,CEBPB,ERK1/2,IL36A,IL6,JUN,Jnk,NFKB1,NFKBIA,NFkB (complex),RELA,STAT1,STAT3
helenalin		chemical - endogenous non-mammalian	Activated	2.621	1.47E-04	CCL20,CXCL6,IL6,MMP9,NFKBIA,PRDM1,TNFRSF10A	Ap1,BCL10,CASP8,IRF1,IRF3,NFATC2,NFKB1,NFKBIA,NFkB (complex),REL,RELA,STAT1,STAT3,TLR4,helenalin
SUMO3		other		-0.711	1.48E-04	APP,CAV1,CCND2,CTH,IL6,ISG15,LAMP3,LY6E,MMP14,NOV,PNP	CREBBP,IRF3,IRF7,JUN,NFkB (complex),STAT1,SUMO3
carbon monoxide		chemical - endogenous mammalian		1.161	1.49E-04	ADORA2A,CASP3,CAV1,CCL4,EGR1,FN1,IL1B,IL6,ITGB1,NCF2,NOS2,SELP,TNF,VEGFA,XBP1	Ap1,CEBPA,EP300,HMOX1,JUN,Jnk,NFKB1,NFKBIA,NFkB (complex),RELA,SMAD3,SP1,STAT1,STAT3,TNF,carbon monoxide,prostaglandin E2,tretinoin
ulipristal acetate		chemical drug		1.633	1.52E-04	ADM,FASLG,GPR182,KDR,VEGFA,VEGFB	CEBPB,ESR1,ESR2,NFkB (complex),PGR,progesterone,ulipristal acetate
teriflunomide		chemical drug		1.434	1.52E-04	BSG,FAS,FASLG,IL1B,IL6,TNF	ALB,ATF2,Akt,EGR1,FOXO1,HIF1A,JINK1/2,JUN,NFKB1,NFKBIA,NFkB (complex),P38 MAPK,RELA,RXRA,SMAD2,SMAD3,SMAD4,SQSTM1,STAT3,TGFB1,TP53,teriflunomide
LECT2		other		1.253	1.52E-04	C3,CXCL10,IFNG,IL1B,IL6,TNF	CEBPB,CSF3,IL10,IL1B,LECT2,NFKB1,NFKBIA,NFKBIB,NFkB (complex),RELA,STAT3,STAT5A,STAT5B,TNF
TREM2	1.303	transmembrane receptor		1.253	1.52E-04	CCR7,CD86,IL1B,IL6,NOS2,TNF	Ap1,CTNNB1,ERK,IFNG,JUN,NFAT (complex),NFKB1,NFkB (complex),RELA,SMAD3,STAT1,STAT3,TREM2,TYROBP,nitric oxide
DHX9		enzyme		0.298	1.52E-04	ABCB1,APOE,IL6,NOS2,PARP1,TNF	ATP,Ap1,DHX9,JUN,NFKB1,NFKBIA,NFkB (complex),REL,RELA,RNA polymerase II,STAT3,TP53
manumycin A		chemical reagent		0.128	1.52E-04	ANPEP,CXCL8,FN1,IL1B,TNF,VEGFA	Akt,Ap1,CBL,CTNNB1,EGR1,ERK,HIF1A,ITGB1,JUN,NFKB1,NFKBIA,NFkB (complex),P38 MAPK,PPARG,PTGS2,RELA,SMAD3,STAT1,STAT3,TP53,manumycin A
Adaptor protein 1		complex		-1.000	1.52E-04	FASLG,IFNG,MMP13,MMP9,NOS2,SOD2
equol		chemical drug			1.52E-04	CD86,IL6,MMP2,MMP9,NOS3,PLAT	Ap1,CREB1,ERK1/2,ETS1,FOS,JUN,JUND,Lh,MAP2K1,NFKB1,NFkB (complex),NOS3,RELA,SP1,STAT1,STAT3,STAT5B,equol
vatalanib		chemical drug	Activated	2.433	1.52E-04	ACTA2,CCNE1,COL1A1,MMP9,PECAM1,TIMP1	AKT1,Ap1,CTNNB1,ERK1/2,NFKB1,NFkB (complex),RELA,SP1,STAT3,TP53,vatalanib
hemoglobin		complex	Inhibited	-2.412	1.52E-04	ADM,CD163,CXCL8,EDN1,IL6,NOS3	AR,CEBPB,ESR1,ESR2,FOXO3,IL10,IL6,JUN,NFKB1,NFKBIB,NFkB (complex),NOS3,NR3C1,NR3C2,PGR,RELA,STAT1,STAT3,corticosterone,hemoglobin,progesterone
PRDM5		other		0.447	1.57E-04	APOBEC3B,CEMIP,DKK3,EDNRA,EED,EVL,ID2,IL6R,NCOA7,NLRC5,PAX5,PAX6,PML,RUNX1,S100A2,SOCS3,TINAGL1,ZFPM1
histamine		chemical - endogenous mammalian		-1.287	1.57E-04	CCL3,CCL4,CCL5,CD86,CLDN4,CXCL10,CXCL8,IFNG,IL16,IL1B,IL4,IL6,NOS2,SELE,SELP,SEMA3A,TJP1,TNF	Ap1,CCL2,ESR1,IL1,IL12 (complex),JUN,NFATC1,NFATC2,NFE2L2,NFKB1,NFkB (complex),Nfat (family),PARP1,RELA,SMAD3,STAT3,STAT6,histamine
EP300		transcription regulator		-1.409	1.59E-04	ACHE,AXIN2,BBC3,CCNE1,CCNG2,CDC25A,COL1A2,CXCL8,DHFR,EDN1,EGR1,FASLG,FN1,GATA3,GCG,HES6,HSD11B2,ID2,IL1R1,IL23R,IL6,KDR,LDHA,LMNA,NOS2,NPR1,OLR1,PARP1,PERP,RETN,SOCS3,SOD2,TBXAS1,TERT,TNF,VEGFA	Ap1,CREBBP,EP300,ESR1,Histone h3,JUN,MAX,MYC,NFKB1,NFKBIA,NFkB (complex),RELA,RNA polymerase II,SP1,STAT1,STAT3,TP53
ID3	0.385	transcription regulator		-0.625	1.61E-04	CCND2,CCNE1,CXCL8,ELOVL6,GNL3,ID3,IFI16,IL6,IL7R,MMP2,MMP9,SELE	CEBPB,CREBBP,CXCL8,EP300,ID3,IFI16,IL6,IRF3,JUN,MYOD1,NFKBIA,NFkB (complex),RELA,SMARCA4,SP1,STAT1,STAT3,TCF3
SLC13A1		transporter		1.342	1.62E-04	ARRDC2,CD163,DCLRE1A,ELOVL6,GALE,GOLGB1,HK2,HLA-DMB,HSPA5,HSPB1,MAL,NRN1,RPN1,SCD,SLC16A1,SPP1,SRPR,UPK1A,XBP1,YARS
DUSP1		phosphatase		1.030	1.63E-04	CCL4,CD86,CXCL8,IL12RB2,IL1B,IL1RN,IL23R,IL6,NOS2,SELE,SOD2,TNF,VCAM1	Ap1,DUSP1,IFNG,IL10,IL1B,JUN,Jnk,NFKB1,NFKBIA,NFKBIB,NFkB (complex),RELA,STAT1,STAT3
baicalin		chemical - endogenous non-mammalian		0.515	1.63E-04	CASP3,CCL20,CIRBP,COL1A1,CXCL8,FABP7,IL1B,IL6,NOS2,SPARC,TAGLN,TNF,TNFRSF11B	Ap1,ERK1/2,ESR1,FOXO1,HMGB1,IRF3,JUN,MAPK8,NFKB1,NFkB (complex),NOS2,RELA,STAT3,baicalin,nitric oxide
taurine		chemical - endogenous mammalian		1.633	1.71E-04	AXL,FN1,IL6,MMP2,MMP9,MPO,NOS2,SLC6A6,TNF,VIM	Akt,Ap1,CEBPB,EGR1,ESR1,FOXO1,FOXO3,IL6,Insulin,JUN,MAPK8,NFKB1,NFKBIA,NFkB (complex),PI3K (complex),PPARA,PPARG,RELA,SP1,STAT1,STAT3,taurine
semaxinib		chemical drug		0.969	1.71E-04	CASP3,IL6,KDR,LTF,MMP9,NOS3,PECAM1,SELE,THBS1,VWF	AKT1,CASP3,CTNNB1,MKL1,NFE2L2,NFKBIB,NFkB (complex),RELA,Ras homolog,SP1,SRF,STAT1,TP53,semaxinib
eplerenone		chemical drug		0.855	1.71E-04	CTGF,EDN1,FN1,IL1B,MMP2,NOS3,SPP1,TNF,VCAM1,VEGFA	CEBPB,CREBBP,Creb,IL1B,IL6,JUN,NFKB1,NFKBIA,NFkB (complex),NR3C1,NR3C2,NRIP1,RELA,SIRT1,STAT1,STAT3,TNF,aldosterone,eplerenone
ETV4		transcription regulator		-0.535	1.71E-04	ACTA2,CAV1,CXCL8,FN1,GGT1,HPGD,MMP14,MMP9,SPP1,VIM	EGR1,ESR1,ETV4,SMAD3,SMAD4,SP1,TP53
glycyrrhizic acid		chemical drug		-1.041	1.71E-04	AIF1,APOA1,CASP3,CASP9,EDN1,GJA1,IL4,NOS2,NOS3,TNF	Ap1,CASP3,HSD11B1,JUN,Jnk,NFE2L2,NFKB1,NFKBIB,NFkB (complex),NR3C1,P38 MAPK,RELA,SMAD3,STAT1,STAT3,TP53,glycyrrhizic acid,nitric oxide
ILK		kinase		-1.517	1.71E-04	DHFR,FN1,IKBKB,IL6,ITGB1,LEF1,MMP2,MMP9,NOS2,SNAI1	Akt,Ap1,CBL,CTNNB1,EGR1,ESR1,ETS1,EZH2,HDAC1,HIF1A,ILK,ITGB1,JUN,NFATC2,NFKB1,NFKBIA,NFkB (complex),Nfat (family),RAC1,SNAI1,SP1,STAT1,STAT3
TSC22D3	0.449	transcription regulator		-1.765	1.71E-04	CCL5,CD86,COL1A1,CXCL8,EGR2,EGR3,FASLG,IL2RA,IL6,SELE	Ap1,ESR1,IFNG,JUN,Jnk,NFATC2,NFKB1,NFKBIA,NFkB (complex),Nfat (family),P38 MAPK,REL,RELA,SMAD3,STAT1,STAT3,TSC22D3
proteasome inhibitor PSI		chemical - protease inhibitor		-1.943	1.71E-04	CCL3,CCL4,FAS,FASLG,HSPA5,IL6,MAPK6,MCM10,NOS2,TJP1	BCL6,CEBPB,IL2,IL6,JUN,MYC,NFKB1,NFKBIA,NFkB (complex),PSEN1,RELA,STAT1,STAT3,STAT5A,TNF,TP53,proteasome inhibitor PSI
CLOCK		transcription regulator			1.75E-04	ANGPTL4,BPHL,C1QBP,CD7,CD86,CYP51A1,DBP,DNAJB9,ELOVL6,F2R,FKBP5,GADD45A,GNAO1,HES6,HSPH1,LGALS8,MIIP,PA2G4,PDGFRB,PPIF,PTAFR,SEL1L,SLC30A5,ST6GALNAC4,THBD,TMED3,TNFAIP1
COMMD1		transporter		1.463	1.82E-04	ATP7B,DDIT4,HK2,LDHA,PDK1,TF,TFRC,VEGFA	ARNT,COMMD1,CTNNB1,EP300,HIF1A,JUN,VHL
Klra4 (includes others)		transmembrane receptor		1.384	1.82E-04	CASP4,CCL4,CCL5,FASLG,IFNG,SERPINE2,TBX21,TNF	Ap1,BCL6,CCL3L3,IL2,JUN,Jnk,Klra4 (includes others),NFKB1,NFKBIA,NFkB (complex),P38 MAPK,RELA,SMAD3,STAT1,STAT3,STAT5A,TNF
HRG		other		-0.113	1.82E-04	CCL24,CD83,CXCL14,FCGR3A/FCGR3B,SNAI1,SPARC,SPP1,TIMP1
IGF2BP1		translation regulator		-1.913	1.82E-04	COL1A1,COL1A2,COL5A1,COL6A2,COL6A3,IGF2,LUM,SERPINH1
HOXD3		transcription regulator	Inhibited	-2.137	1.82E-04	COL1A1,ITGA5,ITGB3,MMP2,SDC1,TAGLN,TGFBI,THBS1
ITGB3	0.429	transmembrane receptor		-1.517	1.83E-04	CDK1,COL1A1,COL1A2,FN1,HSP90B1,IL1B,ITGA5,ITGB3,KDR,MMP14,MMP2,MMP9,SELP,SPARC,TIMP1	Ap1,CBL,COL4A3,FN1,FOS,ITGAV,ITGB3,NFKB1,NFKBIA,NFkB (complex),RUNX2,SMAD3,SMAD4,STAT3,TP53,Tgf beta,VTN
PTHLH		other		-1.666	1.83E-04	ADAMTS1,ANGPT1,CDK1,CTSK,CXCL8,FN1,FOSL2,HSPA1A/HSPA1B,IL6,ITGA6,LEF1,MMP13,MMP9,TNFRSF11B,VEGFA	AHR,Akt,Ap1,Ca2+,EGR1,ESR1,FOS,HRAS,JUN,MYC,Mapk,NFKB1,NFKBIA,NFkB (complex),PTHLH,RELA,SP1,STAT3,TP53,VEGFA
SFRP1	-0.356	transmembrane receptor		0.816	1.86E-04	ACTA2,CASP3,CASP9,DKK1,FN1,GATA3,MMP2,MMP3,MMP9	Ap1,CTNNB1,ERK,FOS,IRF4,JUN,Jnk,NFkB (complex),RELA,RUNX2,SFRP1,SMAD2,SMAD3,SMAD4,SP1,STAT3,Smad,TCF,TCF4,TP53,heparin
TRA		transmembrane receptor		0.277	1.86E-04	CXCR3,FAS,IFNG,IL2RA,IL4,ITGAE,SELPLG,SOCS3,TNF	BCL6,CD3,CD3E,IL2,IL4,NFATC1,NFATC2,NFKBIA,NFkB (complex),REL,RELA,STAT1,STAT3,STAT5A,STAT6,TRA,TRB,VAV1
ICMT		enzyme			1.86E-04	AEBP1,FSTL1,GJA1,LMNA,LMNB2,RCN2,REEP5,SLIT3,TGFBI
ochratoxin A		chemical toxicant	Inhibited	-2.214	1.86E-04	CASP3,COL3A1,DDAH1,FAS,GCLC,MMP9,NOS2,NOS3,TIMP1	ALB,CASP3,Creb,HIF1A,IRF3,KEAP1,NFE2L2,NFKB1,NFKBIB,NFkB (complex),RELA,SQSTM1,STAT1,TP53,ochratoxin A
STAT5a/b		group		1.356	1.86E-04	BCL2A1,BCL6,BMP6,CCND2,CD69,CDC25A,CISH,ID2,IFNG,IL2RA,IL4,IRF1,LRMP,PAX5,PRDM1,RFTN1,SOCS1,STIP1	AKT1,Ap1,CTNNB1,ERK1/2,JAK2,NFKB1,NFkB (complex),RELA,SP1,STAT1,STAT3,STAT5a/b,TP53
FOXO3		transcription regulator		1.220	1.87E-04	BBC3,CCND2,CCNG2,CTGF,CXCL10,CXCL8,DDIT4,EGR1,EGR2,FASLG,GABARAPL1,GADD45A,IFNG,IL4,IL6,MMP13,MMP9,MXD3,NAMPT,NFKBIA,NOL3,NOS2,NOS3,RBL2,SESN1,SLC1A4,SNAI1,SOD2,TNF	Akt,CEBPB,E2F1,EGR1,FOXO1,FOXO3,IL6,IRF3,JUN,MYC,NFKB1,NFKBIA,NFkB (complex),PPARG,RELA,SIRT1,SP1,STAT1,STAT3,TP53,TP73
NRAS		enzyme		0.000	1.89E-04	CCL4,CCL5,CCNE1,CD34,CD86,CDC25C,CDC6,COL1A2,EGR1,EPAS1,FN1,GALE,IFIT1,IGJ,KDR,LY86,NCF2,SESN1,VEGFA	AKT1,Ap1,CTNNB1,EGR1,ERK1/2,ESR1,JUN,NFKB1,NFKBIA,NFkB (complex),NRAS,RELA,SMAD3,SMAD4,SP1,STAT1,STAT3,TP53
daidzein		chemical drug	Activated	2.828	1.89E-04	A2M,ADK,AIF1,CASP3,CAV1,CD4,CD86,CXCR3,DNASE1L3,FASLG,ID2,IL6,IRF7,KLRD1,LY86,MAP4K1,RASAL3,RASGRP1,SIGLEC10	Ap1,CEBPB,ESR1,IL6,JUN,NFKB1,NFKBIA,NFkB (complex),REL,RELA,SP1,STAT1,STAT3,TP53,beta-estradiol,daidzein,ethanol,mitoxantrone
NOS3	-0.743	enzyme		1.384	1.96E-04	CD86,IFNG,IL6,MMP14,MMP2,NOS2,NOS3,NPR1,TERT,TNF,VCAM1	Akt,Ap1,EGR1,ERK1/2,ESR1,IRF3,JUN,MAPK8,MYD88,NFKB1,NFKBIA,NFkB (complex),NOS3,P38 MAPK,RELA,SMAD3,STAT1,STAT3
mir-146		microRNA		0.349	1.96E-04	CCL3,CXCL10,CXCL8,IL1B,IL6,IRAK1,MMP2,RUNX1,SOCS1,STAT1,TNF	CCL5,CREB1,CREBBP,CXCL8,IFNG,IL1B,JUN,NFKB1,NFKBIA,NFkB (complex),RELA,STAT1,STAT3,mir-146
IL23		complex		0.112	1.96E-04	ACKR2,CCL20,CXCL8,ICOS,IFNG,IL4,IL6,IRF4,TBX21,TLR3,TNF	BCL6,CEBPB,IL17A,IL21,IL22,IL23,IL6,JUN,NFKB1,NFKBIA,NFkB (complex),RELA,STAT,STAT1,STAT3,STAT5A,TP53
LEF1	0.387	transcription regulator		-0.827	1.97E-04	AXIN2,CASP3,CASP9,DKK1,ELANE,FAS,FN1,IL4,LCK,LEF1,LHX6,MMP2,RNF8,SPP1	CTNNB1,EP300,JUN,LEF1,MAX,MYC,MYOCD,NOTCH1,RUNX2,SMAD3,SMAD5,SP1,TCF,TCF4,TP53,VHL
3,3'-diindolylmethane		chemical drug	Activated	2.414	1.97E-04	BAK1,BBC3,CDC25A,FAS,FASLG,IFIT1,IFNG,IL1B,IL6,NOS2,OAS2,TAP2,TNFRSF10A,VIM	3,3'-diindolylmethane,IRF8,IRF9,JUN,MYC,NFKB1,NFKBIA,NFkB (complex),REL,RELA,SP1,STAT1,STAT2,STAT3,TP53,TP73
PTGES		enzyme		-1.686	2.06E-04	ANXA2,CXCL14,EGR1,IL1B,IL6,ITGA6,ITGAL,MMP9,NOS2,NOS3,SDS,TNF,VIM	CASP3,CTNNB1,FOS,Ige,JUN,NFATC2,NFE2L2,NFKB1,NFKBIB,NFkB (complex),PPARA,PPARG,PTGES,RELA,RUNX2,RXRA,SMAD3,STAT1,STAT3,TCF,TCF4,TP53,prostaglandin E2
N-formyl-Met-Leu-Phe		chemical reagent		0.408	2.07E-04	CAPG,CCL4,CCR5,CXCL8,IL1B,IL4,NFKBIA,SELPLG,SIRPA,SOCS1,TNF,VEGFA	Ap1,Creb,IL12 (complex),IRF3,ITGAM,JUN,MAPKAPK2,N-formyl-Met-Leu-Phe,NFKB1,NFKBIA,NFKBIB,NFkB (complex),PRKCD,RELA,STAT1,STAT3,STAT6
isobutylmethylxanthine		chemical toxicant		-1.092	2.12E-04	AEBP1,ANGPTL4,CAV1,CCL22,CCNE1,DHFR,EGR1,GCG,IFNG,IL1B,IL4,MMP13,MMP2,MMP3,NOS2,NOS3,PDE3B,PLAT,PLIN1,PTGFRN,RBL2,RETN,SCD,SOD2,TIMP1,TIMP2	Ap1,CEBPB,ERK1/2,FOXO1,Ins1,Insulin,JUN,NFKB1,NFKBIA,NFkB (complex),PPARA,PPARG,RELA,RXRA,SMAD3,SP1,STAT3,TNF,isobutylmethylxanthine
LMNA	-1.088	other		-1.981	2.13E-04	ACKR1,ACTA2,ADAMTS12,CCNG2,COL8A1,DES,EDN1,ERN1,FGD5,GCLC,GJA1,GRAP,HTRA3,ID3,IFI44,IFIH1,IGF2R,ISG20,LMNA,LYSMD3,MAP3K8,NOS3,PCDH7,PLXDC2,SEMA3G,SFXN1,SLN,ST6GALNAC4,STAT1,TEC,TENC1,TUBB3,UBA7,ZNF613,ZSCAN26	Ap1,FOS,JUN,LMNA,NFkB (complex),SP1,TP53
PI3K (family)		group		-1.001	2.23E-04	ADM,CCND3,CCNG2,CXCL10,CXCL8,GCLC,HSPA5,IL6,ITGA6,ITGB1,MMP9,NOS2,PRKCZ,TJP1,TNF	Akt,Ap1,EGR1,ERK1/2,ESR1,FOXO1,FOXO3,JUN,NFKB1,NFKBIA,NFkB (complex),P38 MAPK,PI3K (family),RELA,SIRT1,SMAD3,SP1,STAT3,TP53,beta-estradiol
Fc gamma receptor		group		-0.264	2.33E-04	CCL17,CCL22,CCL3,CCNE1,CD86,CXCL8,IL6,NOS2,SOCS3,TNF	Ap1,Fc gamma receptor,IL10,IL12 (complex),IL13,IRF3,ITGAM,JUN,Jnk,NFKB1,NFKBIA,NFKBIB,NFkB (complex),RELA,STAT1,STAT3,STAT6
RORA		ligand-dependent nuclear receptor		-0.522	2.39E-04	APOE,ARSG,ASNS,CCL24,CCL4,CCL5,CISH,CXCL10,CXCL8,CXCR2,CYP27A1,ELOVL6,FABP3,HPGD,IFNG,IL23R,IL6,NAPSA,NFKBIA,S100A8,S100A9,SCD,SEMA3F,SLC16A10,SLC16A7,SLC25A24,SLC39A5,TLR3,TNF,UBE2O,VLDLR	CEBPB,CXCL3,Creb,IL13,IL1B,IL4,IL6,JUN,NFKB1,NFKBIA,NFkB (complex),RELA,RORA,STAT1,STAT3,STAT6
D609		chemical reagent		1.633	2.41E-04	CXCL8,IL6,MMP13,MMP9,NOS2,TNF,VCAM1	Ap1,D609,ESR1,FOS,IRF3,JUN,Mapk,NFATC2,NFKB1,NFKBIB,NFkB (complex),Nfat (family),REL,RELA,STAT1,STAT3,TNFRSF1A,TP53,TRADD
piperine		chemical drug		1.103	2.41E-04	IL6,IRF1,MMP13,MMP14,MMP3,MMP9,TNF	Akt,Ap1,EGR1,ESR1,ETS1,FOS,JUN,JUND,Mapk,NFKB1,NFKBIA,NFkB (complex),RELA,SP1,STAT3,TP53,curcumin,piperine,prostaglandin E2
erythromycin		chemical drug		-0.208	2.41E-04	CD86,CXCL8,IFNG,IL1B,IL6,TLR3,TNF	Ap1,CREBBP,ELANE,ERK1/2,FOXO1,IRF3,IRF7,JUN,NFKB1,NFKBIA,NFkB (complex),RELA,RNA polymerase II,STAT1,STAT3,erythromycin,reactive oxygen species
peroxynitrite		chemical toxicant		-0.388	2.41E-04	CXCL8,IDO1,MARCKSL1,MMP13,NOS2,NOS3,TNF	ATF2,Ap1,CEBPB,ESR1,FOS,IL6,JUN,MAP2K4,MAPK14,MAPK8,Mapk,NFKB1,NFKBIA,NFkB (complex),RELA,STAT1,STAT3,TP53,peroxynitrite
P2RX7	1.136	ion channel		-1.334	2.41E-04	CCL20,CXCL10,IL1B,IL23R,IL6,NOS2,TNF	ATP,Ap1,IL18,IL1A,JUN,NFATC2,NFE2L2,NFKB1,NFKBIA,NFkB (complex),P2RX7,PARP1,RELA,RNA polymerase II,STAT3,prostaglandin E2
Hmgb1		transcription regulator		-1.387	2.41E-04	IL1B,IL6,NEFL,NOS2,SCG2,TNF,TUBB3	Ap1,CCL3,E. coli B4 lipopolysaccharide,Hmgb1,IL1A,IL1RN,JUN,NFKB1,NFKBIA,NFkB (complex),Pam3-Cys-Ser-Lys4,RELA,STAT1,STAT3
DEF6		other		-1.685	2.41E-04	FN1,IFNG,IL4,MMP2,MMP9,SNAI1,VIM	Ap1,BCL6,CBL,CD247,DEF6,ERK1/2,IL17A,IL21,JUN,NFKB1,NFKBIA,NFkB (complex),RAC1,RELA,STAT1,STAT3,STAT5A
MMP12		peptidase		-1.964	2.41E-04	CCL5,CXCR2,IL6,MMP13,MMP14,MMP2,MMP9	Ap1,CCL2,CTNNB1,Collagen type I,Collagen type IV,FN1,MMP12,NFATC1,NFKB1,NFKBIA,NFkB (complex),RELA,RUNX2,SMAD2,SMAD3,STAT1,STAT3,TP53
MAP2K7		kinase		-0.065	2.43E-04	CCL5,CXCL10,CXCL8,FAS,FCGRT,GJA1,HSPA5,IL1R1,IL4,ITGB1,LMO7,MMP3,PDIA3,TFPI2	Ap1,JUN,Jnk,MAP2K7,MAP3K7,MAPK14,NFKB1,NFKBIA,NFkB (complex),P38 MAPK,RELA,SMAD3,STAT3
CLEC11A	-1.213	growth factor			2.43E-04	ALOX5AP,CCL4,CCR4,CCR5,CD244,EGR2,GCSAM,IL1B,LDHA,PMP22,SPI1,STAT4,TKT,TNF	CLEC11A,DOK1,IRF3,ITGAM,MYC,Mek,NFKB1,NFKBIA,NFkB (complex),Nfat (family),PTPRC,RELA,SP1,STAT1,STAT3,STAT4,STAT6,TBX21,TNF,TP53,VAV1
ISGF3		complex		1.964	2.45E-04	IFIH1,IFIT2,IRF7,ISG15,RSAD2
IL1R2	-1.335	transmembrane receptor		1.474	2.45E-04	CCL20,CXCL8,IL6,MPO,TNF	Ap1,IL-1R,IL1,IL1A,IL1B,IL1R1,IL1R2,NFKB1,NFKBIA,NFkB (complex),RELA,STAT1,STAT3
PELI1		enzyme		0.819	2.45E-04	CXCL8,IFNG,IL6,NOS2,TNF	Ap1,CEBPD,CREBBP,ERK1/2,IFNB1,IRAK1,IRF1,IRF3,IRF7,JUN,NFKB1,NFKBIA,NFkB (complex),P38 MAPK,PELI1,RELA,SMAD3,STAT1,STAT2,STAT3
PI3	-2.144	other		0.651	2.45E-04	ACTA2,CXCL8,IFNG,NFKBIA,TNF	CREBBP,CXCL8,ELANE,JUN,NFKB1,NFKBIA,NFkB (complex),PI3,RELA,RNA polymerase II,STAT3
ITGA4		transmembrane receptor		0.314	2.45E-04	IL1B,IL1RN,MMP2,MMP9,TNF	Ap1,BCL6,CALR,CREB1,ELK1,ERK1/2,FN1,ICAM1,IL2,ITGA4,NFKB1,NFKBIA,NFkB (complex),NOTCH1,RELA,SMAD3,STAT1,STAT3,STAT5A,THBS1
Tnfsf9		other		-0.440	2.45E-04	IFNG,IL6,NOS2,TNF,VCAM1	ATF1,Ap1,CEBPB,CREB1,CREM,Creb,IFNG,IL17A,NFKB1,NFKBIA,NFkB (complex),RELA,STAT1,STAT3,Tnfsf9
DEPTOR		other		-0.447	2.45E-04	CCL20,CCL5,CXCL10,CXCL9,VCAM1	Akt,Ap1,DEPTOR,EGR1,ERK1/2,JUN,NFKB1,NFKBIA,NFkB (complex),RELA,STAT3
IL18BP		other		-0.614	2.45E-04	CXCL8,IFNG,IL6,TNF,VEGFA	Ap1,CXCL2,IL18,IL18BP,IL18R1,IL1B,JUN,NFKB1,NFKBIA,NFkB (complex),RELA,STAT3
IL17D	0.781	other		-0.749	2.45E-04	CXCL10,CXCL13,LBP,SOCS3,TBX21	E2F2,HDAC1,Hdac,Histone h4,IL17D,IRF3,IRF8,IRF9,LBP,NFkB (complex),RELA,STAT1,STAT2,STAT3
CD276	-0.623	other		-0.822	2.45E-04	CXCL8,IFNG,IL4,MMP9,TNF	CD276,CTNNB1,Creb,IFNG,JAK2,MMP9,NFKB1,NFKBIA,NFkB (complex),REL,RELA,SP1,STAT1,STAT3,TP53
IL26		cytokine		-1.000	2.45E-04	CCL20,CXCL8,IL1B,IL6,TNF	CREB1,CREM,CTNNB1,IL26,IRF8,IRF9,IgG,NFKB1,NFkB (complex),RELA,STAT1,STAT2,STAT3,TP53
APOC3		transporter		-1.000	2.45E-04	APOA1,IL6,ITGB1,NOS2,VCAM1	APOC3,Ap1,FOXO3,JUN,LPL,NFKB1,NFKBIA,NFkB (complex),NOS3,PI3K (complex),REL,RELA,SP1,STAT1,STAT3,TLR2
tryptase		group		-1.342	2.45E-04	CXCL10,F2R,F2RL1,MMP9,PLAT	Ap1,CBL,F2RL1,FOS,IL4,JUN,NFKB1,NFKBIA,NFkB (complex),RELA,STAT1,STAT3,STAT6,TP53,heparin,tryptase
MIA		other		-1.382	2.45E-04	FN1,ITGB3,MMP14,PLAT,SPARC
CISH	0.518	other		-1.387	2.45E-04	CISH,CSF3R,CXCL10,IFNG,IL2RA	CISH,IL4,NFkB (complex),RELA,STAT,STAT1,STAT3,STAT4,STAT5A,STAT5B,STAT5a/b,STAT6,TCF3,TP53
Lymphotoxin		complex			2.45E-04	CCL5,CXCL10,CXCL13,TIMD4,VCAM1	Ap1,CHUK,JUN,Lymphotoxin,NFKB1,NFKBIA,NFKBIB,NFkB (complex),REL,RELA,STAT3
MIR320		group			2.45E-04	EDN1,EMILIN2,FN1,MMP9,TFRC
PIM2		kinase	Activated	2.224	2.45E-04	IFNG,IL12RB2,SOCS1,STAT4,TBX21	Ap1,CEBPB,FOXP3,IL6,IRF1,IRF3,JUN,MAP3K8,NFKB1,NFkB (complex),PIM2,REL,RELA,SOCS1,STAT1,STAT2,STAT3,STAT6
CD244	0.979	transmembrane receptor	Activated	2.171	2.45E-04	CCL4,CCL5,EGR1,IFNG,TNF	Ap1,CD244,ERK1/2,ESR1,ETS1,JUN,MAPK1,MAPK8,NFATC2,NFKB1,NFKBIA,NFkB (complex),Nfat (family),RELA,STAT1,STAT3
PDGF (family)		group	Inhibited	-2.236	2.45E-04	CALR,HSPD1,P4HB,PDIA3,VIM
cyclic AMP		chemical - endogenous mammalian	Inhibited	-2.156	2.50E-04	AOC3,APP,ASS1,CCND2,CD86,CDC25A,CREM,CTGF,CYCS,EGR1,EGR2,FASLG,FN1,FOSL2,GATA3,GCG,GJA1,IFNG,IGF2,IGFBP4,IL1B,IL1RN,IL2RA,IL33,IL4,IL6,KDR,MEST,MMP9,MYLK,NOS2,OAT,RBP4,SOCS3,SOD2,TF,THBD,TIMP1,TNF,VWF	Ap1,FOXO3,JUN,MAPK14,NFKB1,NFKBIA,NFkB (complex),P38 MAPK,PI3K (complex),RELA,SMAD3,STAT3,TNF,cyclic AMP
rottlerin		chemical toxicant	Activated	2.002	2.53E-04	APOBEC3B,AQP1,CCND3,CDK1,COL1A1,COL3A1,CXCL8,IFNG,IL4,ITGB1,MMP13,MMP2,MMP9,NOS2,TJP1,TJP2,VCAM1	Ap1,ERK1/2,ESR1,FOS,JUN,Jnk,MAPK8,NFKB1,NFKBIB,NFkB (complex),PRKCD,RELA,SP1,STAT3,TP53,rottlerin
IGHM		transmembrane receptor		0.745	2.57E-04	CCL5,CCND2,CCNG2,CD22,CD86,CXCL13,FAS,FASLG,IL1B,SELP,SLAMF7	Ap1,BCR (complex),FOXO1,IGHM,IL10,JUN,LYN,MAPK14,NFKB1,NFKBIB,NFkB (complex),P38 MAPK,RELA,SMAD3,STAT,STAT1,STAT3,STAT5A,STAT5a/b
NOG		growth factor		1.209	2.57E-04	CD2,CTGF,FAS,FOXG1,ID3,KDR,LEF1,MMP13,MMP3,SMAD1,SPP1,VCAN,VEGFA	Akt,Ap1,BMP4,EGR1,ERK1/2,ESR1,FOXO3,JUN,NFKB1,NFKBIA,NFkB (complex),NOG,NOTCH1,PI3K (complex),RELA,RUNX2,SMAD1,SMAD4,SP1,STAT3,Smad,TP53
PTPRC		phosphatase		1.341	2.62E-04	BCL2A1,CCL4,CCL5,CXCR2,CXCR3,FASLG,IFNG,TNF,VCAM1	Ap1,IL10,ITGB2,JUN,Jnk,LYN,NFKB1,NFKBIA,NFKBIB,NFkB (complex),PTPRC,RELA,STAT,STAT1,STAT3,STAT5a/b,STAT6,VAV1
diazoxide		chemical drug		1.186	2.62E-04	ABCC9,ACACA,ADRB3,CYCS,EGR1,HYOU1,KCNJ8,NOS2,SLC39A7	ADIPOQ,Ap1,CEBPB,D-glucose,EGR1,FOXO1,Ins1,Insulin,JUN,LEP,MYC,NFKB1,NFKBIA,NFkB (complex),PPARA,PPARG,RXRA,SMAD3,SP1,STAT3,diazoxide
vinblastine		chemical drug		-1.188	2.62E-04	ABCB1,BAK1,CD86,CYP3A4,IGFBP4,IL1B,IL6,SOD2,TNF	Ap1,FOS,FOXO1,JUN,Jnk,MAPK14,NFKB1,NFKBIA,NFkB (complex),RELA,SP1,STAT3,TP53,reactive oxygen species,vinblastine
chrysotile asbestos		chemical toxicant		-1.409	2.62E-04	CTSK,GCLC,IGJ,IL1B,IL4,IL6,MMP13,MMP3,TIMP1	Ap1,CEBPB,CTNNB1,Ccl2,Creb,ERK,ETS1,IL4,IL6,JUN,MMP9,NFKB1,NFkB (complex),RELA,SMAD3,STAT1,STAT3,STAT6,chrysotile asbestos
Hdac		group	Inhibited	-2.181	2.68E-04	ADAMTS1,BCL6,CCNG2,CXCL8,DKK3,EDN1,EDNRA,EGR1,EGR3,GATA3,HPGD,HTRA1,IL6,ITGA8,MEOX1,MMP14,NCKAP1,NRP1,PIK3R5,RGS10,RRM2B,SEMA3C,SFRP1,SFRP2,SPP1,WIF1	Ap1,E2F4,EP300,ESR1,HDAC1,HDAC2,Hdac,Histone h3,NFKB1,NFKBIA,NFkB (complex),NR3C1,RB1,RELA,RNA polymerase II,SMAD3,SP1,STAT3,TNF,TP53,TP63
rimonabant		chemical drug		1.151	2.71E-04	CNR2,CXCL8,IL1B,IL1RN,IL6,MMP9,NOS2,TNF	AMPK,Ap1,EGR1,EP300,ESR1,ETS1,FOXO1,FOXO3,JUN,MAPK1,NFKB1,NFKBIA,NFkB (complex),P38 MAPK,RELA,SMAD3,STAT1,STAT3,cyclic AMP,nitric oxide,rimonabant
leuprolide		biologic drug		0.147	2.71E-04	APP,EGR1,FASLG,MMP14,MMP2,MMP3,MMP9,TIMP1	AKT1,Ap1,CTNNB1,Creb,ETS2,FOS,FOXO3,JUN,MAPK3,MMP3,MMP9,NFKB1,NFKBIA,NFkB (complex),PI3K (complex),RELA,SP1,STAT3,TP53,leuprolide
peoniflorin		chemical - endogenous non-mammalian		-0.099	2.71E-04	CASP3,DDAH1,GLO1,PDIA3,PPIF,RUNX1,SAR1B,SNCA
bafilomycin A1		chemical drug		-1.941	2.71E-04	CXCL10,IDO1,MS4A1,NFKBIA,NOS2,TIMP2,TNF,TNFRSF10A	CTNNB1,IL1B,IRF8,JUN,KRAS,MYC,NFKB1,NFKBIA,NFkB (complex),PRL,RELA,SP1,SQSTM1,STAT,STAT3,TARDBP,TP53,bafilomycin A1
ALDH2		enzyme	Activated	2.138	2.71E-04	CTH,GCLC,PHGDH,PSPH,SHMT2,SLC1A4,SLC3A2,SLC7A5
STK11		kinase		0.940	2.75E-04	A2M,BCL6B,CCT6A,CSF3R,GADD45A,GFI1,IFNG,IL1RAP,IL2RB,IL6,LTB,LUM,MCAM,MMP2,MMP9,NEDD9,NET1,PSMB5,RASGRP1,RGS1,RND2,SCG2,TARS,VEGFA	Ap1,CEBPB,Focal adhesion kinase,GSK3B,MYOD1,NFKB1,NFKBIA,NFkB (complex),NOS3,PRKAA1,RELA,RELB,RNA polymerase II,SIRT1,SMARCA4,SP1,STAT1,STAT3,STK11,TP53
highly active antiretroviral therapy		chemical drug		1.951	2.82E-04	CCR5,CD4,IL2RA,IL6,IL7R,TNF	BCL6,IL15,IL2,IL7,NFkB (complex),STAT1,STAT3,STAT5A,STAT5B,STAT6,highly active antiretroviral therapy
TIMP3		other		1.387	2.82E-04	APP,FAS,IL6,MMP2,MMP9,VIM	ATF2,Ap1,BCL10,CASP8,CEBPB,CTNNB1,Creb,IL6,JUN,MMP9,NFKB1,NFKBIA,NFkB (complex),RELA,STAT1,STAT3,TIMP3,TNFRSF1B
azithromycin		chemical drug		1.095	2.82E-04	IL1B,IL6,MMP9,SOCS1,TNF,TREM1	Ap1,CREBBP,CXCL8,ESR1,IL10,IL1B,JUN,MAPK8,NFATC2,NFKB1,NFKBIA,NFKBIB,NFkB (complex),Nfat (family),RELA,STAT3,azithromycin
ACE2	-1.417	peptidase		0.485	2.82E-04	ACTA2,CTGF,FN1,IL6,NOS3,TNF	ACE2,AGT,Ap1,CEBPB,EGR1,JUN,KNG1,NFKB1,NFkB (complex),RELA,SMAD3,TP53
ABCG1		transporter		0.069	2.82E-04	APP,IFNG,IL1B,IL4,IL6,TNF	ABCG1,APOE,APP,Ap1,CTNNB1,EGR1,FOXO1,Insulin,JUN,NFE2L2,NFKB1,NFkB (complex),Nr1h,PPARA,PPARG,RELA,SP1,STAT3,TP53,cholesterol
betamethasone		chemical drug		0.000	2.82E-04	ABCB1,CAV1,CTGF,CYP3A4,IDO1,NOS3	Ap1,NCOA2,NFkB (complex),NR3C1,RELA,RNA polymerase II,betamethasone
EPHA2		kinase		0.000	2.82E-04	CASP3,MMP9,SELE,SLIT2,TJP1,VCAM1	Akt,CTNNB1,EGR1,EPHA2,FOS,Focal adhesion kinase,JUN,KLF4,NFKBIA,NFkB (complex),PPARG,PTK2,RHOA,SMAD3,SP1,SRC,STAT3,TP53
PLCG1		enzyme		-0.170	2.82E-04	CCND3,EGR1,IFNG,KDR,PECAM1,THBS1	AHR,Ap1,Ca2+,ERK,FOS,JUN,NFKB1,NFKBIA,NFkB (complex),PLCG1,PPARA,PPARG,RELA,Ras,SMAD3,SP1,SREBF1,STAT3,TP53,arachidonic acid
SLAMF1		transmembrane receptor		-0.200	2.82E-04	CXCL8,IFNG,IL12RB2,IL4,SH2D1A,TBX21	Ap1,BCL10,IFNG,IRF8,IRF9,JUN,NFKB1,NFKBIA,NFKBIB,NFkB (complex),PRKCQ,PTPN11,RELA,SLAMF1,SPI1,STAT1,STAT2,STAT3,VAV1
RLN2		other		-0.786	2.82E-04	ACTA2,MMP13,MMP2,MMP3,TIMP1,VEGFA	Ap1,ERK1/2,IRF4,JUN,NFKB1,NFKBIA,NFkB (complex),REL,RELA,RLN2,SMAD2,SMAD3,SMAD4,SP1,STAT3,Smad
U18666A		chemical reagent		-0.928	2.82E-04	CTSK,IL6,MMP14,S100A8,TNF,XBP1	ABCA1,APP,ATF2,Ap1,EGR1,ERN1,FOXO1,JINK1/2,JUN,NFE2L2,NFKBIA,NFkB (complex),Nr1h,RELA,RXRA,SMAD2,SP1,STAT3,TP53,U18666A,XBP1,cholesterol
dimethyl fumarate		chemical drug		-1.091	2.82E-04	IFNG,KDR,SELE,SNAI1,VEGFA,VIM	Ap1,CEBPB,ESR1,Histone h3,JUN,NFKB1,NFKBIA,NFkB (complex),P38 MAPK,REL,RELA,RNA polymerase II,SMAD3,SMAD4,SMAD7,SP1,STAT3,Smad,dimethyl fumarate
GNA13		enzyme			2.82E-04	CNN1,CXCL8,EGR1,NOS2,TAGLN,VEGFA	Ap1,CTNNB1,ESR1,GNA13,JUN,KLF4,MAP2K1,MAPK14,MAPK8,NFKB1,NFKBIA,NFkB (complex),P38 MAPK,PPARG,RELA,RHOA,SMAD3,SP1,STAT3
tetrathiomolybdate		chemical drug	Activated	2.449	2.82E-04	ACTA2,COL1A1,IL2RA,MMP9,TIMP1,VCAM1	CTNNB1,HDAC1,NFKB1,NFKBIA,NFkB (complex),RB1,RELA,SMAD3,SMAD4,STAT3,TGFB1,TNF,TP53,Vegf,tetrathiomolybdate
Il3		cytokine		0.960	2.89E-04	ANPEP,CCND2,CCND3,CISH,CSF3R,EGR1,ELANE,EMR1,FAS,IL4,IL6,LTF,MPO,PRTN3,SOCS1,SPP1	AKT1,CEBPA,CREBBP,CTNNB1,IRF8,Il3,JUN,KIT,NFkB (complex),PPARG,PTPN11,RELA,SP1,SPI1,STAT,STAT1,STAT3,STAT4,STAT5B,STAT5a/b,TCF3,TP53,VAV1
grepafloxacin		chemical drug		1.067	2.89E-04	CXCL8,IL1B,IL6,TNF	NFKB1,NFkB (complex),P38 MAPK,RELA,SMAD3,STAT3,grepafloxacin
IgG2b		complex		1.029	2.89E-04	APP,IL1B,IL6,TNF	CEBPB,IL6,IgG2b,JUN,NFKB1,NFKBIA,NFkB (complex),RELA,STAT1,STAT3,TNF
butyl N-[3-[4-(imidazol-1-ylmethyl)phenyl]-5-(2-methylpropyl)thiophen-2-yl]sulfonylcarbamate		chemical reagent		1.000	2.89E-04	CASP3,FASLG,IL1B,IL6	Ap1,Ccl2,ERK1/2,ETS1,NFKB1,NFkB (complex),P38 MAPK,RELA,SMAD3,STAT3,butyl N-[3-[4-(imidazol-1-ylmethyl)phenyl]-5-(2-methylpropyl)thiophen-2-yl]sulfonylcarbamate
SD-282		chemical - kinase inhibitor		1.000	2.89E-04	CASP3,CXCL8,NOS2,TNF	Ap1,CSF2,DUSP1,EP300,ESR1,JUN,NFATC2,NFKB1,NFKBIA,NFkB (complex),Nfat (family),RELA,SD-282,STAT1,STAT3,TNF
eritoran		chemical drug		0.670	2.89E-04	CXCL8,IL1B,IL6,TNF	IRF1,IRF3,JUN,NFATC2,NFKB1,NFKBIA,NFkB (complex),RELA,STAT1,STAT3,TLR4,TNF,eritoran
PARG		enzyme		0.333	2.89E-04	IL1B,NOS2,PARP1,TNF	Akt,EGR1,JUN,NFATC2,NFE2L2,NFKB1,NFKBIA,NFkB (complex),PARG,PARP1,RELA,STAT3
STX11		transporter		0.000	2.89E-04	IFNG,IL1B,IL6,TNF	5-hydroxytryptamine,FOXO3,IFNG,NFKB1,NFKBIA,NFkB (complex),RELA,STAT1,STAT3,STX11,TNF
CXCL6	-2.464	cytokine		-0.687	2.89E-04	IL1B,IL6,MMP9,TNF	CXCL6,JUN,NFKB1,NFKBIA,NFkB (complex),RELA,STAT3
TLR10	0.425	transmembrane receptor		-1.000	2.89E-04	CXCL8,IL1B,IL6,TNF	CEBPD,ESR1,FOS,IRAK1,IRAK4,IRF1,IRF3,IRF7,IRF8,JUN,MYD88,Mapk,NFKB1,NFKBIA,NFKBIB,NFkB (complex),RELA,STAT1,STAT3,TLR10,TP53
Tlr12		other		-1.000	2.89E-04	CXCL8,IL1B,IL6,TNF	ESR1,FOS,IRF1,IRF3,IRF5,IRF7,IRF8,JUN,MYD88,Mapk,NFKB1,NFKBIA,NFkB (complex),RELA,STAT1,STAT3,TP53,Tlr12
PILRB		other		-1.000	2.89E-04	IFNG,IL1B,IL6,TNF	IFNG,IL10,IL12 (family),IL1B,NFKB1,NFKBIA,NFKBIB,NFkB (complex),PILRB,RELA,STAT1,STAT3,STAT4,STAT6,TNF
sulfamethoxazole/trimethoprim		chemical drug		-1.067	2.89E-04	CXCL10,CXCL8,IL6,IRF7
UBA7	0.902	enzyme		-1.992	2.89E-04	DDX58,DHX58,ISG15,OAS1
HLA-B		transmembrane receptor			2.89E-04	EDN1,IFNG,OAS2,XBP1
FGF13		growth factor	Inhibited	-2.000	2.89E-04	MMP13,MMP3,MMP9,VEGFA	Ap1,ERK1/2,ESR1,FGF13,FOS,JUN,Mapk,NFKB1,NFkB (complex),RELA,STAT3,TP53
ADAM8		peptidase	Inhibited	-2.000	2.89E-04	CCL5,CXCL10,IL4,TNF
lovastatin		chemical drug		-0.616	2.93E-04	APOE,CCND3,CD86,CTGF,CYP3A4,GATA3,GPX3,IFNG,IL1B,IL4,IL6,IRF1,NOS2,NOS3,PLAT,SDC4,SLC16A7,TBX21,TFPI,TNF,TNFRSF11B,TNFRSF8,VWF	APOE,APP,Ap1,CTNNB1,EGR1,ITGB2,JUN,NFKB1,NFKBIA,NFkB (complex),RELA,SP1,STAT1,STAT3,STAT6,TNF,TP53,VAV1,lovastatin
TFAP2C		transcription regulator		1.289	2.97E-04	ADA,CTGF,EGR3,EOMES,FKBP4,FST,GZMH,HIST1H1C,MAL,NRP1,RET,SOD2,THBS1,XBP1
entinostat		chemical drug		0.152	2.97E-04	ADAMTS5,BAK1,BBC3,CCNE1,CD1A,CD83,LYVE1,MMP13,MMP2,MMP3,MMP9,MT3,TNFRSF10A,TXN	Ap1,BCL2,CEBPB,Creb,IL18,IL6,JUN,Jnk,NFKB1,NFKBIA,NFkB (complex),RELA,SP1,STAT1,STAT3,TNFSF10,TP53,entinostat
GW9662		chemical reagent		0.000	2.99E-04	CAV1,CD1A,CD83,CD86,CTGF,DGKZ,FN1,HSPA5,IFNG,IL6,KDR,MPO,NOS2,NOS3,SDC1,TNF,VCAM1	APP,Ap1,EGR1,GW9662,IGF1,JUN,NFkB (complex),NR1H3,PPARA,PPARG,RELA,RXRA,SMAD3,SP1,SREBF1,STAT3,TP53,fatty acid,rosiglitazone
desmopressin		biologic drug		-0.913	3.00E-04	ADM,ATP1A1,CAPG,ESAM,GOLGB1,HSPA1A/HSPA1B,HSPH1,LMNA,MYH10,PHLDB2,PLS3,PLXDC2,S100A11,SEC22B,SEC61B,SORT1,STX7,TJP2,VWF
zinc		chemical drug		-0.054	3.02E-04	CD86,CNN1,COL1A1,FAS,IGF2,IL1B,IL6,LIPA,MT1A,NFKBIA,PDE1C,SCD,SLC30A5,SLC30A7,SLC39A7,SLC6A4,TFRC,TNF	AKT1,Ap1,CTNNB1,FOXO1,Insulin,JUN,NFKB1,NFKBIA,NFkB (complex),NOS2,PPARA,PPARG,REL,RELA,SMAD3,SP1,TP53,TXN,zinc
MYB		transcription regulator		-1.489	3.02E-04	ANPEP,CCNE1,CD34,CD4,CDK1,COL1A2,ELANE,FN1,GATA3,HSPA5,IL4,KDR,MMP3,PAX6,PRTN3,SLC1A5,SPP1,VIM	Ap1,EP300,ESR1,GATA1,Histone h3,JUN,Jnk,MAX,MYB,MYC,NFKB1,NFKBIB,NFkB (complex),PRKCD,RELA,RNA polymerase II,SP1,SPI1,STAT1,STAT3,STAT5a/b,TP53
paraquat		chemical toxicant	Inhibited	-2.019	3.10E-04	APOA1,BAK1,CCL21,COL1A1,CTGF,CXCL8,ELN,EMR1,FAS,FASLG,FN1,GCLC,IL6,KCNMA1,MBOAT2,MKL2,MMP3,MMP9,SNCA,TIMP1,TXN,VEGFA	Ap1,CAT,FOS,FOXO3,HSF1,JUN,Jnk,NFKB1,NFKBIA,NFkB (complex),PI3K (complex),PPARA,RELA,SMAD3,SP1,STAT3,TP53,TXN,paraquat
8-bromoguanosine 3',5'-cyclic monophosphate		chemical - kinase inhibitor		-0.132	3.11E-04	ACACA,CAV1,CD8A,EDN1,MMP9,NOS2,NOS3,SLC12A4,VCAM1,VEGFA	8-bromoguanosine 3',5'-cyclic monophosphate,ARNT,Ap1,CTNNB1,EP300,ERK1/2,ESR1,HIF1A,JUN,KLF4,NFATC2,NFKB1,NFKBIA,NFkB (complex),Nfat (family),P38 MAPK,PPARG,RELA,RHOA,SMAD3,STAT3,VHL
GAB2	-1.353	other		-0.156	3.11E-04	ANGPT1,APP,CCL4,CD34,CD69,IL6,ITGB3,KDR,SPARC,TNF	Ap1,CEBPB,CEBPD,ESR1,FCER1G,GAB2,JUN,MAP2K1,NFATC2,NFKB1,NFKBIA,NFkB (complex),Nfat (family),P38 MAPK,RELA,SMAD3,SP1,STAT1,STAT3,SYK
4-hydroxynonenal		chemical toxicant		-0.812	3.11E-04	APP,CDC25C,CDK1,CTGF,CTSB,HSPA1A/HSPA1B,IL6,MMP9,NOS2,TNF	4-hydroxynonenal,APP,Ap1,CDKN1A,E2F4,EGR1,ERK1/2,JUN,Jnk,NFKB1,NFkB (complex),RB1,RBL1,RELA,SMAD3,SMAD4,STAT3,TGFB1,TP53
CORT		other		-1.173	3.11E-04	CCL4,CCL5,CCR4,CCR5,CCR7,CXCL10,IFNG,IL1B,IL6,TNF
parthenolide		chemical drug	Activated	2.018	3.11E-04	ADAMTS5,CCL5,CLDN5,CXCL8,IL1B,IL6,MMP9,NOS2,SOD2,VCAM1	Ap1,ESR1,FOXO1,JUN,MAPK8,NFKB1,NFKBIA,NFkB (complex),REL,RELA,STAT3,parthenolide,reactive oxygen species
carboplatin		chemical drug		0.000	3.20E-04	A2M,ABCB1,ASNS,CASP3,CLDN4,CLU,CP,ELF3,GPNMB,SPP1,TIMP1,UPP1,VIM	Akt,Ap1,EGR1,JUN,NFKBIA,NFkB (complex),RELA,SMAD3,SMAD7,STAT3,carboplatin,hyaluronic acid
ADRA1A		G-protein coupled receptor			3.20E-04	ADAM12,CCNE1,CDK1,COL3A1,CREM,DDAH1,EGR1,EGR2,FN1,IL6,LOX,PRRX1,VEGFA	ADRA1A,Ap1,CREB1,Creb,ERK,JUN,NFKB1,NFkB (complex),P38 MAPK,PRKCE,RELA,SMAD3,STAT1,STAT3,TP53,norepinephrine
ERN1	-1.936	kinase		-1.573	3.26E-04	CYP1B1,DGAT2,DNAJB9,FAS,HSPA5,NOS2,OAS2,PROS1,SPARC,TCN1,TINAGL1,TNF,VEGFA,WFS1,XBP1	ATF6,Ap1,BCL6,ERN1,Igm,JUN,NFKB1,NFKBIA,NFKBIB,NFkB (complex),P38 MAPK,PRKCD,RELA,RELB,SMAD3,STAT3,STAT5A,TRAF2,XBP1
CYLD		transcription regulator		0.736	3.33E-04	AXIN2,CD86,CXCL8,ICOS,IFNG,IL1B,IL2RA,IL6,IL7R,NTRK3,RELB	Ap1,CEBPB,CYLD,JUN,NFKB1,NFKBIA,NFkB (complex),REL,RELA,RELB,STAT3,TP63
baicalein		chemical - endogenous non-mammalian		1.450	3.34E-04	ABCB1,CCND3,CXCL8,IL6,KDR,MMP2,MMP9,NOS2,RBL2,TIMP1,TIMP2,VCAM1	Akt,Ap1,EGR1,ESR1,FOS,FOSL1,JUN,MAPK8,NFATC2,NFKB1,NFKBIA,NFkB (complex),Nfat (family),Pkc(s),RELA,STAT3,TP53,baicalein
MYOD1		transcription regulator		-0.916	3.56E-04	ACACA,ACHE,ACTA2,ARID3A,ASS1,BCL6,CCND3,CCNE1,COL4A1,DES,DHFR,ENO3,FSTL1,GADD45A,HES6,ID2,IFI16,IGF2,ITGA7,LMNB2,MMP2,MYBPH,PNP,POSTN,RBM38,RUNX1,SCHIP1,SPTBN1,STAM,TJP1,TKT	CREBBP,EP300,ETS1,ID3,IFI16,IGF1R,IRF3,JUN,JUNB,JUND,MYC,MYOD1,NFKBIA,NFkB (complex),RELA,RNA polymerase II,SMARCA4,SP1,STAT2,STAT3,TP53
miR-124-3p (and other miRNAs w/seed AAGGCAC)		mature microRNA	Activated	3.126	3.61E-04	AK2,ARHGAP29,CAV1,CD164,CDCA7,CREB3L2,CTGF,CTNND1,CYP1B1,DEPDC1,EGR1,F11R,FAM129B,HEBP2,ITGB1,LAMC1,MTPN,NID1,PAPSS2,PARP16,PGRMC2,PLOD3,PLP2,PODXL,RBM47,SERP1,SLC16A1,SLC25A30,SLC30A7,STOM,SURF4,SWAP70,SYNGR2,TJP2,TMEM109,ZFP36L2
vitamin K3		chemical drug		-1.108	3.62E-04	BMP6,CASP3,CCL20,EGR1,FAS,HK2,HSPA5,NAMPT,NOS2	Ap1,ERK1/2,FASLG,FOSL1,FOXO1,IL1B,JUN,Jnk,MAP2K1/2,NFKB1,NFKBIA,NFkB (complex),Nfat (family),RELA,SMAD3,STAT3,vitamin K3
caspase		group		-1.129	3.62E-04	APP,CCND2,CCND3,CCNE1,CDK1,HERPUD1,IL2RA,THBS1,TNF	AKT1,CDKN1A,CTNNB1,E2F4,JUN,NFKB1,NFkB (complex),PRKCE,RB1,RBL1,REL,RELA,ROCK1,SNAI1,SP1,STAT3,TP53,TP63,TP73,caspase
HSPA5	-1.091	enzyme	Activated	2.952	3.62E-04	APP,CASP3,CLU,EIF2AK3,ERN1,HSP90B1,IL6,P4HB,XBP1	ATF6,BAX,EIF2AK3,HSPA5,IRF3,JUN,NFE2L2,TP53
GnRH analog		biologic drug		0.866	3.66E-04	ACACA,AFF2,ANXA11,ATG4A,BCL2A1,BCL3,CADM4,CALR,CAMKK2,CASP3,CDK1,CLUH,COL6A1,CRIP2,CTGF,DDOST,FAS,FBXO7,FCGRT,FN1,HEBP2,HYAL2,ICAM3,IFI27,IFNG,L3MBTL1,MFAP5,MYO7A,NARS,NFKBIA,NOV,NTRK3,PDGFRB,PTK2,PVR,RELN,RGS13,SEC22B,SFRP1,SLC7A6,SSR1,TCEA1,TENC1,TPBG,TRIB2,TSC1,UQCRB,VCL,VEGFB
RARA		ligand-dependent nuclear receptor		0.737	3.72E-04	ACACA,APOA1,EGR1,EGR2,FASLG,IFNG,IL4,IL6,IRF1,LAMB1,LTF,NEDD9,NRP1,OAS1,RET,STAT1,STRA6,TERT,THBD,TNF,UBA7	CEBPA,CREBBP,CTNNB1,Creb,ESR1,ESR2,JUN,NCOA2,NFKB1,NR1H3,NR1H4,NR3C1,PPARA,PPARG,RARA,RARG,RXRA,SMAD3,STAT1,STAT3,TP53,alitretinoin,tretinoin
magnolol		chemical - endogenous non-mammalian		1.400	3.78E-04	CLEC11A,CXCL8,IL6,MMP2,MMP9,NOS2,TNF	AMPK,Akt,Ap1,EGR1,EP300,ERK1/2,ESR1,FOXO1,FOXO3,JUN,Jnk,MAPK8,NFKB1,NFKBIA,NFkB (complex),RELA,STAT1,STAT3,magnolol
IRAK3		kinase		1.043	3.78E-04	BCL2A1,IL6,INPP5D,NFKBIA,SOCS1,SOD2,TNF	IRAK3,IRAK4,IRF3,JUN,MYD88,NFKB1,NFKBIA,NFKBIB,NFkB (complex),RELA,STAT1,STAT3,TNF,Tlr
TNFSF14		cytokine		0.072	3.78E-04	CD86,CXCL10,F2RL1,IFNG,IL6,MMP9,TNF	Ap1,CCL2,ERK1/2,IL12 (complex),JUN,NFATC1,NFKB1,NFKBIA,NFkB (complex),P38 MAPK,RELA,SMAD3,STAT3,STAT6,TNFSF14
IL19		cytokine		-0.478	3.78E-04	FN1,IFNG,IL4,IL6,MMP9,SOCS1,TNF	Ap1,CEBPB,FOXP3,IL19,IL6,IRF8,IRF9,JUN,NFKB1,NFkB (complex),RAC1,RELA,STAT1,STAT2,STAT3,STAT6,TP53
SIRPA	-0.809	phosphatase		-0.862	3.78E-04	CCL5,CXCL8,IL4,IL6,IRF1,TBX21,TNF	Ap1,IKBKB,JAK2,NFKB1,NFKBIA,NFkB (complex),REL,RELA,SIRPA,SP1,STAT1,STAT3,SYK,TP53
ammonium chloride		chemical drug		-1.134	3.78E-04	APP,ATP1A1,CTSB,EDN1,IL1B,IL6,SNCA	APP,Ap1,CALR,CASP1,EGR1,FOS,FOSL1,IL1B,JUN,JUNB,NFKB1,NFKBIA,NFkB (complex),Pkc(s),RELA,STAT3,TNF,TP53,ammonium chloride
THY1		other		-1.844	3.78E-04	AXL,CLU,MMP13,MMP2,NES,VEGFA,VIM	Ap1,CREB1,Creb,FOS,JUN,NFKB1,NFkB (complex),RAC1,RELA,SMAD3,SMAD4,STAT1,STAT3,THY1,TP53,Tgf beta,heparin,norepinephrine
acyclic retinoid		chemical drug	Activated	2.621	3.78E-04	COL1A2,COL4A2,KDR,PDGFRA,PDGFRB,TEK,TIMP2
IL2RA	0.661	transmembrane receptor		0.200	3.93E-04	CCND2,CCND3,CD86,GZMA,IFNG,IL4,PRF1,TNF	Ap1,BCL6,CEBPB,ESR1,FOXO3,IL2,IL2RA,IL6,JUN,MAPK8,MAPK9,NFKB1,NFkB (complex),PI3K (complex),RELA,STAT1,STAT3,STAT5A
sucrose		chemical - endogenous mammalian		-0.687	3.93E-04	APOE,APP,AQP1,DDAH1,IL6,NOS3,NPR1,PDIA3	Ap1,ESR1,JUN,MAPK8,NFKB1,NFkB (complex),P38 MAPK,RELA,SMAD3,STAT3,sucrose
GABA		chemical - endogenous mammalian		-1.480	3.93E-04	FN1,IFNG,IL1B,IL4,MMP2,MMP3,MMP9,TNF	ATP,Akt,Ap1,EGFR,EGR1,ERK1/2,FOS,FOXO1,GABA,Insulin,JUN,NFKB1,NFKBIA,NFkB (complex),PPARA,PPARG,RELA,RNA polymerase II,SMAD3,SP1,STAT3
Fibrin		complex			3.93E-04	ACTA2,CDH5,CNN1,CXCL8,FN1,IL6,KDR,TAGLN	Ap1,CBL,Fibrin,ITGB3,NFkB (complex),RELA,SMAD3,SMAD4,SMAD7,TP53,hyaluronic acid
Go 6976		chemical - kinase inhibitor		1.590	3.95E-04	BMP6,CD83,CXCL8,FN1,IFNG,ITGA5,ITGB1,MMP2,MMP9,NFKBIA,NOS2,TNFRSF4,VCAM1	Ap1,ESR1,FOS,FOSL1,FOXO3,Go 6976,JUN,Jnk,NFATC2,NFKB1,NFKBIA,NFkB (complex),Nfat (family),PI3K (complex),Pkc(s),RELA,STAT3,TP53
FLI1		transcription regulator		-0.571	3.95E-04	CCND3,COL1A1,COL1A2,CTGF,EGR1,FCAR,ID2,IL2RA,INPP5D,LOX,PF4,TEK,VEGFA	FLI1,GATA1,MYB,SPI1,STAT1,STAT5a/b
STUB1		enzyme		1.691	4.12E-04	ACTA2,CASP3,CDC25C,CDK1,IL6,NOS3,RBL2,SNCA,TAGLN,VEGFA	AHR,Ap1,CEBPB,CTNNB1,E2F1,EGR1,ERBB2,FOXO1,IRF3,JUN,MYC,NFkB (complex),PPARG,PRKCZ,RELA,RNA polymerase II,SIRT1,SP1,STAT3,STUB1,TP53,TP73,estrogen receptor
S-adenosylmethionine		chemical - endogenous mammalian		1.619	4.12E-04	ACACA,ACTA2,ACTG2,COL1A1,COL1A2,GCLC,ITGAL,NOS2,PHB,TNF	ADIPOQ,Ap1,CASP3,EP300,FOXO1,JUN,Jnk,MAX,MYC,NFE2L2,NFKB1,NFKBIA,NFKBIB,NFkB (complex),PPARA,RELA,S-adenosylmethionine,SP1,STAT1,STAT3,TP53,reactive oxygen species
TNFRSF9		transmembrane receptor		-0.111	4.12E-04	ANPEP,BCL2A1,CXCL8,FAS,IFNG,IL1B,IL4,IL6,PRF1,TNF	Akt,Ap1,EGR1,ESR1,FOS,Ige,JUN,MAPK8,NFATC2,NFKB1,NFKBIA,NFKBIB,NFkB (complex),REL,RELA,RELB,STAT3,TNFRSF9,TRAF2
ELK1		transcription regulator		0.088	4.19E-04	EGR1,EGR2,MECOM,MMP13,MMP9,MYLK,SNAI1,SPP1,TAGLN,THBS1,TIPARP,TNF	Ap1,ELK1,EP300,ERK,ETS1,FOS,HDAC2,JUN,JUND,MAPK3,NFKB1,NFKBIA,NFkB (complex),NR3C1,RELA,SMAD3,SP1,STAT3,TNF,TP53,TP63
ID1		transcription regulator		-0.778	4.19E-04	CTGF,EGR1,FN1,GATA3,IFI16,MMP14,MMP2,MMP9,PTK2,SNAI1,TF,VIM	AKT1,BIRC5,CDKN2A,CTNNB1,FOSL1,FOXO1,HDAC1,ID1,JUN,MAP2K1/2,MYC,NFKB1,NFKBIA,NFkB (complex),RB1,RELA,RNA polymerase II,SMAD3,SP1,STAT3,TERT,TP53
candesartan		chemical drug	Activated	2.354	4.19E-04	ADM,COL1A2,COL3A1,FN1,FOSL2,GFPT1,IL6,NOS3,OLR1,PDGFRB,SPP1,TNF	ADM,AGT,AGTR1,AGTR2,Ap1,CREBBP,EGR1,JUN,MYOCD,NFkB (complex),NR3C1,NR3C2,RELA,SIRT1,SMAD3,TP53,aldosterone,candesartan
IL25		cytokine		1.321	4.27E-04	CCL24,CCL3,CXCL8,GATA3,GFI1,IFNG,IL1B,IL33,IL4,IL6,TNF	Ap1,CCL2,FOS,IL13,IL25,IL4,IRF3,Ige,JUN,NFATC1,NFATC2,NFKBIA,NFkB (complex),RELA,SMAD3,STAT1,STAT3,STAT6,TRAF3IP2
JAK1		kinase		1.212	4.27E-04	IFIT2,IL1B,IRF1,IRF9,MMP2,MX1,OSMR,SOCS3,STAT1,TNF,USP18	IFNAR1,IRF1,IRF8,IRF9,JAK1,JAK2,NFKB1,NFkB (complex),RELA,SOCS3,SP1,STAT1,STAT2,STAT3,STAT6
eflornithine		chemical drug		-0.714	4.27E-04	APP,C3,CDK1,DHFR,FN1,GLB1,ITGAL,ITGB3,ORC1,SHC1,SOD2	CDKN1A,E2F1,E2F4,E2f,ESR1,HDAC1,JUN,NFKB1,NFKBIA,NFkB (complex),RB1,RBL1,RELA,SP1,STAT3,TP53,beta-estradiol,eflornithine
reactive oxygen species		chemical toxicant		-0.547	4.56E-04	ACTA2,CASP3,CCL5,CTGF,CXCL8,EDN1,FAS,FASLG,GADD45A,HSPA5,IL1B,IL4,IL6,ITGB3,MMP3,PHB,PRF1,SOD2,TERT,TNF,VCAM1,VEGFA	Ap1,ERK1/2,JUN,Jnk,MAPK14,NFKB1,NFKBIA,NFkB (complex),P38 MAPK,REL,RELA,SMAD3,STAT3,reactive oxygen species
RXRA		ligand-dependent nuclear receptor		0.460	4.58E-04	ABCB1,ACACA,APOA1,APOE,APP,ASNS,C3,CCL17,CCL20,CCL22,CCND3,CPT1B,CXCL10,CYP3A4,ENG,FABP3,FADS2,GCLC,GPD1,HSD17B4,IFNG,IL4,IL6,LTF,MPO,NEDD9,NR5A2,OLR1,PLIN1,RET,SCD,SDC1,SLC27A1,SPP1,STRA6,THBD,TNF,TXN,VEGFA	ATF2,Ap1,CREBBP,Creb,JUN,NCOA2,NFKB1,NFkB (complex),NR1H3,PPARA,PPARG,RARA,RARG,RELA,RXRA,Rxr,SREBF1,STAT1,alitretinoin
methamphetamine		chemical drug		-1.458	4.81E-04	CREM,EGR1,EMR1,FAS,FASLG,FOSL2,GPX4,IL1B,IL6,MAOA,MMP2,MMP9,TIMP2,TNF,TXN,VCAM1	Ap1,ERK1/2,ESR1,FOXO1,IL1B,JUN,NFATC2,NFKB1,NFKBIA,NFkB (complex),Nfat (family),RELA,STAT3,TNF,methamphetamine,reactive oxygen species
CXCL3		cytokine		1.067	4.84E-04	CCL4,CCL5,CXCL10,IL6,POSTN,TNF	Ap1,CXCL3,ERK1/2,JAK2,JUN,NFKB1,NFKBIA,NFkB (complex),P38 MAPK,RELA,SMAD3,SP1,STAT1,STAT3,TP53
DOK1	0.379	kinase		-0.186	4.84E-04	CD69,DOK1,IL2RA,STAT4,TBX21,TNF	BCL6,DOK1,ESR1,ETS1,GATA3,IL2,INPP5D,JUN,MAPK1,NFKBIA,NFkB (complex),RELA,STAT1,STAT3,STAT4,STAT5A,TBX21
IL15RA		transmembrane receptor		-0.203	4.84E-04	CXCL8,EDN1,IFNG,IL2RA,IL6,TNF	Ap1,BCL6,ESR1,FOS,IL15,IL15RA,IL2,JUN,MAPK3,MAPK8,NFKBIA,NFkB (complex),RELA,SP1,STAT1,STAT3,STAT5A,STAT6,TP53
NOD1		other		-0.577	4.84E-04	CCL5,CXCL8,IL1B,IL6,NOS2,TNF	Ap1,CCL2,CCL5,CREB1,CXCL2,JUN,Jnk,NFATC1,NFKB1,NFKBIA,NFkB (complex),NOD1,REL,RELA,SMAD3,STAT1,STAT3
cyclomaltodextrin		chemical drug		-1.026	4.84E-04	CTSK,IL1B,IL6,MMP14,S100A8,TNF	Ap1,EP300,JUN,MITF,NFE2L2,NFKB1,NFKBIB,NFkB (complex),NOS3,Nr1h,P38 MAPK,PRKCD,RELA,SMAD3,SP1,STAT1,STAT3,cholesterol,cyclomaltodextrin
HAVCR2		other		-1.387	4.84E-04	CCR5,IFNG,IL1B,IL4,IL6,TNF	BCL6,HAVCR2,IFNG,IL2,NFKB1,NFKBIA,NFkB (complex),RELA,STAT1,STAT3,STAT5A,TNF
CD46		other		-1.522	4.84E-04	C3,CD69,FLT3,IFNG,IL2RA,PTGER4	Ap1,CBL,CD46,ESR1,ETS1,IL12 (family),JUN,LAT,MAPK1,MAPK3,NFAT (complex),NFATC1,NFKB1,NFKBIA,NFkB (complex),NOTCH1,Nfat (family),STAT1,STAT3,STAT4,STAT6,VAV1
CSF3R	-2.273	transmembrane receptor			4.84E-04	CISH,CSF3R,GFI1,LTF,MPO,SELE
Ifna		other	Activated	2.395	4.84E-04	AXL,IFIT2,IRF1,ISG15,OAS1,SOCS1	IRF8,IRF9,Ifna,NFkB (complex),STAT1,STAT2,STAT3
titanium dioxide		chemical drug		0.262	4.91E-04	ALOX5AP,FAS,FASLG,HCAR2,IFNG,IL1B,IL6,PLAT,TNF	Ap1,FOXO1,IL1A,NFKB1,NFKBIA,NFkB (complex),RELA,reactive oxygen species,titanium dioxide
CASP1		peptidase		-0.732	4.91E-04	ACACA,COL1A1,IFNG,IL1B,IL4,IL6,NOS2,SCD,TNF	Ap1,BCL10,CASP1,ESR1,IL1,JUN,LEP,MAPK8,MIF,NFKB1,NFKBIA,NFkB (complex),RELA,RIPK2,STAT3,STAT4,TP53
NPM1		transcription regulator		-1.571	4.91E-04	CCL3,CCL4,IFNG,IL6,LTF,MMP9,SOD2,TNF,VEGFA	CTNNB1,EIF2AK2,HDAC1,IRF1,IRF3,IRF7,IRF8,JUN,MYC,NFKB1,NFKBIA,NFKBIB,NFkB (complex),NPM1,RB1,RELA,RNA polymerase II,SP1,STAT1,STAT3,TERT,TP53,TP73
IL17F		cytokine		-1.585	4.91E-04	CCL20,CXCL10,CXCL6,CXCL8,IFNG,IL6,LTA,MMP13,MMP3	Ap1,CEBPB,ERK,ERK1/2,IL17A,IL17F,IL6,JUN,NFKB1,NFKBIA,NFkB (complex),REL,RELA,SMAD3,STAT1,STAT3
3-methyladenine		chemical toxicant	Inhibited	-2.657	4.91E-04	CD86,CXCL8,HSP90B1,HSPA5,IL1B,IL6,NOS2,SNCA,TNF	3-methyladenine,AHR,Ap1,Ca2+,JUN,Jnk,NFE2L2,NFKB1,NFkB (complex),NR4A2,Nr1h,P38 MAPK,RELA,SMAD3,SNCA,SP1,STAT3,TP53,cholesterol
cephaloridine		chemical drug	Inhibited	-2.187	5.11E-04	ANGPTL4,CCL17,CCL20,CCNE1,CDC6,CTGF,CXCL10,CXCL13,CXCL14,CYP1B1,DDIT4,FBP2,GPNMB,HSPA1A/HSPA1B,HSPH1,LAMB3,OSMR,STRA6,TFRC,VPREB3
ATG16L1		other		1.067	5.12E-04	IL1B,IL6,NFKBIA,SOD2,UPK1A	ATG16L1,Ap1,CALR,CASP1,IL18,IL1B,IRF8,JUN,JUNB,NFKB1,NFKBIA,NFkB (complex),RELA,SQSTM1,STAT3,TARDBP,TP53
tyrphostin AG 127		chemical - kinase inhibitor		0.328	5.12E-04	IL1B,IRAK1,NOS2,PARP1,TNF	Ap1,CALR,CASP1,CASP3,CEBPD,IL18,IL1B,IRAK1,IRF3,JUNB,NFE2L2,NFKB1,NFKBIA,NFKBIB,NFkB (complex),RELA,STAT1,STAT3,TP53,tyrphostin AG 127
LILRB1		transmembrane receptor		0.156	5.12E-04	CXCL8,IFNG,MMP2,MMP9,TNF	5-hydroxytryptamine,Ap1,ESR1,ETS1,FOXO3,JUN,LILRB1,MAPK1,MAPK3,NFKB1,NFKBIA,NFkB (complex),STAT1,STAT3
TIGIT		other		0.105	5.12E-04	GATA3,IFNG,IL4,IRF4,TBX21	IFNG,NFKB1,NFkB (complex),RELA,STAT1,STAT3,TIGIT
Ferritin		complex		0.000	5.12E-04	BMP6,CCL5,IL1B,NFKBIA,NOS2	Ap1,ERK1/2,Ferritin,JUN,NFKB1,NFKBIA,NFkB (complex),RELA,STAT3
theophylline		chemical drug		-0.152	5.12E-04	CXCL8,IL6,MPO,NOS2,THBD	ADORA2B,CAT,CEBPB,EP300,HDAC2,HSF1,IL6,JUN,NFKB1,NFKBIA,NFkB (complex),NR3C1,RELA,STAT1,STAT3,TP53,TP63,theophylline
RALBP1	0.404	enzyme		-0.447	5.12E-04	COL1A2,COL4A1,IL6,MMP2,TNF	AMPK,ATP,Ap1,EP300,FOXO1,FOXO3,IRF3,JUN,Jnk,Map3k7,NFKB1,NFKBIA,NFkB (complex),RALBP1,RELA,RNA polymerase II,STAT1,STAT3
THBD	-0.515	transmembrane receptor		-1.122	5.12E-04	IL1B,IL6,PECAM1,THBD,TNF	Ap1,CTNNB1,FOS,FOXO1,JUN,NFKB1,NFKBIA,NFkB (complex),PLAT,PROC,RELA,STAT3,THBD,nitric oxide,reactive oxygen species
RAMP1		transporter		-1.342	5.12E-04	FLT4,IFNG,IL6,TNF,VEGFA	ADM,Ccl2,EGR1,ETS1,IFNG,IL12 (complex),JUN,NFKB1,NFkB (complex),RAMP1,RELA,STAT1,STAT3,STAT6,cyclic AMP
(E)-4-hydroxy-3-methyl-but-2-enyl pyrophosphate		chemical - endogenous non-mammalian			5.12E-04	CCR7,CD69,CXCL13,IL6,TNF
LUM	-1.413	other			5.12E-04	FAS,IL1B,IL6,MMP14,TNF	CREBBP,E. coli lipopolysaccharide,LUM,MMP14,NFE2L2,NFkB (complex),RELA,STAT1,STAT3
PTMA		other			5.12E-04	CCL3,IDO1,IL1B,MMP9,TNF	Ap1,BCL6,CASP3,IFNG,IL2,IRF1,IRF3,IRF7,Interferon alpha,JUN,MIF,NFE2L2,NFKB1,NFKBIB,NFkB (complex),PTMA,RELA,STAT1,STAT3,STAT5A,TP53
YY1		transcription regulator	Inhibited	-2.125	5.15E-04	ABCE1,ACTA2,AICDA,BAK1,BMP6,BTG2,CAPG,CCR5,CD3D,CDC25C,CDC6,CLU,COL15A1,COL1A1,DNAJB4,FAS,FCER1A,HSPA5,IFNG,IL4,KDR,LMAN1,MMP13,MMP2,MXD3,PDGFRA,PERP,POLH,RAB8B,SFXN1,TAGLN,TCF4,TGFBI,TNFRSF10A,TNFRSF4,VEGFA,VEGFB,VWF	EGR1,ESR1,IL4,JUN,MYC,MYOCD,NFKB1,NFkB (complex),NOTCH1,RELA,RUNX2,SMAD3,SMAD4,SMAD5,SMAD7,SP1,STAT1,STAT3,STAT6,TP53,TP73,VHL,YY1
RARG		ligand-dependent nuclear receptor		-0.022	5.37E-04	APOA1,COL4A1,EGR1,EGR2,FASLG,IL6,LAMB1,STRA6,THBD,UBA7	Akt,Ap1,CEBPA,EGR1,ETS1,FOS,JUN,JUND,NFKB1,NFKBIA,NFkB (complex),NR1H3,NR1H4,PPARA,PPARG,RARA,RARG,RXRA,SMAD3,SP1,STAT1,STAT3,alitretinoin,tretinoin
BCL2L1		other		-0.378	5.37E-04	ALOX5AP,BAK1,CASP3,CDC6,CXCL8,CYCS,DHFR,IL1B,MSX1,TNF	Ap1,BAX,BCL2L1,BCL6,ESR1,IL2,IRF3,JUN,Jnk,MAPK8,MYC,NFkB (complex),RELA,SP1,STAT1,STAT3,STAT5A,TP53,TP73
3M-011		chemical reagent	Activated	2.025	5.37E-04	CCL3,CCL4,CD83,CD86,CXCL10,CXCL8,IL6,MX1,STAT1,TNF	3M-011,IL12 (complex),IRF1,IRF3,IRF5,IRF7,Interferon alpha,NFKB1,NFKBIA,NFkB (complex),RELA,STAT1,STAT3,STAT6,TLR7,TLR8,TNF
valsartan		chemical drug		1.744	5.42E-04	APP,AQP1,COL1A1,EDN1,FN1,GJA1,IL1B,MMP2,POSTN,SPP1,TIMP1	AGT,Ap1,CTNNB1,EGR1,ESR1,FGF2,FN1,JUN,NFATC2,NFKB1,NFKBIA,NFkB (complex),Nfat (family),RELA,SMAD3,SP1,STAT3,TP53,valsartan
corticosteroid		chemical drug		1.394	5.42E-04	AQP1,CST3,CXCL8,FKBP5,IFNG,IL1RN,IL4,IL6,NOS2,POSTN,TNF	Ap1,CEBPB,CREB1,ESR1,FOS,FOXO1,IL1,IL6,JUN,Mapk,NFKB1,NFKBIA,NFkB (complex),NOS2,RELA,STAT1,STAT3,TP53,corticosteroid,histamine
N-cor		group		1.134	5.42E-04	ACACA,AXIN2,CCL5,CXCL10,CXCL14,MMP13,MMP9,OLR1,PLIN1,SCD,USP18	E2F2,HDAC1,HDAC3,Hdac,Histone h4,JUN,N-cor,NCOR2,NFKB1,NFKBIA,NFkB (complex),NR1H3,Nr1h,PPARA,PPARG,RELA,RXRA,SREBF1,STAT3,TNF
TET2		other	Inhibited	-2.714	5.42E-04	ANXA2,BCL3,FAM129B,FOSL2,IL1B,MMP13,PDGFRB,PLS3,RGS1,S100A8,TIMP1
INSR		kinase		-1.569	5.51E-04	ACO2,AQP1,ATP2A3,BCL2A1,CCL4,CCND2,CCNG2,CD83,CDC6,CDK1,COL6A3,CPT1B,CSTB,CTGF,CTSB,CYCS,CYP1B1,CYP51A1,DDR2,DEK,DES,EDN1,EGR1,EGR2,ETFDH,FBLN1,FLNC,GADD45A,GRB7,HSD17B4,HSPD1,IER2,IFNG,IL6,ITGA5,MARCKSL1,MDH2,MMP2,MMP9,NAMPT,NOS3,OLR1,PAX6,RRM2,SLC25A20,SOCS3,TNF,TOMM40,VCAM1	APP,Ap1,CREB1,D-glucose,EGR1,ERK1/2,IGF1,IGF2,INSR,JUN,MYC,NFKB1,NFKBIA,NFkB (complex),PPARG,RELA,SMAD3,SP1,STAT3,TP53,estrogen receptor
paroxetine		chemical drug		1.380	5.56E-04	ADM,APP,ID2,IL1B,MPO,NOS2,PDK1,TNF	5-hydroxytryptamine,FOXO3,NFKB1,NFKBIA,NFkB (complex),RB1,SP1,STAT1,TP63,caspase,paroxetine
IL17a dimer		complex		0.644	5.56E-04	CCL20,CCL3,CCL4,CCL5,IFNG,IL1B,IL6,TNF	EGFR,FOS,IL17R,IL17a dimer,JUN,NFkB (complex),RELA,SMAD3,SP1,STAT3
TNFRSF4	0.397	transmembrane receptor		0.588	5.56E-04	BCL2A1,CCL20,CXCL10,IFNG,IL4,IL6,PRDM1,SOCS1	IFNG,IL13,IL4,JUN,NFKB1,NFKBIA,NFkB (complex),RELA,STAT1,STAT3,STAT5a/b,STAT6,TNFRSF4
evodiamine		chemical - endogenous non-mammalian		-0.816	5.56E-04	ABCB1,BCL2A1,CASP3,CASP9,CXCL8,EIF2AK3,MMP9,SELE	Akt,CASP3,EGR1,JUN,NFE2L2,NFKB1,NFKBIA,NFKBIB,NFkB (complex),RELA,STAT1,STAT3,TP53,evodiamine
TWIST2		transcription regulator		-1.272	5.56E-04	CD7,FN1,IL1B,MMP9,POSTN,SNAI1,TNF,VIM	Ap1,ESR1,Histone h3,NFKB1,NFkB (complex),RELA,RNA polymerase II,SP1,STAT1,STAT3,TP53,TWIST2
nifedipine		chemical drug		0.942	5.66E-04	ABCB1,ATP2B2,ATP2B4,CTSL,CYP3A4,EDN1,GABRD,IFNG,IL1B,IL6,NOS2,NOS3,POSTN,TNF,VCAM1,VEGFA	Ap1,D-glucose,EGR1,ERK1/2,JUN,MYC,NFKB1,NFkB (complex),NOS3,NR3C1,PPARA,PPARG,RELA,RXRA,SP1,STAT1,STAT3,glucocorticoid,nifedipine
SOX1		transcription regulator	Activated	2.000	5.66E-04	ANGPT1,APCDD1,BMPER,DUSP5,EFEMP1,EOMES,GBP4,NCKAP1,NRP1,PDGFRA,PECAM1,SMAD1,TWSG1,USP18,VEGFA,WLS
RHOA		enzyme	Inhibited	-2.470	5.66E-04	ACTA2,CCNE1,COL1A1,COL3A1,CTGF,CXCL8,FN1,IL6,MMP13,MMP14,MMP9,NOS2,NOS3,ROCK2,TAGLN,VCAM1	Ap1,CTNNB1,ERK,FOS,FOXO1,FOXO3,JUN,Jnk,NFKB1,NFkB (complex),PI3K (complex),PRKG1,RELA,RHOA,SMAD3,SMAD4,SP1,STAT3,Tgf beta
lisinopril		biologic drug		1.915	5.71E-04	IL1B,KDR,MMP2,NOS2,PDGFRB,TNF,VEGFA	ALB,Ap1,CREB1,CREM,CTNNB1,HIF1A,IgG,JUN,NFKB1,NFKBIB,NFkB (complex),PRKCD,PRKCE,RELA,SQSTM1,STAT3,lisinopril
3M-002		chemical reagent		1.231	5.71E-04	CD83,CD86,IFNG,IL1B,IRF4,IRF7,TNF	3M-002,Ap1,IL12B,IL1B,IRF1,JUN,Jnk,NFKB1,NFKBIA,NFkB (complex),REL,RELA,STAT1,STAT3,TNF
tranilast		chemical drug		0.324	5.71E-04	CD86,CXCL8,IFNG,NOS2,NRP1,TNF,VCAM1	Ap1,ERK1/2,FOXO1,IL10,IL12B,IRF1,NFKB1,NFKBIA,NFKBIB,NFkB (complex),NOS2,REL,RELA,STAT1,STAT3,tranilast
CD200		other		0.124	5.71E-04	IDO1,IFNG,IL1B,IL6,ITGAL,NOS2,TNF	Ap1,CD200,ERK1/2,IL13,IRF1,IRF3,IRF7,Interferon alpha,JUN,Jnk,NFKB1,NFKBIA,NFkB (complex),RELA,STAT1,STAT3,STAT6,TNF
KLK5		peptidase		-1.134	5.71E-04	CCL20,IL1B,IL4,IL6,S100A8,S100A9,TNF
1-methyl-4-phenylpyridinium		chemical toxicant		-1.253	5.71E-04	BBC3,CASP3,DDIT4,MPO,NOS2,SNCA,TFRC	1-methyl-4-phenylpyridinium,Ap1,CASP3,EGR1,FOXO1,FOXO3,HTT,NFE2L2,NFKBIB,NFkB (complex),NR4A2,RELA,SIRT1,SNCA,STAT1,TP53,iron
Angiotensin II receptor type 1		group		-1.664	5.71E-04	ATP1A1,CXCL10,CXCL8,EDN1,NOS3,TIMP1,VEGFA	Angiotensin II receptor type 1,Ap1,EGFR,ERK,FOS,FOXO1,Insulin,JUN,NFKBIA,NFkB (complex),PPARA,PPARG,RELA,SMAD3,SP1,STAT3,SYK
TFEC		transcription regulator			5.71E-04	BCL11A,COL6A3,CSF3R,F13A1,GBP7,IL6,S100A9
ITGA2		transmembrane receptor	Inhibited	-2.630	5.71E-04	CCNE1,COL1A1,DCN,IL6,ITGA5,ITGB1,MMP3	Ap1,CBL,CTNNB1,Collagen type I,HIF1A,IGF1,ITGA2,ITGB1,JUN,KLF4,NFKBIA,NFkB (complex),PPARG,PTK2,RHOA,RUNX2,SMAD2,SMAD3,SP1,STAT1,STAT3,TP53
diethylstilbestrol		chemical drug		-0.911	5.86E-04	ADCY6,ALPL,AQP3,AQP9,BCAT1,C3,CFB,CLU,CPE,CXCL6,EGR1,FAS,FASLG,FMOD,GADD45A,GREM1,HSP90B1,IGFBP6,IL1R2,IL36RN,ITGAE,KDR,LTF,MAOA,MFGE8,PDGFRA,PDGFRB,PGLYRP1,RPN2,RUNX1,S100A8,SLC41A1,SPARC,VEGFA	AR,Ap1,CREB1,Creb,ESR1,FOS,JUN,NFATC2,NFkB (complex),Nfat (family),RELA,SMAD3,SP1,STAT3,TP53,diethylstilbestrol,testosterone,topotecan
SMARCB1		transcription regulator		-1.320	5.89E-04	A2M,ACAT1,BTG1,CCNE1,CDC6,CDK1,COL18A1,COL1A1,COL1A2,COL5A2,DHFR,F11R,FAS,GADD45A,GJA1,HP,IFI16,LBP,MCM10,MX1,NEO1,OAS1,PGLYRP1,POSTN,PTMS,PTN,S100A1,SPARC	Ap1,BRCA1,CD44,CDKN1A,E2F4,ESR1,JUN,MYC,MYOD1,NFkB (complex),RB1,RBL1,RELA,RNA polymerase II,SMAD3,SMARCA4,SMARCB1,SP1,STAT1,STAT3,TP53,TP73
CD5		transmembrane receptor		0.747	5.90E-04	BCL3,CCL3,CCL4,CCR7,CD4,CD52,CD69,CD86,IL13RA1,IL23R,RELB,STAT1,WNT10A	CD5,JUN,LCK,NFKB1,NFKBIA,NFkB (complex),RELA,STAT1,STAT3,STAT5a/b,TP53,VAV1,ZAP70
capsaicin		chemical drug		0.128	5.90E-04	CASP3,CXCL8,CYP3A4,IL1B,MMP14,MMP2,MMP9,NOS2,NOS3,PTK2,TCF4,TNF,TNFRSF11B	Ap1,Creb,ESR1,FOXO3,JUN,Jnk,NFAT (complex),NFKB1,NFkB (complex),NOS3,RELA,STAT1,STAT3,TAC1,capsaicin,melatonin,prostaglandin E2
2-deoxyglucose		chemical drug		-0.130	5.90E-04	ABCB1,ACACA,APP,CASP3,DDIT4,HSP90B1,HSPA5,IFNG,IL6,MMP13,PDIA3,SOD2,SPP1	2-deoxyglucose,AR,Ap1,FOS,FOXO3,IGF1,JUN,Jnk,LEP,NFKB1,NFkB (complex),NR3C1,NR3C2,RELA,SMAD3,SP1,STAT3,TP53,corticosterone
minocycline		chemical drug		1.769	6.34E-04	CASP3,CD163,CD86,CXCL8,EMR1,GATA3,IL1B,IL4,IL6,IL6R,NOS2,NOS3,TNF,VCAM1	Ap1,CALR,CASP1,FOS,FOXO1,Ige,JUN,JUNB,MAPK14,NFATC2,NFKB1,NFKBIA,NFkB (complex),NOS2,RELA,STAT3,TP53,minocycline
vitamin D		chemical drug		-0.333	6.44E-04	ADAMTS1,CCR10,CDK1,FGF23,IFI27,IL6,IRF4,NFKBIA,NOS2,S100A8,S1PR2,SPP1	CTNNB1,FOXO1,Insulin,JUN,NFkB (complex),NR1H4,Nr1h,PPARA,PPARG,PPARGC1A,PTGES,RARA,Rxr,SP1,vitamin D
BRAF		enzyme		-0.555	6.44E-04	CDK1,CXCL10,CXCL8,EGR1,EPAS1,IFNG,IL1B,IL6,ITGB1,MMP9,SERPINE2,THBS1	Ap1,BRAF,EGFR,ERK,ERK1/2,FOS,JUN,MAPK3,MYC,Mek,NFKB1,NFKBIA,NFkB (complex),RELA,SMAD3,SP1,STAT1,STAT3,TP53
ADRA1D		G-protein coupled receptor			6.44E-04	CCNE1,CDK1,COL3A1,CREM,DDAH1,EGR1,EGR2,FN1,IL6,LOX,PRRX1,VEGFA	ADRA1D,Ap1,CREB1,Creb,ERK1/2,JUN,MYC,NFKB1,NFkB (complex),RELA,SP1,STAT1,STAT3,TP53,TP73,epinephrine,norepinephrine
THRB		ligand-dependent nuclear receptor		-1.825	6.46E-04	ACACA,ACHE,APOA1,ATP2A2,BTG2,CCL17,CCND2,CCND3,CCNE1,CXCL10,DAD1,DCN,DKK1,ENG,FSTL1,FZD6,IL4,IL6,MMP2,NR5A2,PAM,SFRP1,SFRP2,SFRP4,TGFBI,TNF,TNFRSF10A,TREM1,WIF1	AKT1,Ap1,CREBBP,CTNNB1,EP300,FOXO3,HTT,JUN,L-triiodothyronine,NFKB1,NFkB (complex),NR1H3,NR1H4,PI3K (complex),PPARA,PPARG,RARA,RELA,RXRA,Rxr,SP1,SREBF1,STAT3,THRB,TP53
ENG	-0.834	transmembrane receptor		0.532	6.57E-04	ACTA2,CTGF,ELN,FN1,ITGA1,ITGA5,ITGA6,NOS3,PECAM1	ENG,FN1,IRF4,NFKB1,NFKBIA,NFkB (complex),SMAD1,SMAD2,SMAD3,SMAD4,SMAD7,SP1,STAT3,Smad,TGFB1,TGFBR1,TGFBR2,TP53
ANXA1		enzyme		0.328	6.57E-04	ANXA2,ANXA4,CCR10,CD69,IL1B,IL2RA,IL6,NOS2,TIFA	ANXA1,Ap1,Creb,ESR1,ETS1,IRF3,JUN,MAPK1,MAPKAPK2,NFATC2,NFKB1,NFKBIA,NFKBIB,NFkB (complex),Nfat (family),P38 MAPK,PRL,RELA,SMAD3,SP1,STAT,STAT1,STAT3,TP53
BAK1	-0.417	other		-0.308	6.57E-04	CCL5,CXCL10,DNAJB9,ERO1L,IL6,IRF7,PDIA6,TNF,XBP1	Ap1,BAK1,BAX,CREBBP,IRF3,IRF7,JUN,Jnk,NFATC2,NFE2L2,NFKB1,NFKBIB,NFkB (complex),PARP1,RELA,RELB,STAT1,STAT3,TP53,TRAF2
ELF3	0.890	transcription regulator	Inhibited	-2.948	6.57E-04	ANGPT1,ANGPTL4,CCL20,ELF3,FN1,IL6,MMP13,MMP3,NOS2	Ap1,CEBPB,EGFR,ELF3,ERK1/2,FOS,IL6,JUN,NFKB1,NFKBIA,NFkB (complex),REL,RELA,SMAD2,SMAD3,SMAD4,SP1,STAT1,STAT3,TGFBR2
ARNT2		transcription regulator		-0.174	6.57E-04	ADAM28,ANGPTL4,APOE,BST1,CD86,CFL2,CLCN1,COL12A1,EGR1,EIF5A,ELL2,GPX3,GZMH,IFI16,IGFBP4,IL6R,ITGB3,LAMB3,LTF,MTPN,NFE2,PLCB1,POLD4,POSTN,RBL2,RGS10,SERPINA5,SNN,ST6GALNAC6,ST8SIA5,TNF,TSC22D3,VEGFA
CBL		transcription regulator	Inhibited	-2.985	6.83E-04	CD3E,COL1A1,FLT3,FN1,IFNG,IL4,LAT,LCK,MMP2,PDGFRA,STAT1	Ap1,CBL,ERK,ERK1/2,ESR1,JUN,MAPK8,NFATC2,NFKB1,NFkB (complex),Nfat (family),RAC1,RELA,SMAD3,STAT3
NLRP12		other		1.919	6.93E-04	BCL3,CXCL13,CXCL6,CXCL8,IFNG,IL1B,IL1RN,IL6,NOS2,TNF	ATP,Ap1,CEBPB,CEBPD,IL6,IRAK1,IRF3,JUN,NFKB1,NFKBIA,NFkB (complex),NLRP12,REL,RELA,RNA polymerase II,STAT1,STAT3
paricalcitol		chemical drug		1.066	6.93E-04	COL3A1,FGF23,FN1,IFNG,IL1B,NOS2,PTGER4,TIMP1,TNF,VCAM1	Ap1,FOXO3,JUN,NFKB1,NFKBIA,NFkB (complex),RELA,SPP1,STAT3,paricalcitol
irisolidone		chemical - endogenous non-mammalian			7.01E-04	IL1B,NOS2,TNF	Ap1,ERK1/2,ESR1,JUN,NFATC2,NFKB1,NFKBIA,NFkB (complex),Nfat (family),RELA,STAT3,TNF,irisolidone,nitric oxide
TMBIM1		other			7.01E-04	FAS,MMP2,MMP9	CTNNB1,Creb,MMP9,NFKB1,NFkB (complex),RELA,TMBIM1
WBSCR22		enzyme			7.01E-04	FKBP5,IL6,TSC22D3	Ap1,NCOA2,NFkB (complex),NR3C1,RELA,RNA polymerase II,WBSCR22
CERS6		transcription regulator			7.01E-04	BBC3,NOS2,TNF	Ap1,CERS6,JUN,NFKB1,NFKBIA,NFkB (complex),RELA,STAT3,TNF,nitric oxide
glucuronyl glucosamine glycan sulfate		chemical drug			7.01E-04	COL3A1,FN1,HSPG2	Ap1,ERK,JUN,NFKB1,NFkB (complex),P38 MAPK,RELA,SMAD3,STAT3,glucuronyl glucosamine glycan sulfate
satratoxin G		chemical toxicant			7.01E-04	IL1B,IL6,TNF
cercosporin		chemical - endogenous non-mammalian			7.01E-04	ACTA2,CTGF,FN1
EMP2	-1.004	other			7.01E-04	CAV1,ITGA5,ITGA6
FGA		other			7.01E-04	IL1B,IL6,TNF	FGA,NFKB1,NFKBIA,NFkB (complex),RELA,STAT3,TNF
PFN1		other			7.01E-04	ANXA2,NOS2,VCAM1	ATP,Ap1,NFKB1,NFkB (complex),NOS3,P38 MAPK,PFN1,RELA,RNA polymerase II,SMAD3,STAT1,STAT3
IL36RN	3.304	cytokine			7.01E-04	CXCL8,IL1B,IL6	IL36RN,JUN,NFKB1,NFKBIA,NFkB (complex),RELA,STAT3
GIMAP1-GIMAP5		other			7.01E-04	HSP90B1,HSPD1,IFNG
cibacron blue F 3GA		chemical reagent			7.01E-04	CXCL8,SLC29A1,THBS1	Ap1,JUN,MAPK3,NFKBIA,NFkB (complex),STAT3,cibacron blue F 3GA
oseltamivir		chemical drug			7.01E-04	IFNG,IL6,TNF	CREB1,EGFR,ELK1,FOS,INSR,JUN,SMAD3,SP1,STAT3,STAT5B,oseltamivir
diacerein		chemical drug			7.01E-04	IL1B,IL6,TNF	Ap1,IKBKB,JUN,Jnk,NFKB1,NFKBIA,NFkB (complex),RELA,STAT3,TNF,diacerein
manganese chloride		chemical reagent			7.01E-04	IL6,SLC39A14,SOD2	Ap1,CEBPB,EGR1,IL6,JUN,NFKB1,NFkB (complex),SOD2,STAT1,STAT3,TP53,cyclic AMP,manganese chloride
magnesium chloride		chemical drug			7.01E-04	IL6,NOS3,TNF	AHR,ATP,Ap1,CEBPB,Ca2+,EGR1,HGF,Ins1,JUN,NFKB1,NFkB (complex),PPARA,PPARG,RELA,RNA polymerase II,RXRA,SMAD3,SP1,STAT3,magnesium chloride
latanoprost		chemical drug			7.01E-04	MMP2,MMP3,MMP9	CTNNB1,Creb,ETS2,FOS,JUN,MMP3,MMP9,NFKB1,NFkB (complex),RELA,latanoprost
tanespimycin		chemical drug		-1.836	7.07E-04	AXL,BAK1,BCL2A1,CAV1,CDK1,CXCL8,CYCS,DNAJB1,FAS,FLT3,HSP90B1,HSPA1A/HSPA1B,HSPA5,HSPA9,IL6R,LAT,LDHA,PDGFRA,SERPINH1,SOD2,VEGFA	ATF2,Akt,Ap1,BCL2,Creb,EGR1,ERK1/2,FOS,JUN,NFKB1,NFKBIA,NFkB (complex),RELA,SP1,STAT3,TP53,tanespimycin
IL6ST		transmembrane receptor		0.200	7.14E-04	A2M,ATP2A2,CYP3A4,EGR1,FASLG,HP,IL6,IL6R,IRF1,LTF,RET,SOCS1,SOCS3	CEBPB,CNTF,IL6,IL6ST,JUN,LIF,NFKB1,NFkB (complex),RELA,STAT,STAT1,STAT3,STAT5A,STAT5B,STAT5a/b,TCF3,TP53
FANCC		other		0.000	7.14E-04	AQP9,DKK1,HHEX,IL1B,IL1R1,MX1,NOS2,OAS1,OAT,PTX3,SCHIP1,TNF,WWTR1	EIF2AK2,FANCC,IFNG,IRF1,IRF3,IRF8,IRF9,JAK1,NFKB1,NFKBIB,NFkB (complex),RELA,STAT,STAT1,STAT2,STAT3,STAT4,TP53
CXCR4		G-protein coupled receptor		-1.465	7.14E-04	AXL,CDH11,CXCL10,CXCL8,CXCR2,EGR1,ID2,IGFBP7,IL6,MMP13,MMP2,TNFRSF10A,ZBTB16	Ap1,BMP7,CXCL12,CXCR4,ERK,JUN,MAPK3,NFKB1,NFKBIA,NFkB (complex),RELA,SMAD1,SMAD2,SMAD3,STAT1,STAT3,Smad,TP53
CNTF		cytokine		-0.384	7.60E-04	A2M,ACHE,CASP3,CISH,CXCL8,EGR1,GJA1,IRF1,LBP,PDE1B,SCD,SLC16A1,SOCS1,SOCS3,STAT1,TIMP1,VIM	CEBPB,CNTF,FOXO3,IL6ST,LIF,NFKB1,NFKBIA,NFkB (complex),PRL,RELA,SP1,STAT,STAT1,STAT3,STAT5A,STAT5B,TP53
cholecalciferol		chemical - endogenous mammalian		-1.733	7.60E-04	CCL5,CD83,CD86,COL1A1,CTSK,CTSL,CXCL10,EDN1,FCAR,MYO6,PDGFRA,PDGFRB,PTPRB,PVALB,SPP1,TNF,TNFRSF11B	AHR,Ap1,CCL2,Ca2+,EGR1,ERK1/2,ESR1,JUN,NFATC1,NFKB1,NFkB (complex),P38 MAPK,RELA,SMAD3,SMAD4,SP1,STAT3,TP53,cholecalciferol
JAK		group		0.277	7.69E-04	CD83,HES6,IL33,IL6,MMP9,PTGER4,SOCS1,SOCS3	Ap1,FOXO3,HMGB1,IL10,IL6ST,IRF3,JAK,JUN,Jnk,NFKB1,NFKBIA,NFKBIB,NFkB (complex),RELA,STAT,STAT1,STAT3,STAT5B,STAT6,dextran sulfate
PRKAA1		kinase		-0.077	7.69E-04	ACTA2,CXCL8,FN1,IFNG,IL6,MMP9,NCF2,NFKBIA	Ap1,FOXO3,HIF1A,JUN,MAPK14,NFKB1,NFKBIA,NFkB (complex),PRKAA1,PRKAA2,REL,RELA,RELB,STAT3,TP53
CD9		other		-0.294	7.69E-04	CASP3,ITGA5,ITGA6,ITGB1,MMP9,TJP1,TNF,VEGFA	Akt,Ap1,CD9,CTNNB1,Creb,EGR1,FN1,FOXO3,JUN,MMP9,NFKB1,NFKBIA,NFkB (complex),PI3K (complex),RELA,RUNX2,SMAD3,STAT3,TCF,TCF4
NODAL		growth factor		-0.408	7.69E-04	CCL5,CCNG2,CCR7,CD34,CD86,CXCL10,NOS2,TNF	AKT1,Akt,CEBPB,CTNNB1,EGR1,FOXO1,FOXO3,JUN,NFKBIA,NFkB (complex),NODAL,RELA,SIRT1,SMAD3,SMAD4,SMAD7,SP1,STAT3,Smad,TP53
SLPI		other		-0.558	7.69E-04	CCL5,CD86,IFNG,IL4,IL6,LOX,NFKBIA,TNF	Ccl2,ETS1,FOS,IL12 (complex),Ige,JUN,NFATC2,NFKB1,NFKBIA,NFKBIB,NFkB (complex),REL,RELA,SLPI,STAT3,STAT6
MYOC	0.585	other		-0.726	7.69E-04	EGR2,EIF2AK3,FN1,HSPA5,ITGB1,LAMB1,LAMC1,SPP1	AKT1,Akt,CTNNB1,EGR1,HDAC3,JUN,Laminin,MYOC,NFKBIA,NFkB (complex),RELA,RUNX2,SMAD3,SP1,STAT3,TCF,TCF4,TP53
RAG2		enzyme		-1.067	7.69E-04	CD2,CD4,COL6A2,IFNG,IL1B,IL2RA,IL6,TNF	BCL6,CD3,CEBPB,NFKB1,NFKBIA,NFkB (complex),RAG2,REL,RELA,SMAD3,SMAD4,SMAD7,SP1,STAT1,STAT3,Smad,TNF
CLDN6		other			7.69E-04	ATF6,CLDN11,CLDN3,CLDN4,CLDN5,ERN1,HSPA5,TGM3
epinephrine		chemical - endogenous mammalian	Inhibited	-2.615	7.75E-04	AQP3,CCNE1,CCR7,CDK1,CXCL8,HK2,IFNG,IL33,IL6,MMP13,MMP2,MMP3,OSTN,PLIN1,RETN,TNF	Ap1,ERK1/2,FOXO1,FOXO3,Insulin,JUN,NFKB1,NFkB (complex),P38 MAPK,PI3K (complex),PPARA,PPARG,RELA,SMAD3,SP1,STAT1,STAT3,TP53,epinephrine
BRD4		kinase	Inhibited	-2.333	7.75E-04	CD4,CDC25A,DERL3,FADS1,FKBP11,FOSL2,IL2RA,IL7R,LCK,MAL,MAP4K1,MTHFD1L,POLE2,RAI14,SRM
GH1		growth factor		-0.099	7.80E-04	ACACA,ADRB3,ANGPTL4,APOE,BPHL,C3,CCND3,CISH,CLU,COL18A1,COL3A1,CTH,CYP3A4,EGR1,FN1,GADD45A,GCLC,ID2,ID3,IL6,IRF1,ITGA1,NOS2,RETN,SHMT2,SOCS1,SOCS3,SPP1,TF,TKT,UBA7,VIM,XDH	Ap1,CEBPA,CEBPB,GH1,HDAC1,IGF1,Ins1,JUN,NFKBIA,NFkB (complex),PPARA,PPARG,PRL,RELA,RXRA,SMAD3,SP1,STAT,STAT3,TP53
COL9A1		other		1.698	7.84E-04	COL12A1,FMOD,FN1,HSPG2,MFGE8,TGFBI
LAMC1	-1.117	other		1.577	7.84E-04	ACTA2,CDH11,EGR2,FN1,IGF2,VIM	Ap1,FOS,LAMC1,NFkB (complex),STAT3,TP53,heparin
IFN1@		other		1.572	7.84E-04	IFIT3,IRF1,IRF4,IRF7,LCK,TLR3	IFN1@,IRF1,IRF8,IRF9,JUN,NFKB1,NFKBIA,NFkB (complex),RELA,STAT1,STAT2,STAT3
MGAT5		enzyme		1.019	7.84E-04	CXCR2,IFNG,IL4,ITGA5,ITGB1,SNAI1	Ap1,CTNNB1,EGR1,FGF2,JUN,MAPK3,MGAT5,NFKBIA,NFkB (complex),RUNX2,SMAD3,SP1,STAT3,TCF,TCF4
mir-143		microRNA		0.186	7.84E-04	COL3A1,DMP1,HK2,MMP2,PDGFRA,TAGLN
FCER2		transmembrane receptor		-0.189	7.84E-04	CCL3,CCL4,CXCL8,IL2RA,NOS2,TNF	Ap1,FCER2,FOXO1,IL12 (complex),JUN,NFKB1,NFKBIA,NFkB (complex),NOS2,REL,RELA,STAT3,STAT6
Pkg		group		-0.277	7.84E-04	EDN1,HK2,SLC6A4,SOD2,TXN,VCL	Ap1,BDNF,CREB1,EGR1,ELK1,EP300,FOS,JUN,MAX,MYC,NFkB (complex),Pkg,RELA,SP1,TP53
TFAP2B		transcription regulator		-0.345	7.84E-04	EDN1,EPAS1,IGF2,MMP2,SOD2,TERT	CTNNB1,FOXO1,HDAC1,Insulin,JUN,PPARA,PPARG,RB1,RELA,RNA polymerase II,SP1,TERT,TFAP2B
PDE5A		enzyme		-0.640	7.84E-04	ATP2A2,IL1B,IL6,NOS2,PDE3A,S100A9	Ap1,Creb,ESR1,FOS,HDAC2,JUN,Mapk,NFKB1,NFKBIA,NFkB (complex),PDE5A,RELA,STAT3,TP53,dipyridamole,pentoxifylline,theophylline
spermine		chemical - endogenous mammalian		-0.747	7.84E-04	CCL3,CCL4,IL1B,IL6,ITGAL,TNF	Ap1,CREB1,ESR1,FOS,JUN,NCOA2,NFKB1,NFKBIA,NFkB (complex),NR3C1,PPARG,RARA,RELA,SMAD3,SP1,STAT1,STAT3,histamine,nitric oxide,spermine
ADAM15	-0.717	peptidase		-1.670	7.84E-04	CCL5,IFNG,IL6,KDR,TNF,VEGFA	ADAM15,Akt,Ap1,CTNNB1,Creb,EGFR,EGR1,ERK1/2,FOS,IRF3,IRF5,JUN,MMP9,NFKB1,NFKBIA,NFkB (complex),RELA,SMAD3,SP1,STAT1,STAT3,TICAM1
PSMB10		peptidase			7.84E-04	GATA3,IL4,IL6,NFKBIA,NOS2,TBX21	Ap1,NFKB1,NFKBIA,NFkB (complex),PSMB10,REL,RELA
Collagen type II		complex	Activated	2.075	7.84E-04	BMP6,IFNG,IL1B,IL6,SIGLEC1,TNF	Ap1,Collagen type II,ERK1/2,NFKB1,NFkB (complex),RELA,STAT3
POU2AF1		transcription regulator	Activated	2.201	7.90E-04	AICDA,BCL6,CCND3,CCR5,ID3,KCNN4,LCK,PAX5,PRDM1,PTPRS,SDS,SPP1	BCL6,IL2,IL4,NFkB (complex),POU2AF1,RELA,STAT1,STAT3,STAT5A,STAT6
6-amino-4-(4-phenoxyphenylethylamino)quinazoline		chemical reagent		1.980	8.05E-04	APOE,C3,CYP3A4,MMP9	6-amino-4-(4-phenoxyphenylethylamino)quinazoline,APP,Ap1,EGR1,NFKB1,NFKBIA,NFkB (complex),REL,RELA,STAT3,TP53
5,6-dimethylxanthenone-4-acetic acid		chemical drug		1.961	8.05E-04	CCL5,CXCL10,IFNG,TNF	5,6-dimethylxanthenone-4-acetic acid,Ap1,CREBBP,ERK1/2,IRF3,IRF7,JUN,NFKB1,NFKBIA,NFkB (complex),NOD2,P38 MAPK,REL,RELA,SMAD3,STAT1,STAT3
glaucocalyxin A		chemical - endogenous non-mammalian		1.091	8.05E-04	IL1B,IL6,NOS2,TNF	JUN,NFKB1,NFKBIA,NFkB (complex),P38 MAPK,REL,RELA,SMAD3,STAT3,glaucocalyxin A
FZD5		G-protein coupled receptor		1.067	8.05E-04	IFNG,SPP1,TJP1,VEGFA
acetazolamide		chemical drug		1.000	8.05E-04	AQP1,EIF2AK3,GUSB,HSPA5
KLRC4-KLRK1/KLRK1	1.009	transmembrane receptor		0.928	8.05E-04	CD69,FASLG,IFNG,TNF	Ap1,ERK1/2,ESR1,ETS1,JUN,KLRC4-KLRK1/KLRK1,MAPK1,MAPK8,NFKB1,NFKBIA,NFKBIB,NFkB (complex),RELA,STAT1,STAT3,VAV1
MB		transporter		0.927	8.05E-04	EPAS1,HSPB2,VCAM1,VEGFA	Ap1,JUN,MB,NFKBIA,PPARA,PPARG,RXRA,SP1,SREBF1,STAT3,TP53,hydrogen peroxide,linoleic acid
BDKRB1	1.707	G-protein coupled receptor		0.762	8.05E-04	BDKRB1,CTGF,CXCL6,EDN1	Ap1,BDKRB1,ERK,ERK1/2,FOS,JUN,NFKB1,NFkB (complex),RELA,SMAD3,SMAD4,STAT3,Tgf beta
RWJ 67657		chemical - kinase inhibitor		0.651	8.05E-04	ACTA2,CXCL8,IL1B,TNF	Ap1,FOS,JUN,MAPK14,NFKB1,NFkB (complex),P38 MAPK,RELA,RWJ 67657,SMAD3,SP1,STAT3,TP53
roxithromycin		chemical drug		0.152	8.05E-04	IFNG,IL1B,IL6,TNF	AR,CREB1,Creb,ESR1,NFKB1,NFKBIA,NFkB (complex),RELA,SMAD3,STAT3,TNF,TP53,roxithromycin
SF1		transcription regulator		0.061	8.05E-04	ACTA2,CNN1,COL1A1,FN1
blinatumomab		biologic drug		0.000	8.05E-04	CCL4,CXCL8,IFNG,IL6
SERPIND1		other		0.000	8.05E-04	EGR1,F2R,IL1B,IL6	Ap1,F2,JUN,NFKB1,NFkB (complex),RELA,SERPIND1
KLRB1	0.902	transmembrane receptor		0.000	8.05E-04	CCL4,CCL5,IFNG,TNF	Ap1,CCL4,CREB1,ERK,IL17A,IL4,JUN,Jnk,KLRB1,NFKB1,NFKBIA,NFkB (complex),RELA,SMAD3,STAT1,STAT3,STAT6
Cdk		group		-0.132	8.05E-04	CCL5,CXCL10,CXCL8,IL6	ATP,Ap1,BAX,CDKN2A,Cdk,IRF3,JUN,NFKB1,NFkB (complex),RB1,RELA,RNA polymerase II,STAT3,TP53
IL12RB1		transmembrane receptor		-0.594	8.05E-04	IFI6,IFNG,IL4,OAS2	IFNG,IL12 (family),IL12RB1,IRF1,IRF8,IRF9,NFKB1,NFkB (complex),RELA,STAT1,STAT2,STAT3,STAT4,STAT6,TP53
CTSC		peptidase		-0.686	8.05E-04	IL1B,IL6,TNF,TPSAB1/TPSB2	CTSC,ELANE,NFKBIA,NFkB (complex),RELA,RNA polymerase II,STAT3
psychosine		chemical - endogenous mammalian		-1.000	8.05E-04	IL1B,IL6,NOS2,TNF	Ap1,EGR1,ERK1/2,ESR1,JUN,MAPK8,NFATC2,NFKB1,NFKBIA,NFkB (complex),Nfat (family),RELA,STAT3,SYK,cyclic AMP,psychosine
3-deoxy-2-octulosonic acid(2)-lipid A		chemical - endogenous non-mammalian		-1.000	8.05E-04	CXCL10,IL1B,IL6,NOS2	3-deoxy-2-octulosonic acid(2)-lipid A,CCL3L3,CXCL2,Ccl2,ETS1,IL12 (complex),NFKB1,NFkB (complex),P38 MAPK,RELA,SMAD3,STAT3,STAT6
PROCR	-1.099	other		-1.000	8.05E-04	ANGPT1,MMP9,TEK,TJP1	Ap1,F2,F2R,JUN,NFKB1,NFkB (complex),PROC,PROCR,RELA,SP1,STAT3
TNFRSF14		transmembrane receptor		-1.000	8.05E-04	F2RL1,MMP13,MMP9,TNF	Ap1,ESR1,IFNG,JUN,Jnk,NFATC2,NFKB1,NFKBIA,NFkB (complex),Nfat (family),REL,RELA,STAT1,STAT3,TNFRSF14,TNFSF14
PPP1R14B		phosphatase		-1.067	8.05E-04	EPAS1,KDR,PECAM1,VEGFA
DUSP10		phosphatase		-1.113	8.05E-04	IFNG,IL4,IL6,TNF	Ap1,DUSP10,ESR1,FOS,JUN,MAPK14,MAPK3,MAPK8,MAPK9,Mapk,NFKB1,NFKBIA,NFkB (complex),RELA,STAT3,TP53
SMPD2		enzyme		-1.119	8.05E-04	IL1B,IL6,NOS2,TNF	Ap1,ERK1/2,JUN,NFKB1,NFKBIA,NFkB (complex),REL,RELA,SMPD2,STAT3
SLC2A1		transporter		-1.936	8.05E-04	ACACA,FN1,MMP2,SLC1A5	Akt,CEBPB,D-glucose,EGR1,Ins1,JUN,MYC,NFKBIA,NFkB (complex),PPARA,PPARG,RXRA,SLC2A1,SMAD3,SP1,STAT3
ELN	-1.118	other			8.05E-04	ELN,IL1B,IL6,TNF	AHR,Akt,Ap1,Ca2+,EGR1,ELN,FOXO3,JUN,NFE2L2,NFKB1,NFKBIA,NFkB (complex),Nr1h,PI3K (complex),RELA,SP1,STAT3,cholesterol,nitric oxide
praziquantel		chemical drug			8.05E-04	CXCL8,IFNG,IL4,TNF
poly(U)RNA		chemical reagent			8.05E-04	CXCL8,IL6,MX1,TNF	Ap1,CEBPB,EIF2AK2,IL6,IRF1,IRF3,JUN,NFKB1,NFKBIA,NFKBIB,NFkB (complex),RELA,STAT1,STAT3,Tlr,VAV1,poly(U)RNA
teichoic acid		chemical - endogenous non-mammalian	Inhibited	-2.000	8.05E-04	IL1B,IL6,MMP2,NOS2
LOXL2	-2.435	enzyme	Inhibited	-2.000	8.05E-04	FN1,MMP9,PECAM1,VIM
piceatannol		chemical - endogenous non-mammalian		1.698	8.36E-04	BCL6,FAS,IL1B,MMP9,NOS2,NOS3,TIMP2	Ap1,FOXO1,IKBKB,JUN,NFKB1,NFKBIA,NFkB (complex),NOS2,P38 MAPK,RAF1,RB1,RELA,SMAD3,STAT1,STAT3,TP53,piceatannol
ATG7		enzyme		1.633	8.36E-04	CASP3,CXCL8,IL1B,IL6,NFKBIA,SOCS3,TNF	ATG7,Ap1,FOXO1,IRF8,IRF9,JAK2,JUN,NFKB1,NFkB (complex),NR1H3,PPARA,PPARG,RELA,SP1,SQSTM1,SREBF1,STAT1,STAT2,STAT3,TARDBP,fatty acid,reactive oxygen species
TNFRSF18		transmembrane receptor		1.471	8.36E-04	CXCL8,IDO1,IFNG,IL6,MMP9,NOS2,TNF	Ap1,BCL6,IL2,JUN,Jnk,MAPK3,MAPK9,NFKB1,NFKBIA,NFkB (complex),REL,RELA,STAT1,STAT3,STAT5A,TNFRSF18
SLC29A1	-0.588	transporter		1.134	8.36E-04	AQP3,FAS,GADD45A,ITGA5,ITGB1,RRM2B,SESN1
CD69	0.585	transmembrane receptor		1.132	8.36E-04	CCL5,CD69,IL1B,IL23R,IL2RA,S100A9,TNF	Ap1,CD69,ERK1/2,IFNG,NFKB1,NFKBIA,NFKBIB,NFkB (complex),RELA,STAT1,STAT3,SYK,TNF,VAV1
naltrexone		chemical drug		0.747	8.36E-04	FASLG,IFNG,IL4,IL6,NOS2,NTRK3,PRF1	AR,Akt,CEBPB,Creb,EGR1,FOS,IL6,JUN,NFKB1,NFKBIA,NFkB (complex),OPRM1,P38 MAPK,RELA,SMAD3,STAT1,STAT3,naltrexone,testosterone
RARRES2		transmembrane receptor		0.378	8.36E-04	CCL5,CCND2,IL1B,IL6,PHB,PLIN1,TNF	ESR1,NFkB (complex),RARRES2,RELA,SP1,TP53,beta-estradiol
PS-1145		chemical - kinase inhibitor		0.104	8.36E-04	CCL5,CXCL8,HSPA5,IL6,IRF1,NFKBIA,UACA	Ap1,CCL2,CTNNB1,JUN,NFATC1,NFKB1,NFKBIA,NFkB (complex),PLAU,PS-1145,REL,RELA,SMAD3,SP1,STAT1,STAT2,STAT3
riboflavin		chemical - endogenous mammalian		-0.378	8.36E-04	DKK1,FZD6,MMP2,MMP9,SFRP1,TIMP1,TNF	CEBPB,CTNNB1,Creb,HDAC1,IL6,JUN,MMP9,NFKB1,NFKBIA,NFkB (complex),RB1,RELA,STAT1,STAT3,TNF,Vegf,riboflavin
ketamine		chemical drug		-0.440	8.36E-04	CASP3,CREM,CXCL8,NOS2,NOS3,PVALB,TNF	AMPK,Ap1,EP300,ESR1,FOS,FOXO1,FOXO3,JUN,L-glutamic acid,MAPK8,NFKB1,NFKBIA,NFkB (complex),P38 MAPK,RB1,RELA,SMAD3,STAT1,STAT3,TP53,ketamine,nitric oxide
CASP8		peptidase		-1.133	8.36E-04	CD69,FAS,IL1B,IL2RA,IL6,MMP9,TNF	Ap1,CASP8,ESR1,HMGB1,IRF3,JUN,MAPK8,NFKB1,NFKBIA,NFkB (complex),P38 MAPK,REL,RELA,SMAD3,STAT3
PYCARD		transcription regulator		-1.673	8.36E-04	ACTA2,CASP3,CXCL8,IL1B,IL6,MMP9,TNF	Ap1,BCL10,CASP8,FOXO1,IFN Beta,IRF1,NFKB1,NFKBIA,NFkB (complex),NLRP3,NOS2,PYCARD,REL,RELA,SMAD2,SMAD3,STAT1,STAT2,STAT3
MNT		transcription regulator	Inhibited	-2.236	8.36E-04	BCL6,CCND2,CCNG2,FASLG,IFNG,TERT,TNF
S-nitrosoglutathione		chemical toxicant		-0.046	8.51E-04	CCL5,CD86,CD8A,CXCL10,FASLG,GJA1,IFNG,NFKBIA,SELE,TNF,VCAM1	Ap1,CCL2,JUN,Jnk,MAPK14,NFATC1,NFKB1,NFKBIA,NFkB (complex),P38 MAPK,REL,RELA,S-nitrosoglutathione,SMAD3,STAT3
LPL		enzyme		-0.141	8.51E-04	APOA1,CASP3,CXCL8,IL1B,IL6,SELE,SLC27A1,THBS1,TNF,VCAM1,VEGFA	APOA1,Ap1,FOXO3,JUN,LDL,LPL,NFKB1,NFKBIA,NFkB (complex),NR1H3,PI3K (complex),PPARA,PPARG,REL,RELA,SREBF1,STAT1,STAT3,fatty acid
SNAI2		transcription regulator		-1.552	8.51E-04	BBC3,BRCA2,BSG,EGR2,FN1,HPGD,ITGB1,MMP14,MMP9,NES,VIM	CTNNB1,Creb,MMP9,NFKB1,NFkB (complex),RELA,SNAI2
PIK3CA		kinase			8.51E-04	ATP1A1,CALD1,ITGB1,JAG2,NOS2,PDGFRA,PDGFRB,PROCR,SNAI1,SPARC,VIM	AKT1,CREB1,CTNNB1,Creb,FN1,MYC,Mek,NFKB1,NFKBIA,NFkB (complex),PIK3CA,PIK3R1,RELA,SMAD3,SNAI1,SP1,STAT1,STAT3,TP53,p70 S6k
PRKCB		kinase		-0.933	8.60E-04	ADRB3,APP,CD83,CD86,CYCS,EGR1,FN1,IL6,MMP2,MMP9,NOS2,RELB,SOD2	Ap1,JUN,Jnk,NFKB1,NFKBIA,NFkB (complex),P38 MAPK,PRKCB,RAC1,RELA,SMAD3,STAT3,prostaglandin E2
naringenin		chemical - endogenous non-mammalian		0.447	8.65E-04	CCL4,CCL5,CLDN4,CXCL10,CXCL8,GJA1,HSPA5,IFNG,NOS2	AMPK,ATF2,Ap1,EP300,ESR1,FOS,FOXO1,FOXO3,JUN,LDL,MAP2K4,Mapk,NFKB1,NFKBIA,NFkB (complex),PI3K (complex),RELA,STAT1,STAT3,TP53,naringenin
CYBB		enzyme		-0.761	8.65E-04	CCL5,COL3A1,CTGF,CXCL10,IFNG,IL1B,IL4,IL6,TNF	Ap1,CYBB,EGFR,ERK1/2,FOS,FOXO1,IRF3,IRF7,JUN,NFKB1,NFKBIA,NFkB (complex),P38 MAPK,RELA,SMAD3,SP1,STAT1,STAT3,TICAM2,reactive oxygen species
VTN		other		-1.977	8.65E-04	COL1A1,COL1A2,IL1B,ITGA5,ITGB1,ITGB3,MMP2,MMP9,TNF	Ap1,CBL,FN1,ITGAV,ITGB3,NFKB1,NFKBIA,NFkB (complex),PLAUR,PTK2,RELA,SMAD3,SMAD4,STAT1,STAT3,TP53,VTN
pimagedine		chemical drug		1.283	8.83E-04	CASP3,COL4A1,CTGF,CXCL8,IL6,LAMB1,NOS2,SLC22A3,TNF,VEGFA	Ap1,CALR,CASP1,CASP3,FOXO1,JUN,JUNB,NFE2L2,NFKB1,NFKBIB,NFkB (complex),NOS2,RELA,SMAD2,SMAD3,STAT1,STAT3,TP53,advanced glycation end-products,nitric oxide,pimagedine
ibuprofen		chemical drug		1.181	8.83E-04	APP,EPAS1,IL1B,IL6,MMP13,MMP2,MMP9,NOS2,TNF,VEGFA	Ap1,ERK1/2,JUN,MAPK14,NFKB1,NFKBIA,NFkB (complex),PPARG,PTGS2,RELA,STAT3,TP53,aspirin,ibuprofen,prostaglandin E2
asoprisnil		chemical drug		-0.632	8.83E-04	AQP3,CASP3,CTSW,DKK1,IL2RB,LAMB3,PARP1,PRF1,RBP4,XDH
NOD2		other		-0.865	8.83E-04	BCL2A1,CCL3,CCL5,CXCL8,IFNG,IL1B,IL6,MAP3K8,SOCS3,TNF	C5,CCL5,CREB1,Creb,IL10,IL1B,JUN,NFKB1,NFKBIA,NFKBIB,NFkB (complex),NOD2,RELA,STAT1,STAT3
BTNL2		transmembrane receptor		-0.570	9.02E-04	CD109,DAPP1,EMB,ENAH,ENTPD1,FGL2,GBP4,GPR34,IFNG,IL4,IL6,ITGAE,NCOA7,NTRK3,TNF,XDH	BCL6,BTNL2,E2F1,EGR1,FOXO1,IL13,IL17A,IL2,IRF3,NFKB1,NFKBIA,NFkB (complex),PPARG,RELA,SIRT1,STAT1,STAT3,STAT5A,STAT6
(+)-catechin		chemical - endogenous non-mammalian		1.231	9.49E-04	HSPA5,IL1B,NOS2,SLC16A1,TNF	(+)-catechin,FOXO1,Insulin,JUN,PPARA,PPARG,SP1
GPS2		transcription regulator		0.447	9.49E-04	CCL20,CXCL10,CXCL8,NFKBIA,VCAM1	Ap1,ESR1,FOS,GPS2,JUN,Jnk,MAPK8,Mapk,NFKB1,NFkB (complex),RELA,STAT3,TP53
edaravone		chemical drug		0.447	9.49E-04	CASP3,FAS,HSPA5,IL6,TNF	Ap1,BDNF,CEBPB,CREB1,CTNNB1,EGR1,ELK1,HDAC1,IL6,JUN,Jnk,NFKB1,NFkB (complex),P38 MAPK,RB1,RELA,SMAD3,STAT1,STAT3,Vegf,edaravone
8-oxo-7-hydrodeoxyguanosine		chemical - endogenous mammalian		0.447	9.49E-04	CXCL8,IFNG,IL6,NOS2,TNF	8-oxo-7-hydrodeoxyguanosine,Ap1,CEBPB,CREB1,FOXO1,ICAM1,IL6,JUN,NFKB1,NFkB (complex),NLRP3,NOTCH1,PYCARD,RELA,SMAD2,SMAD3,STAT1,STAT3,TP53,reactive oxygen species
mir-9		microRNA		0.223	9.49E-04	BCL6,FOXG1,PAX6,PMP22,PRDM1
LILRB4		other		0.036	9.49E-04	CXCL10,IFNG,IL1B,IL6,TNF	Ap1,CHUK,IKBKB,IRF8,LILRB4,NFKB1,NFKBIA,NFKBIB,NFkB (complex),P38 MAPK,PTPN6,REL,RELA,SMAD3,SPI1,STAT1,STAT3
immune complex		complex		0.000	9.49E-04	IFNG,IL1RN,SOCS1,SOCS3,VCAM1	Ap1,C5,Creb,IRF3,NFKB1,NFKBIA,NFkB (complex),RELA,STAT1,STAT3,TNFSF10,TP53,Tlr,immune complex
MMP7		peptidase		-1.091	9.49E-04	ADAM12,FAS,FASLG,MMP2,MMP3	AKT1,Ap1,CCL11,CTNNB1,EGR1,FASLG,IL1B,JUN,MMP7,NFKB1,NFKBIA,NFkB (complex),NGF,Nfat (family),RELA,SP1,STAT3,TP53
BQ-788		chemical drug		-1.342	9.49E-04	AQP9,CTNND1,EDN1,MCAM,TNF
albuterol		chemical drug		-1.408	9.49E-04	CCL5,CCR5,IL6,TNF,VEGFA	AHR,Ap1,Ca2+,E2F2,FOXO1,HDAC1,Hdac,Histone h4,JUN,NFKB1,NFKBIA,NFkB (complex),NOS2,REL,RELA,SP1,STAT3,TNF,albuterol
IL20		cytokine			9.49E-04	CTSG,CTSK,IFNG,IL4,MMP9	Ap1,CCL2,CEBPB,CREB1,CREM,CTNNB1,IL20,IL6,IgG,JUN,NFATC1,NFKB1,NFkB (complex),RELA,SMAD3,STAT1,STAT3,TP53
Stat1-Stat2		complex	Activated	2.219	9.49E-04	IFNG,IRF1,IRF7,OAS1,TLR3
PIN1		enzyme		0.149	9.63E-04	BCL2A1,CDK10,COL3A1,DEPDC1,FN1,IL1B,MMP2,MMP3,MMP9,PML,TIMP1,TNFRSF10A	Akt,Ap1,CTNNB1,EGR1,JUN,MYC,NFKB1,NFKBIA,NFkB (complex),PIN1,REL,RELA,RUNX2,SMAD3,SP1,STAT3,TCF,TCF4,TP53,TP73,epigallocatechin-gallate
HAND2		transcription regulator		-0.266	9.63E-04	ACE2,ATP2A2,CCBE1,COL1A1,COL1A2,COL3A1,DES,FAP,GJA1,GREM1,MSX1,PTPRB
triptolide		chemical drug		-0.147	1.03E-03	CASP3,CCR5,CXCL8,CXCR2,FAS,FASLG,IFNG,IL6,LEF1,MMP19,SOCS3,TNF,UACA	Akt,Ap1,EGR1,JUN,Jnk,NFKB1,NFKBIA,NFkB (complex),P38 MAPK,RELA,SMAD3,STAT3,STAT5a/b,bortezomib,mir-155,triptolide
PLN		transporter			1.03E-03	AK1,ANXA2,APOA1,ATP1A1,CALU,DES,FABP3,HSP90B1,ITGB1,RAB1A,SEC22B,VIM,VLDLR
4-hydroxytamoxifen		chemical drug		1.571	1.04E-03	ABCB1,C3,CDCA7,CLU,CYP3A4,DDIT4,EFEMP1,EIF5A,EPOR,FASLG,FOSL2,IFNG,IL4,IL6,IL7R,KLRC4-KLRK1/KLRK1,RHOBTB2,TM4SF1,TMEM97	4-hydroxytamoxifen,AKT1,Ap1,CTNNB1,ESR1,ESR2,JUN,MAPK14,NCOR2,NFKB1,NFKBIA,NFkB (complex),PPARG,RELA,RXRA,SMAD3,SP1,STAT3,TP53
KN-62		chemical - kinase inhibitor		0.580	1.04E-03	CXCL8,EGR1,FASLG,IL4,IL6,MMP9,TNF,VCAM1	Akt,Ap1,CREBBP,EGR1,ERK1/2,IKBKB,JUN,Jnk,KN-62,NFKB1,NFKBIA,NFkB (complex),RELA,STAT1,STAT3
clodronic acid		chemical drug		0.486	1.04E-03	CXCL10,IL1B,IL6,MFGE8,SELE,SELP,TNF,VCAM1	ATP,Ap1,CREBBP,E. coli lipopolysaccharide,FOXO1,FOXO3,NFE2L2,NFKB1,NFKBIA,NFkB (complex),RELA,RNA polymerase II,SMAD3,SMAD4,SQSTM1,STAT1,STAT3,STK4,TGFB1,TNF,TP53,clodronic acid
PD 123319		chemical drug		-0.067	1.04E-03	COL1A1,FOSL2,KDR,NCF2,RET,SPP1,TIMP1,VEGFA	AGT,CREBBP,EGR1,JUN,NFKB1,NFKBIA,NFkB (complex),NR3C1,NR3C2,PD 123319,PRL,RELA,SIRT1,SMAD3,SP1,STAT,STAT3,TP53,aldosterone
SPRY2		other		-0.142	1.04E-03	AXIN2,EOMES,EPHB4,ETV1,FABP7,ID2,ISG15,MEST
linolenic acid		chemical - endogenous mammalian		-0.647	1.04E-03	BAK1,CLU,EDN1,NFKBIA,NOS3,SELP,SNCA,TNF	CEBPB,IL1B,IL6,JUN,NFKB1,NFKBIA,NFkB (complex),REL,RELA,STAT1,STAT3,TNF,linolenic acid
TIMP1	-2.240	cytokine		-1.238	1.04E-03	CTSG,IGF2,IL33,MMP2,MMP3,MMP9,PLAT,TIMP2	Ap1,CREBBP,CTNNB1,Creb,ETS2,FOS,FOXO3,JUN,MAP2K6,MAPK14,MMP3,MMP9,NFKB1,NFkB (complex),PI3K (complex),RELA,STAT3,TIMP1
E2F4		transcription regulator			1.05E-03	ALG5,CASP4,CCNE1,CDC25A,CDC25C,CDC6,CDK1,DHFR,EPAS1,FAS,FPGT,GINS1,GOLT1B,HMGB3,HP,HSP90B1,ID3,MCM10,MRTO4,ORC1,RANBP1,RBBP8,RBL2,RRM2,SFRP1,SLC3A2,SRPR,STAM,STMN1,TEAD4,TERT,TNF,TP53BP2,WDR76
hydroxyurea		chemical drug		-0.389	1.05E-03	ABCB1,BCAM,CCND2,CCND3,CCNE1,EDN1,GADD45A,GPR132,MCAM,SELE,STAT1	Ap1,BCL2,Creb,FOS,JUN,MYC,NFKB1,NFkB (complex),P38 MAPK,RB1,RELA,SMAD3,SP1,STAT1,STAT3,TP53,TP63,TP73,caspase,hydroxyurea
TBX5		transcription regulator		0.498	1.06E-03	ACE2,ATP2A2,CCBE1,CDC6,COL1A1,COL1A2,COL3A1,DES,FAP,GJA1,IFI16,POSTN,PTPRB,VIM	NFKB1,NFKBIA,NFkB (complex),REL,RELA,STAT3,TBX5
DNMT1		enzyme		-0.256	1.06E-03	BMPR1B,CDC25C,CDK1,EPDR1,FBN1,IFNG,IGF2,IL4,PRF1,PTN,RELN,RGS10,SFRP2,SFRP4	Akt,Ap1,CDKN2A,DNMT1,EGR1,ESR1,Histone h3,IRF4,JUN,NFKBIA,NFkB (complex),RB1,RELA,RNA polymerase II,SMAD2,SMAD3,SMAD4,SP1,STAT3,Smad,TP53
IGF2	0.399	growth factor		-1.559	1.06E-03	CCNG2,CDC6,CDK1,CTGF,CYP1B1,EGR1,EGR2,FABP7,FN1,GADD45A,H19,IER2,IGF2,IGF2R,IGFBP4,IGFBP6,IL6,ITGA5,MMP3,NFKBIA,NOS2,RRM2,SOCS3,SPP1,TGFBI,TOMM40,VEGFA	Akt,Ap1,CREB1,EGR1,ELK1,FOS,IGF1,IGF2,IKBKB,INSR,JUN,NFKB1,NFKBIA,NFkB (complex),REL,RELA,SMAD3,SP1,STAT3,STAT5B,TP53
lenalidomide		chemical drug		1.043	1.06E-03	CCL3,DNAJC25,ELF3,FAM76B,FKBP11,GALNT18,GNPNAT1,IFIH1,LRRC8B,NUP43,PDK1,PLOD2,PPIF,PTPRM,RGS1,RTP4,SEC24A,SEL1L,SETMAR,SNHG3,STAMBPL1,TMEM33,VIM
SB-431542		chemical reagent		1.291	1.07E-03	BGN,BMP6,CLIC4,CTGF,EOMES,FN1,GJA1,IGFBP7,IL1R2,IL1RAP,KCNJ8,MMP2,SMAD1,SPP1,TJP1	CEBPB,Cg,Creb,ESR1,ETS1,IRF4,JUN,MAPK1,NFKBIA,NFkB (complex),SB-431542,SMAD2,SMAD3,SMAD4,SMAD7,SP1,STAT1,STAT3,Smad
RBL1		transcription regulator		0.707	1.07E-03	CASP4,CCNE1,CDC25A,CDC6,CDK1,DHFR,FAS,ORC1,PA2G4,RBL2,RRM2,SFRP1,TERT,TNF,VEGFB	Ap1,CDK2,Cyclin E,E2F1,E2F2,E2F4,E2f,JUN,NFkB (complex),RAF1,RB1,RBL1,Rb,STAT3,TFDP1
PP2/AG1879 tyrosine kinase inhibitor		chemical - kinase inhibitor	Activated	2.428	1.07E-03	CTGF,CXCL8,EDN1,FN1,GFPT1,IL1B,IL2RA,IL6,MMP13,RRM2,SOD2,SPP1,TJP1,VEGFA,VIM	Akt,Ap1,EGR1,ESR1,ETS1,JUN,Jnk,MAPK1,NFATC2,NFKBIA,NFkB (complex),Nfat (family),PP2/AG1879 tyrosine kinase inhibitor,RELA,STAT1,STAT3,nitric oxide
HNF1A		transcription regulator		-1.445	1.08E-03	ABCC9,ACE2,AK2,ALS2,ANPEP,ANXA4,AQP3,AQP9,BCL6,BCL6B,CASC4,CCNE1,COL3A1,CYP27A1,EIF4EBP2,ELF3,FAS,FBP2,FCAMR,FFAR2,FGL1,FUK,FUT7,GARS,GATM,GTF2B,HCAR2,HOPX,HSPA5,IFNAR1,KLF11,LBP,LEF1,LIPA,LY6E,MRPL15,MTF2,NR5A2,PAMR1,PDK1,PLCB1,PNO1,POLR1A,PROC,RAB37,SEL1L,SEMA4A,SFXN2,SGK2,SLCO3A1,SOCS3,TARS,TFRC,TMEM33,TRPM2,VLDLR,XBP1,ZNF502	FOXO1,FOXO4,HNF1A,HNF4A,INS,PPARA,PPARGC1A,SP1,SREBF1
WISP2		growth factor		1.897	1.12E-03	CTGF,FN1,GATA3,IGFBP7,ITGA5,LAMB3,PROCR,SPARC,VIM,XBP1
conjugated linoleic acid		chemical drug		1.000	1.12E-03	ANGPTL4,CCR5,CPT1B,CTSK,CXCL8,IL1RN,MMP9,SOCS3,TNF,TNFRSF11B	Ap1,JUN,NFKB1,NFKBIA,NFkB (complex),P38 MAPK,REL,RELA,RELB,SMAD3,STAT1,STAT3,TNFSF11,TP53,conjugated linoleic acid
SUMO2		enzyme		-0.711	1.12E-03	CAV1,CCND2,CTH,IL6,ISG15,LAMP3,LY6E,MMP14,NOV,PNP	EGR1,ESR1,IRF3,SMAD3,SMAD4,SP1,SUMO2,SUMO3,TP53
ADRB2		G-protein coupled receptor		-1.226	1.12E-03	ATP1A1,CD86,COL1A1,CYP1B1,HK2,IDE,IL6,SPP1,TNF,TNFRSF11B	ADRB2,Ap1,BCL6,CREB1,Creb,ERK1/2,FOXO3,IL2,JUN,NFKB1,NFKBIA,NFkB (complex),NR1H3,PI3K (complex),RELA,SMAD3,STAT1,STAT3,STAT5A,TNF,isoproterenol
ACVR1		kinase			1.12E-03	ALPL,C1R,DCN,FSTL1,IL33,LEF1,MSX1,NOV,NTN1,PROS1
LCK	0.490	kinase		1.250	1.12E-03	CD2,CD4,CD69,CDK1,FASLG,IFNG,IRF1,ITGAL,MMP9	Ap1,BCL10,BCL6,CD3,CD3E,CREB1,ICAM1,IL2,LCK,NFATC1,NFATC2,NFKBIB,NFkB (complex),NOTCH1,PRKCQ,REL,RELA,STAT1,STAT3,STAT5A,STAT6,VAV1
ABCA1		transporter		0.562	1.12E-03	APOA1,APOE,APP,HSPA5,IL1B,IL6,NOS2,SELP,TNF	ABCA1,APOA1,APOE,Ap1,CTNNB1,ESR1,FOXO1,Insulin,JUN,MAPK8,NFE2L2,NFKB1,NFkB (complex),Nr1h,PPARA,PPARG,RELA,SP1,SREBF1,STAT3,cholesterol
linsidomine		chemical drug		0.552	1.12E-03	ANXA2,CD86,EGR1,FASLG,GCLC,IFNG,MMP13,TNF,VEGFA	Ap1,ERK,ERK1/2,ESR1,JUN,MAPK14,MAPK8,NFKB1,NFkB (complex),P38 MAPK,RELA,SMAD3,STAT3,linsidomine
ABL1		kinase		-0.251	1.12E-03	CAV1,CCND2,CCNE1,DHFR,DOK1,FAS,GADD45A,TEK,VEGFA	ABL1,BRCA1,EP300,ESR1,JUN,MAX,MYC,NFKB1,NFKBIA,NFkB (complex),P38 MAPK,RB1,RELA,SMAD3,SP1,STAT1,STAT3,TP53,TP73,YBX1,imatinib
ALDH1A2		enzyme	Activated	2.345	1.12E-03	BGN,COL1A2,COL3A1,CTGF,IGFBP4,SPARC,SPP1,TGFBI,TIMP1	ALDH1A2,Ap1,CEBPA,ERK,IRF4,JUN,NFkB (complex),SMAD2,SMAD3,SMAD4,SP1,STAT1,STAT3,Smad,tretinoin
uric acid		chemical - endogenous mammalian		-0.393	1.16E-03	CCL3,CCL4,CCL5,CD86,CXCL8,IFNG,IL1B,IL6,ITGB3,MAPK13,NOS2,NOS3,PARP1,RELB,TACC2,TNF,TREM1	Ap1,ERK1/2,ESR1,IL1A,JUN,NFATC2,NFKB1,NFKBIA,NFkB (complex),NLRP3,Nfat (family),P38 MAPK,PYCARD,RELA,SMAD2,SMAD3,STAT3,uric acid
ALKBH5		enzyme			1.16E-03	AKAP13,AXL,BRCA2,CAV1,CLDN11,CLU,CREM,EIF4G1,ELL3,GJA1,IGF2,JAG2,MYO6,PRDX4,SERPINA5,SLC7A8,STON1
Ige		complex		-0.442	1.17E-03	CCL3,CCL4,CCL5,CD86,CXCL8,FCER1A,IFNG,IL1B,IL4,IL6,TNF,VIM	Ap1,CREB1,EGR1,ERK1/2,FOS,Fcer1,GATA3,IL25,Ige,LYN,NFKB1,NFKBIA,NFkB (complex),Nfat (family),RELA,STAT,STAT1,STAT3,STAT5a/b,VAV1,histamine
salvin		chemical toxicant		1.069	1.19E-03	CCNE1,CXCL8,CYP3A4,EGR1,IL6,MMP3,MMP9	Ap1,EGFR,ERK1/2,FOS,JUN,NFKB1,NFKBIA,NFkB (complex),P38 MAPK,REL,RELA,SMAD3,SP1,STAT3,nitric oxide,salvin
PDCD1		phosphatase		-0.266	1.19E-03	IDO1,IFNG,IL2RA,IL4,IL6,NOS2,TNF	BCL6,IFNG,IL10,IL12 (complex),IL2,IRF8,IRF9,NFKB1,NFKBIB,NFkB (complex),PDCD1,RELA,STAT1,STAT2,STAT3,STAT5A,STAT6
ERVW-1		other		-1.005	1.19E-03	CCL5,CXCL8,HSPA5,IL6,NOS2,SLC1A4,XBP1	Cg,Creb,ERVW-1,JUN,NFKBIA,NFkB (complex),SP1
CTSB	-0.427	peptidase		-1.555	1.19E-03	ACTA2,APP,COL1A1,CTSB,EIF2AK3,IL1B,KDR	CALR,CASP1,CTSB,FN1,HDAC3,IL1B,JUN,JUNB,Laminin,MYC,NFKB1,NFKBIA,NFkB (complex),RELA,RUNX2,SMAD3,SP1,STAT3,TP53,TP73
NOTCH4		transcription regulator		-1.947	1.19E-03	ACTA2,ANGPT1,DLL4,FLT4,IL2RA,TEK,TIE1
VIMP		other		1.718	1.21E-03	ATF6,CAV1,HSPA5,IL6,TNF,XBP1
picryl chloride		chemical toxicant		1.651	1.21E-03	CXCL10,IFNG,IL1B,IL4,SPP1,TNF
CD47		transmembrane receptor		1.631	1.21E-03	IFNG,IL12RB2,IL1B,IL6,NOS2,TNF	Ap1,BCL6,CD47,IL12 (complex),IL17A,IL2,LYN,NFKB1,NFKBIA,NFKBIB,NFkB (complex),RELA,STAT,STAT1,STAT3,STAT5A,STAT5a/b,STAT6,VAV1
Fcgr3		group		1.327	1.21E-03	CXCL8,IFNG,IL1RN,ITGAL,TBX21,TNF	Ap1,CEBPB,CSF3,ERK,FOXO3,Fcgr3,IFNG,JUN,NFKB1,NFkB (complex),P38 MAPK,PI3K (complex),RELA,SMAD3,STAT1,STAT3,STAT5A,STAT5B
antimycin A		chemical - endogenous non-mammalian		1.131	1.21E-03	CPT1B,MMP13,SOD2,TIMP1,TIMP2,TNF	Ap1,BCL2,Creb,ESR1,JUN,Jnk,MAPK8,NFATC2,NFE2L2,NFKB1,NFKBIA,NFkB (complex),PARP1,REL,RELA,SP1,STAT3,TP53,antimycin A
cuprizone		chemical toxicant		0.808	1.21E-03	CCL4,CCL5,CSPG4,CXCL10,SOCS3,TNF
PECAM1	-1.031	other		0.415	1.21E-03	IL2RA,IL6,MMP2,SELP,THBS1,TNF	AKT1,Ap1,CTNNB1,FN1,NFKB1,NFKBIA,NFkB (complex),PECAM1,RB1,RELA,SMAD3,SP1,STAT1,STAT3,TNFRSF1A,TP53,TP63,caspase
TNFAIP2		other		0.000	1.21E-03	FGL2,IRF1,ISG20,LTA,PLAT,SLCO3A1
S1PR2	1.716	G-protein coupled receptor		-0.062	1.21E-03	ACTA2,NOS3,S1PR2,SELE,TIMP1,VCAM1	Ap1,CTNNB1,JUN,Jnk,KLF4,NFKB1,NFKBIA,NFkB (complex),P38 MAPK,PPARG,PTK2,RELA,RHOA,S1PR2,SMAD3,STAT3
IRAK2		kinase		-0.612	1.21E-03	CXCL8,IL1B,IL6,NOS2,SELE,TNF	Ap1,ESR1,IL1R1,IRAK2,IRF3,JUN,MAPK8,MYD88,NFATC2,NFKB1,NFKBIA,NFkB (complex),Nfat (family),REL,RELA,STAT1,STAT3
fluoride		chemical - endogenous mammalian		-0.728	1.21E-03	FAS,FASLG,GADD45A,HSPA5,VCAM1,XBP1
VCAN	-3.342	other		-1.732	1.21E-03	ELN,FAS,GLB1,IFNG,ITGA5,ITGB1	IRF4,SMAD2,SMAD3,SMAD4,SP1,Smad,VCAN
CNR2	0.491	G-protein coupled receptor			1.21E-03	CXCL8,EGR1,IFNG,IL1B,ITGAL,TNF	Ap1,CCL2,CNR2,CREBBP,CXCL8,ERK,ESR1,FOS,JUN,Mapk,NFATC1,NFKB1,NFKBIA,NFkB (complex),RELA,SMAD3,STAT3,TP53,nitric oxide
ITGB6		other	Inhibited	-2.213	1.21E-03	COL1A1,COL1A2,COL3A1,MMP2,MMP3,MMP9	Ap1,CEBPB,ERK1/2,FN1,FOS,ITGB6,NFKB1,NFKBIA,NFkB (complex),RELA,SMAD3,SMAD4,SMAD7,SP1,STAT3,Smad,TGFB1,TP53,Tgf beta
N-Ac-Leu-Leu-norleucinal		chemical - protease inhibitor		0.440	1.21E-03	ACHE,APP,ATF6,CASP3,CASP9,CAV1,CCL3,CCL4,CDC25A,CXCL8,ITGB1,NEDD9,NFKBIA,NOS2,SELP,STMN1	APP,Ap1,EGR1,FOXO1,JUN,Jnk,MYC,N-Ac-Leu-Leu-norleucinal,NFKB1,NFKBIA,NFkB (complex),NOS2,REL,RELA,SP1,STAT3,TP53,TP73
GMNN		transcription regulator	Activated	2.000	1.21E-03	ANGPT1,APCDD1,BMPER,DUSP5,EFEMP1,EOMES,GBP4,NCKAP1,NRP1,PDGFRA,PECAM1,SMAD1,TWSG1,USP18,VEGFA,WLS	CREBBP,ETS1,GMNN,HOXB7
HDAC3		transcription regulator		-0.168	1.23E-03	CD34,COL1A2,CXCL10,CXCL8,MMP9,NFKBIA,NOS3,RELB,SPP1,TAGLN,TNF,USP18,VIM	Ap1,E2F2,ESR1,HDAC1,HDAC3,Hdac,Histone h3,Histone h4,JUN,NFKB1,NFKBIA,NFkB (complex),PPARA,PPARG,REL,RELA,RNA polymerase II,RXRA,SMAD3,SMAD4,SP1,STAT3,TGFB1,TP53
Pln		other			1.23E-03	AK1,ANXA2,APOA1,ATP1A1,CALU,DES,FABP3,HSP90B1,ITGB1,RAB1A,SEC22B,VIM,VLDLR
5-fluorouracil		chemical drug	Activated	2.407	1.23E-03	ANXA2,ANXA4,BAK1,BBC3,CALU,CANX,CASP3,CCT6A,CD86,CDK1,CLU,COL1A2,CSTB,CYCS,EGR1,EIF2S2,FAS,FASLG,GARS,GPR132,HSPE1,IL1B,LDHA,MDH1,PSMB5,PTK2,SRM,SSR4,SUB1,THBS1,TLR3,TMSB10/TMSB4X,UBD,XPOT	5-fluorouracil,Ap1,EGR1,FADD,FASLG,FOS,IRF3,JUN,MYC,NFKB1,NFkB (complex),Nfat (family),RB1,RELA,SIRT1,SP1,STAT3,TP53,TP73
(+)-MK-801		chemical drug		-1.356	1.24E-03	APP,ATP2B2,CACNB3,CREM,CYP3A4,EGR1,GJA1,GJA4,GJC1,HPCAL4,HSPA5,INPP4B,ITGB3,NFKBIA,TIMP1	(+)-MK-801,AHR,Ap1,CREB1,Ca2+,Creb,ERK1/2,FOS,JUN,L-glutamic acid,NFKB1,NFkB (complex),P38 MAPK,RB1,RELA,SMAD3,SP1,STAT3,TP53,norepinephrine
CD36		transmembrane receptor		0.711	1.29E-03	APOA1,ATP2A2,CD86,HSPA5,IFNG,IL6,LRP1,SCD,TNF,TNFRSF10A,XBP1	Ap1,CD36,JUN,Jnk,LDL,LYN,NFKB1,NFkB (complex),NR1H3,PPARA,PPARG,RELA,SREBF1,STAT,STAT1,STAT3,STAT5a/b,TLR2,fatty acid
CDK9		kinase		-0.537	1.29E-03	CCL5,CCND2,COL1A1,CXCL8,HSPA1A/HSPA1B,IL6,MMP9,NFKBIA,RUNX1,TERT,VIM	Ap1,CDK9,CTNNB1,Creb,ESR1,Histone h3,JUN,MMP9,MYC,NCOA2,NFKB1,NFkB (complex),NR3C1,PPARG,RARA,RELA,RNA polymerase II,SP1,STAT1,STAT3,TP53,TP73
PDX1		transcription regulator		-1.585	1.38E-03	ACE2,ANXA2,ATP2A3,BBC3,COL1A1,COL3A1,CRELD2,CREM,DUSP5,EGR1,GALNT18,GUSB,ID2,ID3,IL1B,IL6,MAN1A1,MDH1,NR5A2,PAPSS2,PHGDH,PRSS23,PTGER3,RSAD2,SCG2,SLC6A6,SLIT3,SPP1	Ap1,CREBBP,EP300,ESR1,ETS1,Histone h3,MYC,NFkB (complex),PDX1,RELA,RNA polymerase II,SP1,STAT3,TP53
betulinic acid		chemical drug		1.237	1.39E-03	IL6,MMP2,MMP9,NOS2,NOS3,SELP,TIMP1,TIMP2	Ap1,ESR1,FOXO1,HDAC1,Insulin,JUN,MAPK8,NFKB1,NFKBIA,NFkB (complex),PPARA,PPARG,RELA,RNA polymerase II,SP1,SP3,STAT1,STAT3,TP53,betulinic acid
PIK3CD		kinase		0.245	1.39E-03	CCL3,CCL4,CCND2,CCNE1,CXCL8,IFNG,IL4,PRDM1	Ap1,BCL6,CREB1,Creb,FOS,FOXO3,IL2,IL5,Ige,JUN,NFATC2,NFKB1,NFKBIA,NFkB (complex),PI3K (complex),PIK3CD,PIK3R1,STAT1,STAT3,STAT5A,STAT5B,STAT5a/b,TP53
CTBP1		enzyme		0.239	1.39E-03	BRCA2,CCNG2,CLDN11,COL1A2,DKK1,FAT1,THBS1,VCAN
ZEB2		transcription regulator		-0.493	1.39E-03	ALPL,FCER1A,GAB2,INPP5D,SFRP1,SNAI1,TERT,VIM
arginine		chemical - endogenous mammalian		-1.177	1.39E-03	EGR1,HSPA5,NOS2,SCD,SLC7A5,SOD2,TNF,XBP1	Ap1,D-glucose,EGR1,FOXO1,FOXO4,IGF1,INS,Insulin,JUN,LDL,MYC,NFKB1,NFkB (complex),PPARA,PPARG,RELA,SMAD3,SP1,SREBF1,STAT1,TP53,arginine
isoflurane		chemical drug		-1.353	1.39E-03	CASP3,GCG,IL6,NOS2,NOS3,SLIT2,TNF,VEGFA	Ap1,CEBPB,FOXO1,IL6,Insulin,JUN,NFKB1,NFkB (complex),NOS2,P38 MAPK,PPARA,PPARG,PTGS2,RELA,SMAD3,SP1,STAT1,STAT3,TP53,isoflurane
FOSL2	-1.048	transcription regulator		0.168	1.39E-03	CCR4,COL1A2,CXCL8,FAS,MMP13,MMP2,MMP3,NOS2,RELB,TIMP1	Ap1,ESR1,ETS1,FOS,FOSL2,HIF1A,JUN,JUNB,JUND,NFATC2,NFkB (complex),Nfat (family),SP1,TP53
IL24		cytokine		-0.004	1.39E-03	BAK1,BATF2,CASP3,FAS,FASLG,GADD45A,HSP90B1,HSPA5,IFNG,XBP1	ATF2,BAX,CEBPB,FOS,IL24,IL6,IRF3,JUN,NFKB1,NFkB (complex),P38 MAPK,RELA,SMAD3,STAT1,STAT3,TP53
AGTR1		G-protein coupled receptor		-1.706	1.39E-03	ACE2,CASP3,COL3A1,CP,EDN1,FN1,IL6,NOS3,OLR1,XDH	AGTR1,Ap1,CEBPB,CREB1,CREBBP,Creb,JUN,Jnk,NFkB (complex),NR3C1,NR3C2,PPARA,PPARG,RELA,SIRT1,SMAD7,STAT3,aldosterone,candesartan,losartan potassium,telmisartan
PML	0.369	transcription regulator		-1.213	1.40E-03	ANXA4,CACYBP,CCNE1,CIT,FAS,GADD45A,HLA-DMB,HSPB1,ID2,IL1B,STMN1,TAP2	Ap1,CEBPB,EP300,FOS,JUN,MAX,MYC,NFKB1,NFKBIA,NFkB (complex),PML,RARB,REL,RELA,SNAI1,SP1,STAT1,STAT3,TP53,TP63,TP73,YBX1
inosine		chemical - endogenous mammalian	Inhibited	-2.415	1.40E-03	A2M,AIF1,ANXA2,C3,CFB,CXCL13,EMP3,IFNG,IRF1,TIMP1,TNF,VIM	NFATC2,NFE2L2,NFKB1,NFkB (complex),PARP1,RELA,inosine
trans-hydroxytamoxifen		chemical drug		1.143	1.43E-03	BAK1,CLU,CTSL,CYP1B1,DDIT4,EGR3,EPOR,GCLC,GNE,IGFBP4,IL1R1,KIAA0922,LAMB1,LAMB2,MYBL1,PRSS23,PTGER3,PVALB,RAB30,SLIT2,TM4SF1	ESR1,NFkB (complex),RELA,SMAD3,SP1,STAT3,trans-hydroxytamoxifen
plicamycin		chemical drug		1.863	1.43E-03	ADAMTS4,AFAP1L1,AXL,BAK1,BBC3,CAMKK2,CDC25A,COL1A1,COL1A2,CTGF,EPS8,GPD1,IGFBP4,KDR,MAOA,SERPINE2,SOCS3,TIMP1	Ap1,CDKN1A,E2F4,EGR1,ESR1,HDAC1,JUN,MYC,NFkB (complex),RB1,RBL1,RNA polymerase II,SMAD2,SMAD3,SMAD4,SP1,SP3,STAT3,TGFBR2,TP53,TP73,plicamycin
AMPK		complex		0.255	1.43E-03	AACS,ACACA,ACO2,CCND2,CXCL10,CXCL8,CYP3A4,EGR1,FASLG,GJA1,IL1RN,IL6,MMP9,NOS2,OAT,STAT1,TNF,VEGFA	AMPK,Ap1,CREBBP,EGR1,FOXO1,FOXO3,JUN,MAP2K3,MAPK14,NFE2L2,NFKB1,NFkB (complex),P38 MAPK,PI3K (complex),RELA,SIRT1,SMAD3,STAT3,TP53
[truncated: 1,579 more rows]
