# Supplementary material for: Immunological Response to Single Pathogen Challenge with Agents of the Bovine Respiratory Disease Complex: An RNA-Sequence Analysis of the Bronchial Lymph Node Transcriptome
Source: PLoS One. 2015 Jun 29;10(6):e0131459. doi: 10.1371/journal.pone.0131459 (PMC4484807; doi:10.1371/journal.pone.0131459)
Supplement: S11 Table — Tabs are identified according to the type of DAVID analysis performed. (XLSX) [file pone.0131459.s011.xlsx]

## Sheet: DE_genes
gene_id	locus	sample_1	sample_2	value_1	value_2	log2(fold_change)	q_value	significant
LOC100847261	22:52148149-52149580	PASTE	CTRL	41.2593	0.205341	-7.65055	0.0239687	yes
CATHL2	22:52189556-52191061	PASTE	CTRL	12.6286	0.13997	-6.49544	0.0388816	yes
LBP	13:67875397-67910095	PASTE	CTRL	1.55771	0.0562865	-4.7905	0.0101045	yes
PGLYRP1	18:53946096-53948158	PASTE	CTRL	15.5449	0.716738	-4.43885	0.00177584	yes
CD177	18:51877253-51888123	PASTE	CTRL	1.33055	0.0657711	-4.33842	0.00560721	yes
LEP	4:93249873-93266624	PASTE	CTRL	0.579947	0.0303981	-4.25387	0.0179952	yes
PLIN4	7:20831521-20841692	PASTE	CTRL	2.40509	0.127092	-4.24215	0.00177584	yes
THRSP	29:18084679-18090586	PASTE	CTRL	31.7503	1.84018	-4.10886	0.00177584	yes
HP	18:39173136-39179293	PASTE	CTRL	14.3724	1.01373	-3.82556	0.00177584	yes
GLYAT	15:83455507-83469277	PASTE	CTRL	2.31098	0.187736	-3.62172	0.00177584	yes
GAT	15:83472190-83493607	PASTE	CTRL	0.498222	0.0492836	-3.33761	0.0478092	yes
SFRP4	4:50009871-50020466	PASTE	CTRL	5.89289	0.629744	-3.22614	0.00177584	yes
AQP7	8:76468678-76484933	PASTE	CTRL	5.89168	0.654242	-3.17078	0.00177584	yes
CCL11	19:16196627-16199525	PASTE	CTRL	0.54763	0.0658613	-3.0557	0.0450375	yes
TMEFF2	2:80997732-81275827	PASTE	CTRL	0.746679	0.0957845	-2.96262	0.00656083	yes
FAM84A	11:83655858-83659066	PASTE	CTRL	1.85966	0.24211	-2.9413	0.00177584	yes
PRTN3	7:44981097-44984484	PASTE	CTRL	1.093	0.148668	-2.87813	0.025242	yes
TUSC5	19:22167560-22186258	PASTE	CTRL	3.46923	0.484309	-2.84062	0.00177584	yes
MMP3	15:6028010-6034595	PASTE	CTRL	1.13872	0.160989	-2.82238	0.00177584	yes
DLK1	21:67274799-67283089	PASTE	CTRL	2.08624	0.306638	-2.7663	0.00656083	yes
LOC785805	1:153531284-153656204	PASTE	CTRL	5.07401	0.746855	-2.76423	0.00177584	yes
CIDEC	22:16909072-16918356	PASTE	CTRL	16.6535	2.47379	-2.75103	0.00177584	yes
DGAT2	15:55940756-55973229	PASTE	CTRL	26.6824	3.99267	-2.74046	0.00177584	yes
ADIG	13:68119516-68129193	PASTE	CTRL	4.58034	0.688948	-2.73299	0.00321895	yes
LOC507706	5:103681134-103690195	PASTE	CTRL	0.367118	0.0563692	-2.70327	0.00748733	yes
MPO	19:9473000-9484176	PASTE	CTRL	1.40834	0.21824	-2.69001	0.00177584	yes
RBP4	26:14940550-14946750	PASTE	CTRL	35.2307	5.6006	-2.65318	0.00177584	yes
ADIPOQ	1:81006596-81018375	PASTE	CTRL	24.7423	4.14027	-2.57918	0.00177584	yes
LOC404107	27:5327038-5328962	PASTE	CTRL	12.4502	2.09188	-2.5733	0.00177584	yes
LOC100336999	12:71321404-71535528	PASTE	CTRL	2.99994	0.510442	-2.55511	0.00177584	yes
LOC100300028	7:15689614-15704694	PASTE	CTRL	82.4859	14.7769	-2.4808	0.00177584	yes
PI3	13:74272868-74274941	PASTE	CTRL	2.88945	0.526618	-2.45596	0.00451375	yes
FABP7	9:28834076-28837863	PASTE	CTRL	3.54583	0.646799	-2.45474	0.00177584	yes
COX8B	11:107244271-107245782	PASTE	CTRL	8.15851	1.50904	-2.43468	0.0245685	yes
ACTG2	11:10717557-10740084	PASTE	CTRL	26.9765	5.00998	-2.42883	0.00177584	yes
PI16	23:10836789-10848749	PASTE	CTRL	3.6138	0.67182	-2.42737	0.00177584	yes
SLC6A15	5:14572185-14604741	PASTE	CTRL	0.923508	0.174936	-2.4003	0.00177584	yes
KLK7	18:57419928-57425155	PASTE	CTRL	0.551709	0.10557	-2.38571	0.0199908	yes
ACSM1	25:18349701-18413889	PASTE	CTRL	3.40503	0.65182	-2.38512	0.00177584	yes
PCK1	13:59144587-59150714	PASTE	CTRL	2.74062	0.534018	-2.35954	0.00177584	yes
HSD17B14	18:55878588-55899000	PASTE	CTRL	1.36207	0.282318	-2.27041	0.010896	yes
GSTT3	17:73309906-73315353	PASTE	CTRL	4.5968	0.962233	-2.25617	0.00177584	yes
DPT	16:37106631-37143040	PASTE	CTRL	10.6626	2.33348	-2.19201	0.00177584	yes
S100A9	3:17176216-17178919	PASTE	CTRL	28.3706	6.22238	-2.18886	0.00177584	yes
CDKN1C	29:49368786-49370793	PASTE	CTRL	13.8814	3.07357	-2.17517	0.00177584	yes
PON3	4:12441122-12478659	PASTE	CTRL	0.822951	0.183709	-2.16338	0.00177584	yes
SIX1	10:73068133-73073934	PASTE	CTRL	0.423368	0.0950268	-2.1555	0.0179952	yes
TGM3	13:53261631-53304213	PASTE	CTRL	1.63146	0.368213	-2.14755	0.00177584	yes
ACOX2	22:43379503-43410316	PASTE	CTRL	1.04538	0.238222	-2.13365	0.00177584	yes
FBP1	8:82460862-82491694	PASTE	CTRL	10.8443	2.47641	-2.13061	0.00177584	yes
DEFB10	27:6194469-6196146	PASTE	CTRL	165.356	37.9088	-2.12497	0.00177584	yes
FABP4	14:46833664-46838053	PASTE	CTRL	123.361	28.333	-2.12233	0.00177584	yes
SERPINF1	19:23418895-23430668	PASTE	CTRL	7.60927	1.75608	-2.1154	0.00177584	yes
MMP13	15:5912036-5922736	PASTE	CTRL	2.12746	0.491929	-2.11261	0.00177584	yes
CTHRC1	14:63311959-63328221	PASTE	CTRL	0.677795	0.157357	-2.10681	0.0143447	yes
LOC100337129	12:73516166-73569768	PASTE	CTRL	3.79922	0.882179	-2.10656	0.00177584	yes
OLFM4	12:10667341-10690293	PASTE	CTRL	1.28576	0.30292	-2.08561	0.00177584	yes
MFAP5	5:101647628-101659388	PASTE	CTRL	10.3448	2.47288	-2.06464	0.00177584	yes
ITGBL1	12:81873526-82108677	PASTE	CTRL	0.985343	0.238417	-2.04714	0.00656083	yes
HSPA6	3:8027759-8029969	PASTE	CTRL	11.0748	2.7084	-2.03177	0.00177584	yes
C12H13orf33	12:30021741-30039901	PASTE	CTRL	1.65152	0.409484	-2.01192	0.00177584	yes
TIMP4	22:57571203-57625307	PASTE	CTRL	6.44137	1.61937	-1.99193	0.0101045	yes
DEFB7	27:5184933-5186829	PASTE	CTRL	7.9555	2.01089	-1.98411	0.00177584	yes
APOA1	15:27932197-27934085	PASTE	CTRL	7.90619	2.04103	-1.95369	0.00177584	yes
S100A8	3:17146917-17147899	PASTE	CTRL	26.7205	6.95721	-1.94136	0.00177584	yes
TF	1:136683310-136722309	PASTE	CTRL	3.49246	0.913053	-1.93547	0.00177584	yes
TECTB	26:33093954-33113592	PASTE	CTRL	0.722323	0.190812	-1.92049	0.00321895	yes
LOC786948	25:987386-989242	PASTE	CTRL	11.2832	2.98389	-1.91892	0.00177584	yes
FBLN1	5:116616199-116695696	PASTE	CTRL	10.0837	2.68978	-1.90647	0.00177584	yes
CHP2	25:21657895-21661311	PASTE	CTRL	0.526645	0.142169	-1.88922	0.0327825	yes
COL8A1	1:43541935-43717620	PASTE	CTRL	0.6134	0.165978	-1.88584	0.00177584	yes
COL3A1	2:7317286-7356904	PASTE	CTRL	96.5643	26.1429	-1.88507	0.00177584	yes
LOC100847582	19:37088245-37105761	PASTE	CTRL	46.302	12.5432	-1.88417	0.00177584	yes
LOC100296849	3:103935938-103937068	PASTE	CTRL	0.759815	0.206142	-1.88201	0.0312038	yes
MUSTN1	22:48611897-48613044	PASTE	CTRL	28.5882	7.78888	-1.87593	0.00177584	yes
SGK2	13:72864073-72883521	PASTE	CTRL	1.43362	0.391695	-1.87186	0.00177584	yes
TPSB1	25:994574-996278	PASTE	CTRL	5.95031	1.64231	-1.85724	0.00177584	yes
LOC100848657	5:100487079-100502771	PASTE	CTRL	2.55748	0.71051	-1.84779	0.0420763	yes
GLT8D2	5:67994624-68036627	PASTE	CTRL	0.955504	0.266737	-1.84084	0.00656083	yes
SEMA3C	4:40140493-40345591	PASTE	CTRL	0.440629	0.124748	-1.82055	0.0117943	yes
GPC3	X:17305527-17770802	PASTE	CTRL	2.16952	0.620351	-1.80622	0.00177584	yes
MAL2	14:47140703-47173966	PASTE	CTRL	1.02095	0.292712	-1.80236	0.00177584	yes
PRSS35	9:23710553-23729764	PASTE	CTRL	0.43434	0.124936	-1.79763	0.00656083	yes
FGL1	27:18447668-18472633	PASTE	CTRL	6.9456	2.00154	-1.79499	0.00177584	yes
CCL26	25:34551345-34555917	PASTE	CTRL	40.378	11.7561	-1.78016	0.00177584	yes
LOC100297617	27:5788619-5790540	PASTE	CTRL	12.7099	3.70818	-1.77717	0.00177584	yes
LAMA2	9:68514598-68665598	PASTE	CTRL	0.550352	0.161184	-1.77165	0.00177584	yes
CYP1A1	21:34340319-34346365	PASTE	CTRL	0.409614	0.120816	-1.76146	0.0126643	yes
LOC788414	2:136768698-136781478	PASTE	CTRL	1.40066	0.415971	-1.75155	0.00177584	yes
CNN1	7:17106393-17114224	PASTE	CTRL	14.9279	4.43879	-1.74977	0.00177584	yes
LTB4R	10:20687226-20689253	PASTE	CTRL	1.23402	0.367274	-1.74844	0.010896	yes
DUOXA2	10:65536684-65540489	PASTE	CTRL	1.08728	0.327067	-1.73306	0.0220654	yes
CA4	19:13109654-13117426	PASTE	CTRL	1.54844	0.467084	-1.72906	0.00933649	yes
LOC790886	16:6038114-6039157	PASTE	CTRL	3.72995	1.13625	-1.71487	0.0393333	yes
LOC100300896	11:44706972-44717428	PASTE	CTRL	7.02235	2.1997	-1.67465	0.00177584	yes
ME1	9:23400883-23590196	PASTE	CTRL	0.983353	0.309305	-1.66868	0.00177584	yes
LOC100300806	7:15707337-15720295	PASTE	CTRL	297.685	94.0606	-1.66212	0.00177584	yes
LOC404103	13:74930435-75008385	PASTE	CTRL	45.5521	14.5068	-1.65079	0.00177584	yes
PLIN1	21:21502823-21516686	PASTE	CTRL	8.86113	2.82366	-1.64992	0.00177584	yes
LUM	5:21037442-21044658	PASTE	CTRL	20.2505	6.46745	-1.64669	0.00177584	yes
BRB	10:26288222-26289852	PASTE	CTRL	17.4645	5.58403	-1.64505	0.00177584	yes
CPA3	1:120236685-120268817	PASTE	CTRL	2.63801	0.851306	-1.6317	0.00177584	yes
SLC2A4	19:27616612-27622203	PASTE	CTRL	1.11179	0.360847	-1.62343	0.00177584	yes
LOC100848920	16:13041891-13045226	PASTE	CTRL	27.4056	8.9956	-1.60718	0.00177584	yes
COL1A1	19:37088245-37105761	PASTE	CTRL	34.7343	11.4229	-1.60443	0.00177584	yes
LOC100847747	8:60594660-60597005	PASTE	CTRL	1.24822	0.415642	-1.58646	0.00451375	yes
COL1A2	4:11624469-11661163	PASTE	CTRL	55.7677	18.5811	-1.58559	0.00177584	yes
ELANE	7:44988171-44990573	PASTE	CTRL	1.40655	0.472765	-1.57297	0.025242	yes
DMPK	18:53759918-53769638	PASTE	CTRL	4.97173	1.67888	-1.56625	0.00177584	yes
CTSL1	8:82365268-82371041	PASTE	CTRL	2.47647	0.838147	-1.56301	0.00177584	yes
CAV1	4:52173109-52208687	PASTE	CTRL	21.9902	7.46613	-1.55843	0.00177584	yes
LOC531152	17:73881054-73899731	PASTE	CTRL	0.541836	0.184142	-1.55704	0.0372663	yes
VNN1	9:71833313-71851906	PASTE	CTRL	1.84722	0.631541	-1.5484	0.00177584	yes
LOXL2	8:71278581-71390893	PASTE	CTRL	3.01165	1.03146	-1.54587	0.00177584	yes
PODN	3:93728449-93751305	PASTE	CTRL	4.88069	1.67785	-1.54047	0.00177584	yes
TNFAIP6	2:44850891-44867293	PASTE	CTRL	1.03107	0.354692	-1.53951	0.0497671	yes
COL4A1	12:88876124-89009422	PASTE	CTRL	18.2816	6.34673	-1.52631	0.00177584	yes
C28H10orf116	28:41912321-41914566	PASTE	CTRL	97.9942	34.5911	-1.50229	0.00177584	yes
OIT3	28:29074091-29105089	PASTE	CTRL	1.33989	0.473063	-1.50201	0.0245685	yes
ACE2	X:135148995-135198063	PASTE	CTRL	0.559793	0.19837	-1.4967	0.0101045	yes
F2	15:77530564-77544935	PASTE	CTRL	2.23282	0.79532	-1.48926	0.00177584	yes
KEL	4:107069036-107154411	PASTE	CTRL	12.4506	4.45542	-1.48258	0.00177584	yes
CLEC14A	21:48843724-48845622	PASTE	CTRL	6.13543	2.19753	-1.48128	0.00177584	yes
COL6A3	3:117408826-117482330	PASTE	CTRL	9.25561	3.3315	-1.47416	0.00177584	yes
GALNTL1	10:81396103-81494772	PASTE	CTRL	5.96672	2.15353	-1.47024	0.00177584	yes
KLHL13	X:1975396-2038024	PASTE	CTRL	0.439207	0.158944	-1.46638	0.0185616	yes
ITGA7	5:57873911-57901249	PASTE	CTRL	2.81703	1.02237	-1.46226	0.00177584	yes
ATP1A2	3:9645433-9670496	PASTE	CTRL	0.419963	0.152501	-1.46144	0.0101045	yes
CD36	4:40519354-40560779	PASTE	CTRL	10.357	3.79358	-1.44898	0.00177584	yes
PVALB	5:75550902-75568048	PASTE	CTRL	4.57408	1.67959	-1.44537	0.00321895	yes
CCDC48	22:59648571-59675908	PASTE	CTRL	0.592995	0.217794	-1.44506	0.0199908	yes
TINAGL1	2:122685820-122697742	PASTE	CTRL	10.6636	3.91956	-1.44393	0.00177584	yes
COL4A2	12:89056706-89166036	PASTE	CTRL	13.2897	4.90135	-1.43906	0.00177584	yes
HCRTR1	2:122641986-122649721	PASTE	CTRL	1.01124	0.376903	-1.42386	0.0367537	yes
LOC511353	17:72815146-72817914	PASTE	CTRL	215.968	80.5947	-1.42206	0.00177584	yes
AQP1	4:65830988-65845186	PASTE	CTRL	39.538	14.7968	-1.41795	0.00177584	yes
BGN	X:39639905-39653691	PASTE	CTRL	18.1882	6.81133	-1.417	0.00177584	yes
APLNR	15:81734844-81738412	PASTE	CTRL	0.8777	0.330467	-1.40922	0.00451375	yes
NOV	14:47005556-47013935	PASTE	CTRL	4.41342	1.66624	-1.4053	0.00177584	yes
ADC	2:121400451-121447281	PASTE	CTRL	0.580492	0.219491	-1.40312	0.0420763	yes
QPRT	25:26747353-26762056	PASTE	CTRL	2.27919	0.869072	-1.39097	0.00321895	yes
CLDN3	25:34018455-34019670	PASTE	CTRL	4.3083	1.65041	-1.3843	0.00177584	yes
MYOC	16:39957132-39971282	PASTE	CTRL	12.3151	4.71813	-1.38414	0.00177584	yes
MMP2	18:23828618-23855027	PASTE	CTRL	10.435	3.99986	-1.38341	0.00177584	yes
MMP9	13:75466512-75473824	PASTE	CTRL	4.84607	1.86002	-1.3815	0.00177584	yes
LOC520070	29:45015999-45018614	PASTE	CTRL	2.50865	0.964573	-1.37895	0.00177584	yes
PAMR1	15:66754733-66832246	PASTE	CTRL	0.831419	0.319914	-1.37789	0.0206706	yes
MGC151921	X:148319906-148326780	PASTE	CTRL	2.31818	0.897427	-1.36912	0.0431337	yes
SEMA3G	22:48999624-49008503	PASTE	CTRL	1.71053	0.664049	-1.36508	0.00321895	yes
SLC38A11	2:31391773-31446946	PASTE	CTRL	4.21211	1.63874	-1.36196	0.00177584	yes
TNXB	23:27083541-27140674	PASTE	CTRL	2.47203	0.96517	-1.35684	0.00177584	yes
LMOD1	16:49624530-49651879	PASTE	CTRL	2.90184	1.1343	-1.35516	0.00177584	yes
BNBD-9-LIKE	27:5221841-5227985	PASTE	CTRL	7.77476	3.06404	-1.34336	0.00933649	yes
LTC4S	7:1418470-1421386	PASTE	CTRL	7.81787	3.0862	-1.34094	0.00560721	yes
LOC100297594	17:72929309-72937953	PASTE	CTRL	5059.42	2005.78	-1.33481	0.00177584	yes
SULT1C4	9:34516800-34548809	PASTE	CTRL	1.92651	0.763816	-1.33469	0.01576	yes
SFRP2	17:3829563-3838138	PASTE	CTRL	8.19915	3.25242	-1.33396	0.00177584	yes
AGPAT2	11:104134194-104146465	PASTE	CTRL	40.9834	16.2665	-1.33313	0.00177584	yes
GHR	20:31848951-32064200	PASTE	CTRL	2.4198	0.961604	-1.33138	0.00177584	yes
AK1	11:98552023-98561576	PASTE	CTRL	3.61075	1.43581	-1.33043	0.00933649	yes
CDH13	18:9189534-10164197	PASTE	CTRL	5.95947	2.37996	-1.32425	0.00177584	yes
CFH	16:6052922-6122554	PASTE	CTRL	10.5671	4.23254	-1.31999	0.00177584	yes
VCAN	7:85666057-85782896	PASTE	CTRL	0.463176	0.185845	-1.31746	0.00177584	yes
KIAA1199	21:27232611-27297774	PASTE	CTRL	8.68122	3.49721	-1.3117	0.00177584	yes
LOC616323	11:49135529-49140111	PASTE	CTRL	5.92311	2.38716	-1.31106	0.00748733	yes
EHD2	18:55071167-55087455	PASTE	CTRL	16.1515	6.53856	-1.30462	0.00177584	yes
FBLN2	22:58989965-59059137	PASTE	CTRL	5.82164	2.35892	-1.3033	0.00177584	yes
LOC100294726	7:70448105-70481860	PASTE	CTRL	7.43168	3.01595	-1.30107	0.00177584	yes
COL5A2	2:7139408-7300563	PASTE	CTRL	7.47716	3.03701	-1.29984	0.00177584	yes
ITIH5	13:16278274-16404469	PASTE	CTRL	1.21226	0.493049	-1.2979	0.00177584	yes
TAGLN	15:28318410-28323667	PASTE	CTRL	75.2004	30.6233	-1.29611	0.00177584	yes
FAM167B	2:122115658-122117248	PASTE	CTRL	6.14426	2.5075	-1.29299	0.00321895	yes
DDO	9:40276017-40293612	PASTE	CTRL	0.692349	0.283352	-1.2889	0.0426864	yes
PCOLCE2	1:127132776-127229654	PASTE	CTRL	4.57922	1.88368	-1.28155	0.00177584	yes
RETN	7:17737515-17738903	PASTE	CTRL	8.21009	3.3791	-1.28076	0.00656083	yes
FCER1A	3:10539986-10546195	PASTE	CTRL	5.28323	2.18595	-1.27316	0.00177584	yes
ITGA11	10:15102957-15236791	PASTE	CTRL	0.779289	0.32504	-1.26154	0.00451375	yes
APOLD1	5:97520907-97524789	PASTE	CTRL	2.65706	1.11357	-1.25464	0.00177584	yes
MRO	24:50786811-50809920	PASTE	CTRL	2.42112	1.01496	-1.25425	0.0226237	yes
MALL	11:1747908-1780103	PASTE	CTRL	1.34825	0.568202	-1.24661	0.0117943	yes
HTRA3	6:119388903-119419275	PASTE	CTRL	2.12186	0.895571	-1.24445	0.00748733	yes
SPARC	7:64862329-64900826	PASTE	CTRL	224.267	94.7014	-1.24376	0.00177584	yes
MARCO	2:71099066-71134082	PASTE	CTRL	315.248	134.084	-1.23335	0.00177584	yes
FLNC	4:93609407-93637173	PASTE	CTRL	1.05526	0.450436	-1.2282	0.00177584	yes
TFPI	2:8786392-8884005	PASTE	CTRL	1.20805	0.516621	-1.2255	0.0464623	yes
ACTA2	26:10662362-10679648	PASTE	CTRL	88.4362	37.8487	-1.22439	0.00177584	yes
VSIG4	X:99894565-99933656	PASTE	CTRL	16.0985	6.9024	-1.22175	0.00177584	yes
OSR1	11:79487138-79494239	PASTE	CTRL	0.99455	0.426712	-1.22078	0.0285389	yes
LOC100302527	X:18627967-18629815	PASTE	CTRL	1.22471	0.525651	-1.22026	0.0117943	yes
MECOM	1:98516454-99144558	PASTE	CTRL	0.784436	0.338001	-1.21463	0.00560721	yes
PTGIS	13:78319045-78368752	PASTE	CTRL	2.2236	0.958616	-1.21387	0.00656083	yes
LOC786771	2:136759836-136764020	PASTE	CTRL	3.4381	1.48326	-1.21284	0.0280017	yes
TMEM150B	18:62608570-62615882	PASTE	CTRL	3.86116	1.66949	-1.20962	0.00748733	yes
B3GALNT1	1:107181762-107215041	PASTE	CTRL	0.913829	0.396932	-1.20303	0.0291612	yes
CCDC80	1:57819989-57855630	PASTE	CTRL	16.2128	7.04233	-1.20301	0.00177584	yes
BTNL9	7:41643589-41658055	PASTE	CTRL	3.59015	1.56172	-1.20091	0.01576	yes
CCR10	19:43377278-43379246	PASTE	CTRL	4.80968	2.10161	-1.19444	0.00656083	yes
OCLN	20:10154908-10201157	PASTE	CTRL	0.662355	0.289525	-1.19392	0.0444868	yes
MZB1	7:52285861-52288594	PASTE	CTRL	427.389	186.898	-1.1933	0.00177584	yes
CLSTN3	5:103581381-103611327	PASTE	CTRL	0.596848	0.261196	-1.19223	0.0172919	yes
CASQ1	3:9591850-9601502	PASTE	CTRL	0.744261	0.325884	-1.19145	0.0497671	yes
POSTN	12:24241936-24276489	PASTE	CTRL	8.44006	3.69789	-1.19055	0.00177584	yes
SCARA5	8:10662267-10796380	PASTE	CTRL	38.7325	16.9965	-1.18831	0.00177584	yes
HSPA1A	23:27331771-27333870	PASTE	CTRL	571.387	251.531	-1.18373	0.00177584	yes
LOC100139881	21:35122238-35124997	PASTE	CTRL	4.18738	1.85164	-1.17724	0.025242	yes
NPR1	3:16747640-16761172	PASTE	CTRL	2.4446	1.08775	-1.16825	0.00177584	yes
STAB2	5:67612322-67784873	PASTE	CTRL	20.3076	9.03759	-1.16801	0.00177584	yes
LOC100298822	23:28425331-28450252	PASTE	CTRL	785.956	350.162	-1.16643	0.00177584	yes
EPDR1	4:50028935-50066473	PASTE	CTRL	1.04544	0.466462	-1.16427	0.0291612	yes
RBPMS2	10:45376233-45391975	PASTE	CTRL	3.13727	1.40444	-1.15951	0.00933649	yes
DDAH1	3:58808969-58965541	PASTE	CTRL	0.953602	0.427813	-1.15641	0.0126643	yes
RASL12	10:11930743-11959908	PASTE	CTRL	1.85331	0.831706	-1.15596	0.00656083	yes
LOC515578	24:743786-758422	PASTE	CTRL	2.32203	1.04333	-1.15419	0.00321895	yes
APOD	1:72670962-72684270	PASTE	CTRL	39.8334	17.9873	-1.147	0.00177584	yes
CPXM1	13:52844203-52850550	PASTE	CTRL	12.5931	5.69786	-1.14414	0.00177584	yes
DARC	3:10647479-10648919	PASTE	CTRL	10.8778	4.92956	-1.14186	0.00177584	yes
MAGIX	X:92283810-92291669	PASTE	CTRL	2.55064	1.15715	-1.14028	0.0164813	yes
PLAC9	28:35366023-35378318	PASTE	CTRL	2.4904	1.13002	-1.14003	0.0285389	yes
LOC614522	3:48451879-48493897	PASTE	CTRL	12.7048	5.77798	-1.13673	0.00177584	yes
MXRA5	X:138878611-138902892	PASTE	CTRL	0.893884	0.409593	-1.1259	0.00177584	yes
ATP2C2	18:10609485-10688582	PASTE	CTRL	1.91567	0.88016	-1.12201	0.00321895	yes
CRISPLD2	18:10985131-11050908	PASTE	CTRL	8.65553	3.98405	-1.11939	0.00177584	yes
COL4A6	X:61053063-61241381	PASTE	CTRL	0.428904	0.197779	-1.11677	0.0272693	yes
LOC100337108	12:72728426-72741314	PASTE	CTRL	31.4387	14.5092	-1.11558	0.00177584	yes
MTUS1	27:18632851-18698059	PASTE	CTRL	5.8295	2.69105	-1.1152	0.00177584	yes
COL5A3	7:15768627-15813561	PASTE	CTRL	4.17519	1.92753	-1.11509	0.00177584	yes
ANGPTL2	11:97780156-97975506	PASTE	CTRL	4.97869	2.30237	-1.11265	0.00177584	yes
WIPI1	19:62368394-62479266	PASTE	CTRL	5.99476	2.77278	-1.11237	0.0468733	yes
NIPAL2	14:68251766-68343022	PASTE	CTRL	2.08226	0.964894	-1.10971	0.0164813	yes
CLEC11A	18:57259805-57262109	PASTE	CTRL	2.02171	0.938049	-1.10784	0.0333385	yes
CD163	5:102245936-102278444	PASTE	CTRL	87.7965	40.8374	-1.10427	0.00177584	yes
PERP	9:76937940-76952270	PASTE	CTRL	3.64595	1.69723	-1.10311	0.00451375	yes
FAM107A	22:43354326-43359048	PASTE	CTRL	4.01025	1.88847	-1.08647	0.00177584	yes
GABRD	16:51963930-51974494	PASTE	CTRL	2.95348	1.3914	-1.08588	0.00656083	yes
LOC100848337	25:38342492-38343056	PASTE	CTRL	25.3412	11.9719	-1.08184	0.00177584	yes
CACNG4	19:63675905-63727618	PASTE	CTRL	1.1821	0.558472	-1.0818	0.0179952	yes
TIE1	3:103278177-103297710	PASTE	CTRL	13.4838	6.37737	-1.0802	0.00177584	yes
GPIHBP1	14:2550268-2552230	PASTE	CTRL	12.665	5.99322	-1.07944	0.00560721	yes
LOC100848636	5:56214542-56222835	PASTE	CTRL	1.44303	0.683914	-1.07721	0.0301855	yes
IGFBP6	5:27044007-27047853	PASTE	CTRL	16.0783	7.62809	-1.07572	0.00177584	yes
PRKCDBP	15:47329715-47331336	PASTE	CTRL	16.4401	7.79973	-1.07572	0.00177584	yes
C1QTNF9	12:34540960-34548866	PASTE	CTRL	13.4049	6.36674	-1.07414	0.00177584	yes
KLHDC8A	16:2930873-2936327	PASTE	CTRL	2.80058	1.33038	-1.07388	0.0367537	yes
LTF	22:53521905-53556089	PASTE	CTRL	5.65308	2.68987	-1.0715	0.00177584	yes
LOC539690	13:42244261-42247598	PASTE	CTRL	21.7371	10.3695	-1.06781	0.00177584	yes
TMEM17	11:60934733-60942371	PASTE	CTRL	2.16307	1.03437	-1.06433	0.0327825	yes
CCL14	19:14775261-14780085	PASTE	CTRL	36.4747	17.45	-1.06367	0.00177584	yes
HEYL	3:107032467-107047976	PASTE	CTRL	5.40797	2.588	-1.06325	0.00177584	yes
LOC100847574	1:93807460-93828805	PASTE	CTRL	17.8278	8.53457	-1.06274	0.00177584	yes
C1QTNF7	6:115276057-115404039	PASTE	CTRL	3.16043	1.52735	-1.04909	0.0135264	yes
AMPD3	15:42758941-42800251	PASTE	CTRL	2.4143	1.16805	-1.04751	0.00451375	yes
C7H19orf21	7:44942016-44951963	PASTE	CTRL	1.94633	0.943244	-1.04505	0.0126643	yes
PROS1	1:37803107-37866950	PASTE	CTRL	46.2263	22.4053	-1.04488	0.00177584	yes
RHBDL1	25:553221-556680	PASTE	CTRL	3.18011	1.54514	-1.04134	0.0322867	yes
TNFRSF17	25:10736934-10740164	PASTE	CTRL	18.9502	9.2102	-1.04091	0.00177584	yes
CLEC3B	22:54791196-54807471	PASTE	CTRL	76.7732	37.411	-1.03714	0.00177584	yes
SPON2	6:109224625-109228237	PASTE	CTRL	7.24252	3.53521	-1.03469	0.00748733	yes
ELTD1	3:65921136-66062041	PASTE	CTRL	2.49139	1.21616	-1.03462	0.00177584	yes
MUC13	1:69934406-69959162	PASTE	CTRL	2.31343	1.13321	-1.02962	0.00656083	yes
CAPG	11:49423730-49438680	PASTE	CTRL	29.1038	14.2636	-1.02888	0.00177584	yes
GSTM1	3:33874015-33880598	PASTE	CTRL	14.5927	7.17511	-1.02418	0.00177584	yes
TACC2	26:42407971-42546248	PASTE	CTRL	0.716712	0.353163	-1.02106	0.0393333	yes
C1QTNF5	15:30448398-30450337	PASTE	CTRL	10.229	5.06609	-1.01372	0.00451375	yes
EFEMP1	11:38338745-38408288	PASTE	CTRL	14.7846	7.32476	-1.01324	0.00177584	yes
GPD1	5:29958500-29964085	PASTE	CTRL	27.7914	13.776	-1.01248	0.00177584	yes
JAG2	21:71144434-71157066	PASTE	CTRL	2.3224	1.15147	-1.01214	0.00321895	yes
WFDC1	18:10558019-10587119	PASTE	CTRL	3.94124	1.95532	-1.01124	0.021413	yes
BREH1	18:24827750-24854379	PASTE	CTRL	2.8166	1.39785	-1.01075	0.0164813	yes
MASP1	1:80596923-80649367	PASTE	CTRL	1.53161	0.760666	-1.00972	0.0199908	yes
MMP15	18:26021949-26043124	PASTE	CTRL	2.13175	1.05933	-1.00889	0.00748733	yes
VWF	5:104603431-104727430	PASTE	CTRL	14.342	7.1308	-1.00811	0.00177584	yes
ESAM	29:28601859-28610589	PASTE	CTRL	6.18983	3.0801	-1.00693	0.00177584	yes
CCDC85A	11:38706387-38930062	PASTE	CTRL	0.778351	0.387377	-1.00668	0.0384237	yes
CDH5	18:34260149-34275150	PASTE	CTRL	16.4772	8.21111	-1.00483	0.00177584	yes
SEMA3B	22:50655220-50661989	PASTE	CTRL	5.71514	2.85152	-1.00306	0.00177584	yes
LOC525407	1:72024434-72049598	PASTE	CTRL	1.16252	0.584028	-0.993144	0.043576	yes
ENHO	8:77234222-77236116	PASTE	CTRL	4.47682	2.25162	-0.991513	0.0305852	yes
HSPG2	2:131508855-131596962	PASTE	CTRL	10.6813	5.38027	-0.989338	0.00177584	yes
CTXN3	7:27491081-27503415	PASTE	CTRL	3.05568	1.54012	-0.988453	0.0232474	yes
DYRK3	16:4274966-4284962	PASTE	CTRL	1.99879	1.00896	-0.986259	0.0151383	yes
ASPHD2	17:68354332-68363383	PASTE	CTRL	12.1437	6.13181	-0.985827	0.00177584	yes
FHL1	X:19777798-19821369	PASTE	CTRL	37.6319	19.0054	-0.985548	0.00177584	yes
MEI1	5:113277162-113333130	PASTE	CTRL	2.10551	1.0635	-0.985357	0.00177584	yes
AOC3	19:43514250-43521180	PASTE	CTRL	27.8375	14.0653	-0.984895	0.00177584	yes
DHDH	18:55964767-55975733	PASTE	CTRL	3.38066	1.71213	-0.98151	0.0322867	yes
ELOVL6	6:16376641-16510244	PASTE	CTRL	9.46704	4.80049	-0.979733	0.00177584	yes
PLXDC1	19:40226035-40293157	PASTE	CTRL	1.22768	0.623503	-0.977464	0.0431337	yes
A2M	5:101298126-101346611	PASTE	CTRL	96.8361	49.2468	-0.975514	0.00177584	yes
ROBO4	29:28719987-28734705	PASTE	CTRL	4.3946	2.23665	-0.974392	0.00177584	yes
SPATA20	19:36799920-36807919	PASTE	CTRL	5.83642	2.97136	-0.973962	0.00321895	yes
FAM13C	28:14904832-15136823	PASTE	CTRL	2.28689	1.16509	-0.972942	0.0101045	yes
MMP23B	16:52260740-52263073	PASTE	CTRL	4.29761	2.19353	-0.970277	0.0245685	yes
ZNF521	24:31675532-32049400	PASTE	CTRL	1.81572	0.926774	-0.970254	0.00451375	yes
BCL2L15	3:29643175-29648016	PASTE	CTRL	22.1643	11.3156	-0.969921	0.00177584	yes
CHGA	21:58163027-58176319	PASTE	CTRL	3.33013	1.70098	-0.969208	0.0179952	yes
SDC1	11:78687992-78719307	PASTE	CTRL	5.27028	2.69229	-0.969047	0.00177584	yes
MMRN2	28:41886155-41901491	PASTE	CTRL	2.63145	1.34581	-0.967389	0.00847746	yes
AGMO	4:23499625-23891236	PASTE	CTRL	1.91377	0.979152	-0.966809	0.0356382	yes
PRELP	16:1049457-1053560	PASTE	CTRL	3.71147	1.89895	-0.966786	0.0393333	yes
ACSS2	13:64794727-64841520	PASTE	CTRL	21.3582	10.9321	-0.966213	0.00177584	yes
PMP22	19:33357139-33382707	PASTE	CTRL	3.55908	1.82314	-0.965084	0.00748733	yes
SRPX	X:110531878-110672969	PASTE	CTRL	10.7704	5.54035	-0.959022	0.00177584	yes
SEMA6B	7:20787801-20807768	PASTE	CTRL	1.63504	0.841556	-0.958198	0.0206706	yes
GATM	10:65325341-65341356	PASTE	CTRL	2.306	1.1872	-0.957832	0.0164813	yes
COL15A1	8:64437275-64540739	PASTE	CTRL	14.3051	7.37437	-0.955937	0.00177584	yes
GSN	8:112578065-112639759	PASTE	CTRL	124.274	64.1916	-0.953071	0.00177584	yes
COL6A1	1:147404395-147423644	PASTE	CTRL	46.2869	23.9143	-0.952732	0.00177584	yes
WC1-12	5:102671252-102729624	PASTE	CTRL	5.0188	2.59337	-0.952513	0.00177584	yes
COL21A1	23:3946456-4181456	PASTE	CTRL	1.15489	0.597202	-0.95147	0.0220654	yes
SLC11A1	2:107114928-107125854	PASTE	CTRL	10.5795	5.47113	-0.951364	0.00177584	yes
IGJ	6:87759434-87768832	PASTE	CTRL	2296.67	1189.66	-0.948993	0.00177584	yes
G0S2	16:75539495-75540404	PASTE	CTRL	7.26083	3.76114	-0.948963	0.0417766	yes
NID1	28:8731594-8830045	PASTE	CTRL	7.42541	3.84738	-0.948596	0.00177584	yes
MADCAM1	7:44773997-44778672	PASTE	CTRL	10.7568	5.57402	-0.948458	0.00177584	yes
PTRF	19:43148012-43162165	PASTE	CTRL	19.83	10.2854	-0.947087	0.00177584	yes
MEG3	21:67377726-67395997	PASTE	CTRL	2.93256	1.5222	-0.946	0.0220654	yes
FMOD	16:925080-935131	PASTE	CTRL	6.40724	3.32631	-0.945783	0.00177584	yes
ECHDC2	3:94016557-94046957	PASTE	CTRL	3.12164	1.62138	-0.945085	0.0301855	yes
USHBP1	7:5768516-5777535	PASTE	CTRL	6.12522	3.18366	-0.944077	0.00177584	yes
LOC515150	16:4998440-5006453	PASTE	CTRL	201.88	104.93	-0.944064	0.00177584	yes
CRIP2	21:71365857-71382666	PASTE	CTRL	50.7255	26.4097	-0.941644	0.00177584	yes
CTSL2	8:84976252-84981458	PASTE	CTRL	9.74373	5.07738	-0.94039	0.00177584	yes
CD209	7:17811221-17814125	PASTE	CTRL	124.509	64.8921	-0.940137	0.00177584	yes
LOC100848971	19:43148012-43162165	PASTE	CTRL	30.6235	15.9686	-0.939404	0.0172919	yes
C27H8orf4	27:34893818-34895120	PASTE	CTRL	31.0074	16.17	-0.93929	0.00177584	yes
CCL16	19:14781917-14786966	PASTE	CTRL	11.1884	5.83615	-0.938916	0.00177584	yes
C28H10orf10	28:44940861-45014243	PASTE	CTRL	17.0906	8.9223	-0.937714	0.0344301	yes
MGP	5:95456474-95459986	PASTE	CTRL	375.816	196.778	-0.933455	0.00177584	yes
CD109	9:13421248-13551862	PASTE	CTRL	0.816983	0.427826	-0.933283	0.0291612	yes
FAM65C	13:79329172-79355653	PASTE	CTRL	1.39723	0.732017	-0.932617	0.0344301	yes
COL18A1	1:146989202-147041015	PASTE	CTRL	15.8859	8.32442	-0.932322	0.00177584	yes
LMCD1	22:17961209-18018234	PASTE	CTRL	5.92072	3.10727	-0.930124	0.00933649	yes
GALNTL4	15:41624350-41980710	PASTE	CTRL	5.2972	2.78621	-0.926923	0.00177584	yes
FAH	21:26610000-26643315	PASTE	CTRL	4.36087	2.29426	-0.926585	0.025242	yes
LOC100336251	18:34193718-34215940	PASTE	CTRL	4.79417	2.52253	-0.926409	0.029614	yes
ISLR	21:34903758-34906883	PASTE	CTRL	1.61423	0.849883	-0.925506	0.0468733	yes
PPARG	22:57275516-57489590	PASTE	CTRL	8.0319	4.23547	-0.923221	0.01576	yes
COL16A1	2:122557457-122611965	PASTE	CTRL	4.97583	2.62486	-0.922696	0.00177584	yes
CERCAM	11:99019920-99029867	PASTE	CTRL	2.81682	1.48843	-0.92028	0.0226237	yes
LOC504548	23:28873221-28875583	PASTE	CTRL	107.574	56.9033	-0.918746	0.00177584	yes
ARSK	7:97276412-97331363	PASTE	CTRL	2.97628	1.57651	-0.916779	0.0272693	yes
IGSF10	1:117532035-117545609	PASTE	CTRL	1.13616	0.601907	-0.916549	0.00933649	yes
FNDC1	9:97010522-97044679	PASTE	CTRL	9.94585	5.27053	-0.916147	0.00177584	yes
GPR182	5:56773334-56775425	PASTE	CTRL	14.5958	7.7433	-0.914534	0.00177584	yes
LOC100848191	18:50173267-50202362	PASTE	CTRL	8.31222	4.41228	-0.913709	0.00177584	yes
LOC100848655	5:31215337-31220794	PASTE	CTRL	8.57791	4.55824	-0.91215	0.0164813	yes
PDE1A	2:14175609-14483437	PASTE	CTRL	0.923762	0.49115	-0.911357	0.0487731	yes
LYPD1	2:65216982-65279824	PASTE	CTRL	1.1717	0.623798	-0.909448	0.0440539	yes
LOC539069	19:43523725-43544796	PASTE	CTRL	2.34818	1.25049	-0.909055	0.0285389	yes
LOC100337023	11:106854042-106879019	PASTE	CTRL	8.06811	4.31467	-0.902983	0.00177584	yes
EMR1	7:18763198-18823651	PASTE	CTRL	57.5949	30.8047	-0.902789	0.00177584	yes
SNCA	6:36284033-36432430	PASTE	CTRL	5.75324	3.07821	-0.902285	0.0305852	yes
C4BPA	16:4785359-4831853	PASTE	CTRL	5.75301	3.0784	-0.902134	0.00321895	yes
PLVAP	7:5685230-5704118	PASTE	CTRL	44.5257	23.8436	-0.901038	0.00177584	yes
PCDH1	7:54624663-54639999	PASTE	CTRL	1.19241	0.639467	-0.898935	0.0406523	yes
LOC100300483	11:49060225-49062854	PASTE	CTRL	12.3361	6.62843	-0.896144	0.0220654	yes
CLEC4G	7:17785561-17789019	PASTE	CTRL	171.185	92.0052	-0.895768	0.00177584	yes
ADAMTS1	1:8955133-8963831	PASTE	CTRL	4.14755	2.24315	-0.886732	0.00177584	yes
GPT2	18:15370926-15405215	PASTE	CTRL	8.66845	4.68842	-0.886671	0.00177584	yes
PCSK6	21:29500831-29674135	PASTE	CTRL	1.68116	0.909344	-0.886561	0.0185616	yes
CRELD2	5:120933368-120940337	PASTE	CTRL	69.1989	37.5929	-0.880288	0.00177584	yes
NMNAT2	16:65778439-65940677	PASTE	CTRL	3.54491	1.93124	-0.876219	0.029614	yes
DES	2:108075459-108082535	PASTE	CTRL	34.3079	18.6982	-0.875643	0.00177584	yes
TM4SF20	2:116332502-116343431	PASTE	CTRL	9.79957	5.3485	-0.873584	0.0464623	yes
PPFIA4	16:553234-589649	PASTE	CTRL	1.45692	0.795301	-0.873346	0.0185616	yes
CCDC3	13:11543627-11636251	PASTE	CTRL	13.736	7.50077	-0.872847	0.00177584	yes
PRSS23	29:8788701-8797308	PASTE	CTRL	14.2345	7.78059	-0.871444	0.00177584	yes
CD34	16:77367521-77390475	PASTE	CTRL	19.6101	10.7219	-0.87104	0.00177584	yes
LOC100336614	10:12098871-12114296	PASTE	CTRL	1.10382	0.603674	-0.870661	0.0327825	yes
TFPI2	4:11035473-11039782	PASTE	CTRL	6.58814	3.60719	-0.868994	0.00933649	yes
VLDLR	8:42109678-42141155	PASTE	CTRL	4.77318	2.61519	-0.868037	0.00321895	yes
TMEM44	1:73516015-73559862	PASTE	CTRL	2.28689	1.25688	-0.863537	0.0338876	yes
RHOB	11:78464204-78466417	PASTE	CTRL	66.9784	36.8238	-0.863056	0.00177584	yes
LOC786974	20:6760132-6794235	PASTE	CTRL	2.9493	1.62254	-0.862114	0.0440539	yes
PROCR	13:65052809-65106553	PASTE	CTRL	17.097	9.41101	-0.86132	0.00177584	yes
IGFBP7	6:74027218-74150456	PASTE	CTRL	276.608	152.475	-0.859273	0.00748733	yes
KLF4	8:98843682-98847740	PASTE	CTRL	7.09078	3.90889	-0.859184	0.00177584	yes
ITGB5	1:69801836-69899675	PASTE	CTRL	13.0936	7.25455	-0.851904	0.00177584	yes
GPX3	7:64286947-64295117	PASTE	CTRL	62.2039	34.4701	-0.85166	0.00177584	yes
GNG11	4:11074736-11079756	PASTE	CTRL	29.6711	16.4606	-0.850044	0.00177584	yes
COL6A2	1:147542824-147570738	PASTE	CTRL	21.513	11.9452	-0.848781	0.00177584	yes
TIMP1	X:91232234-91236073	PASTE	CTRL	44.8479	24.9215	-0.847651	0.00177584	yes
FAM108C1	21:27054891-27108983	PASTE	CTRL	5.04221	2.80404	-0.846549	0.0101045	yes
TXNDC5	23:47305529-47349788	PASTE	CTRL	419.28	233.508	-0.844446	0.00177584	yes
GEM	14:72386750-72399661	PASTE	CTRL	7.19507	4.00947	-0.843597	0.00177584	yes
ADAMTS4	3:8322535-8330396	PASTE	CTRL	1.64881	0.919184	-0.843	0.0454615	yes
DPEP2	18:35583498-35587974	PASTE	CTRL	8.96709	5.00288	-0.841881	0.00748733	yes
SPARCL1	6:104149823-104202396	PASTE	CTRL	24.631	13.7738	-0.83855	0.00177584	yes
CYYR1	1:9242707-9360374	PASTE	CTRL	5.94679	3.32872	-0.837144	0.00451375	yes
DCN	5:21080009-21119087	PASTE	CTRL	113.564	63.5891	-0.836654	0.00177584	yes
MXRA8	16:52424101-52428457	PASTE	CTRL	12.9005	7.22793	-0.835771	0.00177584	yes
C1QTNF1	19:53978215-53984772	PASTE	CTRL	7.74148	4.34044	-0.83477	0.00321895	yes
EPS8	5:94553641-94750049	PASTE	CTRL	3.9414	2.21277	-0.832856	0.00321895	yes
RAB3IL1	29:41112113-41130629	PASTE	CTRL	18.0293	10.1301	-0.831694	0.00177584	yes
HRH1	22:55885709-55932848	PASTE	CTRL	2.10191	1.18198	-0.830495	0.0285389	yes
CYGB	19:55846582-55856333	PASTE	CTRL	8.24178	4.63536	-0.830274	0.00177584	yes
BMP1	8:69980324-70028294	PASTE	CTRL	6.20255	3.48876	-0.830149	0.00321895	yes
CARD10	5:76286569-76312955	PASTE	CTRL	5.42043	3.04902	-0.83006	0.00321895	yes
CFD	7:45030309-45032846	PASTE	CTRL	293.78	165.305	-0.829605	0.00177584	yes
LAMB2	22:51456199-51470445	PASTE	CTRL	11.7804	6.63395	-0.828443	0.00177584	yes
SLIT3	20:324336-1051861	PASTE	CTRL	2.84348	1.60175	-0.828005	0.00748733	yes
ENTPD8	11:105698113-105711512	PASTE	CTRL	23.112	13.0404	-0.82566	0.00177584	yes
GNLY	11:49095461-49096945	PASTE	CTRL	23.0155	12.9936	-0.824801	0.0338876	yes
PNPLA2	29:50742384-50747161	PASTE	CTRL	26.122	14.7539	-0.824169	0.00177584	yes
LOC504694	21:30840506-30897314	PASTE	CTRL	2.90232	1.63979	-0.823696	0.00748733	yes
LOC789867	12:706734-708412	PASTE	CTRL	14.8346	8.40015	-0.820475	0.00177584	yes
RGMB	7:100424424-100446937	PASTE	CTRL	2.8583	1.6195	-0.819606	0.04925	yes
MYO7A	15:57329071-57526489	PASTE	CTRL	1.76797	1.00279	-0.818075	0.00451375	yes
JAM3	29:33546269-33577319	PASTE	CTRL	6.22505	3.53945	-0.814559	0.00177584	yes
NPL	16:65330450-65369037	PASTE	CTRL	15.7877	8.97698	-0.8145	0.00177584	yes
S100A12	3:17164141-17165266	PASTE	CTRL	21.5774	12.2727	-0.814074	0.0135264	yes
C19H17orf28	19:57076158-57097118	PASTE	CTRL	12.4871	7.10243	-0.814052	0.00177584	yes
PDIA4	4:112989510-113006466	PASTE	CTRL	233.028	132.573	-0.813713	0.00177584	yes
TPPP3	18:35121240-35124820	PASTE	CTRL	13.2063	7.52774	-0.810935	0.0117943	yes
EXOC3L1	18:34940461-34946013	PASTE	CTRL	4.13078	2.35746	-0.809182	0.01576	yes
RASGRP4	18:48481120-48494788	PASTE	CTRL	10.4021	5.94135	-0.808011	0.00451375	yes
APBB1	15:47245397-47267568	PASTE	CTRL	4.85375	2.77637	-0.805899	0.010896	yes
HYAL2	22:50592323-50597462	PASTE	CTRL	23.7629	13.6057	-0.804503	0.00177584	yes
HMOX1	5:73980775-73987841	PASTE	CTRL	193.542	110.972	-0.80245	0.00177584	yes
TCN2	17:71711465-71727449	PASTE	CTRL	74.8731	42.9657	-0.80126	0.00177584	yes
ELN	25:33788121-33820666	PASTE	CTRL	19.0965	10.9848	-0.797799	0.00177584	yes
S100A4	3:16886282-16888570	PASTE	CTRL	113.078	65.1152	-0.796258	0.00177584	yes
ARHGEF25	5:56205532-56212752	PASTE	CTRL	4.88034	2.81566	-0.793511	0.01576	yes
LOC505037	7:11439933-11494856	PASTE	CTRL	6.23185	3.59589	-0.793311	0.00847746	yes
STAC2	19:40340953-40352870	PASTE	CTRL	5.50966	3.18467	-0.790817	0.036235	yes
ALOX5	28:44729722-44776997	PASTE	CTRL	11.0511	6.39521	-0.789127	0.00177584	yes
FBN1	10:61877807-62142171	PASTE	CTRL	6.11851	3.54342	-0.788039	0.00177584	yes
NBL1	2:133610638-133641645	PASTE	CTRL	15.6881	9.10482	-0.784963	0.00177584	yes
FAM129B	11:98231337-98283781	PASTE	CTRL	6.18823	3.59966	-0.781668	0.00560721	yes
NAPRT1	14:2327869-2331019	PASTE	CTRL	11.4881	6.68417	-0.781325	0.00451375	yes
SEL1L3	6:46790206-46881531	PASTE	CTRL	2.54929	1.48402	-0.780582	0.0179952	yes
FBLIM1	16:53027477-53049143	PASTE	CTRL	8.75985	5.10339	-0.77945	0.00560721	yes
MDK	17:21513530-21516846	PASTE	CTRL	60.4502	35.2273	-0.779052	0.00177584	yes
LAMA3	24:33072796-33156975	PASTE	CTRL	2.64141	1.53973	-0.778627	0.010896	yes
MFAP4	19:34685356-34687894	PASTE	CTRL	11.0826	6.46143	-0.77837	0.00656083	yes
FN1	2:103881401-103950562	PASTE	CTRL	27.5016	16.0479	-0.777133	0.00177584	yes
LOC100848815	23:25424426-25430183	PASTE	CTRL	455.358	265.745	-0.776958	0.0101045	yes
LEPREL1	1:77752545-77932254	PASTE	CTRL	4.27333	2.49455	-0.776584	0.0117943	yes
SUSD2	17:73408383-73415956	PASTE	CTRL	5.50542	3.21455	-0.776235	0.00656083	yes
LOC787578	13:32530316-32645041	PASTE	CTRL	33.2592	19.4285	-0.77558	0.00177584	yes
SEMA3F	22:50733056-50756457	PASTE	CTRL	8.69687	5.08326	-0.774744	0.00560721	yes
TMEM141	11:106375056-106376837	PASTE	CTRL	13.5734	7.93576	-0.774347	0.0305852	yes
PECAM1	19:49175890-49238414	PASTE	CTRL	32.7958	19.1808	-0.773846	0.00177584	yes
CC2D2A	6:115445246-115563715	PASTE	CTRL	1.33783	0.78293	-0.772939	0.0444868	yes
OSBPL5	29:49122351-49157927	PASTE	CTRL	4.9308	2.88619	-0.772656	0.0101045	yes
SPIRE2	18:14694398-14728839	PASTE	CTRL	8.25952	4.83682	-0.771998	0.0322867	yes
SLC9A3R2	25:1581873-1589620	PASTE	CTRL	16.0813	9.42743	-0.77045	0.00321895	yes
ADAMTS2	7:1956351-2165242	PASTE	CTRL	3.72269	2.183	-0.770038	0.00748733	yes
TENC1	5:27068593-27082523	PASTE	CTRL	17.1363	10.0523	-0.769528	0.00177584	yes
ARSG	19:62368394-62479266	PASTE	CTRL	12.6356	7.41761	-0.768463	0.00847746	yes
NID2	10:44894655-44986659	PASTE	CTRL	7.47193	4.39085	-0.766981	0.0305852	yes
LOC505709	19:40722059-40746517	PASTE	CTRL	13.5273	7.94958	-0.766922	0.00177584	yes
SIGLEC12	18:57588070-57594365	PASTE	CTRL	6.64406	3.91086	-0.76458	0.0185616	yes
LYVE1	15:42678183-42692474	PASTE	CTRL	52.6868	31.053	-0.762708	0.00177584	yes
RASA4	25:35064312-35086722	PASTE	CTRL	8.07975	4.77168	-0.759815	0.00656083	yes
LOC510860	16:4939774-4950979	PASTE	CTRL	174.762	103.251	-0.759241	0.00177584	yes
WIPF3	4:66853804-66931528	PASTE	CTRL	3.1893	1.88502	-0.75866	0.01576	yes
EGFL7	11:104128897-104133541	PASTE	CTRL	40.4027	23.9411	-0.754962	0.00177584	yes
PKHD1L1	14:57049152-57216589	PASTE	CTRL	1.06803	0.633661	-0.75317	0.00847746	yes
FBLN5	21:57153109-57246389	PASTE	CTRL	4.86203	2.8859	-0.752537	0.0199908	yes
PTN	4:101685423-101795483	PASTE	CTRL	5.58354	3.31493	-0.752201	0.0478092	yes
PARVB	5:115517820-115574009	PASTE	CTRL	16.5893	9.86021	-0.750563	0.00177584	yes
ADRB2	7:62229085-62230992	PASTE	CTRL	4.56111	2.71613	-0.747834	0.0402569	yes
PTPRM	24:40768695-41437426	PASTE	CTRL	8.00506	4.76837	-0.747417	0.00177584	yes
LOC618633	21:20155581-20163194	PASTE	CTRL	5.77565	3.44079	-0.747245	0.0185616	yes
CKAP4	5:69971125-69981003	PASTE	CTRL	34.4488	20.5546	-0.744994	0.00177584	yes
FUT7	11:106201877-106203263	PASTE	CTRL	6.84328	4.08626	-0.743908	0.0482928	yes
VOPP1	22:495505-677104	PASTE	CTRL	9.48155	5.66201	-0.743809	0.00656083	yes
LOC512863	18:57965913-57969622	PASTE	CTRL	16.9113	10.0997	-0.743681	0.00847746	yes
DLL4	10:36577284-36586360	PASTE	CTRL	5.1635	3.08903	-0.741196	0.00847746	yes
CYP27A1	2:107462686-107504971	PASTE	CTRL	10.7635	6.44348	-0.740242	0.0101045	yes
GPAM	26:32963399-33003349	PASTE	CTRL	7.53947	4.51834	-0.738671	0.00177584	yes
TUBB2A	23:50354842-50357632	PASTE	CTRL	10.3016	6.18673	-0.735622	0.0185616	yes
SOX13	16:1716802-1728821	PASTE	CTRL	4.41978	2.65457	-0.735495	0.0226237	yes
EMCN	6:25578633-25700218	PASTE	CTRL	12.1343	7.28837	-0.735422	0.00560721	yes
ARMCX1	X:55368950-55370792	PASTE	CTRL	4.53891	2.72643	-0.735331	0.0393333	yes
ADM	15:42911042-42913326	PASTE	CTRL	38.6694	23.2519	-0.733846	0.00177584	yes
CRTAP	22:7532376-7565773	PASTE	CTRL	12.651	7.60907	-0.733458	0.00321895	yes
L3MBTL1	13:72816396-72847320	PASTE	CTRL	2.56921	1.54638	-0.732426	0.0460052	yes
LAPTM4B	14:68668783-68730663	PASTE	CTRL	40.7363	24.5217	-0.732255	0.00177584	yes
FAM20A	19:62270268-62312187	PASTE	CTRL	12.6793	7.6518	-0.7286	0.00321895	yes
LAMC1	16:65545496-65665386	PASTE	CTRL	13.2419	7.99383	-0.728156	0.00177584	yes
MAPK12	5:119821434-119829363	PASTE	CTRL	8.4625	5.10914	-0.728002	0.0226237	yes
NME4	25:383467-386626	PASTE	CTRL	22.9614	13.8643	-0.727834	0.00847746	yes
SMOC1	10:81957652-82102223	PASTE	CTRL	6.12568	3.70477	-0.725487	0.0245685	yes
CLDN5	17:74749249-74750524	PASTE	CTRL	63.238	38.2688	-0.724624	0.00177584	yes
FAM171A1	13:30067760-30123390	PASTE	CTRL	4.06238	2.45844	-0.72458	0.0117943	yes
PDLIM1	26:16605967-16646598	PASTE	CTRL	20.1838	12.2318	-0.722563	0.00748733	yes
PDK4	4:12754201-12767677	PASTE	CTRL	13.3681	8.11374	-0.720353	0.00177584	yes
SDC2	14:69930850-70050653	PASTE	CTRL	8.45858	5.13394	-0.720349	0.0473221	yes
PLA2G2D1	2:133176654-133189041	PASTE	CTRL	169.196	102.698	-0.720283	0.00177584	yes
BCAM	18:52965137-52976446	PASTE	CTRL	45.4458	27.6028	-0.719334	0.00177584	yes
MEOX2	4:23943513-24019359	PASTE	CTRL	13.3589	8.11506	-0.719124	0.00451375	yes
MRC2	19:47689028-47748130	PASTE	CTRL	2.32375	1.41198	-0.718733	0.0220654	yes
PTGS1	11:93219286-93245048	PASTE	CTRL	9.0073	5.47718	-0.717662	0.0101045	yes
DUSP1	20:4449105-4452189	PASTE	CTRL	32.0627	19.5112	-0.716593	0.00177584	yes
MMP19	5:57751505-57757617	PASTE	CTRL	4.79789	2.9198	-0.716528	0.0344301	yes
SELM	17:72064475-72068000	PASTE	CTRL	21.4919	13.0796	-0.716476	0.029614	yes
TULP3	5:107343151-107373637	PASTE	CTRL	4.22761	2.57364	-0.716034	0.0185616	yes
FGFRL1	6:109127426-109135290	PASTE	CTRL	6.20629	3.78018	-0.715276	0.0179952	yes
RASIP1	18:55810632-55824241	PASTE	CTRL	9.14216	5.57109	-0.714574	0.00451375	yes
ANXA2	10:49860061-49904536	PASTE	CTRL	145.225	88.5626	-0.713525	0.00177584	yes
SULT1A1	25:26381341-26383747	PASTE	CTRL	90.0938	55.01	-0.711734	0.00177584	yes
VWA1	16:52360274-52365505	PASTE	CTRL	14.6288	8.94677	-0.709367	0.00177584	yes
SLC40A1	2:6716590-6740329	PASTE	CTRL	122.377	74.9032	-0.70823	0.00177584	yes
CD5L	3:12546983-12564826	PASTE	CTRL	455.206	278.811	-0.707229	0.00177584	yes
COLEC12	24:35630927-35816269	PASTE	CTRL	11.8835	7.29881	-0.703221	0.00177584	yes
CMBL	20:63065547-63090743	PASTE	CTRL	8.52962	5.2396	-0.703025	0.0272693	yes
2010-09-01	11:44150750-44188823	PASTE	CTRL	12.009	7.37866	-0.702686	0.00451375	yes
OLFML3	3:29506173-29509176	PASTE	CTRL	10.9983	6.77733	-0.698496	0.0143447	yes
PLAT	27:36738827-36762837	PASTE	CTRL	36.2779	22.3579	-0.698303	0.00177584	yes
PARM1	6:91597121-91723397	PASTE	CTRL	27.2905	16.8389	-0.696601	0.00177584	yes
KANK3	7:18200290-18210847	PASTE	CTRL	11.237	6.93438	-0.696424	0.00321895	yes
ANXA4	11:68070486-68144492	PASTE	CTRL	36.3728	22.4593	-0.69555	0.00177584	yes
LOC505941	13:38289289-38317485	PASTE	CTRL	52.7314	32.5709	-0.695077	0.00177584	yes
HEPH	X:99644001-99768588	PASTE	CTRL	3.49631	2.16159	-0.693744	0.0143447	yes
F13A1	23:48633935-48776698	PASTE	CTRL	6.43327	3.97871	-0.693252	0.00748733	yes
ECSCR	7:52346077-52354164	PASTE	CTRL	30.7725	19.0379	-0.692767	0.00656083	yes
AQP3	8:76525365-76531321	PASTE	CTRL	17.9661	11.1212	-0.69197	0.00451375	yes
FKBP9	4:64209774-64252100	PASTE	CTRL	7.65174	4.73698	-0.691821	0.0143447	yes
LIPE	18:51216018-51227395	PASTE	CTRL	9.02168	5.59602	-0.688995	0.0226237	yes
RAMP2	19:43441582-43443429	PASTE	CTRL	80.3533	49.9444	-0.686035	0.00177584	yes
ADAM15	3:15593180-15603336	PASTE	CTRL	7.38842	4.59301	-0.685825	0.00933649	yes
SLCO4A1	13:55149363-55172423	PASTE	CTRL	6.23817	3.87847	-0.685636	0.0291612	yes
ENTPD2	11:106183597-106189097	PASTE	CTRL	6.40968	3.98569	-0.685422	0.0301855	yes
DSTN	13:38259751-38284536	PASTE	CTRL	50.7997	31.6006	-0.684868	0.00560721	yes
PTGDS	11:106247574-106250629	PASTE	CTRL	261.061	162.435	-0.684531	0.00177584	yes
CH25H	26:10976192-10978251	PASTE	CTRL	6.5486	4.07564	-0.68416	0.0280017	yes
PCDHA13	7:53663778-53787482	PASTE	CTRL	5.34048	3.3259	-0.683223	0.00656083	yes
P4HA2	7:23480314-23513318	PASTE	CTRL	11.8214	7.36454	-0.68274	0.00321895	yes
ABHD11	25:34041447-34043850	PASTE	CTRL	20.6787	12.8834	-0.682637	0.0151383	yes
FOLR2	15:52602818-52605539	PASTE	CTRL	76.8047	47.8951	-0.681318	0.00177584	yes
PRNP	13:47400412-47418507	PASTE	CTRL	21.1294	13.2099	-0.677628	0.00177584	yes
RCN3	18:56422332-56430761	PASTE	CTRL	36.701	22.9689	-0.676138	0.00177584	yes
ZNF423	18:18041275-18392207	PASTE	CTRL	3.49986	2.19336	-0.674155	0.021413	yes
IGF2	29:50046625-50065231	PASTE	CTRL	53.2735	33.4426	-0.671732	0.00177584	yes
PLD3	18:49995630-50005034	PASTE	CTRL	128.249	80.5101	-0.671705	0.00177584	yes
LGALS1	5:110008264-110019683	PASTE	CTRL	403.424	253.498	-0.670321	0.00177584	yes
HSP90B1	5:67940791-67959532	PASTE	CTRL	422.818	265.845	-0.669453	0.00177584	yes
FCN2	11:106823025-106831643	PASTE	CTRL	224.238	141.154	-0.667761	0.00177584	yes
BLA-DQB	23:25855144-25863045	PASTE	CTRL	1286.25	809.912	-0.667339	0.00177584	yes
ABCC3	19:36676546-36724513	PASTE	CTRL	4.60058	2.89767	-0.666921	0.010896	yes
GGH	14:29736443-29759096	PASTE	CTRL	6.35359	4.00227	-0.666752	0.0464623	yes
PID1	2:117836405-118104185	PASTE	CTRL	5.308	3.34547	-0.665962	0.029614	yes
LOC781493	14:83892852-84110477	PASTE	CTRL	5.67991	3.58078	-0.665594	0.00177584	yes
SYT4	24:12950390-12960189	PASTE	CTRL	3.47652	2.19176	-0.665553	0.0301855	yes
TIMP2	19:54079296-54131054	PASTE	CTRL	48.5606	30.621	-0.665266	0.00177584	yes
CHI3L1	16:771322-781451	PASTE	CTRL	8.63796	5.45881	-0.662103	0.0317492	yes
BMX	X:135201307-135238777	PASTE	CTRL	4.73977	2.99573	-0.661908	0.0388816	yes
DERL3	17:73241608-73243689	PASTE	CTRL	161.951	102.627	-0.658147	0.00177584	yes
PLOD3	25:36057471-36065405	PASTE	CTRL	25.9662	16.4686	-0.656915	0.00177584	yes
ZBTB32	18:46616258-46619888	PASTE	CTRL	20.0997	12.7768	-0.653647	0.00451375	yes
LRP1	5:56561574-56641157	PASTE	CTRL	9.07765	5.77325	-0.652936	0.00177584	yes
SNX24	7:32140922-32313012	PASTE	CTRL	15.1721	9.65903	-0.651469	0.00748733	yes
LAMB1	4:49263404-49340000	PASTE	CTRL	11.0055	7.00966	-0.650814	0.00451375	yes
PLEKHG5	16:47719087-47751042	PASTE	CTRL	12.7073	8.09583	-0.650401	0.00656083	yes
LAMA5	13:55379921-55432867	PASTE	CTRL	2.80987	1.7908	-0.649899	0.00748733	yes
LMNA	3:14697381-14715262	PASTE	CTRL	15.2094	9.69472	-0.649697	0.00933649	yes
AEBP1	4:77881912-77891706	PASTE	CTRL	25.4501	16.2235	-0.649588	0.00177584	yes
SH3D19	17:6636916-6686445	PASTE	CTRL	4.89249	3.11912	-0.649433	0.0126643	yes
CD151	29:50695516-50700467	PASTE	CTRL	75.2133	47.9537	-0.649344	0.00177584	yes
MMP14	10:21806053-21814533	PASTE	CTRL	33.5308	21.3881	-0.648675	0.00177584	yes
SLCO2A1	1:136435601-136528514	PASTE	CTRL	7.28585	4.64997	-0.647876	0.0406523	yes
LOC100848913	8:99783969-99804459	PASTE	CTRL	111.961	71.5088	-0.646804	0.00656083	yes
FSTL1	1:65742625-65802423	PASTE	CTRL	34.1373	21.8256	-0.645328	0.00177584	yes
HLX	16:25059266-25064943	PASTE	CTRL	6.70821	4.29404	-0.643595	0.0406523	yes
BOLA-A	23:27646982-27652279	PASTE	CTRL	355.162	227.632	-0.641776	0.00177584	yes
SMAD1	17:12906375-12953417	PASTE	CTRL	12.1565	7.81537	-0.63734	0.00177584	yes
HEBP1	5:97348104-97385494	PASTE	CTRL	31.8618	20.4952	-0.63654	0.00847746	yes
PLOD1	16:42594655-42625798	PASTE	CTRL	15.9995	10.2951	-0.636072	0.00321895	yes
FERMT2	10:65766162-65843942	PASTE	CTRL	7.84116	5.04903	-0.635062	0.010896	yes
HTRA1	26:42659746-42717176	PASTE	CTRL	32.2044	20.7445	-0.634529	0.00177584	yes
SPON1	15:38991043-39309268	PASTE	CTRL	3.49929	2.25609	-0.633238	0.0411968	yes
TPM2	8:60267450-60274815	PASTE	CTRL	31.6355	20.399	-0.633045	0.00321895	yes
PPIC	7:32114444-32128247	PASTE	CTRL	13.8891	8.95929	-0.632493	0.029614	yes
EMP1	5:97064582-97101513	PASTE	CTRL	10.2941	6.64325	-0.631851	0.010896	yes
GPNMB	4:32010891-32037151	PASTE	CTRL	25.8768	16.7083	-0.631095	0.00177584	yes
JUP	19:42603639-42616655	PASTE	CTRL	14.8245	9.57226	-0.631055	0.00933649	yes
PEAR1	3:13986474-14007210	PASTE	CTRL	13.5233	8.73306	-0.630884	0.00177584	yes
NAAA	6:92508026-92544085	PASTE	CTRL	106.937	69.102	-0.629965	0.00177584	yes
PHLDB2	1:57054878-57145886	PASTE	CTRL	4.67471	3.02525	-0.627821	0.0172919	yes
MAN1C1	2:127888234-128008111	PASTE	CTRL	20.2137	13.0887	-0.62701	0.00177584	yes
S100A1	3:16812601-16816399	PASTE	CTRL	47.7779	30.9452	-0.626626	0.01576	yes
PCDHGC3	7:54152474-54281947	PASTE	CTRL	11.9371	7.73252	-0.626435	0.0322867	yes
NDRG2	10:26134160-26143085	PASTE	CTRL	17.1692	11.1319	-0.625117	0.010896	yes
LOC511937	14:43743183-43744285	PASTE	CTRL	14.753	9.5665	-0.624945	0.0402569	yes
SEPP1	20:31784033-31793708	PASTE	CTRL	545.866	354.268	-0.623707	0.00321895	yes
PLS3	X:71709927-71806534	PASTE	CTRL	6.29025	4.08863	-0.621499	0.021413	yes
SNAI2	14:21577307-21580910	PASTE	CTRL	10.8977	7.10382	-0.617363	0.0285389	yes
EMILIN2	24:37496730-37556313	PASTE	CTRL	9.64578	6.29303	-0.616144	0.0126643	yes
SMTN	17:72028545-72064314	PASTE	CTRL	9.17855	6.00202	-0.612817	0.0135264	yes
FGL2	4:44152040-44269638	PASTE	CTRL	50.3186	32.9431	-0.611115	0.00177584	yes
PTGR1	8:102666737-102697281	PASTE	CTRL	50.6322	33.1808	-0.609707	0.00748733	yes
LOC518134	7:18707207-18743679	PASTE	CTRL	8.67855	5.69402	-0.608007	0.0327825	yes
C4H7orf41	4:66610953-66643765	PASTE	CTRL	3.72289	2.44353	-0.607455	0.0199908	yes
CYB5A	24:4413369-4448936	PASTE	CTRL	30.2984	19.9001	-0.606467	0.00177584	yes
DOCK6	7:16851746-16898876	PASTE	CTRL	5.47708	3.59813	-0.606158	0.00656083	yes
GPX1	22:51325105-51326274	PASTE	CTRL	417.649	274.446	-0.605769	0.00177584	yes
HS1BP3	11:78277226-78323260	PASTE	CTRL	5.7641	3.78819	-0.605588	0.0378846	yes
SIL1	7:51888628-52144488	PASTE	CTRL	21.1653	13.9124	-0.605328	0.00847746	yes
PLEKHH3	19:43366277-43374706	PASTE	CTRL	7.35684	4.84097	-0.603789	0.0402569	yes
PDGFC	17:43205865-43459021	PASTE	CTRL	35.5447	23.4392	-0.600711	0.00177584	yes
MANF	22:49946212-49950052	PASTE	CTRL	196.478	129.566	-0.600682	0.00177584	yes
FNDC3B	1:95888013-96173201	PASTE	CTRL	12.3312	8.13346	-0.600368	0.00451375	yes
CFP	X:91441701-91447087	PASTE	CTRL	80.6909	53.4804	-0.593395	0.00177584	yes
CTSB	8:7414944-7423429	PASTE	CTRL	324.233	214.943	-0.593076	0.00177584	yes
HSPB1	25:34858437-34861035	PASTE	CTRL	524.602	347.806	-0.592937	0.00177584	yes
PLXND1	22:56774895-56825062	PASTE	CTRL	16.5837	11.0029	-0.591887	0.00177584	yes
LOC100847619	20:26109723-26111313	PASTE	CTRL	39.7264	26.3697	-0.591215	0.00933649	yes
NRP1	13:19911856-20059590	PASTE	CTRL	19.2009	12.7524	-0.590404	0.00451375	yes
TPST2	17:68445519-68499477	PASTE	CTRL	78.4286	52.1045	-0.589971	0.00177584	yes
RGS5	3:6228348-6426532	PASTE	CTRL	10.4522	6.96361	-0.5859	0.0350366	yes
IGFBP4	19:41326677-41338267	PASTE	CTRL	131.561	87.6623	-0.585703	0.00177584	yes
PGM5	8:44682698-44892129	PASTE	CTRL	6.41906	4.27873	-0.585178	0.0367537	yes
PYCR1	19:51567327-51571991	PASTE	CTRL	19.8475	13.2414	-0.583901	0.021413	yes
DLG5	28:33719656-33842951	PASTE	CTRL	3.34593	2.23849	-0.579879	0.0266216	yes
FICD	17:66628035-66631575	PASTE	CTRL	9.21006	6.16277	-0.579631	0.0406523	yes
BSG	7:44816939-44823915	PASTE	CTRL	189.2	126.604	-0.579591	0.00177584	yes
H19	29:50150774-50153147	PASTE	CTRL	58.9309	39.471	-0.578231	0.00451375	yes
SCARF1	19:23309062-23319778	PASTE	CTRL	14.8463	9.96651	-0.574941	0.0101045	yes
ARHGEF10	27:216368-266108	PASTE	CTRL	4.02351	2.70196	-0.574447	0.0393333	yes
KDELR1	18:55523302-55534438	PASTE	CTRL	64.1641	43.1417	-0.572682	0.00321895	yes
CAPN5	15:57256222-57313832	PASTE	CTRL	5.43046	3.65445	-0.571422	0.0398939	yes
EMILIN1	11:72539295-72547260	PASTE	CTRL	15.9723	10.7489	-0.571388	0.00748733	yes
STAB1	22:48847391-48909562	PASTE	CTRL	23.9764	16.1368	-0.571255	0.00321895	yes
TGFBI	7:49040287-49095978	PASTE	CTRL	42.7556	28.8081	-0.569638	0.00177584	yes
DAB2	20:35018907-35079162	PASTE	CTRL	25.7826	17.4083	-0.566623	0.00177584	yes
TBXAS1	4:104133818-104307006	PASTE	CTRL	11.372	7.67888	-0.566522	0.0420763	yes
ERG	1:152379402-152515109	PASTE	CTRL	8.87552	5.99371	-0.566383	0.0317492	yes
RARRES2	4:113564405-113567492	PASTE	CTRL	162.848	109.995	-0.566085	0.00177584	yes
ARID3A	7:45084726-45114530	PASTE	CTRL	17.4157	11.7637	-0.566041	0.0101045	yes
C7	20:33549484-33606517	PASTE	CTRL	150.041	101.464	-0.564394	0.00451375	yes
ACP5	7:17134326-17137968	PASTE	CTRL	267.359	180.843	-0.564034	0.00177584	yes
CLEC1A	5:100300780-100321219	PASTE	CTRL	19.2792	13.0555	-0.562384	0.00560721	yes
OLFML1	15:45836410-45866755	PASTE	CTRL	12.5543	8.50615	-0.561599	0.0206706	yes
FGD5	22:58037190-58148608	PASTE	CTRL	3.68574	2.49875	-0.560748	0.0482928	yes
GLB1	22:7413787-7517596	PASTE	CTRL	25.5634	17.3313	-0.560706	0.00748733	yes
ACVRL1	5:28097835-28106733	PASTE	CTRL	25.412	17.2462	-0.559231	0.00748733	yes
C12H13orf15	12:11625777-11641054	PASTE	CTRL	30.3811	20.6697	-0.555654	0.0317492	yes
FAM195A	25:569039-605515	PASTE	CTRL	32.8713	22.3649	-0.555591	0.0454615	yes
GPR116	23:20052362-20128180	PASTE	CTRL	5.98975	4.07589	-0.555379	0.0206706	yes
GADD45A	3:77972151-77975240	PASTE	CTRL	55.1846	37.5562	-0.555214	0.00748733	yes
VKORC1	25:27457362-27459608	PASTE	CTRL	40.0116	27.231	-0.555167	0.0384237	yes
LGMN	21:57965315-58004541	PASTE	CTRL	213.236	145.198	-0.554434	0.00451375	yes
C1QC	2:130783985-130788357	PASTE	CTRL	1199.4	817.231	-0.5535	0.0151383	yes
SEC11C	24:58659024-58670239	PASTE	CTRL	102.835	70.0711	-0.553437	0.00748733	yes
GPX7	3:94323975-94331673	PASTE	CTRL	19.3134	13.1999	-0.549068	0.0487731	yes
S100A16	3:16830510-16837422	PASTE	CTRL	25.6282	17.5332	-0.547645	0.0440539	yes
TM4SF1	1:119750362-119758889	PASTE	CTRL	24.3519	16.6619	-0.547486	0.0199908	yes
DDOST	2:132587723-132600988	PASTE	CTRL	150.768	103.184	-0.547118	0.00177584	yes
PDIA5	1:68012077-68101852	PASTE	CTRL	32.6553	22.3582	-0.546513	0.010896	yes
ACO1	8:11480113-11543046	PASTE	CTRL	20.9388	14.3494	-0.545182	0.00560721	yes
SLC7A7	10:21832583-21864021	PASTE	CTRL	67.5944	46.3846	-0.543256	0.00560721	yes
ALDH1A1	8:49354206-49408166	PASTE	CTRL	24.9126	17.0995	-0.542921	0.0101045	yes
CTSK	3:19994997-20007861	PASTE	CTRL	82.1963	56.4688	-0.54162	0.00656083	yes
CAPN2	16:27781670-27840011	PASTE	CTRL	26.0064	17.8721	-0.541158	0.00560721	yes
C1S	5:103768064-103779250	PASTE	CTRL	114.734	78.9983	-0.538401	0.00321895	yes
VCAM1	3:42743607-42766060	PASTE	CTRL	21.6515	14.9093	-0.53826	0.0126643	yes
OLFML2B	3:7528021-7577299	PASTE	CTRL	9.29435	6.40086	-0.538089	0.043576	yes
KDR	6:72232848-72277699	PASTE	CTRL	14.8342	10.2262	-0.536657	0.00451375	yes
MFSD7	6:108855230-108863733	PASTE	CTRL	25.3661	17.4871	-0.536611	0.0135264	yes
GPX4	7:45205076-45207498	PASTE	CTRL	134.125	92.4782	-0.536396	0.00321895	yes
C3	7:18989626-19025593	PASTE	CTRL	13.1446	9.06695	-0.535784	0.010896	yes
PDGFRB	7:63496229-63532702	PASTE	CTRL	16.0044	11.0401	-0.535716	0.00847746	yes
SORBS3	8:70357692-70384760	PASTE	CTRL	21.1602	14.6073	-0.534666	0.00560721	yes
GRN	19:44775156-44782140	PASTE	CTRL	344.202	237.819	-0.533389	0.00656083	yes
LOC504773	19:14735717-14741999	PASTE	CTRL	1037.92	717.623	-0.532398	0.010896	yes
GAS6	12:90821597-90867613	PASTE	CTRL	39.7034	27.4541	-0.532243	0.00560721	yes
PDGFRA	6:71373512-71421283	PASTE	CTRL	9.85283	6.81903	-0.530972	0.00847746	yes
DMBT1	26:42782329-42813475	PASTE	CTRL	27.7927	19.2505	-0.529815	0.0101045	yes
DNAJB11	1:81234017-81252216	PASTE	CTRL	56.5424	39.173	-0.529473	0.00656083	yes
ANKH	20:58376938-58546813	PASTE	CTRL	23.4657	16.262	-0.529051	0.00560721	yes
GRB10	4:5104898-5244384	PASTE	CTRL	7.15405	4.95897	-0.528718	0.0473221	yes
APP	1:9607381-9921005	PASTE	CTRL	63.6629	44.144	-0.528237	0.00656083	yes
CPT1C	18:56547747-56566825	PASTE	CTRL	12.1344	8.42743	-0.525936	0.036235	yes
RABAC1	18:51607793-51610671	PASTE	CTRL	159.702	110.916	-0.525924	0.0101045	yes
PKDCC	11:24530180-24540033	PASTE	CTRL	37.4992	26.0452	-0.525842	0.0117943	yes
ELL2	7:97621823-97693509	PASTE	CTRL	30.2555	21.0296	-0.524776	0.00748733	yes
VIM	13:31945011-31952941	PASTE	CTRL	362.185	252.003	-0.523285	0.00933649	yes
SLC29A1	23:17845968-17856159	PASTE	CTRL	135.497	94.3149	-0.522707	0.00177584	yes
GLIPR2	8:60797958-60816819	PASTE	CTRL	83.0408	57.9406	-0.519247	0.01576	yes
SMPDL3A	9:28811575-28828968	PASTE	CTRL	20.3326	14.194	-0.518518	0.0226237	yes
TSPAN7	X:110029267-110188380	PASTE	CTRL	65.6178	45.8757	-0.516358	0.00560721	yes
CRYL1	12:36187110-36243552	PASTE	CTRL	30.1	21.0764	-0.51414	0.0317492	yes
PEPD	18:44018756-44137225	PASTE	CTRL	86.1011	60.2952	-0.513988	0.00177584	yes
FIS1	25:36034988-36038646	PASTE	CTRL	165.769	116.317	-0.511118	0.0101045	yes
PALM	7:44923935-44940803	PASTE	CTRL	17.9995	12.6375	-0.510247	0.029614	yes
C1QA	2:130792854-130795743	PASTE	CTRL	1315.48	923.824	-0.5099	0.0220654	yes
MOCS1	23:13832464-13866950	PASTE	CTRL	16.9105	11.8768	-0.509773	0.0305852	yes
ATOX1	7:64945747-64961110	PASTE	CTRL	119.919	84.275	-0.508879	0.0406523	yes
KRTCAP2	3:15498951-15501491	PASTE	CTRL	113.571	79.8266	-0.508655	0.0402569	yes
SEPN1	2:127851643-127869417	PASTE	CTRL	13.9637	9.82618	-0.506974	0.0101045	yes
PCK2	10:20870275-20878563	PASTE	CTRL	19.5387	13.7511	-0.506789	0.0327825	yes
BLVRB	18:50056591-50073609	PASTE	CTRL	71.9697	50.7496	-0.503992	0.0378846	yes
PNP	10:26667690-26673916	PASTE	CTRL	155.293	109.54	-0.503535	0.00177584	yes
CBFA2T3	18:14094731-14156616	PASTE	CTRL	18.2592	12.8797	-0.503521	0.0135264	yes
CXCL12	28:45410675-45418794	PASTE	CTRL	164.373	116.064	-0.502051	0.00656083	yes
HSF4	18:34922976-34927750	PASTE	CTRL	34.1061	24.0888	-0.501668	0.0164813	yes
SSR3	1:111996967-112008222	PASTE	CTRL	145.038	102.542	-0.50022	0.0101045	yes
BAG2	23:2956931-2966980	PASTE	CTRL	32.6403	23.094	-0.499135	0.0199908	yes
STOM	8:112646068-112680924	PASTE	CTRL	55.2067	39.0693	-0.498809	0.0126643	yes
PRDM1	9:44355219-44377512	PASTE	CTRL	15.8328	11.214	-0.497609	0.0151383	yes
FASN	19:51384921-51403614	PASTE	CTRL	41.7856	29.6122	-0.496813	0.0285389	yes
CHPF	2:108191927-108197357	PASTE	CTRL	20.9433	14.8609	-0.494968	0.0226237	yes
PAM	7:104321914-104501792	PASTE	CTRL	15.282	10.8466	-0.49459	0.0232474	yes
PRDX4	X:126551743-126564689	PASTE	CTRL	95.0768	67.526	-0.493651	0.0126643	yes
RNASE6	10:26402505-26404000	PASTE	CTRL	107.866	76.6464	-0.492947	0.0199908	yes
UAP1L1	11:106155865-106161939	PASTE	CTRL	13.0714	9.29312	-0.49218	0.0473221	yes
TMEM86A	29:26320612-26322751	PASTE	CTRL	42.7323	30.3824	-0.492091	0.0143447	yes
C7H19orf10	7:20683773-20695706	PASTE	CTRL	77.0184	54.7602	-0.492074	0.0220654	yes
AKAP12	9:89552397-89567141	PASTE	CTRL	4.78384	3.40268	-0.491498	0.0322867	yes
FCGRT	18:56415699-56421855	PASTE	CTRL	195.665	139.547	-0.487634	0.00656083	yes
C1QB	2:130769169-130775911	PASTE	CTRL	1043.18	744.631	-0.486391	0.0220654	yes
SDC4	13:74391485-74412874	PASTE	CTRL	32.5935	23.2684	-0.486212	0.0151383	yes
GMPPB	22:51052511-51054901	PASTE	CTRL	38.0325	27.1548	-0.486026	0.0272693	yes
GLT25D1	7:5471572-5493984	PASTE	CTRL	39.5742	28.264	-0.485594	0.00748733	yes
MSR1	27:19976284-20056663	PASTE	CTRL	34.29	24.4956	-0.485262	0.0266216	yes
APLP2	29:36844871-36907622	PASTE	CTRL	94.7727	67.7654	-0.483922	0.00560721	yes
SCPEP1	19:8018815-8052591	PASTE	CTRL	89.3572	63.9159	-0.48341	0.00748733	yes
TKT	22:48264564-48288061	PASTE	CTRL	140.223	100.3	-0.483406	0.00933649	yes
FKBP2	29:43159738-43162661	PASTE	CTRL	125.256	89.6547	-0.482424	0.029614	yes
DNAJB1	7:12366855-12370536	PASTE	CTRL	64.9491	46.562	-0.480155	0.01576	yes
LOC788801	23:34219120-34251090	PASTE	CTRL	91.3271	65.4729	-0.480146	0.01576	yes
SEC24D	6:7651872-7767010	PASTE	CTRL	18.8922	13.5519	-0.479295	0.0226237	yes
MAP1LC3A	13:64497253-64498905	PASTE	CTRL	84.425	60.5627	-0.479241	0.0239687	yes
PLP2	X:92294751-92297791	PASTE	CTRL	83.2789	59.7457	-0.479117	0.029614	yes
RPS23	7:84523779-84525639	PASTE	CTRL	1750	1256.92	-0.477463	0.0312038	yes
CSF1R	7:63379475-63410973	PASTE	CTRL	111.684	80.2231	-0.477335	0.0164813	yes
SLC25A1	17:74633531-74635644	PASTE	CTRL	52.9815	38.0607	-0.477184	0.0468733	yes
LOC100141258	25:2515681-2521344	PASTE	CTRL	48.0612	34.5362	-0.476761	0.0291612	yes
DNAJB9	4:59970935-59973819	PASTE	CTRL	29.3153	21.0779	-0.475923	0.0305852	yes
CTNND1	15:82283933-82329276	PASTE	CTRL	9.96395	7.1654	-0.47567	0.0301855	yes
CD68	19:27921926-27923983	PASTE	CTRL	167.349	120.374	-0.475336	0.0151383	yes
WDFY3	6:101286904-101484302	PASTE	CTRL	3.99984	2.87712	-0.475319	0.0312038	yes
SLC35B1	19:37546940-37553770	PASTE	CTRL	71.7557	51.6369	-0.474689	0.0179952	yes
TSPO	5:114596005-114608640	PASTE	CTRL	139.826	100.774	-0.472504	0.0226237	yes
LOC789485	7:8930802-8971372	PASTE	CTRL	4.99698	3.60318	-0.471788	0.04925	yes
PDIA6	11:86834831-86918106	PASTE	CTRL	188.186	135.762	-0.471079	0.0117943	yes
PALLD	8:701735-925959	PASTE	CTRL	11.3554	8.19712	-0.470187	0.0411968	yes
ADA	13:73750478-73773897	PASTE	CTRL	163.276	117.972	-0.468871	0.0126643	yes
SEC61A1	22:60217807-60229341	PASTE	CTRL	105.033	75.9952	-0.466869	0.0143447	yes
CD14	7:53447568-53448985	PASTE	CTRL	43.5255	31.5	-0.46651	0.043576	yes
SIGLEC1	13:51945278-51962382	PASTE	CTRL	64.2749	46.5309	-0.466067	0.0232474	yes
LOC100847635	18:4477344-4486177	PASTE	CTRL	86.8997	62.9511	-0.465119	0.0199908	yes
HYOU1	15:30159426-30171029	PASTE	CTRL	37.6633	27.297	-0.464416	0.0172919	yes
JUN	3:87841041-87843089	PASTE	CTRL	31.3692	22.7765	-0.461804	0.0344301	yes
XBP1	17:70344600-70349566	PASTE	CTRL	168.006	122.101	-0.460433	0.0179952	yes
CYB5R3	5:114009260-114024523	PASTE	CTRL	90.0654	65.5688	-0.457962	0.0232474	yes
FTL	18:55992909-55994744	PASTE	CTRL	552.594	403.422	-0.453932	0.0185616	yes
RPN1	22:59952593-59965987	PASTE	CTRL	156.446	114.307	-0.452749	0.0206706	yes
IGFBP3	4:76705104-76713511	PASTE	CTRL	346.981	253.665	-0.451933	0.0305852	yes
SPCS3	5:21543986-21546253	PASTE	CTRL	61.0507	44.6378	-0.451743	0.0372663	yes
SLC17A9	13:54916960-54931310	PASTE	CTRL	30.0625	21.9857	-0.451398	0.0388816	yes
FKBP4	5:107445595-107453517	PASTE	CTRL	105.417	77.1782	-0.449842	0.0245685	yes
IFNGR1	9:76092202-76116593	PASTE	CTRL	92.5446	67.8249	-0.448335	0.0185616	yes
AP2S1	18:54363678-54373314	PASTE	CTRL	114.812	84.1971	-0.44743	0.0333385	yes
P4HB	19:51643809-51653754	PASTE	CTRL	199.622	146.46	-0.446762	0.0226237	yes
PHGDH	3:23672338-23703529	PASTE	CTRL	182.838	134.196	-0.446226	0.0199908	yes
CTTN	29:48167167-48194210	PASTE	CTRL	21.6054	15.87	-0.445086	0.0431337	yes
TGFBR3	3:51745875-51870036	PASTE	CTRL	13.7713	10.1212	-0.444278	0.0372663	yes
TSPAN13	4:25213087-25251241	PASTE	CTRL	75.6456	55.646	-0.442978	0.0185616	yes
SLAMF7	3:8969736-8985751	PASTE	CTRL	77.7136	57.3388	-0.438655	0.0285389	yes
TGM2	13:67663134-67697607	PASTE	CTRL	37.6466	27.7805	-0.438447	0.0301855	yes
MYL9	13:66306259-66314230	PASTE	CTRL	78.4908	57.9937	-0.436626	0.0398939	yes
RCN1	15:63656457-63664372	PASTE	CTRL	37.5969	27.7829	-0.436416	0.0420763	yes
SERPINH1	15:55514944-55525178	PASTE	CTRL	61.6145	45.5429	-0.436044	0.0333385	yes
C1R	5:103737160-103747961	PASTE	CTRL	99.8117	73.8835	-0.433957	0.0259651	yes
TXNIP	3:21478569-21494663	PASTE	CTRL	204.288	151.253	-0.433646	0.0444868	yes
REEP5	10:1043712-1094331	PASTE	CTRL	46.9198	34.7751	-0.432142	0.0266216	yes
CTSZ	13:57889706-57899206	PASTE	CTRL	395.766	293.435	-0.431609	0.0372663	yes
TNS3	4:75451284-75570376	PASTE	CTRL	28.8096	21.4163	-0.427836	0.0272693	yes
ATP5D	7:45302251-45304424	PASTE	CTRL	197.153	147.074	-0.422779	0.0259651	yes
TIMP3	5:71475668-71926718	PASTE	CTRL	50.7024	37.8261	-0.422671	0.0444868	yes
VAT1	19:43687402-43694870	PASTE	CTRL	59.7507	44.7627	-0.41666	0.0333385	yes
OSMR	20:35518581-35674520	PASTE	CTRL	27.0946	20.309	-0.415884	0.043576	yes
LOC100138613	1:136636385-136676833	PASTE	CTRL	49.8192	37.3986	-0.413718	0.0406523	yes
CD99	X:140185543-140215699	PASTE	CTRL	37.0034	27.8617	-0.409373	0.0440539	yes
ABP1	4:114249781-114262315	PASTE	CTRL	54.508	41.1008	-0.407303	0.043576	yes
PDE3B	15:38463979-38626862	PASTE	CTRL	27.0692	35.5922	0.394906	0.04925	yes
TCF20	5:113634003-113683472	PASTE	CTRL	13.3964	17.6409	0.397074	0.0454615	yes
SCAF11	5:34430402-34480826	PASTE	CTRL	21.417	28.2384	0.398901	0.0440539	yes
JMJD1C	28:19393247-19663523	PASTE	CTRL	15.8374	20.9248	0.401875	0.0487731	yes
SATB1	1:157169738-157261755	PASTE	CTRL	38.5014	50.9002	0.402761	0.0482928	yes
RAB8B	10:46837287-46907334	PASTE	CTRL	45.2834	60.1948	0.410656	0.0420763	yes
KIF5B	13:33619258-33665129	PASTE	CTRL	17.6413	23.4536	0.410854	0.0464623	yes
ETS1	29:32358405-32430222	PASTE	CTRL	97.3215	129.499	0.412114	0.0420763	yes
ATP10D	6:67787937-67922536	PASTE	CTRL	14.8357	19.7543	0.413092	0.0402569	yes
HMGCR	10:6692477-6713108	PASTE	CTRL	17.3471	23.2358	0.421648	0.0393333	yes
DENND4A	10:12503787-12586181	PASTE	CTRL	17.1894	23.0564	0.423651	0.0384237	yes
STAT4	2:79939326-80041309	PASTE	CTRL	25.9339	34.7966	0.424105	0.0487731	yes
BFAR	25:13640453-13672233	PASTE	CTRL	33.6433	45.1418	0.424146	0.0402569	yes
LYZ	5:44712167-44720974	PASTE	CTRL	61.4753	82.6417	0.426864	0.0388816	yes
LOC786352	5:74640398-74666085	PASTE	CTRL	29.5636	39.7503	0.427144	0.04925	yes
STAG3	25:36741125-36768836	PASTE	CTRL	16.5301	22.2328	0.427594	0.0356382	yes
ERAP2	7:98715724-98767730	PASTE	CTRL	33.1612	44.6049	0.427704	0.0305852	yes
FAM178A	26:21630815-21670838	PASTE	CTRL	19.5234	26.2794	0.428725	0.0226237	yes
AKAP11	12:12459620-12496581	PASTE	CTRL	12.3132	16.5821	0.429415	0.0338876	yes
ZCCHC6	8:80843247-80900918	PASTE	CTRL	14.0416	18.9151	0.429837	0.0454615	yes
TNKS2	26:13383832-13446978	PASTE	CTRL	16.9105	22.8122	0.431887	0.0378846	yes
RFX7	10:54281615-54422091	PASTE	CTRL	10.693	14.4586	0.435259	0.0285389	yes
FYB	20:35248346-35347530	PASTE	CTRL	43.3354	58.7074	0.437997	0.0206706	yes
ZBTB11	1:46382670-46412646	PASTE	CTRL	19.5052	26.4255	0.438066	0.0317492	yes
DCK	6:88049497-88077488	PASTE	CTRL	22.5434	30.5623	0.439049	0.0388816	yes
TNFSF8	8:105841515-105870631	PASTE	CTRL	16.293	22.1379	0.442268	0.0473221	yes
RBM33	4:118124483-118243266	PASTE	CTRL	14.418	19.622	0.444607	0.0388816	yes
NLRC3	25:2927061-2944136	PASTE	CTRL	17.6846	24.0965	0.446329	0.019368	yes
UHRF1BP1L	5:64414614-64505191	PASTE	CTRL	8.32411	11.3542	0.447861	0.0411968	yes
F2R	10:7879495-7897151	PASTE	CTRL	20.5203	28.0012	0.44844	0.0239687	yes
ZNFX1	13:78074488-78098372	PASTE	CTRL	21.8801	29.8578	0.448486	0.025242	yes
LRRK2	5:40703488-40916225	PASTE	CTRL	13.1464	17.9489	0.449224	0.0206706	yes
ITPKB	16:30390091-30491749	PASTE	CTRL	18.2242	24.9015	0.450375	0.0406523	yes
S1PR2	7:15974815-15982578	PASTE	CTRL	31.7385	43.4228	0.452216	0.0232474	yes
ASXL2	11:73533648-73640272	PASTE	CTRL	8.49985	11.6763	0.458069	0.0317492	yes
KDM5A	5:107729512-107791825	PASTE	CTRL	8.46274	11.6463	0.460676	0.029614	yes
IKZF1	4:5424473-5494384	PASTE	CTRL	42.9909	59.1682	0.46079	0.019368	yes
UBASH3A	1:144257057-144297829	PASTE	CTRL	21.3285	29.4009	0.463074	0.0305852	yes
PDS5A	6:60544410-60666317	PASTE	CTRL	15.7805	21.7664	0.463964	0.0266216	yes
RFX5	3:19505672-19512106	PASTE	CTRL	15.0683	20.7939	0.464647	0.029614	yes
ZNF217	13:81852042-81878633	PASTE	CTRL	10.6936	14.7809	0.466989	0.0444868	yes
MLL2	5:30931916-30964080	PASTE	CTRL	11.4622	15.8507	0.46766	0.01576	yes
P2RX5	19:24980653-24996301	PASTE	CTRL	50.8223	70.3107	0.468283	0.010896	yes
SLC7A6	18:35763842-35794542	PASTE	CTRL	31.4567	43.5438	0.469099	0.0101045	yes
CGGBP1	1:35655399-35660405	PASTE	CTRL	28.2258	39.1837	0.473237	0.0179952	yes
TBX21	19:39351740-39363523	PASTE	CTRL	11.8244	16.4266	0.474266	0.0444868	yes
PRRC2B	11:101562036-101646929	PASTE	CTRL	24.7592	34.4947	0.478406	0.0101045	yes
HMGCS1	20:31451293-31477033	PASTE	CTRL	11.3244	15.7822	0.478857	0.0172919	yes
MTF2	3:50490448-50560463	PASTE	CTRL	16.3908	22.8573	0.479768	0.0350366	yes
VIPR2	4:120427001-120496083	PASTE	CTRL	13.4627	18.7929	0.481221	0.0398939	yes
LBR	16:29150778-29177234	PASTE	CTRL	46.5968	65.0687	0.481731	0.0126643	yes
ITGA4	2:15115672-15207508	PASTE	CTRL	25.9519	36.2437	0.48189	0.01576	yes
YTHDC2	10:2361695-2434171	PASTE	CTRL	12.1404	16.9611	0.482421	0.0172919	yes
ST3GAL5	11:48848623-48905318	PASTE	CTRL	28.5104	39.9002	0.484909	0.0239687	yes
GRAP2	5:111824689-111844169	PASTE	CTRL	25.1215	35.1772	0.485721	0.0454615	yes
IFI6	2:126246582-126250171	PASTE	CTRL	226.691	317.472	0.485905	0.0259651	yes
STK17B	2:85077802-85097107	PASTE	CTRL	73.3173	102.739	0.486756	0.010896	yes
LOC100294792	4:87411334-87412242	PASTE	CTRL	49.3893	69.2631	0.487888	0.0272693	yes
ADD3	26:30840112-30971476	PASTE	CTRL	36.4726	51.1947	0.489181	0.00847746	yes
DPP8	10:12321151-12369941	PASTE	CTRL	17.0659	23.9759	0.490468	0.019368	yes
SHPRH	9:84252441-84341862	PASTE	CTRL	4.71122	6.63125	0.493181	0.0402569	yes
LOC786372	3:54077496-54094992	PASTE	CTRL	23.7645	33.48	0.494494	0.0199908	yes
ERO1LB	28:8951739-9026350	PASTE	CTRL	16.2611	22.9099	0.494546	0.0344301	yes
ACSS3	5:10731242-10905506	PASTE	CTRL	13.519	19.0488	0.494713	0.0179952	yes
ATRX	X:79702643-79919494	PASTE	CTRL	8.18191	11.5383	0.495923	0.00933649	yes
FAM101B	19:22830134-22844971	PASTE	CTRL	37.1651	52.4209	0.496194	0.00847746	yes
HLTF	1:120013764-120075520	PASTE	CTRL	14.0265	19.7859	0.496317	0.0143447	yes
STK4	13:74092648-74179111	PASTE	CTRL	30.7503	43.4474	0.498672	0.0135264	yes
ZNF609	10:45438771-45636954	PASTE	CTRL	6.90094	9.75803	0.499798	0.0327825	yes
NCOA3	13:76847443-76876373	PASTE	CTRL	22.5176	31.8721	0.501242	0.00748733	yes
MBNL1	1:116238829-116394390	PASTE	CTRL	37.9049	53.726	0.503236	0.010896	yes
SLC30A1	16:73764975-73769214	PASTE	CTRL	8.05911	11.4256	0.50358	0.0431337	yes
MEGF6	16:50705000-50804680	PASTE	CTRL	4.68653	6.64996	0.504826	0.0431337	yes
NUFIP2	19:21159781-21181625	PASTE	CTRL	10.6333	15.0901	0.505005	0.019368	yes
SLK	26:24786018-24844846	PASTE	CTRL	5.26428	7.47341	0.50553	0.0350366	yes
LOC788634	23:27694803-27718368	PASTE	CTRL	26.7479	38.0473	0.508368	0.0367537	yes
VSTM2L	13:67460323-67498859	PASTE	CTRL	13.5346	19.2532	0.508447	0.0411968	yes
NEDD9	23:44955358-44986928	PASTE	CTRL	10.2179	14.5383	0.508765	0.0305852	yes
UBR2	23:16264296-16370157	PASTE	CTRL	7.39695	10.5274	0.509145	0.0164813	yes
TMEM48	3:92962929-93020672	PASTE	CTRL	9.67812	13.7844	0.510235	0.0426864	yes
ZNF292	9:63520826-63622497	PASTE	CTRL	9.26505	13.1988	0.510531	0.00656083	yes
CTDSPL2	10:103899525-103971000	PASTE	CTRL	10.6765	15.214	0.510968	0.0372663	yes
PPP1R12A	5:9352193-9511533	PASTE	CTRL	12.6481	18.0544	0.513425	0.0220654	yes
MOB1A	11:10460093-10481562	PASTE	CTRL	50.7155	72.398	0.513524	0.00560721	yes
CD84	3:9198202-9239968	PASTE	CTRL	31.1402	44.4619	0.513791	0.0239687	yes
TMX3	24:8748240-8785478	PASTE	CTRL	21.1874	30.264	0.514399	0.00560721	yes
FAM65B	23:32681206-32763528	PASTE	CTRL	39.7431	56.8042	0.515293	0.00560721	yes
TNIK	1:96789064-97197301	PASTE	CTRL	9.79245	14.0165	0.517388	0.00933649	yes
ZNF518A	26:17364356-17372891	PASTE	CTRL	6.07701	8.72322	0.5215	0.0232474	yes
TRAK2	2:90354890-90424763	PASTE	CTRL	5.90419	8.47807	0.521998	0.0454615	yes
SIDT1	1:58662680-58771764	PASTE	CTRL	12.6323	18.1431	0.522296	0.0312038	yes
GIMAP8	4:113669342-113683417	PASTE	CTRL	97.1431	139.804	0.525225	0.00177584	yes
DDX58	8:11428372-11473553	PASTE	CTRL	13.0261	18.7686	0.526914	0.0117943	yes
LOC529859	24:46047184-46174469	PASTE	CTRL	2.63485	3.7974	0.527289	0.0402569	yes
RGS13	16:13213109-13240290	PASTE	CTRL	48.8115	70.4543	0.529465	0.00560721	yes
RAPGEF6	7:24071519-24300361	PASTE	CTRL	23.2652	33.5931	0.529994	0.00177584	yes
SESN3	15:15450241-15524179	PASTE	CTRL	19.1688	27.6942	0.530826	0.0101045	yes
PURB	4:77365870-77368993	PASTE	CTRL	8.7732	12.6773	0.531076	0.0232474	yes
CD6	29:37892664-37937146	PASTE	CTRL	21.1187	30.5513	0.532715	0.0143447	yes
ZBTB43	11:97582041-97608142	PASTE	CTRL	7.75492	11.2278	0.533887	0.0333385	yes
C29H11orf82	29:12798690-12819990	PASTE	CTRL	6.2273	9.01947	0.534435	0.0322867	yes
LOC784517	18:61327739-61341283	PASTE	CTRL	25.3727	36.7831	0.535769	0.0206706	yes
TBL1XR1	1:90517078-90605473	PASTE	CTRL	16.843	24.4326	0.536656	0.00847746	yes
PPP1R12B	Un|NW_003100881.1:22-6387	PASTE	CTRL	6.47121	9.38829	0.536827	0.0384237	yes
LOC100848703	17:18573972-18576567	PASTE	CTRL	8.3784	12.159	0.537277	0.0468733	yes
AFF2	X:31424261-31968595	PASTE	CTRL	4.77214	6.9267	0.537532	0.0117943	yes
C24H18orf1	24:43812093-43920134	PASTE	CTRL	19.7272	28.6508	0.538391	0.0117943	yes
TRIM33	3:28948284-29088936	PASTE	CTRL	5.13959	7.46858	0.539182	0.0305852	yes
ZNF24	24:22025744-22031444	PASTE	CTRL	12.0002	17.4443	0.539694	0.0406523	yes
PIK3C2A	15:35867459-35935114	PASTE	CTRL	3.56118	5.18427	0.541787	0.0356382	yes
MLLT6	19:39938313-39956916	PASTE	CTRL	34.1232	49.7151	0.542932	0.00451375	yes
FAM76B	15:14758711-14778587	PASTE	CTRL	22.1864	32.3256	0.543004	0.010896	yes
LOC787645	7:19876944-19908016	PASTE	CTRL	7.47464	10.894	0.543455	0.0356382	yes
PDK1	2:24065276-24107467	PASTE	CTRL	17.0115	24.8058	0.544166	0.00560721	yes
RAB11FIP2	26:38617112-38657253	PASTE	CTRL	6.36356	9.29205	0.546163	0.0402569	yes
USP37	2:107171722-107245866	PASTE	CTRL	3.90327	5.70765	0.548216	0.0226237	yes
G2E3	21:41640497-41686535	PASTE	CTRL	12.1523	17.7808	0.549088	0.010896	yes
GPR174	X:78186588-78188379	PASTE	CTRL	51.2258	75.0818	0.551592	0.00560721	yes
ARGLU1	12:86311489-86323526	PASTE	CTRL	146.343	214.797	0.553624	0.00321895	yes
HIPK1	3:29512757-29563150	PASTE	CTRL	13.9986	20.5481	0.553729	0.00748733	yes
LOC100299937	X:148804034-148805135	PASTE	CTRL	29.3464	43.1594	0.556494	0.0172919	yes
PIK3R1	20:11176922-11409885	PASTE	CTRL	16.4661	24.2358	0.557639	0.00933649	yes
FTSJ2	25:41521790-41533975	PASTE	CTRL	25.4599	37.5116	0.559108	0.0384237	yes
LOC511531	3:55063829-55075994	PASTE	CTRL	20.007	29.5045	0.560435	0.00560721	yes
LOC508347	3:66306917-66325202	PASTE	CTRL	27.7513	40.9764	0.562237	0.00451375	yes
TSC1	11:102966709-103015706	PASTE	CTRL	13.1119	19.384	0.563985	0.00177584	yes
KLHL6	1:84158803-84211374	PASTE	CTRL	17.7683	26.2678	0.563989	0.00933649	yes
SPATA13	12:34432686-34535642	PASTE	CTRL	22.3452	33.0529	0.56481	0.00451375	yes
BRWD1	1:140741646-140863405	PASTE	CTRL	7.13634	10.5829	0.568483	0.00560721	yes
IL7R	20:38335568-38368240	PASTE	CTRL	31.3022	46.4268	0.568694	0.00656083	yes
LPHN1	7:12610667-12658973	PASTE	CTRL	5.27296	7.82922	0.570255	0.00933649	yes
NIN	10:43640329-43735173	PASTE	CTRL	8.83675	13.1223	0.570437	0.00177584	yes
SQLE	14:16723392-16745626	PASTE	CTRL	18.3395	27.2384	0.57069	0.00177584	yes
GATAD2B	3:16633873-16644316	PASTE	CTRL	10.3816	15.4463	0.573231	0.0232474	yes
TLR3	27:15232458-15243399	PASTE	CTRL	8.67892	12.9245	0.574519	0.0101045	yes
ZBTB44	29:36990078-37011135	PASTE	CTRL	9.08942	13.5358	0.574525	0.0388816	yes
SSH2	19:21443360-21685284	PASTE	CTRL	7.55255	11.2563	0.5757	0.00451375	yes
SMAD3	10:13857916-13980372	PASTE	CTRL	9.5099	14.2122	0.579629	0.0417766	yes
PIKFYVE	2:96982647-97056673	PASTE	CTRL	4.28033	6.39763	0.579815	0.0101045	yes
RINL	18:48851896-48860400	PASTE	CTRL	19.3785	28.9799	0.5806	0.00847746	yes
RASA2	1:128345226-128468029	PASTE	CTRL	7.74675	11.5892	0.581115	0.0151383	yes
RCAN3	2:128984353-129018364	PASTE	CTRL	12.071	18.0655	0.581687	0.00560721	yes
PRDM2	16:55065514-55154556	PASTE	CTRL	10.9067	16.3234	0.581729	0.00177584	yes
C8H8orf80	8:10584375-10631482	PASTE	CTRL	12.4997	18.7122	0.582094	0.00451375	yes
ZMYM2	12:36429689-36453987	PASTE	CTRL	6.46386	9.68257	0.582993	0.029614	yes
MED1	19:40495178-40516253	PASTE	CTRL	13.1343	19.7091	0.585523	0.00177584	yes
SMG1	25:16556488-16652351	PASTE	CTRL	12.2855	18.4496	0.58663	0.00177584	yes
APAF1	5:63125176-63207285	PASTE	CTRL	3.42007	5.13679	0.586839	0.0291612	yes
ZBP1	13:59097200-59109193	PASTE	CTRL	30.3544	45.6033	0.587233	0.00560721	yes
LOC100847286	1:35730585-35743987	PASTE	CTRL	6.59656	9.91429	0.587796	0.0179952	yes
ITK	7:70911161-70973274	PASTE	CTRL	32.1587	48.3704	0.588917	0.00177584	yes
RTP4	1:80502587-80506904	PASTE	CTRL	7.88454	11.8624	0.589298	0.0398939	yes
LOC100847604	10:36873932-36888205	PASTE	CTRL	14.9501	22.509	0.590347	0.00656083	yes
PRKACB	3:60082314-60221943	PASTE	CTRL	27.6669	41.7005	0.591902	0.00321895	yes
PHF6	X:18048825-18085910	PASTE	CTRL	15.2539	22.9919	0.591948	0.0350366	yes
IKZF3	19:40778734-40864414	PASTE	CTRL	24.0817	36.3084	0.592365	0.00321895	yes
SMC1A	X:96218219-96252806	PASTE	CTRL	10.4359	15.7445	0.59329	0.00177584	yes
CD69	5:100740573-100747670	PASTE	CTRL	39.7099	59.9796	0.594972	0.00177584	yes
PANK3	20:182971-204785	PASTE	CTRL	6.02099	9.10649	0.596894	0.0245685	yes
CCR5	22:53598816-53602003	PASTE	CTRL	7.87438	11.9432	0.60095	0.0468733	yes
TGFBR1	8:64570092-64641796	PASTE	CTRL	6.03904	9.16198	0.60134	0.0367537	yes
PANX1	29:590731-644582	PASTE	CTRL	8.41898	12.7882	0.603097	0.0478092	yes
TMC4	18:63412388-63421511	PASTE	CTRL	16.9926	25.8156	0.603336	0.00321895	yes
LOC100847238	4:86129221-86150008	PASTE	CTRL	30.7312	46.7058	0.603895	0.00177584	yes
FCAMR	16:4562890-4574093	PASTE	CTRL	17.0471	25.9102	0.603997	0.00321895	yes
DYRK2	5:46319211-46334273	PASTE	CTRL	20.3602	30.9903	0.606067	0.00177584	yes
ZBTB10	14:45824067-45856596	PASTE	CTRL	3.22484	4.91215	0.607128	0.0322867	yes
SEPSECS	6:46251379-46286614	PASTE	CTRL	5.26339	8.02287	0.608125	0.0420763	yes
XRN1	1:127591936-127699862	PASTE	CTRL	2.62713	4.00458	0.608164	0.0280017	yes
GPR107	11:100432296-100484524	PASTE	CTRL	5.8799	8.9807	0.611036	0.0460052	yes
STAT1	2:79894231-79926629	PASTE	CTRL	90.9315	138.985	0.612082	0.00177584	yes
ETV3	3:13743910-13753402	PASTE	CTRL	8.35468	12.8104	0.616657	0.0312038	yes
LOC781710	3:54541930-54609395	PASTE	CTRL	21.716	33.3754	0.620023	0.00177584	yes
ATP4B	12:90758091-90763021	PASTE	CTRL	11.4254	17.6427	0.626829	0.0266216	yes
GPR160	1:98071039-98141272	PASTE	CTRL	6.74406	10.4145	0.626905	0.0266216	yes
RBM15	3:33196698-33203732	PASTE	CTRL	6.739	10.4085	0.627155	0.00847746	yes
LOC783604	3:55024388-55046199	PASTE	CTRL	6.5515	10.125	0.62803	0.0317492	yes
TNFSF10	1:95752001-95768272	PASTE	CTRL	20.5591	31.7987	0.62919	0.00656083	yes
ISG15	16:52714626-52715654	PASTE	CTRL	102.375	158.439	0.630068	0.00177584	yes
IFIT3	26:11083266-11090210	PASTE	CTRL	11.3078	17.5647	0.635359	0.0101045	yes
LEF1	6:18335030-18450774	PASTE	CTRL	83.7051	130.211	0.637461	0.00177584	yes
SFMBT2	13:16484412-16640879	PASTE	CTRL	4.27817	6.65963	0.63845	0.0259651	yes
RGS18	16:13744180-13774629	PASTE	CTRL	22.1709	34.5189	0.638717	0.00933649	yes
ANKRD44	2:85967997-86152174	PASTE	CTRL	13.8165	21.5629	0.642158	0.00177584	yes
HERC6	6:37736137-37793279	PASTE	CTRL	14.664	22.9117	0.643803	0.00177584	yes
THOC2	X:7586358-7696156	PASTE	CTRL	7.40946	11.5812	0.64435	0.00321895	yes
LOC512486	3:54306890-54323003	PASTE	CTRL	50.8879	79.5415	0.644386	0.00177584	yes
KIAA1530	6:109351916-109372113	PASTE	CTRL	4.48565	7.01239	0.644589	0.0327825	yes
UHRF1BP1	23:8774673-8824948	PASTE	CTRL	5.90372	9.23332	0.645225	0.00177584	yes
KRAS	5:85167437-85207457	PASTE	CTRL	7.73132	12.0948	0.645605	0.0164813	yes
NFATC2	13:80016801-80114072	PASTE	CTRL	6.1897	9.69198	0.646921	0.010896	yes
RASGRP1	10:34202005-34280992	PASTE	CTRL	24.2631	38.0417	0.648815	0.00177584	yes
LSS	1:147625688-147654101	PASTE	CTRL	4.53372	7.11691	0.650555	0.0338876	yes
RGS9	19:62614365-62656129	PASTE	CTRL	5.0851	7.98304	0.65066	0.0151383	yes
AKT3	16:34132647-34404652	PASTE	CTRL	4.46981	7.02483	0.652248	0.0417766	yes
KIAA1324L	4:33518952-33763023	PASTE	CTRL	2.18685	3.45162	0.658417	0.0372663	yes
N4BP2	6:60754798-60806504	PASTE	CTRL	4.62451	7.30278	0.659146	0.00177584	yes
C5H12orf35	5:78299376-78326511	PASTE	CTRL	48.8591	77.2867	0.661593	0.00177584	yes
KCNA3	3:32851232-32853280	PASTE	CTRL	12.3943	19.6474	0.664668	0.00177584	yes
USP45	9:50958937-51013480	PASTE	CTRL	3.0594	4.84986	0.664693	0.0367537	yes
LOC100337482	21:15812886-16003782	PASTE	CTRL	19.5625	31.0465	0.666339	0.01576	yes
DSB	23:6975319-6990899	PASTE	CTRL	18.9397	30.1596	0.6712	0.0185616	yes
SOCS1	25:9974847-9975970	PASTE	CTRL	25.0048	39.8697	0.673085	0.00177584	yes
KCTD11	19:27685378-27688137	PASTE	CTRL	3.74505	5.97507	0.67397	0.0285389	yes
MX2	1:143048267-143155057	PASTE	CTRL	14.2487	22.7649	0.675982	0.00177584	yes
SAMD9	4:10302237-10321358	PASTE	CTRL	17.7163	28.3295	0.677223	0.00177584	yes
CYP1B1	11:20493492-20499001	PASTE	CTRL	3.63324	5.81341	0.678126	0.0338876	yes
CCP110	25:17247410-17265049	PASTE	CTRL	6.97654	11.1673	0.678692	0.00321895	yes
LOC100299180	12:73571717-73704802	PASTE	CTRL	7.37689	11.818	0.679902	0.00748733	yes
XIAP	X:7830536-7845821	PASTE	CTRL	6.73842	10.8066	0.681436	0.0185616	yes
MB21D1	9:13153028-13188282	PASTE	CTRL	3.29833	5.29059	0.681696	0.01576	yes
LOC507055	3:54891011-54957690	PASTE	CTRL	20.8862	33.5383	0.683257	0.00177584	yes
ETNK1	5:87967758-88017217	PASTE	CTRL	7.83302	12.5877	0.684377	0.0135264	yes
IFI44	3:66277614-66297668	PASTE	CTRL	17.6559	28.3813	0.684792	0.00321895	yes
DGKE	19:7875200-7899782	PASTE	CTRL	3.35999	5.40158	0.684923	0.0245685	yes
LOC514143	3:54345634-54369785	PASTE	CTRL	10.1307	16.3186	0.687789	0.00451375	yes
THEMIS	9:66796725-66885925	PASTE	CTRL	8.25702	13.3247	0.69041	0.00321895	yes
LOC100140950	5:74961957-74972024	PASTE	CTRL	22.9727	37.128	0.69259	0.00656083	yes
ELK4	16:3208943-3219934	PASTE	CTRL	6.62717	10.7454	0.697252	0.010896	yes
LOC782954	22:47474743-47476948	PASTE	CTRL	10.4444	16.9652	0.699842	0.00933649	yes
C1H21orf91	1:18719634-18748457	PASTE	CTRL	10.0434	16.344	0.702515	0.00933649	yes
EPM2AIP1	22:10586298-10588574	PASTE	CTRL	10.9425	17.8407	0.705232	0.00177584	yes
TRAT1	1:53995475-54043196	PASTE	CTRL	15.6566	25.5285	0.705336	0.00177584	yes
ZNF507	18:43030165-43068518	PASTE	CTRL	4.04607	6.60057	0.706071	0.00560721	yes
REL	11:43490338-43527753	PASTE	CTRL	9.26766	15.1234	0.706505	0.00560721	yes
IPMK	26:762047-814262	PASTE	CTRL	2.95233	4.82059	0.707357	0.0185616	yes
GTF3C4	11:102772556-102790296	PASTE	CTRL	4.4032	7.20924	0.711295	0.00933649	yes
BRWD3	X:70897895-71091822	PASTE	CTRL	2.29884	3.76718	0.71258	0.00560721	yes
OAS1	17:63670248-63678163	PASTE	CTRL	18.3179	30.0836	0.715721	0.0151383	yes
XYLT1	25:15630140-15992972	PASTE	CTRL	2.25198	3.71103	0.720623	0.0333385	yes
LOC100847996	18:47284866-47292074	PASTE	CTRL	3.0314	5.00376	0.72303	0.0460052	yes
SKIL	1:97823538-97843625	PASTE	CTRL	8.51539	14.0899	0.726516	0.00177584	yes
PAX5	8:61399752-61580320	PASTE	CTRL	11.1119	18.4456	0.731176	0.00177584	yes
GBP5	3:54253046-54269516	PASTE	CTRL	9.57329	15.8975	0.731717	0.00177584	yes
FAM123B	X:101529563-101532923	PASTE	CTRL	2.04106	3.40292	0.737454	0.021413	yes
LOC788405	18:60934078-60934613	PASTE	CTRL	15.1085	25.2328	0.739943	0.0450375	yes
REST	6:73838853-73863780	PASTE	CTRL	1.09169	1.82559	0.741804	0.0464623	yes
CCNT1	5:31221227-31257297	PASTE	CTRL	7.2896	12.2084	0.743967	0.00177584	yes
LOC100847962	21:14460834-14505310	PASTE	CTRL	6.89212	11.5732	0.747769	0.00560721	yes
CPA5	4:94878550-94932849	PASTE	CTRL	4.23372	7.11252	0.748436	0.0199908	yes
C1H3orf70	1:82573989-82694776	PASTE	CTRL	5.4294	9.12212	0.748576	0.0206706	yes
AFF4	7:46082729-46161887	PASTE	CTRL	3.6847	6.19918	0.750531	0.00321895	yes
ZBTB6	11:94072876-94074965	PASTE	CTRL	3.7573	6.36605	0.760702	0.0143447	yes
ATP11C	X:23233005-23331284	PASTE	CTRL	3.25902	5.54988	0.76802	0.00560721	yes
CHML	16:35948786-35950742	PASTE	CTRL	3.88749	6.63572	0.771413	0.0143447	yes
BACH2	9:61136284-61222083	PASTE	CTRL	5.17653	8.83973	0.772017	0.00177584	yes
AXIN2	19:62834849-62860774	PASTE	CTRL	8.67857	14.8278	0.772773	0.00177584	yes
CNOT6L	6:94238700-94260009	PASTE	CTRL	14.9885	25.6541	0.775336	0.0305852	yes
STRA6	21:34878676-34901785	PASTE	CTRL	1.61037	2.76261	0.778645	0.0327825	yes
SP4	4:30321670-30400692	PASTE	CTRL	4.11686	7.08704	0.78364	0.00560721	yes
BBX	1:52548840-52841455	PASTE	CTRL	4.53525	7.82337	0.786607	0.00177584	yes
EOMES	22:2112409-2117440	PASTE	CTRL	5.51563	9.515	0.786679	0.00177584	yes
LOC786652	21:32773321-32839248	PASTE	CTRL	1.82335	3.14626	0.787049	0.00933649	yes
MLL	15:29667706-29715637	PASTE	CTRL	7.19254	12.4252	0.788699	0.00177584	yes
INPP4B	17:15685434-16116848	PASTE	CTRL	7.39781	12.7867	0.789472	0.00177584	yes
LOC618409	13:61926381-61938230	PASTE	CTRL	4.33463	7.50367	0.791686	0.0164813	yes
CBLN3	10:20579088-20580625	PASTE	CTRL	4.03768	6.99864	0.793548	0.0468733	yes
NFAT5	18:36788470-36900659	PASTE	CTRL	3.65199	6.34655	0.797291	0.00177584	yes
LOC100297914	17:36134380-36223695	PASTE	CTRL	1.24937	2.17168	0.797615	0.0135264	yes
MYBL1	14:32840187-32870162	PASTE	CTRL	9.19155	15.9781	0.797718	0.00177584	yes
CXCL10	6:92607225-92755610	PASTE	CTRL	109.207	190.742	0.804555	0.00177584	yes
LOC100336707	7:39982471-40053149	PASTE	CTRL	6.8534	11.9834	0.806146	0.00177584	yes
IKZF2	2:101526848-101705453	PASTE	CTRL	3.64042	6.37235	0.80772	0.00656083	yes
PHC3	1:97985763-98061926	PASTE	CTRL	4.4966	7.87829	0.809049	0.00177584	yes
LOC618367	29:42478122-42495308	PASTE	CTRL	26.5107	46.4572	0.809328	0.00177584	yes
RRM2B	14:64315311-64352488	PASTE	CTRL	7.32446	12.8968	0.816215	0.00656083	yes
LOC100848903	7:17496845-17501282	PASTE	CTRL	17.5372	30.8917	0.816796	0.00321895	yes
DEPDC1	3:77093221-77113289	PASTE	CTRL	2.37362	4.18938	0.81965	0.0151383	yes
C8H9orf5	8:100295619-100362311	PASTE	CTRL	4.37823	7.7521	0.824239	0.00177584	yes
UHMK1	3:6975846-6995683	PASTE	CTRL	4.9995	8.88525	0.82963	0.010896	yes
ERP27	5:95397670-95422813	PASTE	CTRL	5.14991	9.15294	0.829688	0.00748733	yes
JHDM1D	4:104370183-104414325	PASTE	CTRL	2.83983	5.05327	0.831413	0.00560721	yes
ANKRD6	9:61441066-61504401	PASTE	CTRL	1.21289	2.1627	0.834377	0.0151383	yes
RC3H2	11:94011735-94064900	PASTE	CTRL	4.35908	7.78751	0.837139	0.00177584	yes
ZNF192	23:30278928-30294439	PASTE	CTRL	4.66854	8.36311	0.841067	0.00177584	yes
LRRC58	1:65680765-65700685	PASTE	CTRL	3.32618	5.96902	0.84363	0.0101045	yes
NIPAL1	6:68364431-68391572	PASTE	CTRL	5.01103	9.00349	0.845376	0.00847746	yes
BDP1	20:9930158-10012592	PASTE	CTRL	2.94625	5.30348	0.848062	0.00177584	yes
PAPPA	8:107115476-107379894	PASTE	CTRL	0.464285	0.844662	0.863364	0.0482928	yes
ZKSCAN1	25:36941799-36948027	PASTE	CTRL	4.00928	7.29765	0.864089	0.00656083	yes
ZMAT3	1:88632286-88664000	PASTE	CTRL	2.92082	5.31734	0.864328	0.0185616	yes
CBL	15:30313783-30406073	PASTE	CTRL	3.85932	7.03221	0.865632	0.00177584	yes
GP2	25:18102956-18119385	PASTE	CTRL	23.6396	43.111	0.866851	0.00177584	yes
BCL2	24:61914151-62105526	PASTE	CTRL	3.94345	7.20198	0.868935	0.0420763	yes
ATXN7	22:37587030-37675105	PASTE	CTRL	4.83513	8.8616	0.874013	0.00177584	yes
KLHL28	21:55179285-55207518	PASTE	CTRL	5.19036	9.53955	0.878087	0.00177584	yes
LMBRD2	20:38116509-38163145	PASTE	CTRL	1.47637	2.71575	0.879296	0.0143447	yes
IMPG2	1:46090214-46161410	PASTE	CTRL	1.34771	2.47913	0.879326	0.0126643	yes
C11H2orf3	11:43787570-43864839	PASTE	CTRL	2.96011	5.44581	0.879495	0.00656083	yes
CXCL9	6:92600176-92604818	PASTE	CTRL	247.617	456.281	0.881815	0.00177584	yes
GZMH	21:35206044-35208985	PASTE	CTRL	13.1566	24.299	0.885103	0.00177584	yes
RAPGEF5	4:31017032-31212684	PASTE	CTRL	4.70146	8.70282	0.888374	0.00177584	yes
RSAD2	11:90012622-90029927	PASTE	CTRL	8.16496	15.1225	0.889182	0.00177584	yes
LOC100336520	23:28107979-28111616	PASTE	CTRL	3.2526	6.03511	0.891788	0.0473221	yes
PHIP	9:18745015-18856435	PASTE	CTRL	5.26763	9.78603	0.89357	0.00177584	yes
IFIT2	26:11064804-11071325	PASTE	CTRL	7.81184	14.5607	0.898349	0.00177584	yes
PAG1	29:39180300-39189626	PASTE	CTRL	6.79021	12.6742	0.900362	0.00321895	yes
YOD1	16:4721587-4723835	PASTE	CTRL	2.11662	3.96934	0.907135	0.036235	yes
SLC7A8	10:21521554-21573888	PASTE	CTRL	0.789467	1.48789	0.914314	0.0301855	yes
BCL11B	21:65841341-65940878	PASTE	CTRL	6.4402	12.1834	0.919737	0.00177584	yes
AICDA	5:101686492-101690821	PASTE	CTRL	18.0292	34.2107	0.924112	0.00177584	yes
FAM199X	X:58613666-58638203	PASTE	CTRL	1.3452	2.57351	0.935913	0.0393333	yes
EGR3	8:70502498-70506409	PASTE	CTRL	7.16535	13.7758	0.943027	0.00177584	yes
MAP3K2	2:5131608-5167006	PASTE	CTRL	1.79554	3.45932	0.946075	0.00656083	yes
LOC100336494	20:31589239-31606975	PASTE	CTRL	2.2805	4.40005	0.948173	0.0185616	yes
SYCP2	13:57136890-57197458	PASTE	CTRL	0.647987	1.26437	0.964385	0.01576	yes
HOOK1	3:86650084-86718972	PASTE	CTRL	0.495851	0.971151	0.969788	0.0420763	yes
LOC781494	21:20176382-20183768	PASTE	CTRL	13.1486	25.7725	0.97092	0.00177584	yes
LOC100336482	8:53462862-53634339	PASTE	CTRL	0.589392	1.15634	0.972273	0.01576	yes
LCOR	26:18058911-18097268	PASTE	CTRL	1.70086	3.34326	0.97499	0.010896	yes
INO80D	2:94796433-94837164	PASTE	CTRL	0.966555	1.90135	0.976097	0.0135264	yes
USP49	23:15616806-15678712	PASTE	CTRL	1.28219	2.53485	0.98329	0.0164813	yes
KIAA2018	1:58790853-58811091	PASTE	CTRL	1.23621	2.44557	0.984251	0.00177584	yes
P2RX7	17:56217943-56275069	PASTE	CTRL	1.54318	3.07121	0.992903	0.0135264	yes
FCRL3	3:12673697-12717577	PASTE	CTRL	2.34436	4.67885	0.996961	0.00451375	yes
MX1	1:143172671-143204866	PASTE	CTRL	45.7974	91.4748	0.998107	0.00177584	yes
LOC100847265	24:35392597-35455416	PASTE	CTRL	8.28673	16.5669	0.999429	0.00177584	yes
GBP4	3:54643138-54683053	PASTE	CTRL	3.22661	6.5347	1.0181	0.00177584	yes
ZAR1L	12:28690890-28700359	PASTE	CTRL	1.25947	2.55784	1.02211	0.0232474	yes
PTPRQ	5:10064324-10305992	PASTE	CTRL	0.173623	0.353708	1.0266	0.043576	yes
STEAP2	4:74886595-74911781	PASTE	CTRL	2.24498	4.57734	1.0278	0.00321895	yes
CCL17	18:25501854-25504739	PASTE	CTRL	10.3183	21.0918	1.03147	0.00321895	yes
LOC100296943	9:60827026-60923635	PASTE	CTRL	2.11716	4.34604	1.03757	0.0245685	yes
PRICKLE2	22:37320347-37439282	PASTE	CTRL	0.48607	0.998507	1.03861	0.0344301	yes
GPC2	25:36771152-36776885	PASTE	CTRL	1.11167	2.28554	1.0398	0.019368	yes
ZKSCAN4	23:30186280-30193866	PASTE	CTRL	0.688585	1.41662	1.04075	0.036235	yes
IFIT1	26:11104064-11110099	PASTE	CTRL	7.09534	14.6744	1.04836	0.00177584	yes
LNPEP	7:98824637-98878164	PASTE	CTRL	6.28631	13.0124	1.04961	0.00177584	yes
ULBP3	17:39881233-39884975	PASTE	CTRL	8.70345	18.1562	1.0608	0.00177584	yes
LOC508070	15:46851579-46859123	PASTE	CTRL	27.319	57.8766	1.08308	0.00177584	yes
TET3	11:10545658-10571067	PASTE	CTRL	1.28966	2.77544	1.10572	0.00560721	yes
FCRL6	3:9986768-10007505	PASTE	CTRL	1.51087	3.2763	1.11669	0.021413	yes
CD226	24:7576789-7667905	PASTE	CTRL	4.22856	9.36625	1.14731	0.00177584	yes
PLAC8	6:99655641-99690417	PASTE	CTRL	49.3291	109.63	1.15213	0.00177584	yes
LY6D	14:2781173-2804003	PASTE	CTRL	3.77331	8.46221	1.1652	0.01576	yes
CDH10	20:48874611-49060950	PASTE	CTRL	0.362575	0.84046	1.2129	0.0185616	yes
SLC6A7	7:63547217-63567495	PASTE	CTRL	0.220071	0.520239	1.24121	0.0431337	yes
FANCB	X:135903212-135921326	PASTE	CTRL	0.26555	0.630733	1.24805	0.0338876	yes
ULBP17	9:88231932-88235142	PASTE	CTRL	1.30757	3.22173	1.30095	0.00847746	yes
LOC100141266	5:30713096-30723578	PASTE	CTRL	0.508086	1.27729	1.32995	0.025242	yes
LOC100848607	8:53639939-53647669	PASTE	CTRL	1.2595	3.36934	1.41961	0.0164813	yes
LOC100140207	25:39034856-39046138	PASTE	CTRL	0.222304	0.598615	1.42909	0.0420763	yes
TREM2	23:15090104-15094736	PASTE	CTRL	5.49544	14.9603	1.44483	0.00177584	yes
LOC616364	19:14702293-14703961	PASTE	CTRL	6.7679	18.5331	1.45332	0.00177584	yes
C2CD4B	10:47955994-47957474	PASTE	CTRL	1.66973	4.88968	1.55012	0.00177584	yes
LOC100336084	23:25481701-25490244	PASTE	CTRL	10.7751	31.6823	1.55597	0.01576	yes
LOC540363	17:52565555-52785516	PASTE	CTRL	0.405931	1.20885	1.57433	0.00177584	yes
GZMA	20:24033745-24042721	PASTE	CTRL	2.26479	6.8233	1.59109	0.00177584	yes
PLCXD2	1:56844454-56894475	PASTE	CTRL	0.268937	0.835988	1.63622	0.0450375	yes
AANAT	19:55917030-55918872	PASTE	CTRL	0.717405	2.45419	1.77439	0.00451375	yes
LOC508879	29:46143362-46150096	PASTE	CTRL	0.145633	0.500968	1.78238	0.0478092	yes
RN5-8S1	25:32467531-32467688	PASTE	CTRL	9903.41	34288.7	1.79174	0.00177584	yes
RGS2	4:58723599-58724929	PASTE	CTRL	3.75658	13.0973	1.80178	0.00177584	yes
HLA-DQA1	23:25404613-25411631	PASTE	CTRL	43.4136	179.036	2.04403	0.00177584	yes
BOLA-DQA1	23:25350796-25356970	PASTE	CTRL	59.7563	251.619	2.07408	0.00177584	yes
MGC148762	21:20084896-20092403	PASTE	CTRL	1.92392	8.51477	2.14592	0.00177584	yes
CLEC5A	4:106059500-106070381	PASTE	CTRL	0.219264	1.01729	2.21399	0.0245685	yes
LOC100848426	14:35728729-35744149	PASTE	CTRL	0.141798	0.912705	2.68632	0.0497671	yes
LOC100337092	23:25339544-25343952	PASTE	CTRL	3.1082	20.8547	2.74622	0.00321895	yes
BOLA-DQB	23:25375269-25388621	PASTE	CTRL	14.5762	138.739	3.25068	0.00177584	yes
RIN1	29:45029459-45034780	PASTE	CTRL	0.498484	5.88512	3.56145	0.00177584	yes
LOC100847415	X:18596148-18600022	PASTE	CTRL	0.918154	0	-	0.00177584	yes
LOC100847618	19:14484569-14490484	PASTE	CTRL	1.21765	0	-	0.00177584	yes
LOC100848277	15:6147378-6150396	PASTE	CTRL	1.68289	0	-	0.00177584	yes
SCGB3A2	7:61103906-61106912	PASTE	CTRL	2.26111	0	-	0.00177584	yes

## Sheet: KEGG_pathways
Category	Term	Count	%	PValue	Genes	List Total	Pop Hits	Pop Total	Fold Enrichment	Bonferroni	Benjamini	FDR
KEGG_PATHWAY	bta04512:ECM-receptor interaction	25	2.59067	6.07631e-12	COL3A1, ITGA11, ITGB5, SDC4, SDC2, LAMB2, COL6A3, COL6A2, COL6A1, FN1, COL4A2, TNXB, COL4A1, HSPG2, ITGA4, COL5A3, COL4A6, VWF, SDC1, LAMA3, CD36, LAMA5, ITGA7, COL1A2, COL1A1	307	75	4940	5.36374	9.05378e-10	9.05378e-10	7.24779e-09
KEGG_PATHWAY	bta04510:Focal adhesion	34	3.52332	1.19101e-08	CAV1, XIAP, COL3A1, ITGA11, ITGB5, MYL9, LAMB2, BCL2, COL6A3, PPP1R12A, COL6A2, COL6A1, PDGFC, PIK3R1, FN1, COL4A2, COL4A1, TNXB, ITGA4, FLNC, COL5A3, CAPN2, COL4A6, KDR, VWF, LAMA3, LAMA5, JUN, ITGA7, COL1A2, PDGFRA, PDGFRB, COL1A1, PARVB	307	182	4940	3.00605	1.7746e-06	8.87301e-07	1.42062e-05
KEGG_PATHWAY	bta04610:Complement and coagulation cascades	20	2.07254	2.91649e-08	PLAT, C7, A2M, MASP1, LOC507706, C3, F13A1, C1R, C1S, C4BPA, C1QC, C1QA, VWF, C1QB, F2, CFH, TFPI, CFD, PROS1, F2R	307	71	4940	4.53273	4.34557e-06	1.44852e-06	3.47875e-05
KEGG_PATHWAY	bta04514:Cell adhesion molecules (CAMs)	20	2.07254	0.000317493	PTPRM, OCLN, CLDN3, CLDN5, CD99, ITGA4, SDC4, CDH5, SDC2, BOLA-DQA1, SIGLEC1, SDC1, CD34, PECAM1, BOLA-DQB, ESAM, VCAN, CD6, CD226, JAM3	307	129	4940	2.49476	0.0462121	0.0117588	0.378044
KEGG_PATHWAY	bta03320:PPAR signaling pathway	13	1.34715	0.000704481	ACOX2, CPT1C, PPARG, AQP7, PCK2, ADIPOQ, PCK1, APOA1, CD36, CYP27A1, PLIN1, FABP4, FABP7	307	67	4940	3.12217	0.0996797	0.020782	0.837067
KEGG_PATHWAY	bta04670:Leukocyte transendothelial migration	17	1.76166	0.00131106	ITK, OCLN, CLDN3, MMP9, CLDN5, CTNND1, CD99, ITGA4, CXCL12, MMP2, CDH5, MYL9, MAPK12, PECAM1, ESAM, JAM3, PIK3R1	307	112	4940	2.44242	0.177557	0.0320544	1.55266
KEGG_PATHWAY	bta00590:Arachidonic acid metabolism	11	1.1399	0.00172816	GPX1, TBXAS1, PTGIS, PTGDS, GPX4, PTGS1, GPX3, PLA2G2D1, LTC4S, GPX7, ALOX5	307	55	4940	3.21824	0.227187	0.0361474	2.04197
KEGG_PATHWAY	bta05020:Prion diseases	6	0.621762	0.0397335	C1QA, C1QB, C7, PRKACB, PRNP, C1QC	307	31	4940	3.11443	0.997621	0.530055	38.3445
KEGG_PATHWAY	bta05412:Arrhythmogenic right ventricular cardiomyopathy (ARVC)	9	0.932642	0.0458625	JUP, DES, ITGA7, ITGA11, LMNA, ITGB5, CACNG4, LEF1, ITGA4	307	65	4940	2.22801	0.999084	0.540328	42.8781
KEGG_PATHWAY	bta05200:Pathways in cancer	27	2.79793	0.054012	XIAP, MMP9, PPARG, MMP2, STAT4, LAMB2, KRAS, BCL2, AXIN2, PIK3R1, FN1, CSF1R, COL4A2, COL4A1, TGFBR1, CBL, LEF1, SMAD3, STAT1, STK4, COL4A6, JUP, HSP90B1, LAMA3, LAMA5, JUN, PDGFRA, PDGFRB	307	303	4940	1.43387	0.999745	0.562784	48.4335
KEGG_PATHWAY	bta05222:Small cell lung cancer	10	1.03627	0.0575502	COL4A2, COL4A1, LAMB2, LAMA3, XIAP, LAMA5, BCL2, COL4A6, PIK3R1, FN1	307	80	4940	2.0114	0.999854	0.551961	50.6876
KEGG_PATHWAY	bta04060:Cytokine-cytokine receptor interaction	18	1.86528	0.0670755	ACVRL1, OSMR, CXCL9, IL7R, CXCL12, TNFSF8, CXCL10, KDR, LEP, TNFSF10, CCR5, LOC616364, CCR10, PDGFRA, PDGFRB, IFNGR1, CSF1R, GHR	307	186	4940	1.55721	0.999968	0.577726	56.3148
KEGG_PATHWAY	bta05210:Colorectal cancer	10	1.03627	0.0738903	KRAS, BCL2, TGFBR1, JUN, PDGFRA, PDGFRB, SMAD3, LEF1, AXIN2, PIK3R1	307	84	4940	1.91562	0.999989	0.585141	59.9728
KEGG_PATHWAY	bta04810:Regulation of actin cytoskeleton	18	1.86528	0.0784123	SSH2, ITGA11, ITGB5, ITGA4, MYL9, KRAS, GSN, ITGA7, PIKFYVE, F2, PDGFRA, PPP1R12A, PDGFRB, PDGFC, CD14, PIK3R1, FN1, F2R	307	190	4940	1.52443	0.999995	0.580657	62.2429

## Sheet: functional_clusters
Annotation Cluster 1	Enrichment Score: 29.770873062625245
Category	Term	Count	%	PValue	Genes	List Total	Pop Hits	Pop Total	Fold Enrichment	Bonferroni	Benjamini	FDR
UP_SEQ_FEATURE	signal peptide	164	16.9948	1.41865e-38	RARRES2, MMP9, LGMN, PTGS1, PGLYRP1, TLR3, FSTL1, MMP2, CXCL10, OLFML3, APOA1, DNAJB11, APOD, PLOD1, CFH, VNN1, DEFB10, PI16, CFD, TFPI2, DDOST, SPON1, LPHN1, TMEFF2, ERP27, OLFML2B, MGP, CERCAM, TCN2, TMEM150B, PRELP, C1QA, CBLN3, BOLA-DQA1, RETN, TNFAIP6, C1QB, SERPINF1, F2, COL1A2, COL1A1, MFAP4, MFAP5, ADAMTS2, ADAMTS4, CTSL2, PAM, CRELD2, BLA-DQB, ELN, PAMR1, ITGB5, TIMP4, TIMP2, TIMP3, SERP…	362	960	5635	2.65924	1.60875e-35	1.60875e-35	2.27734e-35
GOTERM_CC_FAT	GO:0005576~extracellular region	158	16.3731	2.51236e-36	RARRES2, A2M, F13A1, MMP9, PGLYRP1, FSTL1, POSTN, MMP3, MMP2, CXCL12, CXCL10, NOV, OLFML3, APOA1, ISG15, APOD, CFH, DEFB10, PI16, CFD, TFPI2, SPON1, SPARCL1, OLFML2B, APOLD1, MGP, TCN2, PRELP, C1QA, CBLN3, RETN, C1QB, SERPINF1, F2, TFPI, COL1A2, WFDC1, ADAMTS1, COL1A1, MFAP4, MFAP5, ADAMTS2, ADAMTS4, RBP4, CRELD2, ELN, PAMR1, TIMP4, TIMP2, TIMP3, MANF, TIMP1, DEFB7, LAMB2, FGL2, FGL1, LAMB1, FN1,…	451	892	6966	2.73589	6.83363e-34	6.83363e-34	3.30708e-33
SP_PIR_KEYWORDS	signal	164	16.9948	1.39382e-32	RARRES2, MMP9, LGMN, PTGS1, PGLYRP1, TLR3, FSTL1, MMP2, CXCL10, OLFML3, APOA1, DNAJB11, APOD, PLOD1, CFH, VNN1, DEFB10, PI16, CFD, TFPI2, DDOST, SPON1, LPHN1, TMEFF2, ERP27, OLFML2B, MGP, CERCAM, TCN2, TMEM150B, PRELP, C1QA, CBLN3, BOLA-DQA1, RETN, TNFAIP6, C1QB, SERPINF1, F2, COL1A2, COL1A1, MFAP4, MFAP5, ADAMTS2, ADAMTS4, CTSL2, PAM, CRELD2, BLA-DQB, ELN, PAMR1, ITGB5, TIMP4, TIMP2, TIMP3, SERP…	499	960	7349	2.51594	5.35226e-30	5.35226e-30	1.93255e-29
UP_SEQ_FEATURE	disulfide bond	134	13.886	2.75983e-31	A2M, MMP9, PTGS1, PGLYRP1, TLR3, FSTL1, MMP2, CXCL10, OLFML3, ST3GAL5, APOD, CFH, DEFB10, CFD, TFPI2, LPHN1, SPON1, TMEFF2, OLFML2B, MGP, COLEC12, TCN2, TRAT1, PRELP, C1QA, CBLN3, RETN, C1QB, CD36, CCR5, DARC, F2, ADAMTS2, ADAMTS4, CTSL2, RBP4, PAM, CRELD2, BLA-DQB, ELN, PAMR1, ITGB5, TIMP4, TIMP2, TIMP3, MANF, TIMP1, DEFB7, PROCR, FGL1, FN1, CPA5, PLAT, P4HB, TGFBR1, CHI3L1, LOC504773, LYVE1, SC…	362	764	5635	2.73021	3.12965e-28	1.56483e-28	4.43032e-28
SP_PIR_KEYWORDS	Secreted	116	12.0207	4.45265e-28	RARRES2, A2M, S100A8, F13A1, MMP9, S100A9, PGLYRP1, FSTL1, MMP2, CXCL10, OLFML3, APOA1, ISG15, APOD, CFH, DEFB10, CFD, TFPI2, SPON1, OLFML2B, MGP, TCN2, PRELP, CBLN3, C1QA, RETN, C1QB, SERPINF1, F2, COL1A2, COL1A1, MFAP4, MFAP5, ADAMTS2, ADAMTS4, RBP4, CRELD2, PAMR1, ELN, TIMP4, TIMP2, TIMP3, MANF, TIMP1, DEFB7, FGL2, FGL1, FN1, CPA5, PLAT, LGALS1, CHI3L1, GGH, LOC504773, IGFBP6, PRDX4, ARSK, HP,…	499	583	7349	2.93033	1.70982e-25	8.54909e-26	6.17368e-25
SP_PIR_KEYWORDS	disulfide bond	138	14.3005	4.43832e-27	A2M, MMP9, PTGS1, PGLYRP1, TLR3, FSTL1, MMP2, CXCL10, OLFML3, ST3GAL5, DNAJB11, APOD, CFH, DEFB10, CFD, TFPI2, LPHN1, SPON1, TMEFF2, OLFML2B, MGP, COLEC12, TCN2, TRAT1, PRELP, C1QA, CBLN3, RETN, C1QB, CD36, CCR5, DARC, F2, MFAP5, ADAMTS2, ADAMTS4, CTSL2, RBP4, PAM, CRELD2, BLA-DQB, ELN, PAMR1, ITGB5, TIMP4, TIMP2, TIMP3, MANF, TIMP1, DEFB7, PROCR, FGL2, FGL1, FN1, CPA5, PLAT, P4HB, TGFBR1, CHI3L1…	499	802	7349	2.53415	1.70432e-24	5.68105e-25	6.15381e-24
SP_PIR_KEYWORDS	glycoprotein	159	16.4767	2.33587e-25	A2M, LGMN, MMP9, PTGS1, TLR3, FSTL1, AQP1, MMP2, AQP3, GLT8D2, OLFML3, ST3GAL5, DNAJB11, APOD, SLC2A4, PLOD1, LTB4R, CFH, VNN1, ERAP2, PI16, TFPI2, TPSB1, SPON1, LPHN1, PLD3, TMEFF2, ERP27, OLFML2B, PNPLA2, COLEC12, CERCAM, TCN2, TMEM150B, PRELP, C1QA, CBLN3, C1QB, CD36, CCR5, SERPINF1, DARC, F2, COL1A2, COL1A1, PMP22, MFAP4, MFAP5, ADAMTS2, ADAMTS4, TPST2, CTSL2, PAM, CRELD2, BLA-DQB, PAMR1, ITG…	499	1048	7349	2.23441	8.96973e-23	2.24243e-23	3.23872e-22
UP_SEQ_FEATURE	glycosylation site:N-linked (GlcNAc...)	141	14.6114	1.07568e-24	A2M, LGMN, MMP9, PTGS1, TLR3, FSTL1, AQP1, MMP2, AQP3, GLT8D2, OLFML3, ST3GAL5, DNAJB11, APOD, SLC2A4, PLOD1, LTB4R, CFH, VNN1, ERAP2, PI16, TFPI2, LPHN1, SPON1, PLD3, TMEFF2, ERP27, OLFML2B, PNPLA2, COLEC12, CERCAM, TCN2, TMEM150B, PRELP, C1QA, CBLN3, CD36, SERPINF1, DARC, F2, MFAP4, MFAP5, ADAMTS2, ADAMTS4, TPST2, CTSL2, PAM, CRELD2, BLA-DQB, PAMR1, ITGB5, SLC38A11, TIMP3, SERPINH1, TIMP1, SLC1…	362	961	5635	2.28392	1.21982e-21	4.06607e-22	1.72677e-21
Annotation Cluster 2	Enrichment Score: 18.107722453104323
Category	Term	Count	%	PValue	Genes	List Total	Pop Hits	Pop Total	Fold Enrichment	Bonferroni	Benjamini	FDR
GOTERM_CC_FAT	GO:0031012~extracellular matrix	58	6.01036	7.03433e-26	MMP9, POSTN, MMP3, MMP2, GPC2, GPC3, VWA1, SPON1, SPARCL1, OLFML2B, MMP19, MMP14, MMP13, PRELP, BGN, COL1A2, ADAMTS1, VCAN, COL1A1, MFAP4, MFAP5, ADAMTS2, ADAMTS4, FMOD, LUM, COL3A1, ELN, TIMP4, DCN, TIMP2, TIMP3, TIMP1, LAMB2, CRISPLD2, SMOC1, COL6A2, LAMB1, FN1, DPT, COL18A1, COL4A2, COL4A1, TNXB, LGALS1, FBN1, COL15A1, CCDC80, HSPG2, NID1, SPARC, NID2, COL4A6, ANXA2, VWF, FBLN1, LAMA3, LAMA5, …	451	178	6966	5.03286	1.91334e-23	6.37779e-24	9.25944e-23
GOTERM_CC_FAT	GO:0005578~proteinaceous extracellular matrix	53	5.49223	1.41447e-23	MMP9, POSTN, MMP3, MMP2, GPC2, GPC3, VWA1, SPON1, SPARCL1, MMP19, MMP14, MMP13, PRELP, BGN, COL1A2, ADAMTS1, VCAN, COL1A1, MFAP4, ADAMTS2, MFAP5, ADAMTS4, FMOD, LUM, COL3A1, ELN, TIMP4, DCN, TIMP2, TIMP3, TIMP1, LAMB2, SMOC1, LAMB1, FN1, DPT, COL4A2, COL4A1, TNXB, LGALS1, FBN1, CCDC80, HSPG2, NID1, NID2, SPARC, COL4A6, ANXA2, VWF, FBLN1, LAMA3, LAMA5, MMP23B	451	163	6966	5.02221	3.84736e-21	9.6184e-22	1.8619e-20
GOTERM_CC_FAT	GO:0044420~extracellular matrix part	26	2.6943	4.40438e-16	LUM, COL3A1, TIMP2, TIMP3, TIMP1, SMOC1, VWA1, LAMB1, FN1, COL4A2, COL4A1, TNXB, CCDC80, HSPG2, NID1, SPARC, NID2, COL4A6, ANXA2, FBLN1, LAMA3, LAMA5, COL1A2, ADAMTS1, COL1A1, MFAP5	451	55	6966	7.30159	1.20792e-13	2.42029e-14	5.88418e-13
SP_PIR_KEYWORDS	extracellular matrix	32	3.31606	7.80124e-16	FMOD, MMP9, LUM, ELN, COL3A1, DCN, TIMP2, TIMP3, MMP2, TIMP1, VWA1, DPT, FN1, SPON1, COL4A2, COL4A1, TNXB, LGALS1, FBN1, SPARC, MMP13, PRELP, ANXA2, VWF, BGN, COL1A2, VCAN, COL1A1, MFAP4, MFAP5, ADAMTS2, ADAMTS4	499	84	7349	5.61046	2.98428e-13	5.973e-14	1.07692e-12
GOTERM_CC_FAT	GO:0005604~basement membrane	19	1.96891	8.46295e-13	COL4A2, COL4A1, CCDC80, HSPG2, NID1, SPARC, NID2, TIMP2, TIMP3, ANXA2, TIMP1, FBLN1, LAMA3, LAMA5, SMOC1, ADAMTS1, VWA1, LAMB1, FN1	451	36	6966	8.15188	2.302e-10	3.83666e-11	1.11403e-09
Annotation Cluster 3	Enrichment Score: 10.728253797164228
Category	Term	Count	%	PValue	Genes	List Total	Pop Hits	Pop Total	Fold Enrichment	Bonferroni	Benjamini	FDR
GOTERM_BP_FAT	GO:0030198~extracellular matrix organization	23	2.38342	8.606e-14	TNXB, TGFBR1, OLFML2B, MMP9, COL3A1, ELN, CCDC80, HSPG2, POSTN, NID1, SERPINH1, ANXA2, FBLN1, CRISPLD2, FBLN5, SMOC1, PDGFRA, COL1A2, COL1A1, VWA1, APBB1, ADAMTS2, DPT	489	57	8785	7.24913	2.00479e-10	2.00479e-10	1.50568e-10
GOTERM_BP_FAT	GO:0043062~extracellular structure organization	25	2.59067	3.97002e-13	MMP9, ELN, COL3A1, POSTN, SERPINH1, APP, CRISPLD2, SMOC1, VWA1, DPT, TNXB, TGFBR1, OLFML2B, CCDC80, HSPG2, NID1, ANXA2, FBLN1, TSC1, FBLN5, PDGFRA, COL1A2, COL1A1, APBB1, ADAMTS2	489	73	8785	6.15248	9.25047e-10	4.62523e-10	6.94766e-10
GOTERM_BP_FAT	GO:0030199~collagen fibril organization	9	0.932642	1.91269e-07	TNXB, TGFBR1, COL3A1, COL1A2, COL1A1, SERPINH1, ADAMTS2, ANXA2, DPT	489	14	8785	11.5491	0.000445558	5.57056e-05	0.000334715
Annotation Cluster 4	Enrichment Score: 7.943817799874243
Category	Term	Count	%	PValue	Genes	List Total	Pop Hits	Pop Total	Fold Enrichment	Bonferroni	Benjamini	FDR
INTERPRO	IPR000152:EGF-type aspartate/asparagine hydroxylation conserved site	19	1.96891	9.26127e-12	CRELD2, MASP1, EGFL7, FBN1, EFEMP1, C1R, NID1, NID2, DLK1, C1S, FBLN1, DLL4, FBLN5, OIT3, VCAN, ELTD1, PROS1, CLEC14A, VLDLR	595	40	9171	7.32139	8.94638e-09	4.47319e-09	1.4568e-08
INTERPRO	IPR013032:EGF-like region, conserved site	31	3.21244	1.78098e-11	C7, CRELD2, PEAR1, PTGS1, PAMR1, ITGB5, C1R, DLK1, C1S, LAMB2, ELTD1, OIT3, TIE1, FN1, PLAT, TMEFF2, HYAL2, TNXB, EGFL7, FBN1, EFEMP1, NID1, NID2, STAB2, FBLN1, DLL4, FBLN5, VCAN, PROS1, CLEC14A, VLDLR	595	114	9171	4.19138	1.72042e-08	5.73474e-09	2.80148e-08
SP_PIR_KEYWORDS	egf-like domain	27	2.79793	1.84045e-11	C7, CRELD2, MASP1, PTGS1, PAMR1, C1R, DLK1, C1S, OIT3, ELTD1, TIE1, PLAT, TMEFF2, HYAL2, TNXB, EGFL7, FBN1, EFEMP1, NID1, STAB2, NID2, FBLN1, DLL4, FBLN5, VCAN, PROS1, VLDLR	499	84	7349	4.73382	7.06733e-09	1.00962e-09	2.55182e-08
INTERPRO	IPR001881:EGF-like calcium-binding	17	1.76166	2.82419e-10	CRELD2, MASP1, EGFL7, FBN1, EFEMP1, C1R, NID1, DLK1, C1S, NID2, FBLN1, DLL4, FBLN5, VCAN, ELTD1, PROS1, VLDLR	595	37	9171	7.08185	2.72816e-07	6.82041e-08	4.44246e-07
INTERPRO	IPR018097:EGF-like calcium-binding, conserved site	16	1.65803	1.93789e-09	CRELD2, MASP1, EGFL7, FBN1, EFEMP1, C1R, NID1, C1S, NID2, FBLN1, FBLN5, OIT3, VCAN, ELTD1, PROS1, VLDLR	595	36	9171	6.85042	1.872e-06	3.74401e-07	3.04831e-06
SMART	SM00179:EGF_CA	17	1.76166	3.25213e-09	CRELD2, MASP1, EGFL7, FBN1, EFEMP1, C1R, NID1, DLK1, C1S, NID2, FBLN1, DLL4, FBLN5, VCAN, ELTD1, PROS1, VLDLR	338	37	4364	5.93219	6.14653e-07	6.14653e-07	4.03843e-06
INTERPRO	IPR006210:EGF-like	23	2.38342	2.03176e-08	PLAT, TMEFF2, HYAL2, PEAR1, CRELD2, TNXB, EGFL7, PAMR1, FBN1, ITGB5, NID1, NID2, DLK1, STAB2, FBLN1, DLL4, OIT3, VCAN, ELTD1, TIE1, PROS1, CLEC14A, VLDLR	595	87	9171	4.07482	1.96266e-05	3.27113e-06	3.19596e-05
INTERPRO	IPR000742:EGF-like, type 3	22	2.27979	3.35618e-08	PLAT, TMEFF2, PEAR1, CRELD2, TNXB, EGFL7, PAMR1, PTGS1, FBN1, EFEMP1, NID1, NID2, DLK1, STAB2, FBLN1, DLL4, FBLN5, VCAN, ELTD1, TIE1, PROS1, VLDLR	595	82	9171	4.13531	3.24202e-05	4.63152e-06	5.27928e-05
INTERPRO	IPR013091:EGF calcium-binding	12	1.24352	2.42419e-07	FBLN1, CRELD2, EGFL7, FBLN5, EFEMP1, FBN1, ELTD1, C1R, NID1, NID2, PROS1, VLDLR	595	26	9171	7.1139	0.00023415	2.60194e-05	0.000381326
SMART	SM00181:EGF	23	2.38342	3.73155e-07	PLAT, TMEFF2, HYAL2, PEAR1, CRELD2, TNXB, EGFL7, PAMR1, FBN1, ITGB5, NID1, NID2, DLK1, STAB2, FBLN1, DLL4, OIT3, VCAN, ELTD1, TIE1, PROS1, CLEC14A, VLDLR	338	87	4364	3.41332	7.05238e-05	3.52625e-05	0.000463375
INTERPRO	IPR006209:EGF	14	1.45078	2.34257e-05	PLAT, TMEFF2, FBN1, PTGS1, PAMR1, NID1, DLK1, STAB2, C1S, DLL4, VCAN, OIT3, PROS1, VLDLR	595	53	9171	4.07148	0.0223754	0.0015075	0.0368424
INTERPRO	IPR013111:EGF, extracellular	8	0.829016	0.000604889	TNXB, EGFL7, DLL4, FBN1, ITGB5, STAB2, DLK1, TIE1	595	24	9171	5.13782	0.442615	0.0274495	0.947266
Annotation Cluster 5	Enrichment Score: 7.206048080870818
Category	Term	Count	%	PValue	Genes	List Total	Pop Hits	Pop Total	Fold Enrichment	Bonferroni	Benjamini	FDR
GOTERM_BP_FAT	GO:0022610~biological adhesion	45	4.66321	4.17567e-09	AEBP1, NRP1, EPDR1, COL21A1, CLSTN3, CLDN3, COL3A1, ITGA11, ITGB5, BCAM, POSTN, PCDHGC3, CDH5, SORBS3, PCDH1, BCL2, RHOB, VNN1, PCDHA13, GPNMB, SPON1, FN1, DPT, COL18A1, TNXB, COL15A1, FBLIM1, NID1, NID2, STAB2, ITGA4, CERCAM, JUP, CDH13, TNFAIP6, VWF, LYVE1, CD36, CD34, STAB1, FBLN5, CPXM1, PECAM1, VCAN, MFAP4	489	306	8785	2.64195	9.72926e-06	1.3899e-06	7.30731e-06
GOTERM_BP_FAT	GO:0007155~cell adhesion	45	4.66321	4.17567e-09	AEBP1, NRP1, EPDR1, COL21A1, CLSTN3, CLDN3, COL3A1, ITGA11, ITGB5, BCAM, POSTN, PCDHGC3, CDH5, SORBS3, PCDH1, BCL2, RHOB, VNN1, PCDHA13, GPNMB, SPON1, FN1, DPT, COL18A1, TNXB, COL15A1, FBLIM1, NID1, NID2, STAB2, ITGA4, CERCAM, JUP, CDH13, TNFAIP6, VWF, LYVE1, CD36, CD34, STAB1, FBLN5, CPXM1, PECAM1, VCAN, MFAP4	489	306	8785	2.64195	9.72926e-06	1.3899e-06	7.30731e-06
SP_PIR_KEYWORDS	cell adhesion	22	2.27979	1.38167e-05	CLSTN3, FBLIM1, ITGB5, BCAM, ITGA4, PCDHGC3, CERCAM, ADA, CDH5, JUP, VWF, CDH13, PCDH1, CD36, FBLN5, PECAM1, RHOB, PCDHA13, MFAP4, DPT, SPON1, FN1	499	111	7349	2.91896	0.00529159	0.000530423	0.0191554
Annotation Cluster 6	Enrichment Score: 7.057878929738285
Category	Term	Count	%	PValue	Genes	List Total	Pop Hits	Pop Total	Fold Enrichment	Bonferroni	Benjamini	FDR
GOTERM_MF_FAT	GO:0030246~carbohydrate binding	32	3.31606	1.67825e-10	MASP1, PGLYRP1, POSTN, FSTL1, DCN, GALNTL4, CRISPLD2, FCN2, PTN, GPNMB, FN1, LPHN1, TNXB, LGALS1, MRC2, CHI3L1, CCDC80, COLEC12, GALNTL1, STAB2, LOC504773, CLEC1A, TNFAIP6, LYVE1, BGN, CLEC3B, CD34, STAB1, CD209, VCAN, ADAMTS1, CLEC14A	528	148	9249	3.78747	1.12611e-07	5.63053e-08	2.51657e-07
GOTERM_MF_FAT	GO:0005539~glycosaminoglycan binding	18	1.86528	6.68905e-09	TNXB, CCDC80, PGLYRP1, FSTL1, POSTN, STAB2, DCN, LOC504773, TNFAIP6, LYVE1, BGN, CRISPLD2, STAB1, PTN, ADAMTS1, VCAN, GPNMB, FN1	528	56	9249	5.63048	4.48835e-06	1.49612e-06	1.00304e-05
GOTERM_MF_FAT	GO:0001871~pattern binding	18	1.86528	1.61737e-07	TNXB, CCDC80, PGLYRP1, FSTL1, POSTN, STAB2, DCN, LOC504773, TNFAIP6, LYVE1, BGN, CRISPLD2, STAB1, PTN, ADAMTS1, VCAN, GPNMB, FN1	528	68	9249	4.63686	0.000108519	2.7131e-05	0.000242527
GOTERM_MF_FAT	GO:0030247~polysaccharide binding	18	1.86528	1.61737e-07	TNXB, CCDC80, PGLYRP1, FSTL1, POSTN, STAB2, DCN, LOC504773, TNFAIP6, LYVE1, BGN, CRISPLD2, STAB1, PTN, ADAMTS1, VCAN, GPNMB, FN1	528	68	9249	4.63686	0.000108519	2.7131e-05	0.000242527
GOTERM_MF_FAT	GO:0008201~heparin binding	10	1.03627	0.000174891	TNXB, CRISPLD2, CCDC80, PTN, ADAMTS1, FSTL1, POSTN, GPNMB, LOC504773, FN1	528	37	9249	4.73434	0.110737	0.00973248	0.261931
Annotation Cluster 7	Enrichment Score: 5.898485668088315
Category	Term	Count	%	PValue	Genes	List Total	Pop Hits	Pop Total	Fold Enrichment	Bonferroni	Benjamini	FDR
INTERPRO	IPR008160:Collagen triple helix repeat	21	2.17617	1.41146e-12	COL18A1, CTHRC1, COL4A1, MSR1, COL21A1, COL3A1, COLEC12, C1QC, ADIPOQ, C1QTNF9, C1QTNF7, C1QA, C1QB, C1QTNF5, C1QTNF1, FCN2, COL6A2, COL1A2, COL1A1, COL8A1, SCARA5	595	46	9171	7.03657	1.36344e-09	1.36344e-09	2.22018e-09
SP_PIR_KEYWORDS	collagen	21	2.17617	1.85516e-12	COL18A1, CTHRC1, COL4A2, COL4A1, MSR1, COL3A1, COLEC12, C1QC, ADIPOQ, C1QTNF9, PCOLCE2, C1QTNF7, C1QA, C1QB, C1QTNF5, C1QTNF1, FCN2, COL6A2, COL1A2, COL1A1, COL8A1	499	45	7349	6.87281	7.1239e-10	1.18732e-10	2.57224e-09
INTERPRO	IPR001073:Complement C1q protein	10	1.03627	5.41479e-07	C1QA, CBLN3, C1QTNF7, C1QB, C1QTNF5, C1QTNF1, COL8A1, C1QC, ADIPOQ, C1QTNF9	595	18	9171	8.56303	0.000522932	5.23055e-05	0.000851746
SMART	SM00110:C1Q	10	1.03627	2.2887e-06	C1QA, CBLN3, C1QTNF7, C1QB, C1QTNF5, C1QTNF1, COL8A1, C1QC, ADIPOQ, C1QTNF9	338	18	4364	7.17291	0.000432471	0.000144178	0.00284202
INTERPRO	IPR008983:Tumour necrosis factor-like	10	1.03627	2.17469e-05	C1QA, CBLN3, C1QTNF7, C1QB, C1QTNF5, C1QTNF1, COL8A1, C1QC, ADIPOQ, C1QTNF9	595	26	9171	5.92825	0.0207886	0.00149943	0.0342025
UP_SEQ_FEATURE	glycosylation site:O-linked (Gal...)	5	0.518135	0.000224183	C1QA, C1QB, COL3A1, COL1A1, ADIPOQ	362	6	5635	12.9719	0.224504	0.03567	0.359271
UP_SEQ_FEATURE	domain:C1q	5	0.518135	0.000224183	C1QA, CBLN3, C1QB, ADIPOQ, C1QTNF9	362	6	5635	12.9719	0.224504	0.03567	0.359271
UP_SEQ_FEATURE	domain:Collagen-like	6	0.621762	0.00129695	C1QA, C1QB, MSR1, FCN2, SCARA5, ADIPOQ	362	14	5635	6.67127	0.770464	0.125227	2.06177
PIR_SUPERFAMILY	PIRSF002477:complement subcomponent C1q chain A	4	0.414508	0.0017819	C1QA, C1QB, C1QTNF5, ADIPOQ	305	4	3890	12.7541	0.427781	0.427781	2.37016
Annotation Cluster 8	Enrichment Score: 4.937326781759352
Category	Term	Count	%	PValue	Genes	List Total	Pop Hits	Pop Total	Fold Enrichment	Bonferroni	Benjamini	FDR
GOTERM_CC_FAT	GO:0005783~endoplasmic reticulum	57	5.90674	5.04216e-07	CYB5R3, CLSTN3, HMGCR, PTGS1, TLR3, PDIA5, PDIA4, LTC4S, ERO1LB, PTGIS, PLOD1, DNAJB11, P4HA2, CH25H, HMOX1, RPN1, VKORC1, ERAP2, ELOVL6, DDOST, KDELR1, AGPAT2, PLD3, CTSZ, DUOXA2, ERP27, ACO1, CYB5A, CERCAM, KRTCAP2, DGAT2, PTGDS, TXNDC5, SIL1, PRNP, CASQ1, FKBP2, TPST2, FKBP9, CAV1, CRELD2, RSAD2, SERPINH1, DERL3, SLC35B1, BCL2, PTN, MYOC, SEC61A1, P4HB, GLT25D1, ADIPOQ, VWF, HSP90B1, SPCS3, RC…	451	441	6966	1.99638	0.000137137	1.71432e-05	0.000663709
GOTERM_CC_FAT	GO:0044432~endoplasmic reticulum part	23	2.38342	3.63499e-05	P4HB, GLT25D1, DUOXA2, ERP27, HMGCR, CLSTN3, PDIA5, PDIA4, CERCAM, KRTCAP2, SERPINH1, HSP90B1, ERO1LB, DNAJB11, BCL2, SPCS3, SIL1, ELOVL6, RCN3, CASQ1, DDOST, SEC61A1, SSR3	451	133	6966	2.67106	0.00983864	0.000898447	0.0478376
SP_PIR_KEYWORDS	endoplasmic reticulum	37	3.8342	8.412e-05	CYB5R3, FKBP9, CRELD2, CLSTN3, PTGS1, TLR3, RSAD2, PDIA5, LTC4S, PDIA4, DERL3, SERPINH1, SLC35B1, PTGIS, DNAJB11, PLOD1, HMOX1, VKORC1, ERAP2, DDOST, KDELR1, MYOC, SEC61A1, PLD3, P4HB, GLT25D1, ERP27, CYB5A, CERCAM, HSP90B1, DGAT2, PTGDS, SPCS3, SIL1, RCN3, FKBP2, SSR3	499	274	7349	1.98874	0.0317873	0.0024818	0.116571
Annotation Cluster 9	Enrichment Score: 4.838741527620992
Category	Term	Count	%	PValue	Genes	List Total	Pop Hits	Pop Total	Fold Enrichment	Bonferroni	Benjamini	FDR
GOTERM_CC_FAT	GO:0005788~endoplasmic reticulum lumen	12	1.24352	5.31878e-06	P4HB, HSP90B1, GLT25D1, DNAJB11, ERP27, SIL1, PDIA5, PDIA4, CERCAM, RCN3, CASQ1, SERPINH1	451	34	6966	5.45142	0.00144567	0.000160733	0.00700099
INTERPRO	IPR000886:Endoplasmic reticulum, targeting sequence	9	0.932642	1.17903e-05	P4HB, FKBP9, HSP90B1, GLT25D1, PDIA5, PDIA4, CERCAM, RCN3, SERPINH1	595	19	9171	7.30111	0.0113249	0.000948676	0.0185446
UP_SEQ_FEATURE	short sequence motif:Prevents secretion from ER	10	1.03627	1.93728e-05	P4HB, FKBP9, HSP90B1, GLT25D1, ERP27, PDIA5, PDIA4, CERCAM, RCN3, SERPINH1	362	26	5635	5.98704	0.0217294	0.00438416	0.0310944
GOTERM_CC_FAT	GO:0044432~endoplasmic reticulum part	23	2.38342	3.63499e-05	P4HB, GLT25D1, DUOXA2, ERP27, HMGCR, CLSTN3, PDIA5, PDIA4, CERCAM, KRTCAP2, SERPINH1, HSP90B1, ERO1LB, DNAJB11, BCL2, SPCS3, SIL1, ELOVL6, RCN3, CASQ1, DDOST, SEC61A1, SSR3	451	133	6966	2.67106	0.00983864	0.000898447	0.0478376
Annotation Cluster 10	Enrichment Score: 4.155805319266598
Category	Term	Count	%	PValue	Genes	List Total	Pop Hits	Pop Total	Fold Enrichment	Bonferroni	Benjamini	FDR
SP_PIR_KEYWORDS	zymogen	20	2.07254	1.27607e-06	CPA5, PLAT, CTSL2, CTSZ, LGMN, F13A1, MMP9, MMP14, MMP13, MMP2, GLB1, CTSK, MMP23B, F2, CTSB, CFD, TPSB1, ADAMTS2, PROS1, ADAMTS4	499	81	7349	3.63641	0.000489893	5.44444e-05	0.00176929
GOTERM_MF_FAT	GO:0070011~peptidase activity, acting on L-amino acid peptides	47	4.87047	6.7468e-06	SCPEP1, CTSL2, AEBP1, MASP1, KEL, MMP9, LGMN, PAMR1, HP, C1S, MMP3, MMP2, CTSL1, LNPEP, HTRA1, LTF, DPP8, ERAP2, YOD1, CFD, PCSK6, PRSS35, TPSB1, DPEP2, CPA5, PLAT, KLK7, CTSZ, PEPD, CAPN5, SEC11C, MMP19, ELANE, GGH, MMP14, CAPN2, MMP13, CTSK, MMP23B, CPXM1, F2, ADAMTS1, CTSB, PRSS23, ADAMTS2, ADAM15, ADAMTS4	528	410	9249	2.00805	0.00451688	0.000905013	0.0101165
GOTERM_MF_FAT	GO:0008233~peptidase activity	48	4.97409	7.36595e-06	SCPEP1, CTSL2, AEBP1, MASP1, KEL, MMP9, LGMN, PAMR1, HP, C1S, MMP3, MMP2, CTSL1, LNPEP, HTRA1, LTF, DPP8, ERAP2, YOD1, CFD, PCSK6, PRSS35, TPSB1, DPEP2, CPA5, PLAT, KLK7, CTSZ, PEPD, CAPN5, SEC11C, MMP19, ELANE, GGH, MMP14, CAPN2, MMP13, CTSK, MMP23B, CPXM1, F2, SPCS3, ADAMTS1, CTSB, PRSS23, ADAMTS2, ADAM15, ADAMTS4	528	424	9249	1.98306	0.00493037	0.000823422	0.0110448
GOTERM_BP_FAT	GO:0006508~proteolysis	59	6.11399	3.88639e-05	SCPEP1, AEBP1, MASP1, MMP9, LGMN, HP, MMP3, MMP2, LNPEP, ISG15, MAP1LC3A, HTRA1, CFH, ERAP2, DPP8, YOD1, CFD, TPSB1, PRSS35, DPEP2, CTSZ, PEPD, ELANE, MMP19, MMP14, MMP13, C1QA, C1QB, CTSK, CPXM1, F2, KLHL13, ADAMTS1, CTSB, ADAMTS2, ADAM15, ADAMTS4, CTSL2, C7, C3, KEL, PAMR1, C1S, CTSL1, FCN2, USP37, PCSK6, PLAT, CPA5, KLK7, CAPN5, SEC11C, C4BPA, CAPN2, HSP90B1, P2RX7, MMP23B, SPCS3, PRSS23	489	615	8785	1.72349	0.0865755	0.00430284	0.0679889
SP_PIR_KEYWORDS	Protease	30	3.10881	0.000241068	CTSL2, LGMN, MMP9, C1S, MMP3, MMP2, CTSL1, LTF, ERAP2, YOD1, CFD, TPSB1, CPA5, PLAT, KLK7, CTSZ, MMP19, ELANE, MMP14, CAPN2, MMP13, CTSK, MMP23B, F2, SPCS3, ADAMTS1, CTSB, PRSS23, ADAMTS2, ADAMTS4	499	214	7349	2.0646	0.088425	0.00543116	0.333728
GOTERM_MF_FAT	GO:0004175~endopeptidase activity	34	3.52332	0.000414465	CTSL2, MASP1, KEL, LGMN, MMP9, PAMR1, HP, C1S, MMP3, MMP2, CTSL1, HTRA1, CFD, PCSK6, PRSS35, TPSB1, PLAT, KLK7, CTSZ, CAPN5, MMP19, ELANE, MMP14, CAPN2, MMP13, CTSK, MMP23B, F2, ADAMTS1, CTSB, PRSS23, ADAMTS2, ADAM15, ADAMTS4	528	312	9249	1.90891	0.242827	0.0183734	0.619699
SP_PIR_KEYWORDS	hydrolase	60	6.21762	0.0329599	ATP5D, MMP9, LGMN, ARSK, ATP10D, MMP3, MMP2, FAH, GLB1, SMPDL3A, ABHD11, LTF, VNN1, ERAP2, PLA2G2D1, YOD1, CFD, TPSB1, DDAH1, PLD3, HYAL2, CTSZ, PEPD, FAM108C1, ELANE, MMP19, LYZ, PNPLA2, MMP14, MMP13, CTSK, F2, ADAMTS1, AICDA, CTSB, ADAMTS2, ADAMTS4, CTSL2, C3, C1S, BREH1, ADA, CTSL1, ENTPD8, PDE1A, FASN, ENTPD2, PLAT, CPA5, KLK7, RNASE6, GGH, ATP1A2, CAPN2, DUSP1, MMP23B, SPCS3, PRSS23, LIPE, B…	499	689	7349	1.28251	0.999997	0.258663	37.1674
Annotation Cluster 11	Enrichment Score: 4.1363475518654385
Category	Term	Count	%	PValue	Genes	List Total	Pop Hits	Pop Total	Fold Enrichment	Bonferroni	Benjamini	FDR
INTERPRO	IPR016060:Complement control module	14	1.45078	1.21514e-07	PLAT, C7, MASP1, PAMR1, SUSD2, HP, C4BPA, C1S, LOC510860, SRPX, LOC790886, CFH, VCAN, FN1	595	35	9171	6.16538	0.000117375	1.46727e-05	0.000191141
INTERPRO	IPR000436:Sushi/SCR/CCP	12	1.24352	3.99817e-06	C7, SRPX, MASP1, LOC790886, PAMR1, SUSD2, CFH, HP, VCAN, C1S, C4BPA, LOC510860	595	33	9171	5.60489	0.00385479	0.000351051	0.00628895
SMART	SM00032:CCP	12	1.24352	2.03626e-05	C7, SRPX, MASP1, LOC790886, PAMR1, SUSD2, CFH, HP, VCAN, C1S, C4BPA, LOC510860	338	33	4364	4.695	0.00384118	0.000961682	0.025283
SP_PIR_KEYWORDS	sushi	8	0.829016	0.000593315	C7, MASP1, PAMR1, CFH, HP, VCAN, C1S, C4BPA	499	23	7349	5.12259	0.203796	0.0125813	0.819509
UP_SEQ_FEATURE	domain:Sushi 1	6	0.621762	0.00448593	C7, PAMR1, CFH, HP, C1S, C4BPA	362	18	5635	5.18877	0.993894	0.272874	6.9631
UP_SEQ_FEATURE	domain:Sushi 2	6	0.621762	0.00577373	C7, PAMR1, CFH, HP, C1S, C4BPA	362	19	5635	4.91567	0.998593	0.279867	8.87641
Annotation Cluster 12	Enrichment Score: 4.012387632644511
Category	Term	Count	%	PValue	Genes	List Total	Pop Hits	Pop Total	Fold Enrichment	Bonferroni	Benjamini	FDR
GOTERM_BP_FAT	GO:0009611~response to wounding	35	3.62694	9.07385e-11	C7, C3, F13A1, CXCL9, TLR3, C1S, CXCL10, GPX1, PROCR, BCL2, FCN2, HMOX1, CFH, VNN1, LBP, CFD, TFPI2, FN1, C4BPA, SMAD1, LOC504773, CD163, C1QA, CCL11, C1QB, VWF, P2RX7, DARC, F2, PECAM1, TFPI, ALOX5, PROS1, CD14, F2R	489	175	8785	3.59305	2.11421e-07	7.04736e-08	1.5879e-07
GOTERM_BP_FAT	GO:0006952~defense response	40	4.14508	1.02431e-10	C7, C3, SNCA, CXCL9, PGLYRP1, RSAD2, TLR3, C1S, CXCL10, DEFB7, HMOX1, BCL2, FCN2, CFH, LTF, VNN1, DEFB10, LBP, CFD, FN1, LYZ, STAB2, C4BPA, SMAD1, LOC504773, BNBD-9-LIKE, CD163, S100A12, C1QA, CCL11, C1QB, P2RX7, CHGA, CATHL2, CCR5, DARC, F2, ALOX5, CD14, F2R	489	223	8785	3.22246	2.38663e-07	5.96658e-08	1.79251e-07
GOTERM_BP_FAT	GO:0006954~inflammatory response	26	2.6943	2.75247e-10	C7, C3, CXCL9, TLR3, C1S, CXCL10, FCN2, HMOX1, CFH, VNN1, LBP, CFD, FN1, SMAD1, C4BPA, LOC504773, CD163, C1QA, CCL11, C1QB, P2RX7, DARC, F2, ALOX5, CD14, F2R	489	104	8785	4.49131	6.41325e-07	1.28265e-07	4.81675e-07
KEGG_PATHWAY	bta04610:Complement and coagulation cascades	20	2.07254	2.91649e-08	PLAT, C7, A2M, MASP1, LOC507706, C3, F13A1, C1R, C1S, C4BPA, C1QC, C1QA, VWF, C1QB, F2, CFH, TFPI, CFD, PROS1, F2R	307	71	4940	4.53273	4.34557e-06	1.44852e-06	3.47875e-05
GOTERM_BP_FAT	GO:0002526~acute inflammatory response	14	1.45078	3.21765e-07	C7, C3, C4BPA, C1S, CD163, C1QA, C1QB, FCN2, F2, CFH, VNN1, LBP, CFD, FN1	489	43	8785	5.84915	0.000749432	8.3298e-05	0.000563079
GOTERM_BP_FAT	GO:0051605~protein maturation by peptide bond cleavage	13	1.34715	5.42335e-07	C7, SEC11C, C3, C4BPA, C1S, MMP14, C1QA, C1QB, FCN2, CFH, SPCS3, CFD, ADAMTS2	489	38	8785	6.146	0.00126284	0.00011487	0.000949068
GOTERM_BP_FAT	GO:0051604~protein maturation	15	1.5544	1.17058e-06	C7, SEC11C, C3, C4BPA, C1S, MMP14, SERPINH1, C1QA, C1QB, P2RX7, FCN2, CFH, SPCS3, CFD, ADAMTS2	489	55	8785	4.89961	0.00272374	0.000194799	0.00204847
GOTERM_BP_FAT	GO:0016485~protein processing	14	1.45078	3.5226e-06	C7, SEC11C, C3, C4BPA, C1S, MMP14, C1QA, C1QB, P2RX7, FCN2, CFH, SPCS3, CFD, ADAMTS2	489	52	8785	4.83679	0.00817407	0.000512847	0.00616427
GOTERM_BP_FAT	GO:0006956~complement activation	9	0.932642	3.75656e-06	C1QA, C1QB, C7, C3, FCN2, CFH, C1S, C4BPA, CFD	489	19	8785	8.50985	0.00871461	0.000514739	0.00657368
GOTERM_BP_FAT	GO:0002541~activation of plasma proteins involved in acute inflammatory response	9	0.932642	3.75656e-06	C1QA, C1QB, C7, C3, FCN2, CFH, C1S, C4BPA, CFD	489	19	8785	8.50985	0.00871461	0.000514739	0.00657368
GOTERM_BP_FAT	GO:0048584~positive regulation of response to stimulus	21	2.17617	3.86745e-06	FCER1A, C7, C3, THEMIS, TLR3, IGF2, C1S, C4BPA, CXCL12, ADA, KDR, C1QA, C1QB, CDH13, P2RX7, FCN2, CFH, FABP4, LBP, CFD, APBB1	489	114	8785	3.30939	0.0089707	0.000500496	0.00676772
GOTERM_BP_FAT	GO:0045087~innate immune response	14	1.45078	2.29932e-05	C7, C3, SNCA, TLR3, C4BPA, C1S, C1QA, C1QB, CHGA, FCN2, CFH, VNN1, LBP, CFD	489	61	8785	4.12317	0.0521649	0.00267515	0.0402299
GOTERM_BP_FAT	GO:0006959~humoral immune response	9	0.932642	5.49394e-05	C1QA, C1QB, C7, C3, FCN2, CFH, C1S, C4BPA, CFD	489	26	8785	6.21874	0.120157	0.00531964	0.0960989
SP_PIR_KEYWORDS	immune response	16	1.65803	7.44149e-05	C7, C3, THEMIS, BLA-DQB, PGLYRP1, TLR3, C4BPA, C1S, TRAT1, C1QA, C1QB, FCN2, CFH, ERAP2, CFD, CD14	499	72	7349	3.27277	0.0281719	0.00237853	0.103128
GOTERM_BP_FAT	GO:0050778~positive regulation of immune response	14	1.45078	0.000284821	FCER1A, C7, THEMIS, C3, C4BPA, C1S, ADA, C1QA, C1QB, P2RX7, FCN2, CFH, LBP, CFD	489	77	8785	3.26641	0.485072	0.0164563	0.49726
SP_PIR_KEYWORDS	innate immunity	10	1.03627	0.000628913	C1QA, C1QB, C7, C3, FCN2, CFH, TLR3, C1S, C4BPA, CFD	499	37	7349	3.98039	0.214613	0.0126342	0.868481
GOTERM_BP_FAT	GO:0006958~complement activation, classical pathway	6	0.621762	0.000682313	C1QA, C1QB, C7, C3, C1S, C4BPA	489	14	8785	7.69939	0.796142	0.0319347	1.18733
GOTERM_BP_FAT	GO:0002455~humoral immune response mediated by circulating immunoglobulin	6	0.621762	0.000682313	C1QA, C1QB, C7, C3, C1S, C4BPA	489	14	8785	7.69939	0.796142	0.0319347	1.18733
GOTERM_BP_FAT	GO:0002253~activation of immune response	10	1.03627	0.000959952	C1QA, C1QB, C7, C3, THEMIS, FCN2, CFH, C1S, C4BPA, CFD	489	47	8785	3.82239	0.893303	0.0405931	1.66665
GOTERM_BP_FAT	GO:0002684~positive regulation of immune system process	18	1.86528	0.000977394	FCER1A, C7, C3, THEMIS, C4BPA, C1S, ADA, AQP3, TRAT1, C1QA, C1QB, P2RX7, FCN2, HLX, CFH, VNN1, LBP, CFD	489	132	8785	2.4498	0.897556	0.0405799	1.69669
SP_PIR_KEYWORDS	complement pathway	6	0.621762	0.00167807	C1QA, C1QB, C7, C3, C1S, C4BPA	499	14	7349	6.31177	0.475296	0.0288891	2.30173
UP_SEQ_FEATURE	domain:Sushi 1	6	0.621762	0.00448593	C7, PAMR1, CFH, HP, C1S, C4BPA	362	18	5635	5.18877	0.993894	0.272874	6.9631
GOTERM_BP_FAT	GO:0002252~immune effector process	11	1.1399	0.00501069	C1QA, C1QB, C7, C3, FCN2, CFH, RSAD2, AICDA, C1S, C4BPA, CFD	489	70	8785	2.82311	0.999992	0.127241	8.41532
GOTERM_BP_FAT	GO:0006957~complement activation, alternative pathway	4	0.414508	0.00503971	C7, C3, CFH, CFD	489	7	8785	10.2658	0.999992	0.125213	8.46206
UP_SEQ_FEATURE	domain:Sushi 2	6	0.621762	0.00577373	C7, PAMR1, CFH, HP, C1S, C4BPA	362	19	5635	4.91567	0.998593	0.279867	8.87641
GOTERM_BP_FAT	GO:0016064~immunoglobulin mediated immune response	7	0.725389	0.00750565	C1QA, C1QB, C7, C3, AICDA, C1S, C4BPA	489	32	8785	3.9299	1	0.162484	12.3521
GOTERM_BP_FAT	GO:0019724~B cell mediated immunity	7	0.725389	0.00875378	C1QA, C1QB, C7, C3, AICDA, C1S, C4BPA	489	33	8785	3.81081	1	0.18196	14.2611
SP_PIR_KEYWORDS	complement alternate pathway	4	0.414508	0.0088109	C7, C3, CFH, CFD	499	7	7349	8.41569	0.966573	0.107099	11.5476
GOTERM_BP_FAT	GO:0002250~adaptive immune response	7	0.725389	0.0218936	C1QA, C1QB, C7, C3, AICDA, C1S, C4BPA	489	40	8785	3.14392	1	0.333778	32.1173
GOTERM_BP_FAT	GO:0002460~adaptive immune response based on somatic recombination of immune receptors built from immunoglobulin superfamily domains	7	0.725389	0.0218936	C1QA, C1QB, C7, C3, AICDA, C1S, C4BPA	489	40	8785	3.14392	1	0.333778	32.1173
GOTERM_BP_FAT	GO:0002449~lymphocyte mediated immunity	7	0.725389	0.0218936	C1QA, C1QB, C7, C3, AICDA, C1S, C4BPA	489	40	8785	3.14392	1	0.333778	32.1173
GOTERM_BP_FAT	GO:0002443~leukocyte mediated immunity	7	0.725389	0.0368733	C1QA, C1QB, C7, C3, AICDA, C1S, C4BPA	489	45	8785	2.79459	1	0.453224	48.184
KEGG_PATHWAY	bta05020:Prion diseases	6	0.621762	0.0397335	C1QA, C1QB, C7, PRKACB, PRNP, C1QC	307	31	4940	3.11443	0.997621	0.530055	38.3445
KEGG_PATHWAY	bta05322:Systemic lupus erythematosus	11	1.1399	0.180094	C1QA, BOLA-DQA1, C1QB, C7, LOC507706, C3, ELANE, BOLA-DQB, C1R, C1S, C1QC	307	116	4940	1.52589	1	0.723724	90.6374
Annotation Cluster 13	Enrichment Score: 3.8798433842236357
Category	Term	Count	%	PValue	Genes	List Total	Pop Hits	Pop Total	Fold Enrichment	Bonferroni	Benjamini	FDR
GOTERM_MF_FAT	GO:0005509~calcium ion binding	72	7.46114	4.65566e-12	S100A4, SYT4, S100A8, MASP1, CLSTN3, MMP9, F13A1, S100A9, JAG2, ARSK, FSTL1, DLK1, MMP2, FAH, PCDH1, GALNTL4, GSN, PVALB, OIT3, ELTD1, PLA2G2D1, PLS3, EGFL7, LOC507706, SPARCL1, MMP19, MGP, COLEC12, GALNTL1, MMP14, MMP13, CHGA, DLL4, F2, VCAN, MFAP4, PROS1, CASQ1, FKBP9, CRELD2, EPDR1, C1R, PCDHGC3, C1S, CDH5, MYL9, STAT4, RASGRP4, ENTPD8, TGM2, PCDHA13, EHD2, LOC511937, S100A16, EFEMP1, FBN1, TK…	528	528	9249	2.38869	3.12391e-09	3.12391e-09	6.98117e-09
GOTERM_MF_FAT	GO:0043169~cation binding	176	18.2383	0.000113515	S100A4, SYT4, S100A8, MASP1, ATOX1, MMP9, F13A1, PTGS1, S100A9, JAG2, FSTL1, PDLIM1, DLK1, MMP3, MMP2, FAH, G2E3, PTGIS, PLOD1, PVALB, CH25H, ERAP2, ELTD1, DDAH1, PLS3, FTL, CYP1A1, SPARCL1, ZNF507, MGP, COLEC12, SPIRE2, TCN2, STK4, PGM5, TRIM33, MTF2, LOC788801, DLL4, F2, ADAMTS1, MFAP4, ADD3, ADAMTS2, ADAMTS4, ME1, PAM, CRELD2, SLC38A11, ADA, MYL9, SLC11A1, LOC786974, ENTPD8, DYRK3, PCDHA13, ZN…	528	2415	9249	1.2766	0.0733442	0.00758837	0.170083
GOTERM_MF_FAT	GO:0043167~ion binding	177	18.342	0.000138828	S100A4, SYT4, S100A8, MASP1, ATOX1, MMP9, F13A1, PTGS1, S100A9, JAG2, FSTL1, PDLIM1, DLK1, MMP3, MMP2, FAH, G2E3, PTGIS, PLOD1, PVALB, CH25H, ERAP2, ELTD1, DDAH1, PLS3, FTL, CYP1A1, SPARCL1, ZNF507, MGP, COLEC12, SPIRE2, TCN2, STK4, PGM5, TRIM33, MTF2, LOC788801, DLL4, F2, ADAMTS1, MFAP4, ADD3, ADAMTS2, ADAMTS4, ME1, PAM, CRELD2, SLC38A11, ADA, MYL9, SLC11A1, LOC786974, ENTPD8, DYRK3, PCDHA13, ZN…	528	2439	9249	1.27122	0.0889522	0.00843332	0.207973
GOTERM_MF_FAT	GO:0046872~metal ion binding	173	17.9275	0.000185881	S100A4, SYT4, S100A8, MASP1, ATOX1, MMP9, F13A1, PTGS1, S100A9, JAG2, FSTL1, PDLIM1, DLK1, MMP3, MMP2, FAH, G2E3, PTGIS, PLOD1, PVALB, CH25H, ERAP2, ELTD1, DDAH1, PLS3, FTL, CYP1A1, SPARCL1, ZNF507, MGP, COLEC12, SPIRE2, TCN2, STK4, PGM5, TRIM33, MTF2, LOC788801, DLL4, F2, ADAMTS1, MFAP4, ADD3, ADAMTS2, ADAMTS4, ME1, PAM, CRELD2, SLC38A11, ADA, MYL9, SLC11A1, ENTPD8, DYRK3, PCDHA13, ZNF423, MOCS1…	528	2387	9249	1.26956	0.117272	0.00954934	0.27837
GOTERM_MF_FAT	GO:0046914~transition metal ion binding	100	10.3627	0.415931	ATOX1, MMP9, PTGS1, PDLIM1, MMP3, MMP2, G2E3, PTGIS, PLOD1, CH25H, ERAP2, DDAH1, FTL, CYP1A1, ZNF507, SPIRE2, TCN2, TRIM33, LOC788801, MTF2, ADAMTS1, ADAMTS2, ADAMTS4, PAM, ADA, SLC11A1, MOCS1, ZNF423, CPA5, ZMYM2, PTGR1, IKZF3, MLL, CRIP2, TGFBR1, BMX, LMCD1, ZNF521, ZBTB43, S100A12, BFAR, PRICKLE2, SCARA5, KLF4, PHF6, AEBP1, ZNF292, ZMAT3, PPARG, CBFA2T3, ZNF518A, PHC3, LNPEP, P4HA2, OSR1, GALN…	528	1698	9249	1.03163	1	0.980198	99.9685
GOTERM_MF_FAT	GO:0008270~zinc ion binding	68	7.04663	0.927193	ZNF292, AEBP1, MMP9, ZMAT3, PPARG, PDLIM1, ZNF518A, MMP3, CBFA2T3, MMP2, LNPEP, PHC3, G2E3, OSR1, ERAP2, YOD1, KDM5A, DDAH1, ZCCHC6, SEC24D, ZNF507, MMP19, FBLIM1, SPIRE2, MBNL1, HLTF, MMP14, MMP13, VAT1, TRIM33, MTF2, CPXM1, CA4, ADAMTS1, AICDA, ADAMTS2, ADAM15, ADAMTS4, PAM, ZBTB6, ZBTB10, FHL1, ADA, RASGRP4, BCL11B, FASN, ZNF609, MLLT6, ZNF423, CPA5, PTGR1, ZMYM2, IKZF3, MLL, CRIP2, BMX, LMCD1…	528	1367	9249	0.871367	1	0.999998	100
Annotation Cluster 14	Enrichment Score: 3.4692729153505657
Category	Term	Count	%	PValue	Genes	List Total	Pop Hits	Pop Total	Fold Enrichment	Bonferroni	Benjamini	FDR
GOTERM_BP_FAT	GO:0030155~regulation of cell adhesion	15	1.5544	6.66559e-06	CCDC80, NID1, ADIPOQ, ADA, CDH13, CHGA, LAMA3, TSC1, LAMA5, SMOC1, BCL2, TGM2, COL1A1, COL8A1, PIK3R1	489	63	8785	4.27744	0.0154109	0.000817081	0.011664
GOTERM_BP_FAT	GO:0010810~regulation of cell-substrate adhesion	9	0.932642	9.9042e-05	CDH13, TSC1, BCL2, SMOC1, CCDC80, NID1, COL1A1, COL8A1, PIK3R1	489	28	8785	5.77454	0.206085	0.00792633	0.173179
GOTERM_BP_FAT	GO:0010811~positive regulation of cell-substrate adhesion	6	0.621762	0.00314536	CDH13, TSC1, SMOC1, CCDC80, NID1, COL8A1	489	19	8785	5.67323	0.999351	0.0920646	5.36376
GOTERM_BP_FAT	GO:0045785~positive regulation of cell adhesion	7	0.725389	0.00639117	CDH13, TSC1, SMOC1, TGM2, CCDC80, NID1, COL8A1	489	31	8785	4.05667	1	0.146942	10.6137
Annotation Cluster 15	Enrichment Score: 3.037494497777926
Category	Term	Count	%	PValue	Genes	List Total	Pop Hits	Pop Total	Fold Enrichment	Bonferroni	Benjamini	FDR
GOTERM_BP_FAT	GO:0009617~response to bacterium	16	1.65803	8.8261e-05	PGLYRP1, LYZ, STAB2, STAT1, BNBD-9-LIKE, SLC11A1, GPX1, CATHL2, P2RX7, STAT4, CHGA, DEFB7, LTF, DEFB10, LBP, CD14, F2R	489	88	8785	3.26641	0.185888	0.00731799	0.154342
SP_PIR_KEYWORDS	Antimicrobial	11	1.1399	0.000156463	CATHL2, CHGA, DEFB7, S100A8, S100A9, LYZ, PGLYRP1, LTF, DEFB10, LBP, BNBD-9-LIKE	499	38	7349	4.26321	0.0583169	0.00428269	0.21672
GOTERM_BP_FAT	GO:0042742~defense response to bacterium	11	1.1399	0.000777675	P2RX7, CATHL2, CHGA, DEFB7, LYZ, PGLYRP1, LTF, DEFB10, STAB2, LBP, BNBD-9-LIKE	489	55	8785	3.59305	0.836785	0.0356045	1.35221
SP_PIR_KEYWORDS	antibiotic	8	0.829016	0.00396591	CATHL2, CHGA, DEFB7, PGLYRP1, LTF, DEFB10, LBP, BNBD-9-LIKE	499	31	7349	3.80063	0.782583	0.0549488	5.3607
GOTERM_BP_FAT	GO:0050830~defense response to Gram-positive bacterium	4	0.414508	0.0152478	P2RX7, CHGA, PGLYRP1, LBP	489	10	8785	7.18609	1	0.269513	23.577
Annotation Cluster 16	Enrichment Score: 3.017531645268439
Category	Term	Count	%	PValue	Genes	List Total	Pop Hits	Pop Total	Fold Enrichment	Bonferroni	Benjamini	FDR
GOTERM_BP_FAT	GO:0001568~blood vessel development	19	1.96891	8.18038e-05	CAV1, ACVRL1, TGFBR1, COL3A1, ITGA4, CXCL12, MMP2, CDH5, ANXA2, KDR, GPX1, CDH13, MEOX2, DLL4, ECSCR, COL1A2, SEMA3C, RHOB, COL1A1	489	118	8785	2.89271	0.173546	0.00730437	0.143058
GOTERM_BP_FAT	GO:0001944~vasculature development	19	1.96891	0.000114093	CAV1, ACVRL1, TGFBR1, COL3A1, ITGA4, CXCL12, MMP2, CDH5, ANXA2, KDR, GPX1, CDH13, MEOX2, DLL4, ECSCR, COL1A2, SEMA3C, RHOB, COL1A1	489	121	8785	2.82099	0.233446	0.00827342	0.199471
GOTERM_BP_FAT	GO:0048514~blood vessel morphogenesis	14	1.45078	0.00314914	CAV1, ACVRL1, TGFBR1, ITGA4, CXCL12, ANXA2, KDR, GPX1, CDH13, MEOX2, DLL4, ECSCR, SEMA3C, RHOB	489	99	8785	2.54054	0.999357	0.0910295	5.37005
GOTERM_BP_FAT	GO:0001525~angiogenesis	9	0.932642	0.0289501	CDH13, GPX1, ACVRL1, MEOX2, DLL4, ECSCR, RHOB, CXCL12, ANXA2	489	66	8785	2.4498	1	0.393245	40.196
Annotation Cluster 17	Enrichment Score: 2.771436077561256
Category	Term	Count	%	PValue	Genes	List Total	Pop Hits	Pop Total	Fold Enrichment	Bonferroni	Benjamini	FDR
GOTERM_BP_FAT	GO:0032963~collagen metabolic process	8	0.829016	4.24878e-07	P2RX7, TNXB, MMP9, COL1A1, MMP2, MMP13, SERPINH1, ADAMTS2	489	11	8785	13.0656	0.000989475	9.89916e-05	0.000743522
GOTERM_BP_FAT	GO:0044236~multicellular organismal metabolic process	9	0.932642	7.42237e-07	P2RX7, TNXB, MMP9, COL1A1, MMP2, MMP13, SERPINH1, ADAMTS2, GHR	489	16	8785	10.1054	0.00172792	0.000144107	0.00129889
GOTERM_BP_FAT	GO:0044259~multicellular organismal macromolecule metabolic process	8	0.829016	9.70954e-07	P2RX7, TNXB, MMP9, COL1A1, MMP2, MMP13, SERPINH1, ADAMTS2	489	12	8785	11.9768	0.00225977	0.00017401	0.00169913
UP_SEQ_FEATURE	propeptide:Activation peptide	11	1.1399	1.35303e-05	CPA5, CTSL2, CTSZ, CTSK, F13A1, MMP9, CTSB, CFD, MMP14, MMP2, MMP13	362	31	5635	5.52353	0.0152264	0.00382853	0.0217179
INTERPRO	IPR006026:Peptidase, metallopeptidases	7	0.725389	2.51208e-05	MMP23B, MMP9, MMP19, MMP14, MMP3, MMP2, MMP13	595	11	9171	9.80856	0.0239749	0.00151554	0.0395078
SMART	SM00235:ZnMc	7	0.725389	6.7201e-05	MMP23B, MMP9, MMP19, MMP14, MMP3, MMP2, MMP13	338	11	4364	8.21625	0.0126211	0.00253706	0.0834168
INTERPRO	IPR001818:Peptidase M10A and M12B, matrixin and adamalysin	7	0.725389	8.33872e-05	MMP23B, MMP9, MMP19, MMP14, MMP3, MMP2, MMP13	595	13	9171	8.29955	0.0773962	0.00472734	0.131088
SP_PIR_KEYWORDS	metalloprotease	12	1.24352	0.00018767	CPA5, MMP23B, MMP9, MMP19, ERAP2, ADAMTS1, MMP14, MMP3, MMP2, MMP13, ADAMTS2, ADAMTS4	499	46	7349	3.84194	0.069536	0.00479327	0.259893
INTERPRO	IPR002477:Peptidoglycan binding-like	6	0.621762	0.000373073	MMP9, MMP19, MMP14, MMP3, MMP2, MMP13	595	11	9171	8.40733	0.302641	0.0198261	0.585235
INTERPRO	IPR006025:Peptidase M, neutral zinc metallopeptidases, zinc-binding site	8	0.829016	0.000453505	MMP23B, MMP9, ERAP2, MMP14, MMP2, MMP13, ADAMTS2, ADAMTS4	595	23	9171	5.3612	0.354794	0.0227985	0.710988
GOTERM_MF_FAT	GO:0008237~metallopeptidase activity	19	1.96891	0.00062476	CPA5, AEBP1, PEPD, MMP9, KEL, MMP19, MMP3, MMP14, MMP13, MMP2, LNPEP, MMP23B, CPXM1, ERAP2, ADAMTS1, ADAMTS2, DPEP2, ADAMTS4, ADAM15	528	135	9249	2.46536	0.342523	0.0258686	0.932755
INTERPRO	IPR018487:Hemopexin/matrixin, repeat	6	0.621762	0.000932029	MMP9, MMP19, MMP14, MMP3, MMP2, MMP13	595	13	9171	7.1139	0.593739	0.0368361	1.45606
INTERPRO	IPR000585:Hemopexin/matrixin	6	0.621762	0.000932029	MMP9, MMP19, MMP14, MMP3, MMP2, MMP13	595	13	9171	7.1139	0.593739	0.0368361	1.45606
UP_SEQ_FEATURE	short sequence motif:Cysteine switch	5	0.518135	0.000943285	MMP9, MMP14, MMP2, MMP13, ADAMTS4	362	8	5635	9.72894	0.657057	0.112112	1.50354
GOTERM_BP_FAT	GO:0044243~multicellular organismal catabolic process	5	0.518135	0.000947262	P2RX7, MMP9, MMP2, MMP13, ADAMTS2	489	9	8785	9.98069	0.890098	0.0408075	1.64479
SMART	SM00120:HX	6	0.621762	0.00204178	MMP9, MMP19, MMP14, MMP3, MMP2, MMP13	338	13	4364	5.95904	0.320428	0.0420132	2.5061
SP_PIR_KEYWORDS	collagen degradation	4	0.414508	0.00278994	MMP9, MMP2, MMP13, ADAMTS2	499	5	7349	11.782	0.657962	0.0420056	3.79964
GOTERM_BP_FAT	GO:0030574~collagen catabolic process	4	0.414508	0.00300318	MMP9, MMP2, MMP13, ADAMTS2	489	6	8785	11.9768	0.999095	0.0915351	5.12727
UP_SEQ_FEATURE	metal ion-binding site:Zinc; catalytic	8	0.829016	0.00417749	CPA5, MMP23B, CA4, ERAP2, AICDA, MMP14, ADAMTS2, ADAMTS4	362	33	5635	3.77365	0.991324	0.287578	6.49928
UP_SEQ_FEATURE	domain:Hemopexin-like 3	4	0.414508	0.00751769	MMP9, MMP14, MMP2, MMP13	362	7	5635	8.89503	0.999808	0.310684	11.4087
UP_SEQ_FEATURE	domain:Hemopexin-like 4	4	0.414508	0.00751769	MMP9, MMP14, MMP2, MMP13	362	7	5635	8.89503	0.999808	0.310684	11.4087
UP_SEQ_FEATURE	domain:Hemopexin-like 1	4	0.414508	0.00751769	MMP9, MMP14, MMP2, MMP13	362	7	5635	8.89503	0.999808	0.310684	11.4087
UP_SEQ_FEATURE	domain:Hemopexin-like 2	4	0.414508	0.00751769	MMP9, MMP14, MMP2, MMP13	362	7	5635	8.89503	0.999808	0.310684	11.4087
GOTERM_MF_FAT	GO:0004222~metalloendopeptidase activity	12	1.24352	0.00784142	MMP23B, MMP9, KEL, MMP19, ADAMTS1, MMP14, MMP3, MMP2, MMP13, ADAMTS2, ADAM15, ADAMTS4	528	84	9249	2.50244	0.994919	0.183858	11.1346
UP_SEQ_FEATURE	metal ion-binding site:Zinc 2; in inhibited form	3	0.310881	0.0225239	MMP9, MMP2, MMP13	362	4	5635	11.6747	1	0.615887	30.6294
INTERPRO	IPR018486:Hemopexin/matrixin, conserved site	4	0.414508	0.023022	MMP9, MMP14, MMP2, MMP13	595	10	9171	6.16538	1	0.368191	30.6755
UP_SEQ_FEATURE	metal ion-binding site:Zinc 2; catalytic	3	0.310881	0.0359622	MMP9, MMP2, MMP13	362	5	5635	9.33978	1	0.705225	44.4525
INTERPRO	IPR016293:Peptidase M10A, matrix metallopeotidase	3	0.310881	0.0527677	MMP19, MMP14, MMP13	595	6	9171	7.70672	1	0.600976	57.3755
PIR_SUPERFAMILY	PIRSF001191:Peptidase_M10A_matrix	3	0.310881	0.0739949	MMP19, MMP14, MMP13	305	6	3890	6.37705	1	0.981873	64.4394
UP_SEQ_FEATURE	metal ion-binding site:Calcium 2; via carbonyl oxygen	4	0.414508	0.118073	MMP9, COLEC12, MMP2, MMP13	362	19	5635	3.27712	1	0.954835	86.6942
UP_SEQ_FEATURE	metal ion-binding site:Calcium 1	4	0.414508	0.118073	MMP9, COLEC12, MMP2, MMP13	362	19	5635	3.27712	1	0.954835	86.6942
UP_SEQ_FEATURE	metal ion-binding site:Calcium 3; via carbonyl oxygen	3	0.310881	0.131051	MMP9, MMP2, MMP13	362	10	5635	4.66989	1	0.966265	89.5122
UP_SEQ_FEATURE	metal ion-binding site:Calcium 3	3	0.310881	0.153672	MMP9, COLEC12, MMP2	362	11	5635	4.24535	1	0.97552	93.1326
UP_SEQ_FEATURE	metal ion-binding site:Calcium 2	4	0.414508	0.179691	MMP9, COLEC12, MMP2, MMP13	362	23	5635	2.70718	1	0.986694	95.84
Annotation Cluster 18	Enrichment Score: 2.7645953648098005
Category	Term	Count	%	PValue	Genes	List Total	Pop Hits	Pop Total	Fold Enrichment	Bonferroni	Benjamini	FDR
INTERPRO	IPR001134:Netrin domain	8	0.829016	1.87908e-05	C3, SFRP2, SFRP4, TIMP4, TIMP2, TIMP3, PCOLCE2, TIMP1	595	15	9171	8.2205	0.0179883	0.00139534	0.029554
UP_SEQ_FEATURE	region of interest:Involved in metalloproteinase-binding	4	0.414508	0.000993801	TIMP4, TIMP2, TIMP3, TIMP1	362	4	5635	15.5663	0.676168	0.106629	1.58346
UP_SEQ_FEATURE	metal ion-binding site:Zinc; via amide nitrogen and carbonyl oxygen; shared with metalloproteinase partner	4	0.414508	0.000993801	TIMP4, TIMP2, TIMP3, TIMP1	362	4	5635	15.5663	0.676168	0.106629	1.58346
INTERPRO	IPR001820:Proteinase inhibitor I35, tissue inhibitor of metalloproteinase	4	0.414508	0.00102942	TIMP4, TIMP2, TIMP3, TIMP1	595	4	9171	15.4134	0.630252	0.0375437	1.60707
SMART	SM00206:NTR	4	0.414508	0.00172198	TIMP4, TIMP2, TIMP3, TIMP1	338	4	4364	12.9112	0.278003	0.0454673	2.11742
PIR_SUPERFAMILY	PIRSF001636:metalloproteinase inhibitor	4	0.414508	0.0017819	TIMP4, TIMP2, TIMP3, TIMP1	305	4	3890	12.7541	0.427781	0.427781	2.37016
UP_SEQ_FEATURE	domain:NTR	5	0.518135	0.00255269	C3, TIMP4, TIMP2, TIMP3, TIMP1	362	10	5635	7.78315	0.944891	0.214581	4.02
SP_PIR_KEYWORDS	metalloprotease inhibitor	4	0.414508	0.00529984	TIMP4, TIMP2, TIMP3, TIMP1	499	6	7349	9.8183	0.870043	0.0702846	7.10298
SP_PIR_KEYWORDS	metalloenzyme inhibitor	4	0.414508	0.00529984	TIMP4, TIMP2, TIMP3, TIMP1	499	6	7349	9.8183	0.870043	0.0702846	7.10298
GOTERM_MF_FAT	GO:0048551~metalloenzyme inhibitor activity	4	0.414508	0.00541703	TIMP4, TIMP2, TIMP3, TIMP1	528	7	9249	10.0097	0.973871	0.140894	7.82214
GOTERM_MF_FAT	GO:0008191~metalloendopeptidase inhibitor activity	4	0.414508	0.00541703	TIMP4, TIMP2, TIMP3, TIMP1	528	7	9249	10.0097	0.973871	0.140894	7.82214
GOTERM_MF_FAT	GO:0010576~metalloenzyme regulator activity	4	0.414508	0.00541703	TIMP4, TIMP2, TIMP3, TIMP1	528	7	9249	10.0097	0.973871	0.140894	7.82214
Annotation Cluster 19	Enrichment Score: 2.6971113646936926
Category	Term	Count	%	PValue	Genes	List Total	Pop Hits	Pop Total	Fold Enrichment	Bonferroni	Benjamini	FDR
GOTERM_BP_FAT	GO:0030199~collagen fibril organization	9	0.932642	1.91269e-07	TNXB, TGFBR1, COL3A1, COL1A2, COL1A1, SERPINH1, ADAMTS2, ANXA2, DPT	489	14	8785	11.5491	0.000445558	5.57056e-05	0.000334715
GOTERM_MF_FAT	GO:0005201~extracellular matrix structural constituent	9	0.932642	1.1074e-05	COL18A1, COL4A2, COL4A1, FBN1, COL3A1, ELN, COL1A2, COL1A1, COL4A6	528	21	9249	7.50731	0.00740314	0.00106096	0.0166043
SP_PIR_KEYWORDS	hydroxylation	11	1.1399	3.08997e-05	C1QA, C1QB, COL4A2, COL4A1, COL3A1, ELN, COL1A2, C1S, COL1A1, ADIPOQ, PROS1	499	32	7349	5.06256	0.0117956	0.00107812	0.0428345
GOTERM_CC_FAT	GO:0005581~collagen	8	0.829016	7.6329e-05	COL4A2, COL4A1, TNXB, LUM, COL3A1, COL1A2, COL1A1, COL4A6	451	18	6966	6.86475	0.0205482	0.00172869	0.100427
GOTERM_CC_FAT	GO:0005583~fibrillar collagen	5	0.518135	0.000232236	TNXB, LUM, COL3A1, COL1A2, COL1A1	451	6	6966	12.8714	0.0612214	0.00484787	0.305266
SP_PIR_KEYWORDS	trimer	4	0.414508	0.0088109	COL4A1, COL3A1, COL1A2, COL1A1	499	7	7349	8.41569	0.966573	0.107099	11.5476
SP_PIR_KEYWORDS	triple helix	4	0.414508	0.0088109	COL4A1, COL3A1, COL1A2, COL1A1	499	7	7349	8.41569	0.966573	0.107099	11.5476
GOTERM_BP_FAT	GO:0048730~epidermis morphogenesis	4	0.414508	0.0111264	BCL2, COL1A2, COL1A1, KLF4	489	9	8785	7.98455	1	0.214462	17.7823
PIR_SUPERFAMILY	PIRSF002255:collagen alpha 1(I) chain	3	0.310881	0.0328589	COL3A1, COL1A2, COL1A1	305	4	3890	9.56557	0.999971	0.926788	36.1962
GOTERM_BP_FAT	GO:0043588~skin development	4	0.414508	0.0392183	COL3A1, COL1A2, COL1A1, ADAMTS2	489	14	8785	5.13292	1	0.467332	50.3479
GOTERM_BP_FAT	GO:0008544~epidermis development	7	0.725389	0.052685	LOC511937, BCL2, COL3A1, COL1A2, COL1A1, ADAMTS2, KLF4	489	49	8785	2.56646	1	0.552122	61.2155
INTERPRO	IPR000885:Fibrillar collagen, C-terminal	3	0.310881	0.0527677	COL3A1, COL1A2, COL1A1	595	6	9171	7.70672	1	0.600976	57.3755
GOTERM_BP_FAT	GO:0007398~ectoderm development	7	0.725389	0.0668818	LOC511937, BCL2, COL3A1, COL1A2, COL1A1, ADAMTS2, KLF4	489	52	8785	2.4184	1	0.61495	70.2217
SMART	SM00038:COLFI	3	0.310881	0.0724471	COL3A1, COL1A2, COL1A1	338	6	4364	6.45562	0.999999	0.460975	60.6976
Annotation Cluster 20	Enrichment Score: 2.6695269081649227
Category	Term	Count	%	PValue	Genes	List Total	Pop Hits	Pop Total	Fold Enrichment	Bonferroni	Benjamini	FDR
GOTERM_BP_FAT	GO:0010033~response to organic substance	24	2.48705	0.000335876	RBP4, CAV1, COL3A1, SNCA, PPARG, TLR3, MANF, STAT4, BCL2, HMOX1, LBP, DDOST, PIK3R1, GHR, TGFBR1, STAT1, ADIPOQ, PCK1, LEP, CDH13, P2RX7, TSC1, STEAP2, CD14, F2R	489	190	8785	2.26929	0.542841	0.0176319	0.586149
GOTERM_BP_FAT	GO:0009719~response to endogenous stimulus	11	1.1399	0.00201825	LEP, CDH13, RBP4, CAV1, TSC1, BCL2, PPARG, STEAP2, PIK3R1, GHR, PCK1	489	62	8785	3.18738	0.990971	0.0709115	3.47369
GOTERM_BP_FAT	GO:0009725~response to hormone stimulus	10	1.03627	0.00232259	LEP, RBP4, CAV1, TSC1, BCL2, PPARG, STEAP2, PIK3R1, GHR, PCK1	489	53	8785	3.38967	0.995564	0.0776816	3.98753
GOTERM_BP_FAT	GO:0043434~response to peptide hormone stimulus	7	0.725389	0.00376561	LEP, RBP4, TSC1, PPARG, PIK3R1, GHR, PCK1	489	28	8785	4.49131	0.999848	0.102843	6.38894
GOTERM_BP_FAT	GO:0032868~response to insulin stimulus	6	0.621762	0.00757532	LEP, RBP4, TSC1, PPARG, PIK3R1, PCK1	489	23	8785	4.68658	1	0.162368	12.4597
Annotation Cluster 21	Enrichment Score: 2.60451139133305
Category	Term	Count	%	PValue	Genes	List Total	Pop Hits	Pop Total	Fold Enrichment	Bonferroni	Benjamini	FDR
GOTERM_BP_FAT	GO:0060537~muscle tissue development	12	1.24352	0.0011927	RBP4, CAV1, ACTA2, ELN, HSPG2, MBNL1, ACTG2, APP, TSC1, MEOX2, HLX, SIX1, PDGFRB	489	68	8785	3.17034	0.938001	0.0460362	2.06678
GOTERM_BP_FAT	GO:0007517~muscle organ development	13	1.34715	0.00269154	RBP4, CAV1, ACTA2, ELN, HSPG2, MBNL1, ACTG2, APP, TSC1, TAGLN, MEOX2, HLX, SIX1, PDGFRB	489	86	8785	2.71568	0.998126	0.0869921	4.60697
GOTERM_BP_FAT	GO:0014706~striated muscle tissue development	11	1.1399	0.00289574	RBP4, ACTG2, APP, CAV1, MEOX2, TSC1, ACTA2, HLX, SIX1, ELN, HSPG2, MBNL1	489	65	8785	3.04027	0.998837	0.0907788	4.94819
GOTERM_BP_FAT	GO:0007519~skeletal muscle tissue development	8	0.829016	0.00319578	ACTG2, APP, CAV1, MEOX2, ACTA2, HLX, SIX1, ELN, MBNL1	489	36	8785	3.99227	0.999423	0.0911875	5.44749
GOTERM_BP_FAT	GO:0060538~skeletal muscle organ development	8	0.829016	0.00319578	ACTG2, APP, CAV1, MEOX2, ACTA2, HLX, SIX1, ELN, MBNL1	489	36	8785	3.99227	0.999423	0.0911875	5.44749
Annotation Cluster 22	Enrichment Score: 2.60090050718165
Category	Term	Count	%	PValue	Genes	List Total	Pop Hits	Pop Total	Fold Enrichment	Bonferroni	Benjamini	FDR
INTERPRO	IPR001134:Netrin domain	8	0.829016	1.87908e-05	C3, SFRP2, SFRP4, TIMP4, TIMP2, TIMP3, PCOLCE2, TIMP1	595	15	9171	8.2205	0.0179883	0.00139534	0.029554
INTERPRO	IPR018933:Netrin module, non-TIMP type	4	0.414508	0.023022	C3, SFRP2, SFRP4, PCOLCE2	595	10	9171	6.16538	1	0.368191	30.6755
SMART	SM00643:C345C	4	0.414508	0.036409	C3, SFRP2, SFRP4, PCOLCE2	338	10	4364	5.1645	0.999097	0.322556	36.9067
Annotation Cluster 23	Enrichment Score: 2.4880896882719075
Category	Term	Count	%	PValue	Genes	List Total	Pop Hits	Pop Total	Fold Enrichment	Bonferroni	Benjamini	FDR
GOTERM_BP_FAT	GO:0010647~positive regulation of cell communication	20	2.07254	8.50512e-05	FCER1A, TGFBR1, LGALS1, SNCA, TLR3, IGF2, ADIPOQ, ADA, TRAT1, CDKN1C, GPX1, CDH13, SORBS3, ADRB2, P2RX7, GPC3, RASGRP4, HMOX1, LBP, F2R	489	129	8785	2.78531	0.179776	0.00731304	0.148733
GOTERM_BP_FAT	GO:0009967~positive regulation of signal transduction	19	1.96891	0.000141407	FCER1A, TGFBR1, LGALS1, TLR3, IGF2, ADIPOQ, ADA, TRAT1, CDKN1C, GPX1, CDH13, SORBS3, ADRB2, P2RX7, GPC3, RASGRP4, HMOX1, LBP, F2R	489	123	8785	2.77512	0.280718	0.00964441	0.24717
GOTERM_BP_FAT	GO:0043408~regulation of MAPKKK cascade	10	1.03627	0.000332125	FCER1A, P2RX7, SORBS3, CAV1, ADRB2, TNXB, TLR3, IGF2, TIMP2, F2R	489	41	8785	4.38176	0.538826	0.0178385	0.57962
GOTERM_BP_FAT	GO:0010627~regulation of protein kinase cascade	15	1.5544	0.000877567	FCER1A, CAV1, TNXB, TGFBR1, LGALS1, TLR3, IGF2, TIMP2, ADIPOQ, GPX1, P2RX7, ADRB2, SORBS3, HMOX1, F2R	489	97	8785	2.77813	0.870701	0.0393166	1.52465
GOTERM_BP_FAT	GO:0010740~positive regulation of protein kinase cascade	11	1.1399	0.00744879	GPX1, P2RX7, SORBS3, ADRB2, TGFBR1, LGALS1, HMOX1, TLR3, IGF2, ADIPOQ, F2R	489	74	8785	2.67051	1	0.162858	12.2642
GOTERM_BP_FAT	GO:0043410~positive regulation of MAPKKK cascade	6	0.621762	0.00757532	P2RX7, SORBS3, ADRB2, TLR3, IGF2, F2R	489	23	8785	4.68658	1	0.162368	12.4597
GOTERM_BP_FAT	GO:0043123~positive regulation of I-kappaB kinase/NF-kappaB cascade	5	0.518135	0.238883	LGALS1, HMOX1, TLR3, ADIPOQ, F2R	489	45	8785	1.99614	1	0.915006	99.1578
GOTERM_BP_FAT	GO:0043122~regulation of I-kappaB kinase/NF-kappaB cascade	5	0.518135	0.26356	LGALS1, HMOX1, TLR3, ADIPOQ, F2R	489	47	8785	1.9112	1	0.929338	99.5269
Annotation Cluster 24	Enrichment Score: 2.434842944811463
Category	Term	Count	%	PValue	Genes	List Total	Pop Hits	Pop Total	Fold Enrichment	Bonferroni	Benjamini	FDR
INTERPRO	IPR017448:Speract/scavenger receptor related	6	0.621762	0.00195105	MSR1, CD5L, LOXL2, CD6, SCARA5, DMBT1	595	15	9171	6.16538	0.848407	0.0674873	3.0253
INTERPRO	IPR001190:Speract/scavenger receptor	6	0.621762	0.00195105	MSR1, CD5L, LOXL2, CD6, SCARA5, DMBT1	595	15	9171	6.16538	0.848407	0.0674873	3.0253
SMART	SM00202:SR	6	0.621762	0.0041875	MSR1, CD5L, LOXL2, CD6, SCARA5, DMBT1	338	15	4364	5.1645	0.547559	0.069562	5.07743
GOTERM_MF_FAT	GO:0005044~scavenger receptor activity	8	0.829016	0.0114324	MSR1, CD5L, STAB2, LOXL2, CD6, SCARA5, DMBT1, CD163	528	44	9249	3.18492	0.999554	0.233596	15.8373
Annotation Cluster 25	Enrichment Score: 2.3765307744175406
Category	Term	Count	%	PValue	Genes	List Total	Pop Hits	Pop Total	Fold Enrichment	Bonferroni	Benjamini	FDR
INTERPRO	IPR003112:Olfactomedin-like	5	0.518135	0.000988428	OLFML1, OLFML3, OLFML2B, MYOC, LPHN1	595	8	9171	9.6334	0.615301	0.0374909	1.54353
SMART	SM00284:OLF	5	0.518135	0.00190469	OLFML1, OLFML3, OLFML2B, MYOC, LPHN1	338	8	4364	8.06953	0.302554	0.044042	2.33966
UP_SEQ_FEATURE	domain:Olfactomedin-like	4	0.414508	0.00450869	OLFML3, OLFML2B, MYOC, LPHN1	362	6	5635	10.3775	0.99405	0.260245	6.99723
INTERPRO	IPR003924:GPCR, family 2, latrophilin	3	0.310881	0.0367331	OLFML2B, MYOC, LPHN1	595	5	9171	9.24807	1	0.488029	44.4948
Annotation Cluster 26	Enrichment Score: 2.3721625492155707
Category	Term	Count	%	PValue	Genes	List Total	Pop Hits	Pop Total	Fold Enrichment	Bonferroni	Benjamini	FDR
GOTERM_BP_FAT	GO:0006638~neutral lipid metabolic process	9	0.932642	7.43165e-05	GPX1, CAV1, TNXB, DGAT2, SNCA, PNPLA2, GPAM, LIPE, PCK1	489	27	8785	5.98841	0.159	0.00690262	0.129972
GOTERM_BP_FAT	GO:0006641~triglyceride metabolic process	8	0.829016	0.000128365	GPX1, CAV1, TNXB, DGAT2, PNPLA2, GPAM, LIPE, PCK1	489	22	8785	6.53281	0.258522	0.009023	0.224398
GOTERM_BP_FAT	GO:0006639~acylglycerol metabolic process	8	0.829016	0.000312797	GPX1, CAV1, TNXB, DGAT2, PNPLA2, GPAM, LIPE, PCK1	489	25	8785	5.74888	0.517576	0.0172058	0.545976
GOTERM_BP_FAT	GO:0006662~glycerol ether metabolic process	8	0.829016	0.000524515	GPX1, CAV1, TNXB, DGAT2, PNPLA2, GPAM, LIPE, PCK1	489	27	8785	5.32303	0.70549	0.0267997	0.913927
GOTERM_BP_FAT	GO:0018904~organic ether metabolic process	8	0.829016	0.00066634	GPX1, CAV1, TNXB, DGAT2, PNPLA2, GPAM, LIPE, PCK1	489	28	8785	5.13292	0.788407	0.0318382	1.15969
GOTERM_BP_FAT	GO:0019432~triglyceride biosynthetic process	3	0.310881	0.0171434	DGAT2, GPAM, PCK1	489	4	8785	13.4739	1	0.293429	26.111
GOTERM_BP_FAT	GO:0046486~glycerolipid metabolic process	10	1.03627	0.0191549	GPX1, CAV1, TNXB, APOA1, DGAT2, PNPLA2, GPAM, LIPE, PIK3R1, PCK1	489	73	8785	2.46099	1	0.317436	28.7132
GOTERM_BP_FAT	GO:0046463~acylglycerol biosynthetic process	3	0.310881	0.0397908	DGAT2, GPAM, PCK1	489	6	8785	8.98262	1	0.470038	50.8631
GOTERM_BP_FAT	GO:0046460~neutral lipid biosynthetic process	3	0.310881	0.0397908	DGAT2, GPAM, PCK1	489	6	8785	8.98262	1	0.470038	50.8631
GOTERM_BP_FAT	GO:0046504~glycerol ether biosynthetic process	3	0.310881	0.0536912	DGAT2, GPAM, PCK1	489	7	8785	7.69939	1	0.554566	61.9301
GOTERM_BP_FAT	GO:0045017~glycerolipid biosynthetic process	4	0.414508	0.276769	APOA1, DGAT2, GPAM, PCK1	489	33	8785	2.1776	1	0.937055	99.6553
Annotation Cluster 27	Enrichment Score: 2.158138392632206
Category	Term	Count	%	PValue	Genes	List Total	Pop Hits	Pop Total	Fold Enrichment	Bonferroni	Benjamini	FDR
INTERPRO	IPR003191:Guanylate-binding protein, C-terminal	4	0.414508	0.00102942	GBP5, LOC512486, LOC514143, LOC507055, GBP4	595	4	9171	15.4134	0.630252	0.0375437	1.60707
INTERPRO	IPR015894:Guanylate-binding protein, N-terminal	4	0.414508	0.0118405	GBP5, LOC512486, LOC514143, LOC507055, GBP4	595	8	9171	7.70672	0.99999	0.244699	17.0858
GOTERM_MF_FAT	GO:0003924~GTPase activity	11	1.1399	0.0275182	LOC789867, GBP5, LOC781710, LOC512486, LOC507055, LOC514143, RASL12, LOC100141266, GBP4, MX1, LOC782954, EHD2, MX2	528	88	9249	2.18963	1	0.353014	34.1917
Annotation Cluster 28	Enrichment Score: 2.138690119782815
Category	Term	Count	%	PValue	Genes	List Total	Pop Hits	Pop Total	Fold Enrichment	Bonferroni	Benjamini	FDR
GOTERM_BP_FAT	GO:0001501~skeletal system development	19	1.96891	0.000102265	RBP4, TGFBR1, MMP9, HSPG2, MGP, IGF2, SMAD1, MMP13, MMP2, P2RX7, CLEC3B, BCL2, SIX1, PDGFRA, COL1A2, PTN, PDGFRB, COL1A1, IGFBP3	489	120	8785	2.8445	0.212026	0.00791156	0.178811
GOTERM_BP_FAT	GO:0001503~ossification	10	1.03627	0.00265335	BCL2, HSPG2, PTN, MGP, IGF2, COL1A1, SMAD1, MMP2, MMP13, IGFBP3	489	54	8785	3.3269	0.997951	0.0870163	4.54304
GOTERM_BP_FAT	GO:0060348~bone development	10	1.03627	0.00265335	BCL2, HSPG2, PTN, MGP, IGF2, COL1A1, SMAD1, MMP2, MMP13, IGFBP3	489	54	8785	3.3269	0.997951	0.0870163	4.54304
GOTERM_BP_FAT	GO:0001649~osteoblast differentiation	4	0.414508	0.0962882	IGF2, COL1A1, SMAD1, IGFBP3	489	20	8785	3.59305	1	0.69988	82.9966
GOTERM_BP_FAT	GO:0051216~cartilage development	4	0.414508	0.292184	HSPG2, MGP, COL1A1, MMP13	489	34	8785	2.11356	1	0.944198	99.7636
Annotation Cluster 29	Enrichment Score: 2.0822174468903967
Category	Term	Count	%	PValue	Genes	List Total	Pop Hits	Pop Total	Fold Enrichment	Bonferroni	Benjamini	FDR
GOTERM_CC_FAT	GO:0031410~cytoplasmic vesicle	29	3.00518	0.00649587	PAM, TF, SYT4, PDIA4, RABAC1, SLC11A1, APP, APOA1, MALL, MAP1LC3A, SLC2A4, CRISPLD2, FASN, GPNMB, SEC24D, PLAT, P4HB, GGH, MMP14, ANXA2, VWF, CHGA, HSP90B1, BGN, SERPINF1, CAPG, ADAMTS1, CTSB, STEAP2	451	265	6966	1.69028	0.830116	0.0937863	8.22089
GOTERM_CC_FAT	GO:0016023~cytoplasmic membrane-bounded vesicle	25	2.59067	0.00691518	TF, SYT4, PDIA4, RABAC1, SLC11A1, APOA1, MALL, SLC2A4, CRISPLD2, FASN, GPNMB, SEC24D, PLAT, P4HB, GGH, MMP14, ANXA2, VWF, CHGA, HSP90B1, BGN, SERPINF1, CAPG, CTSB, STEAP2	451	218	6966	1.77129	0.848544	0.0945653	8.72946
GOTERM_CC_FAT	GO:0042470~melanosome	10	1.03627	0.00904097	P4HB, HSP90B1, SERPINF1, CAPG, GGH, FASN, CTSB, PDIA4, MMP14, ANXA2	451	56	6966	2.75816	0.915443	0.110979	11.268
GOTERM_CC_FAT	GO:0048770~pigment granule	10	1.03627	0.00904097	P4HB, HSP90B1, SERPINF1, CAPG, GGH, FASN, CTSB, PDIA4, MMP14, ANXA2	451	56	6966	2.75816	0.915443	0.110979	11.268
GOTERM_CC_FAT	GO:0031988~membrane-bounded vesicle	25	2.59067	0.00909444	TF, SYT4, PDIA4, RABAC1, SLC11A1, APOA1, MALL, SLC2A4, CRISPLD2, FASN, GPNMB, SEC24D, PLAT, P4HB, GGH, MMP14, ANXA2, VWF, CHGA, HSP90B1, BGN, SERPINF1, CAPG, CTSB, STEAP2	451	223	6966	1.73158	0.916675	0.106809	11.331
GOTERM_CC_FAT	GO:0031982~vesicle	29	3.00518	0.00961719	PAM, TF, SYT4, PDIA4, RABAC1, SLC11A1, APP, APOA1, MALL, MAP1LC3A, SLC2A4, CRISPLD2, FASN, GPNMB, SEC24D, PLAT, P4HB, GGH, MMP14, ANXA2, VWF, CHGA, HSP90B1, BGN, SERPINF1, CAPG, ADAMTS1, CTSB, STEAP2	451	273	6966	1.64075	0.927816	0.107996	11.9448
Annotation Cluster 30	Enrichment Score: 2.0541786866876044
Category	Term	Count	%	PValue	Genes	List Total	Pop Hits	Pop Total	Fold Enrichment	Bonferroni	Benjamini	FDR
SP_PIR_KEYWORDS	Lectin	14	1.45078	0.000208401	MASP1, LGALS1, CHI3L1, COLEC12, GALNTL1, CLEC11A, CLEC1A, CLEC3B, GALNTL4, FCN2, CD209, VCAN, CLEC14A, LPHN1	499	62	7349	3.32555	0.0769152	0.00498965	0.288564
GOTERM_MF_FAT	GO:0005529~sugar binding	14	1.45078	0.0002437	MASP1, LGALS1, MRC2, CHI3L1, COLEC12, GALNTL1, CLEC1A, CLEC3B, GALNTL4, FCN2, CD209, VCAN, CLEC14A, LPHN1	528	74	9249	3.31404	0.15087	0.0116137	0.36481
INTERPRO	IPR016186:C-type lectin-like	11	1.1399	0.00285193	COL18A1, CLEC1A, LYVE1, CLEC3B, CD69, CD209, COLEC12, VCAN, STAB2, CLEC14A, CLEC11A	595	56	9171	3.02764	0.936639	0.0938335	4.39309
INTERPRO	IPR001304:C-type lectin	8	0.829016	0.0370778	CLEC1A, CLEC3B, CD69, CD209, COLEC12, VCAN, CLEC14A, CLEC11A	595	49	9171	2.51648	1	0.485006	44.8064
INTERPRO	IPR018378:C-type lectin, conserved site	6	0.621762	0.0658042	CLEC1A, CLEC3B, CD209, COLEC12, VCAN, CLEC11A	595	34	9171	2.72002	1	0.665766	65.7242
SMART	SM00034:CLECT	8	0.829016	0.0799349	CLEC1A, CLEC3B, CD69, CD209, COLEC12, VCAN, CLEC14A, CLEC11A	338	49	4364	2.10796	1	0.481115	64.4609
UP_SEQ_FEATURE	domain:C-type lectin	4	0.414508	0.147826	CLEC1A, CLEC3B, COLEC12, VCAN	362	21	5635	2.96501	1	0.973431	92.3303
Annotation Cluster 31	Enrichment Score: 2.0193175760510935
Category	Term	Count	%	PValue	Genes	List Total	Pop Hits	Pop Total	Fold Enrichment	Bonferroni	Benjamini	FDR
GOTERM_BP_FAT	GO:0051270~regulation of cell motion	14	1.45078	0.000105043	MMP9, TGFBR1, CXCL12, ADA, KDR, CDH13, LAMA3, LAMA5, BCL2, DLL4, PECAM1, TIE1, PIK3R1, F2R	489	70	8785	3.59305	0.217111	0.00786452	0.183664
GOTERM_BP_FAT	GO:0030334~regulation of cell migration	13	1.34715	0.000149845	MMP9, CXCL12, ADA, KDR, CDH13, LAMA3, LAMA5, BCL2, DLL4, PECAM1, TIE1, PIK3R1, F2R	489	63	8785	3.70711	0.294724	0.00992656	0.261901
GOTERM_BP_FAT	GO:0040012~regulation of locomotion	14	1.45078	0.000188951	MMP9, SNCA, CXCL12, ADA, KDR, CDH13, LAMA3, LAMA5, BCL2, DLL4, PECAM1, TIE1, PIK3R1, F2R	489	74	8785	3.39883	0.356155	0.012156	0.330144
GOTERM_BP_FAT	GO:0051272~positive regulation of cell motion	8	0.829016	0.00226712	CDH13, BCL2, TGFBR1, MMP9, CXCL12, PIK3R1, KDR, F2R	489	34	8785	4.22711	0.99495	0.0770008	3.89405
GOTERM_BP_FAT	GO:0032103~positive regulation of response to external stimulus	7	0.725389	0.00376561	FCER1A, CDH13, C3, FABP4, LBP, CXCL12, KDR	489	28	8785	4.49131	0.999848	0.102843	6.38894
GOTERM_BP_FAT	GO:0030335~positive regulation of cell migration	7	0.725389	0.00639117	CDH13, BCL2, MMP9, CXCL12, PIK3R1, KDR, F2R	489	31	8785	4.05667	1	0.146942	10.6137
GOTERM_BP_FAT	GO:0040017~positive regulation of locomotion	7	0.725389	0.0133813	CDH13, BCL2, MMP9, CXCL12, PIK3R1, KDR, F2R	489	36	8785	3.49324	1	0.244411	21.0021
GOTERM_BP_FAT	GO:0001952~regulation of cell-matrix adhesion	4	0.414508	0.0257345	CDH13, TSC1, BCL2, PIK3R1	489	12	8785	5.98841	1	0.368843	36.634
GOTERM_BP_FAT	GO:0050795~regulation of behavior	4	0.414508	0.0470578	CDH13, PTGDS, CXCL12, KDR	489	15	8785	4.79073	1	0.513212	56.98
GOTERM_BP_FAT	GO:0050927~positive regulation of positive chemotaxis	3	0.310881	0.0855488	CDH13, CXCL12, KDR	489	9	8785	5.98841	1	0.666031	79.0917
GOTERM_BP_FAT	GO:0050926~regulation of positive chemotaxis	3	0.310881	0.0855488	CDH13, CXCL12, KDR	489	9	8785	5.98841	1	0.666031	79.0917
GOTERM_BP_FAT	GO:0050921~positive regulation of chemotaxis	3	0.310881	0.140738	CDH13, CXCL12, KDR	489	12	8785	4.49131	1	0.793562	92.9658
GOTERM_BP_FAT	GO:0050920~regulation of chemotaxis	3	0.310881	0.140738	CDH13, CXCL12, KDR	489	12	8785	4.49131	1	0.793562	92.9658
GOTERM_BP_FAT	GO:0048520~positive regulation of behavior	3	0.310881	0.140738	CDH13, CXCL12, KDR	489	12	8785	4.49131	1	0.793562	92.9658
Annotation Cluster 32	Enrichment Score: 1.9906786003809533
Category	Term	Count	%	PValue	Genes	List Total	Pop Hits	Pop Total	Fold Enrichment	Bonferroni	Benjamini	FDR
GOTERM_CC_FAT	GO:0042598~vesicular fraction	13	1.34715	0.00177375	P4HB, TBXAS1, CYP1A1, HMGCR, PTGS1, CYB5A, ATP1A2, SLC2A4, HMOX1, BCL2, SPCS3, STEAP2, DDOST	451	71	6966	2.82808	0.383001	0.0297296	2.3098
GOTERM_CC_FAT	GO:0005792~microsome	12	1.24352	0.00487276	P4HB, TBXAS1, CYP1A1, SLC2A4, HMGCR, BCL2, HMOX1, PTGS1, SPCS3, CYB5A, ATP1A2, DDOST	451	70	6966	2.64783	0.73516	0.0751787	6.22745
GOTERM_CC_FAT	GO:0005626~insoluble fraction	23	2.38342	0.0180578	P4HB, CAV1, TBXAS1, CYP1A1, HMGCR, PTGS1, SNCA, CYB5A, ATP1A2, ADRB2, P2RX7, DES, DGAT2, SLC2A4, TSC1, RASGRP4, HMOX1, BCL2, ENTPD8, SPCS3, STEAP2, EHD2, DDOST	451	212	6966	1.67571	0.992963	0.179847	21.3271
GOTERM_CC_FAT	GO:0005624~membrane fraction	22	2.27979	0.0223141	P4HB, CAV1, TBXAS1, CYP1A1, HMGCR, PTGS1, SNCA, CYB5A, ATP1A2, ADRB2, P2RX7, DGAT2, SLC2A4, TSC1, RASGRP4, HMOX1, BCL2, ENTPD8, SPCS3, STEAP2, DDOST, EHD2	451	204	6966	1.66571	0.997841	0.210285	25.6994
GOTERM_CC_FAT	GO:0000267~cell fraction	24	2.48705	0.0319666	CAV1, HMGCR, SNCA, PTGS1, ACTG2, DES, SLC2A4, RASGRP4, BCL2, HMOX1, ENTPD8, DDOST, EHD2, P4HB, TBXAS1, CYP1A1, ACTA2, CYB5A, ATP1A2, P2RX7, ADRB2, TSC1, DGAT2, SPCS3, STEAP2	451	237	6966	1.56412	0.999855	0.270652	34.7964
Annotation Cluster 33	Enrichment Score: 1.959872509570574
Category	Term	Count	%	PValue	Genes	List Total	Pop Hits	Pop Total	Fold Enrichment	Bonferroni	Benjamini	FDR
GOTERM_BP_FAT	GO:0032101~regulation of response to external stimulus	16	1.65803	3.44921e-06	FCER1A, A2M, CAV1, C3, CXCL12, ADA, ANXA2, KDR, LEP, GPX1, CDH13, F2, FABP4, LBP, FABP7, F2R	489	68	8785	4.22711	0.00800447	0.000535635	0.00603586
GOTERM_BP_FAT	GO:0032103~positive regulation of response to external stimulus	7	0.725389	0.00376561	FCER1A, CDH13, C3, FABP4, LBP, CXCL12, KDR	489	28	8785	4.49131	0.999848	0.102843	6.38894
GOTERM_BP_FAT	GO:0050727~regulation of inflammatory response	7	0.725389	0.00540197	FCER1A, GPX1, A2M, C3, FABP4, LBP, ADA	489	30	8785	4.19189	0.999997	0.13221	9.04355
GOTERM_BP_FAT	GO:0002673~regulation of acute inflammatory response	4	0.414508	0.0111264	FCER1A, A2M, C3, LBP	489	9	8785	7.98455	1	0.214462	17.7823
GOTERM_BP_FAT	GO:0002675~positive regulation of acute inflammatory response	3	0.310881	0.0275282	FCER1A, C3, LBP	489	5	8785	10.7791	1	0.384533	38.6449
GOTERM_BP_FAT	GO:0050729~positive regulation of inflammatory response	4	0.414508	0.0321054	FCER1A, C3, FABP4, LBP	489	13	8785	5.52776	1	0.416808	43.5069
GOTERM_BP_FAT	GO:0002697~regulation of immune effector process	7	0.725389	0.052685	FCER1A, RBP4, P2RX7, A2M, APOA1, C3, LBP	489	49	8785	2.56646	1	0.552122	61.2155
GOTERM_BP_FAT	GO:0002699~positive regulation of immune effector process	4	0.414508	0.216265	FCER1A, P2RX7, C3, LBP	489	29	8785	2.47796	1	0.896805	98.594
GOTERM_BP_FAT	GO:0031349~positive regulation of defense response	4	0.414508	0.292184	FCER1A, C3, FABP4, LBP	489	34	8785	2.11356	1	0.944198	99.7636
Annotation Cluster 34	Enrichment Score: 1.9495217578201087
Category	Term	Count	%	PValue	Genes	List Total	Pop Hits	Pop Total	Fold Enrichment	Bonferroni	Benjamini	FDR
KEGG_PATHWAY	bta00590:Arachidonic acid metabolism	11	1.1399	0.00172816	GPX1, TBXAS1, PTGIS, PTGDS, GPX4, PTGS1, GPX3, PLA2G2D1, LTC4S, GPX7, ALOX5	307	55	4940	3.21824	0.227187	0.0361474	2.04197
GOTERM_MF_FAT	GO:0004601~peroxidase activity	7	0.725389	0.00185333	GPX1, GPX4, PTGS1, GPX3, PRDX4, MPO, GPX7	528	24	9249	5.10914	0.711983	0.0575507	2.74334
GOTERM_MF_FAT	GO:0016684~oxidoreductase activity, acting on peroxide as acceptor	7	0.725389	0.00185333	GPX1, GPX4, PTGS1, GPX3, PRDX4, MPO, GPX7	528	24	9249	5.10914	0.711983	0.0575507	2.74334
SP_PIR_KEYWORDS	peroxidase	6	0.621762	0.00326921	GPX1, GPX4, PTGS1, GPX3, PRDX4, GPX7	499	16	7349	5.5228	0.715617	0.047212	4.43872
PIR_SUPERFAMILY	PIRSF000303:glutathione peroxidase	4	0.414508	0.00419705	GPX1, GPX4, GPX3, GPX7	305	5	3890	10.2033	0.731912	0.482228	5.49965
INTERPRO	IPR000889:Glutathione peroxidase	4	0.414508	0.00466379	GPX1, GPX4, GPX3, GPX7	595	6	9171	10.2756	0.989065	0.124374	7.08948
INTERPRO	IPR012335:Thioredoxin fold	13	1.34715	0.00564136	P4HB, SPATA20, ERP27, TMX3, PRDX4, PDIA5, PDIA4, GSTT3, GPX1, GPX4, GPX3, GPX7, CASQ1	595	81	9171	2.47376	0.995768	0.140844	8.51454
GOTERM_BP_FAT	GO:0006979~response to oxidative stress	10	1.03627	0.00683784	GPX1, PYCR1, BCL2, GPX4, PTGS1, SNCA, GPX3, MPO, GPX7, PRNP	489	62	8785	2.89762	1	0.151948	11.3143
PIR_SUPERFAMILY	PIRSF000303:Glutathion_perox	4	0.414508	0.00791042	GPX1, GPX4, GPX3, GPX7	305	6	3890	8.50273	0.916742	0.563341	10.1307
GOTERM_MF_FAT	GO:0004602~glutathione peroxidase activity	4	0.414508	0.0119331	GPX1, GPX4, GPX3, GPX7	528	9	9249	7.78535	0.999683	0.235481	16.4743
GOTERM_MF_FAT	GO:0016209~antioxidant activity	7	0.725389	0.0150371	GPX1, GPX4, PTGS1, GPX3, PRDX4, MPO, GPX7	528	36	9249	3.40609	0.999962	0.258452	20.3236
SP_PIR_KEYWORDS	selenocysteine	4	0.414508	0.0765186	GPX1, GPX4, GPX3, SEPP1	499	15	7349	3.92732	1	0.420657	66.8369
SP_PIR_KEYWORDS	selenium	4	0.414508	0.103597	GPX1, GPX4, GPX3, SEPP1	499	17	7349	3.46528	1	0.486553	78.0493
GOTERM_MF_FAT	GO:0008430~selenium binding	4	0.414508	0.114304	GPX1, GPX4, GPX3, SEPP1	528	21	9249	3.33658	1	0.754449	83.7995
KEGG_PATHWAY	bta00480:Glutathione metabolism	5	0.518135	0.303365	GPX1, GPX4, GPX3, RRM2B, GPX7	307	45	4940	1.78791	1	0.824041	98.6591
Annotation Cluster 35	Enrichment Score: 1.9475816727408108
Category	Term	Count	%	PValue	Genes	List Total	Pop Hits	Pop Total	Fold Enrichment	Bonferroni	Benjamini	FDR
INTERPRO	IPR014716:Fibrinogen, alpha/beta/gamma chain, C-terminal globular, subdomain 1	6	0.621762	0.00360822	TNXB, FCN2, FGL2, FGL1, MFAP4, ANGPTL2	595	17	9171	5.44004	0.969555	0.113442	5.52738
INTERPRO	IPR002181:Fibrinogen, alpha/beta/gamma chain, C-terminal globular	6	0.621762	0.00769223	TNXB, FCN2, FGL2, FGL1, MFAP4, ANGPTL2	595	20	9171	4.62403	0.999424	0.178235	11.438
SMART	SM00186:FBG	6	0.621762	0.0156967	TNXB, FCN2, FGL2, FGL1, MFAP4, ANGPTL2	338	20	4364	3.87337	0.949723	0.170464	17.837
UP_SEQ_FEATURE	domain:Fibrinogen C-terminal	4	0.414508	0.0371979	FCN2, FGL2, FGL1, MFAP4	362	12	5635	5.18877	1	0.707181	45.5846
Annotation Cluster 36	Enrichment Score: 1.9363412527341337
Category	Term	Count	%	PValue	Genes	List Total	Pop Hits	Pop Total	Fold Enrichment	Bonferroni	Benjamini	FDR
GOTERM_BP_FAT	GO:0043009~chordate embryonic development	19	1.96891	0.00375603	RBP4, ACVRL1, TGFBR1, HSPG2, EOMES, CAPN2, ADA, DAB2, G2E3, MEOX2, TSC1, SFRP2, GRN, SIX1, PDGFRA, PHGDH, PDGFRB, COL1A1, IPMK	489	162	8785	2.10703	0.999844	0.103808	6.37317
GOTERM_BP_FAT	GO:0009792~embryonic development ending in birth or egg hatching	19	1.96891	0.00401161	RBP4, ACVRL1, TGFBR1, HSPG2, EOMES, CAPN2, ADA, DAB2, G2E3, MEOX2, TSC1, SFRP2, GRN, SIX1, PDGFRA, PHGDH, PDGFRB, COL1A1, IPMK	489	163	8785	2.09411	0.999914	0.107936	6.79262
GOTERM_BP_FAT	GO:0001701~in utero embryonic development	10	1.03627	0.103022	G2E3, DAB2, ACVRL1, TGFBR1, GRN, PDGFRA, EOMES, PDGFRB, CAPN2, ADA	489	100	8785	1.79652	1	0.720009	85.0825
Annotation Cluster 37	Enrichment Score: 1.9018103428005328
Category	Term	Count	%	PValue	Genes	List Total	Pop Hits	Pop Total	Fold Enrichment	Bonferroni	Benjamini	FDR
GOTERM_BP_FAT	GO:0050873~brown fat cell differentiation	7	0.725389	0.00029801	ADRB2, RARRES2, SLC2A4, ADIG, PPARG, FABP4, ADIPOQ	489	18	8785	6.98648	0.500659	0.0167955	0.520229
GOTERM_BP_FAT	GO:0045444~fat cell differentiation	8	0.829016	0.00066634	GPX1, ADRB2, RARRES2, SLC2A4, ADIG, PPARG, FABP4, ADIPOQ	489	28	8785	5.13292	0.788407	0.0318382	1.15969
GOTERM_BP_FAT	GO:0050872~white fat cell differentiation	3	0.310881	0.0171434	ADIG, PPARG, FABP4	489	4	8785	13.4739	1	0.293429	26.111
GOTERM_BP_FAT	GO:0045598~regulation of fat cell differentiation	3	0.310881	0.0536912	ADIG, PPARG, ADIPOQ	489	7	8785	7.69939	1	0.554566	61.9301
GOTERM_BP_FAT	GO:0042593~glucose homeostasis	4	0.414508	0.145749	RBP4, SLC2A4, PPARG, ADIPOQ	489	24	8785	2.99421	1	0.80291	93.6502
GOTERM_BP_FAT	GO:0033500~carbohydrate homeostasis	4	0.414508	0.145749	RBP4, SLC2A4, PPARG, ADIPOQ	489	24	8785	2.99421	1	0.80291	93.6502
Annotation Cluster 38	Enrichment Score: 1.8849683581752077
Category	Term	Count	%	PValue	Genes	List Total	Pop Hits	Pop Total	Fold Enrichment	Bonferroni	Benjamini	FDR
INTERPRO	IPR018114:Peptidase S1/S6, chymotrypsin/Hap, active site	12	1.24352	0.000786594	PLAT, KLK7, PGM5, MASP1, F2, PAMR1, ELANE, C1S, CFD, PRSS23, PRSS35, TPSB1	595	56	9171	3.30288	0.532403	0.0339621	1.23017
GOTERM_MF_FAT	GO:0008236~serine-type peptidase activity	18	1.86528	0.00166475	PLAT, SCPEP1, KLK7, SEC11C, MASP1, PAMR1, ELANE, HP, C1S, HTRA1, F2, LTF, DPP8, CFD, PCSK6, PRSS23, PRSS35, TPSB1	528	135	9249	2.33561	0.673059	0.0602203	2.46745
GOTERM_MF_FAT	GO:0017171~serine hydrolase activity	18	1.86528	0.001805	PLAT, SCPEP1, KLK7, SEC11C, MASP1, PAMR1, ELANE, HP, C1S, HTRA1, F2, LTF, DPP8, CFD, PCSK6, PRSS23, PRSS35, TPSB1	528	136	9249	2.31843	0.702473	0.0588121	2.67271
INTERPRO	IPR001254:Peptidase S1 and S6, chymotrypsin/Hap	11	1.1399	0.00478593	PLAT, KLK7, F2, PAMR1, ELANE, HP, C1S, CFD, PRSS23, PRSS35, TPSB1	595	60	9171	2.8258	0.990287	0.124017	7.26865
INTERPRO	IPR001314:Peptidase S1A, chymotrypsin	10	1.03627	0.00728982	PLAT, KLK7, MASP1, F2, PAMR1, ELANE, HP, C1S, CFD, TPSB1	595	54	9171	2.85434	0.999148	0.173884	10.8713
SMART	SM00020:Tryp_SPc	11	1.1399	0.0153355	PLAT, KLK7, F2, PAMR1, ELANE, HP, C1S, CFD, PRSS23, PRSS35, TPSB1	338	60	4364	2.36706	0.946112	0.176938	17.4617
GOTERM_MF_FAT	GO:0004252~serine-type endopeptidase activity	14	1.45078	0.0176855	PLAT, KLK7, MASP1, ELANE, PAMR1, HP, C1S, HTRA1, F2, CFD, PCSK6, PRSS23, TPSB1, PRSS35	528	119	9249	2.06083	0.999994	0.282934	23.4764
UP_SEQ_FEATURE	domain:Peptidase S1	7	0.725389	0.0284747	PLAT, F2, PAMR1, HP, C1S, CFD, PRSS35	362	37	5635	2.94498	1	0.652413	37.1069
SP_PIR_KEYWORDS	Serine protease	9	0.932642	0.0480655	PLAT, KLK7, F2, ELANE, LTF, C1S, CFD, PRSS23, TPSB1	499	60	7349	2.20912	1	0.325695	49.4893
PIR_SUPERFAMILY	PIRSF001135:trypsin	4	0.414508	0.244337	KLK7, ELANE, CFD, TPSB1	305	22	3890	2.31893	1	0.999941	97.6902
UP_SEQ_FEATURE	active site:Charge relay system	7	0.725389	0.246317	PLAT, FAM108C1, F2, ABHD11, C1S, CFD, PRSS23	362	66	5635	1.65097	1	0.996397	98.9321
Annotation Cluster 39	Enrichment Score: 1.8471086826205596
Category	Term	Count	%	PValue	Genes	List Total	Pop Hits	Pop Total	Fold Enrichment	Bonferroni	Benjamini	FDR
GOTERM_MF_FAT	GO:0019838~growth factor binding	12	1.24352	0.000109755	NOV, A2M, IGFBP7, TGFBR1, IGFBP6, COL3A1, PDGFRA, PDGFRB, COL1A1, IGFBP3, IGFBP4, KDR	528	51	9249	4.12166	0.0710027	0.00814988	0.164453
INTERPRO	IPR000716:Thyroglobulin type-1	6	0.621762	0.000932029	SMOC1, IGFBP6, NID1, NID2, IGFBP3, IGFBP4	595	13	9171	7.1139	0.593739	0.0368361	1.45606
SMART	SM00211:TY	6	0.621762	0.00204178	SMOC1, IGFBP6, NID1, NID2, IGFBP3, IGFBP4	338	13	4364	5.95904	0.320428	0.0420132	2.5061
INTERPRO	IPR000867:Insulin-like growth factor-binding protein, IGFBP	5	0.518135	0.0077795	NOV, IGFBP7, IGFBP6, IGFBP3, IGFBP4	595	13	9171	5.92825	0.999471	0.175885	11.5604
SMART	SM00121:IB	5	0.518135	0.0142678	NOV, IGFBP7, IGFBP6, IGFBP3, IGFBP4	338	13	4364	4.96586	0.933863	0.176344	16.3434
GOTERM_MF_FAT	GO:0005520~insulin-like growth factor binding	5	0.518135	0.0243538	NOV, IGFBP7, IGFBP6, IGFBP3, IGFBP4	528	20	9249	4.37926	1	0.352968	30.9066
INTERPRO	IPR009168:Insulin-like growth factor binding protein	3	0.310881	0.0367331	IGFBP6, IGFBP3, IGFBP4	595	5	9171	9.24807	1	0.488029	44.4948
UP_SEQ_FEATURE	domain:Thyroglobulin type-1	3	0.310881	0.0693574	IGFBP6, IGFBP3, IGFBP4	362	7	5635	6.67127	1	0.856405	68.4589
INTERPRO	IPR017891:Insulin-like growth factor binding protein, N-terminal	3	0.310881	0.0707664	IGFBP6, IGFBP3, IGFBP4	595	7	9171	6.60576	1	0.687231	68.4788
GOTERM_BP_FAT	GO:0001558~regulation of cell growth	7	0.725389	0.077469	NOV, BCL2, IGFBP7, TGFBR1, IGFBP6, IGFBP3, IGFBP4	489	54	8785	2.32883	1	0.641797	75.612
UP_SEQ_FEATURE	domain:IGFBP N-terminal	3	0.310881	0.0886558	IGFBP6, IGFBP3, IGFBP4	362	8	5635	5.83736	1	0.908608	77.4686
SP_PIR_KEYWORDS	Growth factor binding	3	0.310881	0.0977567	IGFBP6, IGFBP3, IGFBP4	499	8	7349	5.5228	1	0.482308	75.981
Annotation Cluster 40	Enrichment Score: 1.8412164696985787
Category	Term	Count	%	PValue	Genes	List Total	Pop Hits	Pop Total	Fold Enrichment	Bonferroni	Benjamini	FDR
GOTERM_MF_FAT	GO:0005540~hyaluronic acid binding	5	0.518135	0.00357271	TNFAIP6, LYVE1, STAB1, VCAN, STAB2	528	12	9249	7.29877	0.909425	0.0991501	5.22546
INTERPRO	IPR000538:Link	4	0.414508	0.023022	TNFAIP6, LYVE1, VCAN, STAB2	595	10	9171	6.16538	1	0.368191	30.6755
SMART	SM00445:LINK	4	0.414508	0.036409	TNFAIP6, LYVE1, VCAN, STAB2	338	10	4364	5.1645	0.999097	0.322556	36.9067
Annotation Cluster 41	Enrichment Score: 1.8393294352911622
Category	Term	Count	%	PValue	Genes	List Total	Pop Hits	Pop Total	Fold Enrichment	Bonferroni	Benjamini	FDR
GOTERM_CC_FAT	GO:0044432~endoplasmic reticulum part	23	2.38342	3.63499e-05	P4HB, GLT25D1, DUOXA2, ERP27, HMGCR, CLSTN3, PDIA5, PDIA4, CERCAM, KRTCAP2, SERPINH1, HSP90B1, ERO1LB, DNAJB11, BCL2, SPCS3, SIL1, ELOVL6, RCN3, CASQ1, DDOST, SEC61A1, SSR3	451	133	6966	2.67106	0.00983864	0.000898447	0.0478376
GOTERM_CC_FAT	GO:0012505~endomembrane system	28	2.90155	0.0715511	CAV1, CLSTN3, HMGCR, AP2S1, LTC4S, SLC11A1, DAB2, ERO1LB, MALL, ST3GAL5, SLC2A4, BCL2, GPX4, OIT3, ELOVL6, SEC24D, DDOST, SEC61A1, LAPTM4B, DUOXA2, LMNA, KRTCAP2, PTGDS, CHPF, SPCS3, ALOX5, STEAP2, SSR3	451	312	6966	1.38615	1	0.438391	62.365
GOTERM_CC_FAT	GO:0005789~endoplasmic reticulum membrane	11	1.1399	0.115921	ERO1LB, DUOXA2, HMGCR, CLSTN3, BCL2, SPCS3, ELOVL6, KRTCAP2, DDOST, SEC61A1, SSR3	451	101	6966	1.6822	1	0.558414	80.2461
GOTERM_CC_FAT	GO:0042175~nuclear envelope-endoplasmic reticulum network	11	1.1399	0.145681	ERO1LB, DUOXA2, HMGCR, CLSTN3, BCL2, SPCS3, ELOVL6, KRTCAP2, DDOST, SEC61A1, SSR3	451	106	6966	1.60285	1	0.630633	87.4136
Annotation Cluster 42	Enrichment Score: 1.7055114917415937
Category	Term	Count	%	PValue	Genes	List Total	Pop Hits	Pop Total	Fold Enrichment	Bonferroni	Benjamini	FDR
GOTERM_BP_FAT	GO:0055066~di-, tri-valent inorganic cation homeostasis	16	1.65803	0.000214478	TF, CAV1, ATOX1, ACO1, ATP1A2, KDR, SLC11A1, APP, P2RX7, LOC788801, HMOX1, BCL2, F2, LTF, SCARA5, F2R, FTL	489	95	8785	3.02572	0.39334	0.0130662	0.374667
GOTERM_BP_FAT	GO:0042592~homeostatic process	37	3.8342	0.000280699	RBP4, TF, CAV1, ATOX1, TMX3, SNCA, PPARG, PRDX4, PDIA5, PDIA4, TIMP1, SLC11A1, GPX1, APP, APOA1, SLC2A4, HMOX1, BCL2, LTF, DYRK3, FTL, P4HB, ACO1, SMAD1, ATP1A2, ADIPOQ, KDR, ADRB2, P2RX7, TSC1, LOC788801, TXNDC5, F2, FABP4, PDGFRB, SCARA5, IFI6, F2R	489	353	8785	1.88304	0.480101	0.0166325	0.49008
GOTERM_BP_FAT	GO:0048878~chemical homeostasis	25	2.59067	0.00100643	TF, RBP4, CAV1, ATOX1, SNCA, PPARG, SLC11A1, APP, APOA1, SLC2A4, BCL2, HMOX1, LTF, FTL, ACO1, ATP1A2, ADIPOQ, KDR, P2RX7, TSC1, LOC788801, F2, FABP4, SCARA5, IFI6, F2R	489	218	8785	2.06023	0.904265	0.0410305	1.74669
GOTERM_BP_FAT	GO:0030005~cellular di-, tri-valent inorganic cation homeostasis	14	1.45078	0.00146168	TF, CAV1, ATOX1, ACO1, ATP1A2, SLC11A1, APP, P2RX7, LOC788801, BCL2, F2, LTF, SCARA5, F2R, FTL	489	91	8785	2.76388	0.9669	0.0543402	2.52729
GOTERM_BP_FAT	GO:0055080~cation homeostasis	16	1.65803	0.00167738	TF, CAV1, ATOX1, ACO1, ATP1A2, KDR, SLC11A1, APP, P2RX7, LOC788801, HMOX1, BCL2, F2, LTF, SCARA5, F2R, FTL	489	115	8785	2.49951	0.979991	0.0611408	2.89509
GOTERM_BP_FAT	GO:0055072~iron ion homeostasis	7	0.725389	0.00310148	SLC11A1, TF, ACO1, LOC788801, HMOX1, LTF, SCARA5, FTL	489	27	8785	4.65765	0.999281	0.0919924	5.29084
GOTERM_BP_FAT	GO:0030003~cellular cation homeostasis	14	1.45078	0.00314914	TF, CAV1, ATOX1, ACO1, ATP1A2, SLC11A1, APP, P2RX7, LOC788801, BCL2, F2, LTF, SCARA5, F2R, FTL	489	99	8785	2.54054	0.999357	0.0910295	5.37005
GOTERM_BP_FAT	GO:0019725~cellular homeostasis	23	2.38342	0.00401859	P4HB, TF, CAV1, ATOX1, ACO1, SNCA, TMX3, PRDX4, PDIA5, PDIA4, ATP1A2, SLC11A1, APP, P2RX7, TSC1, LOC788801, BCL2, TXNDC5, F2, LTF, SCARA5, IFI6, FTL, F2R	489	215	8785	1.92186	0.999916	0.106883	6.80404
GOTERM_BP_FAT	GO:0050801~ion homeostasis	19	1.96891	0.0055145	TF, CAV1, ATOX1, ACO1, SNCA, ATP1A2, KDR, SLC11A1, APP, P2RX7, TSC1, LOC788801, HMOX1, BCL2, F2, LTF, SCARA5, IFI6, FTL, F2R	489	168	8785	2.03178	0.999997	0.133384	9.22346
GOTERM_BP_FAT	GO:0006873~cellular ion homeostasis	17	1.76166	0.0095392	TF, CAV1, ATOX1, ACO1, SNCA, ATP1A2, SLC11A1, APP, P2RX7, TSC1, LOC788801, BCL2, F2, LTF, SCARA5, IFI6, FTL, F2R	489	151	8785	2.02258	1	0.193249	15.4422
GOTERM_BP_FAT	GO:0055082~cellular chemical homeostasis	17	1.76166	0.0107589	TF, CAV1, ATOX1, ACO1, SNCA, ATP1A2, SLC11A1, APP, P2RX7, TSC1, LOC788801, BCL2, F2, LTF, SCARA5, IFI6, FTL, F2R	489	153	8785	1.99614	1	0.209866	17.2461
GOTERM_BP_FAT	GO:0006879~cellular iron ion homeostasis	6	0.621762	0.0129138	SLC11A1, TF, ACO1, LOC788801, LTF, SCARA5, FTL	489	26	8785	4.14582	1	0.238784	20.3445
SP_PIR_KEYWORDS	iron transport	4	0.414508	0.0259292	SLC11A1, TF, LTF, SCARA5	499	10	7349	5.89098	0.999958	0.233161	30.5287
GOTERM_BP_FAT	GO:0000041~transition metal ion transport	7	0.725389	0.044339	SLC11A1, TF, ATOX1, LOC788801, LTF, TCN2, SCARA5, FTL	489	47	8785	2.67567	1	0.498752	54.7808
GOTERM_BP_FAT	GO:0006826~iron ion transport	5	0.518135	0.0669499	SLC11A1, TF, LOC788801, LTF, SCARA5, FTL	489	28	8785	3.20808	1	0.613169	70.2597
GOTERM_BP_FAT	GO:0055065~metal ion homeostasis	8	0.829016	0.082101	SLC11A1, P2RX7, CAV1, BCL2, F2, ATP1A2, KDR, F2R	489	68	8785	2.11356	1	0.658071	77.6683
GOTERM_BP_FAT	GO:0015674~di-, tri-valent inorganic cation transport	10	1.03627	0.123226	SLC11A1, TF, P2RX7, ATP2C2, CAV1, LOC788801, LTF, TCN2, SCARA5, FTL, F2R	489	104	8785	1.72743	1	0.762726	89.9873
GOTERM_BP_FAT	GO:0006875~cellular metal ion homeostasis	7	0.725389	0.151027	SLC11A1, P2RX7, CAV1, BCL2, F2, ATP1A2, F2R	489	65	8785	1.93472	1	0.813729	94.3028
GOTERM_MF_FAT	GO:0008199~ferric iron binding	3	0.310881	0.273833	TF, LOC788801, LTF, FTL	528	18	9249	2.91951	1	0.933978	99.1754
GOTERM_BP_FAT	GO:0030001~metal ion transport	16	1.65803	0.624502	TF, CAV1, ATOX1, LOC531152, SLC38A11, ATP1A2, TCN2, SLC11A1, ATP2C2, P2RX7, TSC1, LOC788801, LTF, SCARA5, KCTD11, F2R, FTL	489	285	8785	1.00857	1	0.99787	100
GOTERM_BP_FAT	GO:0006812~cation transport	18	1.86528	0.780442	ATP5D, TF, CAV1, ATOX1, LOC531152, SLC38A11, ATP1A2, AQP1, TCN2, SLC11A1, ATP2C2, P2RX7, TSC1, LOC788801, LTF, SCARA5, KCTD11, FTL, F2R	489	357	8785	0.90581	1	0.999799	100
SP_PIR_KEYWORDS	ion transport	11	1.1399	0.936737	GABRD, ATP5D, SLC11A1, TF, ATOX1, LOC531152, LTF, SLC38A11, ATP1A2, TCN2, SCARA5	499	220	7349	0.736373	1	0.999633	100
GOTERM_BP_FAT	GO:0006811~ion transport	22	2.27979	0.946805	GABRD, ATP5D, TF, CAV1, TNXB, ATOX1, LOC531152, SLC38A11, ATP1A2, AQP1, TCN2, ANKH, P2RX5, SLC11A1, ATP2C2, P2RX7, TSC1, LOC788801, LTF, SCARA5, KCTD11, FTL, F2R	489	511	8785	0.773454	1	1	100
Annotation Cluster 43	Enrichment Score: 1.6485663246708961
Category	Term	Count	%	PValue	Genes	List Total	Pop Hits	Pop Total	Fold Enrichment	Bonferroni	Benjamini	FDR
INTERPRO	IPR013783:Immunoglobulin-like fold	27	2.79793	0.00403	F13A1, BLA-DQB, IGFBP7, DSB, BCAM, FCGRT, ISLR, TGM2, TGM3, SEMA3C, ESAM, TIE1, CSF1R, FCER1A, BTNL9, MXRA8, PALLD, KDR, BOLA-DQA1, PECAM1, VSTM2L, PDGFRB, BOLA-DQB, VCAN, VSIG4, TREM2, JAM3	595	231	9171	1.80157	0.979775	0.118239	6.15448
INTERPRO	IPR003599:Immunoglobulin subtype	17	1.76166	0.00447331	FCER1A, BTNL9, IGFBP7, BCAM, MXRA8, MMP23B, PECAM1, VSTM2L, SEMA3C, PDGFRB, ESAM, VCAN, TIE1, VSIG4, TREM2, JAM3, CSF1R	595	120	9171	2.18357	0.986844	0.122992	6.80939
SMART	SM00409:IG	17	1.76166	0.0210201	FCER1A, BTNL9, IGFBP7, BCAM, MXRA8, MMP23B, PECAM1, VSTM2L, SEMA3C, PDGFRB, ESAM, VCAN, TIE1, VSIG4, TREM2, JAM3, CSF1R	338	120	4364	1.82909	0.98196	0.210366	23.1877
INTERPRO	IPR007110:Immunoglobulin-like	22	2.27979	0.0222164	FCER1A, BTNL9, IGFBP7, BLA-DQB, DSB, FCGRT, BCAM, MXRA8, PALLD, ISLR, BOLA-DQA1, MMP23B, PECAM1, VSTM2L, ROBO4, SEMA3C, BOLA-DQB, VCAN, ESAM, TREM2, JAM3, CSF1R	595	203	9171	1.67042	1	0.363738	29.7707
INTERPRO	IPR013106:Immunoglobulin V-set	10	1.03627	0.103506	BTNL9, PECAM1, VSTM2L, VCAN, ESAM, MXRA8, VSIG4, TREM2, JAM3, CSF1R	595	86	9171	1.79226	1	0.797946	82.0704
SP_PIR_KEYWORDS	Immunoglobulin domain	10	1.03627	0.147366	ISLR, BTNL9, MMP23B, PECAM1, SEMA3C, VCAN, BCAM, MXRA8, TIE1, CSF1R	499	89	7349	1.65477	1	0.582953	89.0349
Annotation Cluster 44	Enrichment Score: 1.638734711477268
Category	Term	Count	%	PValue	Genes	List Total	Pop Hits	Pop Total	Fold Enrichment	Bonferroni	Benjamini	FDR
GOTERM_BP_FAT	GO:0042060~wound healing	12	1.24352	0.00192481	GPX1, VWF, PROCR, F13A1, HMOX1, F2, PECAM1, TFPI, PROS1, TFPI2, FN1, F2R	489	72	8785	2.99421	0.98877	0.0687765	3.3154
SP_PIR_KEYWORDS	blood coagulation	7	0.725389	0.0116983	VWF, PROCR, F13A1, F2, PROS1, TFPI2, F2R	499	29	7349	3.5549	0.989096	0.135637	15.0541
GOTERM_BP_FAT	GO:0007596~blood coagulation	8	0.829016	0.0217015	VWF, PROCR, F13A1, F2, TFPI, PROS1, TFPI2, F2R	489	51	8785	2.81808	1	0.333506	31.8836
GOTERM_BP_FAT	GO:0050817~coagulation	8	0.829016	0.0217015	VWF, PROCR, F13A1, F2, TFPI, PROS1, TFPI2, F2R	489	51	8785	2.81808	1	0.333506	31.8836
GOTERM_BP_FAT	GO:0007599~hemostasis	8	0.829016	0.0262924	VWF, PROCR, F13A1, F2, TFPI, PROS1, TFPI2, F2R	489	53	8785	2.71173	1	0.372979	37.266
UP_SEQ_FEATURE	site:Cleavage; by thrombin	3	0.310881	0.0359622	F2, PROS1, F2R	362	5	5635	9.33978	1	0.705225	44.4525
GOTERM_BP_FAT	GO:0050878~regulation of body fluid levels	8	0.829016	0.0550232	VWF, PROCR, F13A1, F2, TFPI, PROS1, TFPI2, F2R	489	62	8785	2.31809	1	0.561398	62.857
GOTERM_BP_FAT	GO:0030168~platelet activation	3	0.310881	0.140738	VWF, F2, F2R	489	12	8785	4.49131	1	0.793562	92.9658
Annotation Cluster 45	Enrichment Score: 1.6123545413773221
Category	Term	Count	%	PValue	Genes	List Total	Pop Hits	Pop Total	Fold Enrichment	Bonferroni	Benjamini	FDR
INTERPRO	IPR000169:Peptidase, cysteine peptidase active site	6	0.621762	0.00360822	CTSL2, CTSZ, CTSK, CTSB, CAPN2, CTSL1	595	17	9171	5.44004	0.969555	0.113442	5.52738
INTERPRO	IPR013128:Peptidase C1A, papain	5	0.518135	0.0039836	CTSL2, CTSZ, CTSK, CTSB, CTSL1	595	11	9171	7.00611	0.978844	0.120611	6.08568
INTERPRO	IPR000668:Peptidase C1A, papain C-terminal	5	0.518135	0.0039836	CTSL2, CTSZ, CTSK, CTSB, CTSL1	595	11	9171	7.00611	0.978844	0.120611	6.08568
SMART	SM00645:Pept_C1	5	0.518135	0.00745078	CTSL2, CTSZ, CTSK, CTSB, CTSL1	338	11	4364	5.86875	0.756702	0.111117	8.86868
GOTERM_MF_FAT	GO:0004197~cysteine-type endopeptidase activity	8	0.829016	0.00776712	CTSL2, CTSZ, CTSK, CAPN5, LGMN, CTSB, CAPN2, CTSL1	528	41	9249	3.41796	0.994658	0.188835	11.0347
PIR_SUPERFAMILY	PIRSF001182:papain	4	0.414508	0.00791042	CTSL2, CTSK, CTSB, CTSL1	305	6	3890	8.50273	0.916742	0.563341	10.1307
SP_PIR_KEYWORDS	thiol protease	8	0.829016	0.0336853	CTSL2, CTSZ, CTSK, LGMN, CTSB, YOD1, CAPN2, CTSL1	499	46	7349	2.5613	0.999998	0.258475	37.8177
GOTERM_MF_FAT	GO:0008234~cysteine-type peptidase activity	9	0.932642	0.0415214	CTSL2, CTSZ, CTSK, CAPN5, LGMN, CTSB, YOD1, CAPN2, CTSL1	528	69	9249	2.28483	1	0.468659	47.055
GOTERM_CC_FAT	GO:0005773~vacuole	13	1.34715	0.0450876	CTSL2, CTSZ, EPDR1, NAAA, LGMN, RNASE6, GGH, ADA, GLB1, SLC11A1, CTSK, MAP1LC3A, CTSB	451	108	6966	1.8592	0.999996	0.332892	45.5177
SP_PIR_KEYWORDS	cysteine proteinase	3	0.310881	0.057279	CTSL2, CTSZ, CTSB	499	6	7349	7.36373	1	0.358613	55.8615
GOTERM_CC_FAT	GO:0005764~lysosome	11	1.1399	0.0638439	CTSL2, CTSZ, CTSK, EPDR1, NAAA, LGMN, RNASE6, GGH, CTSB, ADA, GLB1	451	90	6966	1.8878	1	0.419449	58.0385
GOTERM_CC_FAT	GO:0000323~lytic vacuole	11	1.1399	0.0638439	CTSL2, CTSZ, CTSK, EPDR1, NAAA, LGMN, RNASE6, GGH, CTSB, ADA, GLB1	451	90	6966	1.8878	1	0.419449	58.0385
INTERPRO	IPR013201:Proteinase inhibitor I29, cathepsin propeptide	3	0.310881	0.0707664	CTSL2, CTSK, CTSL1	595	7	9171	6.60576	1	0.687231	68.4788
SP_PIR_KEYWORDS	lysosome	8	0.829016	0.148945	CTSL2, CTSZ, CTSK, LGMN, RNASE6, GGH, CTSB, GLB1	499	65	7349	1.81261	1	0.581998	89.3132
KEGG_PATHWAY	bta04142:Lysosome	11	1.1399	0.160442	LAPTM4B, SLC11A1, CTSL2, CD68, LOC786974, CTSZ, CTSK, ARSG, LGMN, CTSB, GLB1	307	113	4940	1.5664	1	0.728245	87.5809
Annotation Cluster 46	Enrichment Score: 1.6071491312843518
Category	Term	Count	%	PValue	Genes	List Total	Pop Hits	Pop Total	Fold Enrichment	Bonferroni	Benjamini	FDR
GOTERM_BP_FAT	GO:0048514~blood vessel morphogenesis	14	1.45078	0.00314914	CAV1, ACVRL1, TGFBR1, ITGA4, CXCL12, ANXA2, KDR, GPX1, CDH13, MEOX2, DLL4, ECSCR, SEMA3C, RHOB	489	99	8785	2.54054	0.999357	0.0910295	5.37005
GOTERM_BP_FAT	GO:0016477~cell migration	13	1.34715	0.0240746	PLAT, TGFBR1, ITGA4, MMP14, CXCL12, KDR, GPX1, CDH13, APOA1, CD34, SIX1, SEMA3C, APBB1	489	114	8785	2.04867	1	0.351722	34.718
GOTERM_BP_FAT	GO:0051674~localization of cell	13	1.34715	0.0423862	PLAT, TGFBR1, ITGA4, MMP14, CXCL12, KDR, GPX1, CDH13, APOA1, CD34, SIX1, SEMA3C, APBB1	489	124	8785	1.88345	1	0.487423	53.1363
GOTERM_BP_FAT	GO:0048870~cell motility	13	1.34715	0.0423862	PLAT, TGFBR1, ITGA4, MMP14, CXCL12, KDR, GPX1, CDH13, APOA1, CD34, SIX1, SEMA3C, APBB1	489	124	8785	1.88345	1	0.487423	53.1363
GOTERM_BP_FAT	GO:0006928~cell motion	14	1.45078	0.0676164	PLAT, TGFBR1, ITGA4, MMP14, CXCL12, KDR, DSTN, GPX1, CDH13, APOA1, CD34, SIX1, SEMA3C, APBB1	489	148	8785	1.69941	1	0.614784	70.6293
Annotation Cluster 47	Enrichment Score: 1.592877381708214
Category	Term	Count	%	PValue	Genes	List Total	Pop Hits	Pop Total	Fold Enrichment	Bonferroni	Benjamini	FDR
GOTERM_BP_FAT	GO:0018149~peptide cross-linking	7	0.725389	0.000208373	LOC511937, BGN, F13A1, COL3A1, TGM2, TGM3, DCN	489	17	8785	7.39745	0.384648	0.0130375	0.364022
INTERPRO	IPR013808:Transglutaminase, conserved site	3	0.310881	0.0527677	F13A1, TGM2, TGM3	595	6	9171	7.70672	1	0.600976	57.3755
INTERPRO	IPR001102:Transglutaminase, N-terminal	3	0.310881	0.0527677	F13A1, TGM2, TGM3	595	6	9171	7.70672	1	0.600976	57.3755
GOTERM_MF_FAT	GO:0003810~protein-glutamine gamma-glutamyltransferase activity	3	0.310881	0.0894156	F13A1, TGM2, TGM3	528	9	9249	5.83902	1	0.681062	75.453
GOTERM_MF_FAT	GO:0016755~transferase activity, transferring amino-acyl groups	3	0.310881	0.209229	F13A1, TGM2, TGM3	528	15	9249	3.50341	1	0.901371	97.0403
Annotation Cluster 48	Enrichment Score: 1.554206340316827
Category	Term	Count	%	PValue	Genes	List Total	Pop Hits	Pop Total	Fold Enrichment	Bonferroni	Benjamini	FDR
INTERPRO	IPR000886:Endoplasmic reticulum, targeting sequence	9	0.932642	1.17903e-05	P4HB, FKBP9, HSP90B1, GLT25D1, PDIA5, PDIA4, CERCAM, RCN3, SERPINH1	595	19	9171	7.30111	0.0113249	0.000948676	0.0185446
GOTERM_MF_FAT	GO:0016860~intramolecular oxidoreductase activity	6	0.621762	0.0167615	P4HB, TBXAS1, PTGIS, PTGDS, PDIA5, PDIA4	528	27	9249	3.89268	0.999988	0.276797	22.3898
INTERPRO	IPR006662:Thioredoxin-like subdomain	4	0.414508	0.023022	P4HB, TMX3, PDIA5, PDIA4	595	10	9171	6.16538	1	0.368191	30.6755
GOTERM_MF_FAT	GO:0003756~protein disulfide isomerase activity	3	0.310881	0.0288822	P4HB, PDIA5, PDIA4	528	5	9249	10.5102	1	0.360417	35.5623
GOTERM_MF_FAT	GO:0016864~intramolecular oxidoreductase activity, transposing S-S bonds	3	0.310881	0.0288822	P4HB, PDIA5, PDIA4	528	5	9249	10.5102	1	0.360417	35.5623
UP_SEQ_FEATURE	domain:Thioredoxin 2	3	0.310881	0.0359622	P4HB, PDIA5, PDIA4	362	5	5635	9.33978	1	0.705225	44.4525
UP_SEQ_FEATURE	domain:Thioredoxin 1	3	0.310881	0.0359622	P4HB, PDIA5, PDIA4	362	5	5635	9.33978	1	0.705225	44.4525
GOTERM_MF_FAT	GO:0016862~intramolecular oxidoreductase activity, interconverting keto- and enol-groups	3	0.310881	0.0417075	P4HB, PDIA5, PDIA4	528	6	9249	8.75852	1	0.462828	47.209
SP_PIR_KEYWORDS	Redox-active center	5	0.518135	0.0752547	P4HB, VKORC1, PRDX4, PDIA5, PDIA4	499	24	7349	3.06822	1	0.420874	66.202
INTERPRO	IPR017936:Thioredoxin-like	5	0.518135	0.104003	P4HB, TMX3, PRDX4, PDIA5, PDIA4	595	28	9171	2.7524	1	0.794713	82.2262
INTERPRO	IPR013766:Thioredoxin domain	4	0.414508	0.151475	P4HB, TMX3, PDIA5, PDIA4	595	21	9171	2.93589	1	0.892987	92.4509
INTERPRO	IPR017937:Thioredoxin, conserved site	4	0.414508	0.151475	P4HB, TMX3, PDIA5, PDIA4	595	21	9171	2.93589	1	0.892987	92.4509
GOTERM_BP_FAT	GO:0045454~cell redox homeostasis	6	0.621762	0.169789	P4HB, TXNDC5, TMX3, PRDX4, PDIA5, PDIA4	489	53	8785	2.0338	1	0.841961	96.1468
Annotation Cluster 49	Enrichment Score: 1.5517914770322006
Category	Term	Count	%	PValue	Genes	List Total	Pop Hits	Pop Total	Fold Enrichment	Bonferroni	Benjamini	FDR
INTERPRO	IPR000884:Thrombospondin, type 1 repeat	8	0.829016	0.000793781	CFP, NOV, C7, ADAMTS1, SPON2, ADAMTS2, SPON1, ADAMTS4	595	25	9171	4.9323	0.535641	0.032802	1.24135
SMART	SM00209:TSP1	8	0.829016	0.00218601	CFP, NOV, C7, ADAMTS1, SPON2, ADAMTS2, SPON1, ADAMTS4	338	25	4364	4.1316	0.33874	0.0405171	2.68092
INTERPRO	IPR013273:Peptidase M12B, ADAM-TS	3	0.310881	0.0120245	ADAMTS1, ADAMTS2, ADAMTS4	595	3	9171	15.4134	0.999992	0.242885	17.3283
INTERPRO	IPR010294:ADAM-TS Spacer 1	3	0.310881	0.0367331	ADAMTS1, ADAMTS2, ADAMTS4	595	5	9171	9.24807	1	0.488029	44.4948
UP_SEQ_FEATURE	domain:TSP type-1 2	3	0.310881	0.0693574	C7, ADAMTS2, SPON1	362	7	5635	6.67127	1	0.856405	68.4589
UP_SEQ_FEATURE	domain:TSP type-1 1	3	0.310881	0.0693574	C7, ADAMTS2, SPON1	362	7	5635	6.67127	1	0.856405	68.4589
INTERPRO	IPR008085:Thrombospondin, type 1 repeat, subgroup	3	0.310881	0.0904084	CFP, C7, ADAMTS1	595	8	9171	5.78004	1	0.760757	77.4756
INTERPRO	IPR002870:Peptidase M12B, propeptide	3	0.310881	0.180095	ADAMTS1, ADAMTS2, ADAMTS4	595	12	9171	3.85336	1	0.925137	95.5996
INTERPRO	IPR001590:Peptidase M12B, ADAM/reprolysin	3	0.310881	0.180095	ADAMTS1, ADAMTS2, ADAMTS4	595	12	9171	3.85336	1	0.925137	95.5996
Annotation Cluster 50	Enrichment Score: 1.5473656880052602
Category	Term	Count	%	PValue	Genes	List Total	Pop Hits	Pop Total	Fold Enrichment	Bonferroni	Benjamini	FDR
UP_SEQ_FEATURE	compositionally biased region:Cys-rich	10	1.03627	0.000508337	FMOD, BGN, LUM, PAMR1, LMCD1, OIT3, DCN, ADAMTS2, PRELP, ADAMTS4	362	38	5635	4.09639	0.438195	0.069539	0.812912
SP_PIR_KEYWORDS	proteoglycan	8	0.829016	0.000789354	FMOD, SDC1, GPC3, BGN, LUM, VCAN, DCN, SDC2	499	24	7349	4.90915	0.261572	0.0143359	1.08891
UP_SEQ_FEATURE	repeat:LRR 11	7	0.725389	0.00263166	FMOD, BGN, LUM, TLR3, DCN, CD14, PRELP	362	23	5635	4.73757	0.949624	0.205359	4.14191
SP_PIR_KEYWORDS	chondroitin sulfate proteoglycan	4	0.414508	0.00278994	FMOD, BGN, VCAN, DCN	499	5	7349	11.782	0.657962	0.0420056	3.79964
UP_SEQ_FEATURE	repeat:LRR 12	6	0.621762	0.00448593	FMOD, BGN, LUM, TLR3, DCN, PRELP	362	18	5635	5.18877	0.993894	0.272874	6.9631
UP_SEQ_FEATURE	repeat:LRR 10	7	0.725389	0.00509851	FMOD, BGN, LUM, TLR3, DCN, CD14, PRELP	362	26	5635	4.19093	0.996962	0.275322	7.87788
UP_SEQ_FEATURE	repeat:LRR 9	7	0.725389	0.00748599	FMOD, BGN, LUM, TLR3, DCN, CD14, PRELP	362	28	5635	3.89157	0.999801	0.321127	11.3633
UP_SEQ_FEATURE	repeat:LRR 8	7	0.725389	0.0105898	FMOD, BGN, LUM, TLR3, DCN, CD14, PRELP	362	30	5635	3.63214	0.999994	0.395309	15.7097
UP_SEQ_FEATURE	repeat:LRR 6	8	0.829016	0.0256522	ISLR, FMOD, BGN, LUM, TLR3, DCN, CD14, PRELP	362	46	5635	2.70718	1	0.638025	34.1088
INTERPRO	IPR000372:Leucine-rich repeat, cysteine-rich flanking region, N-terminal	7	0.725389	0.0300321	ISLR, FMOD, BGN, LUM, TLR3, DCN, PRELP	595	37	9171	2.91606	1	0.438734	38.0997
UP_SEQ_FEATURE	repeat:LRR 7	7	0.725389	0.0359207	FMOD, BGN, LUM, TLR3, DCN, CD14, PRELP	362	39	5635	2.79395	1	0.715517	44.4141
UP_SEQ_FEATURE	repeat:LRR 5	8	0.829016	0.0385291	ISLR, FMOD, BGN, LUM, TLR3, DCN, CD14, PRELP	362	50	5635	2.49061	1	0.709939	46.7798
PIR_SUPERFAMILY	PIRSF005438:class II small leucine-rich proteoglycan	3	0.310881	0.0519667	FMOD, LUM, PRELP	305	5	3890	7.65246	1	0.964588	51.2146
UP_SEQ_FEATURE	repeat:LRR 4	8	0.829016	0.0597742	ISLR, FMOD, BGN, LUM, TLR3, DCN, CD14, PRELP	362	55	5635	2.26419	1	0.833401	62.8208
SMART	SM00013:LRRNT	7	0.725389	0.0615386	ISLR, FMOD, BGN, LUM, TLR3, DCN, PRELP	338	37	4364	2.44267	0.999994	0.420529	54.5564
UP_SEQ_FEATURE	repeat:LRR 3	8	0.829016	0.106297	ISLR, FMOD, BGN, LUM, TLR3, DCN, CD14, PRELP	362	63	5635	1.97667	1	0.941106	83.5369
UP_SEQ_FEATURE	repeat:LRR 1	8	0.829016	0.135212	ISLR, FMOD, BGN, LUM, TLR3, DCN, CD14, PRELP	362	67	5635	1.85866	1	0.967679	90.2901
UP_SEQ_FEATURE	repeat:LRR 2	8	0.829016	0.135212	ISLR, FMOD, BGN, LUM, TLR3, DCN, CD14, PRELP	362	67	5635	1.85866	1	0.967679	90.2901
INTERPRO	IPR001611:Leucine-rich repeat	8	0.829016	0.386701	ISLR, FMOD, BGN, LUM, TLR3, DCN, CD14, PRELP	595	92	9171	1.3403	1	0.99474	99.9543
INTERPRO	IPR003591:Leucine-rich repeat, typical subtype	5	0.518135	0.392927	ISLR, FMOD, LUM, TLR3, DCN	595	49	9171	1.5728	1	0.994999	99.9611
SMART	SM00369:LRR_TYP	5	0.518135	0.530553	ISLR, FMOD, LUM, TLR3, DCN	338	49	4364	1.31747	1	0.969374	99.9916
SP_PIR_KEYWORDS	leucine-rich repeat	8	0.829016	0.532192	ISLR, FMOD, BGN, LUM, TLR3, DCN, CD14, PRELP	499	101	7349	1.16653	1	0.945917	99.9973
Annotation Cluster 51	Enrichment Score: 1.5293990493674832
Category	Term	Count	%	PValue	Genes	List Total	Pop Hits	Pop Total	Fold Enrichment	Bonferroni	Benjamini	FDR
UP_SEQ_FEATURE	calcium-binding region:1; low affinity	5	0.518135	0.00543029	S100A4, S100A16, S100A8, S100A9, S100A12	362	12	5635	6.48596	0.997919	0.277462	8.36979
UP_SEQ_FEATURE	calcium-binding region:2; high affinity	5	0.518135	0.00745284	S100A4, S100A16, S100A8, S100A9, S100A12	362	13	5635	5.98704	0.999793	0.33233	11.3157
INTERPRO	IPR013787:S100/CaBP-9k-type, calcium binding, subdomain	5	0.518135	0.0169616	S100A4, S100A16, S100A8, S100A9, S100A12	595	16	9171	4.8167	1	0.307351	23.593
INTERPRO	IPR001751:S100/CaBP-9k-type, calcium binding	5	0.518135	0.0169616	S100A4, S100A16, S100A8, S100A9, S100A12	595	16	9171	4.8167	1	0.307351	23.593
SP_PIR_KEYWORDS	EF hand	5	0.518135	0.0575588	S100A4, S100A8, S100A9, SPARC, MYL9	499	22	7349	3.34715	1	0.354528	56.0427
UP_SEQ_FEATURE	domain:EF-hand 2	10	1.03627	0.0601302	S100A4, FKBP9, S100A16, S100A8, PVALB, S100A9, FSTL1, RCN3, CAPN2, S100A12	362	78	5635	1.99568	1	0.827627	63.0462
UP_SEQ_FEATURE	domain:EF-hand 1	10	1.03627	0.0601302	S100A4, FKBP9, S100A16, S100A8, PVALB, S100A9, FSTL1, RCN3, CAPN2, S100A12	362	78	5635	1.99568	1	0.827627	63.0462
PIR_SUPERFAMILY	PIRSF002353:S-100 protein	3	0.310881	0.240122	S100A4, S100A8, S100A12	305	12	3890	3.18852	1	0.999978	97.5107
Annotation Cluster 52	Enrichment Score: 1.52525047392603
Category	Term	Count	%	PValue	Genes	List Total	Pop Hits	Pop Total	Fold Enrichment	Bonferroni	Benjamini	FDR
INTERPRO	IPR002350:Proteinase inhibitor I1, Kazal	7	0.725389	0.00441159	TMEFF2, SPARCL1, IGFBP7, SMOC1, FSTL1, SPARC, SLCO2A1	595	25	9171	4.31576	0.986033	0.124946	6.71847
SMART	SM00280:KAZAL	7	0.725389	0.0101942	TMEFF2, SPARCL1, IGFBP7, SMOC1, FSTL1, SPARC, SLCO2A1	338	25	4364	3.61515	0.855806	0.138404	11.9477
INTERPRO	IPR015369:Follistatin/Osteonectin-like EGF domain	3	0.310881	0.0367331	SPARCL1, FSTL1, SPARC	595	5	9171	9.24807	1	0.488029	44.4948
INTERPRO	IPR003645:Follistatin-like, N-terminal	3	0.310881	0.0367331	SPARCL1, FSTL1, SPARC	595	5	9171	9.24807	1	0.488029	44.4948
SMART	SM00274:FOLN	3	0.310881	0.0508496	SPARCL1, FSTL1, SPARC	338	5	4364	7.74675	0.999948	0.389317	47.694
INTERPRO	IPR011497:Protease inhibitor, Kazal-type	3	0.310881	0.228637	IGFBP7, FSTL1, SLCO2A1	595	14	9171	3.30288	1	0.961486	98.3151
Annotation Cluster 53	Enrichment Score: 1.486610457976468
Category	Term	Count	%	PValue	Genes	List Total	Pop Hits	Pop Total	Fold Enrichment	Bonferroni	Benjamini	FDR
GOTERM_BP_FAT	GO:0002683~negative regulation of immune system process	7	0.725389	0.00750565	GPX1, A2M, HLX, COL3A1, UBASH3A, VSIG4, ADA	489	32	8785	3.9299	1	0.162484	12.3521
GOTERM_BP_FAT	GO:0048585~negative regulation of response to stimulus	7	0.725389	0.00875378	LEP, GPX1, GRB10, A2M, COL3A1, FABP7, ADA	489	33	8785	3.81081	1	0.18196	14.2611
GOTERM_BP_FAT	GO:0050777~negative regulation of immune response	3	0.310881	0.0855488	GPX1, A2M, COL3A1	489	9	8785	5.98841	1	0.666031	79.0917
GOTERM_BP_FAT	GO:0031348~negative regulation of defense response	3	0.310881	0.201261	GPX1, A2M, ADA	489	15	8785	3.59305	1	0.88098	98.0407
Annotation Cluster 54	Enrichment Score: 1.444701184845316
Category	Term	Count	%	PValue	Genes	List Total	Pop Hits	Pop Total	Fold Enrichment	Bonferroni	Benjamini	FDR
GOTERM_BP_FAT	GO:0030278~regulation of ossification	6	0.621762	0.0301245	P2RX7, ADRB2, BCL2, MGP, SMAD1, ANKH	489	32	8785	3.36848	1	0.40336	41.4491
GOTERM_BP_FAT	GO:0070167~regulation of biomineral formation	4	0.414508	0.0392183	P2RX7, ADRB2, MGP, ANKH	489	14	8785	5.13292	1	0.467332	50.3479
GOTERM_BP_FAT	GO:0030500~regulation of bone mineralization	4	0.414508	0.0392183	P2RX7, ADRB2, MGP, ANKH	489	14	8785	5.13292	1	0.467332	50.3479
Annotation Cluster 55	Enrichment Score: 1.4331055452068777
Category	Term	Count	%	PValue	Genes	List Total	Pop Hits	Pop Total	Fold Enrichment	Bonferroni	Benjamini	FDR
GOTERM_BP_FAT	GO:0007179~transforming growth factor beta receptor signaling pathway	6	0.621762	0.00502086	ACVRL1, TGFBR1, JUN, COL3A1, COL1A2, SMAD1	489	21	8785	5.13292	0.999992	0.126114	8.4317
GOTERM_MF_FAT	GO:0046332~SMAD binding	5	0.518135	0.0109536	TGFBR1, JUN, COL3A1, COL1A2, SMAD1	528	16	9249	5.47408	0.999383	0.231982	15.2239
GOTERM_BP_FAT	GO:0007167~enzyme linked receptor protein signaling pathway	15	1.5544	0.0208748	PLAT, ACVRL1, TGFBR1, COL3A1, SMAD1, KDR, GRB10, JUN, PDGFRA, COL1A2, PDGFRB, TIE1, PIK3R1, CSF1R, GHR	489	138	8785	1.95274	1	0.327259	30.8692
GOTERM_BP_FAT	GO:0007178~transmembrane receptor protein serine/threonine kinase signaling pathway	6	0.621762	0.0814217	ACVRL1, TGFBR1, JUN, COL3A1, COL1A2, SMAD1	489	42	8785	2.56646	1	0.656867	77.3774
KEGG_PATHWAY	bta04350:TGF-beta signaling pathway	5	0.518135	0.730763	ACVRL1, TGFBR1, SMAD3, SMAD1, DCN	307	79	4940	1.01843	1	0.941194	100
Annotation Cluster 56	Enrichment Score: 1.4215874243027498
Category	Term	Count	%	PValue	Genes	List Total	Pop Hits	Pop Total	Fold Enrichment	Bonferroni	Benjamini	FDR
GOTERM_MF_FAT	GO:0042802~identical protein binding	23	2.38342	0.0268044	S100A4, GPD1, S100A16, CLDN3, OLFML2B, SNCA, ITGA4, SMAD1, ADIPOQ, STK4, RABAC1, SLC11A1, VWF, C1QB, CDH13, ADRB2, APOA1, COL1A2, QPRT, COL1A1, PON3, GHR, CSF1R	528	249	9249	1.61804	1	0.35896	33.4637
GOTERM_MF_FAT	GO:0046983~protein dimerization activity	20	2.07254	0.0440626	GPD1, IKZF3, S100A16, BACH2, TGFBR1, OLFML2B, ADIPOQ, STK4, SLC11A1, VWF, C1QB, CDH13, ADRB2, JUN, BCL2, QPRT, SMC1A, PON3, CSF1R, GHR	528	219	9249	1.59973	1	0.474468	49.1213
GOTERM_MF_FAT	GO:0042803~protein homodimerization activity	14	1.45078	0.0460216	GPD1, S100A16, OLFML2B, ADIPOQ, STK4, SLC11A1, VWF, C1QB, CDH13, ADRB2, QPRT, PON3, CSF1R, GHR	528	136	9249	1.80323	1	0.482434	50.6625
Annotation Cluster 57	Enrichment Score: 1.3955755367084417
Category	Term	Count	%	PValue	Genes	List Total	Pop Hits	Pop Total	Fold Enrichment	Bonferroni	Benjamini	FDR
GOTERM_BP_FAT	GO:0001655~urogenital system development	10	1.03627	0.00202546	RBP4, GPC3, OSR1, TSC1, BCL2, TGFBR1, SIX1, PDGFRB, ADAMTS1, NID1	489	52	8785	3.45485	0.991121	0.0701004	3.48589
GOTERM_BP_FAT	GO:0001822~kidney development	9	0.932642	0.00452289	GPC3, OSR1, TSC1, BCL2, TGFBR1, SIX1, PDGFRB, ADAMTS1, NID1	489	48	8785	3.36848	0.999974	0.118157	7.62639
GOTERM_BP_FAT	GO:0048729~tissue morphogenesis	11	1.1399	0.0127092	GPC3, TSC1, BCL2, SIX1, COL1A2, EOMES, COL1A1, SMAD1, PRKACB, IPMK, KLF4	489	80	8785	2.47022	1	0.23733	20.0552
GOTERM_BP_FAT	GO:0035295~tube development	12	1.24352	0.0196318	RBP4, GPC3, TSC1, BCL2, SIX1, PDGFRA, MMP14, CXCL12, IPMK, ADAMTS2, ADA, KDR	489	98	8785	2.19982	1	0.319533	29.3173
GOTERM_BP_FAT	GO:0048754~branching morphogenesis of a tube	6	0.621762	0.0233324	GPC3, BCL2, SIX1, MMP14, CXCL12, KDR	489	30	8785	3.59305	1	0.34716	33.8436
GOTERM_BP_FAT	GO:0035239~tube morphogenesis	8	0.829016	0.0288189	GPC3, TSC1, BCL2, SIX1, MMP14, CXCL12, IPMK, KDR	489	54	8785	2.66152	1	0.39407	40.0544
GOTERM_BP_FAT	GO:0060429~epithelium development	10	1.03627	0.0374418	LOC511937, GPX1, GPC3, TSC1, BCL2, JUN, SIX1, PPARG, IPMK, KDR	489	82	8785	2.19088	1	0.456108	48.7166
GOTERM_BP_FAT	GO:0001763~morphogenesis of a branching structure	6	0.621762	0.0424369	GPC3, BCL2, SIX1, MMP14, CXCL12, KDR	489	35	8785	3.07975	1	0.485582	53.1797
GOTERM_BP_FAT	GO:0060562~epithelial tube morphogenesis	5	0.518135	0.0905124	GPC3, TSC1, BCL2, SIX1, IPMK	489	31	8785	2.89762	1	0.681894	80.9912
GOTERM_BP_FAT	GO:0001656~metanephros development	4	0.414508	0.120069	GPC3, OSR1, BCL2, SIX1	489	22	8785	3.26641	1	0.759731	89.3373
GOTERM_BP_FAT	GO:0060675~ureteric bud morphogenesis	3	0.310881	0.140738	GPC3, BCL2, SIX1	489	12	8785	4.49131	1	0.793562	92.9658
GOTERM_BP_FAT	GO:0001658~branching involved in ureteric bud morphogenesis	3	0.310881	0.140738	GPC3, BCL2, SIX1	489	12	8785	4.49131	1	0.793562	92.9658
GOTERM_BP_FAT	GO:0002009~morphogenesis of an epithelium	5	0.518135	0.226755	GPC3, TSC1, BCL2, SIX1, IPMK	489	44	8785	2.0415	1	0.904605	98.8894
GOTERM_BP_FAT	GO:0001657~ureteric bud development	3	0.310881	0.243035	GPC3, BCL2, SIX1	489	17	8785	3.17034	1	0.917523	99.2347
Annotation Cluster 58	Enrichment Score: 1.35785213257613
Category	Term	Count	%	PValue	Genes	List Total	Pop Hits	Pop Total	Fold Enrichment	Bonferroni	Benjamini	FDR
GOTERM_BP_FAT	GO:0006869~lipid transport	12	1.24352	0.00331536	RBP4, LOC511937, P2RX7, MSR1, APOA1, LOC786352, PPARG, APOLD1, ATP10D, LBP, ATP11C, SLCO2A1	489	77	8785	2.79978	0.999564	0.0933009	5.6458
GOTERM_BP_FAT	GO:0015914~phospholipid transport	4	0.414508	0.120069	P2RX7, APOA1, ATP10D, ATP11C	489	22	8785	3.26641	1	0.759731	89.3373
GOTERM_MF_FAT	GO:0005319~lipid transporter activity	4	0.414508	0.212072	APOA1, ATP10D, ATP11C, SLCO2A1	528	28	9249	2.50244	1	0.901515	97.1959
Annotation Cluster 59	Enrichment Score: 1.347151542782925
Category	Term	Count	%	PValue	Genes	List Total	Pop Hits	Pop Total	Fold Enrichment	Bonferroni	Benjamini	FDR
GOTERM_BP_FAT	GO:0006631~fatty acid metabolic process	19	1.96891	5.13957e-05	ACOX2, FCER1A, TBXAS1, TNXB, PTGS1, SNCA, ECHDC2, LTC4S, ADIPOQ, ACSM1, CRYL1, PTGIS, PTGDS, CH25H, FASN, ELOVL6, ALOX5, GPAM, GHR	489	114	8785	2.99421	0.112862	0.00519321	0.0899031
GOTERM_BP_FAT	GO:0008610~lipid biosynthetic process	21	2.17617	0.00107362	CYB5R3, FCER1A, GLT25D1, TBXAS1, HMGCR, PTGS1, LSS, LTC4S, CERCAM, PCK1, ACSM1, P2RX7, APOA1, PTGIS, PTGDS, DGAT2, CH25H, FASN, ELOVL6, GPAM, AGPAT2	489	169	8785	2.23237	0.918151	0.0422353	1.86226
KEGG_PATHWAY	bta00590:Arachidonic acid metabolism	11	1.1399	0.00172816	GPX1, TBXAS1, PTGIS, PTGDS, GPX4, PTGS1, GPX3, PLA2G2D1, LTC4S, GPX7, ALOX5	307	55	4940	3.21824	0.227187	0.0361474	2.04197
GOTERM_BP_FAT	GO:0006633~fatty acid biosynthetic process	10	1.03627	0.00302033	FCER1A, ACSM1, TBXAS1, PTGIS, PTGDS, CH25H, PTGS1, FASN, LTC4S, ELOVL6	489	55	8785	3.26641	0.999131	0.0908486	5.15584
GOTERM_BP_FAT	GO:0046456~icosanoid biosynthetic process	6	0.621762	0.00502086	FCER1A, TBXAS1, PTGIS, PTGDS, PTGS1, LTC4S	489	21	8785	5.13292	0.999992	0.126114	8.4317
GOTERM_BP_FAT	GO:0006636~unsaturated fatty acid biosynthetic process	6	0.621762	0.00502086	FCER1A, TBXAS1, PTGIS, PTGDS, PTGS1, LTC4S	489	21	8785	5.13292	0.999992	0.126114	8.4317
GOTERM_BP_FAT	GO:0033559~unsaturated fatty acid metabolic process	7	0.725389	0.00750565	FCER1A, TBXAS1, PTGIS, PTGDS, PTGS1, LTC4S, ALOX5	489	32	8785	3.9299	1	0.162484	12.3521
GOTERM_BP_FAT	GO:0006690~icosanoid metabolic process	7	0.725389	0.00750565	FCER1A, TBXAS1, PTGIS, PTGDS, PTGS1, LTC4S, ALOX5	489	32	8785	3.9299	1	0.162484	12.3521
SP_PIR_KEYWORDS	prostaglandin biosynthesis	4	0.414508	0.013395	TBXAS1, PTGIS, PTGDS, PTGS1	499	8	7349	7.36373	0.994363	0.141275	17.0539
GOTERM_BP_FAT	GO:0046394~carboxylic acid biosynthetic process	12	1.24352	0.0170527	FCER1A, PYCR1, ACSM1, TBXAS1, PTGIS, PTGDS, CH25H, PTGS1, PHGDH, FASN, LTC4S, ELOVL6	489	96	8785	2.24565	1	0.294242	25.9916
GOTERM_BP_FAT	GO:0016053~organic acid biosynthetic process	12	1.24352	0.0170527	FCER1A, PYCR1, ACSM1, TBXAS1, PTGIS, PTGDS, CH25H, PTGS1, PHGDH, FASN, LTC4S, ELOVL6	489	96	8785	2.24565	1	0.294242	25.9916
GOTERM_BP_FAT	GO:0046457~prostanoid biosynthetic process	4	0.414508	0.0257345	TBXAS1, PTGIS, PTGDS, PTGS1	489	12	8785	5.98841	1	0.368843	36.634
GOTERM_BP_FAT	GO:0001516~prostaglandin biosynthetic process	4	0.414508	0.0257345	TBXAS1, PTGIS, PTGDS, PTGS1	489	12	8785	5.98841	1	0.368843	36.634
GOTERM_BP_FAT	GO:0006693~prostaglandin metabolic process	4	0.414508	0.0648292	TBXAS1, PTGIS, PTGDS, PTGS1	489	17	8785	4.22711	1	0.605284	69.0544
GOTERM_BP_FAT	GO:0006692~prostanoid metabolic process	4	0.414508	0.0648292	TBXAS1, PTGIS, PTGDS, PTGS1	489	17	8785	4.22711	1	0.605284	69.0544
SP_PIR_KEYWORDS	lipid synthesis	8	0.829016	0.0704688	CYB5R3, TBXAS1, PTGIS, DGAT2, PTGDS, PTGS1, FASN, LSS	499	54	7349	2.18185	1	0.405268	63.6943
SP_PIR_KEYWORDS	Fatty acid biosynthesis	5	0.518135	0.106259	TBXAS1, PTGIS, PTGDS, PTGS1, FASN	499	27	7349	2.72731	1	0.490354	78.9361
UP_SEQ_FEATURE	metal ion-binding site:Iron (heme axial ligand)	5	0.518135	0.183321	TBXAS1, PTGIS, HMOX1, PTGS1, CYB5A	362	35	5635	2.22376	1	0.986871	96.1259
GOTERM_BP_FAT	GO:0043449~cellular alkene metabolic process	3	0.310881	0.201261	FCER1A, LTC4S, ALOX5	489	15	8785	3.59305	1	0.88098	98.0407
GOTERM_BP_FAT	GO:0006691~leukotriene metabolic process	3	0.310881	0.201261	FCER1A, LTC4S, ALOX5	489	15	8785	3.59305	1	0.88098	98.0407
SP_PIR_KEYWORDS	microsome	4	0.414508	0.332425	HMOX1, PTGS1, SPCS3, CYB5A	499	30	7349	1.96366	1	0.828532	99.6313
GOTERM_MF_FAT	GO:0046906~tetrapyrrole binding	8	0.829016	0.40969	TBXAS1, PTGIS, CYP1A1, CYP27A1, PTGS1, MPO, CYB5A, TCN2	528	107	9249	1.30969	1	0.981203	99.9631
INTERPRO	IPR001128:Cytochrome P450	4	0.414508	0.467581	TBXAS1, PTGIS, CYP1A1, CYP27A1	595	39	9171	1.58087	1	0.99824	99.9951
GOTERM_MF_FAT	GO:0020037~heme binding	7	0.725389	0.528308	TBXAS1, PTGIS, CYP1A1, CYP27A1, PTGS1, MPO, CYB5A	528	102	9249	1.20215	1	0.992157	99.9987
INTERPRO	IPR002401:Cytochrome P450, E-class, group I	3	0.310881	0.587576	TBXAS1, CYP1A1, CYP27A1	595	30	9171	1.54134	1	0.999808	99.9999
SP_PIR_KEYWORDS	heme	6	0.621762	0.605094	TBXAS1, PTGIS, CYP27A1, HMOX1, PTGS1, CYB5A	499	77	7349	1.14759	1	0.964363	99.9997
COG_ONTOLOGY	Secondary metabolites biosynthesis, transport, and catabolism	4	0.414508	0.625827	TBXAS1, PTGIS, CYP1A1, CYP27A1	75	72	1678	1.24296	1	0.954477	99.9544
INTERPRO	IPR017972:Cytochrome P450, conserved site	3	0.310881	0.65627	TBXAS1, PTGIS, CYP27A1	595	34	9171	1.36001	1	0.999955	100
GOTERM_MF_FAT	GO:0009055~electron carrier activity	8	0.829016	0.706871	CYB5R3, ACOX2, TBXAS1, PTGIS, CYP1A1, CYP27A1, STEAP2, DHDH	528	142	9249	0.986876	1	0.999012	100
Annotation Cluster 60	Enrichment Score: 1.2428494779163834
Category	Term	Count	%	PValue	Genes	List Total	Pop Hits	Pop Total	Fold Enrichment	Bonferroni	Benjamini	FDR
GOTERM_BP_FAT	GO:0006022~aminoglycan metabolic process	6	0.621762	0.0091412	LYVE1, BGN, CHI3L1, PGLYRP1, ITIH5, DCN	489	24	8785	4.49131	1	0.18758	14.8456
GOTERM_BP_FAT	GO:0030203~glycosaminoglycan metabolic process	5	0.518135	0.0187191	LYVE1, BGN, PGLYRP1, ITIH5, DCN	489	19	8785	4.72769	1	0.313614	28.1568
GOTERM_BP_FAT	GO:0005976~polysaccharide metabolic process	8	0.829016	0.0239213	LYVE1, GLT25D1, BGN, CHI3L1, PGLYRP1, ITIH5, DCN, CERCAM	489	52	8785	2.76388	1	0.352058	34.5383
GOTERM_BP_FAT	GO:0006026~aminoglycan catabolic process	3	0.310881	0.0855488	LYVE1, CHI3L1, PGLYRP1	489	9	8785	5.98841	1	0.666031	79.0917
GOTERM_BP_FAT	GO:0000272~polysaccharide catabolic process	3	0.310881	0.140738	LYVE1, CHI3L1, PGLYRP1	489	12	8785	4.49131	1	0.793562	92.9658
GOTERM_BP_FAT	GO:0016052~carbohydrate catabolic process	4	0.414508	0.708281	GPD1, LYVE1, CHI3L1, PGLYRP1	489	65	8785	1.10555	1	0.999289	100
Annotation Cluster 61	Enrichment Score: 1.2393379145811538
Category	Term	Count	%	PValue	Genes	List Total	Pop Hits	Pop Total	Fold Enrichment	Bonferroni	Benjamini	FDR
GOTERM_BP_FAT	GO:0006898~receptor-mediated endocytosis	4	0.414508	0.0201148	DAB2, ADRB2, MSR1, SNCA	489	11	8785	6.53281	1	0.323811	29.9241
GOTERM_BP_FAT	GO:0006897~endocytosis	10	1.03627	0.0282522	P2RX7, DAB2, ADRB2, MSR1, SNCA, COLEC12, STEAP2, SCARA5, EHD2, GHR	489	78	8785	2.30324	1	0.390205	39.4393
GOTERM_BP_FAT	GO:0010324~membrane invagination	10	1.03627	0.0282522	P2RX7, DAB2, ADRB2, MSR1, SNCA, COLEC12, STEAP2, SCARA5, EHD2, GHR	489	78	8785	2.30324	1	0.390205	39.4393
GOTERM_BP_FAT	GO:0016044~membrane organization	13	1.34715	0.0598998	MSR1, SNCA, LMNA, COLEC12, DAB2, P2RX7, ADRB2, BCL2, TIE1, STEAP2, EHD2, SCARA5, GHR	489	131	8785	1.78281	1	0.584208	66.0723
GOTERM_BP_FAT	GO:0016192~vesicle-mediated transport	14	1.45078	0.6611	MSR1, AP2S1, SNCA, COLEC12, DAB2, P2RX7, ADRB2, GSN, STEAP2, SCARA5, KDELR1, EHD2, SEC24D, GHR	489	254	8785	0.99021	1	0.998616	100
Annotation Cluster 62	Enrichment Score: 1.2334452605086224
Category	Term	Count	%	PValue	Genes	List Total	Pop Hits	Pop Total	Fold Enrichment	Bonferroni	Benjamini	FDR
UP_SEQ_FEATURE	topological domain:Cytoplasmic	72	7.46114	0.000188222	MSR1, CLDN3, CLSTN3, CLDN5, TLR3, BCAM, LTC4S, CD151, AQP1, AQP3, SDC2, RABAC1, GLT8D2, APP, ST3GAL5, SLC2A4, LTB4R, VKORC1, STRA6, ERAP2, TIE1, PI16, DDOST, KDELR1, LPHN1, GHR, PLD3, TMEFF2, KIAA1324L, COLEC12, PNPLA2, MMP14, TMEM150B, TRAT1, CD163, CLEC1A, SDC1, ADRB2, CD36, CCR5, DARC, GPAM, TPST2, PAM, CAV1, MAL2, BLA-DQB, ITGB5, SLC38A11, DERL3, CDH5, SLC11A1, FIS1, HCRTR1, HRH1, PROCR, ENTP…	362	739	5635	1.51661	0.192218	0.0349518	0.301722
UP_SEQ_FEATURE	topological domain:Extracellular	50	5.18135	0.00419724	MSR1, CLSTN3, CLDN3, CLDN5, BCAM, AQP1, CD151, SDC2, AQP3, APP, SLC2A4, LTB4R, STRA6, TIE1, PI16, GHR, LPHN1, TMEFF2, KIAA1324L, COLEC12, MMP14, TMEM150B, TRAT1, CD163, CLEC1A, ADRB2, SDC1, CD36, CCR5, DARC, BLA-DQB, ITGB5, SLC38A11, CDH5, SLC11A1, HCRTR1, HRH1, PROCR, ENTPD8, TGFBR1, TSPAN13, SLC6A15, MXRA8, LYVE1, MMP23B, ECSCR, PECAM1, TM4SF20, SCARA5, F2R	362	527	5635	1.47688	0.991517	0.272382	6.52904
SP_PIR_KEYWORDS	transmembrane	124	12.8497	0.100532	TSPO, OCLN, DSB, TLR3, TSPAN7, AQP7, AQP1, TMEM141, SLC7A6, AQP3, SLC7A7, S1PR2, GLT8D2, APP, MALL, PTGIS, ST3GAL5, SLC2A4, LTB4R, ADIG, B3GALNT1, ELTD1, ERAP2, PI16, DDOST, LPHN1, PLD3, TMEFF2, PNPLA2, COLEC12, TMEM150B, TRAT1, CD36, CCR5, DARC, PMP22, TPST2, PAM, CAV1, BLA-DQB, ITGB5, SLC38A11, FCGRT, LOC781494, DERL3, SLC11A1, FIS1, HCRTR1, PROCR, ENTPD8, PCDHA13, SEC61A1, CSF1R, GABRD, LAPTM4…	499	1639	7349	1.11422	1	0.481189	76.9852
UP_SEQ_FEATURE	transmembrane region	89	9.2228	0.135623	TSPO, MSR1, CLDN3, CLSTN3, CLDN5, TLR3, BCAM, LTC4S, CD151, AQP1, TMEM141, AQP3, SDC2, RABAC1, GLT8D2, APP, PTGIS, ST3GAL5, SLC2A4, LTB4R, ADIG, VKORC1, STRA6, ERAP2, SLC25A1, TIE1, PI16, DDOST, KDELR1, LPHN1, GHR, PLD3, TMEFF2, KIAA1324L, COLEC12, PNPLA2, CYB5A, MMP14, KRTCAP2, TMEM150B, TRAT1, CD163, CLEC1A, SDC1, ADRB2, CD36, CCR5, DGAT2, DARC, PMP22, GPAM, TPST2, PAM, CAV1, MAL2, BLA-DQB, ITG…	362	1235	5635	1.12178	1	0.965713	90.3638
SP_PIR_KEYWORDS	membrane	142	14.715	0.215593	TSPO, OCLN, S100A8, S100A9, PTGS1, TLR3, TSPAN7, AQP1, MMP2, TMEM141, AQP3, GLT8D2, APP, MALL, PTGIS, ST3GAL5, SLC2A4, PLOD1, LTB4R, ADIG, B3GALNT1, VNN1, ELTD1, ERAP2, PI16, DDOST, MTUS1, LPHN1, PLD3, TMEFF2, GATM, PNPLA2, COLEC12, TMEM150B, TRAT1, JUP, CD36, CCR5, DARC, PMP22, TPST2, PAM, CAV1, BLA-DQB, ITGB5, SLC38A11, LOC781494, DERL3, ADA, SLC11A1, FIS1, HCRTR1, PROCR, ENTPD8, PCDHA13, SEC61…	499	1963	7349	1.06536	1	0.706805	96.5502
GOTERM_CC_FAT	GO:0031224~intrinsic to membrane	162	16.7876	0.999959	TSPO, OCLN, TUSC5, HMGCR, DSB, TLR3, TSPAN7, AQP7, AQP1, TMEM141, SLC7A6, AQP3, SLC7A7, S1PR2, GLT8D2, APP, PTGIS, MALL, ST3GAL5, SLC2A4, LTB4R, ADIG, B3GALNT1, RPN1, VNN1, ELTD1, ERAP2, ELOVL6, PI16, DDOST, LPHN1, PLD3, TMEFF2, DUOXA2, PNPLA2, COLEC12, TMEM150B, TRAT1, ATP2C2, CD36, CCR5, DARC, DLL4, PDGFRB, PMP22, TPST2, PAM, CAV1, BLA-DQB, ITGA11, ITGB5, SLC38A11, FCGRT, LOC781494, DERL3, SLC1…	451	3101	6966	0.806901	1	1	100
GOTERM_CC_FAT	GO:0016021~integral to membrane	152	15.7513	0.999993	TSPO, OCLN, TUSC5, HMGCR, DSB, TLR3, TSPAN7, AQP7, AQP1, TMEM141, SLC7A6, AQP3, SLC7A7, S1PR2, GLT8D2, APP, PTGIS, MALL, ST3GAL5, SLC2A4, LTB4R, ADIG, B3GALNT1, RPN1, ELTD1, ERAP2, ELOVL6, PI16, DDOST, LPHN1, PLD3, TMEFF2, DUOXA2, PNPLA2, COLEC12, TMEM150B, TRAT1, ATP2C2, CD36, CCR5, DARC, DLL4, PDGFRB, PMP22, TPST2, PAM, CAV1, BLA-DQB, ITGA11, ITGB5, SLC38A11, FCGRT, LOC781494, DERL3, SLC11A1, F…	451	3006	6966	0.781019	1	1	100
Annotation Cluster 63	Enrichment Score: 1.2222269649531068
Category	Term	Count	%	PValue	Genes	List Total	Pop Hits	Pop Total	Fold Enrichment	Bonferroni	Benjamini	FDR
GOTERM_MF_FAT	GO:0030414~peptidase inhibitor activity	15	1.5544	0.0100653	A2M, C3, TIMP4, TIMP2, TIMP3, SERPINH1, APLP2, TIMP1, SERPINF1, TFPI, ITIH5, WFDC1, PI16, TFPI2, LOC404103	528	123	9249	2.13623	0.998873	0.222295	14.075
GOTERM_MF_FAT	GO:0004857~enzyme inhibitor activity	18	1.86528	0.0120586	LOC511937, A2M, C3, TIMP4, TIMP2, TIMP3, SERPINH1, APLP2, ANXA2, TIMP1, CDKN1C, SERPINF1, TFPI, ITIH5, WFDC1, PI16, TFPI2, LOC404103	528	164	9249	1.9226	0.999709	0.224611	16.6332
GOTERM_MF_FAT	GO:0004866~endopeptidase inhibitor activity	13	1.34715	0.0253665	A2M, C3, TIMP4, TIMP2, TIMP3, SERPINH1, APLP2, TIMP1, SERPINF1, TFPI, ITIH5, TFPI2, LOC404103	528	112	9249	2.03323	1	0.35015	31.9742
GOTERM_MF_FAT	GO:0004867~serine-type endopeptidase inhibitor activity	8	0.829016	0.170015	A2M, SERPINF1, TFPI, ITIH5, SERPINH1, TFPI2, LOC404103, APLP2	528	80	9249	1.7517	1	0.862584	93.8843
SP_PIR_KEYWORDS	Serine protease inhibitor	4	0.414508	0.294381	A2M, ITIH5, TFPI2, LOC404103	499	28	7349	2.10392	1	0.793036	99.2049
SP_PIR_KEYWORDS	protease inhibitor	5	0.518135	0.301203	A2M, ITIH5, PI16, TFPI2, LOC404103	499	41	7349	1.79603	1	0.79816	99.3051
Annotation Cluster 64	Enrichment Score: 1.2166086723802916
Category	Term	Count	%	PValue	Genes	List Total	Pop Hits	Pop Total	Fold Enrichment	Bonferroni	Benjamini	FDR
GOTERM_BP_FAT	GO:0010565~regulation of cellular ketone metabolic process	4	0.414508	0.0321054	LEP, CAV1, SNCA, ADIPOQ	489	13	8785	5.52776	1	0.416808	43.5069
GOTERM_BP_FAT	GO:0019216~regulation of lipid metabolic process	6	0.621762	0.057381	LEP, CAV1, APOA1, SNCA, PNPLA2, ADIPOQ	489	38	8785	2.83662	1	0.572551	64.4459
GOTERM_BP_FAT	GO:0019217~regulation of fatty acid metabolic process	3	0.310881	0.121571	CAV1, SNCA, ADIPOQ	489	11	8785	4.89961	1	0.759394	89.6513
Annotation Cluster 65	Enrichment Score: 1.191915085383165
Category	Term	Count	%	PValue	Genes	List Total	Pop Hits	Pop Total	Fold Enrichment	Bonferroni	Benjamini	FDR
GOTERM_BP_FAT	GO:0048705~skeletal system morphogenesis	8	0.829016	0.0196287	P2RX7, TGFBR1, SIX1, HSPG2, PDGFRA, PDGFRB, COL1A1, MMP2	489	50	8785	2.87444	1	0.321689	29.3133
GOTERM_BP_FAT	GO:0060323~head morphogenesis	3	0.310881	0.0690105	PDGFRA, COL1A1, MMP2	489	8	8785	6.73696	1	0.620414	71.3884
GOTERM_BP_FAT	GO:0060325~face morphogenesis	3	0.310881	0.0690105	PDGFRA, COL1A1, MMP2	489	8	8785	6.73696	1	0.620414	71.3884
GOTERM_BP_FAT	GO:0060322~head development	3	0.310881	0.0855488	PDGFRA, COL1A1, MMP2	489	9	8785	5.98841	1	0.666031	79.0917
GOTERM_BP_FAT	GO:0060324~face development	3	0.310881	0.0855488	PDGFRA, COL1A1, MMP2	489	9	8785	5.98841	1	0.666031	79.0917
GOTERM_BP_FAT	GO:0010171~body morphogenesis	3	0.310881	0.103124	PDGFRA, COL1A1, MMP2	489	10	8785	5.38957	1	0.718595	85.1123
Annotation Cluster 66	Enrichment Score: 1.1746925189335744
Category	Term	Count	%	PValue	Genes	List Total	Pop Hits	Pop Total	Fold Enrichment	Bonferroni	Benjamini	FDR
SP_PIR_KEYWORDS	inflammatory response	9	0.932642	0.00234381	CCL11, C3, CXCL9, TLR3, LOC504773, CD14, CXCL10, CD163, S100A12	499	36	7349	3.68186	0.593868	0.0368489	3.20119
GOTERM_MF_FAT	GO:0042379~chemokine receptor binding	8	0.829016	0.00262211	CCL11, CCL14, LOC616364, CXCL9, CXCL12, LOC504773, CXCL10, CCL17	528	34	9249	4.12166	0.828256	0.076957	3.86058
GOTERM_MF_FAT	GO:0008009~chemokine activity	8	0.829016	0.00262211	CCL11, CCL14, LOC616364, CXCL9, CXCL12, LOC504773, CXCL10, CCL17	528	34	9249	4.12166	0.828256	0.076957	3.86058
SP_PIR_KEYWORDS	chemotaxis	6	0.621762	0.0240166	CCL11, S100A8, S100A9, ECSCR, LOC504773, CXCL10	499	25	7349	3.53459	0.999912	0.222985	28.6133
INTERPRO	IPR001811:Small chemokine, interleukin-8-like	6	0.621762	0.0318445	CCL11, CCL14, CXCL9, CXCL12, LOC504773, CXCL10	595	28	9171	3.30288	1	0.445591	39.8942
SMART	SM00199:SCY	6	0.621762	0.0600792	CCL11, CCL14, CXCL9, CXCL12, LOC504773, CXCL10	338	28	4364	2.76669	0.999992	0.427439	53.671
KEGG_PATHWAY	bta04062:Chemokine signaling pathway	16	1.65803	0.107041	ITK, CXCL9, CCL16, STAT1, CXCL12, CCL26, CXCL10, CCL17, CCL11, STAT4, KRAS, CCL14, CCR5, LOC616364, CCR10, PRKACB, PIK3R1	307	171	4940	1.50561	1	0.651568	74.0865
PIR_SUPERFAMILY	PIRSF001950:small inducible chemokine, C/CC types	3	0.310881	0.270108	CCL11, CCL14, LOC504773	305	13	3890	2.94325	1	0.999948	98.5515
GOTERM_MF_FAT	GO:0005125~cytokine activity	8	0.829016	0.278864	CCL11, CCL14, LOC616364, CXCL9, CXCL12, LOC504773, CXCL10, CCL17	528	93	9249	1.50684	1	0.935565	99.2571
GOTERM_BP_FAT	GO:0007626~locomotory behavior	7	0.725389	0.48367	CCL11, SNCA, ECSCR, SEPP1, ATP1A2, LOC504773, CXCL10	489	100	8785	1.25757	1	0.990601	99.9991
SP_PIR_KEYWORDS	cytokine	6	0.621762	0.569177	CCL11, CCL14, CXCL9, PTN, LOC504773, CXCL10	499	74	7349	1.19412	1	0.956688	99.9991
GOTERM_BP_FAT	GO:0042330~taxis	4	0.414508	0.57097	CCL11, ECSCR, LOC504773, CXCL10	489	53	8785	1.35587	1	0.996006	100
GOTERM_BP_FAT	GO:0006935~chemotaxis	4	0.414508	0.57097	CCL11, ECSCR, LOC504773, CXCL10	489	53	8785	1.35587	1	0.996006	100
Annotation Cluster 67	Enrichment Score: 1.1552957342765662
Category	Term	Count	%	PValue	Genes	List Total	Pop Hits	Pop Total	Fold Enrichment	Bonferroni	Benjamini	FDR
INTERPRO	IPR011042:Six-bladed beta-propeller, TolB-like	5	0.518135	0.030978	PAM, NID1, NID2, PON3, VLDLR	595	19	9171	4.05617	1	0.442659	39.0425
INTERPRO	IPR000033:Low-density lipoprotein receptor, YWTD repeat	3	0.310881	0.0904084	NID1, NID2, VLDLR	595	8	9171	5.78004	1	0.760757	77.4756
SMART	SM00135:LY	3	0.310881	0.122138	NID1, NID2, VLDLR	338	8	4364	4.84172	1	0.62649	80.1629
Annotation Cluster 68	Enrichment Score: 1.143967953090757
Category	Term	Count	%	PValue	Genes	List Total	Pop Hits	Pop Total	Fold Enrichment	Bonferroni	Benjamini	FDR
SP_PIR_KEYWORDS	gpi-anchor	7	0.725389	0.0217025	CDH13, HYAL2, GPC3, VNN1, CA4, PRNP, CD14	499	33	7349	3.12401	0.999781	0.208672	26.2304
UP_SEQ_FEATURE	propeptide:Removed in mature form	10	1.03627	0.0872909	CDH13, ACTG2, HYAL2, CATHL2, RAB8B, MAP1LC3A, ACTA2, RHOB, VNN1, CA4, PRNP	362	84	5635	1.85313	1	0.910075	76.9208
GOTERM_CC_FAT	GO:0031225~anchored to membrane	9	0.932642	0.103218	CDH13, HYAL2, GPC3, MAP1LC3A, RHOB, VNN1, CA4, PRNP, CD14	451	74	6966	1.87853	1	0.532243	76.1656
SP_PIR_KEYWORDS	lipoprotein	21	2.17617	0.135797	CYB5R3, HYAL2, CAV1, RAB8B, CD151, CDH13, HRH1, ADRB2, CD36, APOA1, GPC3, CCR5, MAP1LC3A, VNN1, RHOB, CA4, PRKACB, PRNP, MYOC, CD14, VLDLR	499	227	7349	1.36245	1	0.566766	86.782
Annotation Cluster 69	Enrichment Score: 1.1400866378223578
Category	Term	Count	%	PValue	Genes	List Total	Pop Hits	Pop Total	Fold Enrichment	Bonferroni	Benjamini	FDR
INTERPRO	IPR012674:Calycin	6	0.621762	0.0117379	RBP4, APOD, PTGDS, MGC151921, FABP4, FABP7	595	22	9171	4.20367	0.999989	0.248096	16.9502
INTERPRO	IPR000566:Lipocalin-related protein and Bos/Can/Equ allergen	6	0.621762	0.0142182	RBP4, APOD, PTGDS, MGC151921, FABP4, FABP7	595	23	9171	4.0209	0.999999	0.269769	20.169
INTERPRO	IPR002345:Lipocalin	4	0.414508	0.0933669	RBP4, APOD, PTGDS, MGC151921	595	17	9171	3.62669	1	0.766994	78.6008
GOTERM_MF_FAT	GO:0005501~retinoid binding	3	0.310881	0.107686	RBP4, APOD, PTGDS	528	10	9249	5.25511	1	0.738483	81.8863
GOTERM_MF_FAT	GO:0019840~isoprenoid binding	3	0.310881	0.107686	RBP4, APOD, PTGDS	528	10	9249	5.25511	1	0.738483	81.8863
SP_PIR_KEYWORDS	lipid-binding	3	0.310881	0.798984	APOD, FABP4, FABP7	499	43	7349	1.0275	1	0.993852	100
Annotation Cluster 70	Enrichment Score: 1.1398439712074369
Category	Term	Count	%	PValue	Genes	List Total	Pop Hits	Pop Total	Fold Enrichment	Bonferroni	Benjamini	FDR
SP_PIR_KEYWORDS	antibiotic	8	0.829016	0.00396591	CATHL2, CHGA, DEFB7, PGLYRP1, LTF, DEFB10, LBP, BNBD-9-LIKE	499	31	7349	3.80063	0.782583	0.0549488	5.3607
INTERPRO	IPR006080:Mammalian defensin	3	0.310881	0.111406	DEFB7, DEFB10, BNBD-9-LIKE	595	9	9171	5.13782	1	0.813239	84.4008
SMART	SM00048:DEFSN	3	0.310881	0.14932	DEFB7, DEFB10, BNBD-9-LIKE	338	9	4364	4.30375	1	0.677624	86.577
SP_PIR_KEYWORDS	defensin	3	0.310881	0.168232	DEFB7, DEFB10, BNBD-9-LIKE	499	11	7349	4.01658	1	0.620519	92.2229
INTERPRO	IPR001855:Beta defensin	3	0.310881	0.180095	DEFB7, DEFB10, BNBD-9-LIKE	595	12	9171	3.85336	1	0.925137	95.5996
Annotation Cluster 71	Enrichment Score: 1.0936951018552694
Category	Term	Count	%	PValue	Genes	List Total	Pop Hits	Pop Total	Fold Enrichment	Bonferroni	Benjamini	FDR
GOTERM_BP_FAT	GO:0035295~tube development	12	1.24352	0.0196318	RBP4, GPC3, TSC1, BCL2, SIX1, PDGFRA, MMP14, CXCL12, IPMK, ADAMTS2, ADA, KDR	489	98	8785	2.19982	1	0.319533	29.3173
GOTERM_BP_FAT	GO:0045137~development of primary sexual characteristics	6	0.621762	0.0814217	RBP4, OSR1, BCL2, PDGFRA, ADAMTS1, KDR	489	42	8785	2.56646	1	0.656867	77.3774
GOTERM_BP_FAT	GO:0030323~respiratory tube development	6	0.621762	0.125896	RBP4, PDGFRA, MMP14, ADAMTS2, ADA, KDR	489	48	8785	2.24565	1	0.768927	90.5077
GOTERM_BP_FAT	GO:0030324~lung development	6	0.621762	0.125896	RBP4, PDGFRA, MMP14, ADAMTS2, ADA, KDR	489	48	8785	2.24565	1	0.768927	90.5077
GOTERM_BP_FAT	GO:0060541~respiratory system development	6	0.621762	0.134215	RBP4, PDGFRA, MMP14, ADAMTS2, ADA, KDR	489	49	8785	2.19982	1	0.784182	91.9704
Annotation Cluster 72	Enrichment Score: 1.07624666908954
Category	Term	Count	%	PValue	Genes	List Total	Pop Hits	Pop Total	Fold Enrichment	Bonferroni	Benjamini	FDR
GOTERM_BP_FAT	GO:0008203~cholesterol metabolic process	7	0.725389	0.0302656	LEP, CYB5R3, APOA1, HMGCR, CH25H, LSS, LIPE	489	43	8785	2.92457	1	0.402599	41.5981
GOTERM_BP_FAT	GO:0016125~sterol metabolic process	7	0.725389	0.044339	LEP, CYB5R3, APOA1, HMGCR, CH25H, LSS, LIPE	489	47	8785	2.67567	1	0.498752	54.7808
GOTERM_BP_FAT	GO:0006695~cholesterol biosynthetic process	4	0.414508	0.0747069	CYB5R3, APOA1, HMGCR, LSS	489	18	8785	3.99227	1	0.63603	74.3021
GOTERM_BP_FAT	GO:0008202~steroid metabolic process	9	0.932642	0.0938572	LEP, CYB5R3, APOA1, HMGCR, HSD17B14, CH25H, SULT1A1, LSS, LIPE	489	84	8785	1.92485	1	0.693861	82.1782
GOTERM_BP_FAT	GO:0016126~sterol biosynthetic process	4	0.414508	0.0962882	CYB5R3, APOA1, HMGCR, LSS	489	20	8785	3.59305	1	0.69988	82.9966
GOTERM_BP_FAT	GO:0006694~steroid biosynthetic process	4	0.414508	0.384931	CYB5R3, APOA1, HMGCR, LSS	489	40	8785	1.79652	1	0.975295	99.9798
Annotation Cluster 73	Enrichment Score: 1.0687924022299413
Category	Term	Count	%	PValue	Genes	List Total	Pop Hits	Pop Total	Fold Enrichment	Bonferroni	Benjamini	FDR
GOTERM_CC_FAT	GO:0005788~endoplasmic reticulum lumen	12	1.24352	5.31878e-06	P4HB, HSP90B1, GLT25D1, DNAJB11, ERP27, SIL1, PDIA5, PDIA4, CERCAM, RCN3, CASQ1, SERPINH1	451	34	6966	5.45142	0.00144567	0.000160733	0.00700099
GOTERM_CC_FAT	GO:0070013~intracellular organelle lumen	30	3.10881	0.946116	ZMAT3, PDIA5, PDLIM1, PDIA4, SERPINH1, STAT4, DNAJB11, OSR1, P4HB, SATB1, GLT25D1, MLL, ERP27, LMNA, SMAD1, CERCAM, STAT1, ZBTB43, S100A12, ACSM1, HSP90B1, ETS1, JUN, SIX1, SIL1, ALOX5, DNAJB1, MRO, RCN3, CASQ1, PHF6	451	579	6966	0.800294	1	0.999646	100
GOTERM_CC_FAT	GO:0043233~organelle lumen	30	3.10881	0.947301	ZMAT3, PDIA5, PDLIM1, PDIA4, SERPINH1, STAT4, DNAJB11, OSR1, P4HB, SATB1, GLT25D1, MLL, ERP27, LMNA, SMAD1, CERCAM, STAT1, ZBTB43, S100A12, ACSM1, HSP90B1, ETS1, JUN, SIX1, SIL1, ALOX5, DNAJB1, MRO, RCN3, CASQ1, PHF6	451	580	6966	0.798914	1	0.999639	100
GOTERM_CC_FAT	GO:0031974~membrane-enclosed lumen	31	3.21244	0.954476	ZMAT3, PDLIM1, PDIA5, PDIA4, SERPINH1, STAT4, DNAJB11, OSR1, P4HB, SATB1, GLT25D1, MLL, GATM, ERP27, LMNA, SMAD1, CERCAM, STAT1, ZBTB43, S100A12, ACSM1, HSP90B1, ETS1, JUN, SIX1, SIL1, ALOX5, DNAJB1, MRO, RCN3, CASQ1, PHF6	451	604	6966	0.792742	1	0.999736	100
GOTERM_CC_FAT	GO:0031981~nuclear lumen	17	1.76166	0.995471	SATB1, MLL, ZMAT3, LMNA, PDLIM1, SMAD1, STAT1, ZBTB43, S100A12, STAT4, OSR1, ETS1, JUN, SIX1, DNAJB1, MRO, ALOX5, PHF6	451	426	6966	0.616377	1	0.999996	100
Annotation Cluster 74	Enrichment Score: 1.0496002708602794
Category	Term	Count	%	PValue	Genes	List Total	Pop Hits	Pop Total	Fold Enrichment	Bonferroni	Benjamini	FDR
UP_SEQ_FEATURE	domain:Fibronectin type-II 1	3	0.310881	0.0516889	MMP9, MMP2, FN1	362	6	5635	7.78315	1	0.803404	57.3426
UP_SEQ_FEATURE	domain:Fibronectin type-II 2	3	0.310881	0.0516889	MMP9, MMP2, FN1	362	6	5635	7.78315	1	0.803404	57.3426
INTERPRO	IPR000562:Type II fibronectin, collagen-binding	3	0.310881	0.133502	MMP9, MMP2, FN1	595	10	9171	4.62403	1	0.861582	89.5026
SMART	SM00059:FN2	3	0.310881	0.177548	MMP9, MMP2, FN1	338	10	4364	3.87337	1	0.72026	91.1721
Annotation Cluster 75	Enrichment Score: 1.0357045379071066
Category	Term	Count	%	PValue	Genes	List Total	Pop Hits	Pop Total	Fold Enrichment	Bonferroni	Benjamini	FDR
INTERPRO	IPR017977:Endoglin/CD105 antigen conserved site	3	0.310881	0.0707664	GP2, OIT3, TECTB	595	7	9171	6.60576	1	0.687231	68.4788
INTERPRO	IPR001507:Endoglin/CD105 antigen	3	0.310881	0.0904084	GP2, OIT3, TECTB	595	8	9171	5.78004	1	0.760757	77.4756
SMART	SM00241:ZP	3	0.310881	0.122138	GP2, OIT3, TECTB	338	8	4364	4.84172	1	0.62649	80.1629
Annotation Cluster 76	Enrichment Score: 1.0343007066162577
Category	Term	Count	%	PValue	Genes	List Total	Pop Hits	Pop Total	Fold Enrichment	Bonferroni	Benjamini	FDR
GOTERM_BP_FAT	GO:0009991~response to extracellular stimulus	8	0.829016	0.0343532	LEP, RBP4, P2RX7, SFRP2, RASGRP4, TIE1, KLF4, AQP3	489	56	8785	2.56646	1	0.431996	45.7594
GOTERM_BP_FAT	GO:0033189~response to vitamin A	4	0.414508	0.0747069	RBP4, TIE1, KLF4, AQP3	489	18	8785	3.99227	1	0.63603	74.3021
GOTERM_BP_FAT	GO:0032526~response to retinoic acid	4	0.414508	0.0747069	RBP4, TIE1, KLF4, AQP3	489	18	8785	3.99227	1	0.63603	74.3021
GOTERM_BP_FAT	GO:0033273~response to vitamin	4	0.414508	0.107922	RBP4, TIE1, KLF4, AQP3	489	21	8785	3.42195	1	0.728654	86.4461
GOTERM_BP_FAT	GO:0007584~response to nutrient	4	0.414508	0.13269	RBP4, TIE1, KLF4, AQP3	489	23	8785	3.12439	1	0.781626	91.7194
GOTERM_BP_FAT	GO:0031667~response to nutrient levels	5	0.518135	0.226755	LEP, RBP4, TIE1, KLF4, AQP3	489	44	8785	2.0415	1	0.904605	98.8894
Annotation Cluster 77	Enrichment Score: 1.0230349593389223
Category	Term	Count	%	PValue	Genes	List Total	Pop Hits	Pop Total	Fold Enrichment	Bonferroni	Benjamini	FDR
GOTERM_BP_FAT	GO:0060429~epithelium development	10	1.03627	0.0374418	LOC511937, GPX1, GPC3, TSC1, BCL2, JUN, SIX1, PPARG, IPMK, KDR	489	82	8785	2.19088	1	0.456108	48.7166
GOTERM_BP_FAT	GO:0030855~epithelial cell differentiation	6	0.621762	0.0951642	LOC511937, GPX1, JUN, SIX1, PPARG, KDR	489	44	8785	2.4498	1	0.697264	82.6227
GOTERM_BP_FAT	GO:0045165~cell fate commitment	6	0.621762	0.239367	BCL2, TGFBR1, SIX1, PPARG, SMAD1, KDR	489	60	8785	1.79652	1	0.914683	99.1671
Annotation Cluster 78	Enrichment Score: 1.02131024938242
Category	Term	Count	%	PValue	Genes	List Total	Pop Hits	Pop Total	Fold Enrichment	Bonferroni	Benjamini	FDR
GOTERM_BP_FAT	GO:0032368~regulation of lipid transport	4	0.414508	0.0556032	LEP, P2RX7, APOA1, ADIPOQ	489	16	8785	4.49131	1	0.563047	63.254
GOTERM_BP_FAT	GO:0019216~regulation of lipid metabolic process	6	0.621762	0.057381	LEP, CAV1, APOA1, SNCA, PNPLA2, ADIPOQ	489	38	8785	2.83662	1	0.572551	64.4459
GOTERM_BP_FAT	GO:0032371~regulation of sterol transport	3	0.310881	0.160489	LEP, APOA1, ADIPOQ	489	13	8785	4.14582	1	0.828728	95.3175
GOTERM_BP_FAT	GO:0032374~regulation of cholesterol transport	3	0.310881	0.160489	LEP, APOA1, ADIPOQ	489	13	8785	4.14582	1	0.828728	95.3175
Annotation Cluster 79	Enrichment Score: 1.0154360699403286
Category	Term	Count	%	PValue	Genes	List Total	Pop Hits	Pop Total	Fold Enrichment	Bonferroni	Benjamini	FDR
GOTERM_BP_FAT	GO:0030005~cellular di-, tri-valent inorganic cation homeostasis	14	1.45078	0.00146168	TF, CAV1, ATOX1, ACO1, ATP1A2, SLC11A1, APP, P2RX7, LOC788801, BCL2, F2, LTF, SCARA5, F2R, FTL	489	91	8785	2.76388	0.9669	0.0543402	2.52729
GOTERM_BP_FAT	GO:0030003~cellular cation homeostasis	14	1.45078	0.00314914	TF, CAV1, ATOX1, ACO1, ATP1A2, SLC11A1, APP, P2RX7, LOC788801, BCL2, F2, LTF, SCARA5, F2R, FTL	489	99	8785	2.54054	0.999357	0.0910295	5.37005
GOTERM_BP_FAT	GO:0051240~positive regulation of multicellular organismal process	14	1.45078	0.0048414	CAV1, SNCA, TLR3, ADA, P2RX7, ADRB2, BCL2, F2, VKORC1, LBP, GPAM, AGPAT2, F2R, GHR	489	104	8785	2.4184	0.999988	0.124564	8.14225
GOTERM_BP_FAT	GO:0001894~tissue homeostasis	7	0.725389	0.00540197	RBP4, P2RX7, ADRB2, BCL2, PDGFRB, KDR, F2R	489	30	8785	4.19189	0.999997	0.13221	9.04355
GOTERM_BP_FAT	GO:0048871~multicellular organismal homeostasis	8	0.829016	0.00589334	RBP4, GPX1, P2RX7, ADRB2, BCL2, PDGFRB, KDR, F2R	489	40	8785	3.59305	0.999999	0.140446	9.82671
GOTERM_BP_FAT	GO:0031399~regulation of protein modification process	13	1.34715	0.00666414	FCER1A, CAV1, TNXB, TGFBR1, SNCA, P2RX7, APOA1, TSC1, BCL2, JUN, F2, PDGFRB, GHR	489	96	8785	2.43279	1	0.149802	11.0425
GOTERM_BP_FAT	GO:0001932~regulation of protein amino acid phosphorylation	11	1.1399	0.00744879	FCER1A, P2RX7, CAV1, TNXB, APOA1, BCL2, TGFBR1, JUN, F2, PDGFRB, GHR	489	74	8785	2.67051	1	0.162858	12.2642
GOTERM_BP_FAT	GO:0032268~regulation of cellular protein metabolic process	17	1.76166	0.0208698	FCER1A, CAV1, A2M, TNXB, ACO1, TGFBR1, SNCA, TIMP3, ADIPOQ, P2RX7, APOA1, TSC1, JUN, BCL2, F2, PDGFRB, GHR	489	165	8785	1.85096	1	0.329359	30.863
GOTERM_BP_FAT	GO:0050818~regulation of coagulation	5	0.518135	0.0309929	CAV1, F2, VKORC1, ANXA2, F2R	489	22	8785	4.08301	1	0.407837	42.3598
GOTERM_BP_FAT	GO:0042325~regulation of phosphorylation	17	1.76166	0.0322985	FCER1A, CAV1, TNXB, HMGCR, TGFBR1, CDKN1C, P2RX7, APOA1, TSC1, JUN, BCL2, F2, FABP4, PDGFRB, GADD45A, VLDLR, GHR	489	174	8785	1.75522	1	0.416503	43.7039
GOTERM_BP_FAT	GO:0051174~regulation of phosphorus metabolic process	17	1.76166	0.0458378	FCER1A, CAV1, TNXB, HMGCR, TGFBR1, CDKN1C, P2RX7, APOA1, TSC1, JUN, BCL2, F2, FABP4, PDGFRB, GADD45A, VLDLR, GHR	489	182	8785	1.67807	1	0.506058	56.0059
GOTERM_BP_FAT	GO:0019220~regulation of phosphate metabolic process	17	1.76166	0.0458378	FCER1A, CAV1, TNXB, HMGCR, TGFBR1, CDKN1C, P2RX7, APOA1, TSC1, JUN, BCL2, F2, FABP4, PDGFRB, GADD45A, VLDLR, GHR	489	182	8785	1.67807	1	0.506058	56.0059
GOTERM_BP_FAT	GO:0032844~regulation of homeostatic process	6	0.621762	0.057381	P2RX7, BCL2, F2, ADA, IFI6, F2R	489	38	8785	2.83662	1	0.572551	64.4459
GOTERM_BP_FAT	GO:0043086~negative regulation of catalytic activity	9	0.932642	0.0591238	CDKN1C, GPX1, CAV1, APOA1, HMGCR, SNCA, FABP4, GADD45A, IFI6	489	76	8785	2.12746	1	0.581534	65.5788
GOTERM_BP_FAT	GO:0060249~anatomical structure homeostasis	7	0.725389	0.0619248	RBP4, P2RX7, ADRB2, BCL2, PDGFRB, KDR, F2R	489	51	8785	2.46582	1	0.592316	67.3287
GOTERM_BP_FAT	GO:0030193~regulation of blood coagulation	4	0.414508	0.0648292	CAV1, F2, ANXA2, F2R	489	17	8785	4.22711	1	0.605284	69.0544
GOTERM_BP_FAT	GO:0051338~regulation of transferase activity	12	1.24352	0.0726972	CDKN1C, FCER1A, P2RX7, CAV1, TNXB, APOA1, TSC1, HMGCR, TGFBR1, FABP4, GADD45A, VLDLR	489	121	8785	1.78168	1	0.631822	73.3077
GOTERM_BP_FAT	GO:0001934~positive regulation of protein amino acid phosphorylation	6	0.621762	0.0749756	FCER1A, P2RX7, BCL2, TGFBR1, F2, GHR	489	41	8785	2.62906	1	0.635354	74.4324
GOTERM_BP_FAT	GO:0044092~negative regulation of molecular function	10	1.03627	0.0806434	CDKN1C, GPX1, CAV1, ADRB2, APOA1, HMGCR, SNCA, FABP4, GADD45A, IFI6	489	95	8785	1.89108	1	0.655177	77.0396
GOTERM_BP_FAT	GO:0055065~metal ion homeostasis	8	0.829016	0.082101	SLC11A1, P2RX7, CAV1, BCL2, F2, ATP1A2, KDR, F2R	489	68	8785	2.11356	1	0.658071	77.6683
GOTERM_BP_FAT	GO:0051480~cytosolic calcium ion homeostasis	5	0.518135	0.0991393	P2RX7, CAV1, F2, ATP1A2, F2R	489	32	8785	2.80707	1	0.709118	83.9113
GOTERM_BP_FAT	GO:0010562~positive regulation of phosphorus metabolic process	6	0.621762	0.102451	FCER1A, P2RX7, BCL2, TGFBR1, F2, GHR	489	45	8785	2.39536	1	0.719711	84.9154
GOTERM_BP_FAT	GO:0042327~positive regulation of phosphorylation	6	0.621762	0.102451	FCER1A, P2RX7, BCL2, TGFBR1, F2, GHR	489	45	8785	2.39536	1	0.719711	84.9154
GOTERM_BP_FAT	GO:0045937~positive regulation of phosphate metabolic process	6	0.621762	0.102451	FCER1A, P2RX7, BCL2, TGFBR1, F2, GHR	489	45	8785	2.39536	1	0.719711	84.9154
GOTERM_BP_FAT	GO:0010522~regulation of calcium ion transport into cytosol	3	0.310881	0.103124	P2RX7, BCL2, F2	489	10	8785	5.38957	1	0.718595	85.1123
GOTERM_BP_FAT	GO:0043549~regulation of kinase activity	11	1.1399	0.114922	CDKN1C, FCER1A, P2RX7, CAV1, TNXB, TSC1, HMGCR, TGFBR1, FABP4, GADD45A, VLDLR	489	117	8785	1.68904	1	0.746941	88.1916
GOTERM_BP_FAT	GO:0055074~calcium ion homeostasis	7	0.725389	0.128529	P2RX7, CAV1, BCL2, F2, ATP1A2, KDR, F2R	489	62	8785	2.02833	1	0.77327	90.9958
GOTERM_BP_FAT	GO:0045927~positive regulation of growth	5	0.518135	0.137165	BCL2, TGFBR1, HLX, GPAM, GHR	489	36	8785	2.49517	1	0.787415	92.4359
GOTERM_BP_FAT	GO:0048873~homeostasis of number of cells within a tissue	3	0.310881	0.140738	P2RX7, BCL2, F2R	489	12	8785	4.49131	1	0.793562	92.9658
GOTERM_BP_FAT	GO:0006875~cellular metal ion homeostasis	7	0.725389	0.151027	SLC11A1, P2RX7, CAV1, BCL2, F2, ATP1A2, F2R	489	65	8785	1.93472	1	0.813729	94.3028
GOTERM_BP_FAT	GO:0031401~positive regulation of protein modification process	6	0.621762	0.151561	FCER1A, P2RX7, BCL2, TGFBR1, F2, GHR	489	51	8785	2.11356	1	0.813554	94.3652
GOTERM_BP_FAT	GO:0010959~regulation of metal ion transport	4	0.414508	0.159206	P2RX7, ADRB2, BCL2, F2	489	25	8785	2.87444	1	0.827388	95.1907
GOTERM_BP_FAT	GO:0045859~regulation of protein kinase activity	10	1.03627	0.163264	FCER1A, P2RX7, CAV1, TNXB, TSC1, HMGCR, TGFBR1, FABP4, GADD45A, VLDLR	489	111	8785	1.61849	1	0.833065	95.5811
GOTERM_BP_FAT	GO:0033673~negative regulation of kinase activity	5	0.518135	0.168945	CDKN1C, CAV1, HMGCR, FABP4, GADD45A	489	39	8785	2.30324	1	0.842856	96.0777
GOTERM_BP_FAT	GO:0051348~negative regulation of transferase activity	5	0.518135	0.168945	CDKN1C, CAV1, HMGCR, FABP4, GADD45A	489	39	8785	2.30324	1	0.842856	96.0777
GOTERM_BP_FAT	GO:0043269~regulation of ion transport	4	0.414508	0.216265	P2RX7, ADRB2, BCL2, F2	489	29	8785	2.47796	1	0.896805	98.594
GOTERM_BP_FAT	GO:0032270~positive regulation of cellular protein metabolic process	7	0.725389	0.218483	FCER1A, P2RX7, BCL2, TGFBR1, F2, ADIPOQ, GHR	489	73	8785	1.72269	1	0.898571	98.662
GOTERM_BP_FAT	GO:0048872~homeostasis of number of cells	6	0.621762	0.218693	P2RX7, BCL2, HMOX1, DYRK3, TIMP1, F2R	489	58	8785	1.85847	1	0.8979	98.6683
GOTERM_BP_FAT	GO:0006874~cellular calcium ion homeostasis	6	0.621762	0.239367	P2RX7, CAV1, BCL2, F2, ATP1A2, F2R	489	60	8785	1.79652	1	0.914683	99.1671
GOTERM_BP_FAT	GO:0051247~positive regulation of protein metabolic process	7	0.725389	0.264977	FCER1A, P2RX7, BCL2, TGFBR1, F2, ADIPOQ, GHR	489	78	8785	1.61226	1	0.929126	99.5426
GOTERM_BP_FAT	GO:0043405~regulation of MAP kinase activity	5	0.518135	0.276075	FCER1A, P2RX7, CAV1, TNXB, HMGCR	489	48	8785	1.87138	1	0.937178	99.6495
GOTERM_BP_FAT	GO:0007243~protein kinase cascade	8	0.829016	0.320064	FCER1A, P2RX7, CAV1, TGFBR1, STK17B, SMAD1, STK4, F2R	489	100	8785	1.43722	1	0.955403	99.883
GOTERM_BP_FAT	GO:0006469~negative regulation of protein kinase activity	4	0.414508	0.323154	CAV1, HMGCR, FABP4, GADD45A	489	36	8785	1.99614	1	0.956542	99.892
GOTERM_BP_FAT	GO:0051924~regulation of calcium ion transport	3	0.310881	0.326962	P2RX7, BCL2, F2	489	21	8785	2.56646	1	0.957093	99.9021
GOTERM_BP_FAT	GO:0000165~MAPKKK cascade	5	0.518135	0.339745	FCER1A, P2RX7, CAV1, TGFBR1, SMAD1	489	53	8785	1.69483	1	0.962327	99.93
GOTERM_BP_FAT	GO:0016050~vesicle organization	3	0.310881	0.368124	P2RX7, CAV1, BCL2	489	23	8785	2.34329	1	0.971714	99.9676
GOTERM_BP_FAT	GO:0043085~positive regulation of catalytic activity	10	1.03627	0.447382	FCER1A, P2RX7, CAV1, ADRB2, APOA1, TSC1, BCL2, TGFBR1, VLDLR, F2R	489	149	8785	1.20572	1	0.986499	99.9969
GOTERM_BP_FAT	GO:0044093~positive regulation of molecular function	11	1.1399	0.502852	FCER1A, P2RX7, CAV1, ADRB2, APOA1, TSC1, BCL2, TGFBR1, TLR3, VLDLR, F2R	489	174	8785	1.13573	1	0.992143	99.9995
GOTERM_BP_FAT	GO:0051347~positive regulation of transferase activity	5	0.518135	0.605467	FCER1A, P2RX7, APOA1, TGFBR1, VLDLR	489	75	8785	1.19768	1	0.997403	100
GOTERM_BP_FAT	GO:0045860~positive regulation of protein kinase activity	4	0.414508	0.736804	FCER1A, P2RX7, TGFBR1, VLDLR	489	68	8785	1.05678	1	0.999538	100
GOTERM_BP_FAT	GO:0033674~positive regulation of kinase activity	4	0.414508	0.763079	FCER1A, P2RX7, TGFBR1, VLDLR	489	71	8785	1.01213	1	0.999721	100
GOTERM_BP_FAT	GO:0006816~calcium ion transport	4	0.414508	0.794759	P2RX7, ATP2C2, CAV1, F2R	489	75	8785	0.958146	1	0.999847	100
KEGG_PATHWAY	bta04020:Calcium signaling pathway	9	0.932642	0.80689	P2RX5, P2RX7, ADRB2, HRH1, PDGFRA, PDGFRB, ITPKB, PRKACB, F2R	307	164	4940	0.883054	1	0.960208	100
Annotation Cluster 80	Enrichment Score: 0.9950244784938238
Category	Term	Count	%	PValue	Genes	List Total	Pop Hits	Pop Total	Fold Enrichment	Bonferroni	Benjamini	FDR
GOTERM_MF_FAT	GO:0008238~exopeptidase activity	8	0.829016	0.0200897	SCPEP1, CPA5, AEBP1, PEPD, CPXM1, GGH, ERAP2, DPEP2	528	49	9249	2.85993	0.999999	0.307909	26.2372
GOTERM_MF_FAT	GO:0008235~metalloexopeptidase activity	5	0.518135	0.050889	CPA5, AEBP1, PEPD, CPXM1, DPEP2	528	25	9249	3.50341	1	0.503871	54.3054
GOTERM_MF_FAT	GO:0004180~carboxypeptidase activity	4	0.414508	0.167962	SCPEP1, CPA5, AEBP1, CPXM1	528	25	9249	2.80273	1	0.863307	93.6535
SP_PIR_KEYWORDS	carboxypeptidase	3	0.310881	0.244502	SCPEP1, CPA5, CPXM1	499	14	7349	3.15588	1	0.735311	97.9503
GOTERM_MF_FAT	GO:0004181~metallocarboxypeptidase activity	3	0.310881	0.252225	CPA5, AEBP1, CPXM1	528	17	9249	3.09124	1	0.92317	98.7201
Annotation Cluster 81	Enrichment Score: 0.9334098033936524
Category	Term	Count	%	PValue	Genes	List Total	Pop Hits	Pop Total	Fold Enrichment	Bonferroni	Benjamini	FDR
GOTERM_BP_FAT	GO:0040014~regulation of multicellular organism growth	6	0.621762	0.057381	LEP, APP, ADRB2, BCL2, GPAM, GHR	489	38	8785	2.83662	1	0.572551	64.4459
GOTERM_BP_FAT	GO:0045927~positive regulation of growth	5	0.518135	0.137165	BCL2, TGFBR1, HLX, GPAM, GHR	489	36	8785	2.49517	1	0.787415	92.4359
GOTERM_BP_FAT	GO:0040018~positive regulation of multicellular organism growth	3	0.310881	0.201261	BCL2, GPAM, GHR	489	15	8785	3.59305	1	0.88098	98.0407
Annotation Cluster 82	Enrichment Score: 0.9238485121967835
Category	Term	Count	%	PValue	Genes	List Total	Pop Hits	Pop Total	Fold Enrichment	Bonferroni	Benjamini	FDR
INTERPRO	IPR002126:Cadherin	6	0.621762	0.0318445	CDH13, PCDH1, CLSTN3, PCDHGC3, PCDHA13, CDH5	595	28	9171	3.30288	1	0.445591	39.8942
SMART	SM00112:CA	6	0.621762	0.0600792	CDH13, PCDH1, CLSTN3, PCDHGC3, PCDHA13, CDH5	338	28	4364	2.76669	0.999992	0.427439	53.671
INTERPRO	IPR013164:Cadherin, N-terminal	3	0.310881	0.0707664	PCDH1, PCDHGC3, PCDHA13	595	7	9171	6.60576	1	0.687231	68.4788
GOTERM_BP_FAT	GO:0016337~cell-cell adhesion	12	1.24352	0.129812	CDH13, PCDH1, TNXB, CD34, CLDN3, CLSTN3, BCL2, VNN1, PCDHGC3, ITGA4, PCDHA13, CDH5	489	135	8785	1.59691	1	0.775297	91.225
UP_SEQ_FEATURE	domain:Cadherin 2	3	0.310881	0.200757	CDH13, CLSTN3, CDH5	362	13	5635	3.59222	1	0.990958	97.2602
UP_SEQ_FEATURE	domain:Cadherin 1	3	0.310881	0.200757	CDH13, CLSTN3, CDH5	362	13	5635	3.59222	1	0.990958	97.2602
GOTERM_BP_FAT	GO:0007156~homophilic cell adhesion	6	0.621762	0.48175	CDH13, PCDH1, CLSTN3, PCDHGC3, PCDHA13, CDH5	489	82	8785	1.31453	1	0.990486	99.999
Annotation Cluster 83	Enrichment Score: 0.9215404452692699
Category	Term	Count	%	PValue	Genes	List Total	Pop Hits	Pop Total	Fold Enrichment	Bonferroni	Benjamini	FDR
GOTERM_BP_FAT	GO:0030336~negative regulation of cell migration	4	0.414508	0.107922	BCL2, DLL4, TIE1, ADA	489	21	8785	3.42195	1	0.728654	86.4461
GOTERM_BP_FAT	GO:0040013~negative regulation of locomotion	4	0.414508	0.120069	BCL2, DLL4, TIE1, ADA	489	22	8785	3.26641	1	0.759731	89.3373
GOTERM_BP_FAT	GO:0051271~negative regulation of cell motion	4	0.414508	0.13269	BCL2, DLL4, TIE1, ADA	489	23	8785	3.12439	1	0.781626	91.7194
Annotation Cluster 84	Enrichment Score: 0.9184360203984118
Category	Term	Count	%	PValue	Genes	List Total	Pop Hits	Pop Total	Fold Enrichment	Bonferroni	Benjamini	FDR
GOTERM_BP_FAT	GO:0051050~positive regulation of transport	10	1.03627	0.0207758	FCER1A, RBP4, P2RX7, C3, TGFBR1, F2, SNCA, PRKACB, ADIPOQ, PIK3R1	489	74	8785	2.42773	1	0.330325	30.7468
GOTERM_BP_FAT	GO:0002697~regulation of immune effector process	7	0.725389	0.052685	FCER1A, RBP4, P2RX7, A2M, APOA1, C3, LBP	489	49	8785	2.56646	1	0.552122	61.2155
GOTERM_BP_FAT	GO:0032880~regulation of protein localization	7	0.725389	0.0720634	RBP4, P2RX7, APOA1, BCL2, TGFBR1, PRKACB, PIK3R1	489	53	8785	2.37277	1	0.630572	72.9866
GOTERM_BP_FAT	GO:0070201~regulation of establishment of protein localization	6	0.621762	0.102451	RBP4, P2RX7, APOA1, TGFBR1, PRKACB, PIK3R1	489	45	8785	2.39536	1	0.719711	84.9154
GOTERM_BP_FAT	GO:0051222~positive regulation of protein transport	4	0.414508	0.107922	RBP4, P2RX7, TGFBR1, PRKACB	489	21	8785	3.42195	1	0.728654	86.4461
GOTERM_BP_FAT	GO:0060341~regulation of cellular localization	9	0.932642	0.138094	LEP, FCER1A, RBP4, P2RX7, CHGA, APOA1, TGFBR1, SNCA, PRKACB	489	92	8785	1.75747	1	0.788332	92.5773
GOTERM_BP_FAT	GO:0051223~regulation of protein transport	5	0.518135	0.191432	RBP4, P2RX7, APOA1, TGFBR1, PRKACB	489	41	8785	2.19088	1	0.872919	97.573
GOTERM_BP_FAT	GO:0050708~regulation of protein secretion	3	0.310881	0.38834	RBP4, P2RX7, APOA1	489	24	8785	2.24565	1	0.976028	99.9816
GOTERM_BP_FAT	GO:0051347~positive regulation of transferase activity	5	0.518135	0.605467	FCER1A, P2RX7, APOA1, TGFBR1, VLDLR	489	75	8785	1.19768	1	0.997403	100
Annotation Cluster 85	Enrichment Score: 0.9149036575236552
Category	Term	Count	%	PValue	Genes	List Total	Pop Hits	Pop Total	Fold Enrichment	Bonferroni	Benjamini	FDR
GOTERM_BP_FAT	GO:0051260~protein homooligomerization	7	0.725389	0.0116837	VWF, CAV1, C1QTNF1, GPX3, PRNP, SCARA5, ADIPOQ	489	35	8785	3.59305	1	0.222151	18.5894
GOTERM_BP_FAT	GO:0051259~protein oligomerization	9	0.932642	0.0141735	VWF, P2RX7, CAV1, C1QTNF1, GPX3, QPRT, PRNP, SCARA5, ADIPOQ	489	58	8785	2.78771	1	0.254978	22.1049
GOTERM_BP_FAT	GO:0006461~protein complex assembly	14	1.45078	0.200785	CAV1, FKBP4, SMAD1, ADIPOQ, VWF, LOC100141266, P2RX7, GSN, C1QTNF1, GPX3, QPRT, PRNP, SCARA5, LIPE	489	180	8785	1.3973	1	0.881339	98.0201
GOTERM_BP_FAT	GO:0070271~protein complex biogenesis	14	1.45078	0.200785	CAV1, FKBP4, SMAD1, ADIPOQ, VWF, LOC100141266, P2RX7, GSN, C1QTNF1, GPX3, QPRT, PRNP, SCARA5, LIPE	489	180	8785	1.3973	1	0.881339	98.0201
GOTERM_BP_FAT	GO:0065003~macromolecular complex assembly	16	1.65803	0.656633	CAV1, FKBP4, MBNL1, SMAD1, ADIPOQ, VWF, LOC100141266, P2RX7, APOA1, GSN, C1QTNF1, GPX3, QPRT, PRNP, SCARA5, LIPE	489	291	8785	0.987779	1	0.998551	100
GOTERM_BP_FAT	GO:0043933~macromolecular complex subunit organization	16	1.65803	0.739152	CAV1, FKBP4, MBNL1, SMAD1, ADIPOQ, VWF, LOC100141266, P2RX7, APOA1, GSN, C1QTNF1, GPX3, QPRT, PRNP, SCARA5, LIPE	489	308	8785	0.933259	1	0.999553	100
Annotation Cluster 86	Enrichment Score: 0.906319390870136
Category	Term	Count	%	PValue	Genes	List Total	Pop Hits	Pop Total	Fold Enrichment	Bonferroni	Benjamini	FDR
GOTERM_BP_FAT	GO:0050727~regulation of inflammatory response	7	0.725389	0.00540197	FCER1A, GPX1, A2M, C3, FABP4, LBP, ADA	489	30	8785	4.19189	0.999997	0.13221	9.04355
GOTERM_BP_FAT	GO:0002697~regulation of immune effector process	7	0.725389	0.052685	FCER1A, RBP4, P2RX7, A2M, APOA1, C3, LBP	489	49	8785	2.56646	1	0.552122	61.2155
GOTERM_BP_FAT	GO:0002824~positive regulation of adaptive immune response based on somatic recombination of immune receptors built from immunoglobulin superfamily domains	4	0.414508	0.0747069	FCER1A, P2RX7, C3, ADA	489	18	8785	3.99227	1	0.63603	74.3021
GOTERM_BP_FAT	GO:0002821~positive regulation of adaptive immune response	4	0.414508	0.0747069	FCER1A, P2RX7, C3, ADA	489	18	8785	3.99227	1	0.63603	74.3021
GOTERM_BP_FAT	GO:0002819~regulation of adaptive immune response	5	0.518135	0.0905124	FCER1A, P2RX7, C3, HLX, ADA	489	31	8785	2.89762	1	0.681894	80.9912
GOTERM_BP_FAT	GO:0002822~regulation of adaptive immune response based on somatic recombination of immune receptors built from immunoglobulin superfamily domains	5	0.518135	0.0905124	FCER1A, P2RX7, C3, HLX, ADA	489	31	8785	2.89762	1	0.681894	80.9912
GOTERM_BP_FAT	GO:0002699~positive regulation of immune effector process	4	0.414508	0.216265	FCER1A, P2RX7, C3, LBP	489	29	8785	2.47796	1	0.896805	98.594
GOTERM_BP_FAT	GO:0002705~positive regulation of leukocyte mediated immunity	3	0.310881	0.347652	FCER1A, P2RX7, C3	489	22	8785	2.4498	1	0.964563	99.9433
GOTERM_BP_FAT	GO:0002708~positive regulation of lymphocyte mediated immunity	3	0.310881	0.347652	FCER1A, P2RX7, C3	489	22	8785	2.4498	1	0.964563	99.9433
GOTERM_BP_FAT	GO:0002706~regulation of lymphocyte mediated immunity	3	0.310881	0.537547	FCER1A, P2RX7, C3	489	32	8785	1.68424	1	0.994447	99.9999
GOTERM_BP_FAT	GO:0002703~regulation of leukocyte mediated immunity	3	0.310881	0.586703	FCER1A, P2RX7, C3	489	35	8785	1.53988	1	0.996716	100
Annotation Cluster 87	Enrichment Score: 0.8910430889983028
Category	Term	Count	%	PValue	Genes	List Total	Pop Hits	Pop Total	Fold Enrichment	Bonferroni	Benjamini	FDR
KEGG_PATHWAY	bta05412:Arrhythmogenic right ventricular cardiomyopathy (ARVC)	9	0.932642	0.0458625	JUP, DES, ITGA7, ITGA11, LMNA, ITGB5, CACNG4, LEF1, ITGA4	307	65	4940	2.22801	0.999084	0.540328	42.8781
KEGG_PATHWAY	bta05414:Dilated cardiomyopathy	9	0.932642	0.101974	DES, ITGA7, ITGA11, LMNA, ITGB5, CACNG4, PRKACB, ITGA4, TPM2	307	77	4940	1.88079	1	0.656439	72.2771
KEGG_PATHWAY	bta05410:Hypertrophic cardiomyopathy (HCM)	8	0.829016	0.156015	DES, ITGA7, ITGA11, LMNA, ITGB5, CACNG4, ITGA4, TPM2	307	72	4940	1.78791	1	0.73557	86.7768
GOTERM_CC_FAT	GO:0008305~integrin complex	3	0.310881	0.373866	ITGA11, ITGB5, ITGA4	451	20	6966	2.31685	1	0.880264	99.7894
Annotation Cluster 88	Enrichment Score: 0.8877907556612679
Category	Term	Count	%	PValue	Genes	List Total	Pop Hits	Pop Total	Fold Enrichment	Bonferroni	Benjamini	FDR
SP_PIR_KEYWORDS	calcium binding	9	0.932642	0.00740104	S100A4, LOC511937, S100A8, F2, S100A9, MGP, SPARC, ANXA4, ANXA2	499	43	7349	3.08249	0.942304	0.0936814	9.78715
SP_PIR_KEYWORDS	endonexin fold	3	0.310881	0.0399526	LOC511937, ANXA4, ANXA2	499	5	7349	8.83647	1	0.293849	43.1822
PIR_SUPERFAMILY	PIRSF002359:annexin I	3	0.310881	0.0983734	LOC511937, ANXA4, ANXA2	305	7	3890	5.46604	1	0.990249	75.161
SP_PIR_KEYWORDS	phospholipid binding	3	0.310881	0.143807	LOC511937, ANXA4, ANXA2	499	10	7349	4.41824	1	0.583871	88.383
GOTERM_MF_FAT	GO:0005544~calcium-dependent phospholipid binding	3	0.310881	0.146696	LOC511937, ANXA4, ANXA2	528	12	9249	4.37926	1	0.830368	90.7341
UP_SEQ_FEATURE	repeat:Annexin 1	3	0.310881	0.153672	LOC511937, ANXA4, ANXA2	362	11	5635	4.24535	1	0.97552	93.1326
UP_SEQ_FEATURE	repeat:Annexin 3	3	0.310881	0.153672	LOC511937, ANXA4, ANXA2	362	11	5635	4.24535	1	0.97552	93.1326
UP_SEQ_FEATURE	repeat:Annexin 2	3	0.310881	0.153672	LOC511937, ANXA4, ANXA2	362	11	5635	4.24535	1	0.97552	93.1326
UP_SEQ_FEATURE	repeat:Annexin 4	3	0.310881	0.153672	LOC511937, ANXA4, ANXA2	362	11	5635	4.24535	1	0.97552	93.1326
INTERPRO	IPR018252:Annexin repeat, conserved site	3	0.310881	0.156467	LOC511937, ANXA4, ANXA2	595	11	9171	4.20367	1	0.898014	93.12
INTERPRO	IPR018502:Annexin repeat	3	0.310881	0.156467	LOC511937, ANXA4, ANXA2	595	11	9171	4.20367	1	0.898014	93.12
INTERPRO	IPR001464:Annexin	3	0.310881	0.156467	LOC511937, ANXA4, ANXA2	595	11	9171	4.20367	1	0.898014	93.12
SP_PIR_KEYWORDS	calcium/phospholipid-binding	3	0.310881	0.168232	LOC511937, ANXA4, ANXA2	499	11	7349	4.01658	1	0.620519	92.2229
SP_PIR_KEYWORDS	annexin	3	0.310881	0.168232	LOC511937, ANXA4, ANXA2	499	11	7349	4.01658	1	0.620519	92.2229
SMART	SM00335:ANX	3	0.310881	0.206499	LOC511937, ANXA4, ANXA2	338	11	4364	3.52125	1	0.755903	94.3428
GOTERM_MF_FAT	GO:0005543~phospholipid binding	7	0.725389	0.324696	LOC511937, APOA1, MAP1LC3A, SNX24, HS1BP3, ANXA4, ANXA2	528	82	9249	1.49536	1	0.958158	99.7225
SP_PIR_KEYWORDS	duplication	7	0.725389	0.324928	P4HB, LOC511937, F2, LTF, TIE1, ANXA4, ANXA2	499	69	7349	1.49409	1	0.823483	99.5696
Annotation Cluster 89	Enrichment Score: 0.8645082029205686
Category	Term	Count	%	PValue	Genes	List Total	Pop Hits	Pop Total	Fold Enrichment	Bonferroni	Benjamini	FDR
GOTERM_BP_FAT	GO:0032845~negative regulation of homeostatic process	3	0.310881	0.0536912	P2RX7, BCL2, IFI6	489	7	8785	7.69939	1	0.554566	61.9301
GOTERM_BP_FAT	GO:0051899~membrane depolarization	4	0.414508	0.0556032	P2RX7, CAV1, SNCA, IFI6	489	16	8785	4.49131	1	0.563047	63.254
GOTERM_BP_FAT	GO:0032844~regulation of homeostatic process	6	0.621762	0.057381	P2RX7, BCL2, F2, ADA, IFI6, F2R	489	38	8785	2.83662	1	0.572551	64.4459
GOTERM_BP_FAT	GO:0042391~regulation of membrane potential	6	0.621762	0.228962	P2RX7, CAV1, TSC1, BCL2, SNCA, IFI6	489	59	8785	1.82697	1	0.906197	98.9435
GOTERM_BP_FAT	GO:0042493~response to drug	4	0.414508	0.307655	P2RX7, BCL2, JUN, SNCA	489	35	8785	2.05317	1	0.949457	99.8394
GOTERM_BP_FAT	GO:0007005~mitochondrion organization	5	0.518135	0.538707	GPX1, P2RX7, BCL2, SNCA, IFI6	489	69	8785	1.30183	1	0.994458	99.9999
Annotation Cluster 90	Enrichment Score: 0.8419851014137409
Category	Term	Count	%	PValue	Genes	List Total	Pop Hits	Pop Total	Fold Enrichment	Bonferroni	Benjamini	FDR
GOTERM_MF_FAT	GO:0031418~L-ascorbic acid binding	4	0.414508	0.0501469	PAM, P4HA2, PLOD1, LEPREL1	528	15	9249	4.67121	1	0.505655	53.7668
GOTERM_MF_FAT	GO:0031406~carboxylic acid binding	8	0.829016	0.0572231	PAM, P4HA2, PLOD1, PPARG, SNCA, FASN, LEPREL1, PCK1	528	61	9249	2.29732	1	0.539423	58.6708
INTERPRO	IPR006620:Prolyl 4-hydroxylase, alpha subunit	3	0.310881	0.156467	P4HA2, PLOD1, LEPREL1	595	11	9171	4.20367	1	0.898014	93.12
INTERPRO	IPR005123:Oxoglutarate and iron-dependent oxygenase	3	0.310881	0.204205	P4HA2, PLOD1, LEPREL1	595	13	9171	3.55695	1	0.947239	97.2483
SMART	SM00702:P4Hc	3	0.310881	0.206499	P4HA2, PLOD1, LEPREL1	338	11	4364	3.52125	1	0.755903	94.3428
GOTERM_MF_FAT	GO:0019842~vitamin binding	7	0.725389	0.46867	RBP4, PAM, P4HA2, PLOD1, FASN, LEPREL1, TCN2	528	96	9249	1.27728	1	0.986241	99.9924
Annotation Cluster 91	Enrichment Score: 0.8270842958794653
Category	Term	Count	%	PValue	Genes	List Total	Pop Hits	Pop Total	Fold Enrichment	Bonferroni	Benjamini	FDR
SP_PIR_KEYWORDS	carboxyglutamic acid	3	0.310881	0.120232	F2, MGP, PROS1	499	9	7349	4.90915	1	0.530813	83.07
UP_SEQ_FEATURE	domain:Gla	3	0.310881	0.131051	F2, MGP, PROS1	362	10	5635	4.66989	1	0.966265	89.5122
SP_PIR_KEYWORDS	gamma-carboxyglutamic acid	3	0.310881	0.143807	F2, MGP, PROS1	499	10	7349	4.41824	1	0.583871	88.383
INTERPRO	IPR000294:Gamma-carboxyglutamic acid-rich (GLA) domain	3	0.310881	0.156467	F2, MGP, PROS1	595	11	9171	4.20367	1	0.898014	93.12
SMART	SM00069:GLA	3	0.310881	0.206499	F2, MGP, PROS1	338	11	4364	3.52125	1	0.755903	94.3428
Annotation Cluster 92	Enrichment Score: 0.8123325093703752
Category	Term	Count	%	PValue	Genes	List Total	Pop Hits	Pop Total	Fold Enrichment	Bonferroni	Benjamini	FDR
INTERPRO	IPR018244:Allergen V5/Tpx-1 related, conserved site	3	0.310881	0.111406	GLIPR2, CRISPLD2, PI16	595	9	9171	5.13782	1	0.813239	84.4008
INTERPRO	IPR001283:Allergen V5/Tpx-1 related	3	0.310881	0.156467	GLIPR2, CRISPLD2, PI16	595	11	9171	4.20367	1	0.898014	93.12
INTERPRO	IPR014044:SCP-like extracellular	3	0.310881	0.156467	GLIPR2, CRISPLD2, PI16	595	11	9171	4.20367	1	0.898014	93.12
SMART	SM00198:SCP	3	0.310881	0.206499	GLIPR2, CRISPLD2, PI16	338	11	4364	3.52125	1	0.755903	94.3428
Annotation Cluster 93	Enrichment Score: 0.8004740783646083
Category	Term	Count	%	PValue	Genes	List Total	Pop Hits	Pop Total	Fold Enrichment	Bonferroni	Benjamini	FDR
GOTERM_MF_FAT	GO:0016878~acid-thiol ligase activity	3	0.310881	0.0894156	ACSM1, ACSS2, ACSS3	528	9	9249	5.83902	1	0.681062	75.453
GOTERM_MF_FAT	GO:0016877~ligase activity, forming carbon-sulfur bonds	3	0.310881	0.146696	ACSM1, ACSS2, ACSS3	528	12	9249	4.37926	1	0.830368	90.7341
INTERPRO	IPR000873:AMP-dependent synthetase and ligase	3	0.310881	0.302514	ACSM1, ACSS2, ACSS3	595	17	9171	2.72002	1	0.9849	99.6542
Annotation Cluster 94	Enrichment Score: 0.7872583746693563
Category	Term	Count	%	PValue	Genes	List Total	Pop Hits	Pop Total	Fold Enrichment	Bonferroni	Benjamini	FDR
INTERPRO	IPR002035:von Willebrand factor, type A	6	0.621762	0.0882072	VWF, COL21A1, COL6A2, ITGB5, ITIH5, VWA1	595	37	9171	2.49948	1	0.757297	76.6027
SMART	SM00327:VWA	6	0.621762	0.152971	VWF, COL21A1, COL6A2, ITGB5, ITIH5, VWA1	338	37	4364	2.09372	1	0.673927	87.275
UP_SEQ_FEATURE	domain:VWFA	3	0.310881	0.322191	ITGB5, ITIH5, VWA1	362	18	5635	2.59438	1	0.999433	99.8056
Annotation Cluster 95	Enrichment Score: 0.7868391641304422
Category	Term	Count	%	PValue	Genes	List Total	Pop Hits	Pop Total	Fold Enrichment	Bonferroni	Benjamini	FDR
INTERPRO	IPR018247:EF-HAND 1	16	1.65803	0.0170273	S100A4, FKBP9, S100A16, S100A8, SPARCL1, S100A9, SPARC, CAPN2, MYL9, S100A12, PVALB, SMOC1, RCN3, EHD2, PLS3, RCN1	595	127	9171	1.94185	1	0.302779	23.6732
INTERPRO	IPR018249:EF-HAND 2	16	1.65803	0.0206642	S100A4, FKBP9, S100A16, S100A8, SPARCL1, S100A9, FSTL1, CAPN2, MYL9, S100A12, RASGRP4, PVALB, RCN3, EHD2, PLS3, RCN1	595	130	9171	1.89704	1	0.348948	27.9964
INTERPRO	IPR011992:EF-Hand type	15	1.5544	0.0568293	FKBP9, S100A16, S100A8, SPARCL1, S100A9, SPARC, CAPN2, STAT1, MYL9, S100A12, STAT4, PVALB, RCN3, EHD2, PLS3, RCN1	595	136	9171	1.70001	1	0.622604	60.1614
UP_SEQ_FEATURE	domain:EF-hand 2	10	1.03627	0.0601302	S100A4, FKBP9, S100A16, S100A8, PVALB, S100A9, FSTL1, RCN3, CAPN2, S100A12	362	78	5635	1.99568	1	0.827627	63.0462
UP_SEQ_FEATURE	domain:EF-hand 1	10	1.03627	0.0601302	S100A4, FKBP9, S100A16, S100A8, PVALB, S100A9, FSTL1, RCN3, CAPN2, S100A12	362	78	5635	1.99568	1	0.827627	63.0462
INTERPRO	IPR002048:Calcium-binding EF-hand	8	0.829016	0.397513	FKBP9, PVALB, FSTL1, RCN3, CAPN2, PLS3, RCN1, MYL9	595	93	9171	1.32589	1	0.995108	99.9654
INTERPRO	IPR018248:EF hand	7	0.725389	0.452099	FKBP9, S100A8, PVALB, PLS3, RCN1, S100A12, MYL9	595	83	9171	1.29993	1	0.997797	99.9922
COG_ONTOLOGY	Signal transduction mechanisms / Cytoskeleton / Cell division and chromosome partitioning / General function prediction only	3	0.310881	0.534269	CAPN2, RCN1, MYL9	75	40	1678	1.678	1	0.939304	99.7472
SMART	SM00054:EFh	8	0.829016	0.585714	FKBP9, PVALB, FSTL1, RCN3, CAPN2, PLS3, RCN1, MYL9	338	93	4364	1.11064	1	0.981039	99.9982
UP_SEQ_FEATURE	calcium-binding region:2	4	0.414508	0.616344	FKBP9, PVALB, RCN3, CAPN2	362	49	5635	1.27072	1	1	100
UP_SEQ_FEATURE	calcium-binding region:1	3	0.310881	0.882658	FKBP9, PVALB, CAPN2	362	56	5635	0.833909	1	1	100
Annotation Cluster 96	Enrichment Score: 0.7850505023370093
Category	Term	Count	%	PValue	Genes	List Total	Pop Hits	Pop Total	Fold Enrichment	Bonferroni	Benjamini	FDR
GOTERM_BP_FAT	GO:0032269~negative regulation of cellular protein metabolic process	6	0.621762	0.125896	CAV1, A2M, TSC1, JUN, SNCA, TIMP3	489	48	8785	2.24565	1	0.768927	90.5077
GOTERM_BP_FAT	GO:0051248~negative regulation of protein metabolic process	6	0.621762	0.134215	CAV1, A2M, TSC1, JUN, SNCA, TIMP3	489	49	8785	2.19982	1	0.784182	91.9704
GOTERM_BP_FAT	GO:0031400~negative regulation of protein modification process	4	0.414508	0.187164	CAV1, TSC1, JUN, SNCA	489	27	8785	2.66152	1	0.868497	97.3388
GOTERM_BP_FAT	GO:0042391~regulation of membrane potential	6	0.621762	0.228962	P2RX7, CAV1, TSC1, BCL2, SNCA, IFI6	489	59	8785	1.82697	1	0.906197	98.9435
Annotation Cluster 97	Enrichment Score: 0.7850126379570764
Category	Term	Count	%	PValue	Genes	List Total	Pop Hits	Pop Total	Fold Enrichment	Bonferroni	Benjamini	FDR
INTERPRO	IPR013098:Immunoglobulin I-set	7	0.725389	0.0468006	ISLR, IGFBP7, ROBO4, ESAM, BCAM, PALLD, CSF1R	595	41	9171	2.63156	1	0.562559	52.95
INTERPRO	IPR003598:Immunoglobulin subtype 2	7	0.725389	0.243516	ISLR, ROBO4, ESAM, BCAM, PALLD, JAM3, CSF1R	595	65	9171	1.65991	1	0.968451	98.7597
SMART	SM00408:IGc2	7	0.725389	0.387421	ISLR, ROBO4, ESAM, BCAM, PALLD, JAM3, CSF1R	338	65	4364	1.39044	1	0.929095	99.7725
Annotation Cluster 98	Enrichment Score: 0.7830786141301147
Category	Term	Count	%	PValue	Genes	List Total	Pop Hits	Pop Total	Fold Enrichment	Bonferroni	Benjamini	FDR
GOTERM_BP_FAT	GO:0006094~gluconeogenesis	4	0.414508	0.0470578	GPD1, RBP4, PCK2, PCK1	489	15	8785	4.79073	1	0.513212	56.98
GOTERM_BP_FAT	GO:0006090~pyruvate metabolic process	4	0.414508	0.0556032	GPD1, RBP4, PCK2, PCK1	489	16	8785	4.49131	1	0.563047	63.254
GOTERM_BP_FAT	GO:0019319~hexose biosynthetic process	4	0.414508	0.0648292	GPD1, RBP4, PCK2, PCK1	489	17	8785	4.22711	1	0.605284	69.0544
GOTERM_BP_FAT	GO:0034637~cellular carbohydrate biosynthetic process	6	0.621762	0.0749756	GPD1, RBP4, GLT25D1, CERCAM, PCK2, PCK1	489	41	8785	2.62906	1	0.635354	74.4324
GOTERM_BP_FAT	GO:0046364~monosaccharide biosynthetic process	4	0.414508	0.0852046	GPD1, RBP4, PCK2, PCK1	489	19	8785	3.78215	1	0.66642	78.9535
GOTERM_BP_FAT	GO:0016051~carbohydrate biosynthetic process	7	0.725389	0.107796	GPD1, RBP4, GLT25D1, B3GALNT1, CERCAM, PCK2, PCK1	489	59	8785	2.13147	1	0.729956	86.4126
GOTERM_BP_FAT	GO:0046165~alcohol biosynthetic process	4	0.414508	0.145749	GPD1, RBP4, PCK2, PCK1	489	24	8785	2.99421	1	0.80291	93.6502
KEGG_PATHWAY	bta04920:Adipocytokine signaling pathway	7	0.725389	0.193182	LEP, CPT1C, CD36, SLC2A4, PCK2, ADIPOQ, PCK1	307	63	4940	1.78791	1	0.736225	92.2725
GOTERM_BP_FAT	GO:0006006~glucose metabolic process	7	0.725389	0.403992	LEP, GPD1, RBP4, IGF2, PCK2, ADIPOQ, PCK1	489	92	8785	1.36692	1	0.979802	99.9883
GOTERM_BP_FAT	GO:0019318~hexose metabolic process	7	0.725389	0.595806	LEP, GPD1, RBP4, IGF2, PCK2, ADIPOQ, PCK1	489	112	8785	1.12283	1	0.997111	100
GOTERM_BP_FAT	GO:0005996~monosaccharide metabolic process	7	0.725389	0.693651	LEP, GPD1, RBP4, IGF2, PCK2, ADIPOQ, PCK1	489	124	8785	1.01417	1	0.999117	100
GOTERM_MF_FAT	GO:0005179~hormone activity	5	0.518135	0.730093	LEP, RETN, ADM, IGF2, ADIPOQ	528	86	9249	1.01843	1	0.999256	100
Annotation Cluster 99	Enrichment Score: 0.7777256236386159
Category	Term	Count	%	PValue	Genes	List Total	Pop Hits	Pop Total	Fold Enrichment	Bonferroni	Benjamini	FDR
GOTERM_BP_FAT	GO:0002697~regulation of immune effector process	7	0.725389	0.052685	FCER1A, RBP4, P2RX7, A2M, APOA1, C3, LBP	489	49	8785	2.56646	1	0.552122	61.2155
GOTERM_BP_FAT	GO:0051046~regulation of secretion	8	0.829016	0.103749	LEP, FCER1A, RBP4, P2RX7, CHGA, APOA1, SNCA, ADA	489	72	8785	1.99614	1	0.719093	85.2928
GOTERM_BP_FAT	GO:0060341~regulation of cellular localization	9	0.932642	0.138094	LEP, FCER1A, RBP4, P2RX7, CHGA, APOA1, TGFBR1, SNCA, PRKACB	489	92	8785	1.75747	1	0.788332	92.5773
GOTERM_BP_FAT	GO:0051047~positive regulation of secretion	4	0.414508	0.261438	FCER1A, RBP4, P2RX7, SNCA	489	32	8785	2.24565	1	0.928262	99.5025
GOTERM_BP_FAT	GO:0007267~cell-cell signaling	7	0.725389	0.654872	LEP, FCER1A, P2RX7, SYT4, SIX1, SNCA, ATP1A2	489	119	8785	1.05678	1	0.998581	100
Annotation Cluster 100	Enrichment Score: 0.777586475323285
Category	Term	Count	%	PValue	Genes	List Total	Pop Hits	Pop Total	Fold Enrichment	Bonferroni	Benjamini	FDR
GOTERM_MF_FAT	GO:0016628~oxidoreductase activity, acting on the CH-CH group of donors, NAD or NADP as acceptor	4	0.414508	0.027511	PTGR1, BLVRB, FASN, DHDH	528	12	9249	5.83902	1	0.359611	34.1844
INTERPRO	IPR016040:NAD(P)-binding domain	11	1.1399	0.290607	ME1, GPD1, PYCR1, PTGR1, CRYL1, HSD17B14, BLVRB, PHGDH, FASN, DDO, DHDH	595	125	9171	1.35638	1	0.98334	99.5487
SP_PIR_KEYWORDS	nadp	6	0.621762	0.581337	PYCR1, PTGR1, HMOX1, BLVRB, FASN, DHDH	499	75	7349	1.1782	1	0.95859	99.9994
Annotation Cluster 101	Enrichment Score: 0.767082070940376
Category	Term	Count	%	PValue	Genes	List Total	Pop Hits	Pop Total	Fold Enrichment	Bonferroni	Benjamini	FDR
GOTERM_BP_FAT	GO:0001775~cell activation	14	1.45078	0.0211792	SATB1, THEMIS, SNCA, CXCL12, ADA, VWF, P2RX7, BCL2, F2, AICDA, LBP, DDOST, PIK3R1, F2R	489	125	8785	2.01211	1	0.329023	31.2443
GOTERM_BP_FAT	GO:0045321~leukocyte activation	11	1.1399	0.0730413	SATB1, P2RX7, THEMIS, BCL2, SNCA, AICDA, LBP, DDOST, CXCL12, ADA, PIK3R1	489	107	8785	1.84689	1	0.631542	73.4805
GOTERM_BP_FAT	GO:0002520~immune system development	12	1.24352	0.111494	SATB1, THEMIS, BCL2, TGFBR1, SIX1, PPARG, DYRK3, AICDA, ADA, PIK3R1, KDR, TIMP1	489	131	8785	1.64567	1	0.739094	87.365
GOTERM_BP_FAT	GO:0046649~lymphocyte activation	9	0.932642	0.120428	SATB1, P2RX7, THEMIS, BCL2, AICDA, DDOST, CXCL12, ADA, PIK3R1	489	89	8785	1.81671	1	0.759188	89.4132
GOTERM_BP_FAT	GO:0048534~hemopoietic or lymphoid organ development	11	1.1399	0.134802	SATB1, THEMIS, BCL2, TGFBR1, SIX1, PPARG, DYRK3, ADA, PIK3R1, KDR, TIMP1	489	121	8785	1.6332	1	0.784226	92.0651
GOTERM_BP_FAT	GO:0042110~T cell activation	6	0.621762	0.239367	SATB1, P2RX7, THEMIS, BCL2, DDOST, CXCL12	489	60	8785	1.79652	1	0.914683	99.1671
GOTERM_BP_FAT	GO:0002521~leukocyte differentiation	6	0.621762	0.249898	SATB1, THEMIS, BCL2, PPARG, ADA, PIK3R1	489	61	8785	1.76707	1	0.92172	99.3474
GOTERM_BP_FAT	GO:0030097~hemopoiesis	9	0.932642	0.250975	SATB1, THEMIS, BCL2, PPARG, DYRK3, ADA, PIK3R1, KDR, TIMP1	489	108	8785	1.4971	1	0.921957	99.3636
GOTERM_BP_FAT	GO:0030098~lymphocyte differentiation	5	0.518135	0.276075	SATB1, THEMIS, BCL2, ADA, PIK3R1	489	48	8785	1.87138	1	0.937178	99.6495
GOTERM_BP_FAT	GO:0030183~B cell differentiation	3	0.310881	0.306101	BCL2, ADA, PIK3R1	489	20	8785	2.69479	1	0.94906	99.833
GOTERM_BP_FAT	GO:0042113~B cell activation	4	0.414508	0.307655	BCL2, AICDA, ADA, PIK3R1	489	35	8785	2.05317	1	0.949457	99.8394
GOTERM_BP_FAT	GO:0030217~T cell differentiation	3	0.310881	0.570758	SATB1, THEMIS, BCL2	489	34	8785	1.58517	1	0.996055	100
Annotation Cluster 102	Enrichment Score: 0.7559459002907878
Category	Term	Count	%	PValue	Genes	List Total	Pop Hits	Pop Total	Fold Enrichment	Bonferroni	Benjamini	FDR
GOTERM_BP_FAT	GO:0007266~Rho protein signal transduction	4	0.414508	0.0392183	CDH13, APOA1, PECAM1, COL1A2	489	14	8785	5.13292	1	0.467332	50.3479
GOTERM_BP_FAT	GO:0007265~Ras protein signal transduction	4	0.414508	0.187164	CDH13, APOA1, PECAM1, COL1A2	489	27	8785	2.66152	1	0.868497	97.3388
GOTERM_BP_FAT	GO:0007264~small GTPase mediated signal transduction	9	0.932642	0.735277	CDH13, RAB8B, APOA1, RASGRP4, PECAM1, COL1A2, RHOB, GEM, RASL12	489	170	8785	0.951101	1	0.999531	100
Annotation Cluster 103	Enrichment Score: 0.7473306439607134
Category	Term	Count	%	PValue	Genes	List Total	Pop Hits	Pop Total	Fold Enrichment	Bonferroni	Benjamini	FDR
SP_PIR_KEYWORDS	pyridine nucleotide biosynthesis	3	0.310881	0.0399526	NMNAT2, QPRT, NAPRT1	499	5	7349	8.83647	1	0.293849	43.1822
GOTERM_BP_FAT	GO:0051186~cofactor metabolic process	12	1.24352	0.0693709	GPX1, NMNAT2, PANK3, ACO1, HMGCR, HMOX1, VKORC1, VNN1, QPRT, GSTT3, MOCS1, NAPRT1	489	120	8785	1.79652	1	0.620268	71.5816
GOTERM_BP_FAT	GO:0006732~coenzyme metabolic process	10	1.03627	0.0765564	GPX1, NMNAT2, PANK3, ACO1, HMGCR, VNN1, QPRT, GSTT3, MOCS1, NAPRT1	489	94	8785	1.9112	1	0.639275	75.1864
GOTERM_BP_FAT	GO:0019363~pyridine nucleotide biosynthetic process	3	0.310881	0.0855488	NMNAT2, QPRT, NAPRT1	489	9	8785	5.98841	1	0.666031	79.0917
GOTERM_BP_FAT	GO:0006766~vitamin metabolic process	5	0.518135	0.158074	RBP4, NMNAT2, VKORC1, QPRT, NAPRT1	489	38	8785	2.36385	1	0.826346	95.0761
GOTERM_BP_FAT	GO:0042364~water-soluble vitamin biosynthetic process	3	0.310881	0.243035	NMNAT2, QPRT, NAPRT1	489	17	8785	3.17034	1	0.917523	99.2347
GOTERM_BP_FAT	GO:0009108~coenzyme biosynthetic process	5	0.518135	0.251157	NMNAT2, PANK3, QPRT, MOCS1, NAPRT1	489	46	8785	1.95274	1	0.92137	99.3663
GOTERM_BP_FAT	GO:0009110~vitamin biosynthetic process	3	0.310881	0.28512	NMNAT2, QPRT, NAPRT1	489	19	8785	2.83662	1	0.941193	99.7187
GOTERM_BP_FAT	GO:0019362~pyridine nucleotide metabolic process	3	0.310881	0.28512	NMNAT2, QPRT, NAPRT1	489	19	8785	2.83662	1	0.941193	99.7187
GOTERM_BP_FAT	GO:0006767~water-soluble vitamin metabolic process	3	0.310881	0.347652	NMNAT2, QPRT, NAPRT1	489	22	8785	2.4498	1	0.964563	99.9433
GOTERM_BP_FAT	GO:0006733~oxidoreduction coenzyme metabolic process	3	0.310881	0.466011	NMNAT2, QPRT, NAPRT1	489	28	8785	1.92485	1	0.988867	99.9983
GOTERM_BP_FAT	GO:0051188~cofactor biosynthetic process	5	0.518135	0.466707	NMNAT2, PANK3, QPRT, MOCS1, NAPRT1	489	63	8785	1.42581	1	0.988817	99.9983
Annotation Cluster 104	Enrichment Score: 0.7442076672850809
Category	Term	Count	%	PValue	Genes	List Total	Pop Hits	Pop Total	Fold Enrichment	Bonferroni	Benjamini	FDR
GOTERM_BP_FAT	GO:0007519~skeletal muscle tissue development	8	0.829016	0.00319578	ACTG2, APP, CAV1, MEOX2, ACTA2, HLX, SIX1, ELN, MBNL1	489	36	8785	3.99227	0.999423	0.0911875	5.44749
GOTERM_BP_FAT	GO:0060538~skeletal muscle organ development	8	0.829016	0.00319578	ACTG2, APP, CAV1, MEOX2, ACTA2, HLX, SIX1, ELN, MBNL1	489	36	8785	3.99227	0.999423	0.0911875	5.44749
INTERPRO	IPR001356:Homeobox	4	0.414508	0.87251	SATB1, MEOX2, HLX, SIX1	595	75	9171	0.82205	1	1	100
INTERPRO	IPR012287:Homeodomain-related	4	0.414508	0.888872	SATB1, MEOX2, HLX, SIX1	595	78	9171	0.790433	1	1	100
SP_PIR_KEYWORDS	Homeobox	4	0.414508	0.906587	SATB1, MEOX2, HLX, SIX1	499	78	7349	0.755254	1	0.999041	100
INTERPRO	IPR017970:Homeobox, conserved site	3	0.310881	0.917394	MEOX2, HLX, SIX1	595	62	9171	0.745812	1	1	100
SMART	SM00389:HOX	4	0.414508	0.93717	SATB1, MEOX2, HLX, SIX1	338	75	4364	0.6886	1	0.999985	100
Annotation Cluster 105	Enrichment Score: 0.7440777606614585
Category	Term	Count	%	PValue	Genes	List Total	Pop Hits	Pop Total	Fold Enrichment	Bonferroni	Benjamini	FDR
INTERPRO	IPR014745:MHC class II, alpha/beta chain, N-terminal	4	0.414508	0.0576185	BOLA-DQA1, BLA-DQB, DSB, BOLA-DQB	595	14	9171	4.40384	1	0.621542	60.6825
SP_PIR_KEYWORDS	mhc ii	4	0.414508	0.0896272	BOLA-DQA1, BLA-DQB, DSB, BOLA-DQB	499	16	7349	3.68186	1	0.462964	72.8001
INTERPRO	IPR000353:MHC class II, beta chain, N-terminal	3	0.310881	0.0904084	BLA-DQB, DSB, BOLA-DQB	595	8	9171	5.78004	1	0.760757	77.4756
GOTERM_CC_FAT	GO:0042613~MHC class II protein complex	4	0.414508	0.0927423	BOLA-DQA1, BLA-DQB, DSB, BOLA-DQB	451	17	6966	3.63428	1	0.501758	72.2285
GOTERM_BP_FAT	GO:0019882~antigen processing and presentation	8	0.829016	0.169658	BOLA-DQA1, ULBP3, PROCR, BLA-DQB, DSB, BOLA-DQB, FCGRT, ULBP17	489	82	8785	1.75271	1	0.842956	96.1361
GOTERM_CC_FAT	GO:0042611~MHC protein complex	7	0.725389	0.209578	BOLA-DQA1, ULBP3, BLA-DQB, DSB, BOLA-DQB, FCGRT, ULBP17	451	62	6966	1.74387	1	0.736245	95.4763
GOTERM_BP_FAT	GO:0002504~antigen processing and presentation of peptide or polysaccharide antigen via MHC class II	3	0.310881	0.243035	BLA-DQB, DSB, BOLA-DQB	489	17	8785	3.17034	1	0.917523	99.2347
PIR_SUPERFAMILY	PIRSF001991:class II histocompatibility antigen	3	0.310881	0.270108	BOLA-DQA1, BLA-DQB, DSB	305	13	3890	2.94325	1	0.999948	98.5515
INTERPRO	IPR003006:Immunoglobulin/major histocompatibility complex, conserved site	5	0.518135	0.332825	BOLA-DQA1, BLA-DQB, DSB, BOLA-DQB, FCGRT	595	45	9171	1.71261	1	0.989941	99.8281
INTERPRO	IPR003597:Immunoglobulin C1-set	5	0.518135	0.377932	BOLA-DQA1, BLA-DQB, DSB, BOLA-DQB, FCGRT	595	48	9171	1.60557	1	0.994544	99.9428
SMART	SM00407:IGc1	5	0.518135	0.513925	BOLA-DQA1, BLA-DQB, DSB, BOLA-DQB, FCGRT	338	48	4364	1.34492	1	0.969681	99.9871
Annotation Cluster 106	Enrichment Score: 0.730282860177272
Category	Term	Count	%	PValue	Genes	List Total	Pop Hits	Pop Total	Fold Enrichment	Bonferroni	Benjamini	FDR
GOTERM_BP_FAT	GO:0042278~purine nucleoside metabolic process	3	0.310881	0.140738	PANK3, HMGCR, ADA	489	12	8785	4.49131	1	0.793562	92.9658
GOTERM_BP_FAT	GO:0046128~purine ribonucleoside metabolic process	3	0.310881	0.140738	PANK3, HMGCR, ADA	489	12	8785	4.49131	1	0.793562	92.9658
GOTERM_BP_FAT	GO:0009119~ribonucleoside metabolic process	4	0.414508	0.145749	NME4, PANK3, HMGCR, ADA	489	24	8785	2.99421	1	0.80291	93.6502
GOTERM_BP_FAT	GO:0009116~nucleoside metabolic process	4	0.414508	0.415376	NME4, PANK3, HMGCR, ADA	489	42	8785	1.71097	1	0.981843	99.9917
Annotation Cluster 107	Enrichment Score: 0.7292047111951685
Category	Term	Count	%	PValue	Genes	List Total	Pop Hits	Pop Total	Fold Enrichment	Bonferroni	Benjamini	FDR
GOTERM_BP_FAT	GO:0001836~release of cytochrome c from mitochondria	3	0.310881	0.103124	GPX1, BCL2, IFI6	489	10	8785	5.38957	1	0.718595	85.1123
GOTERM_BP_FAT	GO:0006916~anti-apoptosis	7	0.725389	0.135838	CDH13, GPX1, HSP90B1, BCL2, TGFBR1, VNN1, IFI6	489	63	8785	1.99614	1	0.785453	92.2299
GOTERM_BP_FAT	GO:0008637~apoptotic mitochondrial changes	3	0.310881	0.160489	GPX1, BCL2, IFI6	489	13	8785	4.14582	1	0.828728	95.3175
GOTERM_BP_FAT	GO:0007005~mitochondrion organization	5	0.518135	0.538707	GPX1, P2RX7, BCL2, SNCA, IFI6	489	69	8785	1.30183	1	0.994458	99.9999
Annotation Cluster 108	Enrichment Score: 0.7243006078755349
Category	Term	Count	%	PValue	Genes	List Total	Pop Hits	Pop Total	Fold Enrichment	Bonferroni	Benjamini	FDR
GOTERM_BP_FAT	GO:0045137~development of primary sexual characteristics	6	0.621762	0.0814217	RBP4, OSR1, BCL2, PDGFRA, ADAMTS1, KDR	489	42	8785	2.56646	1	0.656867	77.3774
GOTERM_BP_FAT	GO:0007548~sex differentiation	7	0.725389	0.0830973	RBP4, OSR1, BCL2, FKBP4, PDGFRA, ADAMTS1, KDR	489	55	8785	2.28648	1	0.660725	78.0887
GOTERM_BP_FAT	GO:0046545~development of primary female sexual characteristics	4	0.414508	0.120069	RBP4, BCL2, ADAMTS1, KDR	489	22	8785	3.26641	1	0.759731	89.3373
GOTERM_BP_FAT	GO:0046660~female sex differentiation	4	0.414508	0.120069	RBP4, BCL2, ADAMTS1, KDR	489	22	8785	3.26641	1	0.759731	89.3373
GOTERM_BP_FAT	GO:0046661~male sex differentiation	4	0.414508	0.145749	RBP4, BCL2, FKBP4, PDGFRA	489	24	8785	2.99421	1	0.80291	93.6502
GOTERM_BP_FAT	GO:0008406~gonad development	5	0.518135	0.158074	RBP4, OSR1, BCL2, ADAMTS1, KDR	489	38	8785	2.36385	1	0.826346	95.0761
GOTERM_BP_FAT	GO:0048608~reproductive structure development	5	0.518135	0.214792	RBP4, OSR1, BCL2, ADAMTS1, KDR	489	43	8785	2.08898	1	0.89593	98.547
GOTERM_BP_FAT	GO:0048511~rhythmic process	4	0.414508	0.261438	PTGDS, BCL2, ADAMTS1, KDR	489	32	8785	2.24565	1	0.928262	99.5025
GOTERM_BP_FAT	GO:0003006~reproductive developmental process	8	0.829016	0.284245	RBP4, OSR1, BCL2, FKBP4, PDGFRA, ADAMTS1, CXCL12, KDR	489	96	8785	1.4971	1	0.941189	99.7127
GOTERM_BP_FAT	GO:0046546~development of primary male sexual characteristics	3	0.310881	0.306101	RBP4, BCL2, PDGFRA	489	20	8785	2.69479	1	0.94906	99.833
GOTERM_BP_FAT	GO:0042698~ovulation cycle	3	0.310881	0.326962	BCL2, ADAMTS1, KDR	489	21	8785	2.56646	1	0.957093	99.9021
GOTERM_BP_FAT	GO:0022602~ovulation cycle process	3	0.310881	0.326962	BCL2, ADAMTS1, KDR	489	21	8785	2.56646	1	0.957093	99.9021
GOTERM_BP_FAT	GO:0008585~female gonad development	3	0.310881	0.326962	BCL2, ADAMTS1, KDR	489	21	8785	2.56646	1	0.957093	99.9021
Annotation Cluster 109	Enrichment Score: 0.7143328467231339
Category	Term	Count	%	PValue	Genes	List Total	Pop Hits	Pop Total	Fold Enrichment	Bonferroni	Benjamini	FDR
SP_PIR_KEYWORDS	Isomerase	11	1.1399	0.0290306	P4HB, FKBP9, TBXAS1, PTGIS, PTGDS, FKBP4, PPIC, LSS, PDIA5, PDIA4, FKBP2	499	75	7349	2.16003	0.999988	0.251789	33.5335
GOTERM_MF_FAT	GO:0003755~peptidyl-prolyl cis-trans isomerase activity	4	0.414508	0.242723	FKBP9, FKBP4, PPIC, FKBP2	528	30	9249	2.33561	1	0.919623	98.4533
GOTERM_MF_FAT	GO:0016859~cis-trans isomerase activity	4	0.414508	0.258311	FKBP9, FKBP4, PPIC, FKBP2	528	31	9249	2.26026	1	0.923515	98.8677
SP_PIR_KEYWORDS	Rotamase	4	0.414508	0.275451	FKBP9, FKBP4, PPIC, FKBP2	499	27	7349	2.18185	1	0.770749	98.8523
INTERPRO	IPR001179:Peptidyl-prolyl cis-trans isomerase, FKBP-type	3	0.310881	0.302514	FKBP9, FKBP4, FKBP2	595	17	9171	2.72002	1	0.9849	99.6542
GOTERM_BP_FAT	GO:0006457~protein folding	9	0.932642	0.341274	FKBP9, HSP90B1, ERO1LB, DNAJB9, DNAJB11, FKBP4, PPIC, DNAJB1, FKBP2	489	119	8785	1.35872	1	0.962597	99.9328
Annotation Cluster 110	Enrichment Score: 0.7105134274236783
Category	Term	Count	%	PValue	Genes	List Total	Pop Hits	Pop Total	Fold Enrichment	Bonferroni	Benjamini	FDR
GOTERM_BP_FAT	GO:0048706~embryonic skeletal system development	5	0.518135	0.0599024	RBP4, TGFBR1, SIX1, HSPG2, COL1A1	489	27	8785	3.3269	1	0.582006	66.0739
GOTERM_BP_FAT	GO:0048598~embryonic morphogenesis	10	1.03627	0.222517	RBP4, TSC1, TGFBR1, HLX, SIX1, HSPG2, EOMES, SMAD1, PRKACB, IPMK	489	120	8785	1.4971	1	0.900623	98.7779
GOTERM_BP_FAT	GO:0048568~embryonic organ development	6	0.621762	0.260545	RBP4, TGFBR1, HLX, SIX1, HSPG2, ADA	489	62	8785	1.73857	1	0.928213	99.4919
GOTERM_BP_FAT	GO:0048562~embryonic organ morphogenesis	5	0.518135	0.26356	RBP4, TGFBR1, HLX, SIX1, HSPG2	489	47	8785	1.9112	1	0.929338	99.5269
GOTERM_BP_FAT	GO:0048704~embryonic skeletal system morphogenesis	3	0.310881	0.306101	TGFBR1, SIX1, HSPG2	489	20	8785	2.69479	1	0.94906	99.833
Annotation Cluster 111	Enrichment Score: 0.7007324887576244
Category	Term	Count	%	PValue	Genes	List Total	Pop Hits	Pop Total	Fold Enrichment	Bonferroni	Benjamini	FDR
GOTERM_BP_FAT	GO:0051046~regulation of secretion	8	0.829016	0.103749	LEP, FCER1A, RBP4, P2RX7, CHGA, APOA1, SNCA, ADA	489	72	8785	1.99614	1	0.719093	85.2928
GOTERM_BP_FAT	GO:0060341~regulation of cellular localization	9	0.932642	0.138094	LEP, FCER1A, RBP4, P2RX7, CHGA, APOA1, TGFBR1, SNCA, PRKACB	489	92	8785	1.75747	1	0.788332	92.5773
GOTERM_BP_FAT	GO:0051223~regulation of protein transport	5	0.518135	0.191432	RBP4, P2RX7, APOA1, TGFBR1, PRKACB	489	41	8785	2.19088	1	0.872919	97.573
GOTERM_BP_FAT	GO:0050796~regulation of insulin secretion	3	0.310881	0.22207	LEP, RBP4, CHGA	489	16	8785	3.36848	1	0.901004	98.7655
GOTERM_BP_FAT	GO:0002791~regulation of peptide secretion	3	0.310881	0.264076	LEP, RBP4, CHGA	489	18	8785	2.99421	1	0.929072	99.5327
GOTERM_BP_FAT	GO:0046883~regulation of hormone secretion	3	0.310881	0.38834	LEP, RBP4, CHGA	489	24	8785	2.24565	1	0.976028	99.9816
Annotation Cluster 112	Enrichment Score: 0.6901170137494318
Category	Term	Count	%	PValue	Genes	List Total	Pop Hits	Pop Total	Fold Enrichment	Bonferroni	Benjamini	FDR
INTERPRO	IPR008957:Fibronectin, type III-like fold	8	0.829016	0.0736748	TNXB, OSMR, TGM2, TIE1, VWA1, IFNGR1, FN1, GHR	595	57	9171	2.16329	1	0.696503	69.9954
UP_SEQ_FEATURE	domain:Fibronectin type-III 1	3	0.310881	0.200757	TIE1, VWA1, FN1	362	13	5635	3.59222	1	0.990958	97.2602
UP_SEQ_FEATURE	domain:Fibronectin type-III 2	3	0.310881	0.200757	TIE1, VWA1, FN1	362	13	5635	3.59222	1	0.990958	97.2602
INTERPRO	IPR003961:Fibronectin, type III	6	0.621762	0.283158	TNXB, ROBO4, TIE1, VWA1, FN1, GHR	595	55	9171	1.68147	1	0.982043	99.4681
SMART	SM00060:FN3	6	0.621762	0.421432	TNXB, ROBO4, TIE1, VWA1, FN1, GHR	338	55	4364	1.4085	1	0.943459	99.8881
Annotation Cluster 113	Enrichment Score: 0.68318454916576
Category	Term	Count	%	PValue	Genes	List Total	Pop Hits	Pop Total	Fold Enrichment	Bonferroni	Benjamini	FDR
GOTERM_BP_FAT	GO:0032535~regulation of cellular component size	9	0.932642	0.0710166	APP, TSC1, RASGRP4, GSN, BCL2, TGFBR1, CAPG, ELN, DSTN	489	79	8785	2.04667	1	0.627093	72.4484
GOTERM_BP_FAT	GO:0016049~cell growth	3	0.310881	0.160489	APP, RASGRP4, BCL2	489	13	8785	4.14582	1	0.828728	95.3175
GOTERM_BP_FAT	GO:0008361~regulation of cell size	5	0.518135	0.301372	APP, TSC1, RASGRP4, BCL2, TGFBR1	489	50	8785	1.79652	1	0.947258	99.8119
GOTERM_BP_FAT	GO:0040007~growth	5	0.518135	0.538707	GPX1, APP, RASGRP4, BCL2, SEPP1	489	69	8785	1.30183	1	0.994458	99.9999
Annotation Cluster 114	Enrichment Score: 0.6784641915537339
Category	Term	Count	%	PValue	Genes	List Total	Pop Hits	Pop Total	Fold Enrichment	Bonferroni	Benjamini	FDR
GOTERM_MF_FAT	GO:0004867~serine-type endopeptidase inhibitor activity	8	0.829016	0.170015	A2M, SERPINF1, TFPI, ITIH5, SERPINH1, TFPI2, LOC404103, APLP2	528	80	9249	1.7517	1	0.862584	93.8843
INTERPRO	IPR002223:Proteinase inhibitor I2, Kunitz metazoa	3	0.310881	0.204205	TFPI, TFPI2, LOC404103	595	13	9171	3.55695	1	0.947239	97.2483
SMART	SM00131:KU	3	0.310881	0.265494	TFPI, TFPI2, LOC404103	338	13	4364	2.97952	1	0.829187	97.8325
Annotation Cluster 115	Enrichment Score: 0.673627614961748
Category	Term	Count	%	PValue	Genes	List Total	Pop Hits	Pop Total	Fold Enrichment	Bonferroni	Benjamini	FDR
GOTERM_BP_FAT	GO:0006800~oxygen and reactive oxygen species metabolic process	5	0.518135	0.12716	GPX1, P2RX7, CYP1A1, BCL2, GPX3	489	35	8785	2.56646	1	0.770968	90.7451
GOTERM_BP_FAT	GO:0042542~response to hydrogen peroxide	3	0.310881	0.180701	GPX1, BCL2, GPX3	489	14	8785	3.84969	1	0.85906	96.9432
GOTERM_BP_FAT	GO:0010035~response to inorganic substance	5	0.518135	0.238883	GPX1, P2RX7, S100A16, BCL2, GPX3	489	45	8785	1.99614	1	0.915006	99.1578
GOTERM_BP_FAT	GO:0000302~response to reactive oxygen species	3	0.310881	0.368124	GPX1, BCL2, GPX3	489	23	8785	2.34329	1	0.971714	99.9676
Annotation Cluster 116	Enrichment Score: 0.6717344650553391
Category	Term	Count	%	PValue	Genes	List Total	Pop Hits	Pop Total	Fold Enrichment	Bonferroni	Benjamini	FDR
GOTERM_MF_FAT	GO:0051287~NAD or NADH binding	5	0.518135	0.106397	ME1, GPD1, CRYL1, PHGDH, LOC515578	528	32	9249	2.73704	1	0.740219	81.4901
GOTERM_MF_FAT	GO:0050662~coenzyme binding	11	1.1399	0.219655	ME1, ACOX2, GPD1, CRYL1, ERO1LB, HMGCR, SQLE, BLVRB, PHGDH, LOC515578, STEAP2	528	132	9249	1.45975	1	0.907213	97.5744
GOTERM_MF_FAT	GO:0048037~cofactor binding	13	1.34715	0.413167	ACOX2, ME1, GPD1, HMGCR, LOC515578, ABP1, CRYL1, ERO1LB, SQLE, BLVRB, FASN, PHGDH, STEAP2	528	192	9249	1.18605	1	0.980361	99.9662
Annotation Cluster 117	Enrichment Score: 0.6689499564965401
Category	Term	Count	%	PValue	Genes	List Total	Pop Hits	Pop Total	Fold Enrichment	Bonferroni	Benjamini	FDR
GOTERM_BP_FAT	GO:0006940~regulation of smooth muscle contraction	4	0.414508	0.0257345	CAV1, ADRB2, ATP1A2, ADA	489	12	8785	5.98841	1	0.368843	36.634
GOTERM_BP_FAT	GO:0006937~regulation of muscle contraction	4	0.414508	0.159206	CAV1, ADRB2, ATP1A2, ADA	489	25	8785	2.87444	1	0.827388	95.1907
GOTERM_BP_FAT	GO:0008217~regulation of blood pressure	5	0.518135	0.191432	ADRB2, PPARG, PTGS1, COL1A2, ATP1A2	489	41	8785	2.19088	1	0.872919	97.573
GOTERM_BP_FAT	GO:0003013~circulatory system process	7	0.725389	0.200718	GPX1, CAV1, ADRB2, PPARG, PTGS1, COL1A2, ATP1A2	489	71	8785	1.77122	1	0.882276	98.0172
GOTERM_BP_FAT	GO:0008015~blood circulation	7	0.725389	0.200718	GPX1, CAV1, ADRB2, PPARG, PTGS1, COL1A2, ATP1A2	489	71	8785	1.77122	1	0.882276	98.0172
GOTERM_BP_FAT	GO:0003018~vascular process in circulatory system	3	0.310881	0.52029	GPX1, CAV1, ADRB2	489	31	8785	1.73857	1	0.993293	99.9997
GOTERM_BP_FAT	GO:0050880~regulation of blood vessel size	3	0.310881	0.52029	GPX1, CAV1, ADRB2	489	31	8785	1.73857	1	0.993293	99.9997
GOTERM_BP_FAT	GO:0035150~regulation of tube size	3	0.310881	0.52029	GPX1, CAV1, ADRB2	489	31	8785	1.73857	1	0.993293	99.9997
Annotation Cluster 118	Enrichment Score: 0.6607419636785293
Category	Term	Count	%	PValue	Genes	List Total	Pop Hits	Pop Total	Fold Enrichment	Bonferroni	Benjamini	FDR
GOTERM_BP_FAT	GO:0009628~response to abiotic stimulus	13	1.34715	0.0750034	RBP4, HMGCR, COL3A1, ATP1A2, SNAI2, GPX1, P2RX7, ADRB2, BCL2, HSPB1, SMC1A, APBB1, SCARA5	489	136	8785	1.71727	1	0.633458	74.4459
GOTERM_BP_FAT	GO:0009314~response to radiation	9	0.932642	0.104045	RBP4, GPX1, HMGCR, BCL2, COL3A1, ATP1A2, SNAI2, SMC1A, APBB1	489	86	8785	1.88008	1	0.718395	85.3774
GOTERM_BP_FAT	GO:0007612~learning	4	0.414508	0.20159	HMGCR, PTN, ATP1A2, APBB1	489	28	8785	2.56646	1	0.880415	98.0547
GOTERM_BP_FAT	GO:0007632~visual behavior	3	0.310881	0.22207	HMGCR, ATP1A2, APBB1	489	16	8785	3.36848	1	0.901004	98.7655
GOTERM_BP_FAT	GO:0008542~visual learning	3	0.310881	0.22207	HMGCR, ATP1A2, APBB1	489	16	8785	3.36848	1	0.901004	98.7655
GOTERM_BP_FAT	GO:0009416~response to light stimulus	6	0.621762	0.260545	RBP4, GPX1, HMGCR, BCL2, ATP1A2, APBB1	489	62	8785	1.73857	1	0.928213	99.4919
GOTERM_BP_FAT	GO:0007611~learning or memory	4	0.414508	0.354134	HMGCR, PTN, ATP1A2, APBB1	489	38	8785	1.89108	1	0.966848	99.9524
GOTERM_BP_FAT	GO:0050890~cognition	9	0.932642	0.723212	RBP4, GPX1, P2RX7, HMGCR, PTN, COL1A1, RGS9, ATP1A2, APBB1	489	168	8785	0.962423	1	0.999437	100
Annotation Cluster 119	Enrichment Score: 0.6452226087714396
Category	Term	Count	%	PValue	Genes	List Total	Pop Hits	Pop Total	Fold Enrichment	Bonferroni	Benjamini	FDR
INTERPRO	IPR001715:Calponin-like actin-binding	5	0.518135	0.126072	SMTN, TAGLN, CNN1, PLS3, PARVB	595	30	9171	2.56891	1	0.848415	87.9937
SMART	SM00033:CH	5	0.518135	0.197649	SMTN, TAGLN, CNN1, PLS3, PARVB	338	30	4364	2.15187	1	0.750257	93.5075
COG_ONTOLOGY	Cytoskeleton	4	0.414508	0.198069	TAGLN, LOC786352, CNN1, PLS3	75	35	1678	2.55695	0.992219	0.801844	82.2276
SP_PIR_KEYWORDS	actin-binding	7	0.725389	0.531837	TAGLN, GSN, CAPG, CNN1, TPM2, PLS3, DSTN	499	86	7349	1.19875	1	0.947333	99.9973
Annotation Cluster 120	Enrichment Score: 0.631878434875441
Category	Term	Count	%	PValue	Genes	List Total	Pop Hits	Pop Total	Fold Enrichment	Bonferroni	Benjamini	FDR
GOTERM_BP_FAT	GO:0046649~lymphocyte activation	9	0.932642	0.120428	SATB1, P2RX7, THEMIS, BCL2, AICDA, DDOST, CXCL12, ADA, PIK3R1	489	89	8785	1.81671	1	0.759188	89.4132
GOTERM_BP_FAT	GO:0042098~T cell proliferation	3	0.310881	0.160489	SATB1, P2RX7, CXCL12	489	13	8785	4.14582	1	0.828728	95.3175
GOTERM_BP_FAT	GO:0042110~T cell activation	6	0.621762	0.239367	SATB1, P2RX7, THEMIS, BCL2, DDOST, CXCL12	489	60	8785	1.79652	1	0.914683	99.1671
GOTERM_BP_FAT	GO:0032943~mononuclear cell proliferation	3	0.310881	0.326962	SATB1, P2RX7, CXCL12	489	21	8785	2.56646	1	0.957093	99.9021
GOTERM_BP_FAT	GO:0070661~leukocyte proliferation	3	0.310881	0.326962	SATB1, P2RX7, CXCL12	489	21	8785	2.56646	1	0.957093	99.9021
GOTERM_BP_FAT	GO:0046651~lymphocyte proliferation	3	0.310881	0.326962	SATB1, P2RX7, CXCL12	489	21	8785	2.56646	1	0.957093	99.9021
Annotation Cluster 121	Enrichment Score: 0.6315763234670112
Category	Term	Count	%	PValue	Genes	List Total	Pop Hits	Pop Total	Fold Enrichment	Bonferroni	Benjamini	FDR
GOTERM_BP_FAT	GO:0048538~thymus development	3	0.310881	0.140738	BCL2, TGFBR1, SIX1	489	12	8785	4.49131	1	0.793562	92.9658
GOTERM_BP_FAT	GO:0045165~cell fate commitment	6	0.621762	0.239367	BCL2, TGFBR1, SIX1, PPARG, SMAD1, KDR	489	60	8785	1.79652	1	0.914683	99.1671
GOTERM_BP_FAT	GO:0048732~gland development	5	0.518135	0.378265	CAV1, APOA1, BCL2, TGFBR1, SIX1	489	56	8785	1.60404	1	0.973812	99.9756
Annotation Cluster 122	Enrichment Score: 0.6284847171545965
Category	Term	Count	%	PValue	Genes	List Total	Pop Hits	Pop Total	Fold Enrichment	Bonferroni	Benjamini	FDR
GOTERM_BP_FAT	GO:0043086~negative regulation of catalytic activity	9	0.932642	0.0591238	CDKN1C, GPX1, CAV1, APOA1, HMGCR, SNCA, FABP4, GADD45A, IFI6	489	76	8785	2.12746	1	0.581534	65.5788
GOTERM_BP_FAT	GO:0042632~cholesterol homeostasis	3	0.310881	0.326962	CAV1, APOA1, FABP4	489	21	8785	2.56646	1	0.957093	99.9021
GOTERM_BP_FAT	GO:0055092~sterol homeostasis	3	0.310881	0.326962	CAV1, APOA1, FABP4	489	21	8785	2.56646	1	0.957093	99.9021
GOTERM_BP_FAT	GO:0055088~lipid homeostasis	3	0.310881	0.484511	CAV1, APOA1, FABP4	489	29	8785	1.85847	1	0.990576	99.9991
Annotation Cluster 123	Enrichment Score: 0.6255257808409884
Category	Term	Count	%	PValue	Genes	List Total	Pop Hits	Pop Total	Fold Enrichment	Bonferroni	Benjamini	FDR
GOTERM_BP_FAT	GO:0032535~regulation of cellular component size	9	0.932642	0.0710166	APP, TSC1, RASGRP4, GSN, BCL2, TGFBR1, CAPG, ELN, DSTN	489	79	8785	2.04667	1	0.627093	72.4484
GOTERM_BP_FAT	GO:0032956~regulation of actin cytoskeleton organization	5	0.518135	0.0905124	TSC1, GSN, CAPG, ELN, DSTN	489	31	8785	2.89762	1	0.681894	80.9912
GOTERM_BP_FAT	GO:0032970~regulation of actin filament-based process	5	0.518135	0.0991393	TSC1, GSN, CAPG, ELN, DSTN	489	32	8785	2.80707	1	0.709118	83.9113
GOTERM_BP_FAT	GO:0030834~regulation of actin filament depolymerization	3	0.310881	0.103124	GSN, CAPG, DSTN	489	10	8785	5.38957	1	0.718595	85.1123
GOTERM_MF_FAT	GO:0008092~cytoskeletal protein binding	17	1.76166	0.183664	TPPP3, SNCA, FLNC, RCAN3, TPM2, SDC2, ANXA2, DSTN, HOOK1, SDC1, TAGLN, CCR5, GSN, CAPG, LMOD1, CNN1, PLS3	528	219	9249	1.35977	1	0.880876	95.2307
GOTERM_BP_FAT	GO:0008064~regulation of actin polymerization or depolymerization	4	0.414508	0.187164	GSN, CAPG, ELN, DSTN	489	27	8785	2.66152	1	0.868497	97.3388
GOTERM_BP_FAT	GO:0030832~regulation of actin filament length	4	0.414508	0.187164	GSN, CAPG, ELN, DSTN	489	27	8785	2.66152	1	0.868497	97.3388
GOTERM_BP_FAT	GO:0033043~regulation of organelle organization	7	0.725389	0.24606	TSC1, GSN, CAPG, SNCA, ELN, IGF2, DSTN	489	76	8785	1.65469	1	0.919654	99.2864
GOTERM_BP_FAT	GO:0044087~regulation of cellular component biogenesis	5	0.518135	0.288684	TSC1, GSN, TGFBR1, CAPG, ELN	489	49	8785	1.83319	1	0.943034	99.7423
GOTERM_BP_FAT	GO:0051493~regulation of cytoskeleton organization	5	0.518135	0.301372	TSC1, GSN, CAPG, ELN, DSTN	489	50	8785	1.79652	1	0.947258	99.8119
GOTERM_BP_FAT	GO:0043244~regulation of protein complex disassembly	3	0.310881	0.306101	GSN, CAPG, DSTN	489	20	8785	2.69479	1	0.94906	99.833
GOTERM_BP_FAT	GO:0030833~regulation of actin filament polymerization	3	0.310881	0.427868	GSN, CAPG, ELN	489	26	8785	2.07291	1	0.983922	99.9943
GOTERM_BP_FAT	GO:0032271~regulation of protein polymerization	3	0.310881	0.52029	GSN, CAPG, ELN	489	31	8785	1.73857	1	0.993293	99.9997
GOTERM_MF_FAT	GO:0003779~actin binding	9	0.932642	0.523872	CCR5, TAGLN, GSN, CAPG, CNN1, TPM2, FLNC, PLS3, DSTN	528	137	9249	1.15075	1	0.992047	99.9985
SP_PIR_KEYWORDS	actin-binding	7	0.725389	0.531837	TAGLN, GSN, CAPG, CNN1, TPM2, PLS3, DSTN	499	86	7349	1.19875	1	0.947333	99.9973
GOTERM_BP_FAT	GO:0043254~regulation of protein complex assembly	3	0.310881	0.570758	GSN, CAPG, ELN	489	34	8785	1.58517	1	0.996055	100
Annotation Cluster 124	Enrichment Score: 0.6049089823294539
Category	Term	Count	%	PValue	Genes	List Total	Pop Hits	Pop Total	Fold Enrichment	Bonferroni	Benjamini	FDR
GOTERM_BP_FAT	GO:0016042~lipid catabolic process	9	0.932642	0.104045	PLD3, ACOX2, PLIN1, SMPDL3A, HSD17B14, PNPLA2, PLA2G2D1, ADIPOQ, LIPE	489	86	8785	1.88008	1	0.718395	85.3774
GOTERM_MF_FAT	GO:0016298~lipase activity	6	0.621762	0.192531	PLD3, SMPDL3A, PNPLA2, PLA2G2D1, PLCXD2, LIPE	528	54	9249	1.94634	1	0.886295	95.9511
SP_PIR_KEYWORDS	lipid degradation	3	0.310881	0.764808	PLD3, PNPLA2, LIPE	499	40	7349	1.10456	1	0.991351	100
Annotation Cluster 125	Enrichment Score: 0.5997486297216115
Category	Term	Count	%	PValue	Genes	List Total	Pop Hits	Pop Total	Fold Enrichment	Bonferroni	Benjamini	FDR
GOTERM_BP_FAT	GO:0015908~fatty acid transport	3	0.310881	0.121571	LOC511937, PPARG, SLCO2A1	489	11	8785	4.89961	1	0.759394	89.6513
GOTERM_BP_FAT	GO:0046942~carboxylic acid transport	7	0.725389	0.128529	LOC511937, PPARG, LOC784517, SLC38A11, SLC7A6, SLCO2A1, SLC7A7	489	62	8785	2.02833	1	0.77327	90.9958
GOTERM_BP_FAT	GO:0015849~organic acid transport	7	0.725389	0.128529	LOC511937, PPARG, LOC784517, SLC38A11, SLC7A6, SLCO2A1, SLC7A7	489	62	8785	2.02833	1	0.77327	90.9958
INTERPRO	IPR002293:Amino acid/polyamine transporter I	3	0.310881	0.180095	LOC784517, SLC7A6, SLC7A7	595	12	9171	3.85336	1	0.925137	95.5996
GOTERM_BP_FAT	GO:0015718~monocarboxylic acid transport	3	0.310881	0.180701	LOC511937, PPARG, SLCO2A1	489	14	8785	3.84969	1	0.85906	96.9432
GOTERM_BP_FAT	GO:0015837~amine transport	5	0.518135	0.326918	FCER1A, LOC784517, SLC38A11, SLC7A6, SLC7A7	489	52	8785	1.72743	1	0.957531	99.902
GOTERM_BP_FAT	GO:0006865~amino acid transport	4	0.414508	0.430419	LOC784517, SLC38A11, SLC7A6, SLC7A7	489	43	8785	1.67118	1	0.984238	99.9947
GOTERM_MF_FAT	GO:0015171~amino acid transmembrane transporter activity	3	0.310881	0.645931	LOC784517, SLC7A6, SLC7A7	528	38	9249	1.38292	1	0.998011	100
GOTERM_MF_FAT	GO:0005275~amine transmembrane transporter activity	3	0.310881	0.673683	LOC784517, SLC7A6, SLC7A7	528	40	9249	1.31378	1	0.998628	100
Annotation Cluster 126	Enrichment Score: 0.5823587646766046
Category	Term	Count	%	PValue	Genes	List Total	Pop Hits	Pop Total	Fold Enrichment	Bonferroni	Benjamini	FDR
GOTERM_BP_FAT	GO:0042692~muscle cell differentiation	7	0.725389	0.121415	GPX1, ACTG2, APP, SDC1, TSC1, ACTA2, LGALS1, CAPN2	489	61	8785	2.06158	1	0.760545	89.6192
GOTERM_BP_FAT	GO:0051146~striated muscle cell differentiation	6	0.621762	0.142773	GPX1, ACTG2, APP, SDC1, TSC1, ACTA2, CAPN2	489	50	8785	2.15583	1	0.797153	93.2517
GOTERM_BP_FAT	GO:0055002~striated muscle cell development	3	0.310881	0.502608	ACTG2, APP, SDC1, ACTA2	489	30	8785	1.79652	1	0.992341	99.9995
GOTERM_BP_FAT	GO:0055001~muscle cell development	3	0.310881	0.537547	ACTG2, APP, SDC1, ACTA2	489	32	8785	1.68424	1	0.994447	99.9999
Annotation Cluster 127	Enrichment Score: 0.5790964938310429
Category	Term	Count	%	PValue	Genes	List Total	Pop Hits	Pop Total	Fold Enrichment	Bonferroni	Benjamini	FDR
GOTERM_BP_FAT	GO:0043086~negative regulation of catalytic activity	9	0.932642	0.0591238	CDKN1C, GPX1, CAV1, APOA1, HMGCR, SNCA, FABP4, GADD45A, IFI6	489	76	8785	2.12746	1	0.581534	65.5788
GOTERM_BP_FAT	GO:0051346~negative regulation of hydrolase activity	3	0.310881	0.38834	GPX1, APOA1, IFI6	489	24	8785	2.24565	1	0.976028	99.9816
GOTERM_BP_FAT	GO:0051336~regulation of hydrolase activity	7	0.725389	0.79751	GPX1, CAV1, APOA1, TSC1, CHML, IFI6, F2R	489	140	8785	0.898262	1	0.999855	100
Annotation Cluster 128	Enrichment Score: 0.574897641722209
Category	Term	Count	%	PValue	Genes	List Total	Pop Hits	Pop Total	Fold Enrichment	Bonferroni	Benjamini	FDR
GOTERM_MF_FAT	GO:0051287~NAD or NADH binding	5	0.518135	0.106397	ME1, GPD1, CRYL1, PHGDH, LOC515578	528	32	9249	2.73704	1	0.740219	81.4901
UP_SEQ_FEATURE	binding site:NAD	4	0.414508	0.179691	GPD1, CRYL1, HSD17B14, PHGDH	362	23	5635	2.70718	1	0.986694	95.84
INTERPRO	IPR016040:NAD(P)-binding domain	11	1.1399	0.290607	ME1, GPD1, PYCR1, PTGR1, CRYL1, HSD17B14, BLVRB, PHGDH, FASN, DDO, DHDH	595	125	9171	1.35638	1	0.98334	99.5487
UP_SEQ_FEATURE	nucleotide phosphate-binding region:NAD	5	0.518135	0.310583	ALDH1A1, GPD1, CRYL1, HSD17B14, PHGDH	362	44	5635	1.7689	1	0.999305	99.7446
SP_PIR_KEYWORDS	nad	8	0.829016	0.773699	CYB5R3, ALDH1A1, GPD1, NMNAT2, CRYL1, HSD17B14, PHGDH, FASN	499	128	7349	0.920466	1	0.992057	100
Annotation Cluster 129	Enrichment Score: 0.5572436518552292
Category	Term	Count	%	PValue	Genes	List Total	Pop Hits	Pop Total	Fold Enrichment	Bonferroni	Benjamini	FDR
GOTERM_BP_FAT	GO:0007498~mesoderm development	4	0.414508	0.20159	OSR1, EOMES, SMAD1, PRKACB	489	28	8785	2.56646	1	0.880415	98.0547
GOTERM_BP_FAT	GO:0001707~mesoderm formation	3	0.310881	0.243035	EOMES, SMAD1, PRKACB	489	17	8785	3.17034	1	0.917523	99.2347
GOTERM_BP_FAT	GO:0048332~mesoderm morphogenesis	3	0.310881	0.243035	EOMES, SMAD1, PRKACB	489	17	8785	3.17034	1	0.917523	99.2347
GOTERM_BP_FAT	GO:0001704~formation of primary germ layer	3	0.310881	0.264076	EOMES, SMAD1, PRKACB	489	18	8785	2.99421	1	0.929072	99.5327
GOTERM_BP_FAT	GO:0007369~gastrulation	3	0.310881	0.52029	EOMES, SMAD1, PRKACB	489	31	8785	1.73857	1	0.993293	99.9997
Annotation Cluster 130	Enrichment Score: 0.5253332953038031
Category	Term	Count	%	PValue	Genes	List Total	Pop Hits	Pop Total	Fold Enrichment	Bonferroni	Benjamini	FDR
GOTERM_CC_FAT	GO:0044449~contractile fiber part	6	0.621762	0.152089	JUP, ACTG2, DES, PGM5, ACTA2, PECAM1, MMP2	451	44	6966	2.10623	1	0.631091	88.6011
GOTERM_CC_FAT	GO:0043292~contractile fiber	6	0.621762	0.231457	JUP, ACTG2, DES, PGM5, ACTA2, PECAM1, MMP2	451	51	6966	1.81714	1	0.7612	96.8737
GOTERM_CC_FAT	GO:0030017~sarcomere	5	0.518135	0.257049	JUP, ACTG2, DES, PGM5, ACTA2, MMP2	451	40	6966	1.93071	1	0.78864	97.9982
GOTERM_CC_FAT	GO:0030016~myofibril	5	0.518135	0.361042	JUP, ACTG2, DES, PGM5, ACTA2, MMP2	451	47	6966	1.64316	1	0.873178	99.725
GOTERM_CC_FAT	GO:0030018~Z disc	3	0.310881	0.443089	JUP, DES, PGM5	451	23	6966	2.01465	1	0.910395	99.9549
GOTERM_CC_FAT	GO:0031674~I band	3	0.310881	0.48682	JUP, DES, PGM5	451	25	6966	1.85348	1	0.92791	99.9846
Annotation Cluster 131	Enrichment Score: 0.516099866184654
Category	Term	Count	%	PValue	Genes	List Total	Pop Hits	Pop Total	Fold Enrichment	Bonferroni	Benjamini	FDR
GOTERM_MF_FAT	GO:0016702~oxidoreductase activity, acting on single donors with incorporation of molecular oxygen, incorporation of two atoms of oxygen	4	0.414508	0.227298	P4HA2, PLOD1, PTGS1, ALOX5	528	29	9249	2.41614	1	0.912576	97.9073
GOTERM_MF_FAT	GO:0016701~oxidoreductase activity, acting on single donors with incorporation of molecular oxygen	4	0.414508	0.242723	P4HA2, PLOD1, PTGS1, ALOX5	528	30	9249	2.33561	1	0.919623	98.4533
SP_PIR_KEYWORDS	dioxygenase	3	0.310881	0.512852	PLOD1, PTGS1, ALOX5	499	25	7349	1.76729	1	0.941987	99.9953
Annotation Cluster 132	Enrichment Score: 0.5151571340536631
Category	Term	Count	%	PValue	Genes	List Total	Pop Hits	Pop Total	Fold Enrichment	Bonferroni	Benjamini	FDR
GOTERM_BP_FAT	GO:0051129~negative regulation of cellular component organization	5	0.518135	0.238883	APOA1, GSN, CAPG, SNCA, ADIPOQ	489	45	8785	1.99614	1	0.915006	99.1578
GOTERM_BP_FAT	GO:0033043~regulation of organelle organization	7	0.725389	0.24606	TSC1, GSN, CAPG, SNCA, ELN, IGF2, DSTN	489	76	8785	1.65469	1	0.919654	99.2864
GOTERM_BP_FAT	GO:0010639~negative regulation of organelle organization	3	0.310881	0.484511	GSN, CAPG, SNCA	489	29	8785	1.85847	1	0.990576	99.9991
Annotation Cluster 133	Enrichment Score: 0.5075887388170018
Category	Term	Count	%	PValue	Genes	List Total	Pop Hits	Pop Total	Fold Enrichment	Bonferroni	Benjamini	FDR
GOTERM_BP_FAT	GO:0007050~cell cycle arrest	6	0.621762	0.0629527	CDKN1C, AK1, PMP22, APBB1, GADD45A, SESN3	489	39	8785	2.76388	1	0.596342	67.9496
GOTERM_BP_FAT	GO:0022402~cell cycle process	10	1.03627	0.682208	CDKN1C, APP, BCL2, AK1, PHGDH, PMP22, SMC1A, APBB1, GADD45A, SESN3	489	181	8785	0.992554	1	0.999012	100
GOTERM_BP_FAT	GO:0007049~cell cycle	14	1.45078	0.69872	LOC511937, AK1, CCNT1, SESN3, CDKN1C, APP, BCL2, PHGDH, SMC1A, PMP22, GADD45A, APBB1, MTUS1, KCTD11	489	261	8785	0.963652	1	0.999171	100
Annotation Cluster 134	Enrichment Score: 0.505325841010371
Category	Term	Count	%	PValue	Genes	List Total	Pop Hits	Pop Total	Fold Enrichment	Bonferroni	Benjamini	FDR
GOTERM_BP_FAT	GO:0042326~negative regulation of phosphorylation	3	0.310881	0.28512	CDKN1C, CAV1, JUN	489	19	8785	2.83662	1	0.941193	99.7187
GOTERM_BP_FAT	GO:0045936~negative regulation of phosphate metabolic process	3	0.310881	0.326962	CDKN1C, CAV1, JUN	489	21	8785	2.56646	1	0.957093	99.9021
GOTERM_BP_FAT	GO:0010563~negative regulation of phosphorus metabolic process	3	0.310881	0.326962	CDKN1C, CAV1, JUN	489	21	8785	2.56646	1	0.957093	99.9021
Annotation Cluster 135	Enrichment Score: 0.5033134017559837
Category	Term	Count	%	PValue	Genes	List Total	Pop Hits	Pop Total	Fold Enrichment	Bonferroni	Benjamini	FDR
GOTERM_BP_FAT	GO:0046328~regulation of JNK cascade	3	0.310881	0.28512	FCER1A, TNXB, TLR3	489	19	8785	2.83662	1	0.941193	99.7187
GOTERM_BP_FAT	GO:0070302~regulation of stress-activated protein kinase signaling pathway	3	0.310881	0.306101	FCER1A, TNXB, TLR3	489	20	8785	2.69479	1	0.94906	99.833
GOTERM_BP_FAT	GO:0080135~regulation of cellular response to stress	4	0.414508	0.354134	FCER1A, TNXB, TLR3, APBB1	489	38	8785	1.89108	1	0.966848	99.9524
Annotation Cluster 136	Enrichment Score: 0.4922579525488703
Category	Term	Count	%	PValue	Genes	List Total	Pop Hits	Pop Total	Fold Enrichment	Bonferroni	Benjamini	FDR
GOTERM_BP_FAT	GO:0051046~regulation of secretion	8	0.829016	0.103749	LEP, FCER1A, RBP4, P2RX7, CHGA, APOA1, SNCA, ADA	489	72	8785	1.99614	1	0.719093	85.2928
GOTERM_BP_FAT	GO:0042445~hormone metabolic process	4	0.414508	0.474642	LEP, RBP4, APOA1, DDO	489	46	8785	1.56219	1	0.989667	99.9987
GOTERM_BP_FAT	GO:0010817~regulation of hormone levels	4	0.414508	0.677447	LEP, RBP4, APOA1, DDO	489	62	8785	1.15905	1	0.998938	100
Annotation Cluster 137	Enrichment Score: 0.4842090019409551
Category	Term	Count	%	PValue	Genes	List Total	Pop Hits	Pop Total	Fold Enrichment	Bonferroni	Benjamini	FDR
GOTERM_MF_FAT	GO:0016298~lipase activity	6	0.621762	0.192531	PLD3, SMPDL3A, PNPLA2, PLA2G2D1, PLCXD2, LIPE	528	54	9249	1.94634	1	0.886295	95.9511
GOTERM_MF_FAT	GO:0008081~phosphoric diester hydrolase activity	5	0.518135	0.409818	PLD3, SMPDL3A, PDE1A, PDE3B, PLCXD2	528	57	9249	1.53658	1	0.980386	99.9632
GOTERM_MF_FAT	GO:0004620~phospholipase activity	4	0.414508	0.446972	PLD3, SMPDL3A, PLA2G2D1, PLCXD2	528	43	9249	1.62949	1	0.98476	99.9861
Annotation Cluster 138	Enrichment Score: 0.4814020403113166
Category	Term	Count	%	PValue	Genes	List Total	Pop Hits	Pop Total	Fold Enrichment	Bonferroni	Benjamini	FDR
GOTERM_BP_FAT	GO:0032755~positive regulation of interleukin-6 production	3	0.310881	0.201261	P2RX7, TLR3, LBP	489	15	8785	3.59305	1	0.88098	98.0407
GOTERM_BP_FAT	GO:0032675~regulation of interleukin-6 production	3	0.310881	0.38834	P2RX7, TLR3, LBP	489	24	8785	2.24565	1	0.976028	99.9816
GOTERM_BP_FAT	GO:0001819~positive regulation of cytokine production	4	0.414508	0.460067	P2RX7, TLR3, LBP, AGPAT2	489	45	8785	1.59691	1	0.988111	99.9979
Annotation Cluster 139	Enrichment Score: 0.47842228983033563
Category	Term	Count	%	PValue	Genes	List Total	Pop Hits	Pop Total	Fold Enrichment	Bonferroni	Benjamini	FDR
INTERPRO	IPR006020:Phosphotyrosine interaction region	4	0.414508	0.167466	PID1, DAB2, EPS8, APBB1	595	22	9171	2.80244	1	0.911551	94.4034
SMART	SM00462:PTB	4	0.414508	0.238799	PID1, DAB2, EPS8, APBB1	338	22	4364	2.3475	1	0.800425	96.6233
INTERPRO	IPR011993:Pleckstrin homology-type	6	0.621762	0.917858	PID1, ITK, DAB2, EPS8, FERMT2, APBB1	595	126	9171	0.733974	1	1	100
Annotation Cluster 140	Enrichment Score: 0.4777500243402519
Category	Term	Count	%	PValue	Genes	List Total	Pop Hits	Pop Total	Fold Enrichment	Bonferroni	Benjamini	FDR
SP_PIR_KEYWORDS	Acyltransferase	7	0.725389	0.264907	GLYAT, DGAT2, GAT, F13A1, TGM2, GPAM, AGPAT2	499	64	7349	1.61082	1	0.763359	98.5978
GOTERM_MF_FAT	GO:0008374~O-acyltransferase activity	3	0.310881	0.29541	DGAT2, GPAM, AGPAT2	528	19	9249	2.76585	1	0.945006	99.4755
KEGG_PATHWAY	bta00561:Glycerolipid metabolism	4	0.414508	0.471228	DGAT2, DGKE, GPAM, AGPAT2	307	41	4940	1.56987	1	0.867351	99.95
Annotation Cluster 141	Enrichment Score: 0.475808289256691
Category	Term	Count	%	PValue	Genes	List Total	Pop Hits	Pop Total	Fold Enrichment	Bonferroni	Benjamini	FDR
GOTERM_BP_FAT	GO:0019751~polyol metabolic process	4	0.414508	0.261438	GPD1, DGAT2, IPMK, PCK1	489	32	8785	2.24565	1	0.928262	99.5025
GOTERM_BP_FAT	GO:0006071~glycerol metabolic process	3	0.310881	0.368124	GPD1, DGAT2, PCK1	489	23	8785	2.34329	1	0.971714	99.9676
GOTERM_BP_FAT	GO:0019400~alditol metabolic process	3	0.310881	0.38834	GPD1, DGAT2, PCK1	489	24	8785	2.24565	1	0.976028	99.9816
Annotation Cluster 142	Enrichment Score: 0.4610473368204317
Category	Term	Count	%	PValue	Genes	List Total	Pop Hits	Pop Total	Fold Enrichment	Bonferroni	Benjamini	FDR
GOTERM_BP_FAT	GO:0006916~anti-apoptosis	7	0.725389	0.135838	CDH13, GPX1, HSP90B1, BCL2, TGFBR1, VNN1, IFI6	489	63	8785	1.99614	1	0.785453	92.2299
GOTERM_BP_FAT	GO:0043066~negative regulation of apoptosis	12	1.24352	0.187929	CDH13, GPX1, G2E3, HSP90B1, BCL2, TGFBR1, SNCA, VNN1, PRNP, ADA, PIK3R1, IFI6	489	146	8785	1.47659	1	0.868587	97.3823
GOTERM_BP_FAT	GO:0060548~negative regulation of cell death	12	1.24352	0.199617	CDH13, GPX1, G2E3, HSP90B1, BCL2, TGFBR1, SNCA, VNN1, PRNP, ADA, PIK3R1, IFI6	489	148	8785	1.45664	1	0.881758	97.9689
GOTERM_BP_FAT	GO:0043069~negative regulation of programmed cell death	12	1.24352	0.199617	CDH13, GPX1, G2E3, HSP90B1, BCL2, TGFBR1, SNCA, VNN1, PRNP, ADA, PIK3R1, IFI6	489	148	8785	1.45664	1	0.881758	97.9689
GOTERM_BP_FAT	GO:0042981~regulation of apoptosis	20	2.07254	0.278039	TGFBR1, MMP9, SNCA, STK17B, ADIPOQ, STK4, ADA, CARD10, GPX1, CDH13, HSP90B1, P2RX7, G2E3, BCL2, VNN1, PRNP, IGFBP3, PIK3R1, IFI6, F2R	489	295	8785	1.21798	1	0.937361	99.6658
GOTERM_BP_FAT	GO:0043067~regulation of programmed cell death	20	2.07254	0.297037	TGFBR1, MMP9, SNCA, STK17B, ADIPOQ, STK4, ADA, CARD10, GPX1, CDH13, HSP90B1, P2RX7, G2E3, BCL2, VNN1, PRNP, IGFBP3, PIK3R1, IFI6, F2R	489	298	8785	1.20572	1	0.946199	99.7904
GOTERM_BP_FAT	GO:0010941~regulation of cell death	20	2.07254	0.301218	TGFBR1, MMP9, SNCA, STK17B, ADIPOQ, STK4, ADA, CARD10, GPX1, CDH13, HSP90B1, P2RX7, G2E3, BCL2, VNN1, PRNP, IGFBP3, PIK3R1, IFI6, F2R	489	299	8785	1.20169	1	0.947708	99.8112
GOTERM_BP_FAT	GO:0043065~positive regulation of apoptosis	8	0.829016	0.503046	GPX1, P2RX7, TGFBR1, MMP9, STK17B, STK4, ADIPOQ, IGFBP3	489	120	8785	1.19768	1	0.99205	99.9995
GOTERM_BP_FAT	GO:0043068~positive regulation of programmed cell death	8	0.829016	0.511936	GPX1, P2RX7, TGFBR1, MMP9, STK17B, STK4, ADIPOQ, IGFBP3	489	121	8785	1.18778	1	0.992669	99.9996
GOTERM_BP_FAT	GO:0010942~positive regulation of cell death	8	0.829016	0.52077	GPX1, P2RX7, TGFBR1, MMP9, STK17B, STK4, ADIPOQ, IGFBP3	489	122	8785	1.17805	1	0.99324	99.9997
GOTERM_BP_FAT	GO:0006917~induction of apoptosis	3	0.310881	0.929772	GPX1, TGFBR1, STK17B	489	76	8785	0.709154	1	0.999999	100
GOTERM_BP_FAT	GO:0012502~induction of programmed cell death	3	0.310881	0.929772	GPX1, TGFBR1, STK17B	489	76	8785	0.709154	1	0.999999	100
Annotation Cluster 143	Enrichment Score: 0.4554554205040955
Category	Term	Count	%	PValue	Genes	List Total	Pop Hits	Pop Total	Fold Enrichment	Bonferroni	Benjamini	FDR
GOTERM_BP_FAT	GO:0007015~actin filament organization	4	0.414508	0.231154	ACTG2, GSN, ACTA2, BCL2, ELN	489	30	8785	2.39536	1	0.907742	98.9949
GOTERM_BP_FAT	GO:0030036~actin cytoskeleton organization	7	0.725389	0.323617	ACTG2, TNXB, GSN, ACTA2, BCL2, ELN, CNN1, EHD2	489	84	8785	1.4971	1	0.956311	99.8932
GOTERM_BP_FAT	GO:0030029~actin filament-based process	7	0.725389	0.343593	ACTG2, TNXB, GSN, ACTA2, BCL2, ELN, CNN1, EHD2	489	86	8785	1.46229	1	0.963212	99.9368
GOTERM_BP_FAT	GO:0007010~cytoskeleton organization	10	1.03627	0.58641	HOOK1, TPPP3, ACTG2, TNXB, GSN, ACTA2, BCL2, ELN, CNN1, GADD45A, EHD2	489	167	8785	1.07576	1	0.996753	100
Annotation Cluster 144	Enrichment Score: 0.44575597251036975
Category	Term	Count	%	PValue	Genes	List Total	Pop Hits	Pop Total	Fold Enrichment	Bonferroni	Benjamini	FDR
INTERPRO	IPR001781:Zinc finger, LIM-type	5	0.518135	0.317823	CRIP2, FHL1, LMCD1, FBLIM1, PDLIM1	595	44	9171	1.75153	1	0.987703	99.7561
UP_SEQ_FEATURE	domain:LIM zinc-binding 2	3	0.310881	0.346205	CRIP2, LMCD1, FBLIM1	362	19	5635	2.45784	1	0.999629	99.891
UP_SEQ_FEATURE	domain:LIM zinc-binding 1	3	0.310881	0.346205	CRIP2, LMCD1, FBLIM1	362	19	5635	2.45784	1	0.999629	99.891
SP_PIR_KEYWORDS	LIM domain	5	0.518135	0.348352	CRIP2, FHL1, LMCD1, FBLIM1, PDLIM1	499	44	7349	1.67357	1	0.842406	99.7362
SMART	SM00132:LIM	5	0.518135	0.444989	CRIP2, FHL1, LMCD1, FBLIM1, PDLIM1	338	44	4364	1.46719	1	0.950584	99.9332
Annotation Cluster 145	Enrichment Score: 0.44399872795770845
Category	Term	Count	%	PValue	Genes	List Total	Pop Hits	Pop Total	Fold Enrichment	Bonferroni	Benjamini	FDR
GOTERM_BP_FAT	GO:0019882~antigen processing and presentation	8	0.829016	0.169658	BOLA-DQA1, ULBP3, PROCR, BLA-DQB, DSB, BOLA-DQB, FCGRT, ULBP17	489	82	8785	1.75271	1	0.842956	96.1361
GOTERM_CC_FAT	GO:0042611~MHC protein complex	7	0.725389	0.209578	BOLA-DQA1, ULBP3, BLA-DQB, DSB, BOLA-DQB, FCGRT, ULBP17	451	62	6966	1.74387	1	0.736245	95.4763
INTERPRO	IPR011161:MHC class I-like antigen recognition	4	0.414508	0.361657	ULBP3, PROCR, FCGRT, ULBP17	595	33	9171	1.8683	1	0.99354	99.9142
INTERPRO	IPR001039:MHC class I, alpha chain, alpha1 and alpha2	3	0.310881	0.587576	ULBP3, FCGRT, ULBP17	595	30	9171	1.54134	1	0.999808	99.9999
GOTERM_CC_FAT	GO:0042612~MHC class I protein complex	3	0.310881	0.797492	ULBP3, FCGRT, ULBP17	451	45	6966	1.02971	1	0.991985	100
Annotation Cluster 146	Enrichment Score: 0.4205361076677047
Category	Term	Count	%	PValue	Genes	List Total	Pop Hits	Pop Total	Fold Enrichment	Bonferroni	Benjamini	FDR
INTERPRO	IPR013151:Immunoglobulin	7	0.725389	0.299712	FCER1A, PECAM1, PDGFRB, BCAM, TIE1, JAM3, CSF1R	595	70	9171	1.54134	1	0.984959	99.6317
UP_SEQ_FEATURE	domain:Ig-like C2-type 1	3	0.310881	0.416291	PECAM1, BCAM, TIE1	362	22	5635	2.12268	1	0.999917	99.9823
UP_SEQ_FEATURE	domain:Ig-like C2-type 2	3	0.310881	0.438824	PECAM1, BCAM, TIE1	362	23	5635	2.03039	1	0.999951	99.9906
Annotation Cluster 147	Enrichment Score: 0.41796525849002714
Category	Term	Count	%	PValue	Genes	List Total	Pop Hits	Pop Total	Fold Enrichment	Bonferroni	Benjamini	FDR
KEGG_PATHWAY	bta05210:Colorectal cancer	10	1.03627	0.0738903	KRAS, BCL2, TGFBR1, JUN, PDGFRA, PDGFRB, SMAD3, LEF1, AXIN2, PIK3R1	307	84	4940	1.91562	0.999989	0.585141	59.9728
KEGG_PATHWAY	bta05215:Prostate cancer	8	0.829016	0.262969	HSP90B1, KRAS, BCL2, PDGFRA, PDGFRB, LEF1, PDGFC, PIK3R1	307	84	4940	1.5325	1	0.780292	97.3734
KEGG_PATHWAY	bta04540:Gap junction	7	0.725389	0.364446	LOC100141266, KRAS, MAP3K2, PDGFRA, PDGFRB, PDGFC, PRKACB	307	79	4940	1.4258	1	0.854791	99.5512
KEGG_PATHWAY	bta05213:Endometrial cancer	4	0.414508	0.578882	KRAS, LEF1, AXIN2, PIK3R1	307	48	4940	1.34093	1	0.908033	99.9967
KEGG_PATHWAY	bta05218:Melanoma	5	0.518135	0.591604	KRAS, PDGFRA, PDGFRB, PDGFC, PIK3R1	307	66	4940	1.21903	1	0.90376	99.9977
KEGG_PATHWAY	bta05221:Acute myeloid leukemia	4	0.414508	0.671725	JUP, KRAS, LEF1, PIK3R1	307	55	4940	1.17027	1	0.928243	99.9998
KEGG_PATHWAY	bta05214:Glioma	4	0.414508	0.728292	KRAS, PDGFRA, PDGFRB, PIK3R1	307	60	4940	1.07275	1	0.944854	100
Annotation Cluster 148	Enrichment Score: 0.38902442105171
Category	Term	Count	%	PValue	Genes	List Total	Pop Hits	Pop Total	Fold Enrichment	Bonferroni	Benjamini	FDR
GOTERM_BP_FAT	GO:0006457~protein folding	9	0.932642	0.341274	FKBP9, HSP90B1, ERO1LB, DNAJB9, DNAJB11, FKBP4, PPIC, DNAJB1, FKBP2	489	119	8785	1.35872	1	0.962597	99.9328
GOTERM_MF_FAT	GO:0031072~heat shock protein binding	5	0.518135	0.409818	DNAJB9, DNAJB11, FKBP4, SNCA, DNAJB1	528	57	9249	1.53658	1	0.980386	99.9632
GOTERM_MF_FAT	GO:0051082~unfolded protein binding	5	0.518135	0.486667	HSP90B1, DNAJB9, DNAJB11, DNAJB1, SERPINH1	528	63	9249	1.39024	1	0.988603	99.9955
Annotation Cluster 149	Enrichment Score: 0.3873229408327664
Category	Term	Count	%	PValue	Genes	List Total	Pop Hits	Pop Total	Fold Enrichment	Bonferroni	Benjamini	FDR
GOTERM_MF_FAT	GO:0003924~GTPase activity	11	1.1399	0.0275182	LOC789867, GBP5, LOC781710, LOC512486, LOC507055, LOC514143, RASL12, LOC100141266, GBP4, MX1, LOC782954, EHD2, MX2	528	88	9249	2.18963	1	0.353014	34.1917
GOTERM_MF_FAT	GO:0005525~GTP binding	21	2.17617	0.20046	LOC789867, LOC781710, RAB8B, GBP5, FKBP4, GIMAP8, LOC512486, LOC514143, LOC507055, GEM, PCK2, RASL12, DOCK6, PCK1, LOC100141266, ACSM1, RHOB, MX1, GBP4, EHD2, LOC782954, MX2, MOCS1	528	286	9249	1.28622	1	0.893597	96.508
GOTERM_MF_FAT	GO:0032561~guanyl ribonucleotide binding	21	2.17617	0.231051	LOC789867, LOC781710, RAB8B, GBP5, FKBP4, GIMAP8, LOC512486, LOC514143, LOC507055, GEM, PCK2, RASL12, DOCK6, PCK1, LOC100141266, ACSM1, RHOB, MX1, GBP4, EHD2, LOC782954, MX2, MOCS1	528	293	9249	1.25549	1	0.91063	98.0546
GOTERM_MF_FAT	GO:0019001~guanyl nucleotide binding	21	2.17617	0.24346	LOC789867, LOC781710, RAB8B, GBP5, FKBP4, GIMAP8, LOC512486, LOC514143, LOC507055, GEM, PCK2, RASL12, DOCK6, PCK1, LOC100141266, ACSM1, RHOB, MX1, GBP4, EHD2, LOC782954, MX2, MOCS1	528	296	9249	1.24276	1	0.917596	98.4757
GOTERM_BP_FAT	GO:0007264~small GTPase mediated signal transduction	9	0.932642	0.735277	CDH13, RAB8B, APOA1, RASGRP4, PECAM1, COL1A2, RHOB, GEM, RASL12	489	170	8785	0.951101	1	0.999531	100
UP_SEQ_FEATURE	nucleotide phosphate-binding region:GTP	8	0.829016	0.74395	LOC789867, LOC100141266, RAB8B, RHOB, MX1, RASL12, MX2, LOC782954, PCK1	362	131	5635	0.950614	1	1	100
SP_PIR_KEYWORDS	gtp-binding	11	1.1399	0.906264	LOC789867, LOC100141266, ACSM1, RAB8B, RHOB, GEM, MX1, RASL12, MX2, LOC782954, PCK1, MOCS1	499	208	7349	0.778856	1	0.999081	100
INTERPRO	IPR013753:Ras	4	0.414508	0.930679	RAB8B, RHOB, GEM, RASL12	595	88	9171	0.700611	1	1	100
INTERPRO	IPR001806:Ras GTPase	4	0.414508	0.953127	RAB8B, RHOB, GEM, RASL12	595	96	9171	0.642227	1	1	100
INTERPRO	IPR005225:Small GTP-binding protein	4	0.414508	0.981265	RAB8B, RHOB, GEM, RASL12	595	114	9171	0.540823	1	1	100
Annotation Cluster 150	Enrichment Score: 0.38689902338139864
Category	Term	Count	%	PValue	Genes	List Total	Pop Hits	Pop Total	Fold Enrichment	Bonferroni	Benjamini	FDR
INTERPRO	IPR000418:Ets	3	0.310881	0.253246	ERG, ETS1, ELK4	595	15	9171	3.08269	1	0.971866	98.9882
SMART	SM00413:ETS	3	0.310881	0.32451	ERG, ETS1, ELK4	338	15	4364	2.58225	1	0.887051	99.234
INTERPRO	IPR011991:Winged helix repressor DNA-binding	4	0.414508	0.84049	ERG, ETS1, ELK4, RGS9	595	70	9171	0.880768	1	1	100
Annotation Cluster 151	Enrichment Score: 0.3811916318135128
Category	Term	Count	%	PValue	Genes	List Total	Pop Hits	Pop Total	Fold Enrichment	Bonferroni	Benjamini	FDR
INTERPRO	IPR008266:Tyrosine protein kinase, active site	4	0.414508	0.217976	ITK, TIE1, KDR, CSF1R	595	25	9171	2.46615	1	0.956069	97.9091
GOTERM_MF_FAT	GO:0004714~transmembrane receptor protein tyrosine kinase activity	5	0.518135	0.253056	PDGFRA, PDGFRB, TIE1, KDR, CSF1R	528	45	9249	1.94634	1	0.921332	98.7413
GOTERM_MF_FAT	GO:0004713~protein tyrosine kinase activity	7	0.725389	0.508706	ITK, BMX, PDGFRA, PDGFRB, TIE1, KDR, CSF1R	528	100	9249	1.22619	1	0.9911	99.9976
INTERPRO	IPR001245:Tyrosine protein kinase	4	0.414508	0.5176	ITK, TIE1, KDR, CSF1R	595	42	9171	1.46795	1	0.999297	99.999
SP_PIR_KEYWORDS	tyrosine-protein kinase	3	0.310881	0.554902	ITK, TIE1, CSF1R	499	27	7349	1.63638	1	0.952517	99.9987
SMART	SM00219:TyrKc	4	0.414508	0.640542	ITK, TIE1, KDR, CSF1R	338	42	4364	1.22964	1	0.988859	99.9997
Annotation Cluster 152	Enrichment Score: 0.3776094983606574
Category	Term	Count	%	PValue	Genes	List Total	Pop Hits	Pop Total	Fold Enrichment	Bonferroni	Benjamini	FDR
GOTERM_CC_FAT	GO:0016323~basolateral plasma membrane	8	0.829016	0.139736	LOC511937, TF, SORBS3, SDC1, PGM5, FBLIM1, AQP1, AQP3	451	67	6966	1.84426	1	0.62272	86.2106
GOTERM_CC_FAT	GO:0030055~cell-substrate junction	4	0.414508	0.378102	SORBS3, SDC1, PGM5, FBLIM1	451	34	6966	1.81714	1	0.879721	99.8074
GOTERM_CC_FAT	GO:0005912~adherens junction	5	0.518135	0.479126	JUP, SORBS3, SDC1, FBLIM1, DLG5	451	55	6966	1.40415	1	0.926391	99.9813
GOTERM_CC_FAT	GO:0005925~focal adhesion	3	0.310881	0.586235	SORBS3, SDC1, FBLIM1	451	30	6966	1.54457	1	0.957501	99.9991
GOTERM_CC_FAT	GO:0070161~anchoring junction	5	0.518135	0.587821	JUP, SORBS3, SDC1, FBLIM1, DLG5	451	63	6966	1.22585	1	0.956318	99.9991
GOTERM_CC_FAT	GO:0005924~cell-substrate adherens junction	3	0.310881	0.621814	SORBS3, SDC1, FBLIM1	451	32	6966	1.44803	1	0.963339	99.9997
Annotation Cluster 153	Enrichment Score: 0.37130839697486284
Category	Term	Count	%	PValue	Genes	List Total	Pop Hits	Pop Total	Fold Enrichment	Bonferroni	Benjamini	FDR
GOTERM_BP_FAT	GO:0032504~multicellular organism reproduction	12	1.24352	0.193733	RBP4, CAV1, ADIG, BCL2, TGFBR1, GPX4, ADAMTS1, SMAD1, DDO, CXCL12, ADAMTS2, KDR	489	147	8785	1.46655	1	0.874232	97.6911
GOTERM_BP_FAT	GO:0048609~reproductive process in a multicellular organism	12	1.24352	0.193733	RBP4, CAV1, ADIG, BCL2, TGFBR1, GPX4, ADAMTS1, SMAD1, DDO, CXCL12, ADAMTS2, KDR	489	147	8785	1.46655	1	0.874232	97.6911
GOTERM_BP_FAT	GO:0003006~reproductive developmental process	8	0.829016	0.284245	RBP4, OSR1, BCL2, FKBP4, PDGFRA, ADAMTS1, CXCL12, KDR	489	96	8785	1.4971	1	0.941189	99.7127
GOTERM_BP_FAT	GO:0007276~gamete generation	9	0.932642	0.341274	RBP4, ADIG, BCL2, TGFBR1, GPX4, ADAMTS1, SMAD1, CXCL12, ADAMTS2	489	119	8785	1.35872	1	0.962597	99.9328
GOTERM_BP_FAT	GO:0019953~sexual reproduction	10	1.03627	0.455383	RBP4, ADIG, BCL2, TGFBR1, GPX4, ADAMTS1, SMAD1, SEPP1, CXCL12, ADAMTS2	489	150	8785	1.19768	1	0.987519	99.9976
GOTERM_BP_FAT	GO:0007281~germ cell development	3	0.310881	0.570758	RBP4, BCL2, CXCL12	489	34	8785	1.58517	1	0.996055	100
GOTERM_BP_FAT	GO:0048610~reproductive cellular process	4	0.414508	0.644273	RBP4, BCL2, TGFBR1, CXCL12	489	59	8785	1.21798	1	0.998375	100
GOTERM_BP_FAT	GO:0048232~male gamete generation	4	0.414508	0.864093	RBP4, ADIG, GPX4, ADAMTS2	489	86	8785	0.835592	1	0.999977	100
GOTERM_BP_FAT	GO:0007283~spermatogenesis	4	0.414508	0.864093	RBP4, ADIG, GPX4, ADAMTS2	489	86	8785	0.835592	1	0.999977	100
Annotation Cluster 154	Enrichment Score: 0.3635874949363413
Category	Term	Count	%	PValue	Genes	List Total	Pop Hits	Pop Total	Fold Enrichment	Bonferroni	Benjamini	FDR
KEGG_PATHWAY	bta04370:VEGF signaling pathway	8	0.829016	0.164051	KRAS, MAPK12, NFAT5, HSPB1, PLA2G2D1, NFATC2, PIK3R1, KDR	307	73	4940	1.76342	1	0.70287	88.2029
KEGG_PATHWAY	bta04662:B cell receptor signaling pathway	5	0.518135	0.62716	KRAS, JUN, NFAT5, NFATC2, PIK3R1	307	69	4940	1.16603	1	0.913713	99.9992
KEGG_PATHWAY	bta04650:Natural killer cell mediated cytotoxicity	6	0.621762	0.788644	TNFSF10, KRAS, NFAT5, NFATC2, IFNGR1, PIK3R1	307	105	4940	0.919497	1	0.954393	100
Annotation Cluster 155	Enrichment Score: 0.362817769872752
Category	Term	Count	%	PValue	Genes	List Total	Pop Hits	Pop Total	Fold Enrichment	Bonferroni	Benjamini	FDR
INTERPRO	IPR019786:Zinc finger, PHD-type, conserved site	3	0.310881	0.375092	G2E3, MTF2, PHF6	595	20	9171	2.31202	1	0.994594	99.9386
INTERPRO	IPR001965:Zinc finger, PHD-type	3	0.310881	0.421747	G2E3, MTF2, PHF6	595	22	9171	2.10183	1	0.996619	99.9819
SMART	SM00249:PHD	3	0.310881	0.515653	G2E3, MTF2, PHF6	338	22	4364	1.76062	1	0.967464	99.9877
Annotation Cluster 156	Enrichment Score: 0.34725521545029003
Category	Term	Count	%	PValue	Genes	List Total	Pop Hits	Pop Total	Fold Enrichment	Bonferroni	Benjamini	FDR
GOTERM_BP_FAT	GO:0008219~cell death	15	1.5544	0.289741	C7, BCL2L15, ZMAT3, LYZ, STK4, CIDEC, GPX1, FIS1, P2RX7, BCL2, BAG2, RHOB, C27H8ORF4, IFI6, F2R	489	212	8785	1.27113	1	0.943157	99.7489
GOTERM_BP_FAT	GO:0016265~death	15	1.5544	0.319887	C7, BCL2L15, ZMAT3, LYZ, STK4, CIDEC, GPX1, FIS1, P2RX7, BCL2, BAG2, RHOB, C27H8ORF4, IFI6, F2R	489	217	8785	1.24184	1	0.955789	99.8825
GOTERM_BP_FAT	GO:0006915~apoptosis	12	1.24352	0.474332	FIS1, GPX1, BCL2L15, BCL2, ZMAT3, BAG2, RHOB, STK4, C27H8ORF4, IFI6, F2R, CIDEC	489	188	8785	1.14672	1	0.989768	99.9987
GOTERM_BP_FAT	GO:0012501~programmed cell death	12	1.24352	0.502803	FIS1, GPX1, BCL2L15, BCL2, ZMAT3, BAG2, RHOB, STK4, C27H8ORF4, IFI6, F2R, CIDEC	489	192	8785	1.12283	1	0.99225	99.9995
SP_PIR_KEYWORDS	Apoptosis	6	0.621762	0.830302	FIS1, BCL2L15, ZMAT3, RHOB, STK4, C27H8ORF4	499	102	7349	0.866321	1	0.995884	100
Annotation Cluster 157	Enrichment Score: 0.32051881356882145
Category	Term	Count	%	PValue	Genes	List Total	Pop Hits	Pop Total	Fold Enrichment	Bonferroni	Benjamini	FDR
GOTERM_BP_FAT	GO:0044271~nitrogen compound biosynthetic process	18	1.86528	0.191494	ATP5D, NMNAT2, SNCA, NPR1, ATP10D, ATP11C, ATP1A2, ADA, NME4, PYCR1, ATP2C2, ENTPD8, PHGDH, QPRT, DDAH1, ADC, NAPRT1, MOCS1	489	243	8785	1.33076	1	0.871921	97.5763
GOTERM_BP_FAT	GO:0009165~nucleotide biosynthetic process	12	1.24352	0.211618	ATP5D, NME4, NMNAT2, ATP2C2, ENTPD8, NPR1, QPRT, ATP10D, ATP1A2, ATP11C, ADA, NAPRT1	489	150	8785	1.43722	1	0.892891	98.4407
GOTERM_BP_FAT	GO:0034404~nucleobase, nucleoside and nucleotide biosynthetic process	12	1.24352	0.255836	ATP5D, NME4, NMNAT2, ATP2C2, ENTPD8, NPR1, QPRT, ATP10D, ATP1A2, ATP11C, ADA, NAPRT1	489	157	8785	1.37314	1	0.924856	99.4321
GOTERM_BP_FAT	GO:0034654~nucleobase, nucleoside, nucleotide and nucleic acid biosynthetic process	12	1.24352	0.255836	ATP5D, NME4, NMNAT2, ATP2C2, ENTPD8, NPR1, QPRT, ATP10D, ATP1A2, ATP11C, ADA, NAPRT1	489	157	8785	1.37314	1	0.924856	99.4321
GOTERM_BP_FAT	GO:0009144~purine nucleoside triphosphate metabolic process	8	0.829016	0.302044	ATP5D, NME4, ATP2C2, AK1, ATP10D, ATP1A2, ATP11C, ADA	489	98	8785	1.46655	1	0.947128	99.8151
GOTERM_MF_FAT	GO:0015399~primary active transmembrane transporter activity	8	0.829016	0.352906	ATP5D, ATP2C2, SNCA, ABCC3, ATP10D, ATP1A2, ATP11C, SEC61A1	528	101	9249	1.38749	1	0.967807	99.8536
GOTERM_MF_FAT	GO:0015405~P-P-bond-hydrolysis-driven transmembrane transporter activity	8	0.829016	0.352906	ATP5D, ATP2C2, SNCA, ABCC3, ATP10D, ATP1A2, ATP11C, SEC61A1	528	101	9249	1.38749	1	0.967807	99.8536
GOTERM_BP_FAT	GO:0009141~nucleoside triphosphate metabolic process	8	0.829016	0.384245	ATP5D, NME4, ATP2C2, AK1, ATP10D, ATP1A2, ATP11C, ADA	489	107	8785	1.3432	1	0.975384	99.9794
GOTERM_BP_FAT	GO:0009150~purine ribonucleotide metabolic process	8	0.829016	0.439582	ATP5D, NME4, ATP2C2, AK1, ATP10D, ATP1A2, ATP11C, ADA	489	113	8785	1.27188	1	0.985825	99.996
GOTERM_MF_FAT	GO:0042625~ATPase activity, coupled to transmembrane movement of ions	5	0.518135	0.448662	ATP5D, ATP2C2, ATP10D, ATP1A2, ATP11C	528	60	9249	1.45975	1	0.984418	99.9867
GOTERM_BP_FAT	GO:0009205~purine ribonucleoside triphosphate metabolic process	7	0.725389	0.454071	ATP5D, NME4, ATP2C2, AK1, ATP10D, ATP1A2, ATP11C	489	97	8785	1.29646	1	0.987471	99.9975
GOTERM_BP_FAT	GO:0009199~ribonucleoside triphosphate metabolic process	7	0.725389	0.454071	ATP5D, NME4, ATP2C2, AK1, ATP10D, ATP1A2, ATP11C	489	97	8785	1.29646	1	0.987471	99.9975
GOTERM_MF_FAT	GO:0015662~ATPase activity, coupled to transmembrane movement of ions, phosphorylative mechanism	4	0.414508	0.462085	ATP2C2, ATP10D, ATP1A2, ATP11C	528	44	9249	1.59246	1	0.985671	99.9908
GOTERM_BP_FAT	GO:0009259~ribonucleotide metabolic process	8	0.829016	0.485114	ATP5D, NME4, ATP2C2, AK1, ATP10D, ATP1A2, ATP11C, ADA	489	118	8785	1.21798	1	0.990521	99.9991
GOTERM_BP_FAT	GO:0009152~purine ribonucleotide biosynthetic process	7	0.725389	0.503128	ATP5D, NME4, ATP2C2, ATP10D, ATP1A2, ATP11C, ADA	489	102	8785	1.23291	1	0.991945	99.9995
GOTERM_BP_FAT	GO:0046034~ATP metabolic process	6	0.621762	0.545034	ATP5D, ATP2C2, AK1, ATP10D, ATP1A2, ATP11C	489	88	8785	1.2249	1	0.994714	99.9999
GOTERM_BP_FAT	GO:0009260~ribonucleotide biosynthetic process	7	0.725389	0.55054	ATP5D, NME4, ATP2C2, ATP10D, ATP1A2, ATP11C, ADA	489	107	8785	1.1753	1	0.995051	99.9999
GOTERM_BP_FAT	GO:0009145~purine nucleoside triphosphate biosynthetic process	6	0.621762	0.555229	ATP5D, NME4, ATP2C2, ATP10D, ATP1A2, ATP11C	489	89	8785	1.21114	1	0.995241	99.9999
GOTERM_BP_FAT	GO:0009201~ribonucleoside triphosphate biosynthetic process	6	0.621762	0.555229	ATP5D, NME4, ATP2C2, ATP10D, ATP1A2, ATP11C	489	89	8785	1.21114	1	0.995241	99.9999
GOTERM_BP_FAT	GO:0009206~purine ribonucleoside triphosphate biosynthetic process	6	0.621762	0.555229	ATP5D, NME4, ATP2C2, ATP10D, ATP1A2, ATP11C	489	89	8785	1.21114	1	0.995241	99.9999
GOTERM_BP_FAT	GO:0009142~nucleoside triphosphate biosynthetic process	6	0.621762	0.565311	ATP5D, NME4, ATP2C2, ATP10D, ATP1A2, ATP11C	489	90	8785	1.19768	1	0.995781	100
GOTERM_MF_FAT	GO:0042626~ATPase activity, coupled to transmembrane movement of substances	6	0.621762	0.608006	ATP5D, ATP2C2, ABCC3, ATP10D, ATP1A2, ATP11C	528	92	9249	1.14242	1	0.997185	99.9999
GOTERM_BP_FAT	GO:0006163~purine nucleotide metabolic process	8	0.829016	0.613395	ATP5D, NME4, ATP2C2, AK1, ATP10D, ATP1A2, ATP11C, ADA	489	133	8785	1.08062	1	0.997603	100
GOTERM_MF_FAT	GO:0016820~hydrolase activity, acting on acid anhydrides, catalyzing transmembrane movement of substances	6	0.621762	0.617661	ATP5D, ATP2C2, ABCC3, ATP10D, ATP1A2, ATP11C	528	93	9249	1.13013	1	0.997311	99.9999
GOTERM_MF_FAT	GO:0043492~ATPase activity, coupled to movement of substances	6	0.621762	0.617661	ATP5D, ATP2C2, ABCC3, ATP10D, ATP1A2, ATP11C	528	93	9249	1.13013	1	0.997311	99.9999
GOTERM_BP_FAT	GO:0006164~purine nucleotide biosynthetic process	7	0.725389	0.638546	ATP5D, NME4, ATP2C2, ATP10D, ATP1A2, ATP11C, ADA	489	117	8785	1.07484	1	0.998235	100
GOTERM_BP_FAT	GO:0006754~ATP biosynthetic process	5	0.518135	0.666013	ATP5D, ATP2C2, ATP10D, ATP1A2, ATP11C	489	81	8785	1.10897	1	0.998711	100
GOTERM_MF_FAT	GO:0022890~inorganic cation transmembrane transporter activity	5	0.518135	0.861515	ATP5D, ATP2C2, COX8B, SNCA, ATP1A2	528	106	9249	0.826276	1	0.999963	100
GOTERM_MF_FAT	GO:0042623~ATPase activity, coupled	7	0.725389	0.943027	DDX58, ATP5D, ATP2C2, ABCC3, ATP10D, ATP1A2, ATP11C	528	177	9249	0.692765	1	0.999999	100
GOTERM_MF_FAT	GO:0016887~ATPase activity	8	0.829016	0.965678	DDX58, ATP5D, ATP2C2, ABCC3, ATP10D, ATP1A2, ATP11C, HLTF	528	215	9249	0.651797	1	1	100
Annotation Cluster 158	Enrichment Score: 0.3043500995267445
Category	Term	Count	%	PValue	Genes	List Total	Pop Hits	Pop Total	Fold Enrichment	Bonferroni	Benjamini	FDR
GOTERM_BP_FAT	GO:0009100~glycoprotein metabolic process	8	0.829016	0.293114	BGN, ST3GAL5, FUT7, B3GALNT1, RPN1, DCN, DDOST, ADAMTS4	489	97	8785	1.48167	1	0.944234	99.769
GOTERM_BP_FAT	GO:0070085~glycosylation	5	0.518135	0.538707	ST3GAL5, FUT7, B3GALNT1, RPN1, DDOST	489	69	8785	1.30183	1	0.994458	99.9999
GOTERM_BP_FAT	GO:0006486~protein amino acid glycosylation	5	0.518135	0.538707	ST3GAL5, FUT7, B3GALNT1, RPN1, DDOST	489	69	8785	1.30183	1	0.994458	99.9999
GOTERM_BP_FAT	GO:0043413~biopolymer glycosylation	5	0.518135	0.538707	ST3GAL5, FUT7, B3GALNT1, RPN1, DDOST	489	69	8785	1.30183	1	0.994458	99.9999
GOTERM_BP_FAT	GO:0009101~glycoprotein biosynthetic process	5	0.518135	0.656378	ST3GAL5, FUT7, B3GALNT1, RPN1, DDOST	489	80	8785	1.12283	1	0.99857	100
Annotation Cluster 159	Enrichment Score: 0.30022578064052496
Category	Term	Count	%	PValue	Genes	List Total	Pop Hits	Pop Total	Fold Enrichment	Bonferroni	Benjamini	FDR
GOTERM_BP_FAT	GO:0019637~organophosphate metabolic process	8	0.829016	0.375014	GPD1, APOA1, SMPDL3A, SNCA, PLA2G2D1, GPAM, AGPAT2, PIK3R1	489	106	8785	1.35587	1	0.973067	99.9732
GOTERM_BP_FAT	GO:0006644~phospholipid metabolic process	7	0.725389	0.444115	APOA1, SMPDL3A, SNCA, PLA2G2D1, GPAM, AGPAT2, PIK3R1	489	96	8785	1.30997	1	0.98628	99.9966
KEGG_PATHWAY	bta00564:Glycerophospholipid metabolism	5	0.518135	0.541255	GPD1, DGKE, PLA2G2D1, GPAM, AGPAT2	307	62	4940	1.29768	1	0.888168	99.9908
GOTERM_BP_FAT	GO:0008654~phospholipid biosynthetic process	3	0.310881	0.698476	APOA1, GPAM, AGPAT2	489	43	8785	1.25339	1	0.999181	100
Annotation Cluster 160	Enrichment Score: 0.291295647788382
Category	Term	Count	%	PValue	Genes	List Total	Pop Hits	Pop Total	Fold Enrichment	Bonferroni	Benjamini	FDR
GOTERM_CC_FAT	GO:0005911~cell-cell junction	8	0.829016	0.394859	JUP, P2RX7, OCLN, CLDN3, CLDN5, DLG5, ADD3, CDH5	451	93	6966	1.32866	1	0.889596	99.8656
GOTERM_CC_FAT	GO:0030054~cell junction	15	1.5544	0.432462	GABRD, OCLN, CLDN3, CLDN5, FBLIM1, CDH5, CBLN3, RABAC1, JUP, SORBS3, P2RX7, SDC1, PGM5, DLG5, ADD3	451	202	6966	1.14696	1	0.906554	99.9422
GOTERM_CC_FAT	GO:0043296~apical junction complex	5	0.518135	0.479126	JUP, OCLN, CLDN3, CLDN5, CDH5	451	55	6966	1.40415	1	0.926391	99.9813
GOTERM_CC_FAT	GO:0016327~apicolateral plasma membrane	5	0.518135	0.493367	JUP, OCLN, CLDN3, CLDN5, CDH5	451	56	6966	1.37908	1	0.928793	99.987
GOTERM_CC_FAT	GO:0070160~occluding junction	4	0.414508	0.499514	OCLN, CLDN3, CLDN5, CDH5	451	41	6966	1.5069	1	0.92947	99.989
GOTERM_CC_FAT	GO:0005923~tight junction	4	0.414508	0.499514	OCLN, CLDN3, CLDN5, CDH5	451	41	6966	1.5069	1	0.92947	99.989
SP_PIR_KEYWORDS	cell junction	10	1.03627	0.597269	JUP, GABRD, CBLN3, RABAC1, CLDN3, PECAM1, CLDN5, FBLIM1, ADA, CDH5	499	138	7349	1.06721	1	0.962923	99.9997
KEGG_PATHWAY	bta04530:Tight junction	7	0.725389	0.776891	CTTN, KRAS, OCLN, CLDN3, CLDN5, JAM3, MYL9	307	122	4940	0.923266	1	0.951221	100
Annotation Cluster 161	Enrichment Score: 0.29105812929902847
Category	Term	Count	%	PValue	Genes	List Total	Pop Hits	Pop Total	Fold Enrichment	Bonferroni	Benjamini	FDR
INTERPRO	IPR018503:Tetraspanin, conserved site	3	0.310881	0.444397	TSPAN13, TSPAN7, CD151	595	23	9171	2.01045	1	0.997617	99.9903
INTERPRO	IPR000301:Tetraspanin, subgroup	3	0.310881	0.529699	TSPAN13, TSPAN7, CD151	595	27	9171	1.71261	1	0.99941	99.9993
INTERPRO	IPR018499:Tetraspanin	3	0.310881	0.568886	TSPAN13, TSPAN7, CD151	595	29	9171	1.59449	1	0.999728	99.9998
Annotation Cluster 162	Enrichment Score: 0.2903568057244207
Category	Term	Count	%	PValue	Genes	List Total	Pop Hits	Pop Total	Fold Enrichment	Bonferroni	Benjamini	FDR
GOTERM_BP_FAT	GO:0045582~positive regulation of T cell differentiation	3	0.310881	0.306101	HLX, VNN1, ADA	489	20	8785	2.69479	1	0.94906	99.833
GOTERM_BP_FAT	GO:0002694~regulation of leukocyte activation	7	0.725389	0.333587	FCER1A, HLX, SNCA, VNN1, LBP, VSIG4, ADA	489	85	8785	1.47949	1	0.959901	99.9177
GOTERM_BP_FAT	GO:0045621~positive regulation of lymphocyte differentiation	3	0.310881	0.347652	HLX, VNN1, ADA	489	22	8785	2.4498	1	0.964563	99.9433
GOTERM_BP_FAT	GO:0050865~regulation of cell activation	7	0.725389	0.373756	FCER1A, HLX, SNCA, VNN1, LBP, VSIG4, ADA	489	89	8785	1.413	1	0.972971	99.9723
GOTERM_BP_FAT	GO:0045580~regulation of T cell differentiation	3	0.310881	0.484511	HLX, VNN1, ADA	489	29	8785	1.85847	1	0.990576	99.9991
GOTERM_BP_FAT	GO:0002696~positive regulation of leukocyte activation	5	0.518135	0.503278	FCER1A, HLX, VNN1, LBP, ADA	489	66	8785	1.361	1	0.991847	99.9995
GOTERM_BP_FAT	GO:0050867~positive regulation of cell activation	5	0.518135	0.527036	FCER1A, HLX, VNN1, LBP, ADA	489	68	8785	1.32097	1	0.993726	99.9998
GOTERM_BP_FAT	GO:0045619~regulation of lymphocyte differentiation	3	0.310881	0.537547	HLX, VNN1, ADA	489	32	8785	1.68424	1	0.994447	99.9999
GOTERM_BP_FAT	GO:0050863~regulation of T cell activation	4	0.414508	0.687984	HLX, VNN1, VSIG4, ADA	489	63	8785	1.14065	1	0.999049	100
GOTERM_BP_FAT	GO:0050870~positive regulation of T cell activation	3	0.310881	0.764884	HLX, VNN1, ADA	489	49	8785	1.09991	1	0.999716	100
GOTERM_BP_FAT	GO:0051249~regulation of lymphocyte activation	4	0.414508	0.802105	HLX, VNN1, VSIG4, ADA	489	76	8785	0.945539	1	0.99987	100
GOTERM_BP_FAT	GO:0051251~positive regulation of lymphocyte activation	3	0.310881	0.847499	HLX, VNN1, ADA	489	59	8785	0.913487	1	0.999962	100
Annotation Cluster 163	Enrichment Score: 0.27865932412340216
Category	Term	Count	%	PValue	Genes	List Total	Pop Hits	Pop Total	Fold Enrichment	Bonferroni	Benjamini	FDR
GOTERM_BP_FAT	GO:0052547~regulation of peptidase activity	4	0.414508	0.323154	GPX1, CAV1, IFI6, F2R	489	36	8785	1.99614	1	0.956542	99.892
GOTERM_BP_FAT	GO:0043281~regulation of caspase activity	3	0.310881	0.537547	GPX1, IFI6, F2R	489	32	8785	1.68424	1	0.994447	99.9999
GOTERM_BP_FAT	GO:0052548~regulation of endopeptidase activity	3	0.310881	0.554371	GPX1, IFI6, F2R	489	33	8785	1.6332	1	0.995253	99.9999
GOTERM_BP_FAT	GO:0051336~regulation of hydrolase activity	7	0.725389	0.79751	GPX1, CAV1, APOA1, TSC1, CHML, IFI6, F2R	489	140	8785	0.898262	1	0.999855	100
Annotation Cluster 164	Enrichment Score: 0.2613827358525787
Category	Term	Count	%	PValue	Genes	List Total	Pop Hits	Pop Total	Fold Enrichment	Bonferroni	Benjamini	FDR
KEGG_PATHWAY	bta04660:T cell receptor signaling pathway	11	1.1399	0.113713	PDK1, ITK, KRAS, MAPK12, JUN, RASGRP1, CBL, NFAT5, NFATC2, GRAP2, PIK3R1	307	105	4940	1.68575	1	0.65286	76.304
KEGG_PATHWAY	bta04662:B cell receptor signaling pathway	5	0.518135	0.62716	KRAS, JUN, NFAT5, NFATC2, PIK3R1	307	69	4940	1.16603	1	0.913713	99.9992
KEGG_PATHWAY	bta04722:Neurotrophin signaling pathway	6	0.621762	0.864823	PDK1, KRAS, MAPK12, BCL2, JUN, PIK3R1	307	118	4940	0.818197	1	0.974806	100
KEGG_PATHWAY	bta04012:ErbB signaling pathway	4	0.414508	0.87076	KRAS, JUN, CBL, PIK3R1	307	78	4940	0.82519	1	0.975715	100
KEGG_PATHWAY	bta05211:Renal cell carcinoma	3	0.310881	0.918483	KRAS, JUN, PIK3R1	307	65	4940	0.742671	1	0.987008	100
Annotation Cluster 165	Enrichment Score: 0.2569618642649607
Category	Term	Count	%	PValue	Genes	List Total	Pop Hits	Pop Total	Fold Enrichment	Bonferroni	Benjamini	FDR
GOTERM_BP_FAT	GO:0060284~regulation of cell development	5	0.518135	0.441799	SERPINF1, BCL2, SIX1, TIMP2, IGFBP3	489	61	8785	1.47256	1	0.986045	99.9963
GOTERM_BP_FAT	GO:0050767~regulation of neurogenesis	4	0.414508	0.531002	SERPINF1, BCL2, SIX1, TIMP2	489	50	8785	1.43722	1	0.993985	99.9998
GOTERM_BP_FAT	GO:0045664~regulation of neuron differentiation	3	0.310881	0.631885	BCL2, SIX1, TIMP2	489	38	8785	1.41831	1	0.998088	100
GOTERM_BP_FAT	GO:0051960~regulation of nervous system development	4	0.414508	0.632694	SERPINF1, BCL2, SIX1, TIMP2	489	58	8785	1.23898	1	0.998082	100
Annotation Cluster 166	Enrichment Score: 0.2450610644187715
Category	Term	Count	%	PValue	Genes	List Total	Pop Hits	Pop Total	Fold Enrichment	Bonferroni	Benjamini	FDR
GOTERM_BP_FAT	GO:0030030~cell projection organization	9	0.932642	0.299412	CDH13, P2RX7, APP, TSC1, BCL2, CAPG, PHGDH, APBB1, CXCL12	489	114	8785	1.41831	1	0.947137	99.8025
GOTERM_BP_FAT	GO:0048666~neuron development	7	0.725389	0.48367	CDKN1C, LEP, APP, BCL2, PHGDH, APBB1, CXCL12	489	100	8785	1.25757	1	0.990601	99.9991
GOTERM_BP_FAT	GO:0030182~neuron differentiation	8	0.829016	0.511936	CDKN1C, LEP, APP, BCL2, TGFBR1, PHGDH, APBB1, CXCL12	489	121	8785	1.18778	1	0.992669	99.9996
GOTERM_BP_FAT	GO:0007346~regulation of mitotic cell cycle	4	0.414508	0.517224	APP, BCL2, IGF2, APBB1	489	49	8785	1.46655	1	0.993096	99.9997
GOTERM_BP_FAT	GO:0000902~cell morphogenesis	7	0.725389	0.541215	P2RX7, APP, DAB2, BCL2, STK4, APBB1, CXCL12	489	106	8785	1.18638	1	0.994576	99.9999
GOTERM_BP_FAT	GO:0032989~cellular component morphogenesis	8	0.829016	0.555486	ACTG2, P2RX7, APP, DAB2, ACTA2, BCL2, STK4, APBB1, CXCL12	489	126	8785	1.14065	1	0.995187	99.9999
GOTERM_BP_FAT	GO:0031175~neuron projection development	5	0.518135	0.583868	APP, BCL2, PHGDH, APBB1, CXCL12	489	73	8785	1.2305	1	0.996675	100
GOTERM_BP_FAT	GO:0007409~axonogenesis	4	0.414508	0.608763	APP, BCL2, APBB1, CXCL12	489	56	8785	1.28323	1	0.997498	100
GOTERM_BP_FAT	GO:0051726~regulation of cell cycle	7	0.725389	0.613222	APP, BCL2, JUN, IGF2, SMC1A, APBB1, GADD45A	489	114	8785	1.10313	1	0.997636	100
GOTERM_BP_FAT	GO:0000904~cell morphogenesis involved in differentiation	5	0.518135	0.616007	APP, DAB2, BCL2, APBB1, CXCL12	489	76	8785	1.18192	1	0.997666	100
GOTERM_BP_FAT	GO:0048812~neuron projection morphogenesis	4	0.414508	0.644273	APP, BCL2, APBB1, CXCL12	489	59	8785	1.21798	1	0.998375	100
GOTERM_BP_FAT	GO:0048667~cell morphogenesis involved in neuron differentiation	4	0.414508	0.687984	APP, BCL2, APBB1, CXCL12	489	63	8785	1.14065	1	0.999049	100
GOTERM_BP_FAT	GO:0048858~cell projection morphogenesis	4	0.414508	0.708281	APP, BCL2, APBB1, CXCL12	489	65	8785	1.10555	1	0.999289	100
GOTERM_BP_FAT	GO:0032990~cell part morphogenesis	4	0.414508	0.763079	APP, BCL2, APBB1, CXCL12	489	71	8785	1.01213	1	0.999721	100
Annotation Cluster 167	Enrichment Score: 0.24177353697799378
Category	Term	Count	%	PValue	Genes	List Total	Pop Hits	Pop Total	Fold Enrichment	Bonferroni	Benjamini	FDR
GOTERM_BP_FAT	GO:0006836~neurotransmitter transport	5	0.518135	0.339745	P2RX7, SYT4, SLC6A7, SLC6A15, ATP1A2	489	53	8785	1.69483	1	0.962327	99.93
GOTERM_BP_FAT	GO:0001505~regulation of neurotransmitter levels	3	0.310881	0.537547	P2RX7, SYT4, ATP1A2	489	32	8785	1.68424	1	0.994447	99.9999
GOTERM_BP_FAT	GO:0019226~transmission of nerve impulse	6	0.621762	0.650386	P2RX7, TNXB, TSC1, SYT4, SNCA, ATP1A2	489	99	8785	1.0888	1	0.998489	100
GOTERM_BP_FAT	GO:0007267~cell-cell signaling	7	0.725389	0.654872	LEP, FCER1A, P2RX7, SYT4, SIX1, SNCA, ATP1A2	489	119	8785	1.05678	1	0.998581	100
GOTERM_BP_FAT	GO:0007268~synaptic transmission	4	0.414508	0.794759	P2RX7, SYT4, SNCA, ATP1A2	489	75	8785	0.958146	1	0.999847	100
Annotation Cluster 168	Enrichment Score: 0.23229282846982643
Category	Term	Count	%	PValue	Genes	List Total	Pop Hits	Pop Total	Fold Enrichment	Bonferroni	Benjamini	FDR
UP_SEQ_FEATURE	repeat:5	3	0.310881	0.416291	APOA1, SEPP1, PRNP	362	22	5635	2.12268	1	0.999917	99.9823
UP_SEQ_FEATURE	repeat:6	3	0.310881	0.416291	APOA1, SEPP1, PRNP	362	22	5635	2.12268	1	0.999917	99.9823
UP_SEQ_FEATURE	repeat:4	3	0.310881	0.581699	APOA1, SEPP1, PRNP	362	30	5635	1.55663	1	0.999999	99.9999
UP_SEQ_FEATURE	repeat:1	3	0.310881	0.822653	APOA1, SEPP1, PRNP	362	48	5635	0.972894	1	1	100
UP_SEQ_FEATURE	repeat:2	3	0.310881	0.831433	APOA1, SEPP1, PRNP	362	49	5635	0.953039	1	1	100
Annotation Cluster 169	Enrichment Score: 0.22776734701312237
Category	Term	Count	%	PValue	Genes	List Total	Pop Hits	Pop Total	Fold Enrichment	Bonferroni	Benjamini	FDR
GOTERM_BP_FAT	GO:0003001~generation of a signal involved in cell-cell signaling	4	0.414508	0.369566	LEP, FCER1A, P2RX7, SYT4	489	39	8785	1.84259	1	0.971879	99.9688
GOTERM_BP_FAT	GO:0046903~secretion	7	0.725389	0.654872	LEP, FCER1A, LOC511937, P2RX7, DAB2, SYT4, STEAP2	489	119	8785	1.05678	1	0.998581	100
GOTERM_BP_FAT	GO:0007267~cell-cell signaling	7	0.725389	0.654872	LEP, FCER1A, P2RX7, SYT4, SIX1, SNCA, ATP1A2	489	119	8785	1.05678	1	0.998581	100
GOTERM_BP_FAT	GO:0032940~secretion by cell	5	0.518135	0.77433	LEP, FCER1A, P2RX7, SYT4, STEAP2	489	94	8785	0.955598	1	0.99977	100
Annotation Cluster 170	Enrichment Score: 0.199147042949984
Category	Term	Count	%	PValue	Genes	List Total	Pop Hits	Pop Total	Fold Enrichment	Bonferroni	Benjamini	FDR
GOTERM_CC_FAT	GO:0030176~integral to endoplasmic reticulum membrane	3	0.310881	0.50787	ELOVL6, SEC61A1, SSR3	451	26	6966	1.78219	1	0.931333	99.9912
GOTERM_CC_FAT	GO:0031301~integral to organelle membrane	5	0.518135	0.612858	ST3GAL5, ELOVL6, STEAP2, SEC61A1, SSR3	451	65	6966	1.18813	1	0.961891	99.9996
GOTERM_CC_FAT	GO:0031227~intrinsic to endoplasmic reticulum membrane	3	0.310881	0.700336	ELOVL6, SEC61A1, SSR3	451	37	6966	1.25235	1	0.978854	100
GOTERM_CC_FAT	GO:0031300~intrinsic to organelle membrane	5	0.518135	0.732813	ST3GAL5, ELOVL6, STEAP2, SEC61A1, SSR3	451	76	6966	1.01616	1	0.983857	100
Annotation Cluster 171	Enrichment Score: 0.17043410469218506
Category	Term	Count	%	PValue	Genes	List Total	Pop Hits	Pop Total	Fold Enrichment	Bonferroni	Benjamini	FDR
KEGG_PATHWAY	bta04664:Fc epsilon RI signaling pathway	6	0.621762	0.475859	PDK1, FCER1A, KRAS, MAPK12, PLA2G2D1, PIK3R1	307	73	4940	1.32256	1	0.865377	99.955
KEGG_PATHWAY	bta04914:Progesterone-mediated oocyte maturation	5	0.518135	0.748673	KRAS, MAPK12, PDE3B, PRKACB, PIK3R1	307	81	4940	0.993284	1	0.942611	100
KEGG_PATHWAY	bta04722:Neurotrophin signaling pathway	6	0.621762	0.864823	PDK1, KRAS, MAPK12, BCL2, JUN, PIK3R1	307	118	4940	0.818197	1	0.974806	100
Annotation Cluster 172	Enrichment Score: 0.16243912268897856
Category	Term	Count	%	PValue	Genes	List Total	Pop Hits	Pop Total	Fold Enrichment	Bonferroni	Benjamini	FDR
SP_PIR_KEYWORDS	iron-sulfur	3	0.310881	0.665164	ACO1, RSAD2, MOCS1	499	33	7349	1.33886	1	0.97806	100
GOTERM_MF_FAT	GO:0051536~iron-sulfur cluster binding	3	0.310881	0.699644	ACO1, RSAD2, MOCS1	528	42	9249	1.25122	1	0.998929	100
GOTERM_MF_FAT	GO:0051540~metal cluster binding	3	0.310881	0.699644	ACO1, RSAD2, MOCS1	528	42	9249	1.25122	1	0.998929	100
Annotation Cluster 173	Enrichment Score: 0.15454925322984928
Category	Term	Count	%	PValue	Genes	List Total	Pop Hits	Pop Total	Fold Enrichment	Bonferroni	Benjamini	FDR
INTERPRO	IPR013069:BTB/POZ	4	0.414508	0.467581	ZBTB6, KLHL28, KLHL13, ZBTB43	595	39	9171	1.58087	1	0.99824	99.9951
INTERPRO	IPR011333:BTB/POZ fold	4	0.414508	0.765335	ZBTB6, KLHL13, KCTD11, ZBTB43	595	61	9171	1.01072	1	0.999998	100
INTERPRO	IPR000210:BTB/POZ-like	4	0.414508	0.774918	ZBTB6, KLHL28, KLHL13, ZBTB43	595	62	9171	0.994416	1	0.999999	100
SMART	SM00225:BTB	4	0.414508	0.868637	ZBTB6, KLHL28, KLHL13, ZBTB43	338	62	4364	0.832983	1	0.999761	100
Annotation Cluster 174	Enrichment Score: 0.14679651750094297
Category	Term	Count	%	PValue	Genes	List Total	Pop Hits	Pop Total	Fold Enrichment	Bonferroni	Benjamini	FDR
INTERPRO	IPR001452:Src homology-3 domain	7	0.725389	0.606178	FYB, ITK, SORBS3, CTTN, NEDD9, UBASH3A, PIK3R1	595	97	9171	1.11231	1	0.999865	100
SMART	SM00326:SH3	7	0.725389	0.771519	FYB, ITK, SORBS3, CTTN, NEDD9, UBASH3A, PIK3R1	338	97	4364	0.931739	1	0.998238	100
SP_PIR_KEYWORDS	sh3 domain	5	0.518135	0.775646	ITK, SORBS3, CTTN, NEDD9, PIK3R1	499	77	7349	0.956328	1	0.991625	100
Annotation Cluster 175	Enrichment Score: 0.1207158102326807
Category	Term	Count	%	PValue	Genes	List Total	Pop Hits	Pop Total	Fold Enrichment	Bonferroni	Benjamini	FDR
INTERPRO	IPR011990:Tetratricopeptide-like helical	6	0.621762	0.64185	IFIT3, FIS1, IFIT2, P4HA2, FKBP4, LEPREL1	595	84	9171	1.10096	1	0.99994	100
INTERPRO	IPR019734:Tetratricopeptide repeat	4	0.414508	0.734593	IFIT3, IFIT2, P4HA2, FKBP4	595	58	9171	1.063	1	0.999996	100
INTERPRO	IPR013026:Tetratricopeptide region	4	0.414508	0.734593	IFIT3, IFIT2, P4HA2, FKBP4	595	58	9171	1.063	1	0.999996	100
SMART	SM00028:TPR	4	0.414508	0.837051	IFIT3, IFIT2, P4HA2, FKBP4	338	58	4364	0.890431	1	0.99951	100
INTERPRO	IPR001440:Tetratricopeptide TPR-1	3	0.310881	0.859294	IFIT3, IFIT2, FKBP4	595	52	9171	0.889237	1	1	100
Annotation Cluster 176	Enrichment Score: 0.11828823953343391
Category	Term	Count	%	PValue	Genes	List Total	Pop Hits	Pop Total	Fold Enrichment	Bonferroni	Benjamini	FDR
GOTERM_MF_FAT	GO:0005085~guanyl-nucleotide exchange factor activity	8	0.829016	0.390736	RASGRP4, RASGRP1, PLEKHG5, RAPGEF6, RAB3IL1, RAPGEF5, SPATA13, DOCK6	528	105	9249	1.33463	1	0.978108	99.9407
GOTERM_BP_FAT	GO:0051056~regulation of small GTPase mediated signal transduction	9	0.932642	0.691477	TSC1, RASGRP4, RASGRP1, PLEKHG5, RAPGEF6, RAPGEF5, RASA4, SPATA13, RASA2	489	163	8785	0.991946	1	0.999095	100
GOTERM_MF_FAT	GO:0030695~GTPase regulator activity	11	1.1399	0.765244	RASGRP4, JUN, RASGRP1, PLEKHG5, RAPGEF6, RAB3IL1, RAPGEF5, RASA4, SPATA13, DOCK6, RASA2	528	210	9249	0.91756	1	0.999607	100
GOTERM_MF_FAT	GO:0060589~nucleoside-triphosphatase regulator activity	11	1.1399	0.798969	RASGRP4, JUN, RASGRP1, PLEKHG5, RAPGEF6, RAB3IL1, RAPGEF5, RASA4, SPATA13, DOCK6, RASA2	528	217	9249	0.887961	1	0.999805	100
GOTERM_BP_FAT	GO:0035023~regulation of Rho protein signal transduction	3	0.310881	0.84061	TSC1, PLEKHG5, SPATA13	489	58	8785	0.929236	1	0.999954	100
GOTERM_MF_FAT	GO:0005088~Ras guanyl-nucleotide exchange factor activity	3	0.310881	0.844003	RASGRP4, PLEKHG5, SPATA13	528	57	9249	0.92195	1	0.999941	100
GOTERM_BP_FAT	GO:0046578~regulation of Ras protein signal transduction	4	0.414508	0.974159	TSC1, RASGRP4, PLEKHG5, SPATA13	489	126	8785	0.570325	1	1	100
GOTERM_MF_FAT	GO:0005083~small GTPase regulator activity	4	0.414508	0.99114	RASGRP4, JUN, PLEKHG5, SPATA13	528	146	9249	0.479919	1	1	100
Annotation Cluster 177	Enrichment Score: 0.1057844621488631
Category	Term	Count	%	PValue	Genes	List Total	Pop Hits	Pop Total	Fold Enrichment	Bonferroni	Benjamini	FDR
GOTERM_BP_FAT	GO:0010604~positive regulation of macromolecule metabolic process	19	1.96891	0.425555	FCER1A, TGFBR1, PPARG, SNCA, TLR3, SMAD1, ADIPOQ, CDH13, ADRB2, P2RX7, ETS1, JUN, BCL2, SIX1, F2, APBB1, KLF4, F2R, GHR	489	305	8785	1.11915	1	0.983863	99.9939
GOTERM_BP_FAT	GO:0045944~positive regulation of transcription from RNA polymerase II promoter	8	0.829016	0.715826	ADRB2, ETS1, JUN, SIX1, PPARG, SMAD1, APBB1, KLF4	489	147	8785	0.9777	1	0.999379	100
GOTERM_BP_FAT	GO:0010557~positive regulation of macromolecule biosynthetic process	13	1.34715	0.721021	FCER1A, TGFBR1, PPARG, TLR3, SMAD1, ADRB2, ETS1, JUN, F2, SIX1, APBB1, KLF4, F2R	489	246	8785	0.949382	1	0.999432	100
GOTERM_BP_FAT	GO:0006357~regulation of transcription from RNA polymerase II promoter	13	1.34715	0.726125	SATB1, PPARG, LMCD1, SMAD1, HLTF, CDKN1C, ADRB2, SORBS3, ETS1, JUN, SIX1, APBB1, KLF4	489	247	8785	0.945539	1	0.999461	100
GOTERM_BP_FAT	GO:0045893~positive regulation of transcription, DNA-dependent	9	0.932642	0.746978	ADRB2, ETS1, JUN, SIX1, PPARG, SMAD1, APBB1, KLF4, F2R	489	172	8785	0.940041	1	0.999602	100
GOTERM_BP_FAT	GO:0051254~positive regulation of RNA metabolic process	9	0.932642	0.746978	ADRB2, ETS1, JUN, SIX1, PPARG, SMAD1, APBB1, KLF4, F2R	489	172	8785	0.940041	1	0.999602	100
GOTERM_BP_FAT	GO:0010628~positive regulation of gene expression	11	1.1399	0.76327	CDH13, ADRB2, ETS1, TGFBR1, JUN, SIX1, PPARG, SMAD1, APBB1, KLF4, F2R	489	215	8785	0.919152	1	0.999711	100
GOTERM_BP_FAT	GO:0009891~positive regulation of biosynthetic process	13	1.34715	0.786961	FCER1A, TGFBR1, PPARG, TLR3, SMAD1, ADRB2, ETS1, JUN, F2, SIX1, APBB1, KLF4, F2R	489	260	8785	0.898262	1	0.999819	100
GOTERM_BP_FAT	GO:0045941~positive regulation of transcription	10	1.03627	0.811437	ADRB2, ETS1, TGFBR1, JUN, SIX1, PPARG, SMAD1, APBB1, KLF4, F2R	489	205	8785	0.876353	1	0.999896	100
GOTERM_BP_FAT	GO:0031328~positive regulation of cellular biosynthetic process	12	1.24352	0.85314	FCER1A, ADRB2, ETS1, TGFBR1, JUN, SIX1, PPARG, TLR3, SMAD1, APBB1, KLF4, F2R	489	257	8785	0.838844	1	0.999969	100
GOTERM_CC_FAT	GO:0005667~transcription factor complex	5	0.518135	0.854311	ETS1, JUN, SIX1, PDLIM1, SMAD1	451	92	6966	0.839439	1	0.995975	100
GOTERM_BP_FAT	GO:0045935~positive regulation of nucleobase, nucleoside, nucleotide and nucleic acid metabolic process	10	1.03627	0.896604	ADRB2, ETS1, TGFBR1, JUN, SIX1, PPARG, SMAD1, APBB1, KLF4, F2R	489	229	8785	0.784508	1	0.999993	100
GOTERM_BP_FAT	GO:0051173~positive regulation of nitrogen compound metabolic process	10	1.03627	0.914375	ADRB2, ETS1, TGFBR1, JUN, SIX1, PPARG, SMAD1, APBB1, KLF4, F2R	489	236	8785	0.761239	1	0.999997	100
GOTERM_CC_FAT	GO:0044451~nucleoplasm part	6	0.621762	0.99927	MLL, ETS1, JUN, SIX1, PDLIM1, SMAD1	451	227	6966	0.408256	1	1	100
GOTERM_CC_FAT	GO:0005654~nucleoplasm	6	0.621762	0.999918	MLL, ETS1, JUN, SIX1, PDLIM1, SMAD1	451	268	6966	0.345799	1	1	100
Annotation Cluster 178	Enrichment Score: 0.10053411116455235
Category	Term	Count	%	PValue	Genes	List Total	Pop Hits	Pop Total	Fold Enrichment	Bonferroni	Benjamini	FDR
GOTERM_BP_FAT	GO:0010605~negative regulation of macromolecule metabolic process	15	1.5544	0.407568	SATB1, A2M, CAV1, PPARG, SNCA, LMCD1, TIMP3, ADIPOQ, TRAT1, CDKN1C, SORBS3, TSC1, JUN, FABP4, APBB1	489	231	8785	1.16657	1	0.980451	99.9895
GOTERM_MF_FAT	GO:0016564~transcription repressor activity	5	0.518135	0.676124	CDKN1C, SATB1, PPARG, LMCD1, FABP4	528	80	9249	1.09482	1	0.99861	100
GOTERM_BP_FAT	GO:0006357~regulation of transcription from RNA polymerase II promoter	13	1.34715	0.726125	SATB1, PPARG, LMCD1, SMAD1, HLTF, CDKN1C, ADRB2, SORBS3, ETS1, JUN, SIX1, APBB1, KLF4	489	247	8785	0.945539	1	0.999461	100
GOTERM_BP_FAT	GO:0000122~negative regulation of transcription from RNA polymerase II promoter	5	0.518135	0.728231	CDKN1C, SATB1, SORBS3, PPARG, LMCD1	489	88	8785	1.02075	1	0.999474	100
GOTERM_BP_FAT	GO:0009890~negative regulation of biosynthetic process	10	1.03627	0.763215	CDKN1C, SATB1, SORBS3, CAV1, TSC1, PPARG, LMCD1, FABP4, APBB1, ADIPOQ	489	195	8785	0.921294	1	0.999716	100
GOTERM_BP_FAT	GO:0010558~negative regulation of macromolecule biosynthetic process	9	0.932642	0.818781	CDKN1C, SATB1, SORBS3, TSC1, PPARG, LMCD1, FABP4, APBB1, ADIPOQ	489	186	8785	0.869286	1	0.999912	100
GOTERM_BP_FAT	GO:0031327~negative regulation of cellular biosynthetic process	9	0.932642	0.831926	CDKN1C, SATB1, SORBS3, CAV1, TSC1, PPARG, LMCD1, FABP4, ADIPOQ	489	189	8785	0.855487	1	0.999941	100
GOTERM_BP_FAT	GO:0045892~negative regulation of transcription, DNA-dependent	5	0.518135	0.907065	CDKN1C, SATB1, SORBS3, PPARG, LMCD1	489	120	8785	0.748551	1	0.999996	100
GOTERM_BP_FAT	GO:0051253~negative regulation of RNA metabolic process	5	0.518135	0.910388	CDKN1C, SATB1, SORBS3, PPARG, LMCD1	489	121	8785	0.742365	1	0.999996	100
GOTERM_BP_FAT	GO:0051172~negative regulation of nitrogen compound metabolic process	7	0.725389	0.911503	CDKN1C, SATB1, SORBS3, CAV1, PPARG, LMCD1, FABP4	489	168	8785	0.748551	1	0.999997	100
GOTERM_BP_FAT	GO:0016481~negative regulation of transcription	6	0.621762	0.937366	CDKN1C, SATB1, SORBS3, PPARG, LMCD1, FABP4	489	155	8785	0.695428	1	0.999999	100
GOTERM_BP_FAT	GO:0045934~negative regulation of nucleobase, nucleoside, nucleotide and nucleic acid metabolic process	6	0.621762	0.957756	CDKN1C, SATB1, SORBS3, PPARG, LMCD1, FABP4	489	166	8785	0.649346	1	1	100
GOTERM_BP_FAT	GO:0010629~negative regulation of gene expression	6	0.621762	0.963523	CDKN1C, SATB1, SORBS3, PPARG, LMCD1, FABP4	489	170	8785	0.634067	1	1	100
Annotation Cluster 179	Enrichment Score: 0.09627123663098992
Category	Term	Count	%	PValue	Genes	List Total	Pop Hits	Pop Total	Fold Enrichment	Bonferroni	Benjamini	FDR
GOTERM_CC_FAT	GO:0019867~outer membrane	5	0.518135	0.331026	CYB5R3, FIS1, BCL2, GPAM, ANKH	451	45	6966	1.71619	1	0.863047	99.4967
GOTERM_CC_FAT	GO:0005741~mitochondrial outer membrane	4	0.414508	0.465904	CYB5R3, FIS1, BCL2, GPAM	451	39	6966	1.58417	1	0.921618	99.974
GOTERM_CC_FAT	GO:0031968~organelle outer membrane	4	0.414508	0.532019	CYB5R3, FIS1, BCL2, GPAM	451	43	6966	1.43681	1	0.940944	99.9954
GOTERM_CC_FAT	GO:0005635~nuclear envelope	7	0.725389	0.540346	PTGDS, BCL2, GPX4, LMNA, OIT3, LTC4S, ALOX5	451	91	6966	1.18813	1	0.942561	99.9964
GOTERM_CC_FAT	GO:0031090~organelle membrane	34	3.52332	0.66978	CYB5R3, ATP5D, CAV1, HMGCR, CLSTN3, TLR3, SLC11A1, FIS1, ERO1LB, MALL, MAP1LC3A, SLC2A4, ST3GAL5, GPX4, BCL2, SLC25A1, ELOVL6, SEC24D, DDOST, SEC61A1, DUOXA2, GATM, COX8B, PDK4, LMNA, KRTCAP2, CYP27A1, PTGDS, CHPF, SPCS3, ALOX5, STEAP2, GPAM, SSR3	451	542	6966	0.968917	1	0.974658	100
SP_PIR_KEYWORDS	mitochondrion outer membrane	3	0.310881	0.68124	CYB5R3, FIS1, GPAM	499	34	7349	1.29948	1	0.980846	100
GOTERM_CC_FAT	GO:0019866~organelle inner membrane	10	1.03627	0.977582	CYB5R3, ATP5D, CYP27A1, GATM, COX8B, GPX4, PDK4, LMNA, SLC25A1, GPAM	451	241	6966	0.640899	1	0.999936	100
GOTERM_CC_FAT	GO:0031966~mitochondrial membrane	11	1.1399	0.987052	CYB5R3, ATP5D, FIS1, CYP27A1, GATM, COX8B, BCL2, GPX4, PDK4, SLC25A1, GPAM	451	276	6966	0.615589	1	0.999979	100
GOTERM_CC_FAT	GO:0031967~organelle envelope	16	1.65803	0.987647	CYB5R3, ATP5D, GATM, COX8B, PDK4, LMNA, LTC4S, FIS1, CYP27A1, PTGDS, BCL2, GPX4, OIT3, SLC25A1, ALOX5, GPAM	451	377	6966	0.655519	1	0.999979	100
GOTERM_CC_FAT	GO:0005743~mitochondrial inner membrane	9	0.932642	0.987856	CYB5R3, ATP5D, CYP27A1, GATM, COX8B, GPX4, PDK4, SLC25A1, GPAM	451	236	6966	0.58903	1	0.999978	100
GOTERM_CC_FAT	GO:0031975~envelope	16	1.65803	0.988052	CYB5R3, ATP5D, GATM, COX8B, PDK4, LMNA, LTC4S, FIS1, CYP27A1, PTGDS, BCL2, GPX4, OIT3, SLC25A1, ALOX5, GPAM	451	378	6966	0.653785	1	0.999976	100
GOTERM_CC_FAT	GO:0005740~mitochondrial envelope	11	1.1399	0.992146	CYB5R3, ATP5D, FIS1, CYP27A1, GATM, COX8B, BCL2, GPX4, PDK4, SLC25A1, GPAM	451	289	6966	0.587898	1	0.999989	100
GOTERM_CC_FAT	GO:0005739~mitochondrion	33	3.41969	0.995541	CYB5R3, ATP5D, TSPO, C28H10ORF10, PRDX4, ECHDC2, ACSS3, GPX1, FIS1, GPX4, BCL2, SLC25A1, PRKACB, MTUS1, COX8B, GATM, GAT, AK1, PDK4, CYB5A, PCK2, NME4, PYCR1, GLYAT, ACSM1, CYP27A1, GRN, CTSB, CASQ1, GPAM, IFI6, ADC, LIPE	451	731	6966	0.697274	1	0.999996	100
SP_PIR_KEYWORDS	mitochondrion inner membrane	4	0.414508	0.996815	ATP5D, GATM, COX8B, SLC25A1	499	140	7349	0.420784	1	1	100
UP_SEQ_FEATURE	transit peptide:Mitochondrion	9	0.932642	0.999175	ATP5D, ACSM1, GATM, COX8B, GPX4, ECHDC2, SLC25A1, ACSS3, GPAM	362	299	5635	0.468551	1	1	100
GOTERM_CC_FAT	GO:0044429~mitochondrial part	12	1.24352	0.999601	CYB5R3, ATP5D, FIS1, ACSM1, CYP27A1, GATM, COX8B, BCL2, GPX4, PDK4, SLC25A1, GPAM	451	382	6966	0.485204	1	1	100
SP_PIR_KEYWORDS	transit peptide	9	0.932642	0.999666	ATP5D, ACSM1, GATM, COX8B, GPX4, ECHDC2, SLC25A1, ACSS3, GPAM	499	302	7349	0.438898	1	1	100
SP_PIR_KEYWORDS	mitochondrion	16	1.65803	0.999967	CYB5R3, ATP5D, TSPO, GATM, GAT, COX8B, ECHDC2, ACSS3, FIS1, PYCR1, ACSM1, GLYAT, GPX4, SLC25A1, GPAM, MTUS1	499	504	7349	0.467538	1	1	100
Annotation Cluster 180	Enrichment Score: 0.09166831920551816
Category	Term	Count	%	PValue	Genes	List Total	Pop Hits	Pop Total	Fold Enrichment	Bonferroni	Benjamini	FDR
GOTERM_BP_FAT	GO:0007423~sensory organ development	5	0.518135	0.781382	RBP4, BCL2, SIX1, COL8A1, KLF4	489	95	8785	0.945539	1	0.9998	100
GOTERM_BP_FAT	GO:0043010~camera-type eye development	3	0.310881	0.784019	RBP4, COL8A1, KLF4	489	51	8785	1.05678	1	0.999809	100
GOTERM_BP_FAT	GO:0001654~eye development	3	0.310881	0.866572	RBP4, COL8A1, KLF4	489	62	8785	0.869286	1	0.999978	100
Annotation Cluster 181	Enrichment Score: 0.07771652188860474
Category	Term	Count	%	PValue	Genes	List Total	Pop Hits	Pop Total	Fold Enrichment	Bonferroni	Benjamini	FDR
GOTERM_BP_FAT	GO:0007389~pattern specification process	5	0.518135	0.788259	MEOX2, SFRP2, TGFBR1, SIX1, CXCL12	489	96	8785	0.935689	1	0.999822	100
GOTERM_BP_FAT	GO:0009952~anterior/posterior pattern formation	3	0.310881	0.810158	MEOX2, SFRP2, TGFBR1	489	54	8785	0.998069	1	0.999894	100
GOTERM_BP_FAT	GO:0003002~regionalization	3	0.310881	0.915402	MEOX2, SFRP2, TGFBR1	489	72	8785	0.748551	1	0.999997	100
Annotation Cluster 182	Enrichment Score: 0.07698072709116138
Category	Term	Count	%	PValue	Genes	List Total	Pop Hits	Pop Total	Fold Enrichment	Bonferroni	Benjamini	FDR
GOTERM_MF_FAT	GO:0042277~peptide binding	7	0.725389	0.518546	HCRTR1, CCR5, PPIC, NPR1, KDELR1, GHR, F2R	528	101	9249	1.21405	1	0.99184	99.9983
KEGG_PATHWAY	bta04080:Neuroactive ligand-receptor interaction	14	1.45078	0.729606	GABRD, TSPO, LEP, P2RX5, S1PR2, HCRTR1, APLNR, P2RX7, HRH1, ADRB2, LTB4R, F2, F2R, GHR	307	239	4940	0.942581	1	0.943062	100
GOTERM_MF_FAT	GO:0001653~peptide receptor activity	4	0.414508	0.853983	HCRTR1, CCR5, NPR1, F2R	528	82	9249	0.85449	1	0.999955	100
GOTERM_MF_FAT	GO:0008528~peptide receptor activity, G-protein coupled	4	0.414508	0.853983	HCRTR1, CCR5, NPR1, F2R	528	82	9249	0.85449	1	0.999955	100
SP_PIR_KEYWORDS	g-protein coupled receptor	10	1.03627	0.856833	S1PR2, APLNR, HCRTR1, ADRB2, HRH1, CCR5, LTB4R, DARC, LPHN1, F2R	499	177	7349	0.83206	1	0.997449	100
PIR_SUPERFAMILY	PIRSF800006:rhodopsin-like G protein-coupled receptors	7	0.725389	0.90556	APLNR, HCRTR1, ADRB2, HRH1, CCR5, LTB4R, DARC	305	117	3890	0.763066	1	1	100
INTERPRO	IPR000276:7TM GPCR, rhodopsin-like	8	0.829016	0.91378	S1PR2, APLNR, HCRTR1, ADRB2, HRH1, CCR5, LTB4R, F2R	595	164	9171	0.751875	1	1	100
INTERPRO	IPR017452:GPCR, rhodopsin-like superfamily	8	0.829016	0.916756	S1PR2, APLNR, HCRTR1, ADRB2, HRH1, CCR5, LTB4R, F2R	595	165	9171	0.747319	1	1	100
SP_PIR_KEYWORDS	transducer	10	1.03627	0.947349	S1PR2, APLNR, HCRTR1, ADRB2, HRH1, CCR5, LTB4R, DARC, LPHN1, F2R	499	207	7349	0.711471	1	0.999755	100
GOTERM_BP_FAT	GO:0007186~G-protein coupled receptor protein signaling pathway	17	1.76166	1	GPR174, RGS13, S1PR2, APLNR, HCRTR1, HRH1, ADRB2, APOA1, CCR5, LTB4R, DARC, LOC505037, ELTD1, RGS9, LPHN1, GPR116, F2R	489	1162	8785	0.26283	1	1	100
Annotation Cluster 183	Enrichment Score: 0.07293525834941918
Category	Term	Count	%	PValue	Genes	List Total	Pop Hits	Pop Total	Fold Enrichment	Bonferroni	Benjamini	FDR
GOTERM_BP_FAT	GO:0051726~regulation of cell cycle	7	0.725389	0.613222	APP, BCL2, JUN, IGF2, SMC1A, APBB1, GADD45A	489	114	8785	1.10313	1	0.997636	100
GOTERM_BP_FAT	GO:0000278~mitotic cell cycle	3	0.310881	0.988378	APP, BCL2, SMC1A	489	113	8785	0.476953	1	1	100
GOTERM_BP_FAT	GO:0022403~cell cycle phase	3	0.310881	0.996904	APP, BCL2, SMC1A	489	139	8785	0.387739	1	1	100
Annotation Cluster 184	Enrichment Score: 0.06462459645552993
Category	Term	Count	%	PValue	Genes	List Total	Pop Hits	Pop Total	Fold Enrichment	Bonferroni	Benjamini	FDR
GOTERM_BP_FAT	GO:0050890~cognition	9	0.932642	0.723212	RBP4, GPX1, P2RX7, HMGCR, PTN, COL1A1, RGS9, ATP1A2, APBB1	489	168	8785	0.962423	1	0.999437	100
GOTERM_BP_FAT	GO:0007601~visual perception	3	0.310881	0.898309	RBP4, COL1A1, RGS9	489	68	8785	0.792584	1	0.999994	100
GOTERM_BP_FAT	GO:0050953~sensory perception of light stimulus	3	0.310881	0.898309	RBP4, COL1A1, RGS9	489	68	8785	0.792584	1	0.999994	100
GOTERM_BP_FAT	GO:0007600~sensory perception	5	0.518135	0.944897	RBP4, GPX1, P2RX7, COL1A1, RGS9	489	134	8785	0.670345	1	1	100
Annotation Cluster 185	Enrichment Score: 0.061234554551581485
Category	Term	Count	%	PValue	Genes	List Total	Pop Hits	Pop Total	Fold Enrichment	Bonferroni	Benjamini	FDR
SP_PIR_KEYWORDS	Sodium transport	3	0.310881	0.752343	LOC531152, SLC38A11, ATP1A2	499	39	7349	1.13288	1	0.990917	100
GOTERM_BP_FAT	GO:0006814~sodium ion transport	3	0.310881	0.878045	LOC531152, SLC38A11, ATP1A2	489	64	8785	0.84212	1	0.999985	100
GOTERM_BP_FAT	GO:0015672~monovalent inorganic cation transport	6	0.621762	0.991662	ATP5D, TSC1, LOC531152, SLC38A11, ATP1A2, KCTD11	489	208	8785	0.518228	1	1	100
Annotation Cluster 186	Enrichment Score: 0.05795640301129626
Category	Term	Count	%	PValue	Genes	List Total	Pop Hits	Pop Total	Fold Enrichment	Bonferroni	Benjamini	FDR
GOTERM_BP_FAT	GO:0006605~protein targeting	5	0.518135	0.70269	JUN, AKAP12, SEC61A1, SSR3, F2R	489	85	8785	1.05678	1	0.999219	100
GOTERM_BP_FAT	GO:0015031~protein transport	19	1.96891	0.86335	RAMP2, RAB8B, MSR1, DUOXA2, ZMAT3, AP2S1, PPARG, AKAP12, CHML, JUN, RHOB, SIL1, COL1A1, SNX24, KDELR1, SEC24D, SEC61A1, SSR3, F2R	489	403	8785	0.846996	1	0.999977	100
GOTERM_BP_FAT	GO:0045184~establishment of protein localization	19	1.96891	0.865936	RAMP2, RAB8B, MSR1, DUOXA2, ZMAT3, AP2S1, PPARG, AKAP12, CHML, JUN, RHOB, SIL1, COL1A1, SNX24, KDELR1, SEC24D, SEC61A1, SSR3, F2R	489	404	8785	0.8449	1	0.999978	100
GOTERM_BP_FAT	GO:0033365~protein localization in organelle	3	0.310881	0.866572	JUN, SEC61A1, F2R	489	62	8785	0.869286	1	0.999978	100
GOTERM_BP_FAT	GO:0008104~protein localization	21	2.17617	0.87045	RAMP2, CAV1, RAB8B, MSR1, DUOXA2, AP2S1, ZMAT3, PPARG, HSPG2, AKAP12, CHML, JUN, RHOB, SIL1, COL1A1, SNX24, KDELR1, SEC24D, SEC61A1, SSR3, F2R	489	446	8785	0.845897	1	0.999981	100
GOTERM_BP_FAT	GO:0006886~intracellular protein transport	9	0.932642	0.873835	RAMP2, CHML, JUN, AP2S1, AKAP12, SEC24D, SEC61A1, SSR3, F2R	489	200	8785	0.808436	1	0.999983	100
GOTERM_BP_FAT	GO:0034613~cellular protein localization	9	0.932642	0.914401	RAMP2, CHML, JUN, AP2S1, AKAP12, SEC24D, SEC61A1, SSR3, F2R	489	214	8785	0.755547	1	0.999997	100
GOTERM_BP_FAT	GO:0070727~cellular macromolecule localization	9	0.932642	0.916818	RAMP2, CHML, JUN, AP2S1, AKAP12, SEC24D, SEC61A1, SSR3, F2R	489	215	8785	0.752033	1	0.999997	100
GOTERM_BP_FAT	GO:0046907~intracellular transport	12	1.24352	0.917918	RAMP2, TSC1, CHML, BCL2, JUN, AP2S1, AKAP12, STEAP2, SEC24D, SEC61A1, SSR3, F2R	489	281	8785	0.767199	1	0.999997	100
SP_PIR_KEYWORDS	protein transport	8	0.829016	0.988095	RAB8B, AP2S1, ZMAT3, RHOB, SIL1, SNX24, KDELR1, SEC61A1	499	205	7349	0.57473	1	0.999993	100
Annotation Cluster 187	Enrichment Score: 0.05595458030872148
Category	Term	Count	%	PValue	Genes	List Total	Pop Hits	Pop Total	Fold Enrichment	Bonferroni	Benjamini	FDR
UP_SEQ_FEATURE	zinc finger region:C2H2-type 1	3	0.310881	0.793814	IKZF3, ZBTB6, SNAI2	362	45	5635	1.03775	1	1	100
INTERPRO	IPR013087:Zinc finger, C2H2-type/integrase, DNA-binding	8	0.829016	0.804655	IKZF3, OSR1, ZBTB6, ZNF521, SNAI2, ZBTB43, KLF4, ZNF423	595	139	9171	0.887105	1	1	100
UP_SEQ_FEATURE	zinc finger region:C2H2-type 3	3	0.310881	0.831433	IKZF3, ZBTB6, SNAI2	362	49	5635	0.953039	1	1	100
UP_SEQ_FEATURE	zinc finger region:C2H2-type 2	3	0.310881	0.831433	IKZF3, ZBTB6, SNAI2	362	49	5635	0.953039	1	1	100
INTERPRO	IPR015880:Zinc finger, C2H2-like	10	1.03627	0.892634	IKZF3, OSR1, ZBTB6, ZMAT3, ZNF521, YOD1, SNAI2, ZBTB43, KLF4, ZNF423	595	195	9171	0.790433	1	1	100
INTERPRO	IPR007087:Zinc finger, C2H2-type	9	0.932642	0.931711	IKZF3, OSR1, ZBTB6, ZNF521, YOD1, SNAI2, ZBTB43, KLF4, ZNF423	595	190	9171	0.730111	1	1	100
SMART	SM00355:ZnF_C2H2	10	1.03627	0.971481	IKZF3, OSR1, ZBTB6, ZMAT3, ZNF521, YOD1, SNAI2, ZBTB43, KLF4, ZNF423	338	195	4364	0.662115	1	0.999999	100
SP_PIR_KEYWORDS	zinc-finger	9	0.932642	0.999981	BFAR, IKZF3, ZBTB6, RASGRP4, ZMAT3, PPARG, YOD1, SNAI2, PHF6	499	357	7349	0.37128	1	1	100
Annotation Cluster 188	Enrichment Score: 0.046291624963849254
Category	Term	Count	%	PValue	Genes	List Total	Pop Hits	Pop Total	Fold Enrichment	Bonferroni	Benjamini	FDR
INTERPRO	IPR016044:Filament	3	0.310881	0.843887	DES, VIM, LMNA	595	50	9171	0.924807	1	1	100
INTERPRO	IPR018039:Intermediate filament protein, conserved site	3	0.310881	0.859294	DES, VIM, LMNA	595	52	9171	0.889237	1	1	100
INTERPRO	IPR001664:Intermediate filament protein	3	0.310881	0.859294	DES, VIM, LMNA	595	52	9171	0.889237	1	1	100
SP_PIR_KEYWORDS	Intermediate filament	3	0.310881	0.876519	DES, VIM, LMNA	499	52	7349	0.849661	1	0.998208	100
GOTERM_CC_FAT	GO:0045111~intermediate filament cytoskeleton	3	0.310881	0.982789	DES, VIM, LMNA	451	90	6966	0.514856	1	0.99996	100
GOTERM_CC_FAT	GO:0005882~intermediate filament	3	0.310881	0.982789	DES, VIM, LMNA	451	90	6966	0.514856	1	0.99996	100
Annotation Cluster 189	Enrichment Score: 0.045561534138793464
Category	Term	Count	%	PValue	Genes	List Total	Pop Hits	Pop Total	Fold Enrichment	Bonferroni	Benjamini	FDR
SP_PIR_KEYWORDS	kinase	18	1.86528	0.636791	ITK, SGK2, TGFBR1, AK1, DCK, STK17B, PCK2, STK4, KDR, PCK1, CDKN1C, PANK3, DUSP1, MAPK12, TIE1, PRKACB, IPMK, CSF1R	499	266	7349	0.996595	1	0.971786	99.9999
GOTERM_BP_FAT	GO:0006468~protein amino acid phosphorylation	24	2.48705	0.685737	FCER1A, ITK, SGK2, ACVRL1, TGFBR1, PDK4, CCNT1, BMX, STK17B, NPR1, STK4, KDR, P2RX7, MAPK12, MAP3K2, BCL2, PDGFRA, PDGFRB, DYRK3, TIE1, PRKACB, PIK3R1, F2R, CSF1R	489	448	8785	0.962423	1	0.999042	100
GOTERM_BP_FAT	GO:0016310~phosphorylation	27	2.79793	0.746838	ATP5D, ACVRL1, SNCA, CCNT1, STK17B, MAP3K2, BCL2, DYRK3, PRKACB, TIE1, IPMK, PIK3R1, CSF1R, FCER1A, ITK, SGK2, TGFBR1, PDK4, BMX, NPR1, STK4, KDR, P2RX7, MAPK12, PDGFRA, PDGFRB, F2R	489	521	8785	0.93102	1	0.999608	100
INTERPRO	IPR017441:Protein kinase, ATP binding site	11	1.1399	0.755761	ITK, ACVRL1, SGK2, MAPK12, TGFBR1, STK17B, DYRK3, PRKACB, TIE1, STK4, CSF1R	595	183	9171	0.926491	1	0.999998	100
INTERPRO	IPR000719:Protein kinase, core	12	1.24352	0.852074	ITK, ACVRL1, SGK2, MAPK12, TGFBR1, STK17B, DYRK3, PRKACB, TIE1, STK4, KDR, CSF1R	595	220	9171	0.840733	1	1	100
INTERPRO	IPR002290:Serine/threonine protein kinase	6	0.621762	0.859333	SGK2, MAPK12, STK17B, DYRK3, PRKACB, STK4	595	112	9171	0.82572	1	1	100
SP_PIR_KEYWORDS	magnesium	8	0.829016	0.860716	ACSM1, PGM5, TGFBR1, ATP10D, PRKACB, ATP1A2, STK4, FAH	499	143	7349	0.823914	1	0.99754	100
GOTERM_BP_FAT	GO:0006796~phosphate metabolic process	31	3.21244	0.874437	ATP5D, ACVRL1, CCNT1, SSH2, SNCA, STK17B, MAP3K2, BCL2, DYRK3, PRKACB, TIE1, IPMK, PIK3R1, CSF1R, FCER1A, GPD1, ITK, SGK2, TGFBR1, PDK4, BMX, NPR1, STK4, KDR, PTPRQ, P2RX7, DUSP1, MAPK12, PDGFRA, PDGFRB, F2R	489	646	8785	0.862109	1	0.999983	100
GOTERM_BP_FAT	GO:0006793~phosphorus metabolic process	31	3.21244	0.874437	ATP5D, ACVRL1, CCNT1, SSH2, SNCA, STK17B, MAP3K2, BCL2, DYRK3, PRKACB, TIE1, IPMK, PIK3R1, CSF1R, FCER1A, GPD1, ITK, SGK2, TGFBR1, PDK4, BMX, NPR1, STK4, KDR, PTPRQ, P2RX7, DUSP1, MAPK12, PDGFRA, PDGFRB, F2R	489	646	8785	0.862109	1	0.999983	100
SP_PIR_KEYWORDS	serine/threonine-protein kinase	8	0.829016	0.890828	ACVRL1, SGK2, MAPK12, TGFBR1, STK17B, DYRK3, PRKACB, STK4	499	150	7349	0.785464	1	0.998699	100
GOTERM_MF_FAT	GO:0017076~purine nucleotide binding	68	7.04663	0.923214	ACOX2, LOC781710, ACVRL1, MYO7A, ATP10D, ACSS2, ACSS3, ACTG2, ERO1LB, RHOB, TIE1, PRKACB, MX1, MX2, NMNAT2, LOC789867, GBP5, SGK2, KIF5B, ACTA2, GEM, RASL12, STK4, NME4, ATP2C2, PANK3, SQLE, PDGFRA, PDGFRB, STEAP2, GBP4, LOC782954, FKBP4, LOC512486, DCK, STK17B, LOC514143, HSPA1A, LOC507055, LOC100141266, MAP3K2, ENTPD8, DYRK3, EHD2, MOCS1, CSF1R, ITK, RAB8B, AK1, GIMAP8, LOC786352, TGFBR1, PDK4,…	528	1363	9249	0.873924	1	0.999998	100
UP_SEQ_FEATURE	domain:Protein kinase	4	0.414508	0.927941	TGFBR1, PRKACB, TIE1, STK4	362	88	5635	0.707559	1	1	100
UP_SEQ_FEATURE	binding site:ATP	5	0.518135	0.929198	ACSM1, TGFBR1, PRKACB, TIE1, STK4	362	110	5635	0.707559	1	1	100
GOTERM_MF_FAT	GO:0032553~ribonucleotide binding	64	6.63212	0.938331	LOC781710, ACVRL1, MYO7A, ATP10D, ACSS2, ACSS3, ACTG2, RHOB, TIE1, PRKACB, MX1, MX2, NMNAT2, LOC789867, GBP5, SGK2, KIF5B, ACTA2, GEM, RASL12, STK4, NME4, ATP2C2, PANK3, PDGFRA, PDGFRB, GBP4, LOC782954, FKBP4, LOC512486, DCK, STK17B, LOC514143, HSPA1A, LOC507055, LOC100141266, MAP3K2, ENTPD8, DYRK3, EHD2, MOCS1, CSF1R, ITK, RAB8B, AK1, GIMAP8, LOC786352, TGFBR1, PDK4, BMX, NPR1, YTHDC2, ATP11C, A…	528	1304	9249	0.859732	1	0.999999	100
GOTERM_MF_FAT	GO:0032555~purine ribonucleotide binding	64	6.63212	0.938331	LOC781710, ACVRL1, MYO7A, ATP10D, ACSS2, ACSS3, ACTG2, RHOB, TIE1, PRKACB, MX1, MX2, NMNAT2, LOC789867, GBP5, SGK2, KIF5B, ACTA2, GEM, RASL12, STK4, NME4, ATP2C2, PANK3, PDGFRA, PDGFRB, GBP4, LOC782954, FKBP4, LOC512486, DCK, STK17B, LOC514143, HSPA1A, LOC507055, LOC100141266, MAP3K2, ENTPD8, DYRK3, EHD2, MOCS1, CSF1R, ITK, RAB8B, AK1, GIMAP8, LOC786352, TGFBR1, PDK4, BMX, NPR1, YTHDC2, ATP11C, A…	528	1304	9249	0.859732	1	0.999999	100
SMART	SM00220:S_TKc	6	0.621762	0.941645	SGK2, MAPK12, STK17B, DYRK3, PRKACB, STK4	338	112	4364	0.691674	1	0.999986	100
INTERPRO	IPR008271:Serine/threonine protein kinase, active site	7	0.725389	0.944181	ACVRL1, SGK2, TGFBR1, STK17B, DYRK3, PRKACB, STK4	595	156	9171	0.691629	1	1	100
INTERPRO	IPR017442:Serine/threonine protein kinase-related	8	0.829016	0.946084	ACVRL1, SGK2, MAPK12, TGFBR1, STK17B, DYRK3, PRKACB, STK4	595	177	9171	0.696653	1	1	100
GOTERM_MF_FAT	GO:0004672~protein kinase activity	18	1.86528	0.954539	ITK, SGK2, ACVRL1, TGFBR1, PDK4, BMX, STK17B, NPR1, STK4, KDR, MAPK12, MAP3K2, PDGFRA, PDGFRB, DYRK3, TIE1, PRKACB, CSF1R	528	423	9249	0.745406	1	1	100
GOTERM_MF_FAT	GO:0000166~nucleotide binding	77	7.97927	0.976564	RBPMS2, ACOX2, LOC781710, ACVRL1, HMGCR, MYO7A, ATP10D, ACSS2, ACSS3, ACTG2, CRYL1, ERO1LB, SULT1A1, RHOB, TIE1, PRKACB, MX1, MX2, NMNAT2, LOC789867, GBP5, SGK2, KIF5B, ACTA2, GEM, RASL12, STK4, NME4, ATP2C2, PANK3, SQLE, PDGFRA, PDGFRB, STEAP2, GBP4, LOC782954, ME1, FKBP4, LOC512486, DCK, STK17B, LOC514143, LOC507055, HSPA1A, LOC515578, LOC100141266, MAP3K2, ENTPD8, DYRK3, EHD2, MOCS1, CSF1R, LO…	528	1615	9249	0.835178	1	1	100
GOTERM_MF_FAT	GO:0030554~adenyl nucleotide binding	49	5.07772	0.979061	ACOX2, ACVRL1, MYO7A, ATP10D, ACSS2, ACSS3, ACTG2, ERO1LB, TIE1, PRKACB, NMNAT2, SGK2, KIF5B, ACTA2, STK4, NME4, ATP2C2, PANK3, SQLE, PDGFRA, PDGFRB, STEAP2, FKBP4, STK17B, DCK, HSPA1A, MAP3K2, ENTPD8, DYRK3, CSF1R, ITK, LOC786352, TGFBR1, AK1, PDK4, BMX, NPR1, YTHDC2, ATP11C, ATP1A2, KDR, P2RX5, ATRX, DDX58, HSP90B1, ACSM1, P2RX7, MAPK12, ABCC3, SMC1A	528	1083	9249	0.792553	1	1	100
GOTERM_MF_FAT	GO:0001883~purine nucleoside binding	49	5.07772	0.982612	ACOX2, ACVRL1, MYO7A, ATP10D, ACSS2, ACSS3, ACTG2, ERO1LB, TIE1, PRKACB, NMNAT2, SGK2, KIF5B, ACTA2, STK4, NME4, ATP2C2, PANK3, SQLE, PDGFRA, PDGFRB, STEAP2, FKBP4, STK17B, DCK, HSPA1A, MAP3K2, ENTPD8, DYRK3, CSF1R, ITK, LOC786352, TGFBR1, AK1, PDK4, BMX, NPR1, YTHDC2, ATP11C, ATP1A2, KDR, P2RX5, ATRX, DDX58, HSP90B1, ACSM1, P2RX7, MAPK12, ABCC3, SMC1A	528	1093	9249	0.785302	1	1	100
GOTERM_MF_FAT	GO:0001882~nucleoside binding	49	5.07772	0.984477	ACOX2, ACVRL1, MYO7A, ATP10D, ACSS2, ACSS3, ACTG2, ERO1LB, TIE1, PRKACB, NMNAT2, SGK2, KIF5B, ACTA2, STK4, NME4, ATP2C2, PANK3, SQLE, PDGFRA, PDGFRB, STEAP2, FKBP4, STK17B, DCK, HSPA1A, MAP3K2, ENTPD8, DYRK3, CSF1R, ITK, LOC786352, TGFBR1, AK1, PDK4, BMX, NPR1, YTHDC2, ATP11C, ATP1A2, KDR, P2RX5, ATRX, DDX58, HSP90B1, ACSM1, P2RX7, MAPK12, ABCC3, SMC1A	528	1099	9249	0.781015	1	1	100
GOTERM_MF_FAT	GO:0032559~adenyl ribonucleotide binding	45	4.66321	0.986516	ACVRL1, MYO7A, FKBP4, STK17B, DCK, HSPA1A, ATP10D, ACSS2, ACSS3, ACTG2, MAP3K2, ENTPD8, DYRK3, PRKACB, TIE1, CSF1R, NMNAT2, ITK, SGK2, KIF5B, ACTA2, LOC786352, TGFBR1, AK1, PDK4, BMX, NPR1, YTHDC2, ATP11C, ATP1A2, STK4, KDR, DDX58, P2RX5, NME4, ATRX, ATP2C2, P2RX7, ACSM1, HSP90B1, PANK3, MAPK12, ABCC3, PDGFRA, PDGFRB, SMC1A	528	1027	9249	0.767543	1	1	100
GOTERM_MF_FAT	GO:0005524~ATP binding	44	4.55959	0.989202	ACVRL1, MYO7A, FKBP4, STK17B, DCK, HSPA1A, ATP10D, ACSS3, ACTG2, MAP3K2, ENTPD8, DYRK3, PRKACB, TIE1, CSF1R, NMNAT2, ITK, SGK2, KIF5B, ACTA2, LOC786352, TGFBR1, AK1, PDK4, BMX, NPR1, YTHDC2, ATP11C, ATP1A2, STK4, KDR, DDX58, P2RX5, NME4, ATRX, ATP2C2, P2RX7, ACSM1, HSP90B1, PANK3, MAPK12, ABCC3, PDGFRA, PDGFRB, SMC1A	528	1018	9249	0.757122	1	1	100
GOTERM_MF_FAT	GO:0004674~protein serine/threonine kinase activity	9	0.932642	0.991972	ACVRL1, SGK2, MAPK12, MAP3K2, TGFBR1, STK17B, DYRK3, PRKACB, STK4	528	280	9249	0.563048	1	1	100
SP_PIR_KEYWORDS	atp-binding	24	2.48705	0.99555	ACVRL1, STK17B, DCK, HSPA1A, ATP10D, ACSS3, ACTG2, ENTPD8, DYRK3, PRKACB, TIE1, CSF1R, NMNAT2, ITK, SGK2, KIF5B, ACTA2, AK1, TGFBR1, ATP1A2, STK4, ACSM1, PANK3, MAPK12, SMC1A	499	537	7349	0.65821	1	0.999999	100
SP_PIR_KEYWORDS	nucleotide-binding	34	3.52332	0.998628	ACVRL1, STK17B, DCK, HSPA1A, ATP10D, ACSS3, ACTG2, LOC100141266, ENTPD8, RHOB, DYRK3, PRKACB, TIE1, MX1, MX2, CSF1R, MOCS1, NMNAT2, ITK, LOC789867, SGK2, RAB8B, KIF5B, ACTA2, TGFBR1, AK1, GEM, ATP1A2, RASL12, STK4, PCK1, ACSM1, PANK3, MAPK12, SMC1A, LOC782954	499	754	7349	0.664103	1	1	100
Annotation Cluster 190	Enrichment Score: 0.023281140418030196
Category	Term	Count	%	PValue	Genes	List Total	Pop Hits	Pop Total	Fold Enrichment	Bonferroni	Benjamini	FDR
GOTERM_BP_FAT	GO:0043623~cellular protein complex assembly	4	0.414508	0.858767	LOC100141266, GSN, FKBP4, SMAD1	489	85	8785	0.845423	1	0.999973	100
GOTERM_BP_FAT	GO:0034622~cellular macromolecular complex assembly	5	0.518135	0.994534	LOC100141266, GSN, FKBP4, SMAD1, MBNL1	489	190	8785	0.472769	1	1	100
GOTERM_BP_FAT	GO:0034621~cellular macromolecular complex subunit organization	5	0.518135	0.996923	LOC100141266, GSN, FKBP4, SMAD1, MBNL1	489	203	8785	0.442493	1	1	100
Annotation Cluster 191	Enrichment Score: 0.01741859798695591
Category	Term	Count	%	PValue	Genes	List Total	Pop Hits	Pop Total	Fold Enrichment	Bonferroni	Benjamini	FDR
GOTERM_BP_FAT	GO:0006470~protein amino acid dephosphorylation	4	0.414508	0.908346	DUSP1, BCL2, SSH2, PTPRQ	489	96	8785	0.748551	1	0.999996	100
GOTERM_MF_FAT	GO:0004725~protein tyrosine phosphatase activity	3	0.310881	0.947288	DUSP1, SSH2, PTPRQ	528	80	9249	0.656889	1	0.999999	100
GOTERM_BP_FAT	GO:0016311~dephosphorylation	4	0.414508	0.956552	DUSP1, BCL2, SSH2, PTPRQ	489	114	8785	0.630359	1	1	100
GOTERM_MF_FAT	GO:0004721~phosphoprotein phosphatase activity	3	0.310881	0.994334	DUSP1, SSH2, PTPRQ	528	124	9249	0.423799	1	1	100
GOTERM_MF_FAT	GO:0016791~phosphatase activity	3	0.310881	0.999846	DUSP1, SSH2, PTPRQ	528	191	9249	0.275137	1	1	100
Annotation Cluster 192	Enrichment Score: 0.009879107378294944
Category	Term	Count	%	PValue	Genes	List Total	Pop Hits	Pop Total	Fold Enrichment	Bonferroni	Benjamini	FDR
SP_PIR_KEYWORDS	microtubule	4	0.414508	0.946379	TPPP3, LOC100141266, KIF5B, MAP1LC3A	499	89	7349	0.661908	1	0.999757	100
GOTERM_CC_FAT	GO:0005874~microtubule	3	0.310881	0.990406	LOC100141266, KIF5B, MAP1LC3A	451	100	6966	0.46337	1	0.999985	100
GOTERM_CC_FAT	GO:0015630~microtubule cytoskeleton	7	0.725389	0.996516	LOC100141266, APP, KIF5B, MAP1LC3A, PROCR, NDRG2, PCK1	451	220	6966	0.491453	1	0.999998	100
Annotation Cluster 193	Enrichment Score: 0.009844161424290686
Category	Term	Count	%	PValue	Genes	List Total	Pop Hits	Pop Total	Fold Enrichment	Bonferroni	Benjamini	FDR
GOTERM_CC_FAT	GO:0005813~centrosome	3	0.310881	0.957117	PROCR, NDRG2, PCK1	451	74	6966	0.626176	1	0.999756	100
GOTERM_CC_FAT	GO:0005815~microtubule organizing center	3	0.310881	0.97953	PROCR, NDRG2, PCK1	451	87	6966	0.53261	1	0.999944	100
GOTERM_CC_FAT	GO:0015630~microtubule cytoskeleton	7	0.725389	0.996516	LOC100141266, APP, KIF5B, MAP1LC3A, PROCR, NDRG2, PCK1	451	220	6966	0.491453	1	0.999998	100
Annotation Cluster 194	Enrichment Score: 0.009766971722417913
Category	Term	Count	%	PValue	Genes	List Total	Pop Hits	Pop Total	Fold Enrichment	Bonferroni	Benjamini	FDR
GOTERM_MF_FAT	GO:0005230~extracellular ligand-gated ion channel activity	3	0.310881	0.870066	P2RX5, GABRD, P2RX7	528	61	9249	0.861494	1	0.999971	100
GOTERM_MF_FAT	GO:0022834~ligand-gated channel activity	3	0.310881	0.964426	P2RX5, GABRD, P2RX7	528	88	9249	0.597172	1	1	100
GOTERM_MF_FAT	GO:0015276~ligand-gated ion channel activity	3	0.310881	0.964426	P2RX5, GABRD, P2RX7	528	88	9249	0.597172	1	1	100
GOTERM_MF_FAT	GO:0046873~metal ion transmembrane transporter activity	6	0.621762	0.988019	P2RX5, SLC11A1, P2RX7, ATP2C2, SNCA, KCTD11	528	194	9249	0.541764	1	1	100
GOTERM_MF_FAT	GO:0005261~cation channel activity	3	0.310881	0.999362	P2RX5, P2RX7, KCTD11	528	165	9249	0.318492	1	1	100
GOTERM_MF_FAT	GO:0022836~gated channel activity	4	0.414508	0.999487	P2RX5, GABRD, P2RX7, KCTD11	528	204	9249	0.343471	1	1	100
GOTERM_MF_FAT	GO:0005216~ion channel activity	4	0.414508	0.999982	P2RX5, GABRD, P2RX7, KCTD11	528	268	9249	0.261448	1	1	100
GOTERM_MF_FAT	GO:0022838~substrate specific channel activity	4	0.414508	0.999984	P2RX5, GABRD, P2RX7, KCTD11	528	271	9249	0.258554	1	1	100
GOTERM_MF_FAT	GO:0015267~channel activity	4	0.414508	0.999987	P2RX5, GABRD, P2RX7, KCTD11	528	275	9249	0.254793	1	1	100
GOTERM_MF_FAT	GO:0022803~passive transmembrane transporter activity	4	0.414508	0.999987	P2RX5, GABRD, P2RX7, KCTD11	528	275	9249	0.254793	1	1	100
Annotation Cluster 195	Enrichment Score: 0.005989896936432317
Category	Term	Count	%	PValue	Genes	List Total	Pop Hits	Pop Total	Fold Enrichment	Bonferroni	Benjamini	FDR
GOTERM_MF_FAT	GO:0043565~sequence-specific DNA binding	13	1.34715	0.954193	SATB1, ERG, BACH2, PPARG, MEOX2, ELK4, ETS1, HLX, JUN, SIX1, HSF4, KLF4, ETV3	528	317	9249	0.718365	1	1	100
GOTERM_MF_FAT	GO:0003700~transcription factor activity	19	1.96891	0.965339	SATB1, ERG, BACH2, PPARG, EOMES, SMAD1, CBFA2T3, STAT1, STAT4, MEOX2, REL, ELK4, ETS1, JUN, HLX, SIX1, NFAT5, HSF4, KLF4, ETV3	528	455	9249	0.731481	1	1	100
GOTERM_MF_FAT	GO:0030528~transcription regulator activity	29	3.00518	0.9899	BACH2, PPARG, PDLIM1, MYBL1, CBFA2T3, STAT4, REL, ELK4, BCL2, HLX, NFAT5, HSF4, ETV3, SATB1, ERG, EOMES, LMCD1, SMAD1, STAT1, HLTF, CDKN1C, MEOX2, NCOA3, ETS1, JUN, HEYL, SIX1, FABP4, LIPE, KLF4	528	715	9249	0.710482	1	1	100
GOTERM_BP_FAT	GO:0051252~regulation of RNA metabolic process	32	3.31606	0.997821	BACH2, PPARG, CBFA2T3, SORBS3, STAT4, REL, ELK4, HLX, NFAT5, HSF4, ETV3, SATB1, ERG, MLL, RFX7, EOMES, LMCD1, SMAD1, MBNL1, STAT1, HLTF, CDKN1C, ADRB2, MEOX2, NCOA3, ETS1, JUN, HEYL, SIX1, PRNP, APBB1, KLF4, F2R	489	860	8785	0.668474	1	1	100
GOTERM_BP_FAT	GO:0006355~regulation of transcription, DNA-dependent	31	3.21244	0.998177	BACH2, PPARG, CBFA2T3, SORBS3, STAT4, REL, ELK4, HLX, NFAT5, HSF4, ETV3, SATB1, ERG, MLL, RFX7, EOMES, LMCD1, SMAD1, HLTF, STAT1, CDKN1C, ADRB2, MEOX2, NCOA3, ETS1, JUN, HEYL, SIX1, PRNP, APBB1, KLF4, F2R	489	845	8785	0.65908	1	1	100
GOTERM_BP_FAT	GO:0045449~regulation of transcription	42	4.35233	0.999782	BACH2, ZBTB6, CCNT1, PPARG, PAX5, TLR3, PDLIM1, MYBL1, CBFA2T3, SORBS3, STAT4, REL, ELK4, HLX, NFAT5, HSF4, ETV3, SATB1, IKZF3, ERG, MLL, TGFBR1, RFX7, LMCD1, EOMES, SMAD1, STAT1, SNAI2, HLTF, CDKN1C, ADRB2, MEOX2, NCOA3, ETS1, JUN, HEYL, SIX1, FABP4, PRNP, APBB1, KLF4, F2R, PHF6	489	1166	8785	0.647118	1	1	100
GOTERM_MF_FAT	GO:0003677~DNA binding	32	3.31606	0.999995	BACH2, ZBTB6, CCNT1, BDP1, PPARG, BBX, PAX5, CBFA2T3, APP, STAT4, REL, ELK4, HLX, NFAT5, HSF4, KDM5A, ETV3, SATB1, IKZF3, ERG, MLL, RFX7, EOMES, SMAD1, STAT1, SNAI2, ATRX, MEOX2, ETS1, JUN, HEYL, SIX1, KLF4	528	1038	9249	0.540025	1	1	100
Annotation Cluster 196	Enrichment Score: 0.0033639527999170713
Category	Term	Count	%	PValue	Genes	List Total	Pop Hits	Pop Total	Fold Enrichment	Bonferroni	Benjamini	FDR
GOTERM_CC_FAT	GO:0005856~cytoskeleton	28	2.90155	0.974405	S100A8, MYO7A, SNCA, VIM, FERMT2, S100A9, PDLIM1, TPM2, DSTN, ACTG2, LOC100141266, APP, DES, MAP1LC3A, PROCR, GSN, LMOD1, NDRG2, LOC511937, KIF5B, ACTA2, LOC786352, LMNA, FBLIM1, PCK1, JUP, TSC1, PLEKHH3, ADD3	451	575	6966	0.752137	1	0.999918	100
GOTERM_CC_FAT	GO:0044430~cytoskeletal part	16	1.65803	0.99496	KIF5B, ACTA2, LOC786352, MYO7A, FERMT2, VIM, LMNA, PCK1, DSTN, ACTG2, LOC100141266, APP, DES, PROCR, TSC1, MAP1LC3A, NDRG2	451	403	6966	0.613228	1	0.999996	100
GOTERM_CC_FAT	GO:0043232~intracellular non-membrane-bounded organelle	42	4.35233	0.999999	LOC788405, S100A8, MYO7A, ZMAT3, S100A9, VIM, FERMT2, SNCA, PDLIM1, TPM2, DSTN, ACTG2, LOC100141266, STAT4, APP, DES, MAP1LC3A, OSR1, PROCR, GSN, LMOD1, NDRG2, VWA1, RPS23, LOC511937, SATB1, KIF5B, ACTA2, LOC786352, LMNA, FBLIM1, STAT1, ZBTB43, PCK1, S100A12, JUP, PLEKHH3, TSC1, SIX1, DNAJB1, MRO, SMC1A, ADD3, PHF6	451	1148	6966	0.565086	1	1	100
GOTERM_CC_FAT	GO:0043228~non-membrane-bounded organelle	42	4.35233	0.999999	LOC788405, S100A8, MYO7A, ZMAT3, S100A9, VIM, FERMT2, SNCA, PDLIM1, TPM2, DSTN, ACTG2, LOC100141266, STAT4, APP, DES, MAP1LC3A, OSR1, PROCR, GSN, LMOD1, NDRG2, VWA1, RPS23, LOC511937, SATB1, KIF5B, ACTA2, LOC786352, LMNA, FBLIM1, STAT1, ZBTB43, PCK1, S100A12, JUP, PLEKHH3, TSC1, SIX1, DNAJB1, MRO, SMC1A, ADD3, PHF6	451	1148	6966	0.565086	1	1	100
Annotation Cluster 197	Enrichment Score: 0.001774115400295168
Category	Term	Count	%	PValue	Genes	List Total	Pop Hits	Pop Total	Fold Enrichment	Bonferroni	Benjamini	FDR
GOTERM_BP_FAT	GO:0009057~macromolecule catabolic process	11	1.1399	0.988997	P2RX7, HSP90B1, LYVE1, ISG15, MAP1LC3A, KLHL13, CHI3L1, PGLYRP1, USP37, YOD1, ADAMTS4	489	327	8785	0.604335	1	1	100
GOTERM_BP_FAT	GO:0051603~proteolysis involved in cellular protein catabolic process	7	0.725389	0.994839	P2RX7, HSP90B1, ISG15, MAP1LC3A, KLHL13, USP37, YOD1	489	247	8785	0.509136	1	1	100
GOTERM_BP_FAT	GO:0044257~cellular protein catabolic process	7	0.725389	0.995039	P2RX7, HSP90B1, ISG15, MAP1LC3A, KLHL13, USP37, YOD1	489	248	8785	0.507083	1	1	100
GOTERM_BP_FAT	GO:0043632~modification-dependent macromolecule catabolic process	6	0.621762	0.996033	HSP90B1, ISG15, MAP1LC3A, KLHL13, USP37, YOD1	489	226	8785	0.476953	1	1	100
GOTERM_BP_FAT	GO:0019941~modification-dependent protein catabolic process	6	0.621762	0.996033	HSP90B1, ISG15, MAP1LC3A, KLHL13, USP37, YOD1	489	226	8785	0.476953	1	1	100
GOTERM_BP_FAT	GO:0030163~protein catabolic process	7	0.725389	0.997786	P2RX7, HSP90B1, ISG15, MAP1LC3A, KLHL13, USP37, YOD1	489	268	8785	0.469241	1	1	100
GOTERM_BP_FAT	GO:0044265~cellular macromolecule catabolic process	7	0.725389	0.999116	P2RX7, HSP90B1, ISG15, MAP1LC3A, KLHL13, USP37, YOD1	489	290	8785	0.433644	1	1	100
SP_PIR_KEYWORDS	ubl conjugation pathway	4	0.414508	0.999582	ISG15, MAP1LC3A, KLHL13, YOD1	499	174	7349	0.338562	1	1	100
Annotation Cluster 198	Enrichment Score: 0.0014415535093888674
Category	Term	Count	%	PValue	Genes	List Total	Pop Hits	Pop Total	Fold Enrichment	Bonferroni	Benjamini	FDR
GOTERM_BP_FAT	GO:0016071~mRNA metabolic process	4	0.414508	0.993359	APP, DNAJB11, AICDA, MBNL1	489	156	8785	0.460647	1	1	100
GOTERM_BP_FAT	GO:0006397~mRNA processing	3	0.310881	0.99674	APP, AICDA, MBNL1	489	138	8785	0.390549	1	1	100
GOTERM_BP_FAT	GO:0006396~RNA processing	4	0.414508	0.999971	APP, AICDA, MBNL1, FTSJ2	489	266	8785	0.270154	1	1	100
Annotation Cluster 199	Enrichment Score: 5.322067950008549E-5
Category	Term	Count	%	PValue	Genes	List Total	Pop Hits	Pop Total	Fold Enrichment	Bonferroni	Benjamini	FDR
GOTERM_MF_FAT	GO:0003735~structural constituent of ribosome	3	0.310881	0.999539	LOC788405, VWA1, RPS23	528	171	9249	0.307317	1	1	100
GOTERM_CC_FAT	GO:0005840~ribosome	3	0.310881	0.999983	LOC788405, VWA1, RPS23	451	202	6966	0.229391	1	1	100
GOTERM_BP_FAT	GO:0006412~translation	4	0.414508	0.999988	LOC788405, LOC789867, VWA1, LOC782954, RPS23	489	283	8785	0.253926	1	1	100
GOTERM_CC_FAT	GO:0030529~ribonucleoprotein complex	3	0.310881	1	LOC788405, VWA1, RPS23	451	348	6966	0.133152	1	1	100
Annotation Cluster 200	Enrichment Score: 3.843448832256693E-6
Category	Term	Count	%	PValue	Genes	List Total	Pop Hits	Pop Total	Fold Enrichment	Bonferroni	Benjamini	FDR
GOTERM_BP_FAT	GO:0006350~transcription	11	1.1399	0.999978	IKZF3, STAT4, ZBTB6, HLX, PPARG, HEYL, CCNT1, SMAD1, STAT1, SNAI2, LIPE, PHF6	489	492	8785	0.401662	1	1	100
SP_PIR_KEYWORDS	transcription regulation	10	1.03627	0.999995	IKZF3, ZBTB6, JUN, HLX, PPARG, HEYL, CCNT1, SMAD1, SNAI2, PHF6	499	407	7349	0.361854	1	1	100
SP_PIR_KEYWORDS	Transcription	10	1.03627	1	IKZF3, ZBTB6, JUN, HLX, PPARG, HEYL, CCNT1, SMAD1, SNAI2, PHF6	499	473	7349	0.311363	1	1	100
