# Supplementary material for: Immunological Response to Single Pathogen Challenge with Agents of the Bovine Respiratory Disease Complex: An RNA-Sequence Analysis of the Bronchial Lymph Node Transcriptome
Source: PLoS One. 2015 Jun 29;10(6):e0131459. doi: 10.1371/journal.pone.0131459 (PMC4484807; doi:10.1371/journal.pone.0131459)
Supplement: S12 Table — Activation status refers to the Control group. (XLS) [file pone.0131459.s012.xls]

## Sheet: Sheet0
© 2000-2014 QIAGEN. All rights reserved.
Upstream Regulator	Log Ratio	Molecule Type	Predicted Activation State	Activation z-score	Notes	p-value of overlap	Target molecules in dataset	Mechanistic Network
lipopolysaccharide		chemical drug		-0.170		3.06E-38	ABCA1,ABCG1,ACO1,ADA,AICDA,AQP1,BCL3,BGN,CCL1,CCL17,CCL24,CCL4,CCL5,CCL8,CD209,CD69,CD8A,CDH5,CEMIP,COL1A1,COL1A2,COL3A1,COL4A1,COL4A2,COL5A2,CTSC,CTSL,CXCL10,CXCL12,CXCL6,CXCL9,DCN,DLL4,EGR3,FBN1,FN1,GBP5,GZMA,GZMH,H19,HTRA1,IDO1,IFI44,IFI6,IFIT1,IFIT3,IL32,IL6,IL7R,IRF7,IRG1,ISG15,LRP1,MARCO,MMP13,MMP14,MMP2,MMP3,MMP9,MT2A,OAS1,PECAM1,PERP,PGLYRP1,PI3,PIGR,PLA2G5,PROC,RSAD2,S100A2,S100A8,S100A9…	Ap1,CREBBP,IFNG,IL1B,JUNB,LDL,NFKB1,NFKBIA,NFkB (complex),Nr1h,RELA,STAT1,STAT3,TNF,TP53,lipopolysaccharide
TNF		cytokine		-1.593		1.43E-30	ABCA1,AICDA,AKR1B1,AOC3,AQP1,BCL3,BGN,CCDC80,CCL1,CCL17,CCL4,CCL5,CD209,CD69,CHI3L2,CLDN11,COL16A1,COL1A1,COL1A2,COL3A1,CTSC,CXCL10,CXCL12,CXCL6,CXCL9,DCN,FN1,FOXP3,H19,HSPG2,IDO1,IFI6,IFIT1,IFIT3,IL32,IL6,IL7R,IRF7,IRG1,ISG15,LAMC1,LRG1,MMP13,MMP14,MMP2,MMP3,MMP9,MSLN,MT1A,MUC1,MVP,NOV,OAS1,PDCD1,PECAM1,PI3,PIGR,PLA2G5,PLIN4,POSTN,RAPGEF5,RCN3,S100A8,S100A9,SERPINF1,SLC1A4,SOCS1,SPARC,STAC,TBX21…	Ap1,FOXO1,GATA3,IFNG,IL10,IL1B,IL4,IL6,JUNB,NFKB1,NFKBIA,NFkB (complex),REL,RELA,STAT1,STAT3,STAT6,TNF
IFNG		cytokine		1.664		5.94E-29	A2M,ABCA1,ACO1,AQP1,BCL3,CCL1,CCL17,CCL4,CCL5,CCL8,CD209,CHI3L2,COL1A1,COL1A2,COL5A2,CTSC,CXCL10,CXCL12,CXCL6,CXCL9,CYP24A1,EGR3,ELN,FBLN1,FKBP5,FN1,FOXP3,GBP5,HERC6,HSPG2,IDO1,IFI44,IFI6,IFIT1,IFIT3,IL32,IL6,IL7R,IRF7,IRG1,ISG15,KLRC4-KLRK1/KLRK1,LAG3,LAMC1,MMP13,MMP2,MMP3,MMP9,MUC1,OAS1,PDCD1,PECAM1,PIGR,PLA2G5,RSAD2,S100A8,S100A9,SIRPA,SLC11A1,SOCS1,SYNM,TBX21,TBXAS1,TSC22D3,VCAM1,VDR,VLDLR	Ap1,IFNG,IL10,IL1B,JUNB,NFKB1,NFKBIA,NFkB (complex),REL,RELA,STAT1,STAT3,TNF,TP53
IL1B		cytokine		-0.795		6.84E-29	A2M,AKR1B1,BCL3,BGN,CCL1,CCL17,CCL24,CCL4,CCL5,COL1A1,CXCL10,CXCL12,CXCL6,CXCL9,DCN,DDIT4,DLL4,ELN,F13A1,FKBP5,FN1,H19,HSPG2,IDO1,IFIT1,IFIT3,IL32,IL6,IRF7,IRG1,ISG15,MMP13,MMP14,MMP2,MMP3,MMP9,MT2A,MUC1,P2RX7,PI3,PIGR,PLA2G5,POSTN,RSAD2,S100A8,S100A9,SDC1,SNCA,SOCS1,SPARC,TBX21,TSC22D3,VCAM1,VCAN,VDR	Ap1,FOSL1,IFNG,IKBKB,IL1A,IL1B,IRF1,MYD88,NFKB1,NFKBIA,NFkB (complex),RELA,STAT1,STAT3,TNF
IL4		cytokine		-0.236		4.36E-24	AICDA,BCL3,CAPG,CCL1,CCL17,CCL24,CCL4,CCL5,CCL8,CD209,CD69,CD8A,COL1A1,COL1A2,COL6A3,CTSC,CXCL10,CXCL6,CXCL9,EOMES,F13A1,FN1,FOXP3,GZMA,IDO1,IFIT3,IL6,IL7R,IRF7,ISG15,MARCO,MMP2,MMP3,MMP9,MUC1,PDCD1,PIGR,PKIB,POSTN,PROS1,RIN1,S100A8,S100A9,SIRPA,SOCS1,TBX21,VCAM1,VDR	FOXP3,IFNG,IL10,IL12 (complex),IL4,NFKB1,NFKBIA,NFkB (complex),REL,RELA,STAT1,STAT3,STAT6
TGFB1		growth factor	Inhibited	-5.448		2.53E-23	ABCA1,ABCG1,ACTG2,AQP1,BCL3,BGN,CCL4,CCL5,CD69,CEMIP,COL16A1,COL1A1,COL1A2,COL3A1,COL4A1,COL4A2,COL6A3,COL8A1,CTSC,CXCL10,CXCL12,DCN,DDIT4,EGR3,ELN,EMILIN1,EOMES,F13A1,FBLN1,FBN1,FN1,FNDC3B,FOXP3,GZMA,HSPG2,HTRA1,IFIT3,IL32,IL6,ITGA11,ITGBL1,KLRC4-KLRK1/KLRK1,LAMC1,LOXL2,MMP13,MMP14,MMP2,MMP3,MMP9,NMNAT2,NOV,PECAM1,PLOD2,POSTN,PRDX4,PROM1,RIN1,RSAD2,SDC1,SIRPA,SOCS1,SPARC,TBX21,TSC22D3,VCAM1,VCAN…	AGT,Ap1,CEBPB,CTNNB1,EGR1,ERK,FGF2,FOS,JUN,JUNB,Jnk,NFKB1,NFkB (complex),SIRT1,SMAD2,SMAD3,SMAD7,SP1,STAT3,STAT6,Smad,TGFB1,TP53
dexamethasone		chemical drug		-1.524		4.03E-23	ACTG2,AICDA,AQP1,BGN,CCL1,CCL17,CCL5,CD209,CD69,COL1A1,COL4A1,COL4A2,CTSL,CXCL10,CXCL12,CXCL6,CYP24A1,DCN,DDIT4,DST,EGR3,ELN,FBLN1,FKBP5,FN1,FOXP3,GZMA,IDO1,IFIT1,IFIT3,IL6,IL7R,IRF7,ITGBL1,KIR2DS4 (includes others),LAMC1,LRP1,MARCO,MFGE8,MGAM,MMP13,MMP14,MMP2,MMP3,MMP9,MUC1,MXRA5,NOV,P2RX7,PDCD1,PI3,PLOD2,POSTN,PTGR1,S100A8,S100A9,SERPINF1,SLCO2A1,SOCS1,SPARC,STOM,TBX21,TBXAS1,TF,TSC22D3,VCAN,VDR	Ap1,GATA3,IFNG,IL10,IL4,JUNB,NFKB1,NFKBIA,NFkB (complex),REL,RELA,SMAD3,SMAD7,SP1,STAT1,STAT3,STAT6,TGFB1,TNF,dexamethasone
STAT3		transcription regulator		-1.684		1.44E-20	A2M,BCL3,CCL17,CCL4,CCL5,CD209,CDH5,COL1A2,COL3A1,CTSL,CXCL10,CXCL6,CXCL9,EGR3,EOMES,FN1,FOXP3,IFI44,IFI6,IFIT1,IFIT3,IL6,IRF7,ISG15,MMP13,MMP2,MMP3,MMP9,MUC1,OAS1,PECAM1,SOCS1,TBX21,VCAN,VDR	Ap1,FOXO1,IFNG,IL6,IRF1,IRF3,IRF7,Interferon alpha,JUNB,NFKB1,NFKBIA,NFkB (complex),RELA,STAT1,STAT2,STAT3,STAT6,TNF
Alpha catenin		group	Activated	3.781	bias	9.78E-20	BCL3,BGN,C1QTNF3,COL1A1,COL1A2,COL3A1,COL5A2,COL6A3,CXCL10,CXCL12,CXCL6,ELN,IL6,LUM,MMP13,MMP2,MMP9,NOV,S100A8,S100A9,VCAM1	Alpha catenin,Ap1,CREBBP,CTNNB1,FOS,JUN,Mapk,NFKB1,NFKBIA,NFkB (complex),PPARG,RELA,STAT1,STAT3,TCF
tretinoin		chemical - endogenous mammalian		0.157		6.37E-19	A2M,ABCA1,ABCG1,ADA,AICDA,AQP1,BCL3,BMPR1B,CCL24,CCL4,CDH5,CLDN11,COL1A1,COL1A2,COL3A1,COL4A1,COL4A2,CTSC,CTSL,CXCL10,DCN,DLL4,EIF5B,ELN,FN1,FOXP3,GGT1,GZMA,IFI6,IFIT1,IFIT3,IL6,ISG15,LOXL2,MMP13,MMP14,MMP3,MMP9,MOK,MSLN,MT2A,NOV,OAS1,POSTN,PROM1,RNF213,S100A8,S100A9,SIRPA,SLCO2A1,SOCS1,SPARC,TF,TSC22D3,VCAM1,VDR,VWF	Ap1,CEBPB,CTNNB1,FGF2,FOS,FOSL1,JUN,JUNB,NFKB1,NFKBIA,NFkB (complex),NR3C1,PI3K (complex),RELA,SMAD3,SMAD7,SP1,STAT3,Smad,TGFB1,TNF,tretinoin
IL10		cytokine		-0.340		1.59E-18	AICDA,BCL3,CCL1,CCL17,CCL4,CCL5,CD209,CHI3L2,COL1A1,CXCL10,CXCL12,CXCL6,CXCL9,DCN,FKBP5,FOXP3,GZMA,IDO1,IL6,IL7R,LAG3,MMP2,MMP9,MUC1,PDCD1,S100A8,SOCS1,TSC22D3,VCAM1,VCAN	GATA3,IFNG,IL10,IL4,Immunoglobulin,NFKB1,NFKBIA,NFkB (complex),RELA,STAT1,STAT3,STAT6,TNF
IL12 (complex)		complex		1.656		2.22E-18	BCL3,CCL1,CCL17,CCL4,CCL5,CD244,CD69,CXCL10,CXCL6,EOMES,FOXP3,GZMA,IDO1,IL32,IL6,IL7R,ISG15,KLRC4-KLRK1/KLRK1,MARCO,MMP2,MMP9,PLAC8,SOCS1,TBX21	BCL6,GATA3,IL10,IL12 (complex),IL2,IL21,IL4,NFKB1,NFKBIA,NFkB (complex),REL,RELA,STAT1,STAT3,STAT5A,STAT6
Immunoglobulin		complex	Activated	2.397		2.26E-18	AICDA,BCL3,CCL1,CCL4,CCL5,CCL8,CD69,CXCL10,CXCL9,FOXP3,HSPA6,IDO1,IL6,LAG3,MMP2,MMP9,MZB1,RSAD2,S100A8,S100A9,SIRPA,SLC11A1,TBX21,VCAM1,VCAN	GATA3,IFNG,IL10,IL12 (family),IL4,IRF4,IRF8,Immunoglobulin,NFKB1,NFKBIA,NFkB (complex),REL,RELA,STAT1,STAT3,STAT6
TCR		complex		-0.909		4.77E-18	BCL3,CCL1,CCL17,CCL4,CCL5,CD69,CXCL10,CXCL9,ELL2,FOXP3,GZMA,IFI44,IFI6,IFIT1,IFIT3,IL6,IL7R,IRF7,ISG15,OAS1,P2RX7,PDCD1,RSAD2,SOCS1,TBX21,TSC22D3,VDR	Ap1,GATA3,IFNG,IL4,IRF9,JUNB,MAPK1,NFKBIA,NFkB (complex),RELA,SMAD2,STAT1,STAT2,STAT3,STAT6,TCR,TP53
STAT6		transcription regulator	Inhibited	-2.062		1.69E-17	BCL3,CCL17,CCL24,CCL5,CCL8,CD69,COL1A1,COL1A2,CTSW,CXCL10,FOXP3,IFIT3,IL6,IRF7,ISG15,MMP14,MMP2,MMP9,PKIB,PROS1,SERPINF1,SOCS1,TBX21,VCAM1	Ap1,FOSL2,GATA3,IL13,IL4,JUNB,MAPK1,NFKB1,NFKBIA,NFkB (complex),RELA,SMAD2,STAT1,STAT3,STAT6,TNF,TP53
Tgf beta		group	Inhibited	-3.332		4.36E-17	ABCA1,BGN,CCL4,CCL5,CD209,COL1A1,COL1A2,CXCL10,DCN,FN1,FOXP3,HSPG2,IDO1,IL6,MMP13,MMP2,MMP3,MMP9,MUC1,POSTN,PROM1,SPARC,TBX21,VCAM1	Ap1,EGR1,ERK,FOXO1,IL6,JUNB,Jnk,NFKB1,NFKBIA,NFkB (complex),RELA,SIRT1,SMAD2,SMAD3,STAT3,Smad,TGFBR2,TNF,TP53,Tgf beta
CD44		enzyme		-1.577		6.25E-17	BGN,CCL4,CCL5,CD69,CD8A,CDH5,COL1A1,COL3A1,COL5A2,CXCL6,EMILIN1,FKBP5,FN1,IL6,ITGBL1,MMP13,MMP14,MMP2,MMP3,MMP9,VCAM1	Ap1,CD44,ERK,ERK1/2,NFATC1,NFE2L2,NFKB1,NFKBIA,NFkB (complex),NfkB1-RelA,P38 MAPK,PPARG,RELA,RHOA,SIRT1,SMAD2,SMAD3,SPP1,STAT3,TP53,estrogen receptor
trinitrobenzenesulfonic acid		chemical reagent		-1.851	bias	6.66E-17	CCL24,CCL4,CCL5,COL1A1,COL1A2,COL3A1,CXCL10,CXCL6,IDO1,IL6,LUM,MMP13,MMP3,MMP9,S100A8,S100A9,TBX21	CREBBP,IFNG,NFKB1,NFKBIA,NFkB (complex),RELA,STAT1,STAT3,trinitrobenzenesulfonic acid
beta-estradiol		chemical - endogenous mammalian		-0.138		1.35E-16	A2M,ABCA1,AQP1,ASB9,BMPR1B,CCDC80,CCL4,CCL5,CD69,COL1A1,COL1A2,COL3A1,CPT1C,CTSL,CXCL10,CXCL12,CYP24A1,DCN,DDIT4,EGR3,FBLN1,FBN1,FMOD,FN1,FOXP3,GP2,H19,IDO1,IL6,IL7R,INPP4B,IRF7,ISG15,ITGBL1,LUM,MMP13,MMP2,MMP9,MUC1,PGLYRP1,PI3,PIGR,PKIB,PLA2R1,PROM1,PRSS35,S100A2,SDC3,SFRP2,SFRP4,SOCS1,SPARC,TF,TMEM37,TSC22D3,VCAM1,VCAN,VDR	Ap1,CEBPA,EGFR,EGR1,JUN,JUNB,Jnk,MYC,NFKB1,NFKB2,NFKBIA,NFKBIB,NFkB (complex),PRKCD,SMAD2,SMAD3,SP1,STAT3,TP53,TP73,beta-estradiol,prostaglandin E2
MAPK1		kinase	Inhibited	-2.709		2.30E-16	ACO1,CCL1,CCL4,CCL5,CD69,CTSW,FN1,FOXP3,GBP5,IFI44,IFI6,IFIT1,IFIT3,IL6,IRF7,ISG15,LAG3,MMP13,MMP2,MMP9,MVP,OAS1,PLA2G5,PROS1,SFRP2,TBX21,VDR	Ap1,ESR1,IRF9,JUN,JUNB,MAPK1,MAPK14,NFKBIA,NFkB (complex),NR3C1,NfkB1-RelA,P38 MAPK,RELA,SIRT1,STAT1,STAT2,STAT3,STAT6,TP53
IL21		cytokine		-0.902		3.45E-16	AICDA,CCL24,CCL5,CD244,CD69,CXCL10,EOMES,FOXP3,GZMA,IDO1,IL6,IL7R,KLRC4-KLRK1/KLRK1,MMP2,MMP9,PDCD1,SOCS1,TBX21	BCL6,GATA3,IL21,IL4,Immunoglobulin,NFKB1,NFKBIA,NFkB (complex),NR3C1,RELA,SMAD3,STAT1,STAT3,STAT5A,STAT5B,STAT6
IL13		cytokine		-0.495		6.01E-16	ABCA1,ADA,BCL3,CCL17,CCL24,CCL4,CCL5,CD209,COL1A1,COL1A2,COL3A1,CTSC,CXCL6,F13A1,HTRA1,IDO1,IL6,MMP13,MMP14,MMP2,MMP3,MMP9,POSTN,S100A8,SERPINF1,SNCA,SOCS1,VCAM1	Ap1,EGR1,ERK1/2,FOXO1,GATA3,IL13,IL4,IL6,JUN,JUNB,Jnk,NFE2L2,NFKB1,NFKB2,NFKBIB,NFkB (complex),NfkB1-RelA,PRKCD,RELA,STAT3,STAT6,TP53
PD98059		chemical - kinase inhibitor	Activated	2.309		6.61E-16	ABCA1,BGN,CCL4,CCL5,CD69,COL1A1,COL1A2,COL3A1,COL4A1,CTSL,CXCL10,CYP24A1,EGR3,ELN,FKBP5,FN1,IL6,MMP13,MMP14,MMP2,MMP3,MMP9,MUC1,POSTN,S100A8,SDC1,SIRPA,STOM,TF,TSC22D3,VCAM1,VCAN,VDR	Ap1,CD44,CTNNB1,EGF,EGR1,ERK,ERK1/2,FOS,JUN,JUNB,Jnk,NFE2L2,NFKB1,NFKBIA,NFkB (complex),NfkB1-RelA,PD98059,SIRT1,SMAD2,SMAD3,STAT3,TP53
IRF7	0.527	transcription regulator	Activated	3.165	bias	1.18E-15	CCL5,CCL8,CD69,CXCL10,CXCL9,FOXP3,GBP5,IDO1,IFI44,IFI6,IFIT1,IFIT3,IRF7,ISG15,OAS1,PLAC8,RSAD2,S100A8,SOCS1,ZBP1	CREBBP,IFNA1/IFNA13,IFNA2,IFNB1,IRF1,IRF3,IRF7,Interferon alpha,NFkB (complex),STAT1,STAT2,STAT3,STAT6
IRF3		transcription regulator	Activated	2.938		1.33E-15	ANXA4,CCL4,CCL5,CD69,CXCL10,GBP5,IFI44,IFI6,IFIT1,IFIT3,IL6,IRF7,ISG15,MMP3,MMP9,OAS1,PLAC8,PVR,RSAD2,ZBP1	IFN type 1,IFNA2,IFNB1,IRF1,IRF3,IRF7,IRF9,NFkB (complex),STAT1,STAT2,STAT3,STAT4,STAT6
IFNB1		cytokine	Activated	3.262		1.53E-15	CCL4,CCL5,CXCL10,CXCL9,FBN1,GBP5,GZMH,IDO1,IFI6,IFIT1,IFIT3,IL6,IRF7,IRG1,ISG15,KLRC4-KLRK1/KLRK1,MMP2,MMP9,OAS1,PDCD1,RSAD2,SOCS1,VDR,ZBP1	CREBBP,IFNB1,IRF1,IRF3,IRF7,IRF8,IRF9,Interferon alpha,NFkB (complex),RELA,STAT1,STAT2,STAT3,STAT6
decitabine		chemical drug		0.133	bias	2.20E-15	CD8A,COL1A1,COL1A2,COL3A1,COL6A3,CXCL10,CYP24A1,DST,EGR3,FN1,GPR37,H19,IL6,IL7R,IRF7,ISG15,KIR2DS4 (includes others),LUM,MMP13,MMP14,MMP2,MMP3,MMP9,OAS1,S100A2,SOCS1,SPARC,STAG3,VCAN,WIF1	Akt,Ap1,CEBPA,CREBBP,EGR1,FOXO1,JUN,JUNB,MYC,NFKB1,NFKBIA,NFkB (complex),RELA,SMAD2,SMAD3,SP1,STAT1,STAT3,Smad,TGFBR2,TP53,TP73,decitabine
IL6	-1.619	cytokine	Inhibited	-3.098		2.36E-15	A2M,ABCA1,BCL3,BGN,CCL24,CCL4,CCL5,CD209,COL3A1,CTSC,CXCL10,CXCL6,DCN,EOMES,FN1,FOXP3,IDO1,IFIT1,IL6,IL7R,LAG3,LRG1,MMP13,MMP2,MMP3,MMP9,MUC1,PDCD1,PROM1,S100A9,SOCS1,STOM,TBXAS1,TF,VCAM1,VLDLR	ERK,IFNG,IL10,IL6,IL6R,IRF1,NFKB1,NFKBIA,NFkB (complex),REL,RELA,SIRT1,SMAD2,SMAD3,STAT1,STAT3,TNF,TP53
rosiglitazone		chemical drug		0.112		3.21E-15	ABCC9,ABCG1,ADA,AOC3,CCL17,CCL5,COL1A1,CXCL10,CXCL9,CYP24A1,DGAT2,EOMES,FN1,IL6,IL7R,LRG1,LRP1,MMP9,MUC1,OAS1,PECAM1,POSTN,S100A8,S100A9,SERPINF1,SOCS1,TBX21,VLDLR	CEBPA,IFNG,JUN,JUNB,NFE2L2,NFKB1,NFKBIA,NFkB (complex),NR1H3,PPARG,RELA,STAT1,STAT3,TNF,TP53,rosiglitazone
Jnk		group	Inhibited	-2.264		7.39E-15	A2M,ABCA1,CCL4,CCL5,CD209,CD69,COL1A1,COL3A1,CXCL12,CXCL6,FN1,IL6,MMP13,MMP14,MMP2,MMP3,MMP9,POSTN,VCAM1,VCAN	Ap1,CTNNB1,ERK1/2,ESR1,IKBKB,JUN,Jnk,MMP9,NFE2L2,NFKB1,NFKBIA,NFkB (complex),NfkB1-RelA,P38 MAPK,STAT3
prostaglandin E2		chemical - endogenous mammalian	Inhibited	-2.530		7.89E-15	ABCG1,CCL4,CCL5,CCL8,CD69,COL1A1,CXCL10,CXCL12,DCN,FMOD,FN1,FOXP3,IDO1,IL6,IL7R,KLRC4-KLRK1/KLRK1,MMP13,MMP14,MMP2,MMP9,RIN1,S100A8,TBX21,TSC22D3	Ap1,BCL6,ERK,GATA3,IL10,IL2,JUNB,NFKB1,NFKBIA,NFkB (complex),PPARG,PTGS2,REL,RELA,SIRT1,SMAD2,SMAD3,SP1,STAT3,STAT5A,STAT6,TP53,Tgf beta,prostaglandin E2
KRT17		other		-0.905		8.57E-15	CCL1,CCL17,CCL24,CCL4,CCL5,CXCL10,CXCL6,IL6,MMP13,MMP3,MMP9
LDL		complex	Inhibited	-2.180		1.01E-14	ABCA1,ABCG1,CCL4,CCL5,CCL8,CDH5,CXCL10,CXCL6,DLL4,EGR3,IDO1,IL6,IRF7,LRP1,MMP14,MMP2,MMP3,MMP9,PECAM1,S100A8,SOCS1,VCAM1	APP,Ap1,CCL2,CTNNB1,IRF1,IRF3,IRF5,LDL,NFATC1,NFKB1,NFKBIA,NFkB (complex),RELA,STAT1,STAT3,STAT6,TLR4,lipopolysaccharide
BIRC5		other				1.50E-14	BGN,COL1A1,COL3A1,COL5A2,COL8A1,DPT,FBLN1,FBN1,FMOD,FN1,LUM,MMP2,VWF	BIRC5,MYC,RELA,SMARCB1,SP1,TP53
SOCS1	0.664	other		-1.346		1.75E-14	A2M,CD69,CXCL10,FKBP5,GBP5,IFI44,IFIT1,IFIT3,IL6,IRF7,IRG1,ISG15,MMP13,MUC1,OAS1,SOCS1,VCAM1	IFNG,IRF1,IRF7,IRF8,IRF9,JUNB,NFKBIA,NFkB (complex),RELA,SOCS1,STAT1,STAT2,STAT3,STAT6,TP53
NFKBIA		transcription regulator		0.185		2.89E-14	A2M,BCL3,CCL5,CD69,CHI3L2,COL1A2,COL3A1,COL5A2,CXCL10,CXCL12,CXCL6,DCN,EOMES,FN1,IFI6,IL6,IL7R,IRG1,ISG15,MFGE8,MMP13,MMP14,MMP3,MMP9,S100A8,S100A9,SDC1,VCAM1	Ap1,CDKN2A,CHUK,EGR1,FOXO1,IKBKB,IL6,IRF3,JUNB,Jnk,NFKB1,NFKB2,NFKBIA,NFKBIB,NFkB (complex),RELA,STAT3,STAT6,TNF,TP53
COL4A3		other				3.11E-14	COL1A1,COL1A2,COL3A1,COL4A1,COL4A2,FN1,LAMC1,MMP14,MMP2,MMP9	Ap1,CBL,COL4A3,CTNNB1,HIF1A,ITGAV,ITGB3,NFKB1,NFKBIA,NFkB (complex),RBPJ,REL,RELA,SMAD3,STAT3,TP53,VEGFA
NFkB (complex)		complex		0.042	bias	3.30E-14	A2M,ABCG1,AICDA,BCL3,CCL1,CCL17,CCL4,CCL5,CCL8,CD7,COL1A2,CXCL10,CXCL12,CXCL6,CXCL9,ELL2,EOMES,FN1,FOXP3,IDO1,IL32,IL6,IL7R,IRF7,ISG15,MMP2,MMP3,MMP9,PECAM1,RSAD2,SOCS1,VCAM1	Ap1,CDKN2A,CREBBP,IKBKB,IL10,IL12 (complex),JUNB,NFKB1,NFKBIA,NFkB (complex),PPARG,REL,RELA,STAT1,STAT3,STAT4,STAT6,TP53
phorbol myristate acetate		chemical drug		-1.250		4.10E-14	ABCA1,ACO1,CAPG,CCL1,CCL4,CCL5,CD209,CD69,CXCL10,CYP24A1,DDIT4,EGR3,FKBP5,FOXP3,H19,IL6,IL7R,IRF7,ISG15,LOXL2,MMP13,MMP14,MMP2,MMP3,MMP9,MT2A,PECAM1,PI3,S100A8,S100A9,SFRP2,SLC6A7,SPARC,TBX21,TBXAS1,TIE1,TSC22D3,VCAM1,VCAN,VDR,VLDLR	Ap1,ERK1/2,ESR1,IFNG,IL1B,JUN,NFE2L2,NFKB1,NFKBIA,NFkB (complex),NfkB1-RelA,RELA,STAT1,STAT3,TNF,phorbol myristate acetate
IFNAR1		transmembrane receptor		1.394		5.19E-14	CCL17,CCL24,CCL4,CCL5,CXCL10,CXCL6,IFI44,IFIT3,IL6,IRF7,IRG1,ISG15,OAS1,RSAD2,SDC1,SOCS1	Ap1,IFNAR1,IFNB1,IL1B,IRF1,IRF3,IRF9,JUNB,NFKB1,NFkB (complex),RELA,STAT1,STAT2,STAT3,STAT6,TP53
SB203580		chemical - kinase inhibitor		1.038	bias	5.92E-14	AQP1,CCL17,CCL4,CCL5,CCL8,COL1A1,COL1A2,COL3A1,CXCL10,CXCL9,FN1,IDO1,IFIT1,IFIT3,IL6,IRF7,ISG15,MMP13,MMP2,MMP3,MMP9,POSTN,RCN3,VCAM1,VDR	Ap1,ERK1/2,GATA3,IL4,JUNB,NFE2L2,NFKB1,NFKBIA,NFkB (complex),NfkB1-RelA,P38 MAPK,RELA,SB203580,STAT1,STAT3,STAT6,TNF,TP53
IL18		cytokine		-0.312	bias	9.88E-14	CCL4,CCL5,CD244,CD69,CXCL10,CXCL12,IDO1,IL32,IL6,KLRC4-KLRK1/KLRK1,MMP13,MMP3,MMP9,PDCD1,TBX21,TF,VCAM1	Ap1,EGR1,ESR1,FOSL1,IL18,IL1A,JUN,JUNB,Jnk,NFKB1,NFKBIA,NFkB (complex),NfkB1-RelA,P38 MAPK,RELA,STAT3,TNF,TP53
IL1A		cytokine	Inhibited	-2.055		1.10E-13	BCL3,CCL4,CCL5,CCL8,CXCL10,CXCL12,HSPG2,IL32,IL6,MMP13,MMP14,MMP2,MMP3,MMP9,MT2A,PI3,S100A8,S100A9,SPARC,VCAM1	Ap1,CHUK,ESR1,FOXO1,IL1A,IRF1,JUN,MYD88,NFKB1,NFKB2,NFKBIA,NFKBIB,NFkB (complex),SMAD2,SMAD3,SP1,STAT1,STAT3,TNFRSF1A,hyaluronic acid
SMAD3		transcription regulator		-1.920		1.45E-13	BGN,CCL4,CDH5,COL1A1,COL1A2,COL3A1,COL6A3,CXCL10,ELN,FBLN1,FOXP3,GZMA,IL6,LUM,MMP13,MMP9,NOV,TBX21,TF,VDR	Ap1,CEBPA,CEBPB,ERK,FOSL1,JUN,JUNB,NFKB1,RELA,SIRT1,SMAD2,SMAD3,SMAD7,SP1,STAT3,TGFB1,TP53,Tgf beta
CTGF		growth factor	Inhibited	-2.575		2.01E-13	COL1A1,COL4A2,COL8A1,DCN,EMILIN1,FN1,IL6,MMP13,MMP14,MMP2,MMP3,MMP9,NOV,SFRP4,SPARC	Ap1,CTGF,CTNNB1,EGR1,ERK,FN1,HIF1A,JUNB,Jnk,NFKB1,NFKBIA,RBPJ,RUNX2,SIRT1,SMAD2,SMAD3,SMAD7,SP1,STAT3,TGFB1,TP53,VEGFA,YBX1
IL1		group		-1.699		2.02E-13	CCL1,CCL4,CCL5,COL1A1,CTSC,CTSL,CXCL10,CXCL9,DCN,FN1,GGT1,H19,IDO1,IL6,LRP1,MMP13,MMP2,MMP3,MMP9,PIGR,S100A9,SPARC,VCAM1,VCAN	Ap1,EGR1,ERK1/2,ESR1,FOXO1,IKBKB,IL1,JUN,JUNB,Jnk,NFE2L2,NFKB1,NFKBIA,NFkB (complex),NfkB1-RelA,SMAD2,SMAD3,STAT3,TP53,hyaluronic acid
FAS		transmembrane receptor		0.027		2.41E-13	BGN,CCL4,CCL5,COL1A1,COL1A2,COL3A1,COL4A1,COL4A2,COL6A3,COL8A1,CTSL,CXCL6,FBN1,IFIT1,IL6,LUM,MMP13,MMP9,PECAM1,PGLYRP1,RAPGEF5,RSAD2,SDC1,TGM3,VCAM1	Ap1,EGR1,ERK,ERK1/2,FAS,JUN,JUNB,Jnk,NFE2L2,NFKB1,NFKB2,NFKBIB,NFkB (complex),NfkB1-RelA,PRKCD,PTK2,SIRT1,SMAD2,SMAD3,STAT3,TP53
STAT2		transcription regulator	Activated	2.422		3.30E-13	CCL5,CXCL10,IFI6,IFIT1,IFIT3,IL6,IRF7,ISG15,OAS1,RSAD2,SOCS1	IFNAR1,IRF1,IRF7,IRF8,IRF9,ISGF3,JUNB,NFkB (complex),RELA,STAT1,STAT2,STAT3,STAT6,TP53
IFNA2		cytokine	Activated	3.315	bias	3.51E-13	CCL8,CXCL10,CXCL9,HERC6,HSPA6,IFI44,IFI6,IFIT1,IFIT3,IL6,IRF7,ISG15,MMP9,MT2A,OAS1,RSAD2,SDC1,SOCS1,TBX21,ZBP1	IFNA2,IFNAR1,IRF1,IRF7,IRF8,IRF9,JUNB,NFkB (complex),RELA,STAT1,STAT2,STAT3,STAT6,TP53
poly rI:rC-RNA		chemical reagent		1.425		3.95E-13	ABCA1,CCL17,CCL4,CCL5,CCL8,CD209,CD69,CXCL10,CXCL9,DLL4,FN1,IDO1,IFIT1,IFIT3,IL32,IL6,IRF7,ISG15,MARCO,MMP3,MMP9,OAS1,PIGR,RSAD2,SOCS1,VCAM1	IFN Beta,IFNG,IRF1,IRF3,IRF7,IRF8,Interferon alpha,NFKB1,NFKBIA,NFkB (complex),RELA,STAT1,STAT2,STAT3,poly rI:rC-RNA
HRAS		enzyme		-0.506		4.51E-13	A2M,CAPG,CCDC80,CCL5,CD69,COL1A1,COL1A2,COL3A1,COL4A1,COL5A2,CTSC,CXCL10,CXCL12,CYP24A1,ELN,FN1,HTRA1,IL6,MFGE8,MMP13,MMP14,MMP2,MMP3,MMP9,MUC13,PLOD2,POSTN,SIRPA,SPARC,VCAN	Ap1,CEBPA,EGFR,EGR1,HRAS,JUNB,Jnk,MAP2K1,MYC,NFKB1,NFKBIA,NFkB (complex),REL,RELA,SMAD2,SMAD3,SP1,STAT3,TP53,TP73
MYD88		other		-1.076	bias	7.47E-13	BCL3,CCL4,CCL5,CXCL10,CXCL12,CXCL6,DLL4,IL6,IRF7,IRG1,ISG15,MARCO,MMP14,MMP2,MMP9,RSAD2,S100A8,SOCS1,TBX21,VCAM1	Ap1,CHUK,IL12 (complex),IL1B,IRF1,IRF3,IRF5,MYD88,NFKB1,NFKB2,NFKBIA,NFKBIB,NFkB (complex),RELA,STAT1,STAT3,STAT6,TLR4
STAT1		transcription regulator	Activated	2.386		9.06E-13	A2M,ABCA1,CCL4,CCL5,CXCL10,FOXP3,GBP5,HERC6,IDO1,IFI6,IFIT1,IFIT3,IL6,IRF7,IRG1,ISG15,MMP9,RNF213,RSAD2,SOCS1,TBX21	Ap1,IFNG,IRF1,IRF9,JUNB,MAPK1,NFKB1,NFKBIA,NFkB (complex),NR3C1,RELA,SMAD2,STAT1,STAT2,STAT3,STAT4,TP53
CR1L		other	Activated	3.148	bias	9.49E-13	BGN,COL1A1,COL1A2,COL3A1,COL4A1,COL4A2,COL6A3,COL8A1,FBN1,LUM
U0126		chemical - kinase inhibitor	Activated	2.122		1.18E-12	AQP1,CCL17,CCL4,CCL5,CD69,CDH5,COL4A1,CXCL10,CXCL9,CYP24A1,EGR3,FKBP5,FN1,IL6,MMP13,MMP2,MMP3,MMP9,MUC1,PECAM1,POSTN,S100A9,SIRPA,SOCS1,TF,TSC22D3,VCAM1	Ap1,CXCL12,ERK1/2,IKBKB,JUNB,NFE2L2,NFKB1,NFKBIA,NFkB (complex),NfkB1-RelA,P38 MAPK,RELA,STAT1,STAT3,TP53,U0126,estrogen receptor
ERBB2		kinase		-0.272		1.43E-12	BCL3,CCDC80,CCL4,CCL5,COL1A1,COL3A1,COL4A1,COL5A2,COL6A3,CXCL10,CXCL12,DPT,ELL2,FN1,GZMH,H19,HTRA1,IL6,LUM,MMP13,MMP14,MMP3,MMP9,MUC1,PLAC8,SDC1,SIRPA,SPARC,VCAN,VDR,VWF	Ap1,EGF,EGFR,EGR1,ERBB2,ERK,FOS,JUN,JUNB,Jnk,NFKBIA,NFkB (complex),PPARG,PTGS2,SIRT1,SMAD2,SMAD3,SP1,STAT3,TP53
TGFB3		growth factor	Inhibited	-2.945		1.93E-12	ACTG2,CLDN11,COL1A1,COL1A2,COL3A1,ELN,FN1,HTRA1,MMP2,MMP3,MMP9,NOV,PLOD2,SDC3	Ap1,CEBPB,CTNNB1,CYR61,ERK1/2,FGF2,FOS,HRAS,JUN,JUNB,JUND,MAPK8,NFE2L2,NFKB1,NFKBIA,NR3C1,NfkB1-RelA,SP1,STAT3,TGFB3,TP53
Interferon alpha		group	Activated	2.946		2.17E-12	BCL3,CCL5,CD209,CD69,CD8A,CXCL10,CXCL9,IDO1,IFI6,IFIT1,IFIT3,IL32,IL6,IRF7,ISG15,MMP3,OAS1,RSAD2,S100A9,SOCS1,TBX21,VCAM1,ZBP1	CREBBP,IFNB1,IRF1,IRF3,IRF7,IRF8,IRF9,Interferon alpha,NFkB (complex),RELA,STAT1,STAT2,STAT3
OSM		cytokine	Inhibited	-2.866		2.87E-12	A2M,ABCA1,ABCG1,CCL24,CCL5,CHI3L2,COL3A1,COL8A1,CTSL,CXCL10,CXCL12,FN1,IL32,IL6,IRF7,MMP13,MMP2,MMP3,MMP9,MT2A,OAS1,PI3,PIGR,S100A8,S100A9,SOCS1,VCAM1,VDR	Ap1,CCL2,EGR1,ESR1,FOXO1,JUN,JUNB,Jnk,NFATC1,NFKBIA,NFkB (complex),NfkB1-RelA,OSM,P38 MAPK,SMAD2,SMAD3,STAT3,TP53,hyaluronic acid
IKBKE		kinase		0.914		2.99E-12	CCL5,CXCL10,IFIT1,IFIT3,IL6,IRF7,IRG1,MMP13,MMP3,MMP9,RSAD2	CREBBP,IFNB1,IKBKE,IRF1,IRF3,IRF5,IRF7,IRF8,IRF9,NFkB (complex),STAT1,STAT2,STAT3,STAT6,TBK1
EGFR		kinase	Inhibited	-2.258		3.31E-12	CCL5,COL1A1,COL3A1,COL5A2,COL8A1,CXCL10,CXCL12,EGR3,FBN1,IL6,MMP13,MMP2,MMP3,MMP9,MUC1,POSTN,PROM1,S100A2,TBXAS1,VCAN,VDR	Ap1,CEBPB,EGF,EGFR,EGR1,ERBB2,ERK1/2,FOS,HRAS,JUN,JUNB,Jnk,NFE2L2,NFKB1,NFKBIA,NfkB1-RelA,SP1,STAT3,TP53
ERK		group	Inhibited	-2.032		3.76E-12	ABCA1,BGN,CCL4,COL1A1,COL3A1,CXCL10,CXCL6,FN1,FOXP3,IL6,MMP13,MMP14,MMP2,MMP3,MMP9,MUC1,PECAM1,TBX21,VCAN	Akt,Ap1,ERK,ERK1/2,FOXO1,JUN,JUNB,MAP2K1,NFE2L2,NFKB1,NFKBIA,NFkB (complex),NfkB1-RelA,RELA,SMAD3,STAT1,STAT3,TNF,TP53
CCR2		G-protein coupled receptor		0.101		3.88E-12	CCL17,CCL24,CCL4,CCL5,CXCL10,CXCL12,CXCL6,FN1,IL6,MMP13,MMP2,MMP9	Ap1,CCR2,CTNNB1,CXCL12,CXCR4,FOXO1,HIF1A,IL6,JUNB,MMP9,NFKB1,NFKBIA,NFkB (complex),SMAD2,SMAD3,STAT3,YY1,estrogen receptor,hyaluronic acid
ramipril		chemical drug	Activated	3.000		4.63E-12	COL1A1,COL1A2,COL3A1,COL4A1,COL4A2,FN1,LAMC1,MMP2,MMP9
SMAD7		transcription regulator	Activated	3.358		5.86E-12	BGN,BMPR1B,CCL5,COL1A1,COL1A2,COL3A1,COL6A3,CXCL10,DCN,FN1,ITGBL1,MMP2,MMP9,PROM1,VDR	Ap1,CEBPB,CREBBP,EGFR,FAS,JUN,MAP2K3,NFE2L2,NFKB1,NFKBIA,NFkB (complex),NfkB1-RelA,P38 MAPK,RELA,SMAD2,SMAD3,SMAD7,SP1,STAT3,Smad,TP53,VDR
Ifnar		group	Activated	2.337	bias	6.34E-12	CCL5,CD8A,CXCL10,IDO1,IFIT3,IL6,IRF7,MMP9,OAS1,RNF213,RSAD2,VCAM1,ZBP1	Ap1,IFNB1,IL12A,IL18,IRF1,IRF3,IRF5,IRF7,IRF9,Ifnar,NFKB1,NFKBIA,NFKBIB,NFkB (complex),STAT1,STAT2,STAT3,STAT6,poly rI:rC-RNA
AHR		ligand-dependent nuclear receptor	Activated	2.852		6.49E-12	A2M,CCL1,CCL5,COL16A1,COL1A1,COL1A2,COL3A1,COL4A1,COL4A2,COL5A2,COL6A3,CXCL10,DCN,EMILIN1,FN1,FOXP3,IL6,ITGBL1,MMP2,MT2A,SDC1,SLC1A4	AHR,Akt,Ap1,CEBPA,CREBBP,EGR1,FOS,FOXO1,JUN,JUNB,MYC,NFKB1,NFKBIA,NFkB (complex),SMAD3,SMAD7,SP1,SRC,STAT3,STAT6,TGFB1,TP53,TP73
SP600125		chemical - kinase inhibitor		1.476		7.05E-12	ABCA1,AQP1,CCL4,CCL5,COL1A1,COL8A1,CXCL10,DDIT4,FN1,FOXP3,IL6,ISG15,MMP13,MMP3,MMP9,POSTN,VCAM1,VDR	Ap1,EGR1,ERK1/2,JUNB,JUND,Jnk,MAPK8,NFE2L2,NFKB1,NR3C1,NfkB1-RelA,SMAD2,SMAD3,SMAD7,SP1,SP600125,STAT3,TGFB1,TP53,Tgf beta
IL15		cytokine		1.563		7.15E-12	ACTG2,CCL17,CCL4,CCL5,CD244,CD69,CD8A,CTSW,CXCL10,CXCL12,FOXP3,IFIT1,IL32,IL6,IL7R,KLRC4-KLRK1/KLRK1,MSLN,PDCD1,PRDX4,SOCS1,TBX21,VCAM1,VDR	Ap1,BCL6,GATA3,IL12 (family),IL15,IL2,IRF1,IRF3,IRF4,IRF7,IRF8,Interferon alpha,NFKBIA,NFkB (complex),REL,RELA,STAT1,STAT2,STAT3,STAT5A,STAT6,SYK,TLR2
DDX58		enzyme	Activated	2.618	bias	7.69E-12	CCL5,CXCL10,IFI44,IFIT1,IFIT3,IL6,IRF7,ISG15,OAS1,RSAD2,SOCS1	CREBBP,DDX58,IFNB1,IRF1,IRF3,IRF7,Interferon alpha,MAVS,NFkB (complex),RELA,STAT1,STAT2,STAT3
P38 MAPK		group	Inhibited	-2.075	bias	8.29E-12	ABCA1,BGN,CCL5,CCL8,CD69,COL3A1,CXCL10,CXCL12,CXCL6,CXCL9,FN1,IL6,IRF7,MMP13,MMP2,MMP3,MMP9,POSTN,TBX21,VCAM1,VDR,VLDLR	Ap1,EGR1,ERK,ERK1/2,ESR1,JUN,JUNB,Jnk,NFE2L2,NFKB1,NFkB (complex),NfkB1-RelA,P38 MAPK,SIRT1,SMAD2,SMAD3,SP1,STAT3,TP53,Tgf beta
FBN1	-0.683	other	Activated	2.415	bias	1.13E-11	COL1A2,COL3A1,COL4A2,COL6A3,FBN1,MMP2,MMP3,MMP9	Ap1,CEBPB,ERK,FBN1,JUNB,SIRT1,SMAD2,SMAD3,SMAD7,SP1,STAT3,Smad,TGFB1,TP53
IFNGR1		transmembrane receptor	Activated	2.207		1.16E-11	CCL1,CCL5,CXCL10,CXCL6,IDO1,IL6,IRF7,MMP2,MMP9,TBX21	Ap1,GATA3,IFNGR1,IRF1,IRF9,Immunoglobulin,MYD88,NFKB1,NFKBIA,NFkB (complex),NfkB1-RelA,P38 MAPK,RELA,STAT1,STAT2,STAT3,STAT6
KRAS		enzyme		0.433		1.34E-11	ABCA1,AOX1,BGN,CCDC80,COL1A1,COL3A1,COL4A1,CXCL10,ELN,FBN1,IFI6,IFIT1,ISG15,MMP2,MMP3,MSLN,OAS1,PRDX4,SIRPA,SPARC,STOM,VCAN	Ap1,EGFR,ERK,ERK1/2,JUNB,KRAS,MYC,NFE2L2,NFKB1,NFkB (complex),NfkB1-RelA,RELA,SIRT1,SMAD2,SMAD3,SMARCB1,SP1,STAT1,STAT3,TP53
TGFB2		growth factor	Inhibited	-2.904		1.36E-11	ABCA1,CDH5,COL1A1,COL1A2,COL3A1,CYP24A1,FMOD,FN1,HSPG2,MMP9,PECAM1,VCAN,VDR	Ap1,CEBPA,CEBPB,CREBBP,EGR1,JUN,JUNB,NFE2L2,NFkB (complex),NR1H3,PPARG,RELA,SMAD3,SMAD7,SP1,STAT1,STAT3,Smad,TGFB1,TGFB2,TP53
IFNA1/IFNA13		cytokine	Activated	2.598		1.48E-11	CCL8,CD69,CXCL10,CXCL9,IFI6,IFIT1,ISG15,OAS1,RSAD2,SOCS1,ZBP1	IFNA1/IFNA13,IFNAR1,IRF1,IRF9,JUNB,NFKB1,NFKBIA,NFkB (complex),RELA,STAT1,STAT2,STAT3,STAT6,TP53
PPARG		ligand-dependent nuclear receptor		-0.215		1.53E-11	ABCA1,ABCG1,CCL17,CCL5,COL1A1,COL1A2,CTSL,CXCL6,DGAT2,FN1,IL6,MMP14,MMP9,MUC1,MUC13,PECAM1,PLIN4,S100A8,SDC1,TBXAS1,TSC22D3,VCAM1,VDR,VLDLR	15-deoxy-delta-12,14 -PGJ 2,Ap1,CREBBP,N-cor,NFE2L2,NFKB1,NFKBIA,NFkB (complex),NR1H3,Nr1h,PPARG,RELA,SMAD2,STAT3,ciglitazone,pioglitazone,rosiglitazone,troglitazone
cyclosporin A		biologic drug		-0.723		1.70E-11	A2M,AKR1B1,BGN,CCL4,CCL5,COL1A1,COL4A2,CXCL9,DDIT4,ELL2,FKBP5,FN1,FOXP3,GZMA,IL6,MMP14,MMP2,MMP3,MMP9,PERP,S100A9,SOCS1,TBX21,VCAM1	APOE,Ap1,CBL,CDKN2A,CEBPB,CTNNB1,ERK,FOXO1,IGF1,Insulin,NFKB1,NFKBIA,NFkB (complex),RELA,SIRT1,SMAD2,SMAD3,SP1,STAT3,TP53,cyclosporin A,hyaluronic acid
PRL		cytokine		-1.455		1.74E-11	A2M,CD69,COL1A1,COL1A2,COL3A1,CXCL10,CXCL9,DCN,FN1,IL6,LAMC1,MFGE8,MMP14,SDC1,SFRP2,SOCS1,SPARC,VDR	Ap1,CREBBP,D-glucose,EGR1,JUN,JUNB,NFKB1,NFKBIA,NFkB (complex),NR3C1,PPARG,PRL,REL,RELA,SIRT1,SMAD3,SP1,STAT1,STAT3,TP53,beta-estradiol
mir-21		microRNA	Inhibited	-2.491		1.79E-11	CCL1,CCL17,CDH5,COL3A1,CXCL10,ELN,FOXP3,GBP5,IDO1,IL6,MARCO,MMP2,MMP9,PECAM1,TBX21,VCAM1	Akt,Ap1,FOXO1,GATA3,IFNG,IL12 (family),IL4,IL6,IRF4,IRF8,JUN,JUNB,NFKBIA,NFkB (complex),RELA,STAT1,STAT3,STAT6,mir-21
FGF2		growth factor	Inhibited	-2.326		2.14E-11	AKR1B1,BGN,COL1A1,COL1A2,COL3A1,CTSL,CXCL12,DCN,DLL4,ELN,FBN1,FN1,MMP13,MMP2,MMP3,MMP9,NOV,SDC1,SPARC,TF,VCAM1,VWF	Ap1,CDKN2A,CTNNB1,FGF2,FOS,FOXO3,HIF1A,IGF1,JUN,JUNB,NFE2L2,NFKB1,NFKBIA,NFkB (complex),RBPJ,RELA,SMAD2,SMAD3,SP1,STAT3,TP53,Tgf beta,VEGFA,Vegf
KLF2		transcription regulator		1.633		2.52E-11	BCL3,CCL4,COL4A1,ELN,FBLN1,IL6,MMP14,MT2A,MVP,PECAM1,PLOD2,PROS1,SLCO2A1,VCAM1,VWF
GLI2		transcription regulator				2.77E-11	CCL1,CCL17,CCL24,CCL4,CCL5,CXCL10,CXCL6,IL6,MMP13,MMP3,MMP9,PI3,VDR	GATA3,GLI2,IL4,NFkB (complex),PPARG,PTHLH,RELA,STAT3,STAT6
S100A4		other		-1.551		2.85E-11	CCL1,CCL24,CCL5,FN1,MMP13,MMP14,MMP2,MMP9,VCAM1	Ap1,FOS,JUN,NFATC1,NFE2L2,NFKB1,NFKB2,NFKBIA,NFkB (complex),PPARG,RAC1,RELA,RHOA,S100A4,SMAD2,SPP1,STAT3,estrogen receptor,heparin
RNASE1		enzyme		0.600	bias	3.00E-11	CCL1,CCL24,CCL4,CCL5,CCL8,CXCL10,CXCL9,IL6
IFN Beta		group	Activated	3.136		3.12E-11	CD69,CXCL10,FN1,IDO1,IFI6,IFIT1,IL6,IRF7,ISG15,MMP9,OAS1,RSAD2,SOCS1,ZBP1	IFN Beta,IRF1,IRF7,IRF8,IRF9,Ifnar,JUNB,NFkB (complex),RELA,STAT1,STAT2,STAT3,STAT6,TP53
NFKB1		transcription regulator		0.156		3.23E-11	A2M,AICDA,AKR1B1,BCL3,CCL4,CCL5,COL1A1,COL1A2,CXCL10,CXCL9,DLL4,IL6,ISG15,MMP13,MMP3,MMP9,PI3,VCAM1	Ap1,CDKN2A,CREBBP,IKBKB,IRF1,NFKB1,NFKBIA,NFkB (complex),PPARG,REL,RELA,STAT1,STAT3,STAT6,TNF
IFNLR1		transmembrane receptor				3.26E-11	CCL4,CCL5,CXCL10,CXCL6,IFI44,IFIT3,IL6,IRF7,ISG15,RSAD2	IFNL1,IFNLR1,IRF1,IRF9,JUNB,NFkB (complex),RELA,STAT1,STAT2,STAT3,STAT4,STAT6,TP53
TLR9		transmembrane receptor		1.514	bias	3.47E-11	ABCA1,AICDA,CCL17,CCL4,CCL5,CD69,CXCL10,IDO1,IFIT3,IL6,IRF7,IRG1,ISG15,RSAD2,S100A8,SOCS1	CpG ODN 1668,IFNB1,IRF1,IRF3,IRF5,IRF7,IRF8,IRF9,NFkB (complex),STAT1,STAT2,STAT3,TLR9
Ifn		group	Activated	2.276		3.95E-11	CD69,CFH,CXCL10,IDO1,IFIT1,IL32,IRF7,ISG15,MMP9,PECAM1,RSAD2,S100A8,SOCS1,ZBP1	IRF1,IRF9,ISGF3,Ifn,NFKB1,NFKBIA,NFkB (complex),RELA,STAT1,STAT2,STAT3,STAT6
peptidoglycan		chemical - endogenous non-mammalian		-1.088	bias	4.76E-11	AQP1,CCL4,CCL5,CCL8,CXCL10,CXCL6,FOXP3,IL6,MMP13,MMP3,S100A8,S100A9,VDR	Ap1,CHUK,ERK1/2,IL17A,IRF3,MAP2K7,NFE2L2,NFKB1,NFKB2,NFKBIA,NFKBIB,NFkB (complex),NfkB1-RelA,P38 MAPK,RELA,STAT3,peptidoglycan
miR-29b-3p (and other miRNAs w/seed AGCACCA)		mature microRNA	Activated	2.816	bias	4.89E-11	COL1A1,COL1A2,COL3A1,COL4A1,COL4A2,COL5A2,FBN1,GPR37,LAMC1,LOXL2,SPARC
stallimycin		chemical drug	Activated	2.207	bias	5.25E-11	CXCL10,IFI44,IFI6,IFIT1,IFIT3,IL6,IL7R,IRF7,ISG15,OAS1	IRF9,JUNB,NFkB (complex),RELA,STAT1,STAT2,STAT3,STAT6,TP53,stallimycin
TWIST1		transcription regulator		-1.941		6.32E-11	COL1A1,CXCL12,DCN,EMILIN1,FMOD,FN1,IL6,LRG1,MFGE8,PAMR1,PROM1,SDC3,TBX21,TF,VCAN	Ap1,NFkB (complex),SRC (family),TWIST1
IRF1		transcription regulator		1.672		9.31E-11	CCL5,CXCL10,DST,IDO1,IFIT1,IFIT3,IL6,IRF7,ISG15,MMP9,OAS1,PIGR,RSAD2,SOCS1,VCAM1	IFN Beta,IFNG,IRF1,IRF3,IRF7,IRF8,IRF9,NFKBIA,NFkB (complex),RELA,STAT1,STAT2,STAT3,STAT6
MAPK8		kinase	Inhibited	-2.058		9.31E-11	ABCA1,AQP1,CCL5,COL1A1,EOMES,IL6,MMP13,MMP2,MMP3,MMP9,MVP,NEFL,TBX21,VCAM1,VDR	Ap1,CCL2,EGR1,ESR1,FOS,JUN,JUNB,Jnk,MAPK8,NFATC1,NFKB1,NFKBIA,NFkB (complex),NR3C1,NfkB1-RelA,P38 MAPK,RELA,STAT3,TP53,glucocorticoid
DDR1		kinase		-0.456		9.46E-11	COL1A1,COL3A1,ELN,MMP14,MMP2,MMP9,VCAM1	Ap1,CCL2,CTNNB1,CXCL8,Collagen type I,DDR1,ERK,MMP9,NFATC1,NFKB1,NFKBIA,NFkB (complex),RUNX2,SIRT1,SMAD2,SMAD3,STAT3,TP53
CSF2		cytokine		-1.495	bias	9.86E-11	ABCA1,ABCG1,ADA,BCL3,CCL4,CD209,CD69,CD8A,CFH,COL8A1,CTSC,CXCL10,EGR3,ELN,FOXP3,IDO1,IL32,IL6,MARCO,MMP14,MMP2,MMP9,SOCS1,VDR	Ap1,CREBBP,CSF2,EGR1,FOXO1,GATA3,IL12 (complex),IL4,IL6,JUNB,NFkB (complex),RELA,SMAD3,SMAD7,SP1,STAT1,STAT3,STAT6,TGFB1,TP53
AGER		transmembrane receptor		-0.626		1.01E-10	CCL4,COL4A1,IFIT1,IL6,MMP2,MMP3,MMP9,NEFL,S100A8,S100A9,VCAM1	AGER,APP,Ap1,CTNNB1,EGR1,ERK1/2,FOXO1,IL1B,IL6,JUNB,Jnk,NFE2L2,NFKB1,NFKBIA,NFkB (complex),NfkB1-RelA,RELA,STAT3,TP53
pyrrolidine dithiocarbamate		chemical reagent		1.947		1.02E-10	CCL5,COL1A1,CXCL10,CXCL6,IDO1,IL6,IRF7,MMP13,MMP14,MMP2,MMP9,PECAM1,VCAM1	Ap1,CREBBP,EGR1,ERK,IL17A,JUN,JUNB,Jnk,NFKB1,NFKB2,NFKBIA,NFKBIB,NFkB (complex),PRKCD,RELA,SIRT1,SMAD2,SMAD3,STAT3,TP53,pyrrolidine dithiocarbamate
ERK1/2		group		-1.799		1.17E-10	ABCA1,CCL4,CCL5,CCL8,COL1A1,COL3A1,CXCL10,CXCL6,FKBP5,H19,IFIT1,IL6,MMP13,MMP2,MMP3,MMP9,POSTN,VCAM1,VCAN	Ap1,CDKN2A,EGFR,EGR1,ERK,ERK1/2,IGF1,IL1B,JUNB,Jnk,NFKB1,NFKBIA,NFkB (complex),RELA,SIRT1,SMAD2,SMAD3,SP1,STAT3,TP53
TLR3		transmembrane receptor		1.199	bias	1.37E-10	ABCA1,CCL1,CCL17,CCL4,CCL5,CD69,CXCL10,IFI44,IFI6,IFIT1,IFIT3,IL6,IRF7,IRG1,ISG15,OAS1,RSAD2,S100A8	CREBBP,IRF1,IRF3,IRF5,IRF7,IRF8,NFkB (complex),STAT1,STAT2,TBK1,TLR3,poly rI:rC-RNA
E. coli B4 lipopolysaccharide		chemical toxicant		-0.395		1.42E-10	AQP1,CCL1,CCL4,CCL5,CXCL10,CXCL6,CXCL9,F13A1,IFIT3,IL6,IRG1,PDCD1,PROS1,RSAD2,SNCA,SOCS1,TF,VCAM1,ZBP1	Ap1,E. coli B4 lipopolysaccharide,IKBKB,IL1B,IRF1,IRF3,IRF5,MYD88,NFKB1,NFKBIA,NFkB (complex),RELA,STAT1,STAT3,TIRAP,TLR4
DCN	-0.572	other		1.411		1.57E-10	BGN,COL1A2,CXCL10,FBN1,IL6,MMP13,MMP2,MMP9,SDC1,VCAM1	Ap1,DCN,ERK1/2,JUNB,NFE2L2,NFKB1,NFKBIA,NfkB1-RelA,SMAD2,SMAD3,SMAD7,SP1,STAT3,Smad,TGFB1,TGFBR2,Tgf beta
CTNNB1		transcription regulator	Inhibited	-2.561	bias	1.61E-10	AOC3,BGN,COL1A1,COL4A1,COL4A2,CTHRC1,CXCL12,CYP24A1,DLL4,EOMES,F13A1,FN1,HTRA1,IDO1,MFGE8,MMP14,MMP2,MMP3,MMP9,PRSS35,S100A8,SFRP4,SYNM,TMEM2,VCAM1,VCAN,WIF1	Akt,Ap1,CTNNB1,ERK,FOXO1,JUN,JUNB,NFKBIA,NFkB (complex),PPARG,PTGS2,SIRT1,SMAD2,SMAD3,SP1,STAT3,TCF,TP53,prostaglandin E2
RET		kinase		-1.069	bias	1.66E-10	ANXA4,COL1A1,COL1A2,CXCL10,CXCL12,DCN,IL6,MMP14,MMP3,MMP9,NOV,PLOD2,S100A9	Ap1,CBL,CEBPB,CTNNB1,HIF1A,HRAS,IKBKB,ITGB1,MMP9,NFKB1,NFKBIA,NFkB (complex),REL,RELA,RET,SP1,STAT3,TP53
ACKR2		G-protein coupled receptor	Inhibited	-2.333	bias	1.66E-10	CCL5,CXCL10,IFI44,IFIT3,IRF7,IRG1,ISG15,OAS1,RSAD2
IRF5		transcription regulator	Activated	2.374	bias	1.68E-10	CCL4,CCL5,CXCL10,IFI44,IFIT1,IFIT3,IL6,IRF7,ISG15,OAS1,RSAD2	IFN type 1,IL12 (complex),IRF1,IRF5,IRF8,IRF9,ISGF3,Ifn,NFKB1,NFKBIA,NFkB (complex),RELA,STAT1,STAT2,STAT3,STAT4,STAT6,TNF
MAP2K3		kinase		-0.503	bias	1.98E-10	CCL8,COL1A1,COL1A2,COL3A1,CXCL10,CXCL9,IL6,ISG15,MMP13,MMP3,MMP9	Ap1,CREBBP,ERK1/2,IRF1,JUN,MAP2K3,MAPK14,NFE2L2,NFKB1,NFKBIA,NFkB (complex),NR3C1,NfkB1-RelA,P38 MAPK,RELA,SIRT1,STAT1,STAT3
IKBKB		kinase		-0.911		2.05E-10	ABCA1,CCL17,CCL4,CCL5,CXCL10,CXCL12,CXCL6,DCN,IL6,IRG1,ISG15,MMP13,MMP2,MMP3,MMP9,SOCS1,VCAM1,VCAN	Ap1,CHUK,EGR1,ERK1/2,IKBKB,IL1B,JUNB,Jnk,NFE2L2,NFKB1,NFKB2,NFKBIA,NFKBIB,NFkB (complex),NfkB1-RelA,RELA,STAT1,STAT3,TP53
RELA		transcription regulator		-0.032		2.14E-10	A2M,BCL3,CCL5,CD69,COL1A1,COL1A2,CXCL10,CXCL6,CXCL9,ELN,IL32,IL6,IL7R,IRF7,ISG15,LUM,MMP9,MUC1,PECAM1,PI3,VCAM1	Ap1,CDKN2A,IRF1,JUNB,NFKB1,NFKBIA,NFkB (complex),REL,RELA,STAT1,STAT3,STAT6,TNF,TP53
halofuginone		chemical drug		1.191		2.22E-10	ANXA4,BGN,COL1A1,COL1A2,CTHRC1,ELN,FBN1,H19,MMP13,MMP2,MMP3,MMP9,PROM1,SPARC	Ap1,CEBPB,FOS,JUN,MAPK14,NFKBIA,NFkB (complex),NR3C1,NfkB1-RelA,P38 MAPK,RELA,SIRT1,SMAD2,SMAD3,SMAD7,SP1,STAT3,Smad,halofuginone
MAVS		other	Activated	2.527	bias	2.86E-10	CCL5,CXCL10,IFIT1,IFIT3,IL6,IRF7,ISG15,OAS1,RSAD2,SOCS1	CREBBP,DDX58,IFNB1,IRF,IRF1,IRF3,IRF7,Interferon alpha,MAVS,NFkB (complex),RELA,STAT1,STAT2,STAT3
bromodeoxyuridine		chemical drug	Activated	2.207	bias	2.86E-10	CXCL10,IFI44,IFI6,IFIT1,IFIT3,IL6,IL7R,IRF7,ISG15,OAS1	IRF9,JUNB,NFkB (complex),RELA,STAT1,STAT2,STAT3,STAT6,TP53,bromodeoxyuridine
CD3		complex		-1.145		3.05E-10	ACTG2,CCL1,CCL17,CCL4,CCL5,CD69,CD8A,CTSW,CXCL10,EGR3,EOMES,FOXP3,GPR37,GZMA,H19,IFIT1,IL32,IL6,IL7R,LRP1,MMP2,MSLN,PDCD1,PLA2R1,PRDX4,SOCS1,STOM,TBX21	BCL6,CD3,CREBBP,GATA3,IL12 (complex),IL2,IL21,NFATC2,NFkB (complex),REL,RELA,STAT1,STAT3,STAT5A,STAT6,TCR,VIP
TICAM1		other		1.046	bias	3.29E-10	BCL3,CCL4,CCL5,CXCL10,CXCL6,IFIT1,IFIT3,IL6,IRF7,IRG1,ISG15,RSAD2,SOCS1,VCAM1	IRF1,IRF3,IRF5,IRF7,IRF8,IRF9,Interferon alpha,NFkB (complex),STAT1,STAT2,STAT3,STAT6,TBK1,TICAM1,TLR4
BAPTA-AM		chemical reagent	Activated	2.376		3.55E-10	CCL1,COL1A1,CXCL10,FN1,IL6,MMP13,MMP2,SOCS1,VCAM1	Ap1,BAPTA-AM,ERK,ERK1/2,FOS,FOSL1,JUN,NFE2L2,NFKB1,NFkB (complex),NR3C1,NfkB1-RelA,PI3K (complex),RELA,SIRT1,SMAD2,SMAD3,SP1,SRC,STAT3,STAT6,TP53
Tnf (family)		group		-1.332		3.61E-10	CCL1,CCL4,CCL5,CCL8,CXCL10,CXCL12,CXCL9,IL32,IL6,MMP13,MMP3,MMP9,PECAM1,SLC11A1,VCAM1	Ap1,CEBPB,ERK1/2,IL1,JUN,NFE2L2,NFKB1,NFKBIA,NFkB (complex),NfkB1-RelA,P38 MAPK,RELA,SP1,STAT1,STAT3,TNFRSF1A,Tnf (family)
TP53		transcription regulator		-0.290		3.63E-10	A2M,ADA,AKR1B1,ANXA4,BCL3,CCDC80,CCL4,COL1A1,COL1A2,COL3A1,COL4A1,COL5A2,CTSW,CXCL12,CYP24A1,DDIT4,EGR3,EMILIN1,FKBP5,FN1,FOXP3,H19,HSPG2,IL6,IRF7,ISG15,MMP13,MMP2,MMP3,MMP9,MVP,OAS1,PECAM1,PERP,PLOD2,POSTN,PROM1,S100A2,TBXAS1,TSC22D3,VCAN,VDR	Ap1,EGR1,ERBB2,ERK1/2,JUN,JUNB,Jnk,NFE2L2,NFKB1,NFKBIA,NFkB (complex),NfkB1-RelA,PPARG,RELA,SMAD3,SP1,STAT1,STAT3,TGFB2,TP53
enterotoxin B		biologic drug		1.405	bias	3.71E-10	CCL17,CCL24,CCL4,CCL5,CD69,CXCL10,CXCL12,CXCL6,IL6,RSAD2,SNCA	Ap1,FOXO1,IFNG,IL6,JUNB,NFKB1,NFKBIA,NFkB (complex),RELA,STAT1,STAT3,TNF,enterotoxin B
MAP2K6		kinase		-0.278		3.71E-10	BGN,CCL8,CXCL10,CXCL9,IL6,ISG15,MMP13,MMP2,MMP3,MMP9,VDR	Ap1,ERK,ERK1/2,ESR1,IKBKB,JUN,MAP2K6,NFE2L2,NFKB1,NFKBIA,NFkB (complex),NfkB1-RelA,P38 MAPK,SIRT1,SMAD2,SMAD3,STAT3,TP53
progesterone		chemical - endogenous mammalian		1.061		4.17E-10	AQP1,CXCL10,CXCL12,FKBP5,FN1,FOXP3,H19,IL6,IRG1,ITGA11,MMP13,MMP2,MMP3,MMP9,MT2A,MUC1,NPL,PCDH1,PIGR,PLIN4,POSTN,PROS1,PRSS35,SFRP4,SOCS1	Ap1,CTNNB1,ERK,ERK1/2,IL1B,JUN,MMP9,NFE2L2,NFKB1,NFkB (complex),NR3C1,NfkB1-RelA,RELA,SIRT1,SMAD2,SMAD3,STAT3,TP53,norepinephrine,progesterone
IFNL1		cytokine	Activated	2.407	bias	4.32E-10	CXCL10,CXCL9,HERC6,IFI44,IFI6,IFIT1,IFIT3,IL6,ISG15,OAS1,RSAD2	IFNL1,IRF1,IRF9,JUNB,NFKB1,NFKBIA,NFkB (complex),RELA,STAT1,STAT2,STAT3,STAT4,STAT6,TNF,TP53
USP18		peptidase		-1.937	bias	4.55E-10	CXCL10,IFI6,IL6,IRF7,ISG15,OAS1,SOCS1	IRF3,IRF9,MAP3K7,NFATC2,NFKB1,NFKBIA,NFkB (complex),RELA,STAT1,STAT2,STAT3,STAT6,TAB1,USP18
MYC		transcription regulator		0.253		4.81E-10	ANXA4,AQP1,CD69,COL1A1,COL1A2,COL3A1,COL4A1,COL4A2,COL5A2,COL6A3,COL8A1,CXCL10,DDIT4,EOMES,FBN1,FKBP5,FMOD,FN1,H19,IFIT1,IRF7,IRG1,LUM,MMP9,OAS1,PECAM1,PERP,PRDX4,PROM1,RSAD2,SLC11A1,SPARC,TF,VCAM1,VLDLR	Ap1,CEBPA,CREBBP,EGR1,FAS,FOXM1,JUN,MYC,NFKB1,NFKBIA,NFkB (complex),NR3C1,RELA,SMAD3,SP1,STAT3,TP53,TP73,beta-estradiol
HMOX1		enzyme		-0.564		4.81E-10	ABCA1,ABCG1,AQP1,COL1A1,CXCL10,CXCL12,CXCL9,IL6,MMP9,PECAM1,SPARC,VCAM1	Ap1,CCL2,CREBBP,HMOX1,JUN,MAPK14,NFATC1,NFKB1,NFKBIA,NFkB (complex),NR3C1,NfkB1-RelA,P38 MAPK,RELA,SIRT1,STAT1,STAT3
CEBPA		transcription regulator		-1.205		7.02E-10	A2M,AKR1B1,CD7,COL1A1,COL1A2,DGAT2,IFI6,IL6,IRG1,ISG15,MMP13,MT2A,PLOD2,RIN1,S100A8,S100A9,SERPINF1,TBXAS1,TSC22D3,VCAN,VDR,VLDLR	Ap1,CEBPA,FOS,JUN,NFE2L2,NFKBIA,NFkB (complex),NR1H3,PPARG,RELA,SP1
MSR1		transmembrane receptor		1.432		7.14E-10	CCL5,CXCL10,IFIT1,IL6,IRG1,ISG15,MMP9	Ap1,ERK1/2,FOXO1,IRF9,MSR1,NFE2L2,NFKB1,NFKBIA,NFKBIB,NFkB (complex),NfkB1-RelA,PIK3R1,RELA,STAT1,STAT2,STAT3,STAT6,TP53,lipoteichoic acid
TNFSF12		cytokine		-1.301		7.73E-10	CCL24,CCL5,CXCL10,CXCL6,IL6,MMP13,MMP3,MMP9,S100A8,S100A9,VCAM1	Ap1,ERK1/2,FOXO1,IL6,IRF3,JUNB,Map3k7,NFE2L2,NFKB1,NFKBIA,NFkB (complex),NfkB1-RelA,P38 MAPK,REL,RELA,STAT3,TNFSF12
IL17RA		transmembrane receptor	Inhibited	-2.138	bias	7.93E-10	CXCL12,CXCL6,IL6,MMP13,MMP3,MMP9,S100A8,S100A9	Ap1,IL17A,IL17RA,IL1B,IRF3,MAP3K7,NFKB1,NFKBIA,NFkB (complex),NfkB1-RelA,P38 MAPK,RELA,STAT3,TRAF3IP2
hyaluronic acid		chemical - endogenous mammalian		-0.219		8.81E-10	BCL3,CCL4,CCL5,CXCL10,FN1,FOXP3,IL6,MMP13,MMP2,MMP3,MMP9,VCAM1	Ap1,CXCL12,ESR1,FN1,FOXO1,IL6,JUN,JUNB,NFKB1,NFKBIA,NFkB (complex),RELA,RUNX2,STAT1,STAT3,YBX1,estrogen receptor,hyaluronic acid
CXCL12	0.481	cytokine		-0.348		9.65E-10	BCL3,CCL5,CD69,CXCL10,CXCL12,FN1,IL6,LOXL2,MMP13,MMP14,MMP2,MMP3,MMP9,PCDH1,SOCS1	Ap1,CTNNB1,CXCL12,EGR1,FN1,JUNB,Jnk,MMP9,NFKB1,NFKBIA,NFkB (complex),NfkB1-RelA,P38 MAPK,REL,RELA,RUNX2,STAT3,TP53,YBX1
LDLR		transporter		-1.304		1.02E-09	ABCA1,ABCG1,BGN,HSPG2,IL6,LRP1,MMP14,MMP2,MMP9,VCAM1,VLDLR	APOE,APP,Ap1,CREBBP,CTNNB1,LDL,LDLR,NFKB1,NFKBIA,NFkB (complex),NOS3,NfkB1-RelA,Nr1h,P38 MAPK,RELA,SP1,STAT1,STAT3
bleomycin		chemical drug	Inhibited	-2.208	bias	1.19E-09	CCL17,CCL5,COL1A1,COL1A2,COL3A1,CXCL10,ELN,FN1,IL6,MMP14,MMP2,MMP9,STOM,VWF	Akt,Ap1,CTNNB1,Collagen type I,FOXO1,HGF,JUN,JUNB,NFKB1,NFKBIA,NFkB (complex),RUNX2,SMAD2,SMAD3,SMAD7,SP1,STAT3,TGFB1,Tgf beta,bleomycin
IL17A		cytokine		-1.876		1.32E-09	CCL17,CCL4,CCL5,CXCL12,CXCL6,IL6,ISG15,MMP13,MMP2,MMP3,MMP9,PECAM1,S100A8,VCAM1,VWF	Ap1,CTNNB1,EGR1,ERK1/2,IFNG,IL17A,JUNB,Jnk,MMP9,NFE2L2,NFKB1,NFKBIA,NFkB (complex),NfkB1-RelA,RELA,STAT1,STAT3,TP53
PI3K (complex)		complex	Inhibited	-2.830		1.32E-09	ABCA1,CCL4,COL1A1,CXCL10,DLL4,FN1,H19,IFIT1,IL6,IL7R,MMP13,MMP14,MMP2,MMP9,MT2A,PLA2G5,POSTN,VCAM1	Ap1,EGR1,ERK,ERK1/2,JUN,JUNB,Jnk,LY294002,NFE2L2,NFKB1,NFKBIA,NFkB (complex),NfkB1-RelA,PI3K (complex),RAC1,RELA,SIRT1,SMAD2,SMAD3,STAT3,TP53
IL6R		transmembrane receptor		-1.325		1.40E-09	A2M,CCL5,CXCL10,CXCL6,IL6,MMP13,MMP2,MMP3,MMP9,VCAM1	Ap1,CCL2,CREBBP,ERK1/2,FOXO1,IL6,IL6R,JUNB,LDL,NFATC1,NFE2L2,NFKB1,NFkB (complex),NfkB1-RelA,Nr1h,RELA,STAT1,STAT3,TP53
CD40LG		cytokine		0.964	bias	1.55E-09	AICDA,CCL1,CCL17,CCL4,CCL5,CD69,CD8A,CTSC,CXCL10,IDO1,IFI44,IFI6,IFIT1,IFIT3,IL6,IL7R,ISG15,MMP14,MT2A,PVR,VCAM1	Ap1,CD40,CD40LG,GATA3,IL15,IL4,IRF1,IRF3,IRF7,Interferon alpha,NFKB1,NFKBIA,NFkB (complex),RELA,STAT1,STAT2,STAT3,STAT6,TNF
MOG		other		-0.795	bias	1.66E-09	CCL5,CXCL10,FOXP3,IL6,MMP3,MMP9,PDCD1,PECAM1,VCAM1	Ap1,BCL6,FOXO1,GATA3,IL10,IL17A,IL2,IL6,JUNB,MOG,NFKB1,NFKBIA,NFkB (complex),REL,RELA,STAT1,STAT3,STAT5A,STAT6
APP		other		-1.535		1.71E-09	ABCA1,ABCG1,AP3B2,CCL4,CCL5,CDH5,CXCL12,DCN,ELN,EOMES,FN1,H19,HSPG2,IDO1,IL6,IRF7,LRP1,MMP14,MMP2,MMP3,MMP9,NEFL,S100A8,SERPINF1,SIRPA,SNCA,SOCS1,VCAM1,VCAN	APOE,APP,Ap1,CREBBP,CTNNB1,EGR1,ESR1,IL1B,JUN,JUNB,Jnk,LDL,NFKB1,NFkB (complex),Nr1h,RELA,SP1,STAT1,STAT3,TP53
mifepristone		chemical drug		1.499		1.87E-09	AQP1,COL5A2,DDIT4,FKBP5,IL6,IRG1,LRP1,MMP3,MMP9,MUC1,NPL,P2RX7,PGLYRP1,POSTN,SFRP2,SFRP4,VCAN,VDR	Ap1,CEBPA,ERK1/2,ESR1,FOXO1,FOXO3,GATA3,MYC,NFE2L2,NFKB1,NFkB (complex),NR3C1,NR3C2,NfkB1-RelA,PGR,SMAD2,SP1,STAT3,TP53,TP73,corticosterone,dexamethasone,mifepristone,progesterone
IL7		cytokine		-0.073		1.88E-09	CCL4,CD69,CD8A,COL1A1,FN1,FOXP3,IL6,IL7R,KLRC4-KLRK1/KLRK1,MMP13,MMP9,PDCD1,SOCS1	Ap1,BCL6,FOSL1,GATA3,IL12 (complex),IL15,IL2,IL4,IL7,JUN,NFKB1,NFkB (complex),NR3C1,PI3K (complex),RELA,STAT1,STAT3,STAT5A,STAT6
Akt		group	Inhibited	-2.412		1.90E-09	A2M,COL3A1,CXCL10,CXCL12,DLL4,FN1,FOXP3,IL32,IL6,IL7R,MMP14,MMP2,MMP9,MUC1,VCAM1,VCAN	Akt,Ap1,EGR1,ERK,ID3,JUNB,Jnk,NFKB1,NFKBIA,NFkB (complex),PPARG,PTGS2,RELA,SIRT1,SMAD2,SMAD3,STAT1,STAT3,TP53,nitric oxide
Collagen type I		complex	Inhibited	-2.373		1.93E-09	CCL5,COL1A1,F13A1,FN1,MMP13,MMP14,MMP2,MMP3,MMP9,PLOD2	Ap1,CTNNB1,Collagen type I,ERK,FN1,FOXO1,MMP9,NFATC1,NFKB1,NFKBIA,NFkB (complex),PPARG,RHOA,RUNX2,SIRT1,SMAD2,SMAD3,STAT3,TP53,YBX1,estrogen receptor,hyaluronic acid
NR3C1		ligand-dependent nuclear receptor		0.259		1.93E-09	A2M,ABCA1,AQP1,CCL4,CCL5,CD69,CXCL10,DDIT4,DGAT2,FKBP5,FN1,GZMA,IFI6,IL6,IL7R,ISG15,MEST,MMP13,MMP9,MZB1,PIGR,PTGR1,SNCA,STOM,TSC22D3,VCAM1,VDR	Ap1,EGR1,ESR1,FOS,JUN,JUNB,Jnk,NCOA2,NFKB1,NFkB (complex),NR3C1,NR3C2,RELA,SP1,STAT1,STAT3,TP53,beta-estradiol,glucocorticoid
cycloheximide		chemical reagent	Activated	2.486		2.03E-09	CCL4,CD8A,COL1A1,CXCL10,CYP24A1,DDIT4,FN1,IFIT1,IL6,IL7R,IRF7,MMP13,MMP2,NGFRAP1,PERP,PIGR,RSAD2,S100A8,VCAM1,VDR	Ap1,ESR1,FOS,FOXO1,IL1B,JUN,JUNB,NFKB1,NFKBIA,NFkB (complex),PIK3R1,RELA,SP1,STAT3,TP53,cycloheximide,prostaglandin E2
JUN		transcription regulator	Inhibited	-2.016		2.04E-09	A2M,BCL3,CCL8,CD244,COL1A1,COL1A2,CTSL,CXCL10,FN1,IL6,IL7R,MMP13,MMP2,MMP9,MT2A,NOV,PKIB,SDC1,SPARC,VCAM1,VDR	15-deoxy-delta-12,14 -PGJ 2,ATF3,Akt,Ap1,ESR1,ESR2,FOS,FOXO1,JUN,JUND,NFATC1,NFE2L2,NFKB1,NFKBIA,NFkB (complex),PPARG,RELA,STAT1,STAT3
E. coli B5 lipopolysaccharide		chemical - endogenous non-mammalian		0.096		2.16E-09	BCL3,CCL1,CCL17,CCL24,CCL4,CCL5,CD69,CXCL10,CXCL6,FOXP3,IDO1,IFIT1,IL32,IL6,IL7R,MMP13,SDC1	Ap1,E. coli B5 lipopolysaccharide,FOXO1,IL10,IL12 (complex),IL1B,IL6,JUNB,NFKB1,NFKBIA,NFkB (complex),REL,RELA,STAT1,STAT3,STAT6
WNT3A		cytokine		-1.189		2.17E-09	BGN,COL1A1,CPT1C,CXCL12,DCN,DDIT4,FMOD,FN1,IL6,MMP13,MMP14,SFRP2,SPARC,TMEM2,VCAM1,WIF1	Ap1,CTNNB1,EGR1,ERK,FOSL1,FOXO3,JUN,JUNB,Jnk,NFE2L2,NFKB1,NFkB (complex),NR3C1,PI3K (complex),SIRT1,SMAD2,SMAD3,STAT3,TCF,TP53,Vegf,WNT3A
wortmannin		chemical - kinase inhibitor		1.419		2.22E-09	CCL4,CCL5,COL1A1,COL1A2,COL3A1,CXCL10,FN1,IL6,MMP13,MMP14,MMP2,MMP9,MT2A,POSTN,VCAM1	AGT,Ap1,EGR1,FOSL1,JUN,JUNB,Jnk,NFATC1,NFKB1,NFKBIA,NFkB (complex),NR3C1,PI3K (complex),PPARG,RAC1,RHOA,STAT3,STAT6,TP53,estrogen receptor,wortmannin
E. coli lipopolysaccharide		chemical - endogenous non-mammalian		-1.235	bias	2.25E-09	CCL4,CCL5,CCL8,CXCL10,CXCL6,IL6,MMP9,S100A8,S100A9,VCAM1	AGER,CTNNB1,Ccl2,E. coli lipopolysaccharide,IL10,IL17A,IRF1,IRF3,IRF5,NFKB1,NFKB2,NFKBIA,NFkB (complex),REL,RELA,SMAD2,STAT1,STAT3,TLR4
TERT		enzyme		-1.649		2.27E-09	COL5A2,CTSC,HTRA1,IFIT1,IL6,ISG15,MFGE8,MMP14,MMP2,MMP3,MMP9,PLOD2,PROM1	CTNNB1,NFkB (complex),NOS3,TCF,TERT
TICAM2		other		-0.652		2.35E-09	CCL4,CCL5,CXCL10,IL6,IRF7,MMP14,S100A8	CCL5,CREBBP,IRF1,IRF3,IRF5,IRF7,IRF9,NFkB (complex),STAT1,STAT2,STAT3,STAT6,TICAM1,TICAM2,TLR4
tyrphostin AG 1478		chemical - kinase inhibitor		1.970		2.62E-09	CCL17,COL8A1,ELN,FBN1,IL6,MMP13,MMP2,MMP9,MUC1,VCAM1	Ap1,CBL,CTNNB1,EGF,EGFR,FOS,FOXO3,JUN,MET,NFE2L2,NFKB1,NFKBIA,NFkB (complex),RAC1,SMAD2,SMAD3,SP1,STAT3,Vegf,tyrphostin AG 1478
LY294002		chemical - kinase inhibitor	Activated	2.760	bias	2.99E-09	ABCA1,CCL5,CCL8,CD69,COL1A1,COL1A2,CXCL10,CXCL6,EGR3,EMILIN1,FN1,IL32,IL6,INPP4B,ITGBL1,MMP13,MMP14,MMP2,MMP9,MT2A,POSTN,VCAM1,VCAN	Ap1,EGR1,ERK1/2,FOSL1,JUN,JUNB,Jnk,LY294002,NFE2L2,NFKB1,NFKB2,NFKBIA,NFKBIB,NFkB (complex),NR3C1,NfkB1-RelA,P38 MAPK,PI3K (complex),PRKCD,STAT3,TP53
2-aminopurine		chemical reagent		-1.408		3.35E-09	CXCL10,IFI6,IFIT1,IL6,IRG1,ISG15,OAS1	2-aminopurine,EIF2AK2,IRF1,IRF3,STAT1,STAT3
RNASE2		enzyme		0.480	bias	3.87E-09	CCL1,CCL24,CCL4,CCL5,CCL8,CXCL10,CXCL9,IL6	Ap1,ERK1/2,IRF1,NFE2L2,NFKB1,NFKBIA,NFkB (complex),NfkB1-RelA,RELA,RNASE2,STAT1,STAT3,TLR2
IFNA21		cytokine		1.528	bias	4.19E-09	CCL8,CXCL10,CXCL9,IFIT1,ISG15,ZBP1
IFNA10		cytokine		1.521	bias	4.19E-09	CCL8,CXCL10,CXCL9,IFIT1,ISG15,ZBP1
IFNA5		cytokine		1.521	bias	4.19E-09	CCL8,CXCL10,CXCL9,IFIT1,ISG15,ZBP1	IFNA5,JUNB,NFkB (complex),RELA,STAT1,STAT3,TP53
IFNA7		cytokine		1.521	bias	4.19E-09	CCL8,CXCL10,CXCL9,IFIT1,ISG15,ZBP1
IFNA14		cytokine		1.521	bias	4.19E-09	CCL8,CXCL10,CXCL9,IFIT1,ISG15,ZBP1
IFNA6		cytokine		1.521	bias	4.19E-09	CCL8,CXCL10,CXCL9,IFIT1,ISG15,ZBP1	IFNA6,JUNB,NFkB (complex),RELA,STAT1,STAT3,TP53
sirolimus		chemical drug		1.785		4.34E-09	ADA,BCL3,CD209,COL1A1,COL1A2,DDIT4,FN1,FOXP3,IL6,IRF7,ISG15,MMP13,MMP14,MMP2,MMP3,MMP9,PCDH1,POSTN,PROM1,TBX21,VCAM1	Ap1,CBL,CEBPA,CEBPB,FOSL2,FOXO1,IL13,Insulin,JUN,JUNB,JUND,MYC,NFKB1,NFKBIA,NFkB (complex),RAC1,STAT3,STAT6,TP53,TP73,sirolimus
carbon tetrachloride		chemical toxicant	Inhibited	-2.029		4.53E-09	AOX1,CCL4,CCL5,COL1A1,COL1A2,COL3A1,CXCL10,FN1,IL6,MMP13,MMP2,MMP9,PECAM1,TF,VCAM1	Ap1,CEBPB,EGR1,ESR1,JUN,JUNB,Jnk,NFKB1,NFKBIA,NFkB (complex),RELA,SMAD2,SMAD3,SMAD7,SP1,STAT3,Smad,TP53,Tgf beta,carbon tetrachloride
IFNA4		cytokine		1.684	bias	4.68E-09	CCL8,CD69,CXCL10,CXCL9,IFIT1,ISG15,ZBP1
IL2		cytokine	Activated	2.204		4.77E-09	AICDA,CCL4,CCL5,CD244,CD69,CD8A,CTSC,CTSW,CXCL10,CXCL12,EOMES,FOXP3,GZMA,IDO1,IL6,IL7R,KLRC4-KLRK1/KLRK1,MMP2,MMP9,PDCD1,PECAM1,SOCS1,TBX21	Ap1,GATA3,IL10,IL12 (complex),IL18,IL2,IL4,NFKB1,NFKBIA,NFKBIB,NFkB (complex),REL,RELA,STAT1,STAT3,STAT6
TRAF3IP2		other		-0.598		4.90E-09	CCL24,CXCL10,CXCL6,IL6,ISG15,MMP3,MMP9,S100A8	Ap1,CREBBP,EGR1,FOXO1,IL6,IRF3,IRF7,JUNB,Jnk,NFKB1,NFKBIA,NFkB (complex),REL,RELA,STAT1,STAT3,TP53,TRAF3IP2
CHUK		kinase		-1.196	bias	5.20E-09	CCL4,CCL5,CXCL10,CXCL12,CXCL6,DCN,IL6,IRG1,ISG15,MMP13,MMP2,MMP3,MMP9,NOV,VCAM1	Ap1,CHUK,EGR1,IKBKB,IKBKG,IRF3,JUNB,Jnk,NFKB1,NFKBIA,NFkB (complex),REL,RELA,STAT1,STAT3,TNF,TP53
raloxifene		chemical drug		-0.277		5.53E-09	BCL3,CCL5,CTSL,CXCL12,CXCL6,DDIT4,EGR3,IL6,LUM,MMP13,MMP2,MMP3,MUC1,SOCS1	Ap1,CDKN2A,CREBBP,EGFR,FOXO1,IGF1,IL6,JUNB,NFKB1,NFKBIA,NFkB (complex),PLAUR,RELA,SMAD2,SMAD3,SP1,STAT1,STAT3,TP53,raloxifene
IL12A		cytokine	Activated	2.338		6.06E-09	CCL5,CXCL10,IL6,MMP2,MMP3,MMP9,PECAM1,SOCS1,VCAM1	Ap1,CTNNB1,IFNG,IL12A,JAK2,JUNB,MMP9,NFKB1,NFKBIA,NFkB (complex),NfkB1-RelA,P38 MAPK,RELA,STAT1,STAT2,STAT3,STAT4,TP53
ETS1		transcription regulator	Inhibited	-2.899		6.37E-09	CDH5,COL1A2,CYP24A1,FN1,FOXP3,GZMA,HSPA6,MMP13,MMP2,MMP3,MMP9,PERP,PVR,TBX21,TBXAS1	Ap1,CEBPA,CREBBP,ETS1,ETS2,FN1,FOS,IRF1,MMP3,MYC,NFKB1,NFKBIA,NFkB (complex),RELA,RUNX2,STAT3,TP53,TP73,YBX1
Ap1		complex		-1.924	bias	6.54E-09	CCL4,CCL5,CXCL12,FN1,IL6,MMP13,MMP2,MMP3,MMP9,MT2A,SPARC,VCAM1,VDR	Ap1,CCL2,CTNNB1,FOS,FOXO3,JUN,NFATC1,NFE2L2,NFKB1,NFKBIA,NFkB (complex),PLAU,RELA,SMAD3,SP1,STAT1,STAT2,STAT3,Vegf
IFNA8		cytokine		1.521	bias	6.92E-09	CCL8,CXCL10,CXCL9,IFIT1,ISG15,ZBP1	IFNA8,NFKB1,NFKBIA,NFkB (complex),RELA,STAT1,STAT3
IFNA16		cytokine		1.521	bias	6.92E-09	CCL8,CXCL10,CXCL9,IFIT1,ISG15,ZBP1
ITGB6		other	Inhibited	-2.213		6.92E-09	COL1A1,COL1A2,COL3A1,MMP2,MMP3,MMP9	Ap1,CEBPB,ERK1/2,FN1,ITGB6,JUNB,NFE2L2,NFKB1,NFKBIA,NfkB1-RelA,RUNX2,SMAD2,SMAD3,SMAD7,SP1,STAT3,Smad,TGFB1,Tgf beta,YBX1
isotretinoin		chemical drug		0.362		7.10E-09	ABCA1,ABCG1,IFIT3,IL6,MMP13,MMP9,OAS1,S100A2,S100A9,VCAM1	ADIPOQ,Ap1,CTNNB1,EGF,FOS,FOXO3,JUN,MMP9,NFE2L2,NFKB1,NFKBIA,NFkB (complex),RARG,RELA,STAT3,Vegf,isotretinoin
APOE		transporter		0.029		7.66E-09	ABCA1,BGN,CCL4,CCL5,COL1A1,EMILIN1,FKBP5,HSPG2,IL6,LRP1,MMP2,MMP3,MMP9,S100A8,S100A9,VCAM1	APOE,APP,Ap1,CD44,CREBBP,CTNNB1,EGR1,JUNB,Jnk,LDL,LDLR,NFKBIA,NFkB (complex),Nr1h,SMAD2,SMAD3,SP1,STAT1,STAT3,TP53
TRIM24		transcription regulator	Inhibited	-2.137	bias	8.26E-09	CXCL10,CYP24A1,FBN1,HERC6,IFI44,IFIT3,IRF7,ISG15,OAS1,PLAC8,SOCS1	IRF9,NFkB (complex),STAT1,STAT2,STAT3,STAT6,TRIM24
ADAMTS12		peptidase		1.964	bias	8.74E-09	CXCL10,IL6,IRG1,MMP13,MMP3,S100A8,S100A9
dextran sulfate		chemical drug		-1.928		8.86E-09	ADA,CCL5,CD209,CFH,IDO1,IL6,IRF7,ISG15,MMP2,MMP9,PECAM1,S100A8,S100A9,TIE1,VCAM1	Ap1,CREBBP,IL17A,LDL,NFKB1,NFKBIA,NFkB (complex),Nr1h,PROC,RELA,STAT1,STAT3,TNF,dextran sulfate
15-deoxy-delta-12,14 -PGJ 2		chemical - endogenous non-mammalian		1.631		9.28E-09	CCL5,COL1A1,COL1A2,CXCL10,CXCL9,FN1,IL6,MMP13,MMP3,MMP9,MUC1,SOCS1,TBXAS1,VCAM1	15-deoxy-delta-12,14 -PGJ 2,Ap1,CEBPB,FOXO1,IL1,IL6,JUN,JUNB,MAPK14,NFKB1,NFKBIA,NFkB (complex),NR3C1,RELA,SIRT1,STAT1,STAT3,TP53
alitretinoin		chemical drug		-0.086		9.88E-09	ABCA1,ABCG1,CCL24,CCL8,CXCL10,CYP24A1,FN1,FOXP3,IL6,ISG15,MMP9,MUC1,PGLYRP1	Akt,Ap1,CREBBP,ETS1,FOXO1,HIF1A,IL6,JUN,JUNB,MAPK3,NFE2L2,NFKBIA,NFkB (complex),NR1H3,Nr1h,Rxr,STAT1,STAT3,alitretinoin
cardiotoxin		chemical - other		-0.378	bias	1.07E-08	AOC3,BGN,CCL4,CCL5,COL1A2,H19,IL7R,MEST,MMP13,MMP2,MMP3,PIGR,SFRP2
PTH		other	Inhibited	-2.384		1.07E-08	COL1A1,COL1A2,CXCL12,CYP24A1,FN1,IL6,MMP13,MMP2,POSTN,SFRP2,SFRP4,VDR,WIF1	Ap1,EGFR,EGR1,ESR1,FOS,JUN,JUNB,Jnk,NFkB (complex),PTH,RELA,SMAD2,SMAD3,SP1,SRC,STAT3,STAT6,TP53
dihydrotestosterone		chemical - endogenous mammalian		-1.754		1.08E-08	ABCA1,ABCG1,AQP1,COL3A1,COL4A1,COL5A2,ELN,FKBP5,FN1,IL6,MMP13,MMP2,MUC1,POSTN,PROS1,SDC3,SFRP4,SLC1A4,SPARC,TF,VCAM1,VCAN,WIF1	AR,Ap1,EGR1,ERK1/2,ESR1,FOS,FOSL2,JUN,JUNB,Jnk,NFE2L2,NFKB1,NFKBIA,NFkB (complex),NR3C1,NfkB1-RelA,PGR,Pkc(s),SMAD2,STAT3,TP53,dihydrotestosterone,progesterone
MMP12		peptidase		-1.732	bias	1.10E-08	CCL5,IL6,MMP13,MMP14,MMP2,MMP9	Ap1,CCL2,CTNNB1,Collagen type I,FN1,JUNB,MMP12,NFATC1,NFKB1,NFKBIA,NFkB (complex),PLAUR,RELA,RUNX2,SMAD2,STAT1,STAT3,TP53,YBX1
Map3k7		kinase		1.111	bias	1.17E-08	CCL4,CCL5,CXCL10,IL6,ISG15,MMP9,RSAD2,S100A9,VCAM1	Ap1,CHUK,CREBBP,Ccl2,IRF3,IRF7,Map3k7,NFKB1,NFKB2,NFKBIA,NFKBIB,NFkB (complex),RELA,STAT1,STAT3,TP53
FOS		transcription regulator		-0.308		1.34E-08	A2M,ANXA4,CD244,COL16A1,COL1A1,FBN1,FN1,IL6,MMP13,MMP2,MMP3,MMP9,MSLN,MT1A,MT2A,PKIB,S100A8,S100A9,SDC1,SFRP2,SFRP4,SIRPA,VCAM1	ATF3,Ap1,ESR1,FOS,JUN,JUNB,JUND,NFATC1,NFATC3,NFkB (complex),RELA,SMAD3,SP1,STAT3
advanced glycation end-products		chemical - endogenous mammalian		-0.954		1.43E-08	ABCA1,ABCG1,CXCL12,FN1,IL6,MMP9,SERPINF1,VCAM1	Akt,Ap1,ETS1,FOS,FOSL2,FOXO1,HIF1A,JUN,MAPK3,NFE2L2,NFKB1,NFKBIA,NFkB (complex),NOS3,Pkc(s),RELA,STAT1,STAT3,advanced glycation end-products
IFN alpha/beta		group	Activated	2.373		1.54E-08	CCL24,CCL5,CD69,CXCL10,IDO1,IFIT3,IL6,IRF7,RSAD2,SOCS1	FOXP3,IFN alpha/beta,IFNAR1,IRF1,IRF9,NFKB1,NFKBIA,NFkB (complex),RELA,STAT1,STAT2,STAT3,STAT6
FZD9		G-protein coupled receptor		1.501	bias	1.68E-08	CCL5,CXCL10,CXCL6,IFI44,IRF7,ISG15
fontolizumab		biologic drug		0.816	bias	1.68E-08	CCL8,IL6,ISG15,LAG3,RSAD2,TGM3
CCL2		cytokine		-0.602		1.85E-08	ABCA1,ABCG1,CCL1,CCL5,CXCL10,IL6,MMP2,MMP9,VCAM1	Ap1,CCL2,ERK1/2,IL12A,JUNB,JUND,MAPK8,NFE2L2,NFKB1,NFKBIA,NFkB (complex),NR3C1,NfkB1-RelA,P38 MAPK,RELA,STAT1,STAT3
FOSL1		transcription regulator		-1.673		1.85E-08	CCL4,CXCL6,ELN,IL6,MMP13,MMP2,MMP9,MT2A,SPARC	Ap1,ESR1,FOSL1,JUN,JUNB,JUND,KEAP1,NFE2L2,NFKB1,NFkB (complex),RELA
genistein		chemical drug		1.908		1.89E-08	A2M,BCL3,CCL5,COL1A1,CXCL10,CXCL12,CXCL6,IL6,IRF7,MMP13,MMP2,MMP3,MMP9,PKIB,SOCS1,VCAM1,VDR	Ap1,EGR1,ESR1,JUN,JUNB,Jnk,NFKB1,NFKBIA,NFkB (complex),NfkB1-RelA,P38 MAPK,RELA,STAT1,STAT3,TP53,genistein
TBK1		kinase		1.434	bias	1.96E-08	CCL4,CCL5,CXCL10,IFIT1,IL6,IRF7,IRG1,ISG15,MARCO,RSAD2	CREBBP,IFNB1,IKBKG,IRF1,IRF3,IRF5,IRF7,IRF8,IRF9,NFKBIA,NFkB (complex),RELA,STAT1,STAT2,STAT3,STAT6,TBK1
MTPN		transcription regulator	Inhibited	-3.148	bias	1.96E-08	COL1A1,COL1A2,COL8A1,FBLN1,FN1,IL6,MMP3,S100A8,SPARC,VCAM1	CREBBP,MTPN,NFKB1,NFKBIA,NFkB (complex),REL,RELA,STAT1,STAT3
MAPK14		kinase	Inhibited	-2.045		2.00E-08	ABCA1,CCL5,COL1A1,CXCL10,FN1,IL6,MMP13,MMP3,MMP9,PECAM1,PLA2G5,TBX21,VDR	Ap1,ERK,IFNG,JUNB,JUND,MAPK14,MAPK8,NFKB1,NFKBIA,NFkB (complex),NR3C1,NfkB1-RelA,P38 MAPK,RELA,SIRT1,SMAD2,SMAD3,STAT1,STAT3,TNF,TP53
ITGB2		transmembrane receptor		0.780		2.11E-08	CCL4,CD69,CXCL10,FN1,IL6,MMP9,TBX21,VCAM1	Ap1,ETS1,FOSL1,HIF1A,ICAM1,ITGB2,JUN,MAPK3,NFE2L2,NFKB1,NFKBIA,NFkB (complex),NR3C1,NfkB1-RelA,P38 MAPK,PI3K (complex),REL,RELA,STAT3,SYK
glucocorticoid		chemical drug		1.155		2.27E-08	CCL5,CD69,COL1A1,CYP24A1,FBLN1,FN1,FOXP3,IL6,MMP13,MMP3,MMP9,MT2A,PIGR,TSC22D3,VCAM1,VDR	Ap1,EGR1,ESR1,IFNG,JUN,JUNB,JUND,Jnk,MAPK8,NCOA2,NFKBIA,NFkB (complex),NR3C1,RELA,STAT1,STAT3,TP53,glucocorticoid
EDN1		cytokine	Inhibited	-3.257	bias	2.28E-08	ANXA4,COL1A2,COL4A1,FN1,IL6,MMP13,MMP2,MMP3,MMP9,SDC1,SOCS1,VCAM1,VCAN,VWF	Ap1,EDN1,ESR1,FOS,Focal adhesion kinase,JUN,JUNB,NFKB1,NFkB (complex),RAC1,SMAD3,SMAD7,SP1,SRC,STAT3,STAT6,TGFB1,TP53
losartan potassium		chemical drug	Activated	2.496		2.34E-08	AQP1,COL1A1,COL3A1,FN1,FOXP3,IL6,MMP2,MMP9,POSTN,TBX21,VCAM1	AGT,Ap1,EGR1,ERK,JUN,JUNB,Jnk,NFKB1,NFKBIA,NFkB (complex),NfkB1-RelA,P38 MAPK,SIRT1,SMAD2,SMAD3,SP1,STAT3,STAT6,TP53,Tgf beta,losartan potassium
TLR4		transmembrane receptor		-0.379	bias	2.43E-08	CCL1,CCL4,CCL5,CCL8,CXCL10,CXCL6,DLL4,HTRA1,IFIT3,IL6,IRF7,ISG15,MARCO,MMP9,RSAD2,SOCS1,VCAM1	Ap1,CREBBP,IRF1,IRF3,IRF5,IRF7,IRF8,LDL,MYD88,NFKB1,NFKBIA,NFkB (complex),Nr1h,RELA,STAT1,STAT3,TICAM1,TLR4
JUND		transcription regulator		-1.432		2.48E-08	BCL3,CCL5,IL6,MMP13,MMP3,MMP9,SDC1,SOCS1,TBX21	Ap1,ESR1,FOS,FOSL2,GATA3,IFNG,IL4,JUN,JUNB,JUND,NFKBIA,NFkB (complex),RELA,SMAD3,SP1,STAT1,STAT3,STAT6
MAP2K1		kinase		-1.212	bias	2.50E-08	CCL4,CCL5,CDH5,COL1A1,COL1A2,COL3A1,IL6,MMP14,MMP2,MMP3,MMP9,PECAM1,SIRPA	Ap1,EGR1,ERK,ERK1/2,JUNB,Jnk,MAP2K1,NFE2L2,NFKB1,NFkB (complex),NR3C1,NfkB1-RelA,PD98059,PPARG,RELA,SIRT1,SMAD2,SMAD3,STAT1,STAT3,TP53
IL17R		complex		-1.664	bias	2.50E-08	CCL5,CXCL10,CXCL6,MMP13,S100A8,S100A9	Ap1,CREBBP,ERK1/2,IL17R,JAK2,JUN,JUNB,NFE2L2,NFKB1,NFKBIA,NFkB (complex),NfkB1-RelA,P38 MAPK,Ras,SMAD2,STAT2,STAT3,STAT4
ACKR3		G-protein coupled receptor				2.50E-08	CFH,CXCL12,ELN,FMOD,MMP14,VWF
BCL6		transcription regulator		0.216		2.56E-08	A2M,AICDA,BCL3,CD69,COL1A1,CXCL10,FMOD,FOXP3,IL6,IL7R,SDC1,TBX21	Ap1,BCL6,FOXP3,GATA3,IL10,IL4,JUNB,NFKB1,NFKBIA,NFkB (complex),REL,RELA,SP1,STAT1,STAT3,STAT6,prostaglandin E2
ABCB4		transporter		1.866	bias	2.61E-08	COL1A1,COL1A2,COL4A1,CXCL10,MMP13,MMP2,SPARC
S100A9	-1.078	other		-0.975	bias	2.61E-08	ABCG1,IL6,MMP13,MMP3,S100A8,S100A9,VCAM1	APP,Ap1,CCL2,CTNNB1,ERK1/2,FOXO1,IL6,JUNB,NFATC1,NFE2L2,NFKB1,NFKBIA,NFkB (complex),NfkB1-RelA,PPARG,S100A9,STAT3,arachidonic acid
CEBPB		transcription regulator	Inhibited	-2.655		2.76E-08	CCL4,CCL5,COL1A1,COL1A2,COL5A2,CTSC,CYP24A1,DCN,DGAT2,FBLN1,IL6,LAMC1,MMP13,MMP3,TF,TMEM176A,VCAN,VDR,VLDLR	Ap1,CCR5,CEBPA,CEBPB,FOXO1,IL6,JUN,JUNB,MYC,NFKB1,NFkB (complex),PPARG,STAT3,TP53,TP73
5-O-mycolyl-beta-araf-(1->2)-5-O-mycolyl-alpha-araf-(1->1')-glycerol		chemical - endogenous non-mammalian		0.632	bias	2.79E-08	BCL3,CCL4,CCL8,CXCL10,CXCL9,IDO1,IFIT1,IFIT3,MMP9,VCAM1	5-O-mycolyl-beta-araf-(1->2)-5-O-mycolyl-alpha-araf-(1->1')-glycerol,Ap1,IL1B,NFKB1,NFKBIA,NFkB (complex),RELA,STAT1,STAT3,TNF
IFN type 1		group		0.800		3.04E-08	CCL5,CD69,CXCL10,IDO1,IFIT1,IL6,ISG15,MMP9	FOXP3,IFN type 1,IL12 (complex),IRF1,IRF3,IRF7,IRF9,Interferon alpha,NFkB (complex),RELA,STAT1,STAT2,STAT3,STAT6
troglitazone		chemical drug		1.989		3.27E-08	ABCA1,ABCG1,CCL5,COL1A1,COL1A2,COL4A1,CXCL10,CXCL6,CXCL9,DCN,FN1,IL6,MMP3,MMP9,MUC1,PLIN4,SDC1,TBXAS1,VCAM1	Ap1,CCL2,CEBPA,CREBBP,JUN,KEAP1,NFATC1,NFE2L2,NFKB1,NFKBIA,NFkB (complex),NR1H3,NfkB1-RelA,P38 MAPK,PPARG,RELA,STAT3,troglitazone
cigarette smoke		chemical toxicant		-0.825	bias	3.37E-08	AOX1,CCL4,COL4A2,CXCL10,ELN,H19,IL6,MMP2,MMP3,MMP9,MUC1,OAS1,P2RX7,SLC1A4	Ap1,ERK,ERK1/2,ESR1,FOS,FOXO1,FOXO3,GPX1,HDAC2,JUN,KEAP1,NFE2L2,NFKB1,NFKBIA,NFkB (complex),NfkB1-RelA,RELA,SIRT1,SMAD2,SMAD3,STAT3,TP53,cigarette smoke
LGALS3BP		transmembrane receptor		1.139		3.42E-08	FN1,IL6,MMP13,MMP14,MMP3	ETS2,FOS,LGALS3BP,MMP3,NFKB1,NFKBIA,NFkB (complex),RELA,STAT3,TNF
ANG		enzyme				3.42E-08	CCL5,CCL8,CXCL10,CXCL9,IL6	ANG,Ap1,ERK1/2,Histone h4,NFE2L2,NFKB1,NfkB1-RelA,RELA,STAT3
DNASE2		enzyme	Inhibited	-2.200	bias	4.23E-08	CXCL10,IFIT3,IRF7,ISG15,OAS1,RSAD2,ZBP1
ATP-gamma-S		chemical reagent				4.31E-08	CCL24,CCL4,CCL8,CD69,CD8A,IDO1,IL6,IL7R,MMP9	ATP-gamma-S,Ap1,BCL6,ERK1/2,GATA3,IL10,IL12 (complex),IL2,NFE2L2,NFKB1,NFKBIA,NFkB (complex),NfkB1-RelA,P38 MAPK,REL,RELA,STAT1,STAT3,STAT5A,STAT6
AGT		growth factor	Inhibited	-2.114		4.36E-08	BGN,CCL4,CCL5,CCL8,COL1A1,COL1A2,COL3A1,COL4A1,CXCL10,DLL4,FN1,HSPG2,IL6,MMP2,MMP9,NMNAT2,POSTN,SNCA,SOCS1,VCAM1	AGT,ANGPT2,Ap1,ERK1/2,FOS,JUN,JUNB,NFE2L2,NFKB1,NFKBIA,NFkB (complex),NfkB1-RelA,P38 MAPK,PPARG,RELA,SMAD2,SMAD3,SP1,SRC,STAT3,STAT6,Tgf beta
EGF		growth factor		-1.486		4.47E-08	ADA,CCL17,COL1A1,COL1A2,COL3A1,DCN,EGR3,FN1,IL6,IL7R,MMP13,MMP2,MMP3,MMP9,MUC1,S100A9,SDC1,SPARC,VCAM1,VCAN,VDR	Ap1,CEBPB,EDN1,EGF,ESR1,FN1,FOS,IL1,JUN,NFKB1,NFKBIA,NFkB (complex),RELA,RUNX2,SP1,STAT3,TP53,YBX1
TNFRSF1A		transmembrane receptor		-1.057		4.98E-08	CCL4,CCL5,CXCL10,IL6,MMP13,MMP14,MMP2,MMP9,P2RX7,TBX21,VCAM1	ATP,Ap1,CHUK,FOXO3,IKBKB,JUN,JUNB,NFKB1,NFKB2,NFKBIA,NFKBIB,NFkB (complex),NR3C1,RAC1,SMAD2,SMAD3,SP1,STAT3,TNFRSF1A,Tgf beta
DETA-NONOate		chemical reagent		0.083		5.12E-08	ACO1,BGN,IL6,IRF7,LOXL2,MMP9,S100A8,VCAM1	Ap1,CAT,CTNNB1,DETA-NONOate,FOXP3,HIF1A,JUN,NFATC1,NFKB1,NFKBIA,NFkB (complex),NfkB1-RelA,P38 MAPK,PPARG,RHOA,SMAD2,SMAD3,SP1,STAT3,estrogen receptor
SAMSN1		other		1.265	bias	5.41E-08	CCL4,CXCL10,IFIT3,IL6,IRF7,ISG15,MARCO,RSAD2,SDC1,SOCS1	GATA3,IL4,LYN,NFkB (complex),RELA,SAMSN1,STAT1,STAT3,STAT6
PRKCD		kinase		-1.496		6.02E-08	ABCA1,CCL5,COL1A1,COL1A2,CXCL12,IL6,MMP13,MMP2,MMP9,VCAM1	Ap1,EGR1,ERK1/2,IKBKB,JUNB,JUND,Jnk,MAPK8,NFE2L2,NFKB1,NFKBIA,NFkB (complex),NR3C1,NfkB1-RelA,PRKCD,PTK2,SMAD3,STAT3,TP53
CD40		transmembrane receptor		0.469		6.66E-08	AICDA,CCL17,CCL4,CCL5,CD69,CD8A,CXCL10,CXCL12,IL6,MMP14,MMP3,MMP9,TBX21,VCAM1	Ap1,CD40,CD40LG,CHUK,CXCL12,EGR1,IKBKB,IRF1,JUNB,Jnk,NFKB1,NFKB2,NFKBIA,NFKBIB,NFkB (complex),STAT3,STAT6,TP53,estrogen receptor
SPP1		cytokine		-1.563		6.68E-08	CCL4,CCL5,COL1A1,CXCL6,IL6,MMP13,MMP14,MMP2,MMP9,SERPINF1	Ap1,CD44,CTNNB1,EGR1,ERK,ERK1/2,JUNB,Jnk,MMP9,NFE2L2,NFKB1,NFkB (complex),NfkB1-RelA,SIRT1,SMAD2,SMAD3,SPP1,STAT3,TP53
PDGFB		growth factor	Inhibited	-2.054		7.09E-08	COL1A1,COL1A2,FN1,IL6,MMP2,MMP3,MMP9,NOV	Ap1,CBL,EGR1,ERK,FOS,FOSL1,JUN,JUNB,Jnk,NFKB1,NOTCH1,NR3C1,PDGFB,PI3K (complex),RUNX2,SIRT1,SMAD2,SMAD3,STAT3,TP53,heparin
SASH1		other		1.667	bias	7.23E-08	CCL4,CXCL10,IFIT3,IL6,IRF7,ISG15,MARCO,RSAD2,SOCS1
SMO		G-protein coupled receptor				7.23E-08	BGN,COL4A2,LUM,PRSS35,S100A8,SYNM,VCAM1,VCAN,WIF1	CTNNB1,SMO,TCF
salmonella minnesota R595 lipopolysaccharides		chemical - endogenous non-mammalian		-0.014	bias	7.40E-08	BCL3,CCL4,CCL5,CXCL10,CXCL6,IL6,IRG1,ISG15,RSAD2,VCAM1	Ap1,ERK1/2,IRF1,IRF3,IRF5,NFE2L2,NFKB1,NFKBIA,NFkB (complex),NfkB1-RelA,REL,RELA,STAT1,STAT3,TLR4,TNF,salmonella minnesota R595 lipopolysaccharides
IL1RN		cytokine		-0.745		8.44E-08	HERC6,IFI44,IFI6,IFIT3,IL32,IL6,IRF7,MMP9,OAS1,RSAD2,S100A9	Ap1,IFNG,IFNL1,IL1B,IL1RN,NFKB1,NFKBIA,NFkB (complex),NOS2,RELA,STAT1,STAT2,STAT3,STAT4,TNF,TP53
F2		peptidase	Inhibited	-3.404	bias	9.20E-08	AKR1B1,BCL3,CCL8,COL1A1,COL4A1,DST,ELL2,FN1,IL32,IL6,LOXL2,MMP9,PROS1,VCAM1,VWF	ANGPT2,Ap1,EDN1,F2,F2R,FOS,JUN,NFATC1,NFKB1,NFKBIA,NFkB (complex),PPARG,RELA,RHOA,SP1,TP53,estrogen receptor
SEMA7A		transmembrane receptor	Inhibited	-2.449	bias	9.69E-08	COL1A1,COL1A2,COL3A1,ELN,FN1,NOV	CBL,HIF1A,ITGB1,SEMA7A,STAT3
IL12B		cytokine		0.800	bias	9.69E-08	AICDA,CCL5,CXCL10,EOMES,S100A8,S100A9,SOCS1,VCAM1	GATA3,IL12 (complex),IL12B,IL27,IL4,IRF1,IRF7,IRF8,NFKB1,NFKBIA,NFkB (complex),RELA,STAT1,STAT3,STAT4,STAT6
PRDM1		transcription regulator		-1.849		9.90E-08	ADA,AICDA,CFH,CXCL6,DDIT4,IL6,MT2A,PDCD1,PLAC8,RSAD2,S100A8,S100A9,TBX21	GATA3,Immunoglobulin,NFKB1,NFkB (complex),PRDM1,STAT1,STAT6
TNFRSF1B		transmembrane receptor		-0.822		1.04E-07	CD69,CXCL12,IL6,MMP13,MMP14,MMP2,MMP3,MMP9,P2RX7	Ap1,CASP8,EGR1,ESR1,JUN,JUNB,Jnk,NFKBIA,NFKBIB,NFkB (complex),NPM1,NfkB1-RelA,P38 MAPK,RELA,STAT3,TNFRSF1B,TP53,Tnf (family)
TGFBR2		kinase		-1.212		1.13E-07	BGN,COL1A1,COL1A2,CXCL6,FMOD,FN1,IL6,MMP13,MMP2,MMP3,MMP9,SPARC,TBX21	Ap1,FN1,JUNB,NFKB1,NFKBIA,NFkB (complex),RELA,RUNX2,SMAD2,SMAD3,SMAD7,SP1,STAT1,STAT3,Smad,TGFBR1,TGFBR2,TP53,Tgf beta,YBX1
MMP9	-1.226	peptidase		0.277		1.13E-07	CXCL12,CXCL6,IL6,MMP13,MMP14,MMP2,MMP3,MMP9	Ap1,CXCL12,ERK,FN1,IL13,MMP9,NFKB1,NFKBIA,NFkB (complex),NfkB1-RelA,P38 MAPK,RUNX2,SIRT1,SMAD2,SMAD3,STAT3,STAT6,TP53,YBX1,estrogen receptor
TP63		transcription regulator		-1.289		1.26E-07	ADA,COL4A1,DDIT4,DST,FBN1,FN1,IL6,MMP13,PERP,PI3,POSTN,RIN1,S100A8,SERPINF1,VDR	CEBPA,MYC,NFKB1,STAT3,TP53,TP63,TP73
CpG oligonucleotide		chemical drug		-0.059	bias	1.28E-07	ABCA1,AICDA,CCL4,CCL5,DLL4,IDO1,IFI6,IL6,MARCO,MMP13,SDC1	CpG oligonucleotide,IL12 (family),IRF1,IRF3,IRF4,IRF5,IRF7,IRF8,IRF9,NFkB (complex),STAT1,STAT2,STAT3,STAT6,TLR9,Tlr
NOS2		enzyme		-0.206		1.36E-07	ACO1,CCL4,COL4A1,CTSC,H19,IFIT3,IL32,IL6,ISG15,MMP9,PERP,PIGR,S100A8	Ap1,CBL,CEBPA,CEBPB,FOXO1,IFNG,IL1B,Insulin,MYC,NFKB1,NFKBIA,NFkB (complex),NOS2,RELA,STAT1,STAT3,TNF,TP53,TP73
Mapk		group		-1.091	bias	1.47E-07	ADA,COL1A1,FBLN1,IL6,MMP13,MMP9,NOV,PIGR,S100A8,VCAM1	ATF3,Ap1,FOS,FOSL1,Focal adhesion kinase,JUN,JUND,Mapk,NFATC1,NFKB1,NFKBIA,NFkB (complex),NR3C1,PI3K (complex),RELA,SP1,TP53
LCN2		transporter		0.168		1.51E-07	CAPG,CCL17,CCL4,CCL5,CXCL10,CXCL6,IL6,MMP2	AKT1,Ap1,BAX,ERK1/2,ESR1,FOXO3,FOXP3,HTT,IRF3,JUN,JUND,LCN2,NFE2L2,NFKB1,NFkB (complex),NfkB1-RelA,RARG,SP1,STAT1,STAT3,STAT6,epigallocatechin-gallate
GW3965		chemical reagent		-1.077		1.51E-07	ABCA1,ABCG1,CCL4,CCL5,CXCL10,DGAT2,IL6,MMP9	GW3965,JUNB,NFkB (complex),Nr1h,RELA,Rxr,STAT1,STAT3,TP53
ANGPT2		growth factor	Inhibited	-2.878		1.54E-07	ADA,CCL5,COL1A1,COL1A2,COL3A1,FN1,IL6,MFGE8,MMP2,MMP9,POSTN,PROS1,VCAM1	ANGPT2,Ap1,EGR1,ERK1/2,JUN,JUNB,Jnk,NFE2L2,NFKB1,NFKB2,NFKBIA,NFKBIB,NFkB (complex),NR3C1,NR3C2,NfkB1-RelA,P38 MAPK,PRKCD,RELA,SIRT1,STAT3,TP53,aldosterone
INSIG1		other		1.265	bias	1.62E-07	ABCA1,ABCG1,CCL17,CCL5,CXCL10,CXCL6,IL6,MARCO,S100A8,S100A9
CXCL3		cytokine		0.776	bias	1.70E-07	CCL4,CCL5,CXCL10,IL6,POSTN	Ap1,CXCL3,ERK1/2,JAK2,JUNB,NFE2L2,NFKB1,NFKBIA,NFkB (complex),NfkB1-RelA,P38 MAPK,RELA,STAT1,STAT2,STAT3,STAT4,TP53
CCL3L3		cytokine				1.70E-07	CCL1,CCL4,CCL5,CXCL10,IL6	CCL3L3,IgG,NFKB1,NFKBIA,NFkB (complex),RELA,STAT1,STAT3
IL-1R		group	Inhibited	-2.412	bias	1.72E-07	COL3A1,IL6,MMP13,MMP14,MMP3,MMP9	Ap1,ERK1/2,FOSL1,FOXO1,IL-1R,IL1A,IL6,JUNB,JUND,MAPK8,NFE2L2,NFKB1,NFKBIA,NFkB (complex),NR3C1,NfkB1-RelA,P38 MAPK,STAT3
TGM2		enzyme		0.576		1.76E-07	CCL24,CXCL10,FN1,IFI6,IFIT1,IFIT3,IL6,MMP2,MMP9,MT2A,OAS1,RNF213,S100A8,SIRPA	Ap1,BAX,CBL,EGR1,ERK1/2,Focal adhesion kinase,IRF3,JUN,NFE2L2,NFKB1,NFKB2,NFKBIA,NFkB (complex),NfkB1-RelA,PDGFB,S100A4,SF1,SP1,STAT3,TGM2,TP53
NR3C2		ligand-dependent nuclear receptor		-0.963		1.77E-07	ABCC9,COL1A1,COL3A1,DDIT4,FKBP5,FN1,IL6,PLIN4,TSC22D3,VLDLR	Ap1,CBL,CEBPB,FOS,FOXO1,FOXO3,Insulin,JUN,NCOA2,NFKB1,NR3C1,NR3C2,RELA,SIRT1,STAT1,STAT3,aldosterone,corticosterone,glucocorticoid
tacrolimus		chemical drug		-0.389		1.96E-07	CCL4,CCL5,COL1A1,COL3A1,CXCL10,CXCL9,ELL2,FKBP5,FN1,GZMA,KLRC4-KLRK1/KLRK1,PROM1,SDC3	Ap1,CEBPB,ERK1/2,IL1,IgG,JUN,NFE2L2,NFKB1,NFKBIA,NFkB (complex),NR3C1,NR3C2,NfkB1-RelA,RELA,STAT3,TP53,tacrolimus
estrogen receptor		group		1.387		1.96E-07	CAPG,CDH10,CDH5,COL4A1,COL4A2,FN1,IL6,LOXL2,MMP14,MMP9,MUC1,PCDH1,SPARC,TSC22D3	Ap1,CBL,CEBPB,EGF,ERK,ESR1,FOS,FOXO1,Insulin,JUN,NFKBIA,NFkB (complex),REL,SIRT1,SMAD2,SMAD3,STAT3,TP53,estrogen,estrogen receptor
ciglitazone		chemical drug		0.849		2.07E-07	ABCA1,ABCG1,CCL5,FN1,IL6,MMP2,MMP9,MUC1,VCAM1	Ap1,CCL2,CEBPA,EGR1,ESR1,JUN,JUNB,Jnk,NFATC1,NFE2L2,NFKBIA,NFkB (complex),NR1H3,NfkB1-RelA,P38 MAPK,PPARG,RELA,STAT3,TP53,ciglitazone
CREBBP		transcription regulator		-1.492		2.21E-07	CCL5,CDH5,COL1A2,CXCL10,CXCL12,CXCL9,CYP24A1,EGR3,EOMES,IL6,ISG15,MMP9,VCAM1	CREBBP,Histone h4,JUNB,NFKB1,NFKBIA,NFkB (complex),PPARG,PTEN,RELA,STAT1,STAT3,TP53,estrogen receptor
ADA	-0.571	enzyme		0.468	bias	2.24E-07	ADA,CCL17,CCL24,COL1A2,IL6,MMP9
FN1	-0.559	enzyme		-1.710		2.49E-07	CCL4,CCL5,CD8A,COL1A1,FN1,IL6,MMP13,MMP14,MMP2,MMP3,MMP9,SDC1,SPARC	Ap1,EGR1,ERK,FN1,FOSL1,IL1A,JUNB,Jnk,MAP2K1,NFKB1,NFKBIA,NFkB (complex),SIRT1,SMAD2,SMAD3,SP1,STAT3,TP53,Tgf beta
IL12 (family)		group		1.326		2.57E-07	BCL3,CCL4,CCL5,CD69,FOXP3,IDO1,IL6,KLRC4-KLRK1/KLRK1,TBX21	BCL6,FOXP3,GATA3,IL12 (family),IL21,IL4,IRF9,Ige,NFkB (complex),RELA,STAT1,STAT2,STAT3,STAT5A,STAT6
ICAM1		transmembrane receptor		0.217		2.60E-07	CCL4,CCL5,CD69,COL4A1,IL6,MMP9,VCAM1	Ap1,EGR1,ERK1/2,ICAM1,IL17A,ITGB2,JUNB,Jnk,NFE2L2,NFKB1,NFKBIA,NFkB (complex),NfkB1-RelA,REL,RELA,STAT1,STAT3,STAT6,SYK,TP53
LRP1	-0.659	transmembrane receptor		0.269		2.88E-07	CCL4,COL3A1,LRP1,MMP2,MMP9,SERPINF1	APP,Ap1,CTNNB1,ERK,ERK1/2,FN1,LRP1,MAP2K1,NFE2L2,NFKB1,NFKBIA,NFkB (complex),NfkB1-RelA,RUNX2,SIRT1,SMAD2,SMAD3,STAT3,TP53,YBX1
PRKCQ		kinase		-0.640	bias	2.88E-07	CD69,FOXP3,IL6,MMP2,MMP9,TBX21	Ap1,BCL6,CASP8,ERK,GATA3,IL2,IL4,JUNB,MAPK1,NFkB (complex),NPM1,PRKCQ,RELA,SIRT1,SMAD2,SMAD3,STAT1,STAT3,STAT5A,STAT6,TP53
Pro-inflammatory Cytokine		group		-0.896		2.99E-07	AICDA,AKR1B1,IL6,MMP3,MMP9,NOV,PI3,VCAM1	Ap1,CBL,CEBPB,ESR1,FOXO1,Insulin,JUN,JUNB,JUND,MAPK8,NFKB1,NFKBIA,NFkB (complex),NR3C1,NfkB1-RelA,P38 MAPK,Pro-inflammatory Cytokine,RELA,STAT1,STAT3
IGF1		growth factor		-0.889		3.39E-07	A2M,ADA,BGN,CCL4,CCL5,COL1A1,COL3A1,CXCL6,DDIT4,ELN,FN1,IL6,MMP13,MMP14,MMP2,MMP3,TF,VCAM1	Ap1,EGR1,ERK,FN1,FOXO1,IGF1,IL6,JUN,JUNB,Jnk,NFKB1,NFKBIA,NFkB (complex),RELA,RUNX2,SIRT1,SMAD2,SMAD3,STAT3,TP53,YBX1,hydrogen peroxide
CD14		transmembrane receptor		1.465	bias	3.40E-07	CCL1,CCL4,CCL5,CXCL10,CXCL12,IFIT1,IL6,SOCS1	Ap1,CD14,IL10,IL1B,IRF1,IRF3,IRF5,NFKB1,NFKBIA,NFkB (complex),REL,RELA,STAT1,STAT3,TIRAP,TLR4
PLAU		peptidase		-1.941		3.40E-07	ABCG1,CCL5,FN1,IL6,MMP9,OAS1,S100A8,S100A9	APP,Ap1,CTNNB1,ETS1,FN1,HGF,HIF1A,JUN,MAPK3,NFE2L2,NFKB1,NFKBIA,NFkB (complex),PLAU,RUNX2,STAT3,THBS1,YBX1
IRF2		transcription regulator	Inhibited	-2.078		3.40E-07	CXCL10,DST,IL6,IRF7,ISG15,OAS1,SOCS1,VCAM1	IRF1,IRF2,IRF7,IRF8,IRF9,ISGF3,Ifn,NFkB (complex),STAT1,STAT2,STAT3,STAT6
NR1H3		ligand-dependent nuclear receptor		-1.085		3.51E-07	ABCA1,ABCG1,CCL17,CCL24,CCL4,CCL5,CXCL10,IL6,MMP9	24(S),25-epoxycholesterol,25-hydroxycholesterol,APOE,Ap1,CREBBP,CTNNB1,ERK1/2,IRF1,NFE2L2,NFKB1,NFkB (complex),NR1H2,NR1H3,NfkB1-RelA,Nr1h,RELA,SP1,STAT3
N-nitro-L-arginine methyl ester		chemical drug		-1.086		3.51E-07	ACO1,BGN,COL1A2,COL3A1,FN1,IL6,MMP9,PERP,VCAM1	Ap1,FAS,HGF,JUN,N-nitro-L-arginine methyl ester,NADPH oxidase,NFATC1,NFKB1,NFKBIA,NFkB (complex),NfkB1-RelA,P38 MAPK,PPARG,RELA,RHOA,STAT3,estrogen receptor
lipid A		chemical toxicant		-0.239	bias	3.66E-07	ABCA1,AICDA,CCL5,CXCL10,IL6,IRG1,MARCO	CCL3L3,CXCL2,Ccl2,IRF3,IRF5,IRF7,IRF9,NFkB (complex),RELA,STAT1,STAT2,STAT3,STAT6,Tlr,lipid A
methotrexate		chemical drug		0.306		3.87E-07	ABCA1,ACO1,ANXA4,CCL4,CCL5,CCL8,CFH,COL4A1,CXCL10,CXCL12,DGAT2,GZMA,IL6,VCAM1	Ap1,EGR1,ERK1/2,IKBKB,IL17A,JUNB,Jnk,NFE2L2,NFKB1,NFKBIA,NFkB (complex),NfkB1-RelA,P38 MAPK,RELA,STAT3,TP53,methotrexate
CFTR		ion channel		1.542		3.88E-07	ABCA1,AQP1,CAPG,CCL5,CFH,LRG1,PGLYRP1,PLA2G5,S100A8
HGF		growth factor		-1.152		3.89E-07	A2M,CCL4,CCL5,COL1A2,COL3A1,COL4A1,FKBP5,FN1,IL6,ISG15,MMP13,MMP14,MMP2,MMP9,PLA2R1,PVR,RIN1,S100A9,VCAM1,VDR	Ap1,CD44,CTNNB1,EGR1,ESR1,HGF,JUN,JUNB,Jnk,NFKB1,NFKBIA,NFkB (complex),RAC1,REL,RELA,SMAD2,SMAD3,STAT3,TP53
rebamipide		chemical drug		0.555		3.89E-07	AICDA,IL6,MMP13,MMP9,MUC1	Ap1,EGR1,ERK1/2,JUNB,Jnk,NFE2L2,NFKB1,NFKBIA,NFkB (complex),NfkB1-RelA,P38 MAPK,STAT3,TP53,rebamipide
aldosterone		chemical - endogenous mammalian	Inhibited	-2.015		3.91E-07	COL1A1,COL1A2,COL3A1,ELN,FKBP5,FN1,IL6,MMP2,TSC22D3,VCAM1	AGT,Ap1,EGR1,FOS,FOSL2,JUN,NFKB1,NFKBIA,NFkB (complex),NR3C1,NR3C2,Pkc(s),RAC1,SRC,STAT3,STAT6,aldosterone
resveratrol		chemical drug		1.030		4.02E-07	CCL5,CD69,CXCL10,FN1,IFIT1,IL6,IL7R,ISG15,MMP13,MMP2,MMP3,MMP9,ULBP3,VCAM1,VDR	Ap1,CHUK,ESR1,JUN,MAPK14,NFKB1,NFKB2,NFKBIA,NFKBIB,NFkB (complex),NR3C1,NfkB1-RelA,P38 MAPK,REL,RELA,SIRT1,STAT3,resveratrol
HNRNPA2B1		other				4.02E-07	CEMIP,FN1,H19,IL6,MEST,MUC13,OAS1,PKIB,PLOD2,STOM,VCAN
17-alpha-ethinylestradiol		chemical drug		0.183		4.32E-07	BCL3,CCL5,CXCL10,CXCL6,MARCO,MMP9,MUC1,PERP,SLC11A1,SOCS1,VCAM1	17-alpha-ethinylestradiol,Ap1,FOXO1,IFNG,IL6,JUNB,N-cor,NFKB1,NFKBIA,NFkB (complex),PPARG,RELA,STAT1,STAT3,STAT6,lipopolysaccharide
MAP3K7		kinase		-1.611		4.37E-07	CCL5,CXCL10,CXCL6,IFIT1,IL6,IRF7,MMP13,MMP3	Ap1,CHUK,ERK1/2,JUNB,MAP3K7,NFE2L2,NFKB1,NFKB2,NFKBIA,NFKBIB,NFkB (complex),NfkB1-RelA,P38 MAPK,RELA,STAT1,STAT3,TAB1,TP53
PDGF BB		complex	Inhibited	-2.552		4.56E-07	BCL3,CCL8,COL3A1,DCN,EGR3,FN1,H19,IL6,MMP14,MMP2,MMP3,MMP9,POSTN,PRSS35,VCAM1,VCAN	Akt,Ap1,EGR1,ERK1/2,FOXO1,JUN,JUNB,Jnk,NFE2L2,NFKB1,NFKBIA,NFkB (complex),NfkB1-RelA,P38 MAPK,PDGF BB,RAC1,STAT3,TP53
JUNB		transcription regulator		-1.706		4.61E-07	BCL3,COL1A1,COL1A2,FN1,FOXP3,IL6,MMP13,MMP2,MMP3,MMP9	Ap1,ESR1,FOS,FOSL2,JUN,JUNB,JUND,NFKB1,NFKBIA,NFkB (complex),RELA,SP1,STAT1,STAT3
MMP14	-0.671	peptidase		0.391		4.63E-07	CCL5,IL6,LRP1,MMP14,SDC1,SLCO2A1	CXCL12,FN1,Fibrinogen,MMP14,NFKB1,NFKBIA,NFkB (complex),RUNX2,STAT3,YBX1,estrogen receptor
TAB1		enzyme		-0.728		4.63E-07	CCL5,CXCL10,IFIT1,IL6,IRF7,MMP13	Ap1,CHUK,IKBKB,IRF3,JUN,MAP3K7,MAPK14,NFKB1,NFKB2,NFKBIA,NFKBIB,NFkB (complex),NR3C1,NfkB1-RelA,P38 MAPK,SIRT1,STAT3,TAB1
S100A8	-1.626	other				4.63E-07	ABCG1,IL6,MMP13,MMP3,S100A8,VCAM1	Ap1,CCL2,CTNNB1,FOXO1,IL6,JUNB,MMP9,NFATC1,NFKB1,NFkB (complex),PPARG,S100A8,STAT3,arachidonic acid
actinomycin D		chemical drug	Activated	2.723		4.90E-07	ABCA1,ABCG1,COL1A2,CYP24A1,FN1,IL6,IL7R,MMP2,MMP3,PERP,SDC3,TF,VDR	Ap1,CCL2,CEBPA,ESR1,JUN,JUNB,JUND,MAPK8,MYC,NFATC1,NFKB1,NFKBIA,NFkB (complex),NR3C1,RELA,STAT1,STAT3,TP53,TP73,actinomycin D
PIK3R1		kinase		0.801		4.93E-07	CCL4,COL1A2,CXCL10,IL6,IRF7,ISG15,MMP2,VCAM1	Ap1,FOS,IKBKB,ITGB2,JUN,NFKB1,NFKBIA,NFkB (complex),PIK3R1,RAC1,RELA,SRC,STAT1,STAT3,STAT6
NEUROG1		transcription regulator		0.707		4.93E-07	CEMIP,CFH,COL3A1,FN1,IL6,MEST,MMP9,SERPINF1	NEUROG1,NFATC1,NFKB1,NFKBIA,PPARG,RHOA,estrogen receptor
piperine		chemical drug	Activated	2.207		5.62E-07	IL6,MMP13,MMP14,MMP3,MMP9	ATF3,Akt,Ap1,FOS,FOXO1,JUN,JUNB,JUND,Mapk,NFATC1,NFKB1,NFKBIA,NFkB (complex),PPARG,SP1,STAT3,curcumin,piperine,prostaglandin E2
ursolic acid		chemical - endogenous non-mammalian		1.091		5.92E-07	AKR1B1,CD69,MMP2,MMP3,MMP9,PECAM1,VCAM1	Ap1,CXCL8,EGR1,ICAM1,JUN,JUNB,Jnk,MIF,NFKBIA,NFkB (complex),NfkB1-RelA,P38 MAPK,STAT3,TP53,ursolic acid
CD28		transmembrane receptor		-0.578		6.59E-07	CCL4,CD69,EOMES,FOXP3,GPR37,GZMA,H19,IL6,IL7R,MMP2,MSLN,PLA2R1,PRDX4,SOCS1,STOM,TBX21	BCL6,CD28,CD3,FOXO1,GATA3,IL12 (complex),IL2,IL21,NFkB (complex),RELA,STAT1,STAT3,STAT5A,STAT6
platelet activating factor		chemical - endogenous mammalian		-0.574		6.89E-07	CD69,FN1,IDO1,IL6,MMP14,MMP2,MMP9	Akt,Ap1,CTNNB1,EGR1,FOS,FOXO1,ITGB2,JUN,JUNB,Jnk,MMP9,NFKB1,NFKBIA,NFkB (complex),PDGF BB,RELA,STAT1,STAT3,STAT6,TP53,platelet activating factor
NR1H2		ligand-dependent nuclear receptor		-0.796		7.03E-07	ABCA1,ABCG1,AQP1,CCL4,CCL5,CXCL10,IL6,MMP9	25-hydroxycholesterol,ATP,Ap1,Ccl2,ERK1/2,FOXO1,FOXO3,IL6,JUNB,NFE2L2,NFKB1,NFKBIA,NFkB (complex),NR1H2,NR1H3,NR3C1,NfkB1-RelA,Nr1h,RELA,STAT3
TIRAP		other		-1.565		7.17E-07	CCL4,CCL5,CXCL10,CXCL6,IL6,VCAM1	Ap1,CXCL2,CXCL3,ERK1/2,IRF1,IRF3,IRF5,MYD88,NFE2L2,NFKB1,NFKBIA,NFkB (complex),NfkB1-RelA,RELA,STAT1,STAT3,TIRAP,TLR4
Sb202190		chemical - kinase inhibitor		1.132		7.44E-07	COL1A1,CXCL10,FN1,IFIT1,IL6,MMP13,MMP2,MMP9,S100A8,VDR	Ap1,CTNNB1,FOS,HIF1A,IL1B,JUN,JUNB,MAPK14,NFKB1,NFKBIA,NFkB (complex),NR3C1,RBPJ,RELA,SIRT1,SP1,STAT3,Sb202190,VEGFA,prostaglandin E2
MIF		cytokine		-1.463		7.88E-07	CCL4,COL1A1,IL6,MMP13,MMP2,MMP3,MMP9,VCAM1	Ap1,EGR1,ERK1/2,ESR1,IL17A,JUN,JUNB,JUND,Jnk,MAPK8,MIF,NFE2L2,NFKB1,NFKBIA,NFkB (complex),NR3C1,NfkB1-RelA,RELA,STAT3,TP53
SPDEF		transcription regulator	Activated	2.828		7.88E-07	COL16A1,COL1A1,COL4A1,COL4A2,COL5A2,COL6A3,LAMC1,SDC1
DOCK8		other	Activated	2.121	bias	7.88E-07	CCL4,CXCL10,IFIT3,IL6,IRF7,ISG15,RSAD2,SOCS1
PARP9		enzyme	Activated	2.219	bias	7.89E-07	IFI44,IFIT1,IFIT3,IRF7,ISG15	IRF9,NFkB (complex),PARP9,STAT1,STAT2,STAT3,STAT6
VEGFA		growth factor		-1.917		8.32E-07	CDH5,COL1A1,CXCL10,CXCL12,DLL4,FN1,IL6,MMP13,MMP2,MMP9,SPARC,SYNM,VCAM1	Akt,Ap1,CTNNB1,ESR1,FGF2,FOS,FOSL1,FOXO1,JUN,JUNB,NFKB1,NFKB2,NFKBIA,NFKBIB,NFkB (complex),NR3C1,PI3K (complex),PRKCD,STAT3,VEGFA
DEPTOR		other		-1.000	bias	9.01E-07	CCL5,CXCL10,CXCL9,VCAM1	Ap1,DEPTOR,ERK1/2,NFE2L2,NFKB1,NfkB1-RelA,STAT3
PPIF		enzyme		0.522		9.11E-07	CCL1,CCL4,CCL5,CHST1,CXCL10,CXCL12,CXCL6,IL6,MMP2	Ap1,JUNB,JUND,NFkB (complex),PPIF,RELA,SP1,STAT1,STAT3,TP53,cyclosporin A
epigallocatechin-gallate		chemical drug		1.219		9.22E-07	CCL17,CCL5,CXCL10,FN1,FOXP3,IL6,ISG15,MMP13,MMP2,MMP3,MMP9,SOCS1,VCAM1	Ap1,CHUK,EDN1,ESR1,JUN,JUNB,NFKB1,NFKB2,NFKBIA,NFKBIB,NFkB (complex),RELA,STAT1,STAT3,TP53,epigallocatechin-gallate
RIPK2		kinase		0.251		9.24E-07	ABCA1,CCL5,CD69,CXCL10,DGAT2,IL6,VCAM1	Ap1,Ccl2,EGR1,IKK (complex),IL33,JUNB,Jnk,NFKB1,NFKBIA,NFKBIB,NFkB (complex),NfkB1-RelA,P38 MAPK,RELA,RIPK2,STAT3,TP53
fingolimod		chemical drug		-0.137		9.24E-07	CD69,COL3A1,CXCL10,FN1,IL6,PECAM1,TBX21	Akt,Ap1,EGR1,ETS1,FOS,FOSL2,FOXO1,HIF1A,JUN,JUNB,Jnk,MAPK3,NFE2L2,NFKBIA,NFkB (complex),NfkB1-RelA,P38 MAPK,Pkc(s),STAT3,TP53,fingolimod
atorvastatin		chemical drug		1.446		9.34E-07	ABCA1,ABCG1,CD69,COL1A1,IL6,MMP2,MMP3,MMP9,POSTN,VCAM1	APOE,Ap1,CTNNB1,EGR1,ERK1/2,JUNB,JUND,Jnk,MAPK8,NFE2L2,NFKB1,NFKBIA,NFkB (complex),NR3C1,NfkB1-RelA,P38 MAPK,RELA,SP1,STAT3,TP53,atorvastatin
bexarotene		chemical drug		-1.000		9.96E-07	ABCA1,DDIT4,EGR3,LOXL2,PLOD2,S100A9,SPARC,TSC22D3,VCAM1
IL5		cytokine		-0.604	bias	1.06E-06	A2M,AICDA,BCL3,CD69,CTSC,EGR3,ELL2,HSPA6,IRF7,LUM,MMP9,PKIB,PRDX4,SOCS1	BCL6,CSF2,CXCL8,FADD,IL5,IRF3,NFKB1,NFkB (complex),RELA,SMAD3,SP1,STAT1,STAT3,STAT6
temozolomide		chemical drug		1.966		1.07E-06	CCL5,CXCL10,CXCL9,MMP14,MMP2,MMP9	AKT1,Ap1,CCL2,ESR1,FOXO3,HTT,IKK (complex),NFATC1,NFKB1,NFKBIA,NFKBIB,NFkB (complex),NfkB1-RelA,P38 MAPK,PPARG,PTGS2,RARG,RELA,SP1,STAT3,temozolomide
S-(2,3-bispalmitoyloxypropyl)-cysteine-GDPKHPKSF		chemical reagent		0.128		1.08E-06	CCL4,CCL5,CXCL10,IL6,MMP9	Ap1,CCL5,CXCL3,FOXO1,IL6,JUN,JUNB,NFKB1,NFKBIA,NFkB (complex),RELA,S-(2,3-bispalmitoyloxypropyl)-cysteine-GDPKHPKSF,STAT1,STAT3,TGFA
plerixafor		chemical drug				1.08E-06	CCL17,CXCL12,MMP13,MMP3,MMP9	CCR2,CTNNB1,CXCL12,ERBB2,ETS2,FOS,FOXO3,JUN,MMP3,NFE2L2,NFKB1,NFKBIA,NFkB (complex),SMAD3,STAT3,TP53,Vegf,estrogen receptor,plerixafor
hydrogen peroxide		chemical - endogenous mammalian	Inhibited	-2.235		1.12E-06	CCL4,COL1A1,COL1A2,CXCL6,DDIT4,ELN,FN1,IFI6,IL32,IL6,MMP13,MMP2,MMP3,MMP9,MUC1,SPARC,VCAM1,VDR	Ap1,CBL,CEBPB,ERK,ESR1,FN1,FOXO1,Insulin,JUN,MIF,NFKB1,NFKBIA,NFkB (complex),RUNX2,SIRT1,SMAD2,SMAD3,STAT3,TP53,YBX1,hydrogen peroxide
HIF1A		transcription regulator	Inhibited	-2.316		1.14E-06	ACO1,BGN,CEMIP,CXCL12,DLL4,FN1,IL6,LOXL2,MMP2,MMP9,MUC1,NEFL,NOV,PLAC8,PLOD2,PROM1	Akt,Ap1,CTNNB1,FOXO1,FOXO3,FOXP3,HDAC2,HIF1A,JUN,NFE2L2,NFKB1,NFKBIA,NFkB (complex),RBPJ,RELA,RORC,STAT3,TERT,VEGFA,Vegf
RHOA		enzyme		-1.698		1.22E-06	COL1A1,COL3A1,FN1,IL6,MMP13,MMP14,MMP9,VCAM1	Ap1,EGF,EGR1,ERK,FOS,FOSL1,JUN,JUNB,Jnk,NFKB1,NFKBIA,NFkB (complex),NR3C1,PI3K (complex),RAC1,RHOA,SIRT1,SMAD2,SMAD3,STAT3,TP53
WBSCR22		enzyme				1.25E-06	FKBP5,IL6,TSC22D3	Ap1,JUN,NCOA2,NR3C1,RELA,STAT1,WBSCR22
glucuronyl glucosamine glycan sulfate		chemical drug				1.25E-06	COL3A1,FN1,HSPG2
latanoprost		chemical drug				1.25E-06	MMP2,MMP3,MMP9	CTNNB1,ETS2,FOS,MMP3,MMP9,NFKB1,NFkB (complex),latanoprost
nitric oxide		chemical - endogenous mammalian		-1.673		1.25E-06	CXCL10,CXCL12,FOXP3,HSPG2,IDO1,IL6,IL7R,MMP13,MMP2,MMP9,PECAM1	Akt,Ap1,FOXO1,ID3,IFI16,JUN,JUNB,NFKB1,NFKBIA,NFkB (complex),RELA,SMAD2,SMAD3,SP1,STAT1,STAT3,nitric oxide,prostaglandin E2
CCL11		cytokine		-0.670	bias	1.40E-06	CCL4,CCL8,CXCL12,CXCL6,CXCL9,IL6,MMP3	Ap1,CCL11,CXCL2,ERK1/2,GATA3,IL13,IL4,NFE2L2,NFKB1,NFKBIA,NFkB (complex),NfkB1-RelA,RELA,STAT1,STAT3,STAT6
ADORA2A		G-protein coupled receptor		0.086		1.45E-06	ABCA1,CCL17,COL3A1,CXCL10,DGAT2,IL6,MMP9,PDCD1,SPARC,TSC22D3	ADORA2A,Ap1,FOXO1,IL10,IL6,JUNB,NFKB1,NFKBIA,NFkB (complex),NR3C1,NfkB1-RelA,P38 MAPK,PPARG,REL,RELA,STAT3,TNF,cyclic AMP
SMARCA4		transcription regulator		-0.600		1.46E-06	A2M,ABCA1,FN1,IFIT1,IL6,IL7R,LOXL2,LUM,MFGE8,MMP2,MUC1,PCDH1,PERP,S100A2,SLC11A1
mir-155		microRNA		-0.977		1.50E-06	AICDA,CCL5,CD209,CD69,CXCL10,IL6,MMP3,SOCS1	Ap1,Ccl2,FOXO1,IL10,IL6,IRF1,IRF3,IRF5,JUNB,NFKB1,NFKBIA,NFkB (complex),REL,RELA,STAT1,STAT3,TLR4,TNF,mir-155
rottlerin		chemical toxicant	Activated	2.286	bias	1.50E-06	ABCA1,AQP1,COL1A1,COL3A1,MMP13,MMP2,MMP9,VCAM1	Ap1,EGR1,ERK1/2,FOS,FOSL2,JUN,JUNB,JUND,Jnk,MAPK8,NFE2L2,NFKB1,NFKB2,NFKBIA,NFKBIB,NR3C1,NfkB1-RelA,PRKCD,Pkc(s),STAT3,TP53,rottlerin
LEPR		transmembrane receptor		0.000		1.60E-06	ABCG1,COL1A1,COL4A1,FN1,IDO1,IL6,MMP13,MMP14,MMP2,MMP3,TSC22D3	Ap1,CEBPB,CTNNB1,EGR1,FOSL1,IL1B,Ins1,JUN,JUNB,Jnk,LEP,LEPR,NFKB1,NFkB (complex),NR3C1,PI3K (complex),RELA,SMAD2,SMAD3,STAT3,TP53
RALBP1		enzyme		-1.000		1.61E-06	COL1A2,COL4A1,IL6,MMP2	NFKB1,NFKBIA,NFkB (complex),RALBP1,RELA,STAT1,STAT3
CSF3		cytokine		-1.481		1.70E-06	CAPG,CCL5,CD177,CXCL12,EGR3,GZMH,IL6,MMP2,MMP9,SOCS1,VCAM1	Ap1,CSF3,CXCL8,EGR1,JUNB,Jnk,MAPKAPK2,NFKB1,NFKBIA,NFKBIB,NFkB (complex),RELA,SP1,STAT1,STAT3,TNFRSF1A,TP53
SRF		transcription regulator		1.463		1.78E-06	A2M,ACTG2,CCL5,CD177,EGR3,HSPG2,LRP1,MMP9,PGLYRP1,PKHD1L1,PLA2R1,PTGR1,S100A8,S100A9,TBXAS1	MKL1,MKL2,SRF
SATB1		transcription regulator		-1.203		1.81E-06	ABTB1,CD69,CD8A,GPT2,IL7R,IRF7,LAG3,MT1A,PDCD1,TMEM2,TSC22D3
cerivastatin		chemical drug		1.710		1.84E-06	COL1A1,FN1,IL6,MMP9,S100A8,S100A9,TIE1,VCAM1	Ap1,CEBPA,F2,FOS,JUN,Mapk,NFATC1,NFE2L2,NFKB1,NFKBIA,NFkB (complex),NR1H3,PPARG,PTK2,RELA,RHOA,SMAD3,STAT3,cerivastatin,estrogen receptor
sphingosine-1-phosphate		chemical - endogenous mammalian		0.132		1.84E-06	CCL5,CXCL10,FN1,IL6,MMP14,MMP9,VCAM1,VWF	Akt,Ap1,CXCL12,FOXO1,JUN,NFATC1,NFKB1,NFKBIA,NFkB (complex),PPARG,PTGS2,RAC1,RHOA,STAT3,estrogen receptor,sphingosine-1-phosphate
estrogen		chemical drug		0.110		1.88E-06	ABCA1,BCL3,COL1A1,COL3A1,COL4A2,CXCL12,FBLN1,FN1,IDO1,IL6,PLIN4,SPARC,TBX21,VDR	Ap1,ERBB2,FOS,FOSL2,JUN,JUNB,NFKB1,NFKBIA,NFkB (complex),Pkc(s),RELA,SMAD3,SMAD7,SP1,STAT1,STAT3,TGFB1,TNF,TP53,VDR,calcitriol,estrogen
FOXO1		transcription regulator		-0.638		1.92E-06	A2M,AICDA,CCL4,CXCL10,DDIT4,EOMES,FOXP3,GZMA,IL6,IL7R,MMP3,MMP9,NOV,TBX21,VCAM1	Akt,Ap1,ERK1/2,FOXO1,IL6,JUN,JUNB,MAPK14,MTOR,NFE2L2,NFKB1,NFKBIA,NFkB (complex),NR3C1,NfkB1-RelA,RELA,SIRT1,STAT1,STAT3,TP53
LEP		growth factor	Inhibited	-2.102		1.94E-06	ACO1,CCL5,COL1A1,COL3A1,COL4A1,CTSL,CXCL10,CYP24A1,DLL4,IL6,MMP13,MMP14,MMP2,MMP3,PECAM1,SPARC,VCAM1	ADIPOQ,Ap1,CDKN2A,EGR1,ERK,ERK1/2,IGF1,JUNB,Jnk,LEP,NFE2L2,NFKB1,NFKBIA,NFkB (complex),NfkB1-RelA,RELA,SIRT1,SMAD2,SMAD3,STAT3,TP53
ADIPOQ		other	Inhibited	-2.015		2.05E-06	CCL5,COL3A1,CXCL10,CXCL9,FN1,FOXP3,IL6,MMP13,MMP3,VCAM1	ADIPOQ,Ap1,CTNNB1,FOXO1,IL6,JUN,JUNB,LEP,NFKB1,NFKBIA,NFkB (complex),NfkB1-RelA,P38 MAPK,RELA,STAT1,STAT3,TP53
SP1		transcription regulator	Inhibited	-2.381	bias	2.09E-06	ABCA1,ADA,CCL5,COL1A1,COL1A2,COL8A1,CXCL10,CXCL12,FN1,FOXP3,MMP14,MMP2,MMP9,P2RX7,PROM1,SLC11A1,SOCS1,SPARC,VDR	Ap1,CEBPA,CTNNB1,EGR1,ESR1,FOXO1,HIF1A,JUN,MYC,NFKB1,NFkB (complex),RBPJ,RELA,SMAD2,SMAD3,SP1,STAT3,TP53,TP73,VEGFA,hyaluronic acid
NEDD9		other		0.000	bias	2.23E-06	DDIT4,LRP1,MMP9,PLAC8,PLOD2,TF	CTNNB1,FOXP3,HIF1A,JUN,NEDD9
CpG ODN 1668		chemical reagent		1.376	bias	2.34E-06	CCL4,CD69,CXCL10,IL6,IRF7,ISG15,SOCS1	CpG ODN 1668,IRF1,IRF3,IRF5,IRF7,IRF9,NFkB (complex),RELA,STAT1,STAT2,STAT3,STAT6,TLR9,Tlr
CpG ODN 2006		chemical reagent		-1.069		2.34E-06	AICDA,CCL5,CXCL10,CXCL9,IFIT1,IL6,IRF7	CpG ODN 2006,IRF1,IRF3,IRF5,IRF7,IRF8,Interferon alpha,NFkB (complex),STAT1,STAT2,STAT3,TLR9,poly rI:rC-RNA
ITK		kinase		1.148		2.47E-06	CCL5,CD244,CD7,EOMES,FOXP3,SAMD3,TBX21,TF	BCL6,FOXO1,GATA3,IL2,ITK,MTOR,NFkB (complex),STAT3,STAT5A,STAT6,TP53
CCR5		G-protein coupled receptor		0.151		2.63E-06	CCL4,CCL5,CXCL10,CXCL12,IL6,MMP9	Ap1,CCL3L3,CCL5,CCR5,Ccl2,IL10,NFKB1,NFKBIA,NFkB (complex),REL,RELA,STAT1,STAT3,SYK
WT1		transcription regulator		-1.181		2.85E-06	COL4A1,CXCL10,HSPG2,LRP1,MMP2,MMP9,MSLN,PECAM1,SDC1,VDR	Ap1,CREBBP,JUN,JUNB,NFkB (complex),RELA,Ras,SMAD2,STAT1,STAT3,TP53,WT1
cholecalciferol		chemical - endogenous mammalian		-0.679		2.98E-06	CCL5,CD209,COL1A1,CTSL,CXCL10,CYP24A1,FOXP3,VDR	Ap1,CEBPA,CEBPB,CREBBP,EGR1,Histone h4,IL10,NFKB1,NFkB (complex),REL,RELA,SMAD3,SP1,STAT3,TP53,VDR,cholecalciferol
CpG ODN 1826		chemical reagent		1.054	bias	2.98E-06	CCL4,CCL5,CD69,CXCL10,DLL4,IL6,IRF7	Ap1,BCL6,CREBBP,CpG ODN 1826,GATA3,IL12 (complex),IL2,IRF1,IRF3,IRF7,Interferon alpha,NFKB1,NFKBIA,NFkB (complex),NfkB1-RelA,P38 MAPK,RELA,STAT1,STAT2,STAT3,STAT5A,STAT6
thioacetamide		chemical toxicant	Inhibited	-2.755	bias	3.04E-06	ANXA4,BGN,COL1A1,COL1A2,COL3A1,ELN,FBN1,IL6,MMP13,MMP14,MMP2,PROM1,SPARC	Ap1,JUNB,NFKB1,NFKBIA,NFkB (complex),RELA,SMAD3,SMAD7,SP1,STAT3,TGFB1,TNF,thioacetamide
chloroquine		chemical drug		0.128		3.10E-06	CCL5,CD69,CXCL10,IL6,MMP13,SOCS1	Ap1,BCL6,GATA3,IL2,IRF1,IRF3,IRF5,IRF7,Interferon alpha,NFKBIA,NFkB (complex),NfkB1-RelA,P38 MAPK,STAT2,STAT3,STAT5A,STAT6,TLR7,TLR9,chloroquine
TLR7		transmembrane receptor		1.353	bias	3.13E-06	CCL5,CXCL10,FAM19A4,IDO1,IL6,IRF7,ISG15,RSAD2,SOCS1	IFNB1,IRF1,IRF3,IRF5,IRF7,IRF8,Interferon alpha,NFkB (complex),STAT1,STAT2,STAT3,TLR7
staurosporine		chemical - kinase inhibitor	Inhibited	-2.789		3.13E-06	CCL4,COL1A1,COL1A2,H19,IL6,ISG15,MMP13,MMP9,VDR	Ap1,CEBPA,ERK1/2,FOSL2,JUN,JUNB,JUND,MYC,NFE2L2,NFKB1,NFKB2,NFKBIA,NFKBIB,NFkB (complex),NfkB1-RelA,PRKCD,RELA,STAT3,TP53,TP73,staurosporine
deferoxamine		chemical drug		1.394		3.25E-06	CCL4,CYP24A1,ELN,IFI6,IL32,IL6,MMP2,PROM1,RSAD2,VCAM1	APP,Ap1,CTNNB1,FOSL1,FOXO3,JUN,LEP,NFE2L2,NFKB1,NFKBIA,NFkB (complex),NR3C1,PI3K (complex),RELA,STAT1,STAT3,Vegf,deferoxamine
triamcinolone acetonide		chemical drug	Activated	2.897		3.29E-06	AQP1,CAPG,FKBP5,GZMA,IRF7,MMP13,MT2A,MXRA5,SFRP2,TSC22D3,VLDLR,VWF	Ap1,JUN,NCOA2,NR3C1,RELA,STAT1,triamcinolone acetonide
MEOX2		transcription regulator		0.928		3.63E-06	CD69,CXCL6,IL6,LRP1,MMP14,VCAM1
FCER1G		transmembrane receptor		-1.504		3.63E-06	CCL4,CCL5,CD69,IDO1,IL6,RSAD2	Ap1,BCL6,FCER1G,GATA3,IL2,IRF9,MAPK1,NFKBIA,NFkB (complex),REL,RELA,SMAD2,STAT1,STAT2,STAT3,STAT5A,STAT6,SYK,TP53,prostaglandin D2
PTGS2		enzyme		-0.143		3.68E-06	AQP1,CCL4,CCL5,CXCL10,CXCL12,FN1,IL6,MMP14,MMP2,MMP9	Akt,Ap1,ERBB2,ESR1,FOSL1,FOXO1,JUN,JUNB,NFKB1,NFKBIA,NFkB (complex),NR3C1,PI3K (complex),PTGS2,SP1,STAT3,TP53,prostaglandin E2
NCOA2		transcription regulator		1.360		3.75E-06	CCL4,CCL5,CXCL10,IL6,ISG15,MMP13,TSC22D3	ADIPOQ,Ap1,ESR1,Histone h4,IRF9,JUN,NCOA2,NFKB1,NFKBIA,NFkB (complex),NR3C1,RELA,SP1,STAT1,STAT2,STAT3,STAT6,TP53,beta-estradiol
ITGB3		transmembrane receptor		-1.426		3.75E-06	COL1A1,COL1A2,FN1,MMP14,MMP2,MMP9,SPARC	Ap1,COL4A3,FN1,FOS,ITGAV,ITGB3,JUN,NFKB1,NFKBIA,NFkB (complex),RAC1,REL,RUNX2,SMAD2,SMAD3,STAT3,TP53,YBX1,heparin
RC3H1		enzyme				4.07E-06	CCL1,CCL24,CCL4,CCL5,CXCL6
dasatinib		chemical drug		1.987		4.14E-06	COL1A1,COL1A2,CXCL10,FN1	Ap1,ERK,FOS,JUN,NFkB (complex),SIRT1,SMAD2,SMAD3,SRC,STAT3,STAT6,TP53,dasatinib
S100A12		other		-0.849		4.14E-06	ABCG1,IL6,MMP13,MMP2	Ap1,EGR1,JUNB,Jnk,NFKB1,NFKBIA,NFkB (complex),NfkB1-RelA,P38 MAPK,RELA,S100A12,SMAD2,SMAD3,SP1,STAT1,STAT3,TP53
H-7		chemical - kinase inhibitor		-0.128	bias	4.23E-06	COL1A1,COL1A2,FN1,ISG15,MMP3,VDR	Ap1,CEBPA,H-7,JUN,JUNB,JUND,MAPK8,MYC,NFKB1,NFKBIA,NFkB (complex),NR3C1,RELA,SP1,STAT1,STAT3,TNF,TP53,TP73,beta-estradiol
IL22		cytokine		-1.664		4.27E-06	ABCG1,CCL17,IL6,MMP3,MMP9,MUC1,S100A8,S100A9	Ap1,FOS,IL13,IL17A,IL22,JUN,JUNB,Mapk,NFKB1,NFKBIA,NFkB (complex),PPARG,RELA,STAT1,STAT3,STAT6,TP53
SRC		kinase		-0.384		4.52E-06	COL1A2,CXCL10,FN1,IL6,MMP2,MMP9,POSTN,SIRPA,VCAM1	Ap1,CEBPB,FOS,FOSL1,HRAS,JUN,NFKB1,NFKBIA,NFkB (complex),NR3C1,PI3K (complex),PTK2,RAC1,RELA,SMAD3,SP1,SRC,STAT3,TP53
Ifn gamma		complex		1.208		4.66E-06	CCL5,COL1A1,CXCL10,CXCL9,FN1,IL32,MMP9,SOCS1	CREBBP,IFNG,Ifn gamma,NFKB1,NFKBIA,NFKBIB,NFkB (complex),RELA,STAT1,STAT3,TNF,Tnf (family)
Ro31-8220		chemical - kinase inhibitor		0.816	bias	4.92E-06	COL1A1,COL1A2,FN1,IL6,MMP2,VCAM1	Ap1,CBL,FOS,HIF1A,ITGB1,JUN,MIF,NFkB (complex),NOTCH1,PTK2,RELA,RUNX2,Ro31-8220,SMAD3,SP1,STAT3,TP53
mir-29		microRNA		0.059		4.92E-06	COL1A1,ELN,EOMES,ITGA11,MMP2,TBX21
PARP1		enzyme		-0.054		5.07E-06	CCL5,CXCL10,CXCL12,FKBP5,H19,IL6,SOCS1,VCAM1	Ap1,ERK1/2,IL1B,JUN,KEAP1,MAP2K4,NFE2L2,NFKB1,NFKBIA,NFkB (complex),NfkB1-RelA,PARP1,RELA,SMAD3,STAT1,STAT3
TRPV4		ion channel		-0.555	bias	5.09E-06	CCL5,CXCL10,CXCL6,IL6,VCAM1	ATP,Ap1,CCL3L3,CXCL2,Ccl2,FOXO1,FOXO3,IL6,JUNB,NFKB1,NFKBIA,NFkB (complex),NR3C1,RELA,STAT3,TRPV4
DNMT1		enzyme				5.23E-06	ASIP,BMPR1B,CYP24A1,FBN1,FOXP3,SFRP2,SFRP4
curcumin		chemical drug	Activated	3.235		5.43E-06	ABCA1,ABCG1,ACO1,AQP1,CCL5,COL1A1,COL1A2,IL6,MMP13,MMP14,MMP2,MMP3,MMP9,SOCS1,VCAM1	Ap1,CTNNB1,EGR1,IKBKB,JUN,JUNB,JUND,Jnk,LEP,MAPK8,MIF,NFKB1,NFKBIA,NFkB (complex),NR3C1,STAT3,TP53,curcumin
Pam3-Cys-Ser-Lys4		chemical reagent		-0.982		5.52E-06	CCL4,CCL5,CXCL6,IL32,IL6,MMP2,MMP3,MMP9	Ap1,EGR1,ERK,ERK1/2,IL12 (complex),JUNB,Jnk,NFE2L2,NFKB1,NFKBIA,NFkB (complex),NfkB1-RelA,Pam3-Cys-Ser-Lys4,RELA,SIRT1,SMAD2,SMAD3,STAT1,STAT3,STAT6,TP53
PGR		ligand-dependent nuclear receptor		-0.073		5.65E-06	CCL8,DST,FKBP5,FN1,H19,IRG1,PCDH1,POSTN,TSC22D3,VCAN	AR,Ap1,ERK1/2,ESR1,NFE2L2,NFKB1,NFkB (complex),NR3C1,NfkB1-RelA,PGR,SMAD2,STAT3,TP53,mifepristone,progesterone
SNAI2		transcription regulator		-0.294		5.68E-06	CXCL12,FN1,MMP14,MMP9,MUC1,VDR	CDH1,CTNNB1,MMP9,MYOCD,NFKB1,NFkB (complex),RUNX2,SMAD3,SNAI2
E. coli serotype 0127B8 lipopolysaccharide		chemical - endogenous non-mammalian		-0.252		5.80E-06	AQP1,CCL17,CCL5,CXCL10,CXCL12,ELN,IL6,LAMC1,MMP3,RSAD2,SYNM	Ap1,E. coli serotype 0127B8 lipopolysaccharide,FOSL1,IFNG,IL18,IL1A,IL1B,NFKB1,NFKBIA,NFKBIB,NFkB (complex),RELA,STAT1,STAT3
TAF4		transcription regulator		1.982		6.01E-06	DCN,FMOD,LUM,MMP13,MMP2,MMP3,OAS1,TGM3
EZH2		transcription regulator		1.037		6.09E-06	BMPR1B,CEMIP,COL4A1,CXCL10,FBLN1,FBN1,IL6,MMP9,SFRP2,SFRP4,SOCS1,TBX21	EZH2,Histone h4,RELA
STAT1/3/5 dimer		complex		-1.000	bias	6.16E-06	BCL3,MMP13,MMP3,MT2A
U18666A		chemical reagent		-1.000		6.16E-06	ABCA1,IL6,MMP14,S100A8	APP,Ap1,CTNNB1,NFKBIA,NFkB (complex),PPARG,STAT3,U18666A,arachidonic acid
aspirin		chemical drug		-0.117		6.53E-06	ABCA1,ABCG1,CCL4,IDO1,IL6,MMP13,MMP2,MMP9	Ap1,ERK,ERK1/2,FOSL1,IKBKB,JUN,JUNB,NFE2L2,NFKB1,NFKBIA,NFkB (complex),NR3C1,NfkB1-RelA,PI3K (complex),SIRT1,SMAD2,SMAD3,SP1,STAT3,TP53,aspirin,prostaglandin E2
NFE2L2		transcription regulator		-0.852		6.53E-06	AOX1,CCL5,COL1A1,COL3A1,COL4A2,CXCL10,CXCL6,ELN,FKBP5,FN1,IL6,MMP9,RGS11,SLC1A4,TBXAS1,VCAM1	Ap1,CREBBP,HMOX1,IgG,KEAP1,NFE2L2,NFKB1,NFKBIA,NFkB (complex),RELA,SP1,STAT3,TP53
Irgm1		other		-1.408	bias	6.55E-06	CCL5,CXCL10,IFIT3,IL6,IRF7,RSAD2	Ap1,IFNG,Irgm1,NFKBIA,NFkB (complex),NfkB1-RelA,P38 MAPK,RELA,STAT1,STAT3
methylmercury		chemical toxicant		-0.378		7.16E-06	COL1A1,COL3A1,IL6,MFGE8,PROC,SPARC,STOM	CAT,NFKBIA,NFkB (complex),methylmercury
AKT1		kinase		-1.035		7.29E-06	CCL5,CD69,COL4A1,COL8A1,CXCL10,FOXP3,IL6,MMP14,MMP2,MT2A,SERPINF1,VCAN	AKT1,Akt,Ap1,CREBBP,CTNNB1,EGR1,ERK,FOXO1,JUN,JUNB,Jnk,LEP,NFKB1,NFKBIA,NFkB (complex),SIRT1,SMAD2,SMAD3,SP1,STAT3,TP53
LGALS1		other		0.200		7.51E-06	CD69,FN1,IL6,MMP2,MMP9,PDCD1	Ap1,BCL6,CASP8,CEBPB,GATA3,HRAS,IL2,JUNB,LGALS1,NFKBIA,NFkB (complex),NPM1,NfkB1-RelA,P38 MAPK,RELA,SP1,STAT3,STAT5A,STAT6,TP53,prostaglandin E2
HTT		transcription regulator	Inhibited	-3.000		7.72E-06	ABCA1,AQP1,BCL3,C1QTNF3,CCL5,COL16A1,COL4A1,COL4A2,COL6A3,DCN,FN1,MMP14,MMP2,MMP3,NEFL,P2RX7,PROM1,SCN4B,SERPINF1,SIRPA,SNCA,VCAM1	APP,Ap1,CREBBP,CTNNB1,EGR1,HTT,JUNB,JUND,Jnk,MAPK8,NFKBIA,NFkB (complex),NR3C1,PPARG,PTGS2,SMAD3,SP1,STAT3,TP53
betulinic acid		chemical drug		0.447		7.74E-06	ABCA1,CXCL12,IL6,MMP2,MMP9	Akt,Ap1,CASP8,CBL,CEBPB,CREBBP,EGR1,FOXO1,Insulin,JUN,JUNB,JUND,MAPK8,NFKBIA,NFkB (complex),NPM1,NR3C1,RELA,SMAD3,SP1,STAT3,TP53,betulinic acid
NfkB1-RelA		complex		-1.575	bias	7.74E-06	CCL5,IL6,MMP13,MMP3,VCAM1
NPR1		enzyme	Activated	2.207		7.74E-06	COL1A1,COL3A1,FN1,MMP2,MMP9	Ap1,ERK1/2,GATA4,NFE2L2,NFKB1,NPR1,NfkB1-RelA,STAT3
CLDN7		other	Inhibited	-2.333		7.85E-06	IFI44,IFI6,MMP2,MMP9,MT1A,MT2A,MUC1,MUC13,SLCO2A1
TGFBR1		kinase	Inhibited	-2.425		7.93E-06	BGN,COL1A1,COL1A2,FMOD,FN1,FOXP3,MMP13	Ap1,CEBPB,JUN,NFATC1,NFKB1,NFKBIA,NFkB (complex),PPARG,RAC1,RELA,RHOA,SMAD2,SMAD3,SMAD7,SP1,STAT3,Smad,TGFBR1,estrogen receptor
H89		chemical - kinase inhibitor	Activated	2.158		8.39E-06	ABCA1,EGR3,IL6,MMP13,MMP2,MMP9,S100A8,SDC1,VCAM1	APOE,Ap1,CTNNB1,FOS,FOSL2,H89,JUN,Mapk,NFKB1,NFKBIA,PPARG,Pkc(s),RELA,SP1,STAT3,TNFRSF1A,fatty acid
pioglitazone		chemical drug		-0.445		8.46E-06	ABCA1,ABCG1,AQP1,CXCL10,FN1,FOXP3,IL6,MMP9,MUC1,VLDLR	Akt,Ap1,CCL2,CEBPA,CREBBP,ERK,FOXO1,JUN,NFATC1,NFE2L2,NFKBIA,NFkB (complex),NR1H3,PPARG,RELA,SIRT1,SMAD2,SMAD3,STAT3,TP53,pioglitazone
ID1		transcription regulator		-1.498		8.59E-06	FN1,MMP14,MMP2,MMP9,PROM1,TF	CTNNB1,ID1,TERT
dimethylnitrosamine		chemical toxicant	Inhibited	-2.449		8.59E-06	COL1A1,COL1A2,COL3A1,COL4A1,IL6,MMP9	Ap1,F2,JUN,JUNB,NFATC1,NFKB1,NFkB (complex),RELA,SMAD3,SMAD7,SP1,TGFB1,dimethylnitrosamine
CXCL2		cytokine		1.236	bias	8.82E-06	CCL4,CCL5,CXCL10,IL6	CREBBP,CXCL2,ICAM1,NFKB1,NFKBIA,NFkB (complex),RELA,STAT1,STAT3
D-glucose		chemical - endogenous mammalian	Inhibited	-2.931		8.88E-06	ABCA1,ABCG1,ADA,AKR1B1,AQP1,COL1A1,COL3A1,COL4A1,DCN,DDIT4,FN1,IL6,LAMC1,MMP13,MMP14,MMP2,MMP9,VCAM1	Ap1,CDKN2A,D-glucose,EGR1,IGF1,JUN,JUNB,Jnk,NFATC1,NFKB1,NFKBIA,NFkB (complex),PPARG,RAC1,RHOA,SMAD3,SMAD7,SP1,STAT3,TGFB1,TP53,estrogen receptor
IL27		cytokine		1.833		8.95E-06	CCL4,CCL5,CXCL10,CXCL9,FOXP3,IL6,LAG3,SOCS1,TBX21	BCL6,GATA3,IFNG,IL10,IL2,IL27,IRF9,JUNB,NFKB1,NFKBIA,NFkB (complex),REL,RELA,STAT1,STAT2,STAT3,STAT5A,STAT6,TP53
hemozoin		chemical - endogenous non-mammalian		-1.183	bias	9.42E-06	CCL4,IL6,MMP9,S100A8,S100A9	Ap1,ERK1/2,FOXO1,IL10,IL1B,IL6,JUNB,NFE2L2,NFKB1,NFKBIA,NFkB (complex),NfkB1-RelA,REL,RELA,STAT3,TNF,hemozoin
resiquimod		chemical drug		0.676		9.46E-06	ANXA4,CCL24,CCL4,CCL5,CXCL10,CXCL12,DLL4,IL6,IRF7,TBX21	Ap1,CREBBP,IL1B,IRF1,IRF3,IRF5,IRF7,IRF8,MYD88,NFKB1,NFKBIA,NFkB (complex),RELA,STAT1,STAT3,Tlr,resiquimod
LIF		cytokine		-1.554		9.56E-06	A2M,CDH5,CXCL10,FN1,FOXP3,IL6,MMP13,PECAM1,SOCS1,TMEM176A,VWF	Akt,Ap1,CTNNB1,ERK,FOXO1,HIF1A,JUN,JUNB,LIF,NFKB1,NFKBIA,NFkB (complex),PRL,RBPJ,RELA,SIRT1,SMAD2,SMAD3,SP1,STAT1,STAT3,TP53,VEGFA
Vegf		group	Inhibited	-2.468	bias	9.80E-06	A2M,CDH5,CXCL12,DLL4,ELN,FKBP5,FN1,IL6,MMP13,MMP2,MMP9,NPL,PVR,SCML4,VCAM1,VWF	Akt,Ap1,CTNNB1,EGR1,FOXO1,Focal adhesion kinase,HIF1A,JUN,JUNB,Jnk,NFKB1,NFKBIA,NFkB (complex),RAC1,RBPJ,STAT3,TP53,VEGFA,Vegf
ADCYAP1		other		-1.874		1.04E-05	CCL4,CCL5,COL3A1,COL5A2,CXCL10,EGR3,IL6,LUM,MEST,POSTN,SERPINF1,SPARC	ADCYAP1,AKT1,Ap1,CREBBP,EGFR,ERK1/2,ESR1,FOXO3,HTT,JAK2,NFATC2,NFE2L2,NFKB1,NFkB (complex),NfkB1-RelA,RARG,REL,SMAD2,SMAD3,SP1,STAT1,STAT2,STAT3,STAT4,VIP
PTK2		kinase		-1.340		1.11E-05	COL1A1,COL1A2,IL6,MMP2,MMP9,VCAM1	Ap1,CBL,FOS,Focal adhesion kinase,HIF1A,ITGB1,JUN,MAP2K1,NFKB1,NFkB (complex),PTK2,RAC1,SMAD3,SRC,STAT3,STAT6,TP53
THBS1		other		-0.555		1.14E-05	CD69,FN1,IL6,MMP2,MMP9	Ap1,CASP8,CXCL12,ELANE,JUNB,MAPK1,NFKB1,NFKBIA,NFkB (complex),NPM1,NfkB1-RelA,P38 MAPK,RELA,SMAD2,STAT1,STAT3,THBS1,TP53,estrogen receptor
fucoidin		chemical reagent		-1.342		1.14E-05	CCL5,CXCL12,IL6,IRF7,ISG15	APP,Ap1,CTNNB1,CXCL12,JUN,MSR1,NFKB1,NFKBIA,NFkB (complex),NfkB1-RelA,P38 MAPK,STAT1,STAT3,estrogen receptor,fucoidin,resveratrol
IL17F		cytokine		-1.413	bias	1.14E-05	CXCL10,CXCL6,IL6,MMP13,MMP3	Ap1,ERK,ERK1/2,FOXO1,IL17A,IL17F,IL6,JUNB,NFE2L2,NFKB1,NFKBIA,NFkB (complex),NfkB1-RelA,REL,RELA,SIRT1,SMAD2,SMAD3,STAT3,TP53
spironolactone		chemical drug	Activated	2.573		1.17E-05	COL1A1,COL1A2,COL3A1,FN1,IL6,SLCO2A1,ULBP3	Ap1,CTNNB1,EGR1,FGF2,FN1,FOS,FOSL2,JUN,JUNB,Jnk,NFKB1,NFKBIA,NR3C1,NR3C2,Pkc(s),RUNX2,STAT3,TP53,YBX1,spironolactone
gallic acid		chemical - endogenous non-mammalian		1.987	bias	1.22E-05	IL6,MMP2,MMP9,VCAM1	ATF3,Akt,Ap1,CAT,CCL2,FOS,FOXO1,ICAM1,JUN,JUND,NFATC1,NFKBIA,NFkB (complex),STAT3,gallic acid
COL9A1		other		1.067		1.22E-05	FMOD,FN1,HSPG2,MFGE8
lymphotoxin-alpha1-beta2		complex		-1.067	bias	1.22E-05	CCL5,IL6,MMP3,VCAM1	Ap1,IRF,IRF3,LTBR,MAP3K14,NFKB1,NFKB2,NFKBIA,NFkB (complex),NfkB1-RelA,REL,RELA,STAT1,STAT3,TRAF3,lymphotoxin-alpha1-beta2
FGF13		growth factor				1.23E-05	MMP13,MMP3,MMP9	Ap1,ERK1/2,FGF13,FOS,JUN,Mapk,NFE2L2,NFKB1,NfkB1-RelA,PPARG,STAT3
PSMD4		other				1.23E-05	A2M,CD69,MARCO
PLAA		other				1.23E-05	ANXA4,IL32,IL6
sulfamethoxazole/trimethoprim		chemical drug				1.23E-05	CXCL10,IL6,IRF7
dacarbazine		chemical drug				1.23E-05	CCL5,CXCL10,CXCL9	Ap1,CREBBP,NFKB1,NFKBIA,NFkB (complex),RELA,STAT3,TP53,dacarbazine
RAC1		enzyme	Inhibited	-2.615		1.31E-05	COL1A2,FN1,IL6,MMP13,MMP14,MMP2,MMP9,VCAM1	Ap1,FOS,FOSL1,Focal adhesion kinase,JUN,NFATC1,NFKB1,NFKBIA,NFkB (complex),NR3C1,PI3K (complex),PPARG,PTK2,RAC1,RHOA,SMAD3,SRC,STAT3,STAT6,TP53,estrogen receptor
PLAT		peptidase				1.36E-05	CXCL10,FN1,MMP2,MMP3,MMP9	Ap1,ERK,ERK1/2,FN1,FOS,NFE2L2,NFKB1,NFKBIA,NFkB (complex),NfkB1-RelA,PLAT,RELA,RUNX2,SIRT1,SMAD2,SMAD3,STAT1,STAT3,TP53,YBX1,heparin
CSF1		cytokine		-0.699		1.38E-05	CCL5,CD209,CXCL6,EGR3,FN1,IL6,IRF7,MARCO,MMP9,VCAM1	Ap1,CREBBP,CSF1,CSF3,EGR1,JUNB,Jnk,NFKB1,NFKBIA,NFkB (complex),NfkB1-RelA,P38 MAPK,RELA,STAT1,STAT3,TP53
EGR1		transcription regulator		-1.653		1.45E-05	CCL4,COL1A1,COL1A2,CXCL6,FN1,KCNT1,MMP14,MMP9,SOCS1,VCAM1	Ap1,CREBBP,EGR1,ERK,ESR1,FN1,NFKB1,NFKBIA,NFkB (complex),NR3C1,NR3C2,RELA,RUNX2,SIRT1,SMAD2,SMAD3,SP1,STAT3,TNF,TP53,YBX1,aldosterone
homocysteine		chemical - endogenous mammalian		0.149		1.54E-05	CCL5,CXCL10,CXCL12,IL6,MMP13,MMP2,VCAM1	Ap1,CCL2,CXCL12,ESR1,JUN,NFATC1,NFE2L2,NFKB1,NFKBIA,NFkB (complex),NfkB1-RelA,P38 MAPK,PARP1,RELA,STAT3,estrogen receptor,homocysteine
HMGB1		other		-1.157	bias	1.54E-05	CCL4,IFIT1,IL6,MMP3,MMP9,MOK,VCAM1	AGER,ATP,Ap1,CTNNB1,ERK1/2,FOXO3,HMGB1,ICAM1,NFE2L2,NFKB1,NFKB2,NFKBIA,NFKBIB,NFkB (complex),NR3C1,NfkB1-RelA,RELA,SMAD2,STAT3,Tnf (family)
IRAK4		kinase		-1.462		1.54E-05	CCL17,CXCL10,CXCL6,IL6,IRF7,MARCO,SOCS1	Ap1,IKBKB,IRAK4,IRF1,IRF3,JUNB,MAP3K7,MYD88,NFKB1,NFKBIA,NFkB (complex),RELA,STAT1,STAT3,TP53
Focal adhesion kinase		group		-1.976		1.62E-05	IL6,MMP13,MMP2,MMP9,VCAM1	Ap1,ERK1/2,FOSL1,Focal adhesion kinase,JUN,JUNB,JUND,MAPK8,NFE2L2,NFKB1,NFKBIA,NFkB (complex),NR3C1,NfkB1-RelA,PI3K (complex),PPARG,RAC1,STAT3,curcumin
WNT5A		cytokine		0.328		1.63E-05	COL1A1,CXCL12,CXCL6,FN1,IL6,MMP13,SDC1,SPARC	Ap1,CTNNB1,EGR1,ERK,IL1B,JUNB,Jnk,NFATC1,NFKB1,NFKBIA,NFkB (complex),PPARG,RELA,RHOA,SIRT1,SMAD2,SMAD3,STAT3,TP53,WNT3A,WNT5A,estrogen receptor
lithium chloride		chemical drug		-0.610		1.63E-05	BCL3,DCN,DLL4,MMP2,MT2A,POSTN,TMEM2,VCAN	AKT1,CTNNB1,ESR1,FOXO3,HTT,RARG,SP1,TCF,lithium chloride
poly dA-dT		chemical reagent		1.091	bias	1.66E-05	CCL5,CXCL10,IL6,ZBP1	Ap1,BAX,CREBBP,IRF3,IRF5,IRF7,JUN,LDL,NFkB (complex),Nr1h,STAT1,TBK1,ZBP1,poly dA-dT
IKK (complex)		complex		1.000		1.66E-05	CCL5,CXCL10,MMP9,VCAM1	Ap1,CREBBP,IKBKB,IKK (complex),NFKB1,NFKBIA,NFKBIB,NFkB (complex),REL,RELA,STAT3,TP53
NT5E		phosphatase		0.152		1.66E-05	COL1A1,COL3A1,IL6,MMP13	ATP,Ap1,EGFR,FOXO3,Focal adhesion kinase,NFKB1,NFKBIA,NFkB (complex),NR3C1,NT5E,REL,RELA,SMAD2,SMAD3,SP1,STAT3,TP53
VIP		other	Inhibited	-2.579		1.75E-05	CCL4,CCL5,CXCL10,EGR3,FOXP3,IL6,KLRC4-KLRK1/KLRK1,PDCD1	Ap1,CCR5,IFNG,IL12 (complex),NFKB1,NFKBIA,NFkB (complex),REL,RELA,STAT1,STAT3,STAT6,VIP,VIPR1
IFIH1		enzyme		0.489	bias	1.91E-05	CCL5,IL6,IRF7,ISG15,OAS1	CREBBP,IFIH1,IFNB1,IRF1,IRF3,IRF5,IRF7,MAVS,NFkB (complex),RELA,STAT1,STAT2,STAT3,TBK1
RETNLB		other		-1.890	bias	2.00E-05	CCL5,COL1A1,COL1A2,ELN,FN1,MMP2,STOM	Ap1,EGR1,JUNB,Jnk,RETNLB,STAT3,TP53
TGFA		growth factor	Inhibited	-2.407		2.00E-05	CCL5,CXCL10,IL6,MMP13,MMP9,PECAM1,PLA2G5	Ap1,BAX,ERK1/2,FOSL1,IRF3,JUN,JUNB,NFE2L2,NFKB1,NFKBIA,NFkB (complex),NR3C1,NfkB1-RelA,PI3K (complex),PPARG,PTGS2,RELA,STAT1,STAT3,TGFA,TP53
NFKB2		transcription regulator		0.152		2.02E-05	AKR1B1,CCL5,CXCL12,MMP2,MMP9,VCAM1	Ap1,BCL6,GATA3,IL10,IL2,NFKB1,NFKB2,NFKBIA,NFkB (complex),REL,RELA,SP1,STAT1,STAT3,STAT5A,STAT6,TNFRSF1A,TP53
MAPKAPK2		kinase		-1.796		2.02E-05	CXCL10,IL6,MARCO,MMP2,MMP9,VCAM1	Akt,Ap1,CTNNB1,ERK1/2,FOXO1,HIF1A,ILK,JUN,MAPKAPK2,NFE2L2,NFKB1,NFKBIA,NFKBIB,NFkB (complex),NfkB1-RelA,RBPJ,REL,RELA,SNAI1,SNAI2,STAT3,VEGFA
MKL1		transcription regulator		0.896		2.02E-05	CCL5,CD177,CXCL6,MMP9,PGLYRP1,S100A8,S100A9,TBXAS1	MKL1,MKL2,SRF
bucladesine		chemical toxicant	Inhibited	-2.074		2.06E-05	ABCA1,CD8A,CXCL10,EOMES,H19,IL6,MMP13,MMP14,MMP2,MMP9,PCDH1,TF,VDR	Ap1,ERK,ERK1/2,FOSL1,JUN,JUNB,JUND,MAPK8,NFE2L2,NFKB1,NFkB (complex),NR3C1,NfkB1-RelA,PI3K (complex),RAC1,SIRT1,SMAD2,SMAD3,STAT3,TP53,bucladesine
bortezomib		chemical drug		0.877		2.08E-05	CCL4,CCL5,CXCL10,CXCL12,IL6,PKIB,RSAD2,SDC1,SNCA,VCAM1	IKK (complex),IRF1,IRF3,IRF5,IRF7,NFE2L2,NFKB1,NFKBIA,NFKBIB,NFkB (complex),PARP1,REL,RELA,STAT1,STAT3,TLR9,bortezomib
MTOR		kinase		0.371		2.08E-05	DDIT4,EOMES,FN1,FOXP3,MMP9,MUC1,OAS1,PECAM1,TBX21,VCAM1	Akt,Ap1,FOXO1,IRF3,JUN,JUNB,MTOR,NFKB1,NFKBIA,NFkB (complex),RELA,STAT1,STAT3,TP53,mir-21,sirolimus
KLF4		transcription regulator		-1.709		2.09E-05	COL1A1,COL8A1,DLL4,EOMES,FN1,IL6,IRG1,PECAM1,PROM1,SOCS1,TF	Ap1,CREBBP,EGR1,KLF4,SMAD3,SP1,TP53
ethanol		chemical - endogenous mammalian		-0.420		2.12E-05	ABCA1,ABCG1,CCL5,COL1A2,COL3A1,IL6,IRF7,MMP13,MMP2,MMP3,MMP9,PDCD1,TSC22D3,VCAM1	Ap1,CCL2,EGR1,ERK1/2,JUN,JUNB,Jnk,NFATC1,NFE2L2,NFKB1,NFKB2,NFKBIA,NFKBIB,NFkB (complex),NfkB1-RelA,P38 MAPK,PRKCD,STAT3,TP53,ethanol
chenodeoxycholic acid		chemical - endogenous mammalian		-0.294		2.18E-05	ABCA1,ABCG1,COL1A1,IL6,MMP9,SDC1,VDR	Ap1,ERBB2,ERK1/2,FOS,FOSL2,Focal adhesion kinase,JUN,NFE2L2,NFKB1,NFKBIA,NFkB (complex),NfkB1-RelA,Pkc(s),STAT3,TP53,chenodeoxycholic acid
D609		chemical reagent		1.732		2.19E-05	IL6,MMP13,MMP9,VCAM1	Ap1,D609,ESR1,FOS,JUN,Mapk,NFKB1,NFKBIA,NFKBIB,NFkB (complex),PPARG,REL,RELA,SP1,STAT3,TNFRSF1A,TRADD
CTBP2		transcription regulator				2.19E-05	CDH5,DLL4,EOMES,NEFL
TNFRSF12A		transmembrane receptor				2.19E-05	CCL5,CXCL10,IL6,MMP3	Ap1,NFKB1,NFKBIA,NFkB (complex),RELA,STAT1,STAT3,TNFRSF12A,TNFSF12
SPHK1		kinase		-1.329		2.25E-05	CCL17,CCL5,COL1A2,FN1,IL6	Ap1,IRF3,JUN,NFKB1,NFKBIA,NFkB (complex),NRAS,RAC1,REL,RELA,SP1,SPHK1,STAT1,STAT3,sphingosine-1-phosphate
ZBTB7B		transcription regulator		-1.990		2.25E-05	CD8A,COL1A1,COL1A2,EOMES,IL17RE
IRF9		transcription regulator				2.25E-05	CXCL10,IFIT3,IRF7,ISG15,SOCS1	IRF1,IRF8,IRF9,NFkB (complex),RELA,STAT1,STAT2,STAT3,STAT4,STAT6
PRKCZ		kinase	Inhibited	-2.194		2.25E-05	ABCA1,COL1A2,MMP2,MMP9,VCAM1	Ap1,Focal adhesion kinase,IKBKB,JUN,JUNB,JUND,MAPK8,NFKB1,NFKB2,NFKBIA,NFKBIB,NFkB (complex),NR3C1,PRKCD,PRKCZ,RAC1,STAT3,TP53
SNAI1		transcription regulator		-0.391		2.25E-05	FN1,MMP9,MUC1,SDC1,SPARC,VDR	Akt,Ap1,CREBBP,EGR1,FOXO1,JUN,NFKBIA,NFkB (complex),SMAD3,SNAI1,SP1,STAT3,TP53
IL33		cytokine		-0.457		2.37E-05	ABCA1,ABCG1,CCL1,CCL17,CD69,CXCL10,IL6	Ap1,CCL2,CCL3L3,CSF2,IL33,IRAK4,IRF5,NFATC1,NFKB1,NFKBIA,NFkB (complex),RELA,SP1,STAT1,STAT3
glycitein		chemical drug				2.44E-05	IL6,MMP3,MMP9	Ap1,CTNNB1,ID3,MMP9,NFKB1,NFkB (complex),SMAD2,TP53,glycitein,nitric oxide
low molecular weight heparin		chemical drug				2.44E-05	MMP9,SDC1,TIE1
Cdk		group				2.44E-05	CCL5,CXCL10,IL6	ATP,Ap1,BAX,CDKN2A,Cdk,FOXO3,IRF3,JUN,NFKB1,NFKBIA,NFkB (complex),NR3C1,RELA,STAT3
LOXL2	-1.223	enzyme				2.44E-05	FN1,MMP9,PECAM1
DDR2		kinase				2.44E-05	COL1A1,MMP13,MMP2
eprosartan		chemical drug				2.44E-05	COL1A1,COL3A1,FN1	AGTR1,Ap1,eprosartan
palmitoleic acid		chemical - endogenous mammalian				2.44E-05	ABCA1,IL6,VCAM1	Ap1,ERK1/2,JUNB,JUND,MAPK8,NFE2L2,NFKB1,NR3C1,NfkB1-RelA,STAT3,palmitoleic acid
NFATC2		transcription regulator		1.673		2.50E-05	ABCA1,CXCL10,EGR3,FOXP3,IFIT3,IRF7,ISG15,RSAD2,SOCS1	GATA3,IFNG,IL4,NFATC2,NFKB1,NFKBIA,NFkB (complex),RELA,STAT1,STAT3,STAT6,TNF
TLR2		transmembrane receptor		0.224		2.50E-05	CCL5,CD69,CXCL10,FN1,IL6,MMP9,SOCS1,TBX21,VDR	Ap1,GATA3,IL4,IRF3,IRF8,JUN,JUNB,MAPK14,NFKBIA,NFkB (complex),NR3C1,NfkB1-RelA,P38 MAPK,Pam3-Cys,REL,RELA,SIRT1,STAT1,STAT3,STAT6,TLR2,TP53
zymosan		chemical - endogenous non-mammalian		0.427		2.51E-05	CCL24,CCL4,CCL5,IL6,MMP2,SOCS1	Ap1,CREBBP,FOXO1,IL12A,IL6,IRF3,IRF5,IRF7,JUNB,LDL,LYN,NFkB (complex),Nr1h,STAT1,STAT3,Tlr,zymosan
YBX1		transcription regulator		0.238		2.51E-05	CCL5,COL1A1,COL1A2,MMP2,MMP3,MVP	IL17A,NFKB1,NFKBIA,NFkB (complex),RELA,STAT3,YBX1
ursodeoxycholic acid		chemical - endogenous mammalian		-1.633		2.51E-05	COL1A1,COL1A2,COL4A1,CXCL10,SPARC,VDR
TRAF3		other		0.698		2.57E-05	AICDA,ANXA4,CCL5,CXCL10,IL6,ISG15,TBX21	Ap1,CD40,CREBBP,IRF3,IRF7,MAVS,Map3k7,NFKB1,NFKBIA,NFkB (complex),RELA,STAT1,STAT6,TP53,TRAF3
ESR1		ligand-dependent nuclear receptor	Inhibited	-2.557		2.62E-05	ADA,AQP1,CCL4,CD69,COL8A1,CXCL12,DDIT4,FBLN1,FOXP3,H19,IL6,KLRC4-KLRK1/KLRK1,MMP9,PKIB,TSC22D3	Ap1,CEBPA,ESR1,ETS1,FOS,HIF1A,Histone h4,JUN,MAPK3,MYC,Mapk,NFE2L2,NFKB1,NFKBIA,NR3C1,PPARG,RELA,SP1,STAT3,TP53,TP73,beta-estradiol
JAK3		kinase		1.412		2.63E-05	FOXP3,IL6,IL7R,LAG3,PDCD1	Akt,FOXO1,IFNG,IL10,JAK3,JUN,NFKB1,NFKBIA,NFkB (complex),REL,RELA,STAT1,STAT3,STAT5B
ITGAV		ion channel		-1.503		2.63E-05	COL1A1,COL1A2,FN1,MMP2,MMP9	Ap1,CBL,COL4A3,FOS,ITGAV,ITGB3,NFKBIA,NFkB (complex),PTK2,RUNX2,SMAD2,SMAD3,STAT3,TP53,VTN,heparin
Histone h4		group				2.64E-05	ADA,CCL4,CCL5,CD69,CXCL10,CYP24A1,IL6,MMP9	CREBBP,Histone h4,NFKB1,NFKBIA,NFkB (complex),RELA,STAT3
TNFSF10		cytokine		1.463		2.79E-05	IFI6,IFIT1,IL6,ISG15,MMP2,MMP3,MMP9	Ap1,CTNNB1,ERK1/2,Focal adhesion kinase,IFNG,MAPK1,MMP9,NFE2L2,NFKB1,NFKBIA,NFkB (complex),NfkB1-RelA,RELA,SMAD2,STAT1,STAT3,TNFSF10,TP53
6-hydroxydopamine		chemical toxicant		-0.765		2.79E-05	ACO1,CCL5,DDIT4,IL6,MMP3,MMP9,SNCA	6-hydroxydopamine,Ap1,BAX,EGR1,ERK1/2,IL1B,IRF3,JUN,JUNB,Jnk,NFE2L2,NFKB1,NFKBIA,NFkB (complex),NfkB1-RelA,P38 MAPK,RELA,STAT3,TP53
Ccl2		cytokine		0.269		2.79E-05	CCL4,CCL5,CXCL10,IL6,TIE1,VCAM1	Ap1,CCR2,CXCL2,CXCL3,Ccl2,ERK1/2,IL10,NFE2L2,NFKB1,NFkB (complex),NfkB1-RelA,REL,RELA,SMAD3,STAT3
alefacept		biologic drug	Inhibited	-2.236	bias	2.79E-05	CCL5,CD69,CD8A,CXCL9,IL7R,SOCS1
Smad2/3-Smad4		complex		0.000	bias	2.84E-05	COL1A1,COL1A2,IRF7,MMP13
LAMA5		other		-0.254	bias	2.84E-05	CCL4,CXCL10,MMP14,MMP9	Ap1,CTNNB1,FOS,LAMA5,MMP9,NFKB1,NFkB (complex),SMAD2,STAT3,heparin
IL19		cytokine		-1.067		2.84E-05	FN1,IL6,MMP9,SOCS1	Ap1,FOXO1,FOXP3,IL19,IL6,IRF9,JUN,JUNB,NFKB1,NFkB (complex),RAC1,RELA,STAT1,STAT2,STAT3,STAT6,TP53
TNFSF14		cytokine				2.84E-05	CXCL10,CXCL12,IL6,MMP9	Akt,Ap1,BCL6,CCL2,FOXO1,GATA3,IL2,JUN,NFATC1,NFKB1,NFKBIA,NFkB (complex),NfkB1-RelA,P38 MAPK,REL,RELA,STAT3,STAT5A,STAT6,TNFSF14
isoliquiritigenin		chemical - endogenous non-mammalian				2.84E-05	IL6,MMP2,MMP9,SERPINF1	Ap1,CTNNB1,FOXO3,FOXP3,HIF1A,ID3,MAPK1,MMP9,NFE2L2,NFKB1,NFkB (complex),NPM1,PPARG,SIRT1,SMAD2,STAT1,STAT3,TP53,Vegf,isoliquiritigenin,nitric oxide
Pkc(s)		group	Inhibited	-2.216		2.91E-05	ABCA1,ACO1,COL3A1,FN1,IL6,MMP13,MMP2,S100A8,VCAM1,VDR	ADAM17,Ap1,EGR1,ESR1,FOS,JUN,JUNB,Jnk,NFKB1,NFKBIA,NFkB (complex),NfkB1-RelA,P38 MAPK,Pkc(s),RAC1,STAT3,TP53
TP73		transcription regulator	Inhibited	-2.549	bias	2.94E-05	ADA,COL5A2,DDIT4,MMP13,MMP14,MMP2,PERP,S100A2,SERPINF1,TSPAN1,VDR	CEBPA,FOXM1,MYC,NFKB1,STAT3,TP53,TP73
HMGA1		transcription regulator		0.123		2.94E-05	COL1A1,COL1A2,COL4A1,COL4A2,CTSC,H19,IL6,MMP9,SPARC	Ap1,CEBPB,CREBBP,EGR1,HMGA1,Ins1,JUN,MIF,NFKB1,NFkB (complex),NR3C1,NR3C2,RELA,SIRT1,SMAD2,SMAD3,SP1,STAT3,TP53,aldosterone,estrogen receptor
LGALS3		other		0.577		3.02E-05	COL3A1,COL4A1,COL5A2,FN1,IL6,MUC1,VCAM1	Akt,FOXO1,ICAM1,IgG,JUN,LGALS3,NFATC1,NFKB1,NFKBIA,NFkB (complex),PPARG,RHOA,STAT3,advanced glycation end-products,estrogen receptor
ERBB3		kinase		-1.239		3.02E-05	BGN,COL1A1,CXCL12,FBN1,GZMH,MMP3,SPARC	Ap1,EGFR,ERBB2,ERBB3,JUN,NFKB1,NFKBIA,SMAD2,SMAD3,SP1,STAT3,TP53
CYP27B1		enzyme		-0.277		3.05E-05	CCL1,CCL17,CCL4,IL6,VDR
PLAUR		transmembrane receptor	Inhibited	-2.000		3.05E-05	CCL5,MMP2,MMP3,MMP9,SOCS1	Ap1,EGFR,ERK1/2,FN1,FOXO1,IL6,JUNB,NFE2L2,NFKB1,NFKBIA,NFkB (complex),NfkB1-RelA,PLAUR,RELA,RUNX2,SMAD2,SMAD3,SP1,STAT1,STAT3,TP53,YBX1
NS-398		chemical reagent	Activated	2.607		3.27E-05	COL1A2,IL6,MMP14,MMP2,MMP9,S100A8,S100A9	Ap1,CEBPA,CTNNB1,ERK,JUN,JUNB,MMP9,NFE2L2,NFKB1,NFKBIA,NFkB (complex),NR1H3,NS-398,PPARG,PTGS2,RELA,SIRT1,SMAD2,SMAD3,SP1,STAT3,TP53,prostaglandin E2
MKL2		transcription regulator	Activated	2.000		3.27E-05	CCL5,CD177,CXCL6,PGLYRP1,S100A8,S100A9,TBXAS1
NR4A2		ligand-dependent nuclear receptor		1.732		3.43E-05	COL16A1,COL1A1,MMP13,MMP3,MMP9,ZBP1
pentoxifylline		chemical drug		0.301		3.53E-05	CCL5,COL1A1,IL6,POSTN,VCAM1	Ap1,CREBBP,CXCL3,ERK1/2,IL1B,NFE2L2,NFKB1,NFKBIA,NFkB (complex),NfkB1-RelA,P38 MAPK,RELA,STAT3,pentoxifylline
LITAF		transcription regulator		0.152	bias	3.62E-05	CCL5,CCL8,CXCL10,CXCL6	Ap1,ERK1/2,LITAF,NFE2L2,NFKB1,NfkB1-RelA,STAT3
ITGA2		transmembrane receptor		-1.982		3.62E-05	COL1A1,DCN,IL6,MMP3	Ap1,CBL,CDKN2A,HIF1A,IGF1,ITGA2,ITGB1,JUN,MAPK14,NFATC1,NFKB1,NFKBIA,NFkB (complex),NR3C1,PPARG,PTK2,RHOA,SIRT1,SMAD3,STAT3,TP53,estrogen receptor
GLIS2		transcription regulator				3.62E-05	COL1A1,CXCL10,MMP14,SPARC
TFEC		transcription regulator				3.62E-05	COL6A3,F13A1,IL6,S100A9
ADORA1		G-protein coupled receptor				3.62E-05	CCL17,CCL24,COL3A1,MMP9	ADORA1,ADORA2B,NFkB (complex)
trichloroethylene		chemical toxicant		0.000		3.80E-05	COL1A1,COL3A1,MFGE8,PROC,SPARC,STOM
benzene		chemical toxicant		0.000		3.80E-05	COL1A1,COL3A1,MFGE8,PROC,SPARC,STOM
NFATC3		transcription regulator		-0.111		3.80E-05	CD69,COL1A1,DDIT4,EGR3,IL6,MMP3
benzyloxycarbonyl-Leu-Leu-Leu aldehyde		chemical - protease inhibitor		0.271		3.80E-05	AICDA,AKR1B1,CCL5,CXCL10,DCN,IL6,IRF7,MMP13,MMP2,MMP9,VCAM1,VDR	Ap1,BAX,ESR1,IRF3,JUN,JUNB,JUND,MAPK8,NFKB1,NFKBIA,NFkB (complex),NR3C1,NfkB1-RelA,P38 MAPK,RELA,STAT3,TP53,benzyloxycarbonyl-Leu-Leu-Leu aldehyde
GATA3		transcription regulator		-0.449		4.05E-05	CCL5,EOMES,FOXP3,GZMA,IL6,IL7R,S100A8,S100A9,TBX21	GATA3,IFNG,IL10,IL4,Ige,JUNB,NFKB1,NFKBIA,NFkB (complex),REL,RELA,STAT1,STAT3,STAT6
SIRT1		transcription regulator		-0.794		4.05E-05	ABCA1,ABCG1,FN1,IL6,MMP2,MMP3,MMP9,SFRP2,SFRP4	Ap1,CBL,CEBPB,EGR1,ERK,FOSL1,FOXO1,Insulin,JUN,JUNB,Jnk,MAPK14,NFE2L2,NFKB1,NR3C1,PI3K (complex),SIRT1,SMAD2,SMAD3,STAT3,TP53
SYK		kinase		1.292		4.06E-05	CCL4,CCL5,CD69,CXCL10,IL6	AKT1,Ap1,BCL6,CEBPB,ESR1,FCER1G,FOXO3,GAB2,GATA3,HTT,IL2,NFKB1,NFKBIA,NFkB (complex),RARG,SP1,STAT1,STAT3,STAT5A,STAT6,SYK,TNFRSF1A
NOS3		enzyme		0.271		4.06E-05	CXCL12,IL6,MMP14,MMP2,VCAM1	Akt,Ap1,CTNNB1,FOXO1,ID3,IRF1,JUN,MMP9,MYD88,NFKB1,NFKBIA,NFkB (complex),NOS3,NfkB1-RelA,P38 MAPK,SMAD2,STAT1,STAT3,TP53,nitric oxide
mir-146		microRNA		-0.060	bias	4.06E-05	CXCL10,FOXP3,IL6,MMP2,SOCS1	Ap1,CXCL8,FOXO1,IFNG,IL6,JUNB,NFKB1,NFKBIA,NFkB (complex),RELA,STAT1,STAT3,TNF,mir-146
GDF2		growth factor		-0.820	bias	4.12E-05	COL1A1,CXCL12,FMOD,HTRA1,MMP9,POSTN,SERPINF1
tocilizumab		biologic drug				4.23E-05	CCL4,CCL5,IL6	Ap1,CREBBP,IL6R,IRF1,LDL,NFkB (complex),Nr1h,STAT1,STAT3,tocilizumab
ULBP2		transmembrane receptor				4.23E-05	CCL1,CCL4,KLRC4-KLRK1/KLRK1
ITGB4		transmembrane receptor				4.23E-05	CCL5,IL6,SPARC	AKT1,ESR1,FN1,FOXO3,HTT,ITGB4,NFKB1,NFKBIA,RARG,RUNX2,SP1,STAT3,YBX1
MRC1		transmembrane receptor				4.23E-05	CCL5,CXCL10,IRG1
IRF8		transcription regulator		-0.280		4.37E-05	AICDA,CCL5,IDO1,IFI6,IL6,ISG15,MMP9,OAS1	CCL5,IRF1,IRF7,IRF8,IRF9,NFKB1,NFKBIA,NFkB (complex),RELA,STAT1,STAT2,STAT3,STAT6,TNF
CD69	0.507	transmembrane receptor		-0.152		4.54E-05	CCL1,CCL5,CD69,S100A9	Ap1,CD69,NFKBIA,NFkB (complex),REL,RELA,SYK
IL17C		cytokine		-1.115	bias	4.66E-05	AICDA,IL6,PI3,S100A8,S100A9	IL17C,NFKB1,NFKBIA,NFkB (complex),RELA,STAT3,TNF
IgG		complex		0.265		4.73E-05	CCL4,CCL5,COL3A1,CTSC,FN1,FOXP3,IL6,ISG15,VCAM1	Ap1,CDKN2A,Ccl2,FOXO1,IGF1,IL6,IgG,JUNB,NFKB1,NFKBIA,NFkB (complex),RELA,SMAD3,STAT1,STAT3,TP53
ERG		transcription regulator				5.03E-05	ARMC12,FKBP5,MMP3,MMP9,PECAM1,RAPGEF5,SNCA,SPARC,TSC22D3,VWF
PTEN		phosphatase		0.824		5.03E-05	ABTB1,BCL3,CCL5,CDH5,GGT1,IL6,ISG15,MMP14,MMP2,MMP3,MMP9,MT2A,SDC1,TSC22D3,VCAM1	Ap1,CHUK,CTNNB1,JUN,MMP9,NFKB1,NFKB2,NFKBIA,NFKBIB,NFkB (complex),PTEN,RAC1,REL,RELA,STAT3,TP53
butyric acid		chemical - endogenous mammalian	Activated	2.172		5.03E-05	A2M,AQP1,COL4A1,COL4A2,COL5A2,COL6A3,GGT1,HSPG2,IFIT1,IFIT3,IL32,IL6,MT2A,MUC1,MVP
PI3K (family)		group		-0.137		5.07E-05	ABCA1,ABCG1,CXCL10,CXCL12,IL6,MMP9	Akt,Ap1,FOXO1,JUN,NFKB1,NFKB2,NFKBIA,NFKBIB,NFkB (complex),NfkB1-RelA,P38 MAPK,PI3K (family),PRKCD,REL,RELA,STAT1,STAT3
COL18A1		other		1.890		5.13E-05	CDH5,DDIT4,FN1,IL6,MMP2,PECAM1,VWF	Ap1,COL18A1,CTNNB1,ERK,FOS,FOXO1,FOXO3,HIF1A,JUN,MTOR,NFE2L2,NFKB1,NFkB (complex),RBPJ,SIRT1,SMAD2,SMAD3,SRC,STAT3,STAT6,TP53,VEGFA,Vegf
medroxyprogesterone acetate		chemical drug		0.460		5.23E-05	CCL4,CCL5,CXCL10,DCN,FMOD,FN1,IL6,VCAN	Ap1,Ccl2,ERBB2,ERK,ERK1/2,JUN,NFE2L2,NFKB1,NFKBIA,NFkB (complex),NR3C1,NfkB1-RelA,RELA,SIRT1,SMAD2,SMAD3,SP1,STAT3,TP53,beta-estradiol,medroxyprogesterone acetate
BMP2		growth factor		-1.769		5.25E-05	COL1A1,COL1A2,CXCL12,FN1,MMP13,MMP9,POSTN,SPARC,VCAN,VDR	Ap1,BMP2,ESR1,FOSL2,JUN,JUNB,JUND,MYOCD,NFKBIA,NFkB (complex),RUNX2,SMAD2,SMAD3,SMAD7,SP1,STAT3,Smad,TGFB1,TGFBR2
FOSL2		transcription regulator				5.31E-05	ABCA1,COL1A2,MMP13,MMP2,MMP3	ATF3,Ap1,ESR1,FOS,FOSL2,JUN,JUND,NFATC1,NFkB (complex),RELA,SP1
interferon beta-1a		biologic drug				5.55E-05	GBP5,IFI6,IFIT1,IRF7,MMP9,S100A9,SNCA,TBXAS1	IRF1,IRF9,NFkB (complex),RELA,STAT1,STAT2,STAT3,STAT6,interferon beta-1a
KIAA1524		other		0.896		5.56E-05	ACTG2,COL8A1,DCN,GPR37,LUM,SNCA
salvin		chemical toxicant		0.492		5.63E-05	IL6,MMP3,MMP9,VDR	Ap1,EGFR,ERK1/2,FOS,JUN,NFE2L2,NFKB1,NFKBIA,NFkB (complex),NfkB1-RelA,P38 MAPK,RELA,SMAD2,SMAD3,SP1,STAT3,salvin
IGF2BP1		translation regulator	Inhibited	-2.000	bias	5.63E-05	COL1A1,COL1A2,COL6A3,LUM
indomethacin		chemical drug		1.107		6.01E-05	A2M,IDO1,IL6,LOXL2,MMP14,MMP2,PROM1,S100A8,SDC1,VCAN,VDR	AKT1,APP,Ap1,CTNNB1,EGF,ESR1,FOS,FOSL2,FOXO3,HTT,IL1B,JUN,NFKB1,NFKBIA,NFkB (complex),Pkc(s),RARG,RELA,SP1,STAT3,indomethacin
norepinephrine		chemical - endogenous mammalian		-1.837		6.06E-05	ABCA1,EOMES,FN1,FOXP3,IL6,MMP2,MMP9,PCDH1,PIGR	Ap1,ERK,ESR1,FOXO1,IL6,JUNB,JUND,MAPK8,NFkB (complex),NR3C1,PGR,PPARG,SIRT1,SMAD2,SMAD3,STAT3,TP53,cyclic AMP,norepinephrine,progesterone
ATF3		transcription regulator				6.09E-05	CCL5,IL6,MMP13,MMP2,MT2A,SLC11A1	ATF3,Ap1,GATA3,IFNG,IL13,Immunoglobulin,JUNB,NFKB1,NFKBIA,NFkB (complex),RELA,STAT1,STAT3,STAT6,TP53
IKBKG		kinase		0.426		6.23E-05	CCL5,CXCL12,CXCL6,DCN,IL6,IRF7,IRG1,ISG15	Ap1,CHUK,IKBKB,IKBKG,IRF3,IRF5,IRF7,MAP3K7,NFKB1,NFKB2,NFKBIA,NFKBIB,NFkB (complex),REL,RELA,STAT1,STAT3,TBK1
2',3'-dialdehyde ATP		chemical reagent				6.71E-05	CXCL10,IL6,PLA2G5	2',3'-dialdehyde ATP,Ap1,CREBBP,MAP2K3,NFE2L2,NFKB1,NFkB (complex),PARP1,RELA,TP53
nilotinib		chemical drug				6.71E-05	COL1A1,COL1A2,FN1
ISGF3		complex				6.71E-05	IRF7,ISG15,RSAD2
Lymphotoxin		complex				6.71E-05	CCL5,CXCL10,VCAM1	Ap1,CHUK,Lymphotoxin,NFKB1,NFKB2,NFKBIA,NFKBIB,NFkB (complex),RELA,STAT1,STAT3,TP53
elastase		group				6.71E-05	MMP2,MMP3,MMP9	CTGF,CTNNB1,CXCL12,FN1,JUN,MMP9,NFKB1,NFKBIA,NFkB (complex),RELA,RUNX2,STAT1,STAT3,TP53,YBX1,elastase,estrogen receptor
MIA		other				6.71E-05	FN1,MMP14,SPARC
MMP8		peptidase				6.71E-05	CXCL10,IL6,S100A8	Ap1,CCL2,GATA3,IL4,MMP8,NFATC1,NFkB (complex),RELA,STAT3,STAT6
GLPG0634		chemical drug				6.71E-05	IL6,MMP13,MMP3	Ap1,FOXO1,GLPG0634,IL6,JUNB,NFkB (complex),STAT3
PLA2G5	-0.933	enzyme				6.71E-05	COL1A2,COL3A1,PLA2G5
IL17D		other				6.71E-05	CXCL10,FOXP3,TBX21	IL17D,IRF9,NFkB (complex),STAT1,STAT2,STAT3,STAT6
PRKCA		kinase	Inhibited	-2.216	bias	6.81E-05	FN1,MMP3,MMP9,PVR,S100A8,S100A9,VCAM1	APP,Ap1,CTNNB1,ESR1,FOSL1,IL17A,IL1A,JUN,NFKB1,NFKBIA,NFkB (complex),PRKCA,REL,RELA,STAT3
valsartan		chemical drug		1.455		6.85E-05	AQP1,COL1A1,FN1,MMP2,POSTN	AGT,Ap1,CBL,CEBPB,CTNNB1,Collagen type I,EGFR,EGR1,FN1,FOXO1,Insulin,JUN,NFKB1,NFKBIA,NFkB (complex),RUNX2,SMAD2,SMAD3,SP1,STAT3,STAT6,YBX1,valsartan
N-cor		group		0.000	bias	6.85E-05	ABCA1,CCL5,CXCL10,MMP13,MMP9	CEBPA,Histone h4,JUN,N-cor,NFE2L2,NFKB1,NFKBIA,NFkB (complex),NR1H3,PPARG,RELA,STAT3,TNF
acetaldehyde		chemical - endogenous mammalian		-0.849		6.90E-05	COL1A1,COL1A2,IL6,MMP2	Ap1,CEBPB,CREBBP,EGR1,ERK1/2,JUNB,JUND,Jnk,MAPK8,NFE2L2,NFKB1,NFKBIA,NFkB (complex),NR3C1,NfkB1-RelA,RELA,SMAD3,SMAD7,SP1,STAT3,Smad,TP53,acetaldehyde
Fibrinogen		complex		-1.067	bias	6.90E-05	BCL3,CCL4,IL6,MMP14	Ap1,Ccl2,Fibrinogen,ICAM1,NFATC1,NFKB1,NFKBIA,NFkB (complex),PPARG,REL,RELA,RHOA,STAT3,SYK,TP53,estrogen receptor
leuprolide		biologic drug		-1.964		6.90E-05	MMP14,MMP2,MMP3,MMP9	Ap1,CTNNB1,ETS2,FOS,FOSL1,JUN,MMP3,MMP9,NFKB1,NFkB (complex),NR3C1,PI3K (complex),leuprolide
simvastatin		chemical drug		1.896		7.07E-05	ABCA1,ABCG1,FOXP3,IL6,MMP2,MMP3,MMP9,PGLYRP1,VCAM1,VWF	APP,Ap1,CCL2,CREBBP,CTNNB1,EDN1,ERK1/2,JUN,LDL,NFATC1,NFE2L2,NFKB1,NFKBIA,NFkB (complex),NfkB1-RelA,Nr1h,STAT1,STAT3,TP53,simvastatin
heparin		chemical - endogenous mammalian		1.067		7.27E-05	CD209,COL1A1,FN1,MMP14,MMP2,MMP9	Ap1,CTGF,CTNNB1,Collagen type I,ERK,FN1,JUN,NFE2L2,NFKB1,NFKBIA,NFkB (complex),RELA,RUNX2,SIRT1,SMAD2,SMAD3,SPP1,STAT3,TP53,YBX1,heparin
silibinin		chemical drug	Activated	2.400		7.27E-05	FN1,IL6,MMP2,MMP3,MMP9,PECAM1	Ap1,CEBPA,ERK,JUNB,MYC,NFKB1,NFKBIA,NFkB (complex),NfkB1-RelA,P38 MAPK,RELA,SIRT1,SMAD2,SMAD3,STAT1,STAT3,TP53,TP73,silibinin
ID3		transcription regulator		-1.987		7.73E-05	FOXP3,IL6,IL7R,MMP2,MMP9	Ap1,CXCL8,FOXO1,ID3,IFI16,IL6,IRF3,JUNB,NFKBIA,NFkB (complex),RELA,STAT3
U73122		chemical reagent	Activated	2.183	bias	7.73E-05	FN1,MMP13,MMP14,MMP2,VCAM1	Ap1,FN1,FOS,FOSL2,Focal adhesion kinase,HGF,JUN,NFATC1,NFKB1,NFKBIA,NFkB (complex),PPARG,Pkc(s),RHOA,RUNX2,STAT3,TP53,U73122,YBX1,estrogen receptor
SFTPD		other		0.497		8.36E-05	CD209,MMP2,MMP3,MMP9	Ap1,CREBBP,CTNNB1,FOXO1,IL6,JUNB,LDL,MMP9,NFKB1,NFKBIA,NFkB (complex),Nr1h,RELA,SFTPD,STAT1,STAT3
NAMPT		cytokine		-1.063		8.36E-05	CXCL10,IL6,MMP3,MMP9	CASP8,FOXP3,HIF1A,JUNB,NAMPT,NFKB1,NFKBIA,NFkB (complex),NPM1,PPARG,REL,RELA,SIRT1,STAT1,STAT3,TP53
GABA		chemical - endogenous mammalian		-1.091		8.36E-05	FN1,MMP2,MMP3,MMP9	Akt,Ap1,CBL,CEBPB,EGFR,ERK1/2,FOXO1,GABA,Insulin,JUN,NFE2L2,NFKB1,NFKBIA,NFkB (complex),NfkB1-RelA,SMAD2,SMAD3,SP1,STAT3
IFNAR2		transmembrane receptor				8.36E-05	IL6,ISG15,KLRC4-KLRK1/KLRK1,OAS1	IFNAR2,IFNG,IRF1,IRF9,NFKBIA,NFkB (complex),RELA,STAT1,STAT2,STAT3
miR-204-5p (and other miRNAs w/seed UCCCUUU)		mature microRNA	Activated	2.000	bias	8.36E-05	CTSC,MMP3,MMP9,SPARC
ARNT2		transcription regulator		-1.265	bias	8.67E-05	ABCG1,AKR1B1,AOX1,ELL2,GZMH,PKIB,PLA2G5,POSTN,ST6GALNAC6,TSC22D3
calcitriol		chemical drug		-0.374		8.74E-05	BCL3,COL4A1,COL4A2,CXCL10,CXCL6,CYP24A1,FBN1,FN1,FOXP3,IL6,IRF7,S100A8,S100A9,TBX21,VDR	Alpha catenin,Ap1,CTNNB1,ERK,JUNB,NFKB1,NFKBIA,NFkB (complex),NfkB1-RelA,P38 MAPK,RELA,SIRT1,SMAD2,SMAD3,SP1,STAT1,STAT3,TP53,calcitriol,prostaglandin E2
CD3E		transmembrane receptor		0.668		9.75E-05	CCL17,CD69,IL6,MMP9,SOCS1	Ap1,BCL6,CD3E,ETS1,FOXP3,GATA3,HIF1A,ICAM1,IL2,IL4,MAPK3,NFE2L2,NFKBIA,NFkB (complex),RELA,STAT1,STAT3,STAT5A,STAT6
GPX1		enzyme		0.651		9.75E-05	CCL4,CXCL10,IL6,MMP9,VCAM1	Ap1,CAT,FOS,GPX1,JUN,NFKB1,NFKBIA,NFkB (complex),REL,RELA,SP1,SRC,STAT1,STAT3,STAT6
TAC4		other				9.99E-05	IL6,MMP14,MMP2	Akt,Ap1,EGR1,ERK,ESR1,FOXO1,JUN,JUNB,Jnk,NFKBIA,NFkB (complex),SIRT1,SMAD2,SMAD3,STAT3,TAC4,TP53
EPHX2		enzyme				9.99E-05	DLL4,IL6,VCAM1	EPHX2,HMOX1,NFkB (complex),RELA,SP1
PNPT1		enzyme				9.99E-05	CCL5,IL6,MMP3	NFKB1,NFKBIA,NFkB (complex),PNPT1,REL,RELA,STAT1,STAT3
nedocromil sodium		chemical drug				9.99E-05	COL3A1,MMP2,MMP9
hexamethoxyflavone		chemical toxicant				9.99E-05	IL6,MMP9,VCAM1	Akt,Ap1,ESR1,FOXO1,JUN,NFKB1,NFKBIA,NFkB (complex),RELA,STAT1,STAT3,hexamethoxyflavone
mitoxantrone		chemical drug		1.109		1.00E-04	COL1A1,COL1A2,IL6,IRF7	Ap1,CEBPA,IGF1R,MYC,NFATC1,NFKB1,NFKBIA,NFkB (complex),PPARG,RELA,RHOA,STAT1,STAT3,TP53,TP73,estrogen receptor,mitoxantrone
pristane		chemical toxicant		1.000	bias	1.00E-04	CXCL10,IL6,IRF7,ISG15
TNFRSF4		transmembrane receptor		0.152		1.00E-04	CXCL10,FOXP3,IL6,SOCS1	Akt,BCL6,FOXO1,GATA3,IL2,IL4,Immunoglobulin,JUN,NFKB1,NFKBIA,NFkB (complex),RELA,STAT1,STAT3,STAT5A,STAT6,TNFRSF4
ITGA1		other		0.130		1.00E-04	DCN,MMP2,MMP3,MMP9	Ap1,CTNNB1,Collagen type I,EGFR,ERK,ERK1/2,FN1,ITGA1,NFE2L2,NFKB1,NFKBIA,NFkB (complex),NfkB1-RelA,RUNX2,SIRT1,SMAD2,SMAD3,SP1,STAT3,TP53,YBX1
KDM2B		other		-1.000		1.00E-04	CCL5,CXCL10,EOMES,SFRP2
IFNK		cytokine				1.00E-04	CXCL10,CXCL9,OAS1,ZBP1
TWIST2		transcription regulator				1.00E-04	CD7,FN1,MMP9,POSTN
Salmonella enterica serotype abortus equi lipopolysaccharide		chemical toxicant		1.095	bias	1.01E-04	CCL4,CCL5,EGR3,IDO1,IL32,IL6,IL7R,ISG15,PLAC8	Ap1,Ccl2,FOXO1,IL6,JUNB,NFKB1,NFKBIA,NFkB (complex),RELA,STAT3,Salmonella enterica serotype abortus equi lipopolysaccharide,TNF
trichostatin A		chemical drug		-0.470		1.06E-04	ABCA1,COL1A2,COL6A3,CXCL10,FBLN1,FOXP3,IL6,MMP13,MMP3,MMP9,PKIB,SDC1,SFRP4,SOCS1,STAG3,VCAM1,VWF	ATF3,Ap1,CREBBP,FOS,IKBKB,JUN,JUND,MAP2K3,MYC,NFATC1,NFE2L2,NFKB1,NFKBIA,NFkB (complex),RELA,SP1,STAT2,STAT3,TP53,decitabine,trichostatin A
CD86		transmembrane receptor		1.000		1.09E-04	CCL4,CD69,GZMA,IDO1,IL6	BCL6,CD28,CD86,FOXP3,GATA3,IL10,IL12 (family),IL2,IL4,IRF4,IRF8,NFKB1,NFkB (complex),REL,RELA,STAT1,STAT3,STAT5A,STAT6
luteolin		chemical - endogenous non-mammalian		0.347		1.09E-04	CXCL10,IL6,MMP13,MMP2,MMP9	Ap1,CTNNB1,ERK,ERK1/2,FOSL1,ID3,JUN,MMP9,NFE2L2,NFKB1,NFkB (complex),NR3C1,NfkB1-RelA,PI3K (complex),SIRT1,SMAD2,SMAD3,STAT3,TP53,luteolin,nitric oxide
TLR8		transmembrane receptor		-0.406	bias	1.09E-04	CCL1,CCL4,CXCL10,IL6,VDR	Ap1,Histone h4,IRF3,IRF5,IRF8,JUN,MAPK14,NFKB1,NFKBIA,NFkB (complex),NR3C1,RELA,SIRT1,STAT1,STAT2,STAT3,TLR8,resiquimod
Hbb-b1		transporter				1.09E-04	CXCL10,FN1,PECAM1,TF,VCAM1	Ap1,FOXO1,Hbb-b1,IL6,JUNB,NFkB (complex),STAT3
SIM1		transcription regulator		-1.265	bias	1.10E-04	ABCG1,AKR1B1,AOX1,ELL2,GZMH,PKIB,PLA2G5,POSTN,ST6GALNAC6,TSC22D3
IFI16		transcription regulator		0.928	bias	1.10E-04	CCL4,CCL5,CXCL10,IL6,IL7R,VCAM1	CREBBP,IFI16,IFNB1,IRF1,IRF3,IRF7,NFKB1,NFKBIA,NFkB (complex),REL,RELA,STAT1,STAT2,STAT3
cortisone		chemical - endogenous mammalian				1.16E-04	IDO1,IL6
fluoroquinolone		chemical drug				1.16E-04	MMP2,MMP9
ADAMTS5		peptidase				1.16E-04	BGN,VCAN
malolactomycin D		chemical - endogenous non-mammalian				1.16E-04	MMP13,MMP9	Ap1,CTNNB1,EGR1,JUNB,Jnk,MMP9,NFKB1,NFKBIA,NFkB (complex),NfkB1-RelA,P38 MAPK,STAT3,TP53,malolactomycin D
sulfur		chemical - endogenous mammalian				1.16E-04	MMP2,MMP9	CTNNB1,MMP9,NFKB1,NFkB (complex),sulfur
S-adenosylhomocysteine		chemical - endogenous mammalian				1.16E-04	COL1A1,COL1A2
fluticasone		chemical drug		-0.343		1.19E-04	BGN,CCL5,DCN,IL6	CEBPA,CEBPB,Histone h4,ICAM1,NFkB (complex),RELA,TP53,fluticasone
JAK inhibitor I		chemical - kinase inhibitor		-1.000		1.19E-04	CXCL10,CXCL6,CXCL9,MMP9	CCL11,JAK inhibitor I,JUNB,NFKB1,NFKBIA,NFkB (complex),RELA,STAT1,STAT3,TP53
JAK		group				1.19E-04	CD209,IL6,MMP9,SOCS1	Ap1,EGR1,IL10,IRF9,JAK,JUNB,Jnk,NFKB1,NFKBIA,NFkB (complex),REL,RELA,STAT1,STAT2,STAT3,STAT6,TP53,dextran sulfate
imiquimod		chemical drug		1.323	bias	1.19E-04	CCL4,IL6,IRF7,OAS1,RNF213,RSAD2	IKBKE,IRF1,IRF3,IRF5,IRF7,IRF9,Interferon alpha,NFKB1,NFKBIA,NFkB (complex),STAT1,STAT2,STAT3,STAT6,TBK1,TLR7,imiquimod
herbimycin		chemical - kinase inhibitor		1.342		1.22E-04	IL6,MMP13,MMP2,MMP9,SIRPA	Ap1,CBL,CDKN2A,CEBPB,CTNNB1,FOS,FOXO1,Insulin,JUN,MMP9,NFKB1,NFKBIA,NFkB (complex),SOD2,SP1,SRC,STAT3,STAT6,TNFRSF1A,TP53,herbimycin
ATP		chemical - endogenous mammalian		-1.936		1.22E-04	CCL4,CXCL10,IL6,MMP13,MMP3,P2RX7,VCAM1	ATP,Ap1,ERK1/2,FOSL1,IL18,IL1A,NFE2L2,NFKB1,NFKBIA,NFKBIB,NFkB (complex),NfkB1-RelA,RELA,SP1,STAT3,TNFRSF1A,TP53
GW501516		chemical drug		-1.948		1.22E-04	ABCA1,CXCL6,CYP24A1,GZMH,S100A8,S100A9,VLDLR
STAT4		transcription regulator		-0.643	bias	1.28E-04	BCL3,CXCL10,IL6,ISG15,LRP1,PLAC8,PLOD2,RCN3,TBX21,VLDLR	Ap1,CEBPB,IL12 (complex),Ins1,JUNB,NFKB1,NFkB (complex),RELA,SMAD2,SMAD3,STAT1,STAT3,STAT4,STAT6,TP53
CXCL8		cytokine		-1.287		1.29E-04	CD69,HSPG2,MMP2,MMP9,SOCS1,VCAM1	Ap1,CXCL8,EGR1,Focal adhesion kinase,ICAM1,ITGB2,JUNB,Jnk,NFKBIA,NFkB (complex),RELA,SMAD3,SMAD7,SP1,STAT1,STAT3,STAT6,TGFB1,TP53
ZNF217		transcription regulator	Activated	2.236	bias	1.29E-04	COL8A1,EOMES,LYPD1,NEFL,NMNAT2,SLC6A15
cisplatin		chemical drug		-0.753		1.32E-04	A2M,ANXA4,AQP1,CCL1,CCL5,COL1A1,CXCL10,CXCL9,DDIT4,FN1,FNDC3B,GGT1,IFI6,IL6,MMP2,NEFL,PTGR1,VCAM1	Ap1,CDKN2A,FOS,JUN,JUNB,JUND,MAPK8,NCOA2,NFKB1,NFKBIA,NFkB (complex),NR3C1,RELA,SRC,STAT1,STAT3,STAT6,cisplatin
PROC	2.295	peptidase		1.074		1.35E-04	IL6,MMP2,MMP9,MOK,VCAM1	Ap1,ERK1/2,ESR1,HMGB1,IRF3,JUN,NFATC1,NFE2L2,NFKB1,NFKBIA,NFkB (complex),NR3C1,NfkB1-RelA,PPARG,PROC,RAC1,RHOA,STAT3,estrogen receptor
IGFBP2		other	Inhibited	-2.194		1.35E-04	COL21A1,FN1,MMP13,MMP2,POSTN	Ap1,CDKN2A,CTNNB1,FOS,FOXO3,IGF1,IGFBP2,NFE2L2,NFKBIA,NFkB (complex),SMAD2,SMAD3,STAT3,TP53,Vegf,heparin
SMAD2		transcription regulator	Inhibited	-2.180		1.39E-04	BGN,FOXP3,IL6,MMP13,MMP2,MMP9	Ap1,CBL,CEBPB,FOXO1,IL6,Insulin,JUNB,NFkB (complex),PPARG,PTHLH,SMAD1,SMAD2,SMAD3,SMAD7,SP1,STAT3,Smad,TGFBR1
clodronic acid		chemical drug		0.083		1.41E-04	CXCL10,IL6,MFGE8,VCAM1	ATP,Ap1,CREBBP,E. coli lipopolysaccharide,FOXO3,NFE2L2,NFKB1,NFKBIA,NFkB (complex),NR3C1,RELA,STAT1,clodronic acid
SFRP1		transmembrane receptor				1.41E-04	FN1,MMP2,MMP3,MMP9	Ap1,CBL,CEBPB,CTNNB1,EGR1,ERK,FOS,FOXO1,Insulin,JUNB,Jnk,SFRP1,SIRT1,SMAD2,SMAD3,STAT3,TCF,TP53,heparin
CXCL10	0.839	cytokine				1.41E-04	CCL5,CXCL10,IL6,MMP9	AKT1,Akt,Ap1,CXCL10,ERK1/2,ESR1,FOSL1,FOXO1,FOXO3,HTT,ICAM1,JUN,NFE2L2,NFKB1,NFKBIA,NFkB (complex),NR3C1,NfkB1-RelA,PI3K (complex),RARG,SP1,STAT3
CCR1		G-protein coupled receptor				1.41E-04	CCL5,MMP2,MMP9,SPARC	Ap1,CCL5,CCR1,ERK1/2,IL13,JUN,NFE2L2,NFKB1,NFKBIA,NFkB (complex),NfkB1-RelA,P38 MAPK,RAC1,STAT1,STAT3,STAT6
kaempferol		chemical toxicant				1.41E-04	CD69,IL32,MMP2,MMP9	Akt,Ap1,EGR1,FOXO1,FOXP3,JUN,JUNB,Jnk,NFKB1,NFKBIA,NFkB (complex),NfkB1-RelA,P38 MAPK,RELA,STAT1,STAT3,STAT6,TP53,kaempferol
CDKN2A		transcription regulator		1.615		1.41E-04	A2M,CAPG,CCL1,CCL24,CCL4,CCL5,CXCL10,CXCL6,IL6,MMP2,MMP3	Ap1,CDKN2A,ERK,ESR1,FOXO1,IL6,JUN,JUNB,NFKB1,NFKBIA,NFkB (complex),RELA,SIRT1,SMAD2,SMAD3,STAT1,STAT3,TP53
beraprost		chemical drug				1.42E-04	COL1A1,COL3A1,FN1
IL9R		transmembrane receptor				1.42E-04	BCL3,GZMA,IL6	IL9R,NFkB (complex),NR3C1,STAT1,STAT5A,STAT5B
NCR1		transmembrane receptor				1.42E-04	CCL4,CCL5,CD69	Ap1,MAPK1,NCR1,NFKBIA,NFkB (complex),REL,RELA,SMAD2,STAT1,STAT3,SYK,TP53
CXCR3		G-protein coupled receptor				1.42E-04	COL1A1,CXCL10,FN1	Ap1,CXCR3,ERK,FOS,FOSL1,JUN,NFKB1,NFkB (complex),NR3C1,PI3K (complex),SIRT1,SMAD2,SMAD3,SRC,STAT3,STAT6,TP53
TNNI3		transporter				1.42E-04	CCL1,CCL4,CCL5
RNF216		other				1.42E-04	CXCL10,IFIT1,ISG15	CREBBP,IFNB1,IRF1,IRF3,IRF5,IRF7,Interferon alpha,NFkB (complex),RNF216,STAT1,STAT2,STAT3,TICAM1,TLR3
calcifediol		chemical - endogenous mammalian				1.42E-04	CYP24A1,IL6,VDR	SMAD3,VDR,calcifediol
mastoparan		chemical toxicant				1.42E-04	ABCA1,CXCL10,IL6	Ap1,ERK,ERK1/2,IRAK1,NFATC2,NFE2L2,NFKB1,NFKBIA,NFkB (complex),NfkB1-RelA,P38 MAPK,PPARG,SIRT1,SMAD2,SMAD3,STAT3,TP53,arachidonic acid,mastoparan
TAPI-1		chemical - protease inhibitor				1.42E-04	MMP2,MMP9,VCAM1	Akt,Ap1,CXCL8,ERK1/2,FOXO1,JUN,NFE2L2,NFKB1,NFKBIA,NFkB (complex),NfkB1-RelA,STAT3,TAPI-1
morin		chemical - endogenous non-mammalian				1.42E-04	MMP13,MMP3,SIRPA
RORA		ligand-dependent nuclear receptor				1.50E-04	ABCA1,CCL24,CCL4,CCL5,CXCL10,IL6,S100A8,S100A9,VLDLR	Ap1,CXCL3,FOXO1,GATA3,IL13,IL1B,IL4,IL6,JUNB,NFKB1,NFKBIA,NFkB (complex),RELA,RORA,STAT3,STAT6
baicalin		chemical - endogenous non-mammalian		-1.000		1.50E-04	COL1A1,FOXP3,IL6,MVP,SPARC	Ap1,CEBPA,JUNB,JUND,MAPK8,MYC,NFKB1,NR3C1,STAT3,TP53,TP73,baicalin
PAF1		other	Activated	2.236	bias	1.50E-04	CCL5,IDO1,IFI44,IFIT3,ISG15
SFTPA1		transporter		0.640		1.50E-04	CDH10,COL1A1,FOXP3,HSPA6,IL6,SFRP2
lysophosphatidic acid		chemical - other		-1.234		1.50E-04	CCL4,FKBP5,IL6,MMP9,SOCS1,TF	Ap1,ERK1/2,FOXO1,IL10,IL6,JUNB,LYN,NFE2L2,NFKB1,NFkB (complex),NR3C1,NfkB1-RelA,PPARG,REL,RELA,STAT1,STAT3,cyclic AMP,lysophosphatidic acid
CpG ODN 2216		chemical reagent		-0.152		1.65E-04	CD69,CXCL9,IL6,IRF7	CpG ODN 2216,IRF1,IRF3,IRF7,Interferon alpha,STAT2,STAT3
FCGR2A		transmembrane receptor		-1.889		1.65E-04	CCL1,CCL4,CCL5,IL6	Ap1,FCGR2A,IL10,IgG,LYN,MAPK1,NFKB1,NFKBIA,NFkB (complex),REL,RELA,SMAD2,STAT1,STAT3,SYK,TP53
BRCA1		transcription regulator		1.329		1.69E-04	CCL5,DDIT4,IFI6,IFIT1,IFIT3,IRF7,PERP,S100A2	BRCA1,IRF9,JUNB,NFkB (complex),RELA,STAT1,STAT2,STAT3,STAT6,TP53
SOCS3		phosphatase		-1.367		1.74E-04	ABCA1,CXCL10,IFIT1,IL6,OAS1,SOCS1	Ap1,FOSL1,FOXO1,IL6,IRF1,IRF9,JUN,JUNB,NFKB1,NFkB (complex),NR3C1,PI3K (complex),RELA,SOCS3,STAT1,STAT2,STAT3,STAT6,TP53
PIN1		enzyme		0.447		1.83E-04	COL3A1,FN1,MMP2,MMP3,MMP9	Akt,Ap1,CEBPA,CTNNB1,FOXO1,JUN,JUND,MYC,NFKB1,NFKBIA,NFkB (complex),PIN1,REL,RELA,STAT3,TCF,TP53,TP73,epigallocatechin-gallate
Tlr		group		1.477	bias	1.85E-04	CCL4,CCL5,CXCL10,IDO1,IL6,IRF7,SOCS1	IFNB1,IRF1,IRF3,IRF5,IRF7,IRF9,NFKB1,NFKBIA,NFkB (complex),RELA,STAT1,STAT2,STAT3,STAT6,TICAM1,TICAM2,Tlr
ITGB1		transmembrane receptor		0.545		1.87E-04	COL1A1,COL1A2,IL6,LAMC1,MMP2,MMP9	Ap1,CBL,ITGAV,ITGB1,ITGB3,JUN,NFKB1,NFKB2,NFKBIB,NFkB (complex),PRKCD,PTK2,REL,RUNX2,SMAD3,STAT3,TP53,VTN
IL27RA		transmembrane receptor		1.980		1.92E-04	CD69,DLL4,IL6,TBX21	IL12 (complex),IL27RA,NFkB (complex),RELA,STAT1,STAT3,STAT6
THBS4		other		1.091		1.92E-04	COL3A1,CXCL10,MMP13,VCAM1
TNC		other		-1.000		1.92E-04	CD8A,HTRA1,IL6,MMP2	FN1,Focal adhesion kinase,NFKB1,NFKBIA,NFkB (complex),PTK2,RUNX2,SMAD2,SMAD3,SP1,STAT3,TNC,TP53,YBX1
SYK/ZAP		group				1.93E-04	CD69,IL6,VCAM1	Ap1,GATA3,ICAM1,ITGB2,Immunoglobulin,NFKB1,NFKBIA,NFkB (complex),NfkB1-RelA,P38 MAPK,REL,RELA,STAT1,STAT3,STAT6,SYK,SYK/ZAP
ORMDL3		other				1.93E-04	CXCL10,MMP9,OAS1
FUT8		enzyme				1.93E-04	ELN,MMP13,PROM1
Collagen Alpha1		group				1.93E-04	COL1A1,MMP2,MMP9	Ap1,CTNNB1,Collagen Alpha1,EGR1,Focal adhesion kinase,JUN,JUNB,Jnk,MMP9,NFKB1,NFkB (complex),RAC1,STAT3,TP53
ETV6		transcription regulator				1.93E-04	CDH5,DLL4,MMP3
NUMBL		other				1.93E-04	MMP9,SPARC,VDR
DSP		other				1.93E-04	COL1A1,COL1A2,COL3A1
HBB		transporter				1.93E-04	COL1A2,PECAM1,VCAM1
vatalanib		chemical drug				1.93E-04	COL1A1,MMP9,PECAM1
phospholipid		chemical - endogenous mammalian				1.93E-04	CCL4,CCL5,CXCL10	Ap1,CD14,CREBBP,GATA3,IL10,Immunoglobulin,JUNB,LDL,NFKB1,NFKBIA,NFkB (complex),Nr1h,REL,RELA,SP1,STAT1,STAT3,STAT6,phospholipid,prostaglandin E2
equol		chemical drug				1.93E-04	IL6,MMP2,MMP9	ATF3,Akt,Ap1,ERK,ERK1/2,FOS,FOXO1,JUN,JUND,MAP2K1,NFATC1,NFE2L2,NFKB1,NFKBIA,NFkB (complex),NfkB1-RelA,SIRT1,SMAD2,SMAD3,STAT3,TP53,equol
acetaminophen		chemical drug		-0.886		1.94E-04	A2M,ACO1,CXCL10,IL6,PECAM1,SERPINF1,TF,VCAM1	Ap1,CAT,CREBBP,JUN,MAP2K4,NFE2L2,NFKB1,NFKBIA,NFkB (complex),REL,RELA,SMAD3,STAT1,STAT3,acetaminophen
FGFR2		kinase		-0.640		1.96E-04	COL1A1,COL4A1,COL4A2,CTSC,GPT2,MEST,VCAM1	CAT,FGFR2,NFKBIA,NFkB (complex)
metribolone		chemical reagent		-0.880		2.04E-04	BMPR1B,FKBP5,IL6,MMP2,PIGR,PROS1,SOCS1,VCAN	AR,Ap1,ERK1/2,ESR1,MYC,NFE2L2,NFKB1,NFkB (complex),NR3C1,NfkB1-RelA,PARP1,PGR,RELA,SMAD2,STAT3,TP53,dihydrotestosterone,metribolone,progesterone
paraquat		chemical toxicant	Inhibited	-2.626		2.19E-04	COL1A1,ELN,FN1,IL6,MMP3,MMP9,SNCA	Ap1,CAT,EGR1,ERK1/2,FOS,FOSL1,JUN,JUNB,Jnk,NFE2L2,NFKB1,NFKBIA,NFkB (complex),NR3C1,NfkB1-RelA,PI3K (complex),RELA,SP1,STAT3,TP53,paraquat
Insulin		group		0.313		2.21E-04	CCL4,COL1A1,COL4A1,DDIT4,FN1,IL6,MMP13,MMP2,MMP3,MMP9,TBX21,VLDLR	Ap1,CDKN2A,D-glucose,ERK,ESR1,IGF1,Insulin,JUN,MAPK14,NFKBIA,NFkB (complex),NR3C1,PPARG,SIRT1,SMAD2,SMAD3,SP1,STAT3,TP53
salicylic acid		chemical drug		0.958		2.22E-04	BGN,CCL4,FKBP5,IL6,MMP9	Ap1,ERK,ERK1/2,NFE2L2,NFKB1,NFKBIA,NFkB (complex),NfkB1-RelA,PPARG,PTGS2,REL,SIRT1,SMAD2,SMAD3,SP1,STAT3,TNFRSF1A,TP53,salicylic acid
Go 6976		chemical - kinase inhibitor	Activated	2.200	bias	2.22E-04	ABCA1,FN1,MMP2,MMP9,VCAM1	Ap1,EGR1,ESR1,FOS,FOSL1,FOSL2,Go 6976,JUN,JUNB,Jnk,NFKB1,NFKBIA,NFkB (complex),NR3C1,NfkB1-RelA,P38 MAPK,PI3K (complex),Pkc(s),STAT3,TP53
AXL		kinase		-0.655		2.22E-04	IL6,MMP2,MMP3,MMP9	AXL,Ap1,CHUK,EGFR,ESR1,FOSL2,JUN,JUNB,JUND,NFKB1,NFKB2,NFKBIA,NFKBIB,NFkB (complex),NfkB1-RelA,P38 MAPK,SMAD2,SMAD3,SP1,STAT3
testosterone		chemical - endogenous mammalian		-0.942		2.34E-04	A2M,ABCC9,FN1,GGT1,IL6,PKIB,SDC1,SNCA,TBXAS1,TF,VCAM1,VCAN	ATF3,Akt,Ap1,CDKN2A,EGR1,FOS,FOXO1,IGF1,JUN,JUNB,JUND,Jnk,NFATC1,NFKBIA,NFkB (complex),RELA,SMAD3,SP1,STAT3,TP53,testosterone
fulvestrant		chemical drug		-1.722		2.37E-04	CCDC80,CCL5,CTSL,CXCL10,CXCL12,DDIT4,EGR3,MUC1,TSC22D3,VCAM1	Akt,Ap1,CREBBP,EGFR,ESR1,FOXO1,IRF1,JUN,NCOA2,NFE2L2,NFKB1,NFKBIA,NFkB (complex),NR3C1,PARP1,RELA,SMAD2,SMAD3,SP1,STAT1,STAT3,fulvestrant
BAX		transporter		1.387	bias	2.43E-04	CCL5,CXCL10,IL6,IRF7,MMP9	Ap1,BAK1,BAX,CASP8,CREBBP,IRF3,IRF7,JUNB,NFE2L2,NFKB1,NFKB2,NFKBIB,NFkB (complex),NPM1,PARP1,RELA,STAT1,TRAF2
IRF4		transcription regulator		0.397		2.44E-04	ADA,AICDA,FOXP3,IL6,ISG15,OAS1,TBX21	BCL6,GATA3,IL12 (complex),IL21,IL4,IRF4,IRF5,IRF8,NFkB (complex),PRDM1,RELA,STAT1,STAT3,STAT5A,STAT6
azithromycin		chemical drug				2.55E-04	IL6,MMP9,SOCS1	Ap1,CXCL8,FOXO1,IL10,IL6,JUN,JUNB,NFKB1,NFkB (complex),RAC1,REL,RELA,STAT1,STAT3,TP53,azithromycin
VGLL3		other				2.55E-04	COL1A1,COL1A2,MMP3
STAR		transporter				2.55E-04	ABCA1,ABCG1,CCL5
RLN2		other				2.55E-04	MMP13,MMP2,MMP3	Ap1,ERK1/2,NFE2L2,NFKB1,NfkB1-RelA,RLN2,SMAD2,SMAD3,SP1,STAT3
HLA-A		other				2.55E-04	CD244,LAG3,PDCD1
PIK3R2		kinase				2.55E-04	CXCL10,IRF7,ISG15
10-nitrooleate		chemical - endogenous mammalian				2.55E-04	IL6,PECAM1,VCAM1
TIMP3		other				2.55E-04	IL6,MMP2,MMP9	Ap1,CTNNB1,Focal adhesion kinase,HIF1A,JUN,MMP9,NFKB1,NFKB2,NFKBIA,NFkB (complex),RBPJ,SP1,STAT3,TIMP3,TNFRSF1A,TNFRSF1B,TP53,VEGFA
EDNRA		transmembrane receptor				2.55E-04	COL1A1,COL3A1,MMP2
N,N-dimethylsphingosine		chemical reagent				2.55E-04	FN1,IL6,VCAM1	Akt,Ap1,ESR1,FOSL1,FOXO1,IRF3,JUN,N,N-dimethylsphingosine,NADPH oxidase,NFKB1,NFKBIA,NFkB (complex),NR3C1,PI3K (complex),RELA,STAT3,sphingosine-1-phosphate
tetrathiomolybdate		chemical drug				2.55E-04	COL1A1,MMP9,VCAM1
loxoribine		chemical drug				2.55E-04	AICDA,IL6,SDC1
BAK1		other		1.067	bias	2.56E-04	CCL5,CXCL10,IL6,IRF7	Ap1,BAK1,BAX,CREBBP,IRF3,IRF7,JUN,NFE2L2,NFKB1,NFKB2,NFKBIB,NFkB (complex),PARP1,RELA,STAT1,TRAF2
PTGER4		G-protein coupled receptor		-1.941		2.56E-04	FOXP3,IL6,MMP13,MMP2	Ap1,ERK1/2,IFNG,JUNB,NFE2L2,NFKB1,NFKBIA,NFkB (complex),NfkB1-RelA,PTGER4,RELA,SP1,STAT1,STAT3,prostaglandin E2
ELF3		transcription regulator		-1.963		2.56E-04	FN1,IL6,MMP13,MMP3	Ap1,EGFR,ELF3,ERK1/2,FOXO1,IL6,JUNB,NFE2L2,NFKB1,NFKBIA,NFkB (complex),NfkB1-RelA,RELA,SMAD2,SMAD3,SP1,STAT3,Smad,TGFBR2,TP53
targinine		chemical drug		-1.982		2.56E-04	ACO1,CD8A,MMP9,VCAM1
PRKG1		kinase				2.56E-04	COL1A1,COL3A1,FN1,VCAM1	Akt,Ap1,CBL,FOSL1,FOXO1,ITGB3,JUN,JUNB,NFATC1,NFKB1,NFKBIA,NFkB (complex),NR3C1,PI3K (complex),PPARG,PRKG1,RHOA,SMAD2,SMAD3,SP1,STAT3,TP53,Tgf beta,estrogen receptor
Bay 11-7082		chemical - kinase inhibitor		0.865	bias	2.66E-04	CCL4,CCL5,IL6,MMP2,MMP9	Ap1,Bay 11-7082,CCL2,CCL5,ERK1/2,ESR1,JUN,MIF,NFATC1,NFE2L2,NFKB1,NFkB (complex),NfkB1-RelA,STAT1,STAT3,TP53
forskolin		chemical toxicant		-1.820		2.70E-04	ABCA1,ACTG2,BCL3,CD8A,COL1A1,DDIT4,ELL2,FKBP5,FN1,H19,IL6,MFGE8,MMP3,MMP9,PROS1,S100A8,VCAN,VDR	Ap1,CBL,CEBPB,ERK,ERK1/2,FOXO1,Insulin,JUN,MAPK14,NFE2L2,NFKB1,NR3C1,NfkB1-RelA,PPARG,PTHLH,SIRT1,SMAD2,SMAD3,STAT3,TP53,forskolin
MAP3K1		kinase		-1.432		2.91E-04	COL3A1,COL4A1,MMP13,MMP3,NOV	Ap1,CEBPA,CHUK,CREBBP,ERK,ERK1/2,MAP2K3,MAP3K1,MYC,NFE2L2,NFKB1,NFKB2,NFKBIA,NFKBIB,NFkB (complex),NfkB1-RelA,SIRT1,SMAD2,SMAD3,STAT3,TP53,TP73
CXCR4		G-protein coupled receptor				2.91E-04	CXCL10,CXCL12,IL6,MMP13,MMP2	Ap1,CCR2,CXCL12,CXCR4,EGFR,ESR1,JUN,NFKB1,NFKBIA,NFkB (complex),NfkB1-RelA,P38 MAPK,SMAD2,SMAD3,SP1,STAT3,estrogen receptor
diphenyleneiodonium		chemical reagent	Activated	2.200	bias	2.91E-04	COL1A1,FN1,IL6,MMP13,MMP9	Ap1,CBL,CEBPB,ERK,FOSL1,FOXO1,Insulin,JUN,NFKB1,NFkB (complex),NR3C1,PI3K (complex),RAC1,RELA,SIRT1,SMAD2,SMAD3,STAT3,TP53,diphenyleneiodonium,hydrogen peroxide
androgen		chemical drug		1.633		2.92E-04	COL4A2,GGT1,GPT2,MMP9,SDC1,SFRP2,SOCS1,WIF1
CYBB		enzyme		-0.218		2.93E-04	CCL5,COL3A1,CXCL10,IL6	Ap1,CYBB,EGFR,ERK1/2,IRF3,IRF7,NFE2L2,NFKB1,NFKBIA,NFkB (complex),NfkB1-RelA,P38 MAPK,REL,RELA,SMAD2,SMAD3,SP1,STAT1,STAT3,TICAM2
PTX3		other		-0.406		2.93E-04	CCL5,EGR3,IL6,MMP9	Ap1,CREBBP,ERK1/2,NFE2L2,NFKB1,NFKBIA,NFkB (complex),NfkB1-RelA,PTX3,REL,RELA,STAT1,STAT3
RPSA		translation regulator		-0.594		2.93E-04	CCL5,IL6,ISG15,MMP2	Ap1,CREBBP,EGR1,ERK1/2,JUNB,JUND,Jnk,MAPK8,NFE2L2,NFKB1,NFKBIA,NFkB (complex),NR3C1,NfkB1-RelA,RELA,RPSA,STAT3,TP53
ETV4		transcription regulator		-0.692		2.93E-04	FN1,GGT1,MMP14,MMP9	Ap1,CREBBP,EGR1,ETV4,SMAD3,SP1,TP53
etanercept		biologic drug		-0.831		2.93E-04	CXCL10,CXCL9,IDO1,IL6	CREBBP,NFKB1,NFKBIA,NFKBIB,NFkB (complex),RELA,STAT3,Tnf (family),etanercept
TSC22D3	0.539	transcription regulator		-1.000		2.93E-04	CCL5,COL1A1,EGR3,IL6	Ap1,CCL5,CREBBP,EGR1,ERK1/2,JUNB,Jnk,NFE2L2,NFKB1,NFKBIA,NFkB (complex),NfkB1-RelA,RELA,STAT1,STAT3,TP53,TSC22D3
ILK		kinase		-1.973		2.93E-04	FN1,IL6,MMP2,MMP9	Akt,Ap1,CTNNB1,ESR1,FOXO1,FOXP3,Focal adhesion kinase,HIF1A,ILK,JUN,NFKB1,NFKBIA,NFkB (complex),RAC1,STAT3,TP53
VTN		other				2.93E-04	COL1A1,COL1A2,MMP2,MMP9	Ap1,CBL,FOS,ITGAV,ITGB3,JUN,NFkB (complex),PTK2,REL,SMAD2,SMAD3,SRC,STAT3,STAT6,TP53,VTN,heparin
semaxinib		chemical drug				2.93E-04	IL6,MMP9,PECAM1,VWF	NADPH oxidase,NFkB (complex),RELA,semaxinib
taurine		chemical - endogenous mammalian				2.93E-04	FN1,IL6,MMP2,MMP9	AGT,Akt,Ap1,CBL,CEBPB,EGR1,ERK,FOSL1,FOXO1,Insulin,JUN,NFKB1,NFKBIA,NFkB (complex),NR3C1,PI3K (complex),SIRT1,SMAD2,SMAD3,STAT3,STAT6,TP53,taurine
camptothecin		chemical reagent		-1.219		2.95E-04	ANXA4,CTSL,CXCL6,FNDC3B,IL6,MMP9,PECAM1,PERP,PGLYRP1,PI3,PLAC8,RAPGEF5,RSAD2,SDC1,SOCS1,TGM3,VCAM1	NFKB1,NFKBIA,NFkB (complex),RELA,STAT1,STAT3,camptothecin
CD38		enzyme		0.408	bias	3.05E-04	AICDA,ELL2,IL6,PKIB,PRDX4,SDC1,SOCS1,VCAM1	CD38,NFKB1,NFKBIA,NFkB (complex),RELA,STAT1,STAT3
TREM1		transmembrane receptor		-0.568		3.18E-04	CCL17,CCL5,CXCL10,EGR3,IDO1,IL6,ISG15,PGLYRP1,PLAC8	Ap1,CCL2,IL10,IL17A,IL1B,NFATC1,NFKB1,NFKBIA,NFkB (complex),REL,RELA,STAT3,TREM1
arachidonic acid		chemical - endogenous mammalian		-1.029		3.22E-04	ABCA1,COL1A2,IL6,MMP13,PECAM1,VCAM1	Ap1,CEBPA,FOS,FOSL2,JUN,MAPK14,NFE2L2,NFKB1,NFKB2,NFKBIA,NFKBIB,NR1H3,NR3C1,PPARG,PRKCD,Pkc(s),RELA,SIRT1,STAT3,arachidonic acid,linoleic acid
Ifna		other				3.29E-04	ISG15,OAS1,SOCS1
DOK1		kinase				3.29E-04	CD69,FOXP3,TBX21	AKT1,Ap1,BCL6,DOK1,ESR1,FOXO3,GATA3,HTT,IL2,MAPK1,NFkB (complex),RARG,SMAD2,SP1,STAT1,STAT3,STAT5A,STAT6,TP53
SP7		transcription regulator				3.29E-04	COL1A1,IL6,MMP13
GAB1		other				3.29E-04	CCL5,CXCL10,IL6	AKT1,Ap1,ERK1/2,ESR1,FOXO1,FOXO3,GAB1,HTT,NFE2L2,NFKB1,NFKBIA,NFkB (complex),NfkB1-RelA,P38 MAPK,RARG,REL,RELA,SMAD2,SMAD3,SP1,STAT3,hyaluronic acid
TRIM21		enzyme				3.29E-04	CXCL10,IL6,IRF7	CREBBP,IRF3,IRF7,NFKB1,NFKBIA,NFkB (complex),RELA,STAT1,STAT3,TRIM21
formoterol		chemical drug				3.29E-04	CXCL10,IL6,MMP9	Ap1,CSF2,ERK,ERK1/2,NFE2L2,NFKB1,NFkB (complex),NfkB1-RelA,RELA,SIRT1,SMAD2,SMAD3,SP1,STAT1,STAT3,TP53,formoterol
cyclomaltodextrin		chemical drug				3.29E-04	IL6,MMP14,S100A8	NFkB (complex),NOS3,cyclomaltodextrin
thapsigargin		chemical toxicant		1.405		3.33E-04	COL1A1,CXCL10,DDIT4,FN1,IL6,MMP9,PDCD1,VCAM1	Ap1,CBL,CEBPB,FOS,FOXO1,Insulin,JUN,MAPK14,NFkB (complex),NR3C1,PTK2,RELA,SIRT1,SMAD3,SP1,SRC,STAT3,STAT6,thapsigargin
ELANE		peptidase		-0.784		3.33E-04	ELN,IL6,MMP2,MMP9	Ap1,CXCL12,EDN1,ELANE,ERK1/2,HGF,JUN,NFE2L2,NFKB1,NFKBIA,NFkB (complex),NfkB1-RelA,SFTPD,STAT3,TP53,estrogen receptor
IL23A		cytokine		-1.067	bias	3.33E-04	CXCL10,IL6,S100A8,S100A9	Ap1,IFNG,IL1B,IL22,IL23A,JAK2,NFKB1,NFKBIA,NFkB (complex),REL,RELA,STAT1,STAT2,STAT3,STAT4
CNOT7		transcription regulator				3.33E-04	HERC6,IFI6,ISG15,OAS1	CNOT7,IRF9,NFkB (complex),STAT1,STAT2,STAT3,STAT6
ALDH1A2		enzyme	Activated	2.000		3.33E-04	BGN,COL1A2,COL3A1,SPARC
ADAM17		peptidase	Inhibited	-2.000		3.33E-04	COL3A1,FN1,MMP13,MMP2	ADAM17,Akt,Ap1,CD44,CTNNB1,ESR1,FOXO1,FOXO3,IL6,JUN,JUNB,NFE2L2,NFKBIA,NFkB (complex),SMAD2,SMAD3,STAT3,Vegf
EIF2AK2		kinase		0.721	bias	3.43E-04	IFI6,IFIT1,IL6,ISG15,OAS1,TM4SF20	CREBBP,EIF2AK2,IFNB1,IRF1,IRF3,IRF7,IRF8,Interferon alpha,JUNB,NFkB (complex),RELA,STAT1,STAT2,STAT3,TP53
F2R		G-protein coupled receptor		-1.213	bias	3.45E-04	EGR3,FN1,IL6,VCAM1,VWF	Ap1,F2R,FOS,FOSL2,IL17A,JUN,NFATC1,NFKB1,NFKBIA,NFkB (complex),PPARG,Pkc(s),RAC1,RELA,RHOA,SRC,STAT3,STAT6,estrogen receptor
stigmasterol		chemical - endogenous mammalian				3.47E-04	ABCA1,ABCG1
hyodeoxycholic acid		chemical - endogenous mammalian				3.47E-04	ABCA1,ABCG1
perindoprilat		chemical drug				3.47E-04	LRP1,MMP9
polyethyleneimine		chemical reagent				3.47E-04	IDO1,IL6	IFN alpha/beta,NFkB (complex),RELA,STAT1,STAT2,STAT6,polyethyleneimine
TMBIM1		other				3.47E-04	MMP2,MMP9	CTNNB1,MMP9,NFKB1,NFkB (complex),TMBIM1
2-(3-chlorophenylamino)phenylacetic acid		chemical drug				3.47E-04	COL4A1,FN1
LSS		enzyme				3.47E-04	ABCA1,ABCG1
maraviroc		chemical drug				3.47E-04	CCL4,CXCL10	CCR5,NFkB (complex),maraviroc
raffinose		chemical - endogenous mammalian				3.47E-04	AKR1B1,AQP1
AR		ligand-dependent nuclear receptor		1.234		3.62E-04	ARMC12,CLDN11,COL3A1,FKBP5,IL6,INPP4B,MUC1,PIGR,PROS1,TBXAS1,TF,VCAN	AR,Akt,Ap1,EGFR,FOS,FOXO1,JUN,MYC,NFKBIA,NFkB (complex),SMAD2,SMAD3,SP1,STAT3,TP53,dihydrotestosterone,testosterone
DICER1		enzyme		-0.447		3.62E-04	EGR3,FOXP3,H19,MMP9,PROS1,SERPINF1,SFRP4,SPARC
MEF2C		transcription regulator		1.506		3.65E-04	COL1A1,COL1A2,COL3A1,MMP13,POSTN,SFRP2	GATA4,MEF2C
IKZF1		transcription regulator		0.447		3.69E-04	AQP1,CD8A,IL7R,LRP1,MMP14,TBX21,VWF
andrographolide		chemical drug		1.981		3.78E-04	FN1,IL6,MMP9,VCAM1	Akt,Ap1,FOS,FOXO1,HMOX1,JUN,NFKB1,NFKBIA,NFkB (complex),NfkB1-RelA,P38 MAPK,REL,RELA,SP1,STAT3,andrographolide
ribavirin		chemical drug		1.980		3.78E-04	IFIT3,IL6,IRF7,ISG15	EIF2AK2,IFNG,IRF1,IRF3,IRF9,JUNB,NFKBIA,NFkB (complex),RELA,STAT1,STAT2,STAT3,STAT6,TP53,ribavirin
parthenolide		chemical drug		1.165		3.78E-04	CCL5,IL6,MMP9,VCAM1	Ap1,CREBBP,JUNB,JUND,MAPK8,NADPH oxidase,NFKB1,NFKBIA,NFkB (complex),NR3C1,REL,RELA,STAT3,TP53,parthenolide
GAB2		other		1.000		3.78E-04	CCL4,CD69,IL6,SPARC	Ap1,CEBPB,ESR1,ETS1,FCER1G,GAB2,HIF1A,JUN,LYN,MAPK3,NFE2L2,NFKBIA,NFkB (complex),REL,RELA,STAT1,STAT3,SYK
IRAK1		kinase		0.501		3.78E-04	ABCA1,FOXP3,IL6,VCAM1	Akt,Ap1,FOSL1,FOXO1,IL6,IRAK1,JUN,JUNB,JUND,MAP3K14,MAPK8,NFKB1,NFKBIA,NFkB (complex),NR3C1,NfkB1-RelA,PI3K (complex),RELA,STAT3
CORT		other		-0.747		3.78E-04	CCL4,CCL5,CXCL10,IL6
ADORA2B		G-protein coupled receptor		-1.021		3.78E-04	CCL17,COL1A2,IL6,MMP9	ADORA2B,Ap1,EDN1,IFNG,IL17A,JUN,NFKB1,NFKBIA,NFkB (complex),NR3C1,PPARG,RELA,STAT1,STAT3,TP53,cyclic AMP
ID2		transcription regulator		-1.941		3.78E-04	AICDA,EOMES,SDC1,TF
erlotinib		chemical drug	Activated	2.000		3.78E-04	COL8A1,FBN1,MMP13,MMP3	Ap1,EGFR,SMAD2,SMAD3,SP1,STAT3,erlotinib
Fgf		group	Inhibited	-2.000	bias	3.78E-04	IL6,MMP2,MMP9,VCAM1	Akt,Ap1,ERK1/2,FOS,FOSL1,FOXO1,Fgf,JUN,NFE2L2,NFKB1,NFKBIA,NFkB (complex),NR3C1,NfkB1-RelA,PI3K (complex),RELA,SP1,SRC,STAT3,STAT6
LIPE		enzyme				3.88E-04	ABCA1,AQP1,COL1A1,COL1A2,FKBP5,FMOD,POSTN	Ap1,ERK1/2,LIPE,NFE2L2,NFKB1,NfkB1-RelA,STAT3
phorbol esters		chemical - other		-1.347		4.12E-04	CXCL6,CYP24A1,IL6,MMP3,MMP9,VDR	Ap1,ESR1,ETS1,HIF1A,JUN,JUNB,JUND,MAPK14,MAPK3,MAPK8,NFE2L2,NFKBIA,NFkB (complex),NR3C1,RELA,SIRT1,STAT1,STAT3,TP53,phorbol esters
plumbagin		chemical toxicant				4.16E-04	IL6,PECAM1,SIRPA
IFNA17		cytokine				4.16E-04	CXCL10,CXCL9,ZBP1
SCAVENGER receptor CLASS A		group				4.16E-04	CCL5,IL6,TBX21
TFCP2		transcription regulator				4.16E-04	A2M,CFH,MMP9
MMP3	-2.404	peptidase				4.16E-04	MMP13,MMP3,MMP9	CTGF,CTNNB1,CXCL12,ETS2,FN1,JUN,MMP3,MMP9,NFKB1,NFKBIA,NFkB (complex),RUNX2,STAT3,TP53,YBX1,estrogen receptor
SPRY1		other				4.16E-04	EOMES,ISG15,MEST
RARRES3		enzyme		1.949		4.26E-04	CCL5,CXCL10,IFIT1,ISG15	CREBBP,IFN type 1,IRF3,IRF5,IRF7,MAVS,NFkB (complex),RARRES3,RELA,STAT1,STAT2,STAT3,STAT4,STAT6,TBK1
SMARCB1		transcription regulator		-1.890		4.27E-04	A2M,COL1A1,COL1A2,COL5A2,OAS1,PGLYRP1,POSTN,SPARC	CEBPA,MYC,NFKB1,SMARCB1,STAT3,TP53,TP73
IGF1R		transmembrane receptor		-0.953		4.55E-04	CAPG,CCL5,COL1A1,COL3A1,COL4A1,COL4A2,HTRA1,IL6,PROM1	Ap1,CEBPB,EGFR,ERBB2,HRAS,ICAM1,IGF1R,JUN,MAP2K1,NFKB1,NFKBIA,NFkB (complex),SMAD2,SMAD3,SP1,STAT3,TP53
linoleic acid		chemical - endogenous mammalian		0.277		4.77E-04	ABCA1,IL6,PECAM1,PLIN4,VCAM1	Ap1,CEBPA,FOS,FOSL2,JUN,NADPH oxidase,NFE2L2,NFKBIA,NFkB (complex),NR1H3,PPARG,Pkc(s),RELA,SRC (family),fatty acid,linoleic acid
PTHLH		other		-0.796		4.77E-04	FN1,IL6,MMP13,MMP9,VDR	Ap1,CEBPA,CTNNB1,FN1,FOS,HIF1A,JUN,Mapk,NFE2L2,NFKB1,NFKBIA,NR1H3,NR3C1,PPARG,PTHLH,RBPJ,RELA,RUNX2,STAT3,VEGFA,YBX1,cyclic AMP
XDH		enzyme		-0.391		4.79E-04	ABCA1,ABCG1,MMP14,MMP2	Ap1,EGR1,JUNB,Jnk,NFKB1,NFKBIA,NFkB (complex),PPARG,STAT3,TP53,XDH,curcumin
TSLP		cytokine				4.79E-04	ABCA1,CCL17,CXCL9,IL6	Ap1,IFNG,IL10,IL13,NFKB1,NFKBIA,NFkB (complex),NfkB1-RelA,P38 MAPK,REL,RELA,RNASE2,STAT1,STAT3,STAT6,TSLP
PTGS1		enzyme				4.79E-04	GZMH,IL6,MMP2,MMP9	Ap1,CTNNB1,HIF1A,JUN,MMP9,NFKB1,NFKBIA,NFkB (complex),NR3C1,NS-398,PPARG,PTGS1,SP1,STAT3,aspirin,ibuprofen,norepinephrine
REL		transcription regulator				4.94E-04	BCL3,CCL4,CXCL10,FN1,IL6,MMP9,PDCD1	Ap1,BCL6,ERK,GATA3,IL2,NFKB1,NFKBIA,NFkB (complex),REL,RELA,SIRT1,SMAD2,SMAD3,STAT1,STAT3,STAT5A,STAT6,TP53,carbon monoxide
FOXA2		transcription regulator		-0.537		5.01E-04	A2M,ACTG2,CCL17,CCL24,IL6,PROS1,TBXAS1,TF	Ap1,FOXA2,FOXO1,IL6,JUNB,NFkB (complex),STAT3
Fcer1		complex		0.199	bias	5.15E-04	CCL1,CCL4,CCL5,IDO1,IL6	Ap1,CCL5,CEBPB,FCER1G,Fcer1,LYN,NFKB1,NFKBIA,NFkB (complex),REL,RELA,STAT1,STAT3,SYK
BSCL2		other				5.15E-04	AOC3,IL6,MMP13,MMP3,RSAD2
Sod		group				5.16E-04	CCL4,MMP2,VCAM1	Ap1,EGR1,ERK1/2,IKBKB,JUN,JUNB,Jnk,NFE2L2,NFKB1,NFKBIA,NFkB (complex),NfkB1-RelA,RELA,STAT1,STAT3,Sod,TP53,hydrogen peroxide
NREP		other				5.16E-04	COL3A1,MMP2,MMP9	Ap1,JUN,NFKB1,NFkB (complex),NREP,RAC1,STAT3
BCL10		transcription regulator				5.16E-04	CCL4,CCL5,IL6	Ap1,BCL10,CHUK,EGR1,IKBKB,JUNB,Jnk,NFKB1,NFKB2,NFKBIA,NFKBIB,NFkB (complex),REL,RELA,STAT3,TP53
cuprizone		chemical toxicant				5.16E-04	CCL4,CCL5,CXCL10
batimastat		chemical - protease inhibitor				5.16E-04	MMP14,MMP2,MMP9	APP,Ap1,CTNNB1,ERK,ESR1,JUN,MMP9,NFKB1,NFKBIA,NFkB (complex),SIRT1,SMAD2,SMAD3,STAT3,TP53,batimastat
helenalin		chemical - endogenous non-mammalian				5.16E-04	CXCL6,IL6,MMP9	CASP8,CREBBP,IRF1,IRF3,IRF5,JUNB,NFKB1,NFKBIA,NFkB (complex),NPM1,RELA,STAT1,STAT3,TLR4,helenalin
tetrachlorodibenzodioxin		chemical toxicant		0.728		5.31E-04	CCL1,CCL5,ELN,IL6,MARCO,MMP13,MMP14,PERP,S100A8,S100A9,SDC1,VLDLR	CEBPA,ESR1,JUN,NCOA2,NFE2L2,NR1H3,NR3C1,PPARG,RELA,STAT1,tetrachlorodibenzodioxin
NLRP12		other		1.121		5.36E-04	BCL3,CXCL12,CXCL6,IL6	Ap1,IL1B,NFKB1,NFKBIA,NFkB (complex),NLRP12,REL,RELA,STAT1,STAT3
paricalcitol		chemical drug		1.067		5.36E-04	COL3A1,FN1,VCAM1,VDR
MMP2	-0.983	peptidase		0.911		5.36E-04	CXCL12,FN1,IRF7,SOCS1	APP,Ap1,CTNNB1,CXCL12,IL1B,MMP2,NFKB1,NFKBIA,NFkB (complex),RELA,STAT3,estrogen receptor
SUMO3		other		0.000		5.36E-04	IL6,ISG15,MMP14,NOV	IKBKG,IRF3,NFKBIA,NFkB (complex),RELA,STAT1,SUMO3
CD80		transmembrane receptor		-1.109		5.36E-04	IDO1,IL6,PDCD1,TBX21	BCL6,CD80,GATA3,IFNG,IL10,IL2,IL4,NFKB1,NFKBIA,NFkB (complex),REL,RELA,STAT1,STAT3,STAT5A,STAT6
MAPK3		kinase				5.55E-04	CD69,CYP24A1,FN1,IL6,MMP9	Ap1,CASP8,CSF1,IRF8,JUNB,MAPK1,MAPK3,NFKB1,NFKBIA,NFkB (complex),NPM1,PLAU,REL,RELA,SMAD2,STAT1,STAT2,STAT3,TP53
SOD2		enzyme		-0.520		5.85E-04	IL6,MMP13,MMP2,MMP3,MMP9,STAB2	Ap1,EGR1,ERK1/2,ESR1,JUN,JUNB,Jnk,NFE2L2,NFKB1,NFKBIA,NFkB (complex),NfkB1-RelA,P38 MAPK,RELA,SOD2,STAT3,TP53,hydrogen peroxide
Pdgf (complex)		complex		-1.067		5.85E-04	COL4A1,FN1,MMP2,NOV,SPARC,VCAM1	Ap1,CTNNB1,EDN1,ESR1,FOS,HIF1A,JUN,NFKB1,NFKBIA,NFkB (complex),Pdgf (complex),RBPJ,RELA,SP1,STAT3,TP53,VEGFA,hydrogen peroxide
quercetin		chemical drug		0.553		5.93E-04	ABCA1,CXCL10,IL32,IL6,MMP13,MMP9,VCAM1	Ap1,ERK1/2,FOSL1,FOXO1,IKBKB,JUN,NFE2L2,NFKB1,NFKBIA,NFkB (complex),NR3C1,NfkB1-RelA,P38 MAPK,PI3K (complex),SMAD2,SMAD3,STAT3,hyaluronic acid,quercetin
mibolerone		chemical drug		-0.973		5.93E-04	CCDC80,COL1A1,COL1A2,COL6A3,FKBP5,IRF7,TF
calphostin C		chemical - kinase inhibitor		1.067	bias	5.98E-04	FN1,IL6,MMP13,MMP9,S100A8	Ap1,FOS,FOSL2,HIF1A,ILK,JUN,Mapk,NFKB1,NFKBIA,NFKBIB,NFkB (complex),PPARG,PRKCB,Pkc(s),REL,RELA,SNAI1,SNAI2,STAT3,TP53,calphostin C
doxycycline		chemical drug				5.98E-04	COL3A1,CXCL12,MMP2,MMP9,SDC1	Ap1,CTNNB1,Focal adhesion kinase,ID3,JUNB,MMP9,NFKB1,NFKBIA,NFkB (complex),NfkB1-RelA,P38 MAPK,SMAD2,SP1,STAT3,TP53,doxycycline,nitric oxide,prostaglandin E2
cilostazol		chemical drug		0.152		5.98E-04	ABCA1,ABCG1,MMP9,VCAM1	Ap1,ERK1/2,FOSL1,FOXP3,HIF1A,JUN,NADPH oxidase,NFE2L2,NFKB1,NFKBIA,NFkB (complex),NPM1,NR3C1,NfkB1-RelA,P38 MAPK,PI3K (complex),PPARG,RELA,SIRT1,STAT3,cilostazol
ibuprofen		chemical drug		-1.000		5.98E-04	IL6,MMP13,MMP2,MMP9	Ap1,CHUK,ERK1/2,JUN,JUNB,NFATC1,NFE2L2,NFKB1,NFKB2,NFKBIA,NFKBIB,NFkB (complex),NfkB1-RelA,PPARG,RHOA,SP1,STAT3,aspirin,estrogen receptor,ibuprofen,prostaglandin E2
THRB		ligand-dependent nuclear receptor		-0.816		6.08E-04	CCL17,CXCL10,DCN,IL6,MMP2,SFRP2,SFRP4,WIF1	AKT1,Ap1,CREBBP,ESR1,FOS,FOXO3,HTT,JUN,NFkB (complex),NR1H3,RARG,SP1,SRC,STAT6,THRB
metformin		chemical drug		1.915		6.21E-04	ABCA1,DDIT4,FN1,IL6,MMP9,SERPINF1,VWF	Ap1,CBL,CEBPB,CTNNB1,D-glucose,FOXO1,FOXO3,Insulin,NFE2L2,NFKBIA,NFkB (complex),NR3C1,PPARG,PRKAA1,SIRT1,SP1,STAT3,TP53,Vegf,cyclic AMP,metformin
mannitol		chemical - endogenous mammalian				6.30E-04	AKR1B1,COL1A1,FN1	Ap1,D-glucose,JUN,MAPK14,NR3C1,PPARG,SIRT1,SP1,STAT3,TP53,mannitol
DEF6		other				6.30E-04	FN1,MMP2,MMP9	Ap1,DEF6,JUN,NFATC1,NFKB1,NFKBIA,NFkB (complex),PPARG,RAC1,RHOA,STAT3,estrogen receptor
INHBB		growth factor				6.30E-04	COL3A1,COL4A1,MMP3	Ap1,CBL,CEBPB,FOXO1,INHBB,Insulin,STAT3
COL2A1		other				6.30E-04	COL1A1,COL3A1,MMP13	COL2A1,FN1,NFKB1,NFKBIA,RUNX2,STAT3,YBX1
TNFRSF6B		transmembrane receptor				6.30E-04	IL6,MMP2,VCAM1	Ap1,CXCL8,LTBR,NFATC1,NFATC3,NFKB1,NFKB2,NFKBIA,NFkB (complex),NfkB1-RelA,P38 MAPK,RELA,STAT1,STAT3,TNFRSF6B
STK4		kinase				6.30E-04	IL6,IL7R,MMP2	Akt,Ap1,CREBBP,FOXO1,JUN,MAP2K6,NFKBIA,NFkB (complex),NR3C1,STAT3,STK4
TEK		kinase				6.30E-04	IL6,S100A8,S100A9
VIPR1		G-protein coupled receptor				6.30E-04	CCL4,CCL5,CXCL10	CREBBP,IRF9,NFATC2,NFKB1,NFKBIA,NFkB (complex),REL,RELA,STAT1,STAT2,STAT3,STAT6,VIP,VIPR1
BMP4		growth factor		0.128		6.49E-04	ASIP,IL6,MMP13,MMP14,MMP3,POSTN,SPARC	Ap1,BMP4,EGR1,ERK,ERK1/2,IRF3,JUNB,Jnk,MAP3K7,NFE2L2,NFKB1,NFKBIA,NFkB (complex),NfkB1-RelA,P38 MAPK,SIRT1,SMAD2,SMAD3,STAT3,TP53
Ins1		other	Inhibited	-2.208		6.57E-04	CCL5,COL1A1,DGAT2,IL6,LRP1,MMP13,MMP2,MMP3,SPARC,TBX21,TF	Ap1,CDKN2A,CEBPA,CEBPB,CTNNB1,IGF1,Ins1,JUN,JUNB,JUND,LEP,MAPK8,NFKB1,NFKBIA,NR3C1,SMAD3,STAT3,TP53,epinephrine
SUMO2		enzyme		0.000		6.65E-04	IL6,ISG15,MMP14,NOV
NQO1		enzyme		0.000		6.65E-04	CCL5,CXCL12,MMP9,VCAM1	Ap1,CHUK,EGR1,JUNB,Jnk,NFE2L2,NFKB1,NFKB2,NFKBIA,NFKBIB,NFkB (complex),NQO1,NfkB1-RelA,P38 MAPK,PARP1,REL,RELA,STAT3,TP53
cloprostenol		chemical drug				6.88E-04	MMP13,SOCS1
1-O-hexadecyl-2-N-methylcarbamol-sn-glycerol-3-phosphocholine		chemical - endogenous mammalian				6.88E-04	MMP14,MMP2	1-O-hexadecyl-2-N-methylcarbamol-sn-glycerol-3-phosphocholine,Akt,FOXO1,JUN,NFKBIA,NFkB (complex),STAT3
Hbb		other				6.88E-04	PECAM1,VCAM1
FGF16		growth factor				6.88E-04	MMP2,MMP9	Ap1,ERK1/2,FGF16,NFE2L2,NFKB1,NfkB1-RelA,STAT3
RNU1-1		other				6.88E-04	CXCL10,IDO1
AKIRIN2		other				6.88E-04	IL6,MMP9	AKIRIN2,Ap1,CTNNB1,ERK1/2,MMP9,NFE2L2,NFKB1,NFkB (complex),NfkB1-RelA,STAT3
MKX		other				6.88E-04	COL1A1,COL1A2
GIT1		kinase				6.88E-04	MMP2,MMP9	Ap1,CTNNB1,ERK1/2,GIT1,MAP2K1,MMP9,NFE2L2,NFKB1,NFkB (complex),NfkB1-RelA,SMAD3,STAT3
GPIIB-IIIA		complex				6.88E-04	BCL3,MMP14	Fibrinogen,GPIIB-IIIA,NFKB1,NFKBIA,NFkB (complex)
ABL2		kinase				6.88E-04	MMP14,MMP3
FBLN2		other				6.88E-04	FBLN1,MMP2
9-benzyl-8-hydroxy-2-(2-methoxyethoxy)adenine		chemical reagent				6.88E-04	IL6,IRF7
ADAMTS1		peptidase				6.88E-04	CDH5,TIE1
P2RX4		ion channel				6.88E-04	MMP3,MMP9
IL17B		cytokine				6.88E-04	IL6,MMP9	Ap1,CREBBP,EGR1,ERK1/2,IL17B,JUNB,Jnk,NFE2L2,NFKB1,NFKBIA,NFkB (complex),NfkB1-RelA,P38 MAPK,RELA,STAT3,TP53
FKBP1A		enzyme				6.88E-04	MMP9,SDC1
CMA1		peptidase				6.88E-04	COL1A1,COL3A1	Ap1,CD44,CMA1,CTNNB1,NFkB (complex),SMAD2,SMAD3
DGAT1		enzyme				6.88E-04	DGAT2,VLDLR
SERPINH1		other				6.88E-04	COL1A1,COL4A2
methylamine		chemical - endogenous mammalian				6.88E-04	FN1,IL6
neopterin		chemical - endogenous non-mammalian				6.88E-04	ABCA1,IL6	Ap1,EGR1,JUNB,JUND,Jnk,MAPK8,NR3C1,STAT3,TP53,neopterin
liarozole		chemical drug				6.88E-04	PI3,VDR
elcatonin		biologic drug				6.88E-04	CXCL6,MMP2
microcystin-LR		chemical toxicant				6.88E-04	IL6,MMP2	Ap1,ERK1/2,FOS,FOSL2,JUN,NFE2L2,NFKB1,NFKBIA,NFkB (complex),NfkB1-RelA,P38 MAPK,Pkc(s),STAT3,microcystin-LR
selenomethionine		chemical - endogenous mammalian				6.88E-04	MMP2,MMP3
RUNX2		transcription regulator		-1.567		6.89E-04	COL1A1,COL1A2,FN1,LUM,MMP13,MMP14	Ap1,CEBPB,MYOCD,RUNX2,SMAD3,SMAD7,SP1,Smad
STAT5A		transcription regulator				7.06E-04	A2M,EOMES,GZMA,GZMM,IL6,IL7R,SOCS1,TBX21	Ap1,BCL6,FOXO1,GATA3,IL2,IL6,IRF9,JUNB,NFKB1,NFKBIA,NFkB (complex),RELA,STAT1,STAT2,STAT3,STAT5A,STAT5B,STAT6
MGEA5		enzyme		1.000		7.27E-04	CXCL6,DST,FBLN1,FN1,GPT2,MMP14,PRDX4,PROM1,S100A2
EPAS1		transcription regulator	Inhibited	-2.219		7.33E-04	CEMIP,FN1,IL6,LOXL2,MMP14,NEFL,PKIB,PLOD2	Ap1,EPAS1,IRF3,JUN,NFKBIA,NFkB (complex),sphingosine-1-phosphate
Pam3-Cys		chemical toxicant		0.859	bias	7.37E-04	CCL5,CD69,CXCL10,IL6	Ap1,CREBBP,IRF1,IRF3,IRF7,NFKB1,NFKBIA,NFkB (complex),NfkB1-RelA,P38 MAPK,Pam3-Cys,RELA,STAT1,STAT3,TIRAP,TLR2
JAG2		growth factor		-1.067		7.37E-04	CCL24,CCL5,CXCL6,CXCL9
OLR1		transmembrane receptor		-1.982		7.37E-04	FN1,IL6,MMP3,VCAM1	ADIPOQ,Ap1,FOS,FOSL2,JUN,MAPK14,NFKB1,NFKBIA,NFkB (complex),NR3C1,NfkB1-RelA,OLR1,P38 MAPK,Pkc(s),RELA,SIRT1,STAT1,STAT3
methylprednisolone		chemical drug		0.802		7.39E-04	A2M,ABCC9,CCL4,CTSC,DDIT4,FN1,IL6,IRF7,MMP9,PIGR,SDC1,SIRPA,SLCO2A1,SPARC,VCAM1	Ap1,CDKN2A,ESR1,FOXO3,IFNG,IGF1,JUN,NCOA2,NFKBIA,NFkB (complex),NR3C1,NR3C2,RELA,SMAD3,STAT1,STAT3,TP53,corticosterone,methylprednisolone
IL-17f dimer		complex				7.58E-04	CCL4,CCL5,IL6
LBP		transporter				7.58E-04	CXCL10,IFIT1,IL6	Ap1,CD14,CREBBP,ERK1/2,IRF3,IRF7,IRF9,LBP,NFE2L2,NFKB1,NFKBIA,NFKBIB,NFkB (complex),NfkB1-RelA,STAT1,STAT2,STAT3,STAT6,lipoteichoic acid
BMPER		other				7.58E-04	CDH5,PECAM1,VCAM1
LAT		kinase				7.58E-04	CD69,FOXP3,IL6	Ap1,ESR1,ETS1,GAB2,HIF1A,LAT,LCK,MAPK1,MAPK3,NFE2L2,NFKBIA,SMAD2,STAT1,STAT3,TP53
IL11RA		transmembrane receptor				7.58E-04	CCL17,CCL4,MMP2	Ap1,FOXO1,IL11RA,JUNB,NFkB (complex),RELA,SMAD2,SMAD3,STAT1,STAT3,TP53,hyaluronic acid
SIRPA	-0.573	phosphatase				7.58E-04	CCL5,IL6,TBX21	Ap1,JAK2,JUN,JUNB,JUND,MAPK1,NFKB1,NFKBIA,NFkB (complex),NfkB1-RelA,P38 MAPK,REL,RELA,SIRPA,SMAD2,STAT1,STAT2,STAT3,STAT4,SYK,TP53
dipyridamole		chemical drug				7.58E-04	IL6,MMP2,MMP9	Ap1,ID3,NFE2L2,NFKBIA,NFkB (complex),RELA,SMAD2,SPP1,TP53,dipyridamole,nitric oxide
pirfenidone		chemical drug				7.58E-04	COL3A1,FN1,POSTN
magnolol		chemical - endogenous non-mammalian				7.58E-04	IL6,MMP2,MMP9	Akt,Ap1,CASP8,ERK1/2,FOXO1,Focal adhesion kinase,JUN,JUNB,JUND,MAPK8,NFE2L2,NFKB1,NFKBIA,NFkB (complex),NPM1,NR3C1,NfkB1-RelA,RELA,STAT3,TP53,magnolol
TGAL copolymer		chemical drug				7.58E-04	CCL5,FOXP3,P2RX7	MOG,NFkB (complex),TGAL copolymer
5-N-ethylcarboxamido adenosine		chemical reagent	Inhibited	-2.412		7.67E-04	BCL3,COL1A2,IFIT3,IL6,VCAN,VDR	5-N-ethylcarboxamido adenosine,ADORA2B,NFkB (complex)
ANGPT1		growth factor				8.14E-04	CDH5,COL3A1,DLL4,VCAM1	ANGPT1,Akt,FOXO1,JUN,NFATC1,NFKB1,NFKBIA,NFkB (complex),PPARG,RHOA,STAT3,estrogen receptor
NOTCH1		transcription regulator		-0.096		8.17E-04	COL1A1,COL1A2,DLL4,IL6,IL7R,MMP2,SOCS1,TIE1	Akt,Ap1,CREBBP,FOXO1,JUN,NFKB1,NFKBIA,NFkB (complex),NOTCH1,RELA,STAT1,STAT3,TP53
Hdac		group		-0.330		8.77E-04	CYP24A1,EGR3,HTRA1,IL6,MMP14,SFRP2,WIF1	CTNNB1,Hdac,SMAD3,TCF,VDR
CTLA4		transmembrane receptor		-0.410		8.97E-04	CD69,CXCL10,FOXP3,IDO1	BCL6,CD86,CTLA4,ESR1,FOXO1,GATA3,IL2,IL4,Immunoglobulin,LCK,NFKB1,NFkB (complex),RELA,STAT1,STAT3,STAT5A,STAT6
corticosteroid		chemical drug				8.97E-04	AQP1,FKBP5,IL6,POSTN	Ap1,JUN,NCOA2,NR3C1,RELA,STAT1,corticosteroid
IFNW1		cytokine				9.03E-04	CXCL10,CXCL9,ZBP1
CD200		other				9.03E-04	FOXP3,IDO1,IL6	Ap1,CD200,FOXO1,IL6,JUNB,NFkB (complex),STAT3
CREB3L1		transcription regulator				9.03E-04	COL1A1,COL1A2,SLC1A4
KLK5		peptidase				9.03E-04	IL6,S100A8,S100A9
GLI1		transcription regulator		-1.420	bias	9.41E-04	COL1A1,EGR3,MEST,MMP2,MMP9,PVR,S100A9,WIF1	Ap1,CTNNB1,GLI1,HIF1A,NFKB1,RBPJ,TCF,VEGFA
fasudil		chemical drug		1.981		9.86E-04	IL6,MMP2,MMP9,VCAM1	Ap1,CTNNB1,FOXO3,JUN,NFE2L2,NFKB1,NFKBIA,NFkB (complex),NOS3,NfkB1-RelA,P38 MAPK,Pro-inflammatory Cytokine,RAC1,STAT3,Vegf,fasudil
DMP1		other		-0.849		9.86E-04	CDH5,CTSW,F13A1,IL6
JAK2		kinase				9.90E-04	CCL5,CXCL10,IL6,PECAM1,SLC11A1,VLDLR	Ap1,CYBB,IRF3,JAK2,NFE2L2,NFKB1,NFKBIA,NFkB (complex),NfkB1-RelA,P38 MAPK,PARP1,REL,RELA,STAT3,STAT4,SYK
NADPH oxidase		complex				1.06E-03	IL6,MMP9,VCAM1	Akt,Ap1,EGR1,ERK1/2,FOXO1,IKK (complex),JUN,JUNB,Jnk,NADPH oxidase,NFATC1,NFE2L2,NFKB1,NFKBIA,NFKBIB,NFkB (complex),NfkB1-RelA,PPARG,RELA,RHOA,STAT3,TP53,estrogen receptor
TNFRSF18		transmembrane receptor				1.06E-03	IDO1,IL6,MMP9	Ap1,BCL6,ETS1,GATA3,HIF1A,IL2,MAPK3,NFE2L2,NFKB1,NFKBIA,NFkB (complex),RELA,STAT1,STAT3,STAT5A,STAT6,TNFRSF18
CASP8		peptidase				1.06E-03	CD69,IL6,MMP9	Ap1,BAX,CASP8,CAT,CREBBP,IRF3,JUN,NFKB1,NFKBIA,NFkB (complex),NPM1,NfkB1-RelA,P38 MAPK,RELA,STAT3,TP53
WWOX		enzyme				1.06E-03	COL1A1,IL6,MMP9	ERK,FN1,NFKB1,NFKBIA,RUNX2,SIRT1,SMAD2,SMAD3,STAT3,TP53,WWOX,YBX1
CEP-1347		chemical drug				1.06E-03	CCL4,CCL5,IL6	Ap1,CEP-1347,Ccl2,EGR1,FOXO1,IL6,JUNB,Jnk,NFKBIA,NFkB (complex),RELA,SP1,STAT3,TP53,prostaglandin E2
TNFAIP3		enzyme		0.739		1.08E-03	CXCL10,IL6,MMP9,VCAM1	Ap1,CREBBP,IKBKB,IKK (complex),NFKB1,NFKBIA,NFKBIB,NFkB (complex),REL,RELA,STAT3,TNFAIP3,TRADD
S-nitrosoglutathione		chemical toxicant		0.339		1.08E-03	CCL5,CD8A,CXCL10,VCAM1	Ap1,CCL2,ERK1/2,NFATC1,NFE2L2,NFKB1,NFKBIA,NFkB (complex),NQO1,NfkB1-RelA,P38 MAPK,PARP1,RELA,S-nitrosoglutathione,STAT3
SRC (family)		group				1.08E-03	FN1,IL6,PROM1,VCAM1	Ap1,CTNNB1,ESR1,FOXO3,JUN,NADPH oxidase,NFATC1,NFE2L2,NFKB1,NFKBIA,NFkB (complex),PPARG,RAC1,RELA,RHOA,SRC (family),STAT3,Vegf,estrogen receptor
N-formyl-Met-Leu-Phe		chemical reagent				1.08E-03	CAPG,CCL4,SIRPA,SOCS1	LYN,N-formyl-Met-Leu-Phe,NFkB (complex),STAT1,STAT3
PAX7		transcription regulator		-1.000	bias	1.10E-03	ABCA1,C1QTNF3,MEST,MSLN,PTGR1
8-epi-prostaglandin F2alpha		chemical - endogenous non-mammalian				1.14E-03	MMP2,MMP9	8-epi-prostaglandin F2alpha,Ap1,CREBBP,CTNNB1,EDN1,JUN,LDL,MMP9,NFKB1,NFKBIA,NFkB (complex),Nr1h,STAT1,TP53
12(S)-hydroxyeicosatetraenoic acid		chemical - endogenous non-mammalian				1.14E-03	FN1,IL6	12(S)-hydroxyeicosatetraenoic acid,Ap1,CBL,CEBPB,FN1,FOSL1,FOXO1,Insulin,JUN,NFATC1,NFKB1,NFKBIA,NFkB (complex),NR3C1,NfkB1-RelA,P38 MAPK,PI3K (complex),PPARG,RHOA,RUNX2,STAT3,YBX1,estrogen receptor
chondroitin sulfate		chemical - endogenous mammalian				1.14E-03	FN1,MMP3	Ap1,CD44,CTNNB1,FGF2,FOS,JUN,JUNB,NFKBIA,NFkB (complex),NfkB1-RelA,P38 MAPK,SMAD2,SMAD3,STAT3,chondroitin sulfate
CXCL6	-1.341	cytokine				1.14E-03	IL6,MMP9
ATPase		group				1.14E-03	MMP14,VCAM1
apyrase		group				1.14E-03	MMP2,MMP9	CXCL8,NFkB (complex),apyrase
IFN alpha receptor		complex				1.14E-03	COL1A2,IRF7
CC2D1A		other				1.14E-03	CCL5,IL6
ENTPD5		enzyme				1.14E-03	COL1A1,COL1A2
CD80/CD86		group				1.14E-03	IDO1,IL6
SEMA3F		other				1.14E-03	MMP2,MMP9	Ap1,CTNNB1,ERK1/2,Focal adhesion kinase,HIF1A,ILK,NFE2L2,NFKB1,NFkB (complex),NfkB1-RelA,RBPJ,SEMA3F,SNAI1,SNAI2,STAT3,TP53,VEGFA
KCNN4		ion channel				1.14E-03	CCL5,TSC22D3
PAPPA		peptidase				1.14E-03	ABCA1,ABCG1
MYBBP1A		transcription regulator				1.14E-03	MMP13,MMP3
SOX18		transcription regulator				1.14E-03	DLL4,VCAM1
P2RY1		G-protein coupled receptor				1.14E-03	FN1,IL6	Ap1,JUN,NFkB (complex),NR3C1,P2RY1,PPARG,STAT3,cyclic AMP,norepinephrine
DGKZ		kinase				1.14E-03	CD69,IL6
UBA7		enzyme				1.14E-03	ISG15,OAS1
HTR4		G-protein coupled receptor				1.14E-03	CXCL12,VCAM1
ADAM8		peptidase				1.14E-03	CCL5,CXCL10
DSPP		other				1.14E-03	BGN,DCN
YWHAE		other				1.14E-03	CCL5,IL6	Ap1,ERK1/2,NFE2L2,NFKB1,NfkB1-RelA,STAT3,YWHAE
ITGA11	-1.137	other				1.14E-03	MMP13,MMP14	Ap1,CDKN2A,IGF1,ITGA11,NFKBIA,SMAD3,TP53
Ifna4		other				1.14E-03	IRF7,ISG15
hydroxychloroquine		chemical drug				1.14E-03	CD69,IL6	IRF1,IRF3,IRF5,IRF7,NFkB (complex),STAT1,TLR3,TLR9,hydroxychloroquine
warfarin		chemical drug				1.14E-03	PROC,PROS1
muromonab-CD3		biologic drug				1.14E-03	CD69,FOXP3
paxilline		chemical - endogenous non-mammalian				1.14E-03	ABCA1,IL6	Ap1,JUN,NFkB (complex),NR3C1,STAT3,norepinephrine,paxilline
tyrphostin 25		chemical - kinase inhibitor				1.14E-03	COL1A1,MMP13
allosamidin		chemical reagent				1.14E-03	ABCA1,ABCG1
nifedipine		chemical drug		1.131		1.17E-03	ABCA1,CTSL,IL6,POSTN,VCAM1	Ap1,CEBPA,ERK1/2,FOS,FOSL2,JUN,NFE2L2,NFKB1,NFKBIA,NFkB (complex),NOS3,NR1H3,NfkB1-RelA,PPARG,Pkc(s),RELA,STAT3,arachidonic acid,nifedipine
NPC1		transporter		1.964		1.18E-03	ABCA1,ABCG1,MMP14,S100A8	25-hydroxycholesterol,APP,Ap1,CTNNB1,NFKBIA,NFkB (complex),NPC1,NR1H2,NR1H3,Nr1h,STAT3
Rock		group				1.18E-03	COL1A1,COL3A1,FN1,VCAM1	Akt,Ap1,CD44,CTNNB1,EGR1,ERK1/2,FOXO1,JUN,JUNB,Jnk,NFATC1,NFE2L2,NFKB1,NFKBIA,NFkB (complex),NfkB1-RelA,PPARG,RHOA,Rock,SMAD2,SMAD3,STAT3,TP53,estrogen receptor
RXRB		ligand-dependent nuclear receptor				1.18E-03	ABCA1,CCL17,CXCL10,CYP24A1	FOXO3,NR1H3,Nr1h,PPARG,RXRB,Rar,Rxr,STAT1,VDR,alitretinoin
N-acetyl-L-cysteine		chemical drug		1.622		1.19E-03	CCL5,COL1A1,CXCL10,IL6,MMP2,MMP9,SNCA,VCAM1	Ap1,CCL2,ERK1/2,FOXP3,JUN,N-acetyl-L-cysteine,NFATC1,NFE2L2,NFKB1,NFKB2,NFKBIA,NFKBIB,NFkB (complex),NfkB1-RelA,PRKCD,SP1,STAT1,STAT3,STAT6,TNFRSF1A
RORC		ligand-dependent nuclear receptor				1.21E-03	CCL5,FOXP3,IL6,S100A8,S100A9,SPARC,VLDLR	FOXP3,HDAC2,NFkB (complex),RELA,RORC
ERVW-1		other				1.24E-03	CCL5,IL6,SLC1A4
ZNF202		transcription regulator				1.24E-03	ABCA1,ABCG1,LAG3
EZR		other				1.24E-03	MMP14,MMP2,MMP9	Akt,Ap1,EGR1,ERK,EZR,FOSL1,FOXO1,JUN,JUNB,Jnk,NFKB1,NFKBIA,NFkB (complex),NR3C1,PI3K (complex),RAC1,SIRT1,SMAD2,SMAD3,STAT3,TP53
CD274		enzyme				1.24E-03	FOXP3,IDO1,IL6	BCL6,CD274,CSF2,GATA3,IL10,IL12 (family),IL2,IL4,IRF4,IRF8,NFKB1,NFkB (complex),REL,RELA,SP1,STAT1,STAT3,STAT5A,STAT6
F10		peptidase				1.24E-03	IL6,MMP2,VCAM1	Ap1,CTNNB1,ERK1/2,F10,HIF1A,JUN,JUNB,JUND,MAPK8,NFE2L2,NFKB1,NFkB (complex),NR3C1,NfkB1-RelA,PROC,RAC1,RBPJ,STAT3,VEGFA
PDCD1	-0.706	phosphatase				1.24E-03	IDO1,IL6,PDCD1	BCL6,GATA3,IL10,IL2,NFKB1,NFkB (complex),PDCD1,REL,RELA,STAT3,STAT5A,STAT6
ZBTB7A		transcription regulator				1.24E-03	ADA,DLL4,H19
HOXD3		transcription regulator				1.24E-03	COL1A1,MMP2,SDC1
PDPK1		kinase				1.24E-03	A2M,CXCL10,IL6	Akt,CREBBP,ESR1,FOXO1,FOXO3,HDAC2,IRF3,JUN,NFKB1,NFKBIA,NFkB (complex),PDPK1,REL,RELA,STAT3,TP53
Klra4 (includes others)		transmembrane receptor				1.24E-03	CCL4,CCL5,TBX21	Ap1,BCL6,CCL3L3,GATA3,IL2,Klra4 (includes others),NFKBIA,NFkB (complex),REL,RELA,STAT5A,STAT6,SYK
HRG		other				1.24E-03	CCL24,MUC1,SPARC
BACH2		transcription regulator				1.24E-03	FOXP3,S100A8,S100A9
butaprost		chemical drug				1.24E-03	CCL4,IL6,MMP9	Ap1,CTNNB1,JUNB,MMP9,NFKB1,NFkB (complex),NR3C1,PPARG,RELA,STAT1,STAT3,TP53,butaprost,cyclic AMP
GATA4		transcription regulator		1.066		1.26E-03	ACTG2,COL1A1,COL1A2,COL3A1,IRG1,POSTN,VCAM1
PAX3		transcription regulator				1.28E-03	COL1A2,HSPG2,IL6,IL7R,MEST,MMP9,SNCA,VCAN	CEBPA,MYC,NFKB1,PAX3,STAT3,TP53,TP73
CDK9		kinase				1.29E-03	CCL5,COL1A1,IL6,MMP9	CDK9,CTNNB1,ESR1,MMP9,NCOA2,NFKB1,NFkB (complex),NR3C1,STAT1
baicalein		chemical - endogenous non-mammalian				1.29E-03	IL6,MMP2,MMP9,VCAM1	Akt,Ap1,EGR1,ESR1,FOXO1,JUN,JUNB,JUND,Jnk,MAPK8,NFKBIA,NFkB (complex),NR3C1,Pro-inflammatory Cytokine,STAT3,TP53,baicalein
Mek		group	Inhibited	-2.213		1.31E-03	COL1A2,EGR3,FOXP3,IL6,MMP13,MMP14,MMP9	Ap1,CTNNB1,ERK,JUN,JUNB,MMP9,Mek,NFKB1,NFKBIB,NFkB (complex),RAF1,RELA,SIRT1,SMAD2,SMAD3,SP1,STAT1,STAT3,TP53
apigenin		chemical - endogenous non-mammalian		1.270		1.32E-03	CCL4,DGAT2,IL6,MMP9,VCAM1	Ap1,CAT,EGR1,ERK1/2,FOXO1,ICAM1,JUNB,Jnk,NFE2L2,NFKB1,NFKBIA,NFkB (complex),NfkB1-RelA,SMAD2,SMAD3,STAT3,TP53,apigenin,hyaluronic acid
candesartan		chemical drug		1.982		1.40E-03	COL1A2,COL3A1,FN1,IL6	AGT,AGTR1,Ap1,EGR1,ETS1,HIF1A,JUN,MAPK3,NFE2L2,NFKB1,NFKBIA,NFkB (complex),NR3C1,NR3C2,RELA,SIRT1,STAT6,aldosterone,candesartan
Collagen(s)		complex				1.40E-03	BCL3,FN1,GZMA,MMP13	CXCL12,Collagen(s),NFKB1,NFKBIA,NFkB (complex),STAT3,estrogen receptor
FADD		other		0.625		1.40E-03	CXCL10,IL6,IRF7,MMP9,SOCS1	CREBBP,FADD,IKBKE,IRF3,IRF5,IRF7,MAVS,NFE2L2,NFKB1,NFKBIA,NFkB (complex),PARP1,RELA,STAT1,STAT3
captopril		chemical drug		0.447		1.40E-03	A2M,BGN,IL6,MMP9,POSTN	AGT,Ap1,EGR1,ERK1/2,JUN,NFE2L2,NFKB1,NFkB (complex),NfkB1-RelA,PPARG,STAT3,STAT6,captopril,fatty acid
LYN		kinase		-0.197		1.40E-03	CCL1,CCL4,CCL5,IL6,SOCS1	Ap1,CCL3L3,Fcer1,Ige,LYN,NFKB1,NFKBIA,NFkB (complex),REL,RELA,STAT1,STAT3,SYK
MET		kinase				1.40E-03	FN1,IL6,MMP13,MMP2,MUC1	Akt,Ap1,ERK,ESR1,FOXO1,Focal adhesion kinase,JUN,JUNB,MET,NFKBIA,NFkB (complex),RELA,SIRT1,SMAD2,SMAD3,STAT1,STAT3,TP53
Cg		complex	Inhibited	-2.017		1.41E-03	CLDN11,CXCL10,DPT,IFIT3,IL6,MMP2,MMP9,PECAM1,SDC1,SFRP4,VCAN	Akt,Ap1,CREBBP,Cg,EGFR,ERK1/2,FOS,FOXO1,JUN,MAP2K6,NFE2L2,NFKB1,NFKBIA,NFkB (complex),NR3C1,NfkB1-RelA,RELA,SMAD2,SMAD3,SP1,STAT3
TNFSF11		cytokine		0.035	bias	1.41E-03	AICDA,CCL4,CCL5,IL6,IRG1,MMP9,SDC1,SOCS1,VCAM1	Ap1,CHUK,IKBKB,IRF3,Map3k7,NFKB1,NFKB2,NFKBIA,NFKBIB,NFkB (complex),RELA,STAT1,STAT3,TNFSF11,TP53
MITF		transcription regulator		1.000	bias	1.41E-03	COL1A1,FMOD,FN1,INPP4B,MMP14,SDC1,SERPINF1
Collagen type IV		complex				1.44E-03	MMP14,MMP2,MMP9	CBL,CTNNB1,Collagen type IV,DDR1,HIF1A,ITGB1,MMP9,NFKB1,NFKBIA,NFkB (complex),PTEN,PTK2,SMAD3,STAT3,estrogen receptor
CTSS		peptidase				1.44E-03	COL4A1,COL4A2,MMP9
SCXB		other				1.44E-03	COL1A1,MMP3,POSTN
tosylphenylalanyl chloromethyl ketone		chemical - protease inhibitor				1.44E-03	IL6,MMP2,VCAM1	APP,Akt,Ap1,CCL2,CTNNB1,CXCL8,ERK1/2,FOXO1,JUN,NFATC1,NFE2L2,NFKB1,NFKBIA,NFkB (complex),NfkB1-RelA,STAT3,tosylphenylalanyl chloromethyl ketone
YY1		transcription regulator		-0.017		1.45E-03	AICDA,CAPG,COL1A1,CXCL12,CYP24A1,MMP13,MMP2,PERP,VWF	CEBPA,MYC,NFKB1,STAT3,TP53,TP73,YY1
folic acid		chemical - endogenous mammalian		1.154		1.52E-03	CCL5,IFI6,PECAM1,VCAM1	Ap1,CREBBP,LDL,NFKB1,NFKBIA,NFkB (complex),Nr1h,RELA,STAT1,STAT3,folic acid
IL11		cytokine				1.52E-03	A2M,MMP13,VCAM1,VWF	ATF3,Ap1,EGR1,FOS,IL11,JUN,JUNB,JUND,Jnk,NFATC1,STAT3,TP53
miR-125b-5p (and other miRNAs w/seed CCCUGAG)		mature microRNA		1.408	bias	1.57E-03	ABTB1,BMPR1B,CDH5,PERP,PIGR
AG490		chemical - kinase inhibitor		1.264	bias	1.57E-03	A2M,CCL5,FOXP3,IL6,MMP9	AG490,Akt,Ap1,FOXO1,IL6,IRF9,JUN,JUNB,NFKB1,NFKBIA,NFkB (complex),RELA,STAT1,STAT2,STAT3,STAT6,TP53
FGFR1		kinase		-1.400		1.57E-03	COL1A1,EIF5B,IL6,MMP14,MMP3	Ap1,CDH1,CTNNB1,ERK,ERK1/2,FGFR1,JUN,JUNB,JUND,MAPK14,MAPK8,NFE2L2,NFKB1,NFkB (complex),NR3C1,NfkB1-RelA,SIRT1,SMAD2,SMAD3,STAT3,TP53
GATA2		transcription regulator				1.57E-03	CCL5,CDH5,MMP2,PECAM1,VCAM1	GATA2,JUNB,NFkB (complex),RELA,STAT1,STAT3,TP53
imatinib		chemical drug	Activated	2.207		1.57E-03	COL1A1,COL3A1,CXCL12,FN1,IL6	Akt,Ap1,CEBPA,EGR1,ERK,FOXO1,JUN,JUNB,Jnk,MYC,NFATC1,NFKB1,NFKBIA,NFkB (complex),PPARG,RHOA,SIRT1,SMAD2,SMAD3,STAT3,TP53,TP73,estrogen receptor,imatinib
FYN		kinase		1.091		1.65E-03	CCL4,CXCL10,FOXP3,IL6	Ap1,CCL3L3,Ccl2,ERK,FYN,IRF9,NFKBIA,NFkB (complex),REL,RELA,SIRT1,SMAD2,SMAD3,STAT1,STAT2,STAT3,STAT6,SYK,TP53
CAT		enzyme		1.067		1.65E-03	COL1A1,IL6,MMP9,VCAM1	Ap1,CAT,CTNNB1,FOS,HIF1A,HMOX1,JUN,JUNB,JUND,MAPK8,Mapk,NFKB1,NFkB (complex),NR3C1,PPARG,RBPJ,RELA,SP1,STAT3,VEGFA,hydrogen peroxide
TNFSF13B		cytokine		0.371		1.65E-03	AICDA,CCL4,CXCL6,MMP9	Ap1,CHUK,IKBKB,IL10,NFKB1,NFKB2,NFKBIA,NFKBIB,NFkB (complex),REL,RELA,STAT1,STAT3,TNFSF13B,TP53
vitamin D		chemical drug				1.65E-03	CYP24A1,IL6,S100A8,VDR	Nr1h,Rar,Rxr,SMAD3,VDR,vitamin D
Fibrin		complex				1.65E-03	CDH5,FN1,IL6	Ap1,FOXO1,Fibrin,NFkB (complex),SMAD2,SMAD3,hyaluronic acid
KDM6B		other				1.65E-03	CCL5,FN1,IL6	Ap1,CCL5,FOXO1,IL6,JUNB,KDM6B,NFKBIA,NFkB (complex),PPARG,PTGS2,STAT1,STAT3
CLEC7A		transmembrane receptor				1.65E-03	CCL17,IL6,SOCS1	CLEC7A,IL10,NFKB1,NFKBIA,NFkB (complex),REL,RELA,STAT1,STAT3
PGF		growth factor				1.65E-03	CCL4,DCN,MMP9
NOV	-1.685	growth factor				1.65E-03	COL1A1,MMP2,MMP9	Ap1,CBL,CEBPB,CTNNB1,Collagen type I,D-glucose,EGR1,FN1,FOXO1,Insulin,JUNB,Jnk,NFKB1,NFKBIA,NFkB (complex),NOV,PPARG,RUNX2,SIRT1,SMAD2,SP1,STAT3,TP53,YBX1
mezerein		chemical - endogenous non-mammalian				1.65E-03	FN1,IFI6,IFIT1
ilomastat		chemical drug				1.65E-03	CCL5,CXCL10,MMP9	Ap1,EGFR,ERK1/2,FOXO1,JUN,NFE2L2,NFKB1,NFKBIA,NFkB (complex),NfkB1-RelA,P38 MAPK,SMAD2,SMAD3,SP1,STAT1,STAT3,TGFA,hyaluronic acid,ilomastat
RBPJ		transcription regulator		1.455		1.65E-03	CXCL12,DLL4,IL6,MMP13,MMP3,SDC1	ATF3,Ap1,FOS,JUN,JUNB,JUND,MAPK8,NFATC1,NR3C1,RBPJ,STAT3
3-deoxy-2-octulosonic acid(2)-lipid A		chemical - endogenous non-mammalian				1.70E-03	CXCL10,IL6	3-deoxy-2-octulosonic acid(2)-lipid A,CCL3L3,CXCL2,CXCL3,Ccl2,IRF9,NFkB (complex),RELA,STAT1,STAT2,STAT3,STAT6
(R)-limonene		chemical toxicant				1.70E-03	CD69,IL6	(R)-limonene,Ap1,NFKBIA,NFkB (complex),NfkB1-RelA,P38 MAPK,STAT3
teichoic acid		chemical - endogenous non-mammalian				1.70E-03	IL6,MMP2
Fcgr2		group				1.70E-03	CCL5,IL6	Ap1,Fcgr2,NFKBIA,NFkB (complex),REL,RELA,SYK
blinatumomab		biologic drug				1.70E-03	CCL4,IL6
VIPAS39		other				1.70E-03	SPARC,VWF
KCNK2		ion channel				1.70E-03	PECAM1,VCAM1
FKBP8		other				1.70E-03	MMP9,SDC1
ZC3HAV1		other				1.70E-03	CXCL10,IL6	CREBBP,DDX58,IRF,IRF3,IRF7,NFkB (complex),RELA,STAT1,ZC3HAV1
catumaxomab		biologic drug				1.70E-03	CD69,PDCD1
miR-491-5p (and other miRNAs w/seed GUGGGGA)		mature microRNA				1.70E-03	MMP2,MMP9	Ap1,CTNNB1,ERK1/2,MMP9,NFE2L2,NFKB1,NFkB (complex),NfkB1-RelA,STAT3,miR-491-5p (and other miRNAs w/seed GUGGGGA)
MSLN	-4.467	other				1.70E-03	IL6,MMP9	Ap1,FOSL1,JUN,MSLN,NFKB1,NR3C1,PI3K (complex)
MMP13	-2.680	peptidase				1.70E-03	CCL4,COL1A1	Ap1,ERK1/2,FN1,MMP13,NFE2L2,NFKB1,NFKBIA,NfkB1-RelA,RUNX2,STAT3,YBX1
RPS6KB2		kinase				1.70E-03	CXCL10,ISG15
SLC2A1		transporter				1.70E-03	FN1,MMP2	Akt,Ap1,D-glucose,FOXO1,JUN,NFKBIA,NFkB (complex),PPARG,SIRT1,SLC2A1,SP1,STAT3,TP53
HTRA1	-0.563	peptidase				1.70E-03	HTRA1,MMP3
carboxymethylflavin		chemical - endogenous mammalian				1.70E-03	MMP2,MMP9	CTNNB1,MMP9,NFKB1,NFkB (complex),carboxymethylflavin
formylmethylflavin		chemical - endogenous non-mammalian				1.70E-03	MMP2,MMP9	CTNNB1,MMP9,NFKB1,NFkB (complex),formylmethylflavin
TNFRSF14		transmembrane receptor				1.70E-03	MMP13,MMP9	Ap1,EGR1,ESR1,JUN,JUNB,Jnk,NFKB1,NFKBIA,NFkB (complex),RELA,STAT3,TNFRSF14,TP53
ST14		peptidase				1.70E-03	MMP13,MMP3	Ap1,ERK1/2,NFE2L2,NFKB1,NFKBIA,NFkB (complex),NfkB1-RelA,P38 MAPK,ST14,STAT3
ELN	-0.681	other				1.70E-03	ELN,IL6
KLRB1		transmembrane receptor				1.70E-03	CCL4,CCL5	Ap1,EGR1,IL17A,JUNB,Jnk,KLRB1,NFKB1,NFKBIA,NFkB (complex),RELA,STAT3,TP53
SF1		transcription regulator				1.70E-03	COL1A1,FN1
TNFRSF10B		transmembrane receptor				1.70E-03	IL6,MMP3	Ap1,EGR1,FOS,JUNB,JUND,Jnk,MAPK8,NFKB1,NFKBIA,NFkB (complex),NR3C1,NfkB1-RelA,P38 MAPK,RELA,STAT3,TNFRSF10B,TNFSF10,TP53
5,6-dimethylxanthenone-4-acetic acid		chemical drug				1.70E-03	CCL5,CXCL10	5,6-dimethylxanthenone-4-acetic acid,Ap1,CREBBP,ERK1/2,IRF3,IRF7,NFE2L2,NFKB1,NFKBIA,NFkB (complex),NfkB1-RelA,P38 MAPK,RELA,STAT1,STAT3,TP53
AGI-1067		chemical drug				1.70E-03	IL6,VCAM1
3-hydroxyanthranilic acid		chemical - endogenous mammalian				1.70E-03	FOXP3,VCAM1
lumichrome		chemical - endogenous non-mammalian				1.70E-03	MMP2,MMP9	CTNNB1,MMP9,NFKB1,NFkB (complex),lumichrome
trans-hydroxytamoxifen		chemical drug		-0.816		1.73E-03	ASB9,CTSL,CXCL12,DDIT4,EGR3,MUC1
PIM1		kinase		1.067		1.79E-03	IL6,PROS1,SOCS1,TBX21	BCL6,FOXP3,GATA3,IL2,NFkB (complex),PIM1,STAT1,STAT5A,STAT6
IL1R1		transmembrane receptor		-1.100		1.79E-03	CXCL10,IL6,MMP2,MMP9	Akt,Ap1,ERK,FOSL1,FOXO1,IL1A,IL1R1,IRF1,JUN,MYD88,NFKB1,NFKBIA,NFkB (complex),NfkB1-RelA,P38 MAPK,SIRT1,SMAD2,SMAD3,STAT1,STAT3,TP53
POU2F1		transcription regulator				1.81E-03	A2M,AOX1,DDIT4,IL6,VCAM1,VWF	Ap1,JUN,NCOA2,NR3C1,POU2F1,RELA,STAT1
eicosapentenoic acid		chemical drug		-0.063		1.86E-03	ELN,FBN1,MMP13,MMP9,SNCA
streptozocin		chemical drug		-1.598		1.86E-03	COL1A1,COL3A1,COL4A1,FBN1,FN1,HSPG2,MMP2,MMP9	Akt,Ap1,CBL,CDKN2A,CEBPB,CTNNB1,FOXO1,IGF1,Insulin,JUN,JUNB,LEP,NFKB1,NFKBIA,NFkB (complex),SMAD3,SMAD7,SP1,STAT3,TGFB1,TP53,streptozocin
NfkB-RelA		complex				1.88E-03	CCL5,IL6,VCAM1
IL17a dimer		complex				1.88E-03	CCL4,CCL5,IL6
FAM3B		cytokine				1.88E-03	DCN,FN1,SPARC
ALOX15		enzyme				1.88E-03	FN1,IL6,VCAM1	ALOX15,CEBPA,JUN,NFATC1,NFE2L2,NFKB1,NFKBIA,NR1H3,PPARG,RELA,RHOA,estrogen receptor
epicatechin gallate		chemical drug				1.88E-03	IL6,PERP,VCAM1	Ap1,ESR1,JUN,NFKB1,NFKB2,NFKBIB,NFkB (complex),NOS2,PRKCD,TP53,epicatechin gallate
FOXO3		transcription regulator		0.270		1.89E-03	CXCL10,DDIT4,FOXP3,IL6,MMP13,MMP9,SLC1A4	Akt,Ap1,CASP8,ESR1,FOXO1,FOXO3,IL6,IRF3,JUN,JUNB,NFKBIA,NFkB (complex),NPM1,RELA,SMAD3,SP1,STAT3,STAT5B,TP53
LTBR		transmembrane receptor		1.698		1.93E-03	CXCL12,IL6,MFGE8,VCAM1	Ap1,IL17A,LTBR,MAP3K14,NFKB1,NFKB2,NFKBIA,NFkB (complex),NfkB1-RelA,REL,RELA,STAT3,TNFSF14
NOG		growth factor				1.93E-03	ASIP,MMP13,MMP3,VCAN	Ap1,EGR1,ERK,ERK1/2,JUNB,Jnk,NFE2L2,NFKB1,NOG,NfkB1-RelA,SIRT1,SMAD2,SMAD3,STAT3,TP53
FOXP3	-1.024	transcription regulator		0.152		1.97E-03	FOXP3,IL6,IL7R,MMP2,MMP9	BCL6,FOXP3,GATA3,IFNG,IL17A,IL2,IL4,NFKB1,NFKBIA,NFkB (complex),RELA,STAT1,STAT3,STAT5A,STAT6
BMP7		growth factor		1.773		1.97E-03	COL1A1,COL1A2,FN1,IL6,MMP13,MMP2	Ap1,BMP7,EGR1,ESR1,JUN,JUNB,JUND,Jnk,MAPK8,NFATC1,NFKB1,NFKBIA,NFkB (complex),NR3C1,PPARG,RHOA,SMAD2,SMAD3,SMAD7,SP1,STAT3,Smad,TGFBR1,TP53,estrogen receptor
mir-223		microRNA		-0.447		1.97E-03	EGR3,IL6,MMP13,MUC13,POSTN,S100A9
NKX2-3		transcription regulator		-1.446		2.04E-03	ACO1,C2CD4B,IDO1,IL7R,LYPD1,POSTN,RNF213,VCAM1
docosahexaenoic acid		chemical drug		0.139		2.05E-03	FOXP3,IL6,MMP2,MMP9,SDC1,VCAM1	Akt,Ap1,CCL2,FOS,FOXO1,JUN,NFATC1,NFKB1,NFKB2,NFKBIA,NFKBIB,NFkB (complex),PRKCB,PRKCD,RELA,SP1,STAT3,TP53,docosahexaenoic acid
Ras		group		0.000		2.05E-03	CXCL10,CYP24A1,MMP13,MMP2,MMP9,PVR	Ap1,CHUK,CTNNB1,FOSL1,FOXO3,HIF1A,JUN,NFE2L2,NFKB1,NFKB2,NFKBIA,NFKBIB,NFkB (complex),NR3C1,PI3K (complex),RBPJ,Ras,SMAD2,SMAD3,SP1,STAT3,VEGFA,Vegf
zinc		chemical drug		-0.019		2.07E-03	COL1A1,IL6,MT1A,MT2A,NGFRAP1	CAT,CEBPB,KNG1,NFATC3,NFKB1,NFKBIA,NFkB (complex),RELA,zinc
Ige		complex		-0.254		2.08E-03	CCL1,CCL4,CCL5,IL6	Ap1,CEBPB,FCER1G,Fcer1,Ige,LYN,MAPK1,NFKBIA,NFkB (complex),REL,RELA,SMAD2,STAT1,STAT3,SYK,TP53
SHH		peptidase		0.128		2.09E-03	BMPR1B,CD69,FN1,IL6,PVR,SFRP2,TSC22D3	Ap1,HIF1A,ILK,NFKBIA,NFKBIB,NFkB (complex),PRKCB,SHH,SNAI1,SNAI2,STAT3,TP53
ESR2		ligand-dependent nuclear receptor		0.000		2.10E-03	CLDN11,COL1A1,CXCL12,MMP14,MMP2,PERP,PKIB,SFRP4	ATF3,Ap1,CREBBP,EGR1,ESR2,FOS,JUN,JUND,NFATC1,NFKB1,NFkB (complex),NOS3,SMAD3,SP1,STAT3,STAT6,TP53,genistein
PRKAA1		kinase				2.14E-03	FN1,IL6,MMP9	Akt,Ap1,ESR1,FOXO1,FOXP3,HIF1A,JUN,MAPK14,NFKBIA,NFkB (complex),NPM1,NR3C1,PGR,PPARG,PRKAA1,SIRT1,SMAD2,STAT3,fatty acid,progesterone
BSG		transporter				2.14E-03	MMP2,MMP3,MMP9	Ap1,BSG,CTNNB1,ERK,ERK1/2,ETS2,FOS,Focal adhesion kinase,MMP3,MMP9,NFE2L2,NFKB1,NFkB (complex),NfkB1-RelA,SIRT1,SMAD2,SMAD3,STAT3,TP53
HSPD1		enzyme				2.14E-03	IL6,TBX21,VCAM1	ATP,Ap1,CCL2,FOXO3,HSPD1,IRAK1,JUNB,JUND,MAPK8,NFATC1,NFATC2,NFKB1,NFKBIA,NFkB (complex),NR3C1,NfkB1-RelA,P38 MAPK,STAT3
geranylgeranyl pyrophosphate		chemical - endogenous mammalian				2.14E-03	ABCA1,MMP9,VCAM1	APP,Ap1,CEBPA,CTNNB1,ERK1/2,JUN,NFE2L2,NFKB1,NFKBIA,NFkB (complex),NR1H2,NR1H3,NfkB1-RelA,P38 MAPK,PPARG,RELA,STAT3,geranylgeranyl pyrophosphate
Ni2+		chemical reagent				2.14E-03	CXCL6,IL6,VCAM1	NFkB (complex),Ni2+,PPARG,arachidonic acid
IRS1		enzyme				2.14E-03	COL3A1,COL4A1,COL4A2,COL6A3,MMP14,SFRP2	IGF1R,IRS1,MYC
mycophenolic acid		chemical drug	Inhibited	-2.236		2.19E-03	CXCL6,FN1,IL6,MGAM,MMP13	Ap1,CBL,CEBPB,EDN1,FOS,FOXO1,Insulin,JUN,NFKB1,NFKBIA,NFkB (complex),NfkB1-RelA,P38 MAPK,RAC1,RELA,SP1,STAT3,TP53,mycophenolic acid
Gm-csf		group				2.24E-03	BCL3,CD209,IL6,MMP9	Ap1,BAX,CASP8,ETS1,Gm-csf,HIF1A,IRF3,JUN,JUNB,MAPK3,NFE2L2,NFKBIA,NPM1,RELA
diethylstilbestrol		chemical drug		1.982		2.30E-03	CXCL6,FMOD,MFGE8,PGLYRP1,PIGR,PROM1,S100A8,SPARC
ERBB4		kinase		1.103		2.30E-03	COL3A1,COL5A2,CXCL12,GZMH,TBXAS1	Ap1,EGFR,ERBB2,ERBB4,JUN,NFKB1,NFKBIA,SMAD2,SMAD3,SP1,STAT3,TP53
okadaic acid		chemical toxicant		-1.176		2.30E-03	CYP24A1,ELN,IL6,MMP3,MMP9	Ap1,CREBBP,CTNNB1,ETS1,HIF1A,Histone h4,JUN,JUNB,JUND,MAP2K3,MAPK3,MMP9,NFE2L2,NFKB1,NFKBIA,NFkB (complex),RELA,TP53,okadaic acid
24(S),25-epoxycholesterol		chemical - endogenous mammalian				2.36E-03	ABCA1,ABCG1	24(S),25-epoxycholesterol,CREBBP,NFkB (complex),NR1H3,Nr1h,Rxr,STAT1
N-Cadherin		group				2.36E-03	MMP9,VCAM1	Akt,FOXO1,JUN,N-Cadherin,NFKBIA,NFkB (complex),STAT3
bevacizumab		biologic drug				2.36E-03	CXCL12,CXCL6
SCGB3A2		other				2.36E-03	MMP14,MMP2
Ptk		group				2.36E-03	A2M,IL6
parathyroid hormone-related protein		chemical drug				2.36E-03	FN1,MMP13	CTNNB1,FOXO3,NFE2L2,NFkB (complex),STAT3,Vegf,parathyroid hormone-related protein
SERPINC1		enzyme				2.36E-03	HSPG2,IL6
CCL18		cytokine				2.36E-03	MMP2,MMP9
TSC22D1		transcription regulator				2.36E-03	FN1,IL6
WWP2		enzyme				2.36E-03	CCL5,IL6	IRF3,IRF5,IRF7,NFkB (complex),STAT1,TICAM1,WWP2
LGALS7/LGALS7B		other				2.36E-03	COL1A2,MMP9
HAS2		enzyme				2.36E-03	IL6,MMP9	Akt,Ap1,CD44,CTNNB1,FOXO1,Focal adhesion kinase,HAS2,JUN,NFKBIA,NFkB (complex),SMAD2,SMAD3,STAT3,TP53,hyaluronic acid
ISG15	0.741	other				2.36E-03	IFI6,OAS1
LPAR2		G-protein coupled receptor				2.36E-03	FN1,IL6	ERK,LPAR2,SIRT1,SMAD2,SMAD3,STAT3,TP53
CLIC4		ion channel				2.36E-03	CCL5,IL6	CCL5,CLIC4,CREBBP,IL12 (family),IRF3,IRF4,IRF7,IRF8,NFkB (complex),STAT1,STAT3,STAT6
PPM1A		phosphatase				2.36E-03	MMP13,MMP2	Ap1,CREBBP,EGR1,JUN,JUNB,Jnk,MAP2K6,NFKBIA,NFkB (complex),NR3C1,NfkB1-RelA,P38 MAPK,PPM1A,STAT3,TP53
IL18RAP		transmembrane receptor				2.36E-03	IL32,IL6	Ap1,IL18,IL18RAP,NFKB1,NFKBIA,NFKBIB,NFkB (complex)
PLA2G2A		enzyme				2.36E-03	CD69,IL6	Ap1,EGR1,JUNB,Jnk,PLA2G2A,STAT3,TP53
PGK1		kinase				2.36E-03	MMP2,MMP3	CXCL12,NFKB1,NFKBIA,NFkB (complex),PGK1,STAT3,estrogen receptor
Klrk1		other				2.36E-03	CCL4,CCL5	Ap1,ERK1/2,ESR1,IRF3,JUN,Klrk1,Map3k7,NFE2L2,NFKB1,NFKBIA,NFkB (complex),NfkB1-RelA,RELA,STAT3
GNMT		enzyme				2.36E-03	ABCA1,ABCG1
NEDD4		enzyme				2.36E-03	FN1,SNCA
NCR3		transmembrane receptor				2.36E-03	CCL4,CCL5	Ap1,ERK1/2,NCR3,NFE2L2,NFKB1,NFKBIA,NFkB (complex),NfkB1-RelA,REL,RELA,STAT3,SYK
IC87114		chemical - kinase inhibitor				2.36E-03	CCL5,VCAM1
anethole		chemical - endogenous non-mammalian				2.36E-03	MMP2,MMP9	Ap1,JUNB,JUND,MAPK8,NR3C1,STAT3,anethole
20alpha-hydroxycholesterol		chemical - endogenous mammalian				2.36E-03	ABCA1,ABCG1	20alpha-hydroxycholesterol,CREBBP,NR1H2,NR1H3
thioctic acid		chemical drug		1.969		2.40E-03	IL6,MMP2,MMP9,VCAM1	Akt,Ap1,CAT,CHUK,ESR1,FOXO1,JUN,JUNB,JUND,MAPK8,NFKB1,NFKB2,NFKBIA,NFKBIB,NFkB (complex),NR3C1,STAT3,thioctic acid
rotenone		chemical toxicant		0.762		2.40E-03	IL6,MMP9,SNCA,VCAM1	AGT,Ap1,EGR1,HMGB1,IRF3,JUN,MIF,NFKB1,NFKBIB,NFkB (complex),NR3C1,PPARG,REL,RELA,STAT3,STAT6,TP53,fatty acid,rotenone
PTPRJ		phosphatase		-1.000	bias	2.40E-03	CCL4,CD69,IL6,MARCO	Ap1,ETS1,HIF1A,MAPK1,MAPK3,NFE2L2,NFKBIA,PTPRJ,SMAD2,STAT1,STAT3,TP53
L-arginine		chemical - endogenous mammalian				2.41E-03	BGN,FN1,IL6	Ap1,CBL,CEBPB,ERK,FOXO1,Insulin,JUN,L-arginine,NFkB (complex),NR3C1,PPARG,SIRT1,SMAD2,SMAD3,STAT3,TP53,cyclic AMP,norepinephrine
SAA		group				2.41E-03	IL6,MMP13,VCAM1	Ap1,EGR1,ERK1/2,JUNB,Jnk,NFE2L2,NFKB1,NFKBIA,NFKBIB,NFkB (complex),NfkB1-RelA,P38 MAPK,REL,RELA,SAA,STAT3,TP53
Smad		complex				2.41E-03	COL1A1,COL1A2,TBX21	MYOCD,RUNX2,SMAD3,Smad
CCL3		cytokine				2.41E-03	CCL4,CXCL9,IL6	Ap1,CCL3,CCR5,ICAM1,JUNB,NFKB1,NFKBIA,NFkB (complex),RELA,STAT1,STAT3,TP53
SPRY2		other				2.41E-03	EOMES,ISG15,MEST
HEXIM1		transcription regulator				2.41E-03	COL1A1,LOXL2,MMP13
KEAP1		transcription regulator				2.41E-03	IL6,MMP9,TBXAS1	15-deoxy-delta-12,14 -PGJ 2,BAX,IRF3,JUN,KEAP1,NFE2L2,NFKB1,PPARG,RELA,STAT3
TIMP1		cytokine				2.41E-03	MMP2,MMP3,MMP9	Ap1,CD44,CREBBP,CTNNB1,ETS2,FOS,JUN,MAP2K6,MMP3,MMP9,NFKB1,NFkB (complex),NR3C1,PTK2,SMAD2,SMAD3,STAT3,TIMP1
KN-62		chemical - kinase inhibitor				2.41E-03	IL6,MMP9,VCAM1	Akt,Ap1,CHUK,CREBBP,ERK1/2,FOXO1,IKBKB,IRF1,JUN,KN-62,NFE2L2,NFKB1,NFKB2,NFKBIA,NFKBIB,NFkB (complex),NfkB1-RelA,RELA,STAT3
TFAP2A		transcription regulator				2.42E-03	ABCA1,GPR37,ITGBL1,MMP2,MT2A
Rxr		group				2.55E-03	ABCA1,CYP24A1,IL6,MMP13,SERPINF1	Ap1,ERK1/2,FOXO3,JUN,MAPK14,NFE2L2,NFKB1,NR1H3,NR3C1,NfkB1-RelA,Nr1h,RXRB,Rar,Rxr,SIRT1,SMAD3,STAT1,STAT3,VDR,alitretinoin
NRAS		enzyme				2.55E-03	CCL4,CCL5,COL1A2,FN1,IFIT1	Ap1,ESR1,FOSL1,JUN,JUNB,MAPK1,NFKB1,NFKBIA,NFkB (complex),NR3C1,NRAS,PI3K (complex),RELA,SMAD2,STAT1,STAT3,TP53
TCF		group				2.55E-03	CYP24A1,F13A1,HTRA1,IDO1,MMP2	CTNNB1,TCF
EOMES	0.770	transcription regulator		1.000		2.58E-03	CEMIP,GZMA,NEFL,TMEM2
fatty acid		chemical - endogenous mammalian		-1.206		2.68E-03	IL6,MMP9,PLIN4,S100A8,VCAM1	Ap1,CEBPA,FOS,FOSL2,JUN,Mapk,NADPH oxidase,NFE2L2,NFKB1,NFKB2,NFKBIA,NFKBIB,NFkB (complex),NR1H3,PPARG,PRKCD,Pkc(s),RELA,fatty acid
FOXM1		transcription regulator		-1.473	bias	2.68E-03	CXCL12,MMP2,MMP9,PECAM1,VCAN	Ap1,CTNNB1,ERK,FOXM1,FOXO3,HIF1A,MMP9,NFE2L2,NFKB1,NFkB (complex),RBPJ,SIRT1,SMAD2,SMAD3,STAT3,TP53,VEGFA,Vegf
mir-126		microRNA				2.70E-03	CXCL12,FOXP3,VCAM1	Akt,FOXO1,JUN,NFKBIA,NFkB (complex),STAT3,mir-126
CTBP1		enzyme				2.70E-03	CLDN11,COL1A2,VCAN
PTPRC		phosphatase				2.70E-03	CCL4,CCL5,VCAM1	Ap1,EGR1,ERK1/2,IL10,JUNB,Jnk,LYN,NFE2L2,NFKB1,NFKBIA,NFkB (complex),NfkB1-RelA,PTPRC,REL,RELA,STAT1,STAT3,TP53
FOSB		transcription regulator				2.70E-03	MMP13,MMP2,MT2A	Ap1,ESR1,FOSB,JUN,NFkB (complex)
bryostatin 1		chemical drug				2.70E-03	CD209,IL6,TBX21
nicotinic acid		chemical - endogenous mammalian				2.70E-03	ABCA1,ABCG1,IL6	Ap1,CREBBP,HMOX1,LDL,NFkB (complex),NR3C1,Nr1h,PPARG,RELA,SP1,STAT1,cyclic AMP,nicotinic acid
chrysotile asbestos		chemical toxicant				2.70E-03	IL6,MMP13,MMP3	Ap1,CEBPA,CTNNB1,ERK,FOXO1,IL6,JUNB,MMP12,MMP9,MYC,NFKB1,NFkB (complex),SIRT1,SMAD2,SMAD3,STAT3,TP53,TP73,chrysotile asbestos
bisindolylmaleimide		chemical - kinase inhibitor				2.70E-03	FN1,IL6,MMP13	Ap1,CBL,ESR1,FN1,FOS,FOSL2,JUN,MET,NFATC1,NFKB1,NFKBIA,NFkB (complex),PPARG,Pkc(s),RHOA,RUNX2,STAT3,YBX1,bisindolylmaleimide,estrogen receptor
NFKBIB		transcription regulator		-1.154		2.76E-03	CCL5,IL6,MMP9,VCAM1	Ap1,BAX,CREBBP,IKBKB,IRF3,JUN,NFKB1,NFKBIA,NFKBIB,NFkB (complex),RELA,STAT3,TNFAIP3,TP53
arsenic trioxide		chemical drug		1.132		2.83E-03	FN1,GGT1,MMP9,MT2A,S100A8,VDR	Ap1,ESR1,FOS,FOSL2,IL1B,JUN,MAPK14,NFKB1,NFKBIA,NFkB (complex),NR3C1,Pkc(s),RELA,SIRT1,STAT3,TP53,TP63,TP73,arsenic trioxide
MAP2K7		kinase		0.927		2.95E-03	CCL5,CXCL10,MMP3,VDR	Ap1,ESR1,IRF3,JUN,MAP2K4,MAP2K7,MAP3K7,MAPK14,NFE2L2,NFKB1,NFKBIA,NFkB (complex),NR3C1,NfkB1-RelA,P38 MAPK,SIRT1,SMAD3,STAT3
PRKCB		kinase				2.95E-03	FN1,IL6,MMP2,MMP9	Akt,Ap1,CTNNB1,EGR1,ETS1,FOXO1,HIF1A,JUN,JUNB,Jnk,MAPK3,NFE2L2,NFKB1,NFKBIA,NFkB (complex),PRKCB,RAC1,RBPJ,STAT3,TP53,VEGFA
CLEC11A		growth factor				2.95E-03	CCL1,CCL4,CD244,CXCL12	CLEC11A,NFKB1,NFKBIA,NFkB (complex),RELA,STAT1,STAT3
pirinixic acid		chemical toxicant		-0.617		3.00E-03	ABCA1,CCL5,CFH,COL1A1,CXCL12,IL6,MEST,MMP13,MMP9,PERP,PLIN4,VCAM1	Ap1,CAT,CCL2,ERK1/2,N-cor,NFATC1,NFE2L2,NFKB1,NFKBIA,NFkB (complex),NQO1,NfkB1-RelA,PPARG,STAT3,pirinixic acid
prostaglandin D2		chemical - endogenous mammalian				3.01E-03	CCL5,CXCL10,IL6	Ap1,ERK1/2,IL12 (complex),JUNB,NFE2L2,NFKB1,NFKBIA,NFkB (complex),NfkB1-RelA,RELA,SP1,STAT1,STAT3,STAT6,prostaglandin D2,prostaglandin E2
SCARB1		transporter				3.01E-03	CCL5,IL6,VCAM1	APOE,Ap1,CREBBP,CTNNB1,EGR1,ERK1/2,HDL,JUNB,Jnk,NFE2L2,NFKB1,NFKBIA,NFkB (complex),NfkB1-RelA,Nr1h,RELA,SCARB1,SP1,STAT3,TP53
TAF4B		transcription regulator				3.01E-03	FN1,MMP13,MMP3
phosphate		chemical - endogenous mammalian		1.387		3.10E-03	A2M,CYP24A1,DCN,EMILIN1,POSTN
1L-6-hydroxymethyl-chiro-inositol 2-(R)-2-O-methyl-3-O-octadecylcarbonate		chemical - kinase inhibitor				3.12E-03	MMP2,MT2A
IRF		group				3.12E-03	IL6,ISG15
ZNF384		transcription regulator				3.12E-03	COL1A1,MMP3
tryptase		group				3.12E-03	CXCL10,MMP9
HYOU1		other				3.12E-03	IL6,PECAM1
CD244	0.887	transmembrane receptor				3.12E-03	CCL4,CCL5	Ap1,CD244,ERK1/2,ESR1,JUN,NFE2L2,NFKB1,NFkB (complex),NfkB1-RelA,STAT3
L1CAM		other				3.12E-03	MMP2,MMP9	Ap1,CTNNB1,ERK1/2,FOS,Focal adhesion kinase,JUN,L1CAM,MMP9,NFE2L2,NFKB1,NFkB (complex),NfkB1-RelA,SRC,STAT3,STAT6,TP53
U1 snRNP		complex				3.12E-03	CCL4,CCL5
ITGA4		transmembrane receptor				3.12E-03	MMP2,MMP9	Ap1,ERK1/2,FN1,Focal adhesion kinase,ITGA4,NFE2L2,NFKB1,NFKBIA,NFkB (complex),NfkB1-RelA,PTK2,RUNX2,SMAD3,STAT3,THBS1,TP53,YBX1
MIR320		group				3.12E-03	FN1,MMP9
PLP2		transporter				3.12E-03	PECAM1,PLXNA1
ADIPOR1		transmembrane receptor				3.12E-03	IL6,MMP3	ADIPOQ,ADIPOR1,Ap1,NFKB1,NFKBIA,NFkB (complex),RELA,STAT3,TP53
PIM2		kinase				3.12E-03	SOCS1,TBX21
SFN		other				3.12E-03	CCL5,IL6	BAX,IRF3,JUN,SFN
CDKN3		phosphatase				3.12E-03	H19,MEST
Tnfsf9		other				3.12E-03	IL6,VCAM1	IL17A,NFKB1,NFKBIA,NFkB (complex),RELA,STAT3,Tnfsf9
SCUBE3		other				3.12E-03	MMP2,MMP9	SCUBE3,SMAD2,SMAD3,SP1
ATXN3		peptidase				3.12E-03	CXCL12,MMP2
ULBP1		transmembrane receptor				3.12E-03	CCL4,CD69
AEBP1		peptidase				3.12E-03	ABCA1,ABCG1
APOC3		transporter				3.12E-03	IL6,VCAM1	APOC3,Akt,Ap1,ERK1/2,FOSL1,FOXO1,IRF1,JUN,MYD88,NFE2L2,NFKB1,NFKBIA,NFkB (complex),NOS3,NR3C1,NfkB1-RelA,PI3K (complex),STAT1,STAT3
allyl isothiocyanate		chemical toxicant				3.12E-03	MMP2,MMP9	Ap1,ERK1/2,JUNB,JUND,MAPK8,NFE2L2,NFKB1,NR3C1,NfkB1-RelA,STAT3,allyl isothiocyanate
PD 168393		chemical - kinase inhibitor				3.12E-03	CCL5,CXCL10	AKT1,Ap1,ERK1/2,ESR1,FOXO3,HTT,IRF9,NFE2L2,NFKB1,NFkB (complex),NfkB1-RelA,PD 168393,RARG,SP1,STAT1,STAT2,STAT3,STAT6
levofloxacin		chemical drug				3.12E-03	IL6,MMP3	Ap1,CBL,CEBPB,FOXO1,Insulin,STAT3,levofloxacin
polymyxin B		chemical drug				3.12E-03	IL6,VCAM1
22(S)-hydroxycholesterol		chemical - endogenous mammalian				3.12E-03	ABCA1,ABCG1
MAP2K4		kinase		1.000	bias	3.15E-03	CCL5,CXCL10,IL6,VDR	Ap1,ESR1,JUN,JUNB,MAP2K4,MAPK14,NFE2L2,NFKB1,NFKBIA,NFkB (complex),NR3C1,NfkB1-RelA,P38 MAPK,PARP1,RELA,SIRT1,STAT1,STAT3,TP53
25-hydroxycholesterol		chemical reagent		-1.969		3.15E-03	ABCA1,ABCG1,IL6,VLDLR	25-hydroxycholesterol,CREBBP,NFkB (complex),NR1H2,NR1H3,Nr1h,PPARG,Rxr,STAT1,arachidonic acid
TFAP2C		transcription regulator				3.15E-03	ADA,EGR3,EOMES,GZMH
entinostat		chemical drug	Activated	2.000		3.15E-03	MMP13,MMP2,MMP3,MMP9	Ap1,EGFR,EGR1,ERK,FOS,FOXO1,IL6,JUNB,Jnk,NFKB1,NFKBIA,NFkB (complex),SIRT1,SMAD2,SMAD3,SP1,STAT3,TNFSF10,TP53,entinostat
Nr1h		group		-0.954		3.29E-03	ABCA1,ABCG1,BCL3,CCL5,CXCL10,IL6	24(S),25-epoxycholesterol,CSF2,IRF9,LDLR,NFKB1,NFKBIA,NFkB (complex),NR1H3,Nr1h,RELA,SP1,STAT1,STAT2,STAT3,STAT6
NPM1		transcription regulator				3.35E-03	CCL4,IL6,MMP9	CEBPA,CTNNB1,MYC,NFKB1,NFKBIA,NFkB (complex),NPM1,RELA,STAT1,STAT3,TERT,TP53,TP73
MAPK11		kinase				3.35E-03	IL6,TBX21,VDR	Ap1,ESR1,JUN,MAPK11,NFKBIA,NFkB (complex),NfkB1-RelA,P38 MAPK,STAT3
F3		transmembrane receptor				3.35E-03	IL6,MMP2,MMP9	Akt,Ap1,F10,F3,FOS,FOXO1,ID3,JUN,NFKB1,NFKBIA,NFkB (complex),PLG,PTK2,REL,RELA,SMAD2,SMAD3,STAT3,TP53,nitric oxide
TRADD		other				3.35E-03	IL6,MMP9,VCAM1	Ap1,CASP8,EGR1,IKBKB,JUNB,JUND,Jnk,MAPK8,NFKB1,NFKBIA,NFkB (complex),NPM1,NR3C1,RELA,SP1,STAT3,TNFRSF1A,TP53,TRADD
PBX1		transcription regulator				3.35E-03	COL1A1,COL5A2,DCN
Y 27632		chemical drug		1.982		3.36E-03	IL6,MMP2,MMP9,VCAM1	Ap1,EDN1,Focal adhesion kinase,JUN,JUNB,JUND,MAPK8,NFKB1,NFKBIA,NFkB (complex),NR3C1,PTEN,RAC1,STAT3,TP53,Y 27632,estrogen receptor
Sn50 peptide		chemical toxicant		1.974	bias	3.36E-03	IL6,MMP2,MMP9,VCAM1	APP,Ap1,CTNNB1,CXCL8,MMP9,NFKB1,NFKBIA,NFkB (complex),RELA,STAT1,STAT3,Sn50 peptide,TERT
C3		peptidase		0.839		3.36E-03	CCL4,CCL5,CXCL10,IL6	Ap1,C3,C5,CREBBP,ERK1/2,LDL,LYN,NFE2L2,NFKB1,NFkB (complex),NfkB1-RelA,Nr1h,STAT1,STAT3,zymosan
berberine		chemical drug		1.951		3.56E-03	FN1,IL6,MMP2,MMP9,VCAM1	Akt,Ap1,CTNNB1,EGR1,FOXO1,FOXO3,JUN,JUNB,Jnk,NFE2L2,NFKBIA,NFkB (complex),NfkB1-RelA,P38 MAPK,PRKAA1,SIRT1,STAT3,TP53,Vegf,berberine
oleic acid		chemical - endogenous mammalian		0.659		3.56E-03	ABCA1,DGAT2,IL6,PLIN4,VCAM1	APOE,Ap1,CEBPA,CTNNB1,Focal adhesion kinase,JUN,NFE2L2,NFKB1,NFkB (complex),NR1H3,PPARG,RELA,SP1,SRC (family),TP53,fatty acid,oleic acid
plicamycin		chemical drug	Activated	2.207		3.56E-03	ABCA1,COL1A1,COL1A2,PROM1,VDR	Ap1,CEBPA,CREBBP,EGR1,MYC,NFKB1,SMAD3,SP1,STAT3,TP53,TP73,plicamycin
miR-21-5p (and other miRNAs w/seed AGCUUAU)		mature microRNA		1.165	bias	3.58E-03	CD69,CDH5,MMP2,PECAM1
vorinostat		chemical drug		1.744		3.67E-03	CD69,IL6,MFGE8,MMP2,MMP9,SOCS1	Ap1,CASP8,CXCL8,FOS,FOXO1,GATA3,Histone h4,JUNB,NFKB1,NFKBIA,NFkB (complex),NPM1,RELA,SP1,STAT3,TNFSF10,dexamethasone,vorinostat
ENG		transmembrane receptor				3.70E-03	ELN,FN1,PECAM1
ANXA1		enzyme				3.70E-03	ANXA4,CD69,IL6
bardoxolone methyl		chemical drug				3.70E-03	CCL4,IL6,MMP9	Ap1,CASP8,CHUK,EGR1,ERBB2,ERK1/2,JUN,JUNB,Jnk,NFE2L2,NFKB1,NFKB2,NFKBIA,NFKBIB,NFkB (complex),NPM1,NfkB1-RelA,RELA,STAT3,TP53,bardoxolone methyl
EPO		cytokine		0.520		3.72E-03	BCL3,CXCL12,IL6,MMP2,SOCS1,TF,TIE1,TSC22D3,VWF	Ap1,CTNNB1,EDN1,EPO,JUN,MMP9,NFKB1,NFKBIA,NFkB (complex),NOS3,RELA,STAT1,STAT3,TNF,TP53
bisindolylmaleimide I		chemical - kinase inhibitor	Activated	2.207	bias	3.73E-03	FN1,IL6,MMP13,MMP2,MMP9	Ap1,EGR1,ERK,FOS,FOXO1,JUN,JUNB,Jnk,NFKBIA,NFKBIB,NFkB (complex),PRKCB,RELA,SIRT1,SMAD2,SMAD3,SP1,STAT3,TP53,bisindolylmaleimide I,hyaluronic acid
nicotine		chemical drug		-0.293		3.74E-03	CCL4,FN1,IL6,MMP2,MMP9,POSTN,SERPINF1	APP,Ap1,CTNNB1,EGR1,FOS,FOSL1,JUN,JUNB,Jnk,NFKB1,NFKBIA,NFkB (complex),NR3C1,PI3K (complex),SRC,STAT3,STAT6,TP53,nicotine,norepinephrine
tunicamycin		chemical - endogenous non-mammalian		0.751		3.80E-03	COL1A1,DDIT4,GPT2,MMP9,PROM1,VCAM1	Ap1,CBL,ERK1/2,HIF1A,IKK (complex),ITGB1,JUNB,JUND,MAPK8,NFE2L2,NFKB1,NFKBIA,NFKBIB,NFkB (complex),NR3C1,NfkB1-RelA,RELA,STAT3,TP53,tunicamycin
carbon monoxide		chemical - endogenous mammalian		1.109		3.81E-03	CCL4,CXCL12,FN1,IL6	Ap1,CTNNB1,EGR1,ESR1,HIF1A,JUN,JUNB,Jnk,NFKB1,NFKBIA,NFkB (complex),RBPJ,RELA,SP1,STAT1,STAT3,TP53,VEGFA,carbon monoxide,prostaglandin E2
MAP2K1/2		group		0.605		3.81E-03	CCL4,ELN,FOXP3,MMP9	Ap1,CEBPB,ERK,FOSL1,FOXO1,IRF3,JUND,MAP2K1/2,NFE2L2,SIRT1,SMAD2,SMAD3,SMAD7,SP1,STAT3,Smad,TP53
infliximab		biologic drug		0.000	bias	3.81E-03	CCL17,DDIT4,LAG3,TGM3
R 59022		chemical - kinase inhibitor				3.98E-03	CD69,IL6	Ap1,EGR1,JUNB,Jnk,R 59022,STAT3,TP53
(E)-4-hydroxy-3-methyl-but-2-enyl pyrophosphate		chemical - endogenous non-mammalian				3.98E-03	CD69,IL6
CpG ODN 1585		chemical reagent				3.98E-03	CXCL10,IL6	CpG ODN 1585,IRF1,IRF3,IRF5,IRF7,NFkB (complex),TLR9
IRF3 dimer		complex				3.98E-03	CCL5,ISG15
FAT1		other				3.98E-03	IL6,MMP3
NEK7		kinase				3.98E-03	CXCL10,ISG15
SARM1		transmembrane receptor				3.98E-03	CCL5,IL6	CREBBP,IRF3,IRF7,NFkB (complex),SARM1,STAT1
MTORC2		complex				3.98E-03	FOXP3,ISG15
N(2)-(gamma-D-glutamyl)-meso-2,2'-diaminopimelic acid		chemical reagent				3.98E-03	CCL5,MMP9
THBD		transmembrane receptor				3.98E-03	IL6,PECAM1	Ap1,ID3,NFkB (complex),SMAD2,THBD,TP53,nitric oxide
DUSP16		phosphatase				3.98E-03	TBX21,VCAM1	Ap1,DUSP16,JUNB,JUND,MAPK8,NR3C1,STAT3
FGF3		growth factor				3.98E-03	MMP2,MMP9	Ap1,CREBBP,FGF3,JUN,JUNB,Ras,SMAD2
ZBP1	0.566	other				3.98E-03	CXCL10,IL6	CREBBP,IFN Beta,IRF1,IRF3,IRF7,NFkB (complex),STAT1,STAT2,STAT3,ZBP1,poly dA-dT
Ccl6		cytokine				3.98E-03	MMP2,MMP9
CD209	-0.492	other				3.98E-03	CCL4,CD209
LUM	-1.214	other				3.98E-03	IL6,MMP14
ING4		transcription regulator				3.98E-03	CXCL10,IL6	CREBBP,CXCL2,Ccl2,ING4,NFKB1,NFKBIA,NFkB (complex),RELA,STAT3
PTMA		other				3.98E-03	IDO1,MMP9
NEK6		kinase				3.98E-03	CXCL10,IL6
HPSE		enzyme				3.98E-03	MMP9,SDC1
LILRB1		transmembrane receptor				3.98E-03	MMP2,MMP9
ferric ammonium citrate		chemical drug				3.98E-03	ELN,MMP13
cytochalasin B		chemical toxicant				3.98E-03	MMP2,MMP9	Akt,Ap1,ERK1/2,FOXO1,HGF,JUN,NFE2L2,NFKB1,NFKBIA,NFkB (complex),NR3C1,NfkB1-RelA,STAT3,cytochalasin B,elastase,norepinephrine
rhodioloside		chemical - endogenous non-mammalian				3.98E-03	COL1A1,IL6	Ap1,EGR1,JUNB,Jnk,STAT3,TP53,rhodioloside
L-triiodothyronine		chemical - endogenous mammalian		0.863		4.07E-03	A2M,ABCA1,ACTG2,BCL3,COL4A1,CXCL12,IL6,LRP1,MMP14,TF	APP,Akt,Ap1,CEBPB,CTNNB1,EGR1,FOXO1,Ins1,JUN,JUNB,Jnk,L-triiodothyronine,NFKB1,NFKBIA,NFkB (complex),SMAD2,SMAD3,STAT3,TP53
INPP5D		phosphatase				4.08E-03	CD69,FOXP3,IL6	AKT1,Ap1,ESR1,ETS1,FOXO3,HIF1A,HTT,IL12 (complex),INPP5D,MAPK1,MAPK3,NFE2L2,NFKBIA,NFkB (complex),RARG,RELA,SMAD2,SP1,STAT1,STAT3,STAT6,TP53
NPPB		other				4.08E-03	COL1A1,COL3A1,FN1	Ap1,FOS,GATA4,NFKBIA,NFkB (complex),NPPB,NPR1,NR3C1,NR3C2,PRL,RELA,SIRT1,SMAD2,SP1,STAT3,aldosterone,heparin
thalidomide		chemical drug				4.08E-03	COL1A1,IL6,PECAM1	Ap1,FN1,ID3,NFKB1,NFKBIA,NFkB (complex),RUNX2,SMAD2,STAT3,TP53,YBX1,nitric oxide,thalidomide
exenatide		biologic drug				4.08E-03	ABCA1,IL6,MMP9	Ap1,EGR1,ERK1/2,ETS1,FOSL1,HIF1A,JUN,JUNB,Jnk,MAPK3,NFE2L2,NFKB1,NFKBIA,NFkB (complex),NR3C1,NfkB1-RelA,PI3K (complex),Pro-inflammatory Cytokine,STAT3,TP53,exenatide
naringenin		chemical - endogenous non-mammalian				4.08E-03	CCL4,CCL5,CXCL10	Ap1,CREBBP,JUN,LDL,MAP2K4,NFE2L2,NFkB (complex),Nr1h,SMAD3,STAT1,STAT3,naringenin
eplerenone		chemical drug				4.08E-03	FN1,MMP2,VCAM1	Ap1,FOXO1,IL6,JUNB,NFkB (complex),NR3C1,NR3C2,RELA,SIRT1,STAT3,aldosterone,eplerenone
sodium chloride		chemical - endogenous mammalian		-0.794	bias	4.29E-03	AKR1B1,AQP1,CCL5,VWF
ETS2		transcription regulator		-1.968	bias	4.29E-03	MMP13,MMP3,MMP9,TIE1	Ap1,ERK1/2,ETS2,NFE2L2,NFKB1,NfkB1-RelA,STAT3
4-hydroxytamoxifen		chemical drug		0.351		4.44E-03	DDIT4,IL6,IL7R,KLRC4-KLRK1/KLRK1,VDR	4-hydroxytamoxifen,Ap1,ESR1,SMAD3,SP1,STAT5B,TP53
LCK		kinase				4.49E-03	CD69,FOXP3,MMP9	Ap1,BCL6,CASP8,CTLA4,ESR1,FOSL1,FOXO3,GATA3,IL2,JUNB,LCK,NFKB2,NFKBIB,NFkB (complex),NPM1,PRKCQ,RELA,SMAD3,SP1,STAT1,STAT5A,STAT5B,STAT6,TP53
FECH		enzyme				4.49E-03	COL3A1,COL4A1,COL6A3
HOXC8		transcription regulator				4.49E-03	CXCL10,MSLN,SERPINF1
IL32	-0.588	cytokine				4.49E-03	IL32,IL6,MMP9	Akt,Ap1,FOXO1,ID3,IL32,JUN,NFKBIA,NFkB (complex),SMAD2,STAT3,TP53,nitric oxide
KNG1		other				4.49E-03	COL1A1,COL1A2,IL6	Ap1,CEBPA,CEBPB,JUN,KNG1,NFKB1,NFKB2,NFKBIA,NFKBIB,NFkB (complex),PRKCD,PRL,PTK2,RELA,SMAD3,SP1,STAT3,TP53
CGA		other				4.49E-03	MMP14,MMP2,SFRP4
acetovanillone		chemical drug				4.49E-03	CXCL10,MMP2,MMP9	Ap1,EGFR,ERK1/2,JUN,NFE2L2,NFKB1,NFKBIA,NFkB (complex),NfkB1-RelA,P38 MAPK,RELA,SMAD2,SMAD3,SP1,STAT1,STAT3,TGFA,acetovanillone
NFATC1		transcription regulator				4.55E-03	COL1A1,IL6,PDCD1,VCAM1	GATA3,IFNG,IL10,IL4,NFATC1,NFATC3,NFKB1,NFKBIA,NFkB (complex),REL,RELA,STAT1,STAT3,STAT6
CYP1A1		enzyme				4.64E-03	ANXA4,MARCO,NEFL,SDC1,VLDLR
TBX5		transcription regulator		1.977		4.82E-03	COL1A1,COL1A2,COL3A1,POSTN
caffeic acid phenethyl ester		chemical toxicant		1.467		4.84E-03	CXCL10,IL6,MMP14,MMP2,VCAM1	AKT1,Ap1,ERK1/2,ESR1,FOS,FOSL1,FOXO3,GPX1,HTT,JUN,NFE2L2,NFKB1,NFKBIA,NFkB (complex),NR3C1,NfkB1-RelA,PI3K (complex),PPARG,PTGS2,RARG,SP1,STAT3,caffeic acid phenethyl ester
let-7a-5p (and other miRNAs w/seed GAGGUAG)		mature microRNA	Activated	2.390	bias	4.85E-03	CAPG,COL1A1,COL1A2,MMP9,SLC1A4,TMEM2
8-bromoguanosine 3',5'-cyclic monophosphate		chemical - kinase inhibitor				4.91E-03	CD8A,MMP9,VCAM1	8-bromoguanosine 3',5'-cyclic monophosphate,Ap1,ITGB2,JUN,NFATC1,NFKB1,NFKBIA,NFkB (complex),PPARG,RAC1,RELA,RHOA,SP1,STAT1,STAT3,STAT6,TNFRSF1A,TRADD,estrogen receptor
Rar		group				4.91E-03	CDH5,MMP13,SERPINF1	Nr1h,Rar,Rxr,VDR
TMEM173		other				4.91E-03	CCL5,GBP5,IL6	CREBBP,IFNB1,IRF1,IRF3,IRF7,NFkB (complex),STAT1,STAT2,STAT3,TMEM173
PLG		peptidase				4.91E-03	COL1A1,IL6,MMP9	Ap1,CTGF,CTNNB1,FN1,HIF1A,JUN,MAPK14,NFKB1,NFKBIA,NFkB (complex),NR3C1,PLG,PTK2,RBPJ,RUNX2,SIRT1,SMAD3,STAT3,TP53,VEGFA,YBX1
GAPDH		enzyme				4.91E-03	CCL4,IFI6,OAS1	EIF2AK2,GAPDH,IRF1,IRF3,STAT1,STAT3
4-hydroxynonenal		chemical toxicant				4.91E-03	AKR1B1,IL6,MMP9	4-hydroxynonenal,Ap1,CREBBP,D-glucose,MAP2K3,NADPH oxidase,NFE2L2,NFKB1,NFKBIA,NFKBIB,NFkB (complex),PPARG,PTGS2,REL,RELA,SIRT1,SP1,STAT3,TP53
C1q		complex				4.95E-03	IL6,PECAM1	Ap1,C1q,JUN,MAPK14,NR3C1,SIRT1,STAT3
Stat1-Stat2		complex				4.95E-03	IRF7,OAS1
NQO2		enzyme				4.95E-03	CXCL12,MMP9	Akt,Ap1,FOXO1,JUN,NFKBIA,NFkB (complex),NQO2,NfkB1-RelA,P38 MAPK,STAT3
TXK		kinase				4.95E-03	EOMES,TBX21
immune complex		complex				4.95E-03	SOCS1,VCAM1
CCL1	-1.391	cytokine				4.95E-03	IL6,MMP2	Ap1,CCL1,FOSL1,JUN,NFKB1,NR3C1,PI3K (complex)
LILRB4		other				4.95E-03	CXCL10,IL6	Ap1,CHUK,IKBKB,LILRB4,NFKB1,NFKB2,NFKBIA,NFKBIB,NFkB (complex),NfkB1-RelA,P38 MAPK,STAT3
miR-451a (and other miRNAs w/seed AACCGUU)		mature microRNA				4.95E-03	MMP2,MMP9
LDB1		transcription regulator				4.95E-03	CDH5,SFRP2
GPS2		transcription regulator				4.95E-03	CXCL10,VCAM1
MMP7		peptidase				4.95E-03	MMP2,MMP3	Ap1,CTGF,CTNNB1,Collagen type I,ERK1/2,FN1,JUN,MMP7,MMP9,NFE2L2,NFKB1,NFKBIA,NFkB (complex),NfkB1-RelA,RUNX2,SMAD2,STAT3,TP53,YBX1
RALA		enzyme				4.95E-03	MMP2,MMP9	Ap1,CBL,CEBPB,EGR1,FOS,FOXO1,Insulin,JUN,JUNB,Jnk,NFkB (complex),RALA,RELA,SP1,SRC,STAT3,STAT6,TP53
TNFSF18		cytokine				4.95E-03	FOXP3,IDO1
montelukast		chemical drug				4.95E-03	IL6,MMP3	IL17A,NFKB1,NFKBIA,NFkB (complex),RELA,STAT3,montelukast
calmidazolium		chemical drug				4.95E-03	FN1,VCAM1	Ap1,EGF,FOS,JUN,NFKBIA,NFkB (complex),SRC,STAT3,STAT6,calmidazolium
Trolox C		chemical drug				4.95E-03	MMP13,MMP9	Ap1,CBL,CEBPB,ERK1/2,FOXO1,Insulin,JUN,JUNB,JUND,MAPK8,NFE2L2,NFKB1,NFKBIA,NFkB (complex),NR3C1,NfkB1-RelA,P38 MAPK,RAC1,STAT3,Trolox C
rosmarinic acid		chemical - endogenous non-mammalian				4.95E-03	IL6,MMP2
acitretin		chemical drug				4.95E-03	IL6,PI3
albuterol		chemical drug				4.95E-03	CCL5,IL6	CREBBP,Histone h4,NFKB1,NFKBIA,NFkB (complex),RELA,STAT3,albuterol
scopolamine		chemical drug				4.95E-03	IL6,MMP9	Akt,FOXO1,FOXO3,JUN,NFKBIA,NFkB (complex),NR3C1,NR3C2,STAT3,corticosterone,scopolamine
MYCN		transcription regulator	Activated	2.060		4.97E-03	COL1A1,COL4A1,COL5A2,COL8A1,FBN1,FN1,MMP2,SPARC	HMGA1,MYCN,SP1,estrogen receptor
lactacystin		chemical - protease inhibitor		-0.388		5.00E-03	AKR1B1,CD69,CYP24A1,IL6,MMP2,MMP9,VDR	Ap1,CASP8,CEBPA,Histone h4,JUNB,MYC,NFKB1,NFKBIA,NFkB (complex),NPM1,NfkB1-RelA,P38 MAPK,RELA,SMAD3,STAT3,TP53,TP73,VDR,lactacystin
MAP3K14		kinase		-0.152	bias	5.10E-03	CCL5,IL6,IL7R,VCAM1	Ap1,CREBBP,ESR1,JUN,MAP3K14,NFKB1,NFKBIA,NFkB (complex),NfkB1-RelA,REL,RELA,STAT1,STAT3
lipoteichoic acid		chemical - endogenous non-mammalian		-1.230	bias	5.10E-03	CXCL10,IL6,MMP2,MMP9	Akt,Ap1,CCL2,ERK,ERK1/2,FOXO1,IRF1,JUN,MYD88,NFATC1,NFE2L2,NFKB1,NFKBIA,NFkB (complex),NfkB1-RelA,SIRT1,SMAD2,SMAD3,STAT1,STAT3,TP53,lipoteichoic acid
INHA		growth factor		1.172		5.26E-03	ACTG2,COL1A2,COL3A1,MMP2,SFRP4
PP1		chemical - kinase inhibitor				5.36E-03	MMP2,SIRPA,VCAM1	Ap1,CXCL8,FOS,Focal adhesion kinase,JUN,NFKB1,NFkB (complex),PP1,PTK2,RAC1,SMAD3,SRC,STAT3,STAT6,TP53
Hsp70		group				5.36E-03	IL6,SNCA,VCAM1	APP,ATP,Ap1,CTNNB1,FOS,FOSL2,FOXO3,Hsp70,JUN,NCOA2,NFKB1,NFKBIA,NFkB (complex),NR3C1,Pkc(s),RELA,STAT1,STAT3
HDL		complex				5.36E-03	ABCG1,CCL5,VCAM1	Ap1,CREBBP,HDL,LDL,NFKB1,NFKBIA,NFkB (complex),Nr1h,RELA,Rxr,STAT1,STAT3
TERC		other				5.36E-03	CCL5,H19,S100A9
EBF1		transcription regulator				5.36E-03	COL1A1,CXCL12,POSTN
S-adenosylmethionine		chemical - endogenous mammalian				5.36E-03	ACTG2,COL1A1,COL1A2
FGF7		growth factor		-1.000		5.39E-03	MMP13,MMP9,S100A8,SDC1	Ap1,CREBBP,FGF7,FOS,GLI1,JUN,JUNB,Mapk,NFKB1,NFKBIA,NFKBIB,NFkB (complex),PPARG,PRKCA,RAC1,RAF1,Ras,SMAD2,STAT3
SPARC	-0.855	other		-1.154		5.47E-03	COL1A1,COL1A2,FN1,MMP2,SPARC	Ap1,CBL,CTNNB1,Collagen type I,FOS,HIF1A,ITGB3,NFKB1,NFKBIA,NFkB (complex),PTK2,RBPJ,RUNX2,SMAD2,SMAD3,SPARC,STAT3,TP53,VEGFA,heparin
CDH1		other		0.865		5.69E-03	CCL17,MMP14,MMP3,MMP9	Ap1,CD44,CDH1,CTNNB1,ERK,JUN,NFKB1,NFKBIA,NFkB (complex),PTEN,RAC1,SIRT1,SMAD2,SMAD3,STAT3,TCF,TP53,estrogen receptor
VDR	-0.968	transcription regulator		-0.417		5.70E-03	COL1A1,CYP24A1,IL6,SOCS1,VDR	Ap1,CEBPB,CTNNB1,FOS,JUN,NFKB1,NFKBIA,NFkB (complex),PPARG,PTH,RELA,RUNX2,Rxr,SMAD3,SP1,STAT1,VDR,calcitriol,cholecalciferol,curcumin,vitamin D
C5		cytokine		-1.424		5.70E-03	CCL4,CCL5,IL6,MMP3,VCAM1	Ap1,C5,CEBPB,EGR1,ERK1/2,ICAM1,IL1,IL12A,JUN,JUNB,Jnk,NFE2L2,NFKB1,NFkB (complex),NfkB1-RelA,STAT1,STAT3,TP53
3M-011		chemical reagent				5.83E-03	CCL4,CXCL10,IL6	3M-011,IFN type 1,IL12 (complex),IRF1,IRF3,IRF5,IRF7,JUN,NFkB (complex),RELA,STAT1,STAT2,STAT3,STAT4,STAT6,TLR7,TLR8
CIITA		transcription regulator				5.83E-03	COL1A1,COL1A2,MMP9	Ap1,CIITA,CREBBP,GATA3,IL4,IRF1,NFkB (complex),RELA,STAT3,STAT6
RPS6KB1		kinase				5.83E-03	CXCL10,ISG15,MUC1
KDM1A		enzyme				5.83E-03	PROM1,SFRP2,SFRP4
RARG		ligand-dependent nuclear receptor				5.83E-03	ABCA1,COL4A1,IL6	FOXO3,NR1H3,Nr1h,RARG,RXRB,STAT1,alitretinoin
HBEGF		growth factor				5.83E-03	ELN,MMP9,MUC1	FOSL1,FOXO1,FOXO3,HBEGF,MAP2K1/2,SMAD2,SMAD3
green tea polyphenol		chemical drug				5.83E-03	IL6,MMP2,MMP9	Akt,Ap1,CCL2,ESR1,FOXO1,JUN,JUNB,JUND,MAPK8,NFATC1,NFKB1,NFKB2,NFKBIA,NFKBIB,NFkB (complex),NR3C1,PRKCD,STAT3,green tea polyphenol
CGS 21680		chemical reagent				5.83E-03	CCL4,CCL5,COL3A1	Ap1,CGS 21680,ERK1/2,JUNB,NFE2L2,NFKB1,NFkB (complex),NfkB1-RelA,RELA,STAT1,STAT3,TP53
sorbitol		chemical - endogenous mammalian				6.00E-03	AKR1B1,AQP1
LXR ligand-LXR-Retinoic acid-RXRα		complex				6.00E-03	ABCA1,ABCG1
Adaptor protein 1		complex				6.00E-03	MMP13,MMP9
T 0070907		chemical reagent				6.00E-03	COL1A1,COL1A2
LECT2		other				6.00E-03	CXCL10,IL6
PLA2G2D		enzyme				6.00E-03	IL6,S100A9
Traj18		other				6.00E-03	CCL5,IL6
IL13RA2		transmembrane receptor				6.00E-03	MMP14,MMP9
miR-196a-5p (and other miRNAs w/seed AGGUAGU)		mature microRNA				6.00E-03	COL1A1,S100A9
CD70		cytokine				6.00E-03	CD69,CXCL10	Ap1,CD70,NFKBIA,NFkB (complex),NfkB1-RelA,P38 MAPK,STAT3
USP7		peptidase				6.00E-03	FOXP3,IL6
IL17RB		transmembrane receptor				6.00E-03	CCL17,IL6	IL17A,IL17RB,NFKB1,NFKBIA,NFkB (complex),RELA,STAT3
LIMA1		other				6.00E-03	VCAN,VDR
ITGA3		other				6.00E-03	FN1,MMP2	Ap1,CTNNB1,ERK,FN1,FOS,HIF1A,ITGA3,JUN,NFKB1,NFKBIA,NFkB (complex),RBPJ,RUNX2,SIRT1,SMAD2,SMAD3,SRC,STAT3,STAT6,THBS1,TP53,VEGFA,YBX1
RASGRF1		other				6.00E-03	MMP3,MMP9	Ap1,ERK,ERK1/2,JUNB,JUND,MAPK8,NFE2L2,NFKB1,NFKBIA,NFkB (complex),NR3C1,NfkB1-RelA,P38 MAPK,RASGRF1,SIRT1,SMAD2,SMAD3,STAT3,TP53
SMPD1		enzyme				6.00E-03	CCL5,COL1A1	Ap1,EGFR,EGR1,JUNB,JUND,Jnk,MAPK8,NR3C1,SMAD2,SMAD3,SMPD1,SP1,STAT3,TP53
S100A7		other				6.00E-03	MMP13,MMP9	Ap1,EGFR,ERK,ESR1,JUN,NFkB (complex),S100A7,SIRT1,SMAD2,SMAD3,SP1,STAT3,TP53
NR4A1		ligand-dependent nuclear receptor		1.082		6.09E-03	COL16A1,COL1A1,CXCL12,MMP9,PDCD1,VCAM1	Ap1,CTNNB1,D-glucose,JUN,NR4A1,PPARG,SIRT1,SP1,TCF,TP53,fatty acid
KDR		kinase				6.33E-03	A2M,DLL4,MMP14	Akt,FOXO1,JUN,KDR,NFKBIA,NFkB (complex),STAT3
cyclic AMP		chemical - endogenous mammalian	Inhibited	-2.406		6.45E-03	ABCA1,AOC3,FN1,IL6,MEST,MMP9,TF,VWF	Ap1,ETS1,HIF1A,ITGB2,JUN,MAPK14,MAPK3,NCOA2,NFE2L2,NFKB1,NFKBIA,NFkB (complex),NR3C1,RAC1,RELA,SIRT1,STAT1,STAT3,STAT6,cyclic AMP
miR-155-5p (miRNAs w/seed UAAUGCU)		mature microRNA		-0.894	bias	6.48E-03	AICDA,CCL4,CD209,CD69,IL6,SOCS1
IFNE		cytokine				6.85E-03	CXCL10,CXCL9,ZBP1
CARM1		transcription regulator				6.85E-03	EGR3,MMP13,MMP3	CARM1,CEBPA,MYC,NFKB1,STAT3,TP53,TP73
sulforafan		chemical drug		1.387		6.92E-03	AKR1B1,AOX1,IL6,MMP9,VCAM1	4-hydroxynonenal,Ap1,CASP8,ESR1,JUN,JUNB,KEAP1,NFE2L2,NFKB1,NFKBIB,NFkB (complex),NPM1,RELA,sulforafan
BCR (complex)		complex		1.114		6.92E-03	AICDA,CCL4,CD69,CD7,PLA2G5	Ap1,BCL6,BCR (complex),CD40,GAB2,GATA3,IL2,NFKB1,NFKBIA,NFkB (complex),REL,RELA,STAT5A,STAT6,SYK
A23187		chemical reagent		-0.227		6.92E-03	DDIT4,FN1,IL6,MMP13,S100A2	A23187,Ap1,CBL,CEBPB,CTNNB1,ESR1,FOXO1,HIF1A,Insulin,JUN,MAPK14,NCOA2,NFKB1,NFkB (complex),NR3C1,RBPJ,RELA,SIRT1,STAT1,STAT3,VEGFA
HDAC2		transcription regulator				6.92E-03	COL1A2,DPT,IL6,MMP9,S100A9	CREBBP,HDAC2,HIF1A,NFKB1,NFKBIA,NFkB (complex),RELA,STAT3,STAT5B,vorinostat
SB-431542		chemical reagent		1.000		6.99E-03	BGN,EOMES,FN1,MMP2	SB-431542,SMAD2,SMAD3,SP1
15(S)-HETE		chemical - endogenous mammalian				7.15E-03	MMP2,PECAM1
5'-methylthioadenosine		chemical - endogenous mammalian				7.15E-03	COL1A1,COL1A2
xanthine		chemical - endogenous mammalian				7.15E-03	MMP14,MMP2	Ap1,EGR1,JUNB,Jnk,STAT3,TP53,xanthine
Integrin		complex				7.15E-03	MMP14,MMP9	Ap1,CTNNB1,FOS,Integrin,JUN,MAP2K1,MMP9,NFATC1,NFKB1,NFKBIA,NFkB (complex),PPARG,RAC1,RHOA,SMAD2,SMAD3,STAT3,estrogen receptor,heparin
PLC		group				7.15E-03	CXCL10,EGR3
highly active antiretroviral therapy		chemical drug				7.15E-03	IL6,IL7R	Ap1,IL7,JUND,STAT3,STAT5B,STAT6,highly active antiretroviral therapy
Il8r		group				7.15E-03	MMP2,MMP9	Akt,Ap1,CREBBP,CTNNB1,FOSL1,FOXO1,Il8r,JUN,JUNB,MMP9,NFKB1,NFKBIA,NFkB (complex),NR3C1,PI3K (complex),PTK2,Ras,SMAD2,SMAD3,STAT3
CDH2		other				7.15E-03	CDH5,MMP9
KLF10		transcription regulator				7.15E-03	FOXP3,TBX21
PLA2G4A		enzyme				7.15E-03	IL6,PLA2G5
PDCD4		other				7.15E-03	IL6,MMP3	Ap1,EGR1,ESR1,JUN,JUNB,Jnk,NFkB (complex),PDCD4,STAT3,TP53
CXCR2		G-protein coupled receptor				7.15E-03	CXCL10,IL6	Akt,Ap1,CXCR2,EGFR,ERK,ERK1/2,FOXO1,JUN,NFE2L2,NFKB1,NFKBIA,NFkB (complex),NfkB1-RelA,SIRT1,SMAD2,SMAD3,SP1,STAT3,TP53
EPHA2		kinase				7.15E-03	MMP9,VCAM1	Ap1,EPHA2,FOS,Focal adhesion kinase,JUN,NFATC1,NFKB1,NFKBIA,NFkB (complex),PPARG,PTK2,RAC1,RHOA,SMAD3,SRC,STAT3,STAT6,TP53,estrogen receptor
ACE2		peptidase				7.15E-03	FN1,IL6	ACE2,AGT,EGR1,JUN,NFKB1,NFkB (complex),STAT6
ebselen		chemical drug				7.15E-03	COL1A2,IDO1
coomassie brilliant blue		chemical drug				7.15E-03	IL6,P2RX7
metoprolol		chemical drug				7.15E-03	AQP1,IL6
sanglifehrin A		chemical reagent				7.15E-03	CXCL10,CXCL9
nordihydroguaiaretic acid		chemical drug				7.15E-03	MMP13,VCAM1	Ap1,EGR1,ERK1/2,ESR1,FOSL1,JUN,JUNB,Jnk,NFE2L2,NFKB1,NFKBIA,NFkB (complex),NR3C1,NfkB1-RelA,P38 MAPK,PI3K (complex),STAT3,TP53,nordihydroguaiaretic acid
trientine		chemical drug				7.15E-03	COL3A1,FN1
melatonin		chemical - endogenous mammalian				7.18E-03	CXCL10,CXCL6,IL6,MMP9,SPARC	Ap1,BAX,ERK1/2,ESR1,FOS,FOXO1,FOXO3,GPX1,HDAC2,IRF3,JUN,KEAP1,NFE2L2,NFKB1,NFKBIA,NFkB (complex),NfkB1-RelA,RELA,STAT3,TP53,melatonin
PAX6		transcription regulator				7.27E-03	EOMES,LRG1,MMP9,OAS1,SNCA,SOCS1,UROS
CCL5	1.295	cytokine		0.279	bias	7.35E-03	CCL4,CCL5,IL6,MMP9	Ap1,CCL5,CCR5,Ccl2,ERK1/2,FN1,ICAM1,NFE2L2,NFKB1,NFKBIA,NFkB (complex),NfkB1-RelA,RELA,RUNX2,STAT3,YBX1
ACVR1		kinase				7.39E-03	DCN,NOV,PROS1
PPP2CA		phosphatase				7.39E-03	CXCL10,GZMA,IRF7	BAX,IRF3,JUN,MAP3K7,NFKB1,NFKBIA,NFkB (complex),PPP2CA,STAT3
TANK		other				7.39E-03	IFIT1,IL6,MARCO	IKBKE,IRF3,IRF5,IRF7,MAVS,NFKB1,NFKBIA,NFkB (complex),RELA,STAT1,TANK,TBK1
mir-181		microRNA				7.39E-03	AICDA,CD69,MMP13
TLR5		transmembrane receptor				7.39E-03	CCL4,CCL5,IL6	Ap1,FOXO1,IL6,IRF1,IRF5,IRF8,JUN,JUNB,MAPK14,MYD88,NFKB1,NFKBIA,NFkB (complex),NR3C1,RELA,SIRT1,STAT1,STAT3,TLR5
WISP2		growth factor				7.39E-03	FN1,MUC1,SPARC
propofol		chemical drug				7.39E-03	IL6,MMP2,MMP9	Akt,Ap1,D-glucose,ERK,ERK1/2,FOXO1,JUN,NFE2L2,NFKB1,NFKBIA,NFkB (complex),NfkB1-RelA,PPARG,SIRT1,SMAD2,SMAD3,SP1,STAT3,TP53,elastase,propofol
MYOCD		transcription regulator		1.980		7.72E-03	COL1A1,COL1A2,COL3A1,VCAN
methamphetamine		chemical drug		-1.963		7.72E-03	IL6,MMP2,MMP9,VCAM1	Ap1,CTNNB1,ERK,ERK1/2,ESR1,FOXO1,IL6,JUN,JUNB,MMP9,NFE2L2,NFKB1,NFkB (complex),NfkB1-RelA,SIRT1,SMAD2,SMAD3,STAT3,TP53,methamphetamine
RAF1		kinase		-1.452	bias	7.84E-03	CTSL,EGR3,IL6,MMP13,MMP3,MMP9,SDC1	Ap1,CREBBP,FN1,FOS,HMGA1,JUN,JUNB,MAP2K6,Mek,NFKB1,NFKBIA,NFkB (complex),NR3C1,RAF1,RELA,RUNX2,SMAD2,SP1,STAT1,STAT3,TP53,YBX1
3M-001		chemical drug				7.96E-03	CCL4,CXCL10,IL6
AGTR1		G-protein coupled receptor				7.96E-03	COL3A1,FN1,IL6	AGTR1,Akt,Ap1,EGR1,FOXO1,HGF,JUN,JUNB,Jnk,NFKB1,NFKBIA,NFkB (complex),NR3C1,NR3C2,RELA,SIRT1,SMAD7,STAT3,TP53,aldosterone,losartan potassium
TXNIP		other				7.96E-03	COL1A2,DDIT4,IL6	CEBPA,MYC,NFKB1,STAT3,TP53,TP73,TXNIP
CYR61		other				7.96E-03	COL1A1,COL1A2,MMP3	Ap1,CBL,CEBPA,CTNNB1,CYR61,FGF2,FOS,ITGB3,JUN,JUNB,MYC,NFKB1,NFKBIA,NFkB (complex),PTK2,RELA,SMAD3,STAT3,TP53,TP73
corticosterone		chemical - endogenous mammalian		1.498		8.01E-03	DDIT4,FKBP5,H19,IL6,MMP9	Ap1,CAT,ERK1/2,ESR1,FOXO1,FOXO3,HDAC2,JUN,NCOA2,NFE2L2,NFKB1,NFKBIA,NFkB (complex),NR3C1,NR3C2,NfkB1-RelA,RELA,STAT1,STAT3,TP53,corticosterone
leukotriene C4		chemical - endogenous mammalian				8.39E-03	CCL4,EGR3
chondroitin sulfate A		chemical - endogenous mammalian				8.39E-03	MMP2,MMP9	Ap1,ELANE,FOS,NFkB (complex),RELA,SMAD2,STAT3,TIMP3,chondroitin sulfate A,heparin
COL1A1	-1.490	other				8.39E-03	COL1A1,VCAM1
FZD8		G-protein coupled receptor				8.39E-03	COL1A1,FN1	Ap1,CTGF,CTNNB1,EGR1,FZD8,JUN,JUNB,Jnk,STAT3,TP53
vemurafenib		chemical drug				8.39E-03	IL6,PDCD1
NOD1		other				8.39E-03	CCL5,IL6	BCL10,CCL5,CXCL2,Ccl2,IKBKG,IRF3,NFKBIA,NFkB (complex),NOD1,RELA,RIPK2,STAT1,STAT3
NDUFA13		enzyme				8.39E-03	A2M,MMP9
mir-196		microRNA				8.39E-03	COL1A1,S100A9
TNFRSF11B		transmembrane receptor				8.39E-03	IL6,MMP9	Ap1,CTNNB1,ERK1/2,ETS1,FOS,HIF1A,MAPK3,MMP9,NFE2L2,NFKB1,NFKBIA,NFkB (complex),NfkB1-RelA,STAT1,STAT3,TNFRSF11B,TNFSF10,TNFSF11
SPHK2		kinase				8.39E-03	CCL5,IL6	NFE2L2,NFKB1,NFkB (complex),PARP1,RELA,SPHK2
LPAR1		G-protein coupled receptor				8.39E-03	IL6,MMP9	Ap1,CCL2,CTNNB1,FOXO3,JUN,JUNB,JUND,LPAR1,MAPK8,NFATC1,NFE2L2,NFKB1,NFKBIA,NFkB (complex),NR3C1,PPARG,RAC1,RHOA,STAT3,Vegf,estrogen receptor
CD46		other				8.39E-03	CD69,FOXP3	CD46,IL12 (family),IRF4,IRF8,STAT1,STAT3,STAT6
NFKBIZ		transcription regulator				8.39E-03	CCL17,IL6
LTB4R		G-protein coupled receptor				8.39E-03	MMP2,MMP9
EFNA1		other				8.39E-03	CD69,FN1
PON1		phosphatase				8.39E-03	ABCA1,IL6	Ap1,CREBBP,LDL,NFkB (complex),Nr1h,PON1,STAT1
PTGER1		G-protein coupled receptor				8.39E-03	FN1,IL6	AGT,Ap1,EGR1,JUN,NFKB1,NFKBIA,NFkB (complex),PPARG,PTGER1,PTGS2,STAT3,STAT6
isopentenyl diphosphate		chemical - endogenous mammalian				8.39E-03	CCL4,VDR	Ap1,ESR1,JUN,NFkB (complex),isopentenyl diphosphate
poly-L-lysine		chemical reagent				8.39E-03	COL1A2,IL6	Ap1,CEBPB,NFkB (complex),PTK2,SMAD3,SMAD7,SP1,STAT3,Smad,poly-L-lysine
[D-Ala2,N-Me-Phe4,Gly5-ol]-Enkephalin		chemical reagent				8.39E-03	CCL5,CXCL10	AKT1,Ap1,EGFR,ERK1/2,ESR1,FOXO3,HTT,NFE2L2,NFKB1,NfkB1-RelA,RARG,SMAD2,SMAD3,SP1,STAT3,[D-Ala2,N-Me-Phe4,Gly5-ol]-Enkephalin
farnesyl pyrophosphate		chemical - endogenous mammalian				8.39E-03	ABCA1,VCAM1	Ap1,ERK1/2,NFE2L2,NFKB1,NFKBIA,NFkB (complex),NfkB1-RelA,P38 MAPK,STAT3,farnesyl pyrophosphate
budesonide		chemical drug		0.218		8.49E-03	CCL5,CXCL10,IL6,TSC22D3	Ap1,CCL5,FOS,IL12 (complex),JUN,NCOA2,NFKB1,NFkB (complex),NR3C1,RELA,STAT1,STAT3,STAT6,budesonide,glucocorticoid
SMAD1		transcription regulator				8.56E-03	COL1A1,COL1A2,COL4A1	CEBPA,GATA4,MYC,MYOCD,NFKB1,NFkB (complex),NOTCH1,RELA,RUNX2,SMAD1,SMAD3,STAT3,Smad,TP53,TP73
mir-145		microRNA				8.56E-03	ABCA1,IL6,MUC1	Ap1,FOXO1,IL6,JUNB,NFkB (complex),STAT3,mir-145
BCL3	-0.569	transcription regulator				8.56E-03	CCL5,CD69,VLDLR	BCL3,IL12 (family),IRF4,IRF8,STAT1,STAT3,STAT6
SB 216763		chemical toxicant				8.56E-03	CCL8,DLL4,IL6
AGN194204		chemical drug		1.387	bias	8.73E-03	CCL4,IL7R,MMP9,PLAC8,PROS1,PTGR1
tetracycline		chemical drug		0.000		8.89E-03	COL1A1,RAPGEF5,SLC1A4,TF
TRAF2		enzyme		-1.103		8.89E-03	ANXA4,CCL5,IL6,MMP9	Ap1,IRF,IRF3,JUN,Map3k7,NFKB1,NFKBIA,NFKBIB,NFkB (complex),REL,RELA,SP1,STAT3,TNFRSF1A,TRAF2,TRAF3,sphingosine-1-phosphate
epinephrine		chemical - endogenous mammalian		-1.922		8.89E-03	IL6,MMP13,MMP2,MMP3	Ap1,CBL,CEBPB,CTNNB1,EGF,ERK1/2,FOS,FOXO1,Insulin,JUN,MMP9,NFE2L2,NFKB1,NFKBIA,NFkB (complex),NfkB1-RelA,P38 MAPK,STAT3,epinephrine
STAT5B		transcription regulator		0.152		8.98E-03	A2M,DGAT2,FBLN1,FOXP3,IL6,SOCS1	Ap1,FOXO1,IL6,IRF9,JUNB,NFKB1,NFKBIA,NFkB (complex),PRL,RELA,SP1,STAT1,STAT2,STAT3,STAT5B,STAT6
TET2		other				9.18E-03	BCL3,MMP13,S100A8
Laminin		complex				9.18E-03	COL1A1,FN1,MMP9	Ap1,CBL,CEBPB,FOS,FOSL1,FOXO1,HIF1A,ILK,Insulin,JUN,Laminin,NFATC1,NFKB1,NFKBIA,NFkB (complex),NR3C1,PI3K (complex),PPARG,RHOA,SMAD2,SNAI1,SNAI2,STAT3,estrogen receptor,heparin
NOTCH3		transcription regulator				9.18E-03	FN1,FOXP3,SPARC
CALR		transcription regulator				9.18E-03	COL1A1,COL1A2,FN1	Ap1,CALR,CEBPA,GATA4,JUN,MAPK14,MEF2C,MYC,NFKB1,NR3C1,SIRT1,STAT3,TP53,TP73
Hbb-b2		other				9.18E-03	CXCL10,FN1,TF
TYROBP		transmembrane receptor				9.18E-03	CD69,IDO1,IL6	Ap1,CSF2,ETS1,HIF1A,ICAM1,ITGB2,MAPK3,NFE2L2,NFKBIA,NFkB (complex),REL,RELA,SP1,STAT1,STAT3,STAT6,SYK,TYROBP
cytochalasin D		chemical toxicant				9.18E-03	MMP14,MMP2,MMP9	Akt,Ap1,CTNNB1,ERK,FOXO1,HIF1A,ILK,JUN,MMP9,NFKB1,NFKBIA,NFkB (complex),PPARG,PTGS2,SIRT1,SMAD2,SMAD3,SNAI1,SNAI2,STAT3,TP53,cytochalasin D
GW9662		chemical reagent		-0.747		9.31E-03	FN1,IL6,SDC1,VCAM1	Akt,Ap1,CAT,CDKN2A,CEBPA,FOXO1,GW9662,IGF1,JUN,NFE2L2,NFKBIA,NFkB (complex),NR1H3,PPARG,RELA,SMAD3,STAT3,TP53,fatty acid
nitrofurantoin		chemical drug		-1.633		9.50E-03	A2M,CXCL10,IL6,MMP14,SDC1,VCAM1
WNT1		cytokine		-1.982		9.55E-03	CCDC80,DLL4,EIF5B,FN1,MMP3	FOS,RBPJ,WNT1
clarithromycin		chemical drug				9.72E-03	FN1,IL6	Ap1,ERK,ESR1,JUN,NFKBIA,NFkB (complex),NfkB1-RelA,P38 MAPK,SIRT1,SMAD2,SMAD3,STAT3,TP53,clarithromycin
cyclooxygenase		group				9.72E-03	IL6,MMP3	ATP,Ap1,CBL,CEBPB,ERK1/2,FOXO1,FOXO3,Insulin,NFE2L2,NFKB1,NFKBIA,NR3C1,NfkB1-RelA,STAT3,cyclooxygenase
dihydroartemisinin		chemical drug				9.72E-03	MMP2,MMP9	Akt,Ap1,CTNNB1,FOS,FOXO1,JUN,MMP9,NFKB1,NFKBIA,NFkB (complex),NfkB1-RelA,P38 MAPK,RELA,SP1,STAT3,dihydroartemisinin
IFN1@		other				9.72E-03	IFIT3,IRF7	IFN1@,IRF1,IRF9,NFkB (complex),RELA,STAT1,STAT2,STAT3,STAT6
PSMB10		peptidase				9.72E-03	IL6,TBX21
mir-143		microRNA				9.72E-03	COL3A1,MMP2
GADD45B		other				9.72E-03	BGN,MMP13	Ap1,ERK,GADD45B,NFKBIA,NFkB (complex),NfkB1-RelA,P38 MAPK,SIRT1,SMAD2,SMAD3,STAT3,TP53
RFX1		transcription regulator				9.72E-03	COL1A1,COL1A2
TNFSF9		cytokine				9.72E-03	IL6,VCAM1	Ap1,NFKB1,NFKBIA,NFkB (complex),NfkB1-RelA,P38 MAPK,SP1,STAT3,TNFRSF1A,TNFSF9
TFAP2B		transcription regulator				9.72E-03	MMP2,MT2A
ADAM15		peptidase				9.72E-03	CCL5,IL6	ADAM15,Ap1,EGFR,ERK1/2,IRF3,IRF5,IRF7,NFE2L2,NFKB1,NFkB (complex),NfkB1-RelA,SMAD2,SMAD3,SP1,STAT1,STAT3,TICAM1
PDE5A		enzyme				9.72E-03	IL6,S100A9
salmeterol		chemical drug				9.72E-03	DDIT4,IL6
spermine nitric oxide complex		chemical toxicant				9.72E-03	ACO1,VCAM1
spermine		chemical - endogenous mammalian				9.72E-03	CCL4,IL6	Ap1,ESR1,NCOA2,NR3C1,SMAD3,SP1,STAT1,STAT5B,TP53,spermine
myricetin		chemical - endogenous non-mammalian				9.72E-03	IL6,MMP13	Ap1,EGR1,ERK,ESR1,FOSL1,HMGA1,JUN,JUNB,Jnk,Mek,NFKB1,NFkB (complex),NR3C1,PI3K (complex),SIRT1,SMAD2,SMAD3,SP1,STAT3,TP53,myricetin
chitin		chemical - endogenous non-mammalian				9.72E-03	CCL17,CCL5
ionomycin		chemical reagent		-0.051		9.76E-03	CD69,CXCL10,FOXP3,IL6,MMP9,TBX21	Ap1,BCL6,CASP8,FOSL1,GATA3,IL12 (complex),IL2,IL21,JUNB,NFKB2,NFKBIB,NFkB (complex),NPM1,PRKCQ,RELA,STAT1,STAT3,STAT5A,STAT6,ionomycin
fluocinolone acetonide		chemical drug				9.83E-03	AQP1,FKBP5,MXRA5
RETN		other				9.83E-03	IL6,MMP14,VCAM1	Akt,Ap1,FOXO1,JUN,NFATC1,NFKB1,NFKBIA,NFkB (complex),NOS3,PPARG,PTEN,RAC1,RETN,RHOA,STAT3,estrogen receptor
CBL		transcription regulator				9.83E-03	COL1A1,FN1,MMP2	Ap1,CBL,EGF,ERK,FOS,FOSL1,ITGB3,JUN,MET,NFKB1,NFKBIA,NFkB (complex),NR3C1,PI3K (complex),SIRT1,SMAD2,SMAD3,STAT3,TP53
emodin		chemical drug				9.83E-03	FN1,MMP9,VCAM1	Ap1,EGR1,ESR1,FOS,JUN,JUNB,Jnk,NFE2L2,NFKBIA,NFkB (complex),NfkB1-RelA,P38 MAPK,PPARG,RELA,SP1,STAT3,TP53,emodin,troglitazone
IL3		cytokine		0.365		1.00E-02	ADA,CD69,CXCL9,EGR3,GZMA,IL6,NOV,SOCS1,VCAM1
TO-901317		chemical reagent		0.004		1.02E-02	ABCA1,ABCG1,CCL24,CFH,IL6,MMP9,PGLYRP1
SKIL		transcription regulator				1.05E-02	COL1A2,COL4A1,CXCL12
9,10-dimethyl-1,2-benzanthracene		chemical toxicant				1.05E-02	CCDC80,IL6,MMP9
D-galactosamine		chemical - endogenous mammalian				1.05E-02	CXCL10,IL6,SDC3
5-azacytidine		chemical drug		0.762	bias	1.06E-02	COL1A1,CXCL12,FOXP3,IFI6,IRF7
histamine		chemical - endogenous mammalian		0.209		1.06E-02	CCL4,CCL5,CXCL10,IL6
DYSF		other				1.06E-02	ABCA1,CXCL10,FN1,PROS1
ricinoleic acid		chemical - endogenous non-mammalian				1.08E-02	VCAM1
cortodoxone		chemical - endogenous mammalian				1.08E-02	FN1
beta-lactose		chemical - endogenous mammalian				1.08E-02	MMP9
MRGPRX2		G-protein coupled receptor				1.08E-02	CCL4
ALG10		enzyme				1.08E-02	PROM1
EGFR ligand		group				1.08E-02	MUC1
artemether		chemical drug				1.08E-02	MMP2
davunetide		chemical drug				1.08E-02	CD69
levocetirizine		chemical drug				1.08E-02	MMP2
avobenzone		chemical drug				1.08E-02	COL1A1
polyglactin 910		chemical reagent				1.08E-02	MMP2
2-dimethylamino-4,5,6,7-tetrabromo-1H-benzimidazole		chemical - kinase inhibitor				1.08E-02	CCL24
GNB1L		other				1.08E-02	FOXP3
Daf		group				1.08E-02	IL6
CYP2R1		enzyme				1.08E-02	VDR
MOGS		enzyme				1.08E-02	PROM1
FMOD	-1.025	other				1.08E-02	LUM
EIF4B		translation regulator				1.08E-02	ISG15
DPAGT1		enzyme				1.08E-02	CTHRC1
MREB-BF		other				1.08E-02	MT2A
TFAP2D		transcription regulator				1.08E-02	MT2A
LPIN2		phosphatase				1.08E-02	IL6
ALG8		enzyme				1.08E-02	PROM1
colestimide		chemical drug				1.08E-02	ABCA1
Tcrb-C		other				1.08E-02	CD69
ALG6		enzyme				1.08E-02	PROM1
ALG5		enzyme				1.08E-02	PROM1
GPR87		G-protein coupled receptor				1.08E-02	PROM1
ADAMTSL4		other				1.08E-02	MMP9
LRRC4C		other				1.08E-02	IL6
SLC39A13		transporter				1.08E-02	MT1A
BTN2A2		other				1.08E-02	FOXP3
KRT3		other				1.08E-02	PECAM1
ZCCHC11		enzyme				1.08E-02	IL6
TXNDC2		enzyme				1.08E-02	IL6
ZNF366		transcription regulator				1.08E-02	TSC22D3
S100A14		other				1.08E-02	MMP2
MGAT4C		enzyme				1.08E-02	PROM1
alpha-hederin		chemical reagent				1.08E-02	MMP9
Oxi-4503		chemical drug				1.08E-02	CXCL12
Serine Protease		group				1.08E-02	IL6
LOXL1		enzyme				1.08E-02	ELN
Mannosidase2		group				1.08E-02	PROM1
STX12		other				1.08E-02	ABCA1
PF-4523655		biologic drug				1.08E-02	DDIT4
MYO5A		enzyme				1.08E-02	NEFL
ACSL1		enzyme				1.08E-02	ABCA1
G10bp1		other				1.08E-02	FN1
flunixin meglumine		chemical drug				1.08E-02	IL6
GR 82334		chemical drug				1.08E-02	CXCL10
recombinant interferon alpha		biologic drug				1.08E-02	RNF213
Cd24a		other				1.08E-02	MMP2
TJP1		other				1.08E-02	MMP14
PRPF4		other				1.08E-02	CCL5
miR-361-5p (miRNAs w/seed UAUCAGA)		mature microRNA				1.08E-02	AICDA
miR-33-5p (and other miRNAs w/seed UGCAUUG)		mature microRNA				1.08E-02	ABCA1
mir-663		microRNA				1.08E-02	HSPG2
ACAT2		enzyme				1.08E-02	ABCA1
PROTOR		group				1.08E-02	FOXP3
SNTB1		other				1.08E-02	ABCA1
CD151		other				1.08E-02	MMP9
IFIT1	0.611	other				1.08E-02	CXCL10
PARVA		other				1.08E-02	PARVB
RYK		kinase				1.08E-02	FN1
TONSL		transcription regulator				1.08E-02	CCL5
SRPK1		kinase				1.08E-02	CXCL10
LGALS4		other				1.08E-02	IL6
BANF1		other				1.08E-02	S100A9
B4GALNT2		enzyme				1.08E-02	VWF
FSCN1		other				1.08E-02	MMP2
DNAJA1		other				1.08E-02	AICDA
MICA		other				1.08E-02	KLRC4-KLRK1/KLRK1
ZNF184		other				1.08E-02	S100A9
SPOCK1		other				1.08E-02	MMP2
ASGR1		transmembrane receptor				1.08E-02	MMP9
PTPRH		phosphatase				1.08E-02	CD69
CREB3		transcription regulator				1.08E-02	MMP9
JAM2		other				1.08E-02	CXCL12
silvestrol		chemical - endogenous non-mammalian				1.08E-02	MUC1
CR-1-31-B		chemical reagent				1.08E-02	MUC1
TPST1		enzyme				1.08E-02	IL6
STARD3		transporter				1.08E-02	ABCA1
ITIH4		other				1.08E-02	VDR
DDT		enzyme				1.08E-02	IL6
PDCD5		other				1.08E-02	FOXP3
GTx-560		chemical reagent				1.08E-02	PROS1
GBP2		enzyme				1.08E-02	MMP9
Marcks		other				1.08E-02	IL6
GBA		enzyme				1.08E-02	IL6
EIF4A1		translation regulator				1.08E-02	MUC1
4,4'-diaminodiphenylmethane		chemical toxicant				1.08E-02	CXCL10
trimethyloxamine		chemical - endogenous non-mammalian				1.08E-02	IL6
hexamethonium		chemical drug				1.08E-02	IL6
prednisolone acetate		chemical drug				1.08E-02	IL6
nitazoxanide		chemical drug				1.08E-02	IL6
synthetic peptide		chemical - endogenous mammalian				1.08E-02	SPARC
anthraquinone		chemical toxicant				1.08E-02	CCL5
tropisetron		chemical drug				1.08E-02	IL6
2,5-dihydroxybenzoic acid		chemical - endogenous mammalian				1.08E-02	ABCG1
boric acid		chemical drug				1.08E-02	MUC1
4-hydroxymercuribenzoate		chemical - protease inhibitor				1.08E-02	COL1A1
arachidic acid		chemical - endogenous non-mammalian				1.08E-02	SNCA
amastatin		chemical - protease inhibitor				1.08E-02	IL6
ATF2		transcription regulator				1.11E-02	FN1,IL6,MMP13,MT2A
monophosphoryl lipid A		chemical reagent				1.11E-02	CXCL10,IL6
amphotericin B		chemical drug				1.11E-02	CCL4,IL6
PPARα-RXRα		complex				1.11E-02	ABCA1,IL6
PECAM1	-0.562	other				1.11E-02	IL6,MMP2
IGFBP7		transporter				1.11E-02	MMP2,MMP9
MAPK8IP1		other				1.11E-02	IL6,SNCA
AIMP1		cytokine				1.11E-02	CCL4,CCL5
PRF1		other				1.11E-02	CXCL10,IL6
SPTLC2		enzyme				1.11E-02	COL1A1,MMP2
LRPAP1		transmembrane receptor				1.11E-02	LRP1,MMP2
HOXC9		transcription regulator				1.11E-02	MMP13,MMP9
FCER1A		transmembrane receptor				1.11E-02	IL6,SIRPA
RFX5		transcription regulator				1.11E-02	COL1A1,COL1A2
IL36A		cytokine				1.11E-02	CXCL6,IL6
CYP7A1		enzyme				1.11E-02	ABCA1,ABCG1
ginkgolide B		chemical drug				1.11E-02	IL6,PECAM1
dexmedetomidine		chemical drug				1.11E-02	DDIT4,IL6
WIN 55,212-2		chemical - other				1.11E-02	MMP2,MMP9
caffeic acid		chemical - endogenous mammalian				1.11E-02	AKR1B1,MMP3
24-hydroxycholesterol		chemical - endogenous mammalian				1.11E-02	ABCA1,ABCG1
FOXC2		transcription regulator				1.12E-02	FN1,MMP2,MMP9
BRD2		kinase				1.12E-02	IL6,IL7R,PKIB
N-acetylsphingosine		chemical reagent				1.12E-02	COL1A1,COL1A2,COL3A1
INHBA		growth factor		-1.145		1.15E-02	FN1,IL6,MMP2,S100A8,S100A9,SOCS1
dimethyl sulfoxide		chemical drug		-0.447		1.16E-02	C1QTNF3,MMP13,VCAM1,VLDLR,WIF1
ALB		transporter				1.19E-02	CCL5,COL1A1,IL6
RAC2		enzyme				1.19E-02	CCL1,CCL4,CD244
STK11		kinase		1.000		1.20E-02	A2M,IL6,LUM,MMP2,MMP9
CREB1		transcription regulator		-1.556		1.21E-02	ABCA1,CCL4,CDH10,FN1,FOXP3,IL6,IRF7,ITGBL1,MEST,MMP13,SFRP4,TF
HSF1		transcription regulator		1.472		1.21E-02	FBLN1,FMOD,IL6,IL7R,STAG3,VCAM1
Growth hormone		group		1.982		1.24E-02	COL1A1,FKBP5,FN1,MMP9,SOCS1
Pka		complex		-1.342		1.24E-02	CXCL10,IFI6,IL6,MEST,MMP3
miR-146a-5p (and other miRNAs w/seed GAGAACU)		mature microRNA		1.154	bias	1.26E-02	CCL8,CFH,PGLYRP1,TBX21
ADAM10		peptidase				1.26E-02	CCL4,CXCL12,GZMH,S100A9
Diphtheria Toxin		chemical reagent				1.26E-02	COL1A2,COL3A1
Hmgb1		transcription regulator				1.26E-02	IL6,NEFL
Mir122a,b		group				1.26E-02	CD69,SOCS1
CABIN1		other				1.26E-02	IL6,MMP2
mir-221		microRNA				1.26E-02	MMP2,MMP9
MMP1		peptidase				1.26E-02	FN1,MMP9
HDC		enzyme				1.26E-02	CYP24A1,IL6
CYP2J2		enzyme				1.26E-02	MMP9,VCAM1
P2RX7	0.966	ion channel				1.26E-02	CXCL10,IL6
SMAD6		transcription regulator				1.26E-02	IL6,PROM1
SCGB1A1		cytokine				1.26E-02	COL4A1,FN1
superoxide		chemical - endogenous mammalian				1.26E-02	FN1,MMP9
peroxynitrite		chemical toxicant				1.26E-02	IDO1,MMP13
RBM5		other				1.27E-02	CD69,IL32,ISG15
ITGA5		transmembrane receptor				1.27E-02	MMP14,MMP2,MMP9
APOA1		transporter				1.27E-02	ABCA1,IL6,VCAM1
ICOS		transmembrane receptor				1.27E-02	EOMES,IL6,TBX21
PRKACA		kinase				1.27E-02	SDC1,SFRP4,VCAM1
ADM		other				1.27E-02	FN1,IL6,VCAM1
FOXA1		transcription regulator		1.969		1.28E-02	ACTG2,FNDC3B,IL6,S100A2,TF
hydrocortisone		chemical - endogenous mammalian		-0.025		1.28E-02	ACO1,CCL17,FN1,IL6,S100A8
SREBF1		transcription regulator		0.577		1.34E-02	ABCA1,CCL17,CXCL10,FN1,IL6,TF
GATA1		transcription regulator				1.34E-02	AQP1,CCL5,IL7R,PECAM1,PLXNA1,VWF
VitaminD3-VDR-RXR		complex				1.35E-02	CCL5,CXCL10,CYP24A1
PPARA		ligand-dependent nuclear receptor		-0.468		1.37E-02	ABCA1,CFH,CTSL,CXCL12,IL6,MMP9,PLIN4,PTGR1,TBX21,VCAM1
CNR1		G-protein coupled receptor		-1.131		1.40E-02	CXCL10,EOMES,IL6,MMP13,PECAM1
HOXA10		transcription regulator		-0.816		1.41E-02	AQP1,COL3A1,FN1,PIGR,PROM1,PROS1
NGF		growth factor		-1.568		1.41E-02	CCL4,LRP1,MMP2,MMP3,MMP9,MT1A
cholesterol		chemical - endogenous mammalian	Inhibited	-2.431		1.41E-02	ABCA1,ABCG1,IL6,MMP14,S100A8,VCAM1
leukotriene B4		chemical - endogenous mammalian				1.42E-02	MMP9,SOCS1
Ren2		peptidase				1.42E-02	COL3A1,MMP13
sodium selenite		chemical drug				1.42E-02	MMP9,TBXAS1
LGR4		other				1.42E-02	CXCL10,IL6
WWTR1		transcription regulator				1.42E-02	COL1A1,FN1
p85 (pik3r)		group				1.42E-02	IL6,MMP2
FGFR4		kinase				1.42E-02	MMP13,MMP14
TF	-2.154	transporter				1.42E-02	CCL5,COL1A1
BCL2L11		other				1.42E-02	CCL5,IL6
TNK1		kinase				1.42E-02	IL6,IRF7
EPHB6		kinase				1.42E-02	FKBP5,IL6
FABP5		transporter				1.42E-02	FOXP3,IFIT3
THY1		other				1.42E-02	MMP13,MMP2
DLX3		transcription regulator				1.42E-02	MMP9,S100A9
T		transcription regulator				1.42E-02	COL1A1,FMOD
IRAK3		kinase				1.42E-02	IL6,SOCS1
C5		other				1.42E-02	CCL4,IL6
2-mercaptoacetate		chemical - endogenous non-mammalian				1.42E-02	IL6,MFGE8
ellagic acid		chemical - endogenous non-mammalian				1.42E-02	AKR1B1,MMP3
perindopril		chemical drug				1.42E-02	IL6,MMP2
ethyl pyruvate		chemical drug				1.42E-02	IL6,MMP9
decursin		chemical - endogenous non-mammalian				1.42E-02	MMP3,MMP9
hymecromone		chemical drug				1.42E-02	MMP13,MMP3
ammonium chloride		chemical drug				1.42E-02	IL6,SNCA
acyclic retinoid		chemical drug				1.42E-02	COL1A2,COL4A2
arecoline		chemical drug				1.42E-02	IL6,VCAM1
oxysterol		chemical - endogenous mammalian				1.42E-02	ABCA1,ABCG1
DUSP1		phosphatase				1.43E-02	CCL4,IL6,VCAM1
ADRA1B		G-protein coupled receptor				1.43E-02	COL3A1,FN1,IL6
ADRA1D		G-protein coupled receptor				1.43E-02	COL3A1,FN1,IL6
BRAF		enzyme				1.43E-02	CXCL10,IL6,MMP9
daidzein		chemical drug		0.000		1.47E-02	A2M,IL6,IRF7,PKIB
SOD1		enzyme		0.762		1.48E-02	ACO1,IL6,MMP9,NEFL,PTGR1,VCAM1
AICAR		chemical - endogenous mammalian				1.51E-02	ABCA1,FN1,MMP9
Pdgf Ab		complex				1.59E-02	COL8A1,IL6
MAPK13		kinase				1.59E-02	IL6,VDR
MAPK12		kinase				1.59E-02	MMP13,VDR
TNFRSF11A		transmembrane receptor				1.59E-02	FN1,VCAM1
LOX		enzyme				1.59E-02	COL3A1,ELN
TLR1		transmembrane receptor				1.59E-02	IL6,VDR
ADRB1		G-protein coupled receptor				1.59E-02	ANXA4,COL3A1
PTK2B		kinase				1.59E-02	MMP13,SOCS1
NAB2		transcription regulator				1.59E-02	FN1,MMP3
benzyl isothiocyanate		chemical - endogenous non-mammalian				1.59E-02	MMP2,VCAM1
1-methyl-4-phenylpyridinium		chemical toxicant				1.59E-02	DDIT4,SNCA
L-carnitine		chemical - endogenous mammalian				1.59E-02	AQP1,IL6
retinol		chemical drug				1.59E-02	IL6,TF
dichlororibofuranosylbenzimidazole		chemical toxicant				1.59E-02	CYP24A1,MMP9
hydroxypropyl-beta-cyclodextrin		chemical drug				1.59E-02	ABCA1,ABCG1
CEBPD		transcription regulator				1.59E-02	IL6,MMP13,MMP3,VLDLR
HAND2		transcription regulator				1.60E-02	COL1A1,COL1A2,COL3A1
RUNX3		transcription regulator				1.60E-02	EOMES,MMP9,VWF
AIRE		transcription regulator				1.60E-02	CXCL10,FOXP3,S100A9
CEBPE		transcription regulator				1.60E-02	IL6,MMP2,MMP9
anisomycin		chemical - endogenous non-mammalian				1.60E-02	IL6,POSTN,SDC1
ADRB		group	Inhibited	-2.236		1.67E-02	CXCL10,DDIT4,IFIT3,MMP9,RSAD2
mir-15		microRNA				1.68E-02	CD69,IL6,MMP9
TRIM28		transcription regulator				1.68E-02	IL6,MMP2,S100A9
ADRA1A		G-protein coupled receptor				1.68E-02	COL3A1,FN1,IL6
EGR2		transcription regulator		-0.762	bias	1.72E-02	CCL1,EIF5B,IL7R,LAG3,SOCS1
Rp-cAMPS		chemical - kinase inhibitor				1.76E-02	MMP14,MMP3
HTATIP2		transcription regulator				1.76E-02	MMP2,SPARC
EIF4EBP1		translation regulator				1.76E-02	IRF7,SOCS1
IHH		enzyme				1.76E-02	MMP13,PECAM1
PYCARD		transcription regulator				1.76E-02	IL6,MMP9
miR-181a-5p (and other miRNAs w/seed ACAUUCA)		mature microRNA				1.76E-02	AICDA,CD69
mir-122		microRNA				1.76E-02	IL6,LAMC1
SENP1		peptidase				1.76E-02	MMP2,MMP9
RARRES2		transmembrane receptor				1.76E-02	CCL5,IL6
PS-1145		chemical - kinase inhibitor				1.76E-02	CCL5,IL6
chlorogenic acid		chemical - endogenous non-mammalian				1.76E-02	IL6,VCAM1
riboflavin		chemical - endogenous mammalian				1.76E-02	MMP2,MMP9
lycopene		chemical drug				1.76E-02	CD69,MMP9
FST		other				1.77E-02	FN1,IL6,MMP2
FLT3LG		cytokine				1.77E-02	FOXP3,IL7R,SOCS1
CALCA		other		-0.293		1.78E-02	CCL4,COL3A1,CYP24A1,IL6
tamoxifen		chemical drug		-0.378		1.79E-02	AQP1,CCDC80,F13A1,H19,IL6,SDC3,VDR
Histone h3		group				1.83E-02	CD69,COL1A2,IL6,IRF7,MMP9,PROS1,PTGR1,STOM
GFI1		transcription regulator				1.84E-02	BCL3,IL6,IL7R,VDR
Ca2+		chemical - endogenous mammalian	Inhibited	-2.040		1.86E-02	COL1A1,FN1,IL6,MMP9,S100A8,S100A9,VDR
adenosine		chemical - endogenous mammalian				1.87E-02	CCL5,CD69,IL6
TRAF6		enzyme				1.87E-02	CCL17,IL6,MMP13
SIN3A		transcription regulator				1.87E-02	COL1A2,MMP9,S100A9
AMPK		complex		0.958		1.91E-02	CXCL10,CXCL12,IL6,MMP9
SP3		transcription regulator		-0.152		1.92E-02	ABCA1,COL1A1,COL1A2,FOXP3,MMP2,SPARC
11,12-epoxyeicosatrienoic acid		chemical - endogenous mammalian				1.95E-02	MMP9,VCAM1
Ras homolog		group				1.95E-02	ABCA1,MMP9
ZMPSTE24		peptidase				1.95E-02	SIRPA,SOCS1
NOTCH4		transcription regulator				1.95E-02	DLL4,TIE1
CYP2E1		enzyme				1.95E-02	COL1A2,IL6
SMARCD3		transcription regulator				1.95E-02	COL1A1,FMOD
CX3CL1		cytokine				1.95E-02	MMP2,MMP9
MAP2K5		kinase				1.95E-02	CYP24A1,MMP9
COMMD1		transporter				1.95E-02	DDIT4,TF
RIPK1		kinase				1.95E-02	CCL5,IL6
LIPG		enzyme				1.95E-02	ABCA1,IL6
TLR6		transmembrane receptor				1.95E-02	CCL5,IL6
TNFSF15		cytokine				1.95E-02	IL6,MMP9
acrolein		chemical toxicant				1.95E-02	IL6,MMP9
carvedilol		chemical drug				1.95E-02	IL6,MMP2
rosuvastatin		chemical drug				1.95E-02	FOXP3,IL6
chelerythrine		chemical drug				1.95E-02	IL6,VCAM1
CD5		transmembrane receptor				1.97E-02	BCL3,CCL4,CD69
capsaicin		chemical drug				1.97E-02	MMP14,MMP2,MMP9
2-deoxyglucose		chemical drug				1.97E-02	DDIT4,IL6,MMP13
iron		chemical - endogenous mammalian				1.97E-02	IL6,SNCA,TF
geldanamycin		chemical - endogenous non-mammalian		1.342		1.98E-02	BGN,CDH5,EGR3,MOK,PCDH1
CREM		transcription regulator				1.98E-02	ABCA1,ANXA4,COL3A1,COL8A1,MEST
RXRA		ligand-dependent nuclear receptor		-1.410		2.01E-02	ABCA1,ABCG1,CCL17,CXCL10,CYP24A1,IL6,SDC1
RUNX1		transcription regulator		-0.200		2.04E-02	FOXP3,IL7R,MMP13,S100A9
3-deazaneplanocin		chemical drug				2.06E-02	CLDN11,MVP,TSC22D3
IL6ST		transmembrane receptor				2.06E-02	A2M,IL6,SOCS1
olanzapine		chemical drug		-1.000		2.11E-02	AOX1,COL1A2,S100A8,S100A9
JINK1/2		group				2.13E-02	IL6,MMP2
GAS6		growth factor				2.13E-02	IL6,SOCS1
C3AR1		G-protein coupled receptor				2.13E-02	CCL4,IL6
ITGAM		transmembrane receptor				2.13E-02	CCL4,IL6
FABP4		transporter				2.13E-02	ABCA1,IL6
CYP27A1		enzyme				2.13E-02	ABCA1,ABCG1
PDGFC		growth factor				2.13E-02	COL1A2,COL4A2
rimonabant		chemical drug				2.13E-02	IL6,MMP9
mangiferin		chemical - endogenous non-mammalian				2.13E-02	DGAT2,MMP9
bafilomycin A1		chemical drug				2.13E-02	CXCL10,IDO1
alendronic acid		chemical drug				2.13E-02	CCL24,IL6
stearic acid		chemical - endogenous mammalian				2.13E-02	IL6,SNCA
sulfatides		chemical - endogenous mammalian				2.15E-02	IL6
pentosan polysulfate		chemical drug				2.15E-02	MMP9
1-alpha,24(R),25-trihydroxyvitamin D3		chemical - endogenous mammalian				2.15E-02	CYP24A1
glycodeoxycholic acid		chemical - endogenous mammalian				2.15E-02	IL6
L-kynurenine		chemical - endogenous mammalian				2.15E-02	KLRC4-KLRK1/KLRK1
24R,25-dihydroxyvitamin D3		chemical - endogenous mammalian				2.15E-02	CYP24A1
1,4,5-IP3		chemical - endogenous mammalian				2.15E-02	EGR3
TGX-221		chemical - kinase inhibitor				2.15E-02	IL6
12 lipoxygenase		group				2.15E-02	MMP9
FKHR		group				2.15E-02	A2M
Gα12/13		group				2.15E-02	MMP13
Rab5		group				2.15E-02	IL6
SEW 2871		chemical reagent				2.15E-02	CXCL10
Tgf beta receptor		complex				2.15E-02	FOXP3
cytochrome-c oxidase		complex				2.15E-02	AQP1
UC-1V150		chemical drug				2.15E-02	IL6
STAT4 dimer		complex				2.15E-02	TBX21
CACTIN		other				2.15E-02	CCL5
APBB2		other				2.15E-02	LRP1
NTN4		other				2.15E-02	CDH5
SLV320		chemical drug				2.15E-02	COL1A1
SLC16A3		transporter				2.15E-02	MMP9
COLEC12		transmembrane receptor				2.15E-02	CXCL10
FPR		group				2.15E-02	IL6
DERL1		other				2.15E-02	MMP2
SEMA4A		other				2.15E-02	TBX21
SCARA5		other				2.15E-02	CXCL10
DNTTIP1		ligand-dependent nuclear receptor				2.15E-02	MMP9
L3MBTL1		other				2.15E-02	MMP3
GPR4		G-protein coupled receptor				2.15E-02	VCAM1
ARID5A		transcription regulator				2.15E-02	IL6
SLC22A3		transporter				2.15E-02	IL6
SMYD5		other				2.15E-02	CXCL10
ZNF385B		other				2.15E-02	PERP
ASH1L		transcription regulator				2.15E-02	IL6
ZDHHC7		enzyme				2.15E-02	TF
carbimazole		chemical drug				2.15E-02	CD69
FKRP		other				2.15E-02	LAMC1
ADAMTS9		peptidase				2.15E-02	MMP9
Plk		group				2.15E-02	CXCL10
AFAP1L2		other				2.15E-02	IL6
Par		group				2.15E-02	IL6
tofacitinib		chemical drug				2.15E-02	IL6
PTPase		group				2.15E-02	ABCA1
ACAT1		enzyme				2.15E-02	ABCA1
TRAM2		other				2.15E-02	COL1A1
3,4-dihydroxyphenylethanol		chemical drug				2.15E-02	MMP9
C-type LECTIN		group				2.15E-02	IL6
hyaluronidase		group				2.15E-02	FN1
CTS-1027		chemical drug				2.15E-02	COL1A1
LEFTY2		growth factor				2.15E-02	MMP3
RAP1B		enzyme				2.15E-02	FN1
TAT		enzyme				2.15E-02	MMP9
GNA14		enzyme				2.15E-02	IL6
SCARA3		transmembrane receptor				2.15E-02	CXCL10
IBSP		other				2.15E-02	MMP2
CCNC		other				2.15E-02	VCAM1
PLEC		other				2.15E-02	IL6
NEFH		other				2.15E-02	NEFL
RAET1E		other				2.15E-02	KLRC4-KLRK1/KLRK1
LAMA1		other				2.15E-02	MMP9
RBM8A		other				2.15E-02	IL6
EGFL7		other				2.15E-02	VCAM1
FERMT2		other				2.15E-02	FN1
PRSS2		peptidase				2.15E-02	MMP3
CCL20		cytokine				2.15E-02	POSTN
IDE		peptidase				2.15E-02	SNCA
CEACAM5		other				2.15E-02	IL6
SERPINB3		other				2.15E-02	LRP1
POLDIP3		other				2.15E-02	ISG15
KIR2DS4 (includes others)	1.233	transmembrane receptor				2.15E-02	CD69
PAK6		kinase				2.15E-02	MMP9
SH2D3C		other				2.15E-02	IL6
PPAP2B		phosphatase				2.15E-02	FN1
poly-L-glutamic acid-peptoid 1 conjugate QM56.		chemical reagent				2.15E-02	CCL5
MLST8		other				2.15E-02	ISG15
STAG2		other				2.15E-02	CD69
Hnrpfl		other				2.15E-02	ELL2
PRMT2		enzyme				2.15E-02	IL6
ZNF350		transcription regulator				2.15E-02	MMP9
LAMC2		other				2.15E-02	MMP2
TXNDC5		enzyme				2.15E-02	MMP9
NLRC3		other				2.15E-02	IL6
TMEM9B		other				2.15E-02	IL6
EFEMP2		other				2.15E-02	MMP9
AKAP13		other				2.15E-02	FKBP5
FOXL1		transcription regulator				2.15E-02	SDC1
BIN1		other				2.15E-02	IDO1
GPBP1		transcription regulator				2.15E-02	ADA
TAGLN		other				2.15E-02	MMP9
AGXT		enzyme				2.15E-02	COL3A1
PREB		transcription regulator				2.15E-02	ABCA1
COL11A1		other				2.15E-02	MMP13
SJN 2511		chemical reagent				2.15E-02	FOXP3
DGKA		kinase				2.15E-02	CD69
CAPN1		peptidase				2.15E-02	MMP2
3-(p-methoxy)phenyl-1,4-benzoxazine		chemical reagent				2.15E-02	COL1A1
HCST		transmembrane receptor				2.15E-02	KLRC4-KLRK1/KLRK1
CASP10		peptidase				2.15E-02	IL6
Sf1		other				2.15E-02	VCAM1
COL17A1		other				2.15E-02	IL6
EYA4		phosphatase				2.15E-02	CXCL10
ristocetin		chemical toxicant				2.15E-02	VWF
amsacrine		chemical drug				2.15E-02	MMP9
compound 48/80		chemical reagent				2.15E-02	IL6
marimastat		chemical drug				2.15E-02	MMP14
tomelukast		chemical drug				2.15E-02	MMP9
8-methyl-pyridoxatin		chemical reagent				2.15E-02	TF
E-4031		chemical drug				2.15E-02	IL6
dofetilide		chemical drug				2.15E-02	IL6
BAY-u9773		chemical reagent				2.15E-02	IL6
hexaarginine-neomycin B conjugate		chemical reagent				2.15E-02	CD8A
wax ester		chemical - endogenous non-mammalian				2.15E-02	IL6
methylprednisolone acetate		chemical drug				2.15E-02	MMP13
SF 6847		chemical toxicant				2.15E-02	MMP13
thiamine		chemical - endogenous mammalian				2.15E-02	AKR1B1
des-Arg-9 bradykinin		chemical - endogenous mammalian				2.15E-02	CXCL6
perillaldehyde		chemical - endogenous non-mammalian				2.15E-02	IL6
KT 5926		chemical - kinase inhibitor				2.15E-02	VCAM1
elaidic acid		chemical - endogenous mammalian				2.15E-02	VCAM1
12(S)-HPETE		chemical - endogenous mammalian				2.15E-02	IL6
bis-pom-pmea		chemical drug				2.15E-02	IL6
polyinosinic acid		chemical reagent				2.15E-02	VCAM1
3-hydroxykynurenine		chemical - endogenous mammalian				2.15E-02	FOXP3
E64		chemical - endogenous non-mammalian				2.15E-02	MMP2
17-epiestriol		chemical - endogenous mammalian				2.15E-02	VCAM1
1beta,25-dihydroxyvitamin D3		chemical drug				2.15E-02	CYP24A1
leukotriene D4		chemical - endogenous mammalian				2.17E-02	CCL4,EGR3,IL6
PLAG1		transcription regulator				2.17E-02	AQP1,CHST1,S100A2
NLRP3		other				2.17E-02	CCL4,IL6,MMP9
CYP1B1		enzyme				2.17E-02	GZMA,MARCO,VLDLR
telmisartan		chemical drug				2.17E-02	IL6,MMP9,PLA2G5
pravastatin		chemical drug				2.17E-02	ABCA1,IL6,VWF
GNA15		enzyme				2.18E-02	CD69,IL6,PRSS35,VCAN
gefitinib		chemical drug				2.20E-02	COL1A1,COL8A1,EGR3,MMP3,S100A9
MAPK9		kinase		-1.432		2.25E-02	AQP1,IL6,MMP3,MMP9,VDR
ZAP70		kinase				2.27E-02	CD69,FKBP5,TSC22D3
PSEN1		peptidase				2.30E-02	ABCG1,CCL4,CCL5,CTSC,IRF7,LRP1,MMP9,SNCA,SOCS1
risperidone		chemical drug				2.33E-02	CXCL10,TBX21
bosentan		chemical drug				2.33E-02	COL1A2,MMP13
calpain		complex				2.33E-02	CCL5,IL6
Tnf receptor		group				2.33E-02	IL6,MMP9
vasoactive intestinal peptide		chemical drug				2.33E-02	MMP3,TBX21
IL10RA		transmembrane receptor				2.33E-02	IL6,PDCD1
SUMO1		enzyme				2.33E-02	IL6,MMP13
LTBP1		other				2.33E-02	TBX21,VWF
PTH1R		G-protein coupled receptor				2.33E-02	COL1A1,MMP13
H2AFX		transcription regulator				2.33E-02	SFRP2,SFRP4
LTF		peptidase				2.33E-02	CCL5,MMP13
DPP4		peptidase				2.33E-02	MMP14,MMP2
GADD45A		other				2.33E-02	IL6,MMP9
NOX4		enzyme				2.33E-02	FN1,MMP2
sucrose		chemical - endogenous mammalian				2.33E-02	AQP1,IL6
etoposide		chemical drug		0.651		2.37E-02	ABCG1,COL1A2,DDIT4,FOXP3,IRF7
hexachlorobenzene		chemical toxicant				2.38E-02	A2M,MMP2,MMP9
TNFRSF8		transmembrane receptor				2.38E-02	CCL1,CCL4,CTSC
HDAC3		transcription regulator				2.38E-02	COL1A2,CXCL10,MMP9
MBD2		transcription regulator				2.49E-02	MMP2,MMP9,PROM1
SCD		enzyme				2.49E-02	ABCA1,CXCL10,IL6
RHO		G-protein coupled receptor				2.49E-02	AQP1,COL1A2,FBLN1
MST1		growth factor				2.54E-02	FOXP3,IL6
MAP3K3		kinase				2.54E-02	IL6,POSTN
ICOSLG/LOC102723996		other				2.54E-02	FOXP3,IL6
MBP		other				2.54E-02	FOXP3,IL6
CARD11		kinase				2.54E-02	CCL4,CCL5
CLU		other				2.54E-02	IL6,MMP9
EHMT2		transcription regulator				2.54E-02	CXCL12,PKIB
deoxynivalenol		chemical toxicant				2.54E-02	FBN1,IL6
FSH		complex		-1.588		2.55E-02	ACTG2,BMPR1B,ELL2,FKBP5,IL6,MMP2,MMP9,MT2A,TF
GH1		growth factor				2.59E-02	AKR1B1,COL3A1,FN1,IL6,SOCS1,TF
seocalcitol		chemical drug				2.60E-02	CYP24A1,LRP1,VDR
NRG1		growth factor		-1.310		2.70E-02	COL1A1,COL6A3,CXCL6,EGR3,MMP9,TF
vitamin E		chemical drug				2.72E-02	MMP14,MMP2,VCAM1
TAZ		enzyme				2.72E-02	AOX1,FN1,LUM
dexamethasone phosphate		chemical drug				2.75E-02	DDIT4,IL6
deoxycorticosterone acetate		chemical drug				2.75E-02	COL3A1,VCAM1
PRKAA		group				2.75E-02	CXCL10,IL6
MYOC		other				2.75E-02	FN1,LAMC1
NFAT5		transcription regulator				2.75E-02	AQP1,VWF
NODAL		growth factor				2.75E-02	CCL5,CXCL10
SLPI		other				2.75E-02	CCL5,IL6
CLDN6		other				2.75E-02	CLDN11,TGM3
BGN	-1.353	other				2.75E-02	FBN1,MMP14
UCN		other				2.75E-02	CCL5,IL6
ARRB1		other				2.75E-02	IL6,MMP3
VAV2		transcription regulator				2.75E-02	CD69,IL6
PF4		cytokine				2.75E-02	CCL4,IL6
everolimus		chemical drug				2.75E-02	ABCA1,MMP2
BCL2		transporter				2.81E-02	GZMA,IL6,MMP2,MMP9
RARA		ligand-dependent nuclear receptor				2.81E-02	ABCA1,FOXP3,IL6,OAS1
Hsp90		group				2.84E-02	FN1,IL6,KIR2DS4 (includes others)
RELB		transcription regulator				2.96E-02	CXCL12,IL6,TBX21
FXR ligand-FXR-Retinoic acid-RXRα		complex				2.96E-02	SDC1,VLDLR
NCOR-LXR-Oxysterol-RXR-9 cis RA		complex				2.96E-02	ABCA1,ABCG1
RCAN1		transcription regulator				2.96E-02	IL6,VCAM1
IGHE		other				2.96E-02	CCL5,IL6
FBXW7		transcription regulator				2.96E-02	COL1A1,DGAT2
SRSF2		transcription regulator				2.96E-02	ABCC9,COL1A1
PLK4		kinase				2.96E-02	CXCL10,MARCO
zoledronic acid		chemical drug				2.96E-02	IL6,MMP9
ochratoxin A		chemical toxicant				2.96E-02	COL3A1,MMP9
MALP-2s		chemical reagent				2.96E-02	CCL4,IL6
ERN1		kinase				3.08E-02	DGAT2,PROS1,SPARC
flutamide		chemical drug				3.08E-02	COL3A1,IL6,WIF1
R5020		chemical reagent				3.08E-02	FKBP5,IFIT3,MT2A
CDKN1A		other		0.218		3.16E-02	EOMES,FN1,IL32,IL6,MMP3,MMP9
cocaine		chemical drug		0.492		3.16E-02	IFIT1,IL6,MEST,OAS1,SNCA
CHI3L1		enzyme				3.19E-02	COL16A1,MMP9
FCGR2B		transmembrane receptor				3.19E-02	CCL5,SOCS1
VAV1		transcription regulator				3.19E-02	CD69,IL6
IGFBP3		other				3.19E-02	CCL4,MMP13
ARRB2		other				3.19E-02	IL6,MMP2
PLK2		kinase				3.19E-02	CXCL10,MARCO
ozone		chemical toxicant				3.19E-02	CXCL10,IL6
irbesartan		chemical drug				3.19E-02	SERPINF1,VCAM1
OTX2		transcription regulator				3.21E-02	A2M,COL8A1,TF
sangivamycin		chemical - endogenous non-mammalian				3.21E-02	IL6
kynurenine		chemical - endogenous mammalian				3.21E-02	MMP3
clindamycin		chemical drug				3.21E-02	IL6
chondroitin sulfate B		chemical - endogenous mammalian				3.21E-02	CXCL10
CD300LF		other				3.21E-02	MMP9
aliskiren		chemical drug				3.21E-02	FN1
benfotiamine		chemical drug				3.21E-02	AKR1B1
IRS		group				3.21E-02	DGAT2
F Actin		complex				3.21E-02	MMP2
Stat1-Stat3		complex				3.21E-02	A2M
NIK		group				3.21E-02	IL6
imperatorin		chemical - endogenous non-mammalian				3.21E-02	IL6
PRCP		peptidase				3.21E-02	PECAM1
USP6		peptidase				3.21E-02	MMP9
TRAF		group				3.21E-02	AICDA
GALNT6		enzyme				3.21E-02	FN1
SPON2		other				3.21E-02	IL6
PRR7		other				3.21E-02	CD69
MYBPC3		other				3.21E-02	CXCL10
Fascin		group				3.21E-02	MMP9
ZFP64		other				3.21E-02	IL6
PSMD14		peptidase				3.21E-02	BCL3
ZNF300		other				3.21E-02	IL6
FFAR2		G-protein coupled receptor				3.21E-02	IL6
Integrin alpha 3 beta 1		complex				3.21E-02	MMP2
Integrin alpha 4 beta 1		complex				3.21E-02	MMP14
HDGF		growth factor				3.21E-02	COL1A1
P2RY6		G-protein coupled receptor				3.21E-02	VCAM1
Rig1		other				3.21E-02	IFIT1
LRRC32		other				3.21E-02	FOXP3
AKR1C3		enzyme				3.21E-02	PROS1
TH17 Cytokine		group				3.21E-02	IL6
RNase A		group				3.21E-02	IL6
Hspg		group				3.21E-02	AICDA
perfluorooctane sulfonic acid		chemical toxicant				3.21E-02	IL6
satratoxin G		chemical toxicant				3.21E-02	IL6
vaccenic acid		chemical - endogenous mammalian				3.21E-02	PLIN4
cercosporin		chemical - endogenous non-mammalian				3.21E-02	FN1
CTSD		peptidase				3.21E-02	ABCA1
AGR2		other				3.21E-02	MUC1
SIT1		other				3.21E-02	CD69
GPNMB		enzyme				3.21E-02	IL6
GNLY		other				3.21E-02	CCL5
BAG4		other				3.21E-02	IL6
miR-184 (and other miRNAs w/seed GGACGGA)		mature microRNA				3.21E-02	SFRP4
FH535		chemical reagent				3.21E-02	MMP9
PHGDH		enzyme				3.21E-02	MMP2
TIAL1		transcription regulator				3.21E-02	MMP13
FGA		other				3.21E-02	IL6
PROS1	-0.949	other				3.21E-02	IL6
CYP4A11		enzyme				3.21E-02	MMP9
MAPKAP1		other				3.21E-02	FOXP3
PFN1		other				3.21E-02	VCAM1
TCF20		transcription regulator				3.21E-02	MMP3
PRKAB1		kinase				3.21E-02	IL6
TRIM8		other				3.21E-02	SOCS1
MKNK2		kinase				3.21E-02	ISG15
DDOST		enzyme				3.21E-02	PROM1
RAB10		enzyme				3.21E-02	IL6
IL36RN		cytokine				3.21E-02	IL6
SIGLEC1		other				3.21E-02	IL6
CD200R1		other				3.21E-02	IDO1
GC		transporter				3.21E-02	CYP24A1
KRT5		other				3.21E-02	SERPINF1
CTAG1A/CTAG1B		other				3.21E-02	PDCD1
Trim30a/Trim30d		other				3.21E-02	IL6
CXCL11		cytokine				3.21E-02	MMP9
KIR2DL1/KIR2DL3		other				3.21E-02	IL6
URI1		transcription regulator				3.21E-02	FKBP5
NEU1		enzyme				3.21E-02	DGAT2
GPX4		enzyme				3.21E-02	IL6
DHCR7		enzyme				3.21E-02	IL6
SCT		other				3.21E-02	AQP1
PAK2		kinase				3.21E-02	CD69
PTPN12		phosphatase				3.21E-02	IL6
HERC5		enzyme				3.21E-02	CCL5
DNM2		enzyme				3.21E-02	MMP2
phenylacetic acid		chemical - endogenous mammalian				3.21E-02	MMP2
anastrozole		chemical drug				3.21E-02	VCAM1
URB597		chemical drug				3.21E-02	IL6
astemizole		chemical drug				3.21E-02	IL6
methacholine		chemical drug				3.21E-02	FN1
BB-2116		chemical - protease inhibitor				3.21E-02	MMP14
gabexate		chemical drug				3.21E-02	IL6
pyridoxal phosphate		chemical - endogenous mammalian				3.21E-02	COL1A1
bongkrekic acid		chemical toxicant				3.21E-02	VCAM1
triphenyltin		chemical toxicant				3.21E-02	IL6
oseltamivir		chemical drug				3.21E-02	IL6
dihydrosphingosine 1-phosphate		chemical - endogenous mammalian				3.21E-02	IL6
ketotifen		chemical drug				3.21E-02	IL6
diacerein		chemical drug				3.21E-02	IL6
nomifensine		chemical drug				3.21E-02	IL6
cromolyn		chemical drug				3.21E-02	IL6
mycophenolate mofetil		chemical drug				3.21E-02	FN1
manganese chloride		chemical reagent				3.21E-02	IL6
magnesium chloride		chemical drug				3.21E-02	IL6
myristoylated PKCzeta pseudosubstrate peptide inhibitor		chemical - kinase inhibitor				3.21E-02	VCAM1
(Ala9)-autocamtide-2		chemical - kinase inhibitor				3.21E-02	MMP2
tenidap		chemical drug				3.21E-02	IL6
squalene		chemical - endogenous mammalian				3.21E-02	IL6
zeaxanthin		chemical drug				3.21E-02	MMP2
lisofylline		chemical drug				3.21E-02	COL4A1
tyrphostin AG 18		chemical - kinase inhibitor				3.21E-02	IL6
phosphorothioate oligodeoxynucleotide		chemical - other				3.21E-02	CCL4
poly A-poly T		chemical reagent				3.21E-02	IL6
SR 31747		chemical drug				3.21E-02	IL6
glyphosate		chemical toxicant				3.21E-02	S100A9
L-2-oxo-4-thiazolidinecarboxylic acid		chemical drug				3.21E-02	IL6
danazol		chemical drug				3.21E-02	IL6
INSR		kinase				3.26E-02	AQP1,CCL4,COL6A3,FBLN1,IL6,MMP2,MMP9,VCAM1
TCF3		transcription regulator		-1.246		3.28E-02	CDH5,COL1A1,FOXP3,IL7R,SOCS1,TF
tributyrin		chemical drug				3.34E-02	CXCL6,IL6,MMP13
celecoxib		chemical drug		1.960		3.35E-02	MMP13,MMP2,MMP9,VCAM1
REN		peptidase				3.42E-02	COL3A1,IL6
IL2RG		transmembrane receptor				3.42E-02	FOXP3,IL7R
CEACAM1		other				3.42E-02	CXCL6,TIE1
PRKAG3		kinase				3.46E-02	ABCA1,AQP1,CDH5,ELL2,TMEM37
POU5F1		transcription regulator		0.594		3.53E-02	CXCL10,EOMES,H19,PECAM1,SIRPA,TF
Creb		group		-0.774		3.53E-02	COL8A1,CXCL10,IL6,MMP2,TF,ZBP1
SPIB		transcription regulator				3.60E-02	CD209,CD244,FAM46C
cobalt chloride		chemical reagent				3.60E-02	DDIT4,PROM1,SERPINF1
5-hydroxytryptamine		chemical - endogenous mammalian				3.60E-02	IL6,MMP13,VCAM1
reactive oxygen species		chemical toxicant				3.63E-02	CCL5,IL6,MMP3,VCAM1
3-methyladenine		chemical toxicant				3.66E-02	IL6,SNCA
CASP1		peptidase				3.66E-02	COL1A1,IL6
NFATC4		transcription regulator				3.66E-02	COL1A1,COL3A1
GJA1		transporter				3.66E-02	CD69,NOV
TSC1		other				3.66E-02	FOXP3,IL6
PRLR		transmembrane receptor				3.66E-02	A2M,VDR
PRKD1		kinase				3.66E-02	MMP3,VCAM1
silymarin		chemical drug				3.66E-02	IL6,MMP9
lipid		chemical - endogenous mammalian				3.66E-02	ABCA1,ABCG1
indole-3-carbinol		chemical drug				3.66E-02	FOXP3,TBX21
KITLG		growth factor		-0.201	bias	3.66E-02	CCL4,IL6,MARCO,MMP2,SOCS1,TSC22D3
Notch		group				3.74E-02	IL6,MMP2,TBX21
prednisolone		chemical drug		1.671		3.80E-02	CXCL10,FKBP5,IL6,SNCA,SOCS1,TSC22D3
SOX2		transcription regulator		0.094		3.80E-02	COL1A1,EOMES,H19,IRG1,PECAM1,TF
8-bromo-cAMP		chemical reagent		-1.253		3.85E-02	ABCA1,CLDN11,DCN,IL6,VLDLR
NKX2-1		transcription regulator				3.85E-02	AQP1,LRG1,MMP2,PGLYRP1,TMEM37
Il3		cytokine				3.88E-02	IL6,PLA2R1,SOCS1
CTF1		cytokine				3.90E-02	A2M,SOCS1
AGTR2		G-protein coupled receptor				3.90E-02	COL3A1,FN1
ANXA2		other				3.90E-02	IL6,MMP2
FGFR3		kinase				3.90E-02	PECAM1,SPARC
B2M		transmembrane receptor				3.90E-02	CD8A,IL6
[truncated: 157 more rows]
