# Supplementary material for: Immunological Response to Single Pathogen Challenge with Agents of the Bovine Respiratory Disease Complex: An RNA-Sequence Analysis of the Bronchial Lymph Node Transcriptome
Source: PLoS One. 2015 Jun 29;10(6):e0131459. doi: 10.1371/journal.pone.0131459 (PMC4484807; doi:10.1371/journal.pone.0131459)
Supplement: S13 Table — Activation status refers to the Control group. (XLS) [file pone.0131459.s013.xls]

## Sheet: Sheet0
© 2000-2014 QIAGEN. All rights reserved.
Upstream Regulator	Log Ratio	Molecule Type	Predicted Activation State	Activation z-score	Notes	p-value of overlap	Target molecules in dataset	Mechanistic Network
lipopolysaccharide		chemical drug		-1.908		4.51E-57	ABCC3,ACE2,ACO1,ACP5,ACTA2,ADA,ADIPOQ,ADM,ADRB2,AICDA,ALOX5,AMPD3,ANGPTL2,APLNR,APOA1,APP,AQP1,AQP3,AQP7,ATP1A2,BCL2,BGN,BSG,C3,CAPN2,CAV1,CCL11,CCL17,CCR5,CD14,CD163,CD209,CD36,CD69,CDH5,CEMIP,CFD,CFP,CH25H,CHI3L1,CLDN5,CLEC5A,COL1A1,COL1A2,COL3A1,COL4A1,COL4A2,COL4A6,COL5A2,COL5A3,COL6A1,CRTAP,CSF1R,CTSB,CTSK,CTSL,CTSV,CXCL10,CXCL12,CXCL9,CYB5A,CYP1A1,CYP27A1,DCN,DDX58,DLL4,DMBT1,DNAJB1,DNAJB11…	CEBPA,CEBPB,IFNG,IL1B,IL6,IRF1,JUN,NFKB1,NFKBIA,NFkB (complex),PPARG,RELA,STAT1,STAT3,TNF,TP53,lipopolysaccharide
TNF		cytokine		1.038		4.40E-51	ABCC3,ACP5,ADAMTS4,ADIPOQ,ADM,ADRB2,AEBP1,AICDA,AKAP12,ALOX5,AMPD3,AOC3,APAF1,APOA1,APP,AQP1,AQP3,AQP7,BCL2,BGN,C1QTNF9,C3,CAV1,CCDC80,CCL11,CCL17,CCL26,CCR5,CD14,CD163,CD209,CD36,CD69,CDH13,CFD,CH25H,CHI3L1,CIDEC,CLEC11A,CLEC5A,CNN1,COL15A1,COL16A1,COL1A1,COL1A2,COL3A1,CSF1R,CTSB,CTSZ,CTTN,CXCL10,CXCL12,CXCL9,CYP1A1,CYP1B1,CYP27A1,DCN,DDX58,DENND4A,DMBT1,DUSP1,EMP1,ERG,ETS1,FABP4,FASN,FCGRT,FGFR…	Ap1,CEBPB,ESR1,IFNG,IKBKB,IL1B,IL6,IRF1,JUN,NFKB1,NFKBIA,NFkB (complex),RELA,SP1,STAT1,STAT3,TNF,TP53,beta-estradiol
TGFB1		growth factor	Inhibited	-6.235		8.38E-46	ACKR1,ACTA2,ACTG2,ACVRL1,ADAMTS2,ADAMTS4,ADIPOQ,ADM,AK1,ALOX5,ANKH,ANXA2,APLNR,APP,AQP1,BCL2,BGN,BMP1,BSG,C1QA,C1QB,C1QC,C1S,CAV1,CBFA2T3,CCL11,CCR10,CCR5,CD14,CD163,CD34,CD36,CD68,CD69,CDKN1C,CEMIP,CHI3L1,CIDEC,CNN1,COL16A1,COL18A1,COL1A1,COL1A2,COL3A1,COL4A1,COL4A2,COL4A6,COL6A1,COL6A2,COL6A3,COL8A1,CPXM1,CRIP2,CSF1R,CTNND1,CTSB,CTSK,CTTN,CXCL10,CXCL12,DAB2,DCN,DES,DUSP1,DYRK2,EGR3,ELN,EMILIN1,…	Ap1,CTNNB1,EGFR,EGR1,ERBB2,FGF2,IL1B,JUN,MYC,NFKB1,NFKBIA,NFkB (complex),RELA,SMAD2,SMAD3,SMAD4,SP1,SP3,STAT3,TGFB1,TGFBR2,TP53,estrogen receptor
dexamethasone		chemical drug	Inhibited	-5.722		2.01E-40	ABCC3,ACSS2,ACTA2,ACTG2,ADAM15,ADAMTS1,ADAMTS2,ADIPOQ,ADM,ADRB2,AEBP1,AICDA,ALDH1A1,APOA1,APOD,APP,AQP1,AQP7,AXIN2,B3GALNT1,BCL2,BGN,BLVRB,BMP1,BMX,BSG,C1QB,C3,CAV1,CCL17,CCL26,CD163,CD209,CD36,CD69,CDKN1C,CFD,CGGBP1,CHGA,CHI3L1,CLDN5,CLEC11A,COL15A1,COL1A1,COL4A1,COL4A2,COL6A1,COL6A2,CRISPLD2,CSF1R,CTSB,CTSK,CTSL,CTSV,CXCL10,CXCL12,CYP1A1,CYP1B1,CYP27A1,DCN,DLK1,DUSP1,EGR3,ELN,ELOVL6,FABP4,FASN,…	Ap1,CEBPA,CEBPB,EGR1,FOXO1,IL6,Ins1,Insulin,JUN,LEP,NFKB1,NFKBIA,NFkB (complex),PPARA,PPARG,SP1,SREBF1,STAT3,TNF,dexamethasone
beta-estradiol		chemical - endogenous mammalian		-0.674		1.98E-31	A2M,ACP5,ACTA2,ADAMTS4,ADIPOQ,ADM,ADRB2,AEBP1,ANKH,APAF1,APBB1,APOA1,APOD,APP,AQP1,BCL2,BSG,C3,CAV1,CBFA2T3,CBL,CCDC80,CCR5,CD14,CD69,CDKN1C,CHGA,CHI3L1,CNN1,COL1A1,COL1A2,COL3A1,COLEC12,CPT1C,CPXM1,CTNND1,CTSB,CTSK,CTSL,CTTN,CXCL10,CXCL12,CYB5A,CYP1A1,CYP1B1,DCN,DDOST,DUSP1,DYRK2,ECHDC2,EGR3,EMP1,ETS1,FABP4,FASN,FBLN1,FBLN2,FBN1,FCGRT,FMOD,FN1,FSTL1,GADD45A,GEM,GHR,GP2,GPAM,GPX1,GPX3,GRB10,H19,H…	Ap1,CEBPA,CREB1,CTNNB1,EGR1,ESR1,ESR2,FGF2,HIF1A,IGF1,JUN,NFKBIA,NFkB (complex),NR3C1,PGR,PPARG,SMAD3,SMAD7,SP1,SP3,SREBF1,STAT3,TGFB1,TNF,TP53,beta-estradiol,progesterone
HRAS		enzyme		0.125		4.23E-31	A2M,ADM,ANXA2,APP,BCL2,BMP1,C1QC,CAPG,CAPN2,CAV1,CCDC80,CD69,CHGA,CNN1,COL18A1,COL1A1,COL1A2,COL3A1,COL4A1,COL5A2,COL6A2,CTSB,CTSV,CTSZ,CXCL10,CXCL12,CYP1A1,DUSP1,EFEMP1,ELN,ETS1,F2R,FBLN2,FERMT2,FHL1,FN1,FSTL1,FUT7,GAS6,GPX3,GRN,GSN,HMOX1,HSPB1,HTRA1,IGF2,IGFBP4,ITGA4,ITGB5,JUN,JUP,KRAS,LYZ,MAPK12,MMP13,MMP14,MMP2,MMP23B,MMP3,MMP9,MUC13,MYL9,NID1,NID2,NRP1,P4HB,PCDHGC3,PCK1,PDGFC,PDGFRA,PDGFRB,P…	Ap1,CDKN2A,CTNNB1,EGFR,EP300,FOS,HRAS,JUN,Jnk,MYC,RELA,SMAD3,SP1,SP3,STAT3,TERT,TP53
ERBB2		kinase		0.639		8.42E-30	ACTA2,ANGPTL2,ANXA2,APLP2,BAG2,BCL2,BMP1,CBFA2T3,CCDC80,CCL11,CD34,CD36,CIDEC,CLDN3,CLEC11A,CLEC3B,COL18A1,COL1A1,COL3A1,COL4A1,COL5A2,COL6A1,COL6A2,COL6A3,CSF1R,CTSB,CXCL10,CXCL12,DPT,ELL2,EMP1,F2R,FASN,FBLN2,FN1,FSTL1,GAS6,GHR,GPAM,GPX3,GZMH,H19,HEPH,HP,HSPA1A/HSPA1B,HSPB1,HTRA1,IGF2,IGFBP3,IGFBP4,IGFBP6,IGJ,JAG2,JUN,JUP,KDR,KLF4,LAMB1,LGALS1,LUM,MMP13,MMP14,MMP3,MMP9,MYBL1,MYL9,NEDD9,NID1,NRP1…	Ap1,CDKN2A,CTNNB1,EGF,EGFR,ERBB2,IGF1R,JUN,MYC,NFKB1,NFKBIA,NFkB (complex),PPARG,RELA,RHOA,SMAD3,SP1,SP3,STAT3,TP53
IL1B		cytokine	Inhibited	-3.147		6.28E-29	A2M,ABCC3,ACTA2,ADAMTS1,ADAMTS4,ADM,ADRB2,AMPD3,APP,BCL2,BGN,C1R,C3,CCL11,CCL17,CCR5,CD14,CHI3L1,COL1A1,CTSB,CTSZ,CXCL10,CXCL12,CXCL9,CYP1A1,DAB2,DCN,DLL4,DUSP1,ELN,F13A1,FN1,FUT7,G0S2,GADD45A,GAS6,GEM,GHR,GRN,H19,HMOX1,HP,HSPA1A/HSPA1B,HSPB1,HSPG2,IFIT1,IFIT3,IFNGR1,IGFBP3,IGFBP4,IGFBP6,ISG15,ITPKB,JUN,KDR,LAMA3,LBP,LEP,MMP13,MMP14,MMP2,MMP3,MMP9,MX1,NRP1,OCLN,OSMR,P2RX7,P4HB,PAPPA,PDGFRA,PI3,PL…	Ap1,CEBPA,CEBPB,IFNG,IL1A,IL1B,IL6,IRF1,JUN,NFKB1,NFKBIA,NFkB (complex),PPARG,RELA,SP1,STAT1,STAT3,TNF
tretinoin		chemical - endogenous mammalian	Inhibited	-2.804		1.13E-27	A2M,ACSS2,ADA,ADD3,ADM,AFF2,AICDA,AKAP12,ALDH1A1,ANXA2,APLNR,APOD,APP,AQP1,BCL2,C1QA,C3,CAPN2,CCR5,CD14,CD34,CD36,CD68,CDH5,CFP,CGGBP1,CLEC11A,COL1A1,COL1A2,COL3A1,COL4A1,COL4A2,CSF1R,CTSB,CTSK,CTSL,CXCL10,CYP1A1,DAB2,DCN,DDX58,DLL4,DUSP1,ELK4,ELN,EMR1,ETS1,FABP4,FAM101B,FN1,FOLR2,G0S2,GBP4,GHR,GPX1,GRB10,GZMA,HMOX1,HSF4,HSPB1,IFI6,IFIT1,IFIT2,IFIT3,IFNGR1,IGF2,IGFBP3,IGFBP4,IGFBP6,IGFBP7,IGJ,IKZ…	Ap1,CEBPA,CEBPB,CREB1,EGF,HIF1A,IGF1,IL6,JUN,NFKB1,NFKBIA,NFkB (complex),PPARG,SP1,STAT3,TGM2,TNF,TP53,tretinoin
Alpha catenin		group	Activated	5.070	bias	3.00E-27	ADAMTS1,ADAMTS2,ADAMTS4,AXIN2,BGN,COL15A1,COL1A1,COL1A2,COL3A1,COL5A2,COL6A1,COL6A2,COL6A3,CTSB,CTSV,CXCL10,CXCL12,ELN,FSTL1,IGF2,IGFBP4,IGFBP6,IGFBP7,LAMA2,LEF1,LUM,LYZ,MMP13,MMP19,MMP2,MMP23B,MMP9,NOV,PDGFRA,S100A8,S100A9,STEAP2,TGM2,TIMP1,TNFAIP6,VCAM1,VIM	Alpha catenin,Ap1,CTNNB1,ESR1,JUN,MYC,Mapk,NFKB1,NFKBIA,NFkB (complex),PPARG,RELA,RUNX2,SP1,STAT3,TCF,TP53
progesterone		chemical - endogenous mammalian		-0.174		3.89E-26	ACP5,ACTA2,ADAMTS1,ADIPOQ,ADM,ADRB2,AEBP1,ALDH1A1,AMPD3,ANKH,APOD,AQP1,ATP1A2,B3GALNT1,BCL2,BSG,C3,CAV1,CCR5,CFD,CIDEC,CLDN3,CLDN5,COL15A1,CTSV,CXCL10,CXCL12,CYP1A1,CYP1B1,F2R,FN1,GABRD,GAS6,GHR,GPAM,H19,HMGCR,IGFBP3,ITGA11,JUN,KDR,LAMA2,LGALS1,LIPE,LTF,ME1,MINOS1-NBL1/NBL1,MMP13,MMP2,MMP3,MMP9,MPO,NDRG2,NPL,NRP1,OCLN,PARM1,PCDH1,PCK1,PDLIM1,PIK3R1,PLIN4,PMP22,POSTN,PRNP,PROS1,PRSS23,PRSS35,PTGDS…	Ap1,CTNNB1,D-glucose,EDN1,EGR1,FOXO1,IL1B,Insulin,MYB,MYC,NFE2L2,NFKB1,NFKBIA,NFkB (complex),P38 MAPK,PPARA,PPARG,RELA,SMAD3,SREBF1,STAT3,progesterone
IFNG		cytokine	Activated	2.067		5.99E-26	A2M,ACO1,ADIPOQ,ADM,APP,AQP1,BCL2,C1QA,C1QB,C1QC,C1R,C3,CAV1,CCL11,CCL17,CCL26,CCR5,CD14,CD163,CD209,CD36,CD5L,CDH13,CH25H,CLEC5A,COL1A1,COL1A2,COL5A2,CSF1R,CTSB,CTSK,CTSV,CTSZ,CXCL10,CXCL12,CXCL9,CYB5A,CYP27A1,DDX58,DUOXA2,DUSP1,EGR3,ELN,ENTPD2,ERAP2,F2R,FAH,FAM107A,FASN,FBLN1,FBP1,FGL2,FN1,FTL,GAS6,GBP4,GBP5,GLIPR2,HERC6,HLA-DQA1,HMGCR,HMGCS1,HMOX1,HSPA1A/HSPA1B,HSPB1,HSPG2,IFI44,IFI6,IFIT1,IFI…	CEBPA,IFNG,IL10,IL1B,IRF8,IRF9,NFKB1,NFKBIA,NFkB (complex),PPARG,RELA,STAT1,STAT2,STAT3,TNF,TP53
TP53		transcription regulator	Inhibited	-4.119		3.33E-25	A2M,ACTA2,ADA,ADD3,ADRB2,AK1,AKAP12,ALOX5,ANKH,ANXA2,ANXA4,APAF1,APOA1,APP,BCL2,BMP1,BMX,C1QC,CAV1,CCDC80,CNN1,COL18A1,COL1A1,COL1A2,COL3A1,COL4A1,COL5A2,COL6A2,CSF1R,CTSB,CTSK,CXCL12,CYB5A,CYP1A1,DCK,DSTN,DUSP1,EGR3,ELK4,EMILIN1,EPS8,F2R,FABP4,FASN,FBLN2,FERMT2,FHL1,FKBP4,FN1,FSTL1,GADD45A,GAS6,GATM,GLB1,GPX1,GPX3,GSN,GSTM1,H19,HLA-DQA1,HMGCR,HMGCS1,HMOX1,HSPA1A/HSPA1B,HSPB1,HSPG2,IGF2,IGFBP3,IG…	AKT1,ATF2,Ap1,CREB1,CTNNB1,EGR1,EP300,ERBB2,ESR1,FOXO1,JUN,MAPK14,MYC,NFkB (complex),RELA,SMAD3,SP1,SP3,STAT3,TBP,TP53,estrogen receptor
rosiglitazone		chemical drug	Inhibited	-2.621		7.06E-25	ACSS2,ADA,ADAMTS1,ADIPOQ,ALOX5,AOC1,AOC3,AQP3,AQP7,BCL2,C1QA,C1QB,C1QC,C3,CAV1,CCL11,CCL17,CD36,CD68,CFD,CIDEC,COL1A1,CXCL10,CXCL9,DGAT2,EMR1,EOMES,ETS1,FABP4,FASN,FN1,GPAM,GPD1,HMOX1,HP,IFIT2,IGF2,IGFBP6,IL7R,KLF4,LEP,LIPE,LNPEP,LRP1,LTB4R,MAN1C1,MMP9,MPO,MSR1,MX2,OAS1,PCK1,PDGFRA,PECAM1,PIK3R1,PLIN1,POSTN,PPARG,RARRES2,RBP4,RETN,S100A8,S100A9,SEMA3C,SERPINF1,SLC2A4,SOCS1,SPON2,TBX21,TIMP1,VLDLR	ADIPOQ,CEBPA,EGR1,FOXO1,Insulin,NFKB1,NFKBIA,NFkB (complex),NR1H3,PPARA,PPARG,RELA,RXRA,SREBF1,STAT3,TNF,rosiglitazone
PPARG	-0.923	ligand-dependent nuclear receptor	Inhibited	-2.680		1.66E-23	ACTA2,ADIPOQ,ADRB2,AGPAT2,APOA1,APP,AQP3,AQP7,C3,CAV1,CCL17,CD36,CFD,CIDEC,COL1A1,COL1A2,CTSL,DGAT2,DLK1,ELOVL6,ETS1,FABP4,FASN,FN1,GPAM,GPD1,HMGCR,HMOX1,HP,HYOU1,IGFBP3,IGFBP6,IGFBP7,JUN,KLF4,LEP,LIPE,LNPEP,LY6D,ME1,MMP14,MMP9,MPO,MUC13,OCLN,PCK1,PCK2,PDE3B,PDK4,PECAM1,PEPD,PLIN1,PLIN4,PPARG,PPIC,PRDM1,RARRES2,RBP4,RETN,S100A8,SDC1,SLC2A4,TBXAS1,TGFBR1,TKT,TNFSF10,VCAM1,VIM,VLDLR,VNN1	Ap1,CEBPA,CEBPB,CREBBP,HIF1A,JUN,LEP,NFKB1,NFkB (complex),NR1H3,PPARA,PPARG,RELA,RXRA,SP1,SREBF1,STAT3,pioglitazone,rosiglitazone,troglitazone
IL4		cytokine	Inhibited	-2.740		5.59E-23	ACP5,ACTA2,AICDA,ALOX5,ANXA2,BBX,BCL2,C3,CAPG,CCL11,CCL17,CCL26,CCR5,CD14,CD163,CD209,CD36,CD6,CD69,CLDN5,CLEC4G,COL18A1,COL1A1,COL1A2,COL6A2,COL6A3,CTSK,CXCL10,CXCL9,EMR1,EOMES,F13A1,F2R,FABP4,FN1,FUT7,GATM,GLIPR2,GPX4,GZMA,HLX,HMGCR,HSPA1A/HSPA1B,IFIT3,IGFBP4,IGJ,IL7R,ISG15,ITGA4,JUN,KDM5A,LEF1,LGALS1,LTC4S,MARCO,MED1,MMP2,MMP3,MMP9,MSR1,NCOA3,NEDD9,NFATC2,NRP1,PAX5,PDK1,PMP22,PNP,POSTN,PPARG,P…	CEBPA,FOS,FOXP3,IL10,IL12 (complex),IL13,IL4,NFKB1,NFKBIA,NFkB (complex),PPARG,RELA,STAT1,STAT3,STAT4,STAT6,TNF
halofuginone		chemical drug		1.848	bias	6.94E-23	ACP5,ADD3,AKAP12,ANXA4,AOC1,BGN,COL1A1,COL1A2,CPA3,CTHRC1,CYGB,ELN,EMP1,F2R,FBLN5,FBN1,FCER1A,FSTL1,GATM,GNG11,GPX3,H19,IGFBP3,ITGA7,LGALS1,MMP13,MMP2,MMP3,MMP9,PCSK6,PDGFRA,PMP22,PRELP,SCPEP1,SPARC,SPARCL1,TAGLN,TGM2,TIMP1,TIMP2	ATF2,Ap1,CEBPB,FOS,JUN,MAPK14,NFKBIA,NFkB (complex),P38 MAPK,RELA,SMAD2,SMAD3,SMAD4,SMAD7,SP1,STAT3,TP53,halofuginone
dihydrotestosterone		chemical - endogenous mammalian	Inhibited	-4.125		7.87E-23	ADAMTS1,ADIPOQ,ADM,APOD,APP,AQP1,AXIN2,BCL2,CCL16,CD36,CHI3L1,COL3A1,COL4A1,COL5A2,COL5A3,COL6A1,DEPDC1,ELN,F2R,FABP4,FASN,FN1,FTL,G0S2,GHR,GPD1,GPX3,GPX4,GRN,GSN,HMGCR,HSPA1A/HSPA1B,HSPB1,IGFBP3,IGFBP4,IGFBP7,JUN,KLK7,LAMA5,LEF1,LEP,LGALS1,LIPE,LYZ,ME1,MMP13,MMP2,NID2,PAM,PCK1,PHGDH,POSTN,PPARG,PRNP,PROS1,RARRES2,RETN,RHOB,RPS23,SEPP1,SFRP4,SLC2A4,SLC7A6,SLC7A7,SLC7A8,SMAD3,SNAI2,SPARC,SQLE,TACC…	AGT,Akt,Ap1,CDKN2A,CTNNB1,EGFR,EGR1,EP300,ESR1,ESR2,FOXO1,JUN,MYC,NFkB (complex),NR3C1,PGR,PPARG,RELA,SMAD3,SP1,SP3,SREBF1,STAT3,TP53,dihydrotestosterone,progesterone
SB203580		chemical - kinase inhibitor	Activated	2.219	bias	6.13E-22	AANAT,ACTA2,ADAMTS1,ADAMTS4,ADIPOQ,ADRB2,AQP1,BCL2,C3,CCL11,CCL17,CLDN5,COL1A1,COL1A2,COL3A1,CTSK,CXCL10,CXCL9,CYP1A1,CYP1B1,DUSP1,FN1,FYB,GADD45A,HMOX1,IFIT1,IFIT2,IFIT3,IGFBP3,ISG15,ITGA4,JUN,KDR,MAPK12,MMP13,MMP2,MMP3,MMP9,MX1,NPR1,PCK1,PDGFRA,PLAT,POSTN,PTGDS,RCN3,REL,RETN,SMAD3,STAT1,STK17B,TAGLN,TGM2,TIMP1,TIMP2,TIMP3,TLR3,TNFAIP6,TNFSF10,VCAM1,XIAP,XYLT1	ATF2,Ap1,CEBPA,CEBPB,IL1B,IL6,JUN,MAPK14,NFKB1,NFKBIA,NFkB (complex),P38 MAPK,PPARG,RELA,SB203580,SMAD3,STAT3,TNF,TP53
PD98059		chemical - kinase inhibitor	Activated	3.316		4.11E-21	ACTA2,ADIPOQ,AKAP12,APOA1,BCL2,BGN,C3,CAV1,CCL11,CD14,CD36,CD69,COL1A1,COL1A2,COL3A1,COL4A1,CTSB,CTSK,CTSL,CXCL10,CYP1A1,CYP1B1,DUSP1,EGR3,ELN,EMP1,ETS1,F2R,FABP4,FAH,FAM171A1,FASN,FN1,GADD45A,GRN,HMOX1,HYOU1,IGF2,IGFBP3,ITGA4,ITGB5,JUN,LAMA3,LAMA5,LEP,MMP13,MMP14,MMP2,MMP3,MMP9,MSR1,OSMR,PCK1,PCSK6,PDGFRA,PIK3R1,PLAT,PNP,POSTN,PPARG,RETN,S100A4,S100A8,SDC1,SEPP1,SLC35B1,SMAD3,SNAI2,SQLE,STOM,TF,…	Ap1,CEBPA,CTNNB1,EGFR,EGR1,FGF2,FOXO1,JUN,NFKBIA,NFkB (complex),P38 MAPK,PD98059,PPARG,RAF1,SMAD3,SP1,SP3,STAT3,TNF
thioacetamide		chemical toxicant	Inhibited	-3.880	bias	3.86E-20	ACP5,ADAMTS1,ADD3,AKAP12,ANXA2,ANXA4,AOC1,BGN,CD14,CIDEC,COL1A1,COL1A2,COL3A1,CPA3,CYGB,CYP1A1,ELN,EMP1,F2R,FANCB,FBLN5,FBN1,FCER1A,FSTL1,GATM,GNG11,GPD1,GPNMB,GPX3,IGFBP3,ITGA7,JUN,LGALS1,LYVE1,MMP13,MMP14,MMP2,PCSK6,PDGFRA,PMP22,PRELP,RCN1,SCPEP1,SPARC,SPARCL1,TAGLN,TGFBR1,TGM2,TIMP1,TIMP2	CEBPA,NFKBIA,NFkB (complex),PPARG,SMAD3,SMAD7,SP1,SP3,STAT3,TGFB1,TNF,TP53,thioacetamide
PRL		cytokine	Inhibited	-2.289		6.37E-20	A2M,ANXA2,APP,BCL2,CAPN2,CAV1,CD69,CLDN3,CLDN5,COL1A1,COL1A2,COL3A1,CTSB,CTSV,CXCL10,CXCL9,DCN,DES,FN1,GPNMB,GSTM1,IGF2,IGFBP3,JUN,LAMC1,LYVE1,MGP,MINOS1-NBL1/NBL1,MMP14,OCLN,P4HB,PARM1,PDGFRA,PDIA4,PDIA5,PDK4,PLAT,RABAC1,SDC1,SFRP2,SOCS1,SPARC,STAT1,TIMP1,TIMP2,VIM	Ap1,EGR1,ESR1,JUND,NFKB1,NFKBIA,NFkB (complex),P38 MAPK,PRL,RELA,SMAD3,SP1,STAT3,TP53,beta-estradiol,cyclosporin A
FGF2		growth factor	Inhibited	-2.229		2.43E-19	ACTA2,AQP3,BCL2,BGN,CAV1,CIDEC,COL1A1,COL1A2,COL3A1,CTSK,CTSL,CXCL12,DCN,DLL4,ELN,ETS1,FABP4,FBN1,FN1,GADD45A,GPNMB,IGF2,IGFBP3,IGFBP4,JUN,KDR,KRAS,LEF1,LMNA,LYVE1,MEOX2,MGP,MMP13,MMP2,MMP3,MMP9,NOV,PDGFC,PDGFRA,PDGFRB,PLAT,PPARG,PPP1R12A,S100A4,SDC1,SNAI2,SPARC,TAGLN,TF,TFPI,TGFBR3,TIMP1,TIMP3,TNFSF10,VCAM1,VIM,VWF,XIAP	Ap1,CREB1,CTNNB1,ETS1,FGF2,HIF1A,IGF1,JUN,NFKB1,NFKBIA,NFkB (complex),NOTCH1,SMAD3,SP1,STAT3,TP53,Tgf beta,VEGFA,Vegf
phorbol myristate acetate		chemical drug		-1.979		5.27E-19	ACO1,ADAM15,ADAMTS1,ADAMTS4,ADM,APP,BCL2,C3,CAPG,CAV1,CCNT1,CD14,CD163,CD209,CD36,CD68,CD69,CHGA,CIDEC,CSF1R,CTSV,CTTN,CXCL10,CYP1A1,DAB2,DES,DMBT1,DUSP1,EGR3,ELANE,ETS1,GEM,GPC2,GSTM1,H19,HRH1,IFNGR1,IGF2,IGFBP3,IGFBP6,IKZF3,IL7R,ISG15,JUN,KEL,KLK7,LIPE,LOXL2,LYVE1,LYZ,MMP13,MMP14,MMP19,MMP2,MMP3,MMP9,MPO,MSR1,NFAT5,NRP1,OCLN,PAX5,PCK1,PDE3B,PDGFRB,PECAM1,PHGDH,PI3,PLAT,PNP,PPARG,PPP1R12A,PRNP,P…	Ap1,CEBPA,CEBPB,EGF,IL17A,IL1B,IL6,JUN,NFKB1,NFKBIA,NFkB (complex),PPARG,RELA,SP1,STAT3,TNF,TP53,phorbol myristate acetate
decitabine		chemical drug	Inhibited	-2.560	bias	1.17E-18	ABCC3,ADRB2,AKAP12,ALOX5,ANXA2,APAF1,CAV1,CD226,CDH13,CDKN1C,CHI3L1,CLDN5,COL1A1,COL1A2,COL3A1,COL6A3,CXCL10,CYP1A1,CYP1B1,DMBT1,DUSP1,EGR3,FLNC,FN1,GLB1,GPC3,GPX1,GSN,H19,HSPA1A/HSPA1B,IFIT2,IGFBP3,IGFBP7,IL7R,ISG15,ITGA4,JUP,KLF4,LAMA2,LAMA3,LUM,MMP13,MMP14,MMP2,MMP3,MMP9,MX1,OAS1,PRDM2,REL,RRM2B,RTP4,SERPINH1,SLC30A1,SOCS1,SPARC,STAG3,STAT1,STAT4,TFPI2,TGFBI,TGFBR1,TIMP2,TIMP3,TMEFF2,VCAN,VIM	Ap1,CDKN2A,CTNNB1,EGR1,ESR1,JUN,MYC,NCOR2,NFKB1,NFkB (complex),RELA,SMAD3,SP1,STAT1,STAT3,TERT,TP53,decitabine,estrogen receptor
estrogen receptor		group		1.773		1.41E-18	ADIPOQ,AKT3,BCL2,C3,CAPG,CAV1,CD68,CD99,CDH10,CDH13,CDH5,CLDN3,COL4A1,COL4A2,COL4A6,COL6A1,COL6A2,CYP1A1,ETS1,FLNC,FN1,HSPA1A/HSPA1B,JUN,JUP,LOXL2,LTF,MAPK12,MMP14,MMP15,MMP9,NEDD9,OCLN,PCDH1,PDGFC,RGS2,SMAD1,SMAD3,SPARC,TGFBR1,TGFBR3,TIMP1,TIMP2,TIMP3,TIMP4,VIM,XBP1	AHR,Ap1,CTNNB1,EGF,EGR1,EP300,ERK,ESR1,JUN,MYC,NFkB (complex),SMAD3,SP1,STAT3,TBP,TP53,baicalein,estrogen,estrogen receptor
mifepristone		chemical drug		1.193		2.78E-18	ABCC3,ADM,AQP1,BCL2,C1QB,C3,CAV1,CCL11,CD14,CHI3L1,CLDN3,CLEC3B,COL15A1,COL18A1,COL5A2,DUSP1,FBLN2,GAS6,GSTM1,IGF2,IGFBP3,ITGA4,JUN,KLF4,KRAS,LAMA2,LAMA5,LRP1,LTF,MMP3,MMP9,NCOA3,NPL,P2RX7,PDGFRA,PEPD,PGLYRP1,PLAT,POSTN,PTGIS,PTGS1,PTN,RGS2,RHOB,SFRP2,SFRP4,TFPI,TIMP3,TNFAIP6,VCAN,XBP1	AR,Ap1,CEBPA,CEBPB,ERK1/2,ESR1,ESR2,JUN,MYC,NCOR2,NFKB1,NR3C1,PGR,PPARG,SMAD3,SP1,SREBF1,STAT3,TP53,dexamethasone,estrogen receptor,mifepristone,progesterone
CEBPA		transcription regulator	Inhibited	-4.606		5.44E-18	A2M,ADIPOQ,AKAP12,APLNR,BCL2,C3,CD14,CFD,CHI3L1,CKAP4,COL1A1,COL1A2,CSF1R,CTSK,DGAT2,ELANE,EMCN,FABP4,FASN,FHL1,G0S2,GADD45A,GGH,HMGCR,HMOX1,HP,IFI6,IGFBP3,IGFBP4,ISG15,ITGB5,JUN,LEP,LGALS1,LTF,MMP13,MPO,NFATC2,NRP1,PAX5,PCK1,PCSK6,PLXND1,PPARG,PRDM1,PRTN3,PTGS1,RETN,RGS2,RIN1,S100A8,S100A9,SERPINF1,SLC2A4,SMPDL3A,TBXAS1,TIMP4,TNFAIP6,TNFSF10,TUBB2A,VCAN,VLDLR	Ap1,CEBPA,EP300,FOXO1,Histone h3,MED1,MYC,NFKB1,NFkB (complex),NR0B2,PPARA,PPARG,PRMT5,RELA,RNA polymerase II,RXRA,SMARCA4,SP1,SREBF1,STAT1,STAT3,TP53
AHR		ligand-dependent nuclear receptor	Activated	4.356		7.05E-18	A2M,ACTA2,ADAMTS2,ADM,APAF1,APP,CD36,COL16A1,COL1A1,COL1A2,COL3A1,COL4A1,COL4A2,COL5A2,COL6A1,COL6A3,CXCL10,CYP1A1,CYP1B1,DCN,DNAJB1,EFEMP1,EMILIN1,EMILIN2,ENHO,FABP4,FBLN2,FBLN5,FN1,GADD45A,GAS6,HMGCR,HP,IKZF3,ITGA7,ITGBL1,JUN,LBP,MMP2,NID1,NID2,OLFML1,PCK1,PDGFRA,PDGFRB,PLAT,PPARG,SDC1,SEMA3F,SNAI2,TGFBI,TIMP2,TIMP3,VIM	AHR,Akt,Ap1,CDKN2A,CTNNB1,EGFR,FOXO1,IL1B,JUN,MYC,NFKB1,NFKBIA,NFkB (complex),RELA,SMAD3,SMAD7,SP1,SP3,STAT3,TGFB1,TP53
IL6		cytokine	Inhibited	-3.159		8.44E-18	A2M,ABCC3,ACVRL1,ADAMTS1,ADAMTS4,APOA1,APP,BCL2,BGN,C3,CCL11,CCR5,CD14,CD163,CD209,CD36,CD68,COL3A1,CTSK,CXCL10,CYP1A1,CYP1B1,DCN,DUSP1,ELANE,EMR1,EOMES,FCGRT,FGL1,FN1,GADD45A,HLA-DQA1,HMOX1,HP,IFIT1,IFIT2,IGF2,IGFBP3,IGFBP4,IGFBP6,IGJ,IL7R,ITGB5,JUN,KDR,LBP,LEP,LGALS1,LTF,LYZ,MMP13,MMP2,MMP3,MMP9,MPO,MSR1,PLAT,PPARG,PRNP,PRTN3,RNASE6,S100A9,SLC2A4,SLC40A1,SLC7A7,SOCS1,STAT1,STAT4,STOM,TBXAS1,TF,…	CEBPA,IL10,IL1B,IL6,NFKB1,NFKBIA,NFkB (complex),PPARG,RELA,SP1,STAT1,STAT3,TNF,TP53
forskolin		chemical toxicant	Inhibited	-3.164		1.06E-17	AANAT,ACP5,ACTA2,ACTG2,ADAMTS1,ADIPOQ,AKAP12,APOA1,APP,AQP3,BCL2,CARD10,CCL11,CD14,CD68,CDKN1C,CIDEC,CNN1,COL15A1,COL18A1,COL1A1,CRISPLD2,CTNND1,CTSV,CTTN,CYP1B1,DAB2,DUSP1,DYRK3,ELL2,FBLN5,FCER1A,FLNC,FN1,GADD45A,GEM,GNLY,GRN,H19,HLA-DQA1,HMOX1,HP,HSPA1A/HSPA1B,IGF2,IGFBP3,IGFBP6,ITGB5,JUN,KLF4,LEP,LTF,MMP19,MMP23B,MMP3,MMP9,P4HA2,PCK1,PDK4,PLAT,PROS1,PTGS1,RGS2,RGS5,RHOB,S100A8,SLC2A4,SLC7A8,SM…	ATF2,CEBPA,CEBPB,CREB1,Cg,Creb,FSH,IL6,JUN,MAPK14,NFKB1,NFKBIA,NFkB (complex),PPARG,RELA,SMAD2,SMAD3,SP1,SP3,STAT3,TNF,TP53,forskolin
U0126		chemical - kinase inhibitor	Activated	3.149	bias	1.32E-17	ACTA2,ADAMTS4,ADIPOQ,APLNR,AQP1,AQP3,AXIN2,BCL2,C3,CAV1,CCL11,CCL17,CD36,CD69,CDH5,CHGA,COL4A1,CSF1R,CXCL10,CXCL9,CYP1A1,CYP1B1,DAB2,DDAH1,DUSP1,EGR3,EMP1,EMR1,ETS1,ETV3,FABP4,FN1,G0S2,GRN,GSN,HMOX1,HSF4,ITGB5,JUN,KDR,LEP,MMP13,MMP2,MMP3,MMP9,MYO7A,OCLN,OSMR,PECAM1,PLIN1,POSTN,PPARG,PRELP,S100A9,SMAD3,SNAI2,SOCS1,TF,TFPI2,TGFBR1,TGM2,TIMP2,TIMP3,TULP3,VCAM1,VIM	Ap1,CEBPA,EGF,IL1B,JUN,NFKB1,NFKBIA,NFkB (complex),P38 MAPK,PPARG,RELA,SMAD3,SP1,STAT3,TNF,TP53,U0126
hydrogen peroxide		chemical - endogenous mammalian	Inhibited	-4.853		1.87E-17	ACTA2,ADIPOQ,AEBP1,ALOX5,ANXA2,APAF1,APP,BCL2,BSG,C4BPA,CAV1,CCR5,CD68,CDH13,CFD,COL1A1,COL1A2,CTSB,CYP1A1,DNAJB1,DUSP1,ELANE,ELN,ETS1,FASN,FN1,GADD45A,GPX1,HMGCR,HMOX1,IFI6,IFIT2,JUN,KDR,KLF4,KRAS,MAP1LC3A,MDK,MMP13,MMP2,MMP3,MMP9,MSR1,PDGFRA,PDIA4,PPARG,PTN,RCN1,REL,SEPP1,SERPINH1,SLC30A1,SNAI2,SPARC,SQLE,TAGLN,TGFBR3,TGM2,TUBB2A,TXNIP,VCAM1,VIM,XBP1	ATF2,CEBPA,D-glucose,EGR1,ESR1,FOXO1,Insulin,MAPK14,MYC,NFE2L2,NFKBIA,NFkB (complex),PPARA,PPARG,RELA,SP1,SREBF1,STAT3,TNF,TP53,beta-estradiol,hydrogen peroxide
SP1		transcription regulator	Inhibited	-2.901	bias	3.34E-17	ACTA2,ACVRL1,ADA,AEBP1,AKAP12,ALOX5,ANKH,APOA1,BCL2,CAV1,CD99,CHGA,CHI3L1,COL1A1,COL1A2,COL8A1,CXCL10,CXCL12,CYP1B1,ELANE,F2R,FASN,FN1,FOLR2,GHR,GPX4,HMGCR,HMOX1,IFNGR1,IGF2,IGFBP3,IGFBP4,ITGB5,JUN,KDR,LTB4R,MEOX2,MMP14,MMP2,MMP9,MYBL1,NCOA3,NPR1,P2RX7,PCK1,PDGFC,PDGFRA,PDGFRB,PDK1,PROCR,PTGS1,PTN,ROBO4,SLC11A1,SMAD3,SOCS1,SPARC,STAT1,TAGLN,TFPI2,TGFBR1,TGFBR3,TIMP1,TIMP2,TIMP4,TNFSF10,TSPO,VIM	Ap1,CDKN2A,CEBPB,CTNNB1,EGR1,ESR1,ESR2,ETS1,HIF1A,JUN,MYC,NCOR2,NFKB1,NFkB (complex),RELA,SMAD3,SMAD4,SMAD7,SP1,STAT3,TP53,VEGFA,estrogen receptor
KRAS	0.646	enzyme		0.651		3.78E-17	APLP2,AXIN2,BCL2,BGN,BSG,CAV1,CCDC80,COL1A1,COL3A1,COL4A1,CXCL10,DDAH1,EFEMP1,ELN,FAH,FBLN2,FBN1,FSTL1,GADD45A,GPC3,GRN,GSN,HYOU1,IFI6,IFIT1,IGF2,ISG15,JUN,KRAS,LAMA5,MAPK12,MINOS1-NBL1/NBL1,MMP2,MMP3,MX1,MX2,OAS1,PALLD,PLAT,PPARG,PRDX4,REST,RHOB,S100A4,SDC4,SEC11C,SLC35B1,SPARC,STAT1,STOM,TIMP2,VCAN,VIM,XIAP	Ap1,CDKN2A,CTNNB1,EGFR,EP300,ERK,JUN,KRAS,MYC,NFKB1,NFKBIA,NFkB (complex),RELA,SMAD3,SP1,SP3,STAT3,TP53
PDGF BB		complex		-0.902		3.81E-17	ACTA2,ADD3,ADM,ADRB2,AKAP12,C3,CNN1,COL3A1,CSF1R,DAB2,DCN,DUSP1,EGR3,ETS1,FASN,FBLN5,FHL1,FN1,GADD45A,GEM,GHR,H19,HMGCR,HMGCS1,HMOX1,IGF2,IGFBP4,JUN,KRAS,LAMB2,LBP,LMNA,MINOS1-NBL1/NBL1,MMP14,MMP2,MMP3,MMP9,PDGFRB,PDLIM1,PLAT,POSTN,PPARG,PRSS35,RGS2,RHOB,S1PR2,SLC29A1,SLC7A7,TAGLN,TGM2,TIMP1,VCAM1,VCAN	ATF2,Ap1,CTNNB1,EGFR,EGR1,FGF2,FOS,JUN,Jnk,MAPK14,NFKB1,NFkB (complex),PDGF BB,PI3K (complex),RELA,SMAD3,SP1,SP3,STAT3,TP53
EGFR		kinase	Inhibited	-2.332		3.85E-17	ACTA2,BCL2,CAV1,CHI3L1,COL1A1,COL3A1,COL5A2,COL6A1,COL6A2,COL8A1,CTSK,CXCL10,CXCL12,DUSP1,EGR3,F2R,FABP7,FASN,FBLN2,FBN1,GADD45A,GHR,GRN,HP,HSPB1,IGF2,IGFBP3,IGFBP4,ITGB5,JUN,LEF1,MMP13,MMP2,MMP3,MMP9,OSMR,PLAT,POSTN,PTGIS,PTGS1,RHOB,SNAI2,TBXAS1,TGM2,TNFAIP6,TNXB,TXNIP,VCAN,VIM	Ap1,CTNNB1,EGF,EGFR,ERBB2,ERK,FOS,HRAS,JUN,Jnk,MYC,NFKBIA,NFkB (complex),RELA,SP1,STAT3,TP53,estrogen receptor
D-glucose		chemical - endogenous mammalian		-1.870		4.59E-17	ACTA2,ADA,ADIPOQ,AQP1,BCL2,C3,CAV1,CBL,CD36,COL1A1,COL3A1,COL4A1,CTSB,CTSV,DCN,DNAJB11,ELOVL6,ERO1LB,FASN,FBP1,FKBP2,FN1,GPAM,GPD1,GRN,HMGCR,HMOX1,HP,HSPB1,IGF2,JUN,KDR,LAMC1,LEP,LIPE,MMP13,MMP14,MMP2,MMP9,MSR1,OCLN,PCK1,PCK2,PDGFRA,PDGFRB,PDIA4,PDIA6,PDK1,PPARG,PTGDS,PTGIS,PYCR1,RETN,S100A4,SEC61A1,SEPP1,SLC25A1,SLC29A1,SLC2A4,SLC35B1,SSR3,TGM2,THRSP,TIMP1,TKT,TXNIP,VCAM1,XBP1	ADIPOQ,Ap1,CEBPA,CREB1,D-glucose,EGR1,FOXO1,HIF1A,IGF1,Insulin,JUN,LEP,NFKB1,NFkB (complex),PPARA,PPARG,RELA,RXRA,SP1,SREBF1,STAT3,TP53
TCR		complex		0.289	bias	5.22E-17	ADM,AKT3,APOD,BCL2,BSG,CBL,CCL17,CCR5,CD6,CD69,CTSB,CXCL10,CXCL9,DDX58,ELL2,GBP4,GZMA,HSP90B1,IFI44,IFI6,IFIT1,IFIT2,IFIT3,IFNGR1,IL7R,ISG15,JUN,LBR,MX1,MX2,NRP1,OAS1,P2RX7,P4HB,PDE3B,PDIA4,PIK3R1,PRDM1,PRKACB,RASGRP1,RSAD2,SKIL,SOCS1,STAT1,STAT4,TBX21,TLR3,ZBTB32,ZNFX1	BCL6,CD3,CREBBP,HIF1A,IFNG,IRF1,JUN,MAPK1,NFKB1,NFkB (complex),NR3C1,RELA,SOCS1,STAT1,STAT2,STAT3,TCR,TP53
CEBPB		transcription regulator	Inhibited	-4.124		1.06E-16	ACTA2,ADIPOQ,ALDH1A1,AOC1,APLNR,BCL2,C3,CCR5,CD14,CFD,COL1A1,COL1A2,COL5A2,CSF1R,CYB5A,CYP1A1,DAB2,DCN,DGAT2,ELANE,EMCN,ENTPD2,FABP4,FBLN1,FHL1,FTL,GADD45A,GLIPR2,HP,IGFBP3,IGFBP4,JUN,LAMC1,LBP,LEP,MGP,MMP13,MMP3,MSR1,NFATC2,NRP1,PCK1,PDGFRA,PDK4,PLXND1,PPARG,PRTN3,PTGS1,TF,TIMP4,TM4SF1,TNFAIP6,UBR2,VCAN,VIM,VLDLR,ZKSCAN1	ATF2,CDKN2A,CEBPA,CEBPB,CREBBP,EP300,FOS,IL6,JUN,MYC,NFKB1,NFkB (complex),PPARG,RELA,RNA polymerase II,SMARCA4,SP1,STAT3,TP53
LIPE	-0.689	enzyme		-1.048		1.24E-16	ACSS2,ADIPOQ,ALDH1A1,AQP1,CD36,COL1A1,COL1A2,DMPK,FABP4,FASN,FMOD,G0S2,GRB10,HLA-DQA1,HSPA1A/HSPA1B,JUP,MED1,MEOX2,MSR1,PAM,PCK1,PDK4,POSTN,PPARG,PVALB,RBP4,RGS5,SDC4,SLC2A4,ST3GAL5,THRSP,TKT	Ap1,CEBPA,CEBPB,ERK1/2,Ins1,JUN,LEP,LIPE,MYC,NFKB1,NFkB (complex),NR1H3,PPARA,PPARD,PPARG,SP1,SREBF1,STAT3,fatty acid
IL13		cytokine	Inhibited	-2.729		2.40E-16	ADA,ADAM15,C3,CAPN2,CCL11,CCL17,CCL26,CCR5,CD14,CD163,CD209,CD36,CHI3L1,COL18A1,COL1A1,COL1A2,COL3A1,COL6A2,CTSB,CTSK,CTSV,F13A1,FABP4,G0S2,GAS6,GPNMB,GPX3,GPX4,GSN,HMOX1,HRH1,HTRA1,IFNGR1,MMP13,MMP14,MMP2,MMP3,MMP9,NID1,PDGFC,PID1,POSTN,PPARG,S100A8,SERPINF1,SLC7A7,SNAI2,SNCA,SOCS1,TGM2,TIMP1,TIMP2,TIMP4,TPSAB1/TPSB2,VCAM1,VNN1	Ap1,ERK1/2,FOS,FOXP3,GATA3,IL13,IL1B,IL4,JUN,Jnk,MYC,NFKB1,NFKBIA,NFkB (complex),RELA,STAT1,STAT3,STAT6,TP53
CD44		enzyme		-1.601		2.98E-16	ADRB2,BCAM,BCL2,BGN,CCR5,CD36,CD69,CDH5,CIDEC,CLEC5A,COL18A1,COL1A1,COL3A1,COL5A2,CTSK,EMILIN1,EMR1,FASN,FKBP4,FN1,GADD45A,ITGA4,ITGBL1,JUN,LGALS1,LY6D,MMP13,MMP14,MMP2,MMP3,MMP9,SDC4,SMAD1,VCAM1,VIM,XIAP	Ap1,CD44,CEBPB,CTNNB1,EGR1,ERK,FGF2,IL6,JUN,NFKB1,NFKBIA,NFkB (complex),PPARG,RELA,RHOA,SMAD2,SMAD7,SP1,STAT3,TP53,hyaluronic acid
MYC		transcription regulator		1.879		3.96E-16	ADAMTS1,ADM,AKAP12,ANXA4,APP,AQP1,BCL2,CAPN2,CAV1,CD151,CD69,CIDEC,CLEC3B,COL15A1,COL1A1,COL1A2,COL3A1,COL4A1,COL4A2,COL5A2,COL6A3,COL8A1,CTSB,CTSV,CXCL10,DUSP1,EFEMP1,ELANE,EMP1,EOMES,F2,F2R,FABP4,FASN,FBLN2,FBLN5,FBN1,FCGRT,FMOD,FN1,FSTL1,GADD45A,GBP4,GGH,GPC3,H19,HMOX1,HSPB1,IFIT1,JUN,KDR,KLF4,KRAS,LAMB2,LEP,LGALS1,LGMN,LUM,LYZ,MGP,MMP9,MTF2,MYL9,NDRG2,NFAT5,NRP1,OAS1,PAM,PCK1,PDGFRA,PDGFRB,PD…	ATF2,Ap1,CDKN2A,EGR1,ERK1/2,ESR1,JUN,MAPK14,MYC,NFKB1,NFKBIA,NFkB (complex),RELA,SMAD3,SP1,STAT3,TP53,beta-estradiol
STAT3		transcription regulator	Inhibited	-2.246		4.54E-16	A2M,ADIPOQ,ADM,AMER1,BCL2,CCL11,CCL17,CCR5,CD209,CDH5,CHI3L1,COL1A2,COL3A1,CTSB,CTSL,CTTN,CXCL10,CXCL9,EGR3,EOMES,FASN,FERMT2,FN1,GADD45A,HLA-DQA1,HMOX1,HP,IFI44,IFI6,IFIT1,IFIT3,IKZF2,IKZF3,ISG15,KDR,KLF4,LBP,LTF,LYZ,MMP13,MMP2,MMP3,MMP9,MX1,MX2,NFATC2,OAS1,PCK1,PDIA4,PECAM1,PRDM1,PTN,SOCS1,STAT1,TBX21,TFPI2,TIMP1,TLR3,TNFSF10,VCAN,VIM	CEBPA,CEBPB,IFNG,IL1B,IL6,IRF1,IRF3,IRF7,Interferon alpha,JUN,NFKB1,NFKBIA,NFkB (complex),PPARG,RELA,STAT1,STAT2,STAT3,TNF
CTNNB1		transcription regulator	Inhibited	-2.761	bias	4.85E-16	ACTA2,ADIPOQ,ALDH1A1,AOC3,APOD,AXIN2,BCL2,BGN,BMP1,CD34,CD99,CFD,CHGA,CIDEC,CLDN5,COL1A1,COL4A1,COL4A2,COL4A6,CTHRC1,CTSZ,CXCL12,CYB5A,CYB5R3,DLL4,EOMES,F13A1,F2R,FABP4,FBLN2,FN1,GHR,HTRA1,IGF2,IGJ,JUN,LAMB1,LEF1,LMNA,ME1,MECOM,MLLT6,MMP14,MMP15,MMP2,MMP23B,MMP3,MMP9,NDRG2,PCSK6,PLS3,PMP22,PRDM1,PRSS35,RBP4,RCN1,RETN,S100A4,S100A8,SEC61A1,SEMA3C,SFRP4,SIX1,SNAI2,SORBS3,TGM2,TIMP1,TIMP3,TNIK,VCAM1…	Akt,Alpha catenin,Ap1,CTNNB1,ERK,FOXO1,HIF1A,JUN,MYOCD,NFkB (complex),NOTCH1,RELA,RUNX2,SMAD3,STAT3,TCF,TP53,VHL
NFKBIA		transcription regulator		-0.743		1.12E-15	A2M,AEBP1,AMPD3,APOA1,BCL2,C3,CARD10,CCL11,CD69,CDH13,CH25H,COL1A2,COL3A1,COL5A2,CTSB,CTSZ,CXCL10,CXCL12,CYP1B1,DCN,EOMES,ERAP2,FCGRT,FN1,GADD45A,GPX3,GRN,HMOX1,IFI6,IGF2,IGFBP6,IL7R,ISG15,JUN,LAMA5,MGP,MMP13,MMP14,MMP15,MMP3,MMP9,NDRG2,NID1,PDLIM1,PIK3R1,PLAT,PLD3,S100A8,S100A9,SDC1,SDC4,SEMA3C,SEMA3F,SYCP2,TIMP1,TIMP2,TIMP3,TNFSF10,VCAM1,XIAP	Ap1,CEBPA,CHUK,IKBKB,IL1B,IRF1,IRF3,IRF7,JUN,NFKB1,NFKBIA,NFkB (complex),PPARG,RELA,SP1,STAT3,TNF
carbon tetrachloride		chemical toxicant	Inhibited	-2.267	bias	1.62E-15	ACTA2,APOA1,CCR5,COL1A1,COL1A2,COL3A1,CXCL10,DES,DUSP1,FN1,GADD45A,GPX4,GSTM1,HMOX1,HSPB1,IGFBP6,JUN,KDR,ME1,MMP13,MMP2,MMP9,NDRG2,PDGFC,PDGFRA,PDGFRB,PECAM1,PPARG,PRNP,S1PR2,SKIL,SMAD1,SMAD3,TF,TGFBR1,TIMP1,TIMP2,TIMP3,VCAM1	Ap1,CEBPA,CEBPB,JUN,NFKBIA,NFkB (complex),P38 MAPK,PPARG,SMAD3,SMAD4,SMAD7,SP1,SP3,STAT3,TGFB1,TNF,TP53,Tgf beta,carbon tetrachloride
trichostatin A		chemical drug	Inhibited	-3.614		1.83E-15	AANAT,AKAP12,APAF1,BCL2,CD14,CD34,CDKN1C,CLEC3B,COL1A2,COL6A3,COLEC12,CPA3,CXCL10,CYP1A1,CYP1B1,DUSP1,EMR1,F2R,FABP4,FASN,FBLN1,GADD45A,GHR,GSN,HMGCR,HMGCS1,IGFBP3,IGJ,IKZF1,JUP,KDR,LAMA2,LAMA3,LGMN,MBNL1,MMP13,MMP3,MMP9,NDRG2,NRP1,PAX5,PPARG,PPP1R12A,PRDM1,PRNP,PRSS23,PTGS1,RCAN3,REL,SATB1,SDC1,SDC2,SEMA3C,SFRP4,SLC7A8,SOCS1,STAG3,TAGLN,TFPI2,TGM2,TIMP1,TIMP2,TIMP3,TNFSF10,TXNIP,VCAM1,VIM,VWF,XB…	Ap1,CDKN2A,CEBPB,EGR1,ESR1,IL6,JUN,MYC,NFKB1,NFkB (complex),RELA,SMAD3,SP1,STAT3,TP53,decitabine,estrogen receptor,hydrogen peroxide,trichostatin A
AGT		growth factor	Inhibited	-3.609		2.74E-15	ACE2,ACTA2,ADD3,ADIPOQ,ADM,BCL2,BGN,CAV1,CD36,CDH13,COL1A1,COL1A2,COL3A1,COL4A1,COL4A6,COL6A1,CXCL10,DAB2,DLL4,DUSP1,EFEMP1,EMR1,ETS1,FASN,FN1,HMGCR,HMGCS1,HMOX1,HSPB1,HSPG2,IGFBP3,IGFBP4,ITGA7,ITGB5,ITPKB,JUN,LAMB1,LEP,LSS,MAP1LC3A,MMP2,MMP9,MSR1,NMNAT2,OCLN,PALLD,PIK3R1,POSTN,PPARG,PTGS1,RGS2,SNCA,SOCS1,SSH2,TFPI,TGFBR1,TIMP1,TXNIP,VCAM1	AGT,Ap1,CTNNB1,EGFR,IL1B,JUN,NFKB1,NFKBIA,NFkB (complex),P38 MAPK,PI3K (complex),RELA,SMAD3,SMAD7,SP1,SP3,STAT3,TGFB1,TP53
LDL		complex	Inhibited	-4.057		3.02E-15	BCL2,C3,CAPN2,CD36,CD68,CDH5,CTSK,CXCL10,DLL4,DUSP1,EGR3,FABP4,G0S2,GAS6,HMGCR,HMOX1,HSP90B1,HYOU1,IFIT2,IGFBP3,IGFBP4,JUN,LRP1,MMP14,MMP2,MMP3,MMP9,MSR1,MX1,PANX1,PECAM1,PLAT,PPARG,S100A8,SIGLEC1,SMAD3,SOCS1,TGFBR1,TGFBR3,TNFAIP6,VCAM1,XBP1	CEBPA,CEBPB,IL1B,IL6,IRF1,IRF5,JUN,LDL,MYC,NFATC2,NFKB1,NFKBIA,NFkB (complex),RELA,SP1,STAT1,STAT3,TLR4,lipopolysaccharide
KLF2		transcription regulator		1.666		3.56E-15	ADAM15,ADM,APLNR,CCR5,CD36,COL4A1,CYP1B1,ELN,FABP4,FBLN1,GADD45A,HYAL2,IGF2,ITGB5,KDR,LBP,LTC4S,MMP14,PECAM1,PPARG,PROS1,PTGDS,PTGIS,SEMA3F,SLCO2A1,STAT1,TFPI,TFPI2,TGFBR1,TIMP1,VCAM1,VWF	KLF2,NFKB1,NFKBIA,NFkB (complex),RELA,SP1,STAT3
TWIST1		transcription regulator	Inhibited	-3.202		3.70E-15	ACTA2,ADAMTS1,ALDH1A1,APOD,BCL2,C1QTNF1,CCDC3,CHI3L1,COL1A1,COL6A1,CXCL12,DCN,EMILIN1,ETS1,FMOD,FN1,GSN,IGFBP4,ITGB5,LMNA,MRC2,MXRA8,OLFML3,PAM,PAMR1,PDGFRA,SNAI2,TBX21,TF,TGFBI,TIMP3,VCAN,VIM	CBL,CDKN2A,CREB1,Creb,EGR1,JUN,MYC,PDGFRA,PPARG,RELA,SP1,STAT3,TP53,TWIST1,cyclic AMP
Cg		complex	Inhibited	-4.092	bias	4.30E-15	ACTA2,ADAMTS1,ADM,APLNR,BCL2,CBFA2T3,CTSV,CXCL10,DPT,DUSP1,EFEMP1,EMCN,EMP1,FABP4,FGL2,FHL1,G0S2,HLA-DQA1,HMGCR,IFIT3,IGFBP3,IGFBP4,ITGA4,ITGB5,JUN,KLF4,MMP19,MMP2,MMP9,NPR1,NRP1,PAPPA,PECAM1,PLAT,PLXND1,PPARG,PTGS1,RETN,RGS2,SDC1,SDC4,SFRP4,TFPI2,TGFBR1,TGFBR3,TIMP1,TIMP4,TM4SF1,TNFAIP6,TSPAN13,VCAN,XIAP	Ap1,CREB1,Cg,EGR1,ERK1/2,ESR1,ETS1,FSH,JUN,MYC,NFKB1,NFKBIA,NFkB (complex),RELA,SMAD2,SMAD3,SP1,STAT3,TP53,beta-estradiol,prostaglandin E2
EGF		growth factor		-1.880		4.87E-15	ADA,APOA1,AQP3,BCL2,CAV1,CCL17,CLDN3,COL1A1,COL1A2,COL3A1,CSF1R,CYP1A1,DCN,DUSP1,EGR3,ETS1,FABP7,FASN,FN1,FSTL1,GADD45A,HMGCS1,HMOX1,IGF2,IGFBP3,IGFBP4,IL7R,JAG2,JUN,KCTD11,KRAS,LTF,MMP13,MMP2,MMP3,MMP9,NRP1,OCLN,PDGFRB,PDK4,PLAT,PPARG,PTGS1,RHOB,S100A4,S100A9,SDC1,SLC2A4,SMAD1,SMAD3,SNAI2,SP4,SPARC,STAT1,TFPI2,TGM2,TIMP1,TIMP3,VCAM1,VCAN,VIM,XIAP	Akt,Ap1,CDKN2A,CTNNB1,EGF,EGFR,ERK,ESR1,FOXO1,JUN,MYC,NFKBIA,NFkB (complex),RELA,SMAD3,SP1,SP3,STAT3,TP53,beta-estradiol
15-deoxy-delta-12,14 -PGJ 2		chemical - endogenous non-mammalian		-0.364		8.41E-15	ACTA2,ADAMTS4,BCL2,CD36,COL1A1,COL1A2,CTSB,CXCL10,CXCL9,DDX58,DNAJB1,FABP4,FKBP4,FN1,GADD45A,GSN,HMOX1,HSPB1,HTRA3,JUN,KDR,KLF4,MMP13,MMP3,MMP9,MPO,MSR1,PDGFRA,PPARG,REL,SLC2A4,SOCS1,STAT1,TBXAS1,VCAM1,XIAP	15-deoxy-delta-12,14 -PGJ 2,Ap1,CEBPA,CEBPB,IL6,IRF1,JUN,NFKB1,NFKBIA,NFkB (complex),PPARG,RELA,SP1,STAT3,TNF,TP53
SMAD7		transcription regulator	Activated	3.335		9.41E-15	ACTA2,ADAMTS2,BGN,COL1A1,COL1A2,COL3A1,COL6A1,COL6A3,CXCL10,DCN,EFEMP1,FN1,GADD45A,GAS6,HMOX1,ITGA7,ITGBL1,MMP2,MMP9,NID2,PLAT,SEMA3F,SMAD3,TAGLN,TGFBI,TGFBR1,TIMP1,TIMP3,TPM2,XIAP	Ap1,CEBPB,EP300,FAS,JUN,NFKB1,NFKBIA,NFkB (complex),RELA,SMAD2,SMAD3,SMAD4,SMAD7,SP1,TGFBR1
IL1		group	Inhibited	-2.037		1.04E-14	ADAMTS1,ADAMTS4,ADRB2,APP,BCL2,C3,CD34,COL1A1,CSF1R,CTSB,CTSL,CXCL10,CXCL9,CYP1A1,CYP27A1,DCN,DUSP1,FN1,H19,HMGCR,HMOX1,HP,JUN,LAMB1,LAMB2,LEP,LRP1,LYZ,MADCAM1,MMP13,MMP2,MMP3,MMP9,NFATC2,PANX1,PDGFRA,PDGFRB,PPARG,PTGS1,RBP4,S100A9,SDC4,SPARC,TGFBR1,TGM2,TIMP1,TNFAIP6,TNFSF10,VCAM1,VCAN	Ap1,CEBPA,CEBPB,CTNNB1,ERK,IL1,IL6,JUN,NFKB1,NFKBIA,NFkB (complex),P38 MAPK,PI3K (complex),PPARG,RELA,SMAD3,STAT3,TNF,TP53
LEP	-4.254	growth factor		-1.646		1.09E-14	ABCC3,ACO1,ADIPOQ,APOA1,APP,AQP3,AQP7,BCL2,CAV1,CD14,CD36,CD68,CFD,COL1A1,COL3A1,COL4A1,CTSL,CXCL10,CYB5A,DLK1,DLL4,ELOVL6,EMR1,FABP4,FASN,GPAM,GPX1,HMGCR,IGFBP3,JUN,LEP,LIPE,LTC4S,MMP13,MMP14,MMP19,MMP2,MMP3,NPR1,PCK1,PECAM1,PLAT,PLIN1,PNPLA2,PPARG,RETN,SEPP1,SLC2A4,SPARC,THRSP,TIMP1,TIMP3,TNFSF10,TSPO,VCAM1,VIM	ADIPOQ,CEBPA,CEBPB,CREB1,EGR1,FOXO1,Ins1,Insulin,LEP,LEPR,NFKB1,NFKBIA,NFkB (complex),PPARA,PPARG,RELA,SREBF1,STAT3,STAT6,TNF
troglitazone		chemical drug		-1.326		1.13E-14	ACTA2,ADIPOQ,ANXA2,AQP3,AQP7,AXIN2,BCL2,BMP1,C3,CAV1,CD36,CFD,CIDEC,COL15A1,COL1A1,COL1A2,COL4A1,CXCL10,CXCL9,CYP1A1,DCN,ETS1,FABP4,FASN,FN1,G0S2,GADD45A,GPAM,GPD1,HMOX1,JUN,KLF4,LAMA3,LEP,LIPE,LTC4S,ME1,MMP3,MMP9,MPO,MSR1,PCK1,PDE3B,PDGFRA,PDK4,PLIN1,PLIN4,PPARG,RETN,SDC1,SLC2A4,TBXAS1,THRSP,VCAM1	ADIPOQ,CEBPA,D-glucose,EGR1,FOXO1,Insulin,MYC,NFE2L2,NFKB1,NFKBIA,NFkB (complex),PPARA,PPARG,RELA,RXRA,SREBF1,STAT3,TNF,troglitazone
IFNB1		cytokine	Activated	3.549		1.48E-14	BCL2,CAPN2,CCR5,CD14,CH25H,CTSK,CXCL10,CXCL9,CYP1A1,DDX58,F2R,FBLN2,FBN1,FKBP9,GBP4,GBP5,GZMH,HMGCR,HMGCS1,IFI6,IFIT1,IFIT2,IFIT3,IFNGR1,ISG15,LAMB1,MMP2,MMP9,MX1,NID2,OAS1,PDK4,PHLDB2,REL,RSAD2,SOCS1,SQLE,STAT1,STAT4,TIMP1,TIMP2,TLR3,TNFSF10,ZBP1	IFNAR1,IFNB1,IFNG,IRF1,IRF7,IRF9,ISGF3,Interferon alpha,NFKB1,NFkB (complex),STAT1,STAT2,STAT3,STAT4,STAT6
TGFB3		growth factor	Inhibited	-2.129	bias	2.40E-14	ACTA2,ACTG2,BCL2,COL1A1,COL1A2,COL3A1,ELN,ETS1,FN1,HTRA1,JUN,LEF1,LTC4S,MGP,MMP2,MMP3,MMP9,NOV,OCLN,PALLD,SKIL,SNAI2,TAGLN,TGFBR3,TIMP3,TSPAN13	Ap1,CTNNB1,EGR1,ERK1/2,FGF2,HRAS,JUN,JUNB,JUND,MAPK8,MYC,NFKB1,NFKBIA,SMAD2,SMAD3,SMAD4,SP1,STAT3,TGFB3,TP53
IFNA2		cytokine	Activated	3.953	bias	5.18E-14	ALOX5,BCL2,C1R,C1S,CAV1,CXCL10,CXCL9,CYB5A,DDX58,EMR1,GEM,HERC6,HMGCS1,HSPA6,IFI44,IFI6,IFIT1,IFIT2,IFIT3,ISG15,KDM5A,LAPTM4B,MMP9,MX1,MX2,OAS1,PLAT,RSAD2,SAMD9,SDC1,SOCS1,STAT1,STAT4,TBX21,TLR3,TNFSF10,XBP1,ZBP1,ZBTB11	HIF1A,IFNA2,IFNAR1,IRF1,IRF7,IRF8,IRF9,ISGF3,JUN,MAPK1,NFKB1,NFkB (complex),NR3C1,STAT1,STAT2,STAT3,STAT4,STAT6
SMAD3	0.580	transcription regulator	Inhibited	-2.410		5.52E-14	ACTA2,APOA1,ARID3A,BCL2,BGN,CDH5,COL1A1,COL1A2,COL3A1,COL6A1,COL6A3,CXCL10,DES,ELN,FBLN1,GZMA,HMOX1,HP,ITGB5,JUN,LUM,MMP13,MMP9,NOV,RHOB,S100A4,SKIL,SMAD1,SMAD3,TAGLN,TBX21,TF,TGFBR1,TIMP1,TIMP3,TPM2,TPSAB1/TPSB2,VIM	Ap1,CEBPB,JUN,NFKB1,NFKBIA,NFkB (complex),P38 MAPK,RELA,SMAD2,SMAD3,SMAD4,SMAD7,SP1,SP3,STAT3,TGFB1,TP53,Tgf beta
P38 MAPK		group	Inhibited	-2.185	bias	8.54E-14	ADIPOQ,BCL2,BGN,CAV1,CCL11,CCL26,CD69,CLDN5,COL3A1,CTSK,CXCL10,CXCL12,CXCL9,CYP1A1,DES,DUSP1,ETS1,FN1,HMOX1,HP,ITGA4,JUN,KDELR1,KLF4,LAMA3,LEP,MMP13,MMP2,MMP3,MMP9,NFATC2,NPR1,OCLN,PCK1,POSTN,PPARG,RHOB,S100A12,SDC2,SMAD3,STAT1,TBX21,TIMP1,TIMP2,TIMP3,TNFSF10,VCAM1,VLDLR	Ap1,CEBPA,CTNNB1,ERK,FOS,IL1B,JUN,Jnk,NFKB1,NFKBIA,NFkB (complex),P38 MAPK,PPARG,RELA,SMAD3,SP1,STAT3,TNF,TP53,Tgf beta
IKBKB		kinase	Inhibited	-2.382	bias	1.02E-13	AEBP1,AMPD3,BCL2,C3,CCL11,CCL17,CDH13,CH25H,CTSB,CTSK,CTSZ,CXCL10,CXCL12,CYP1B1,DCN,FASN,GADD45A,GRN,HMOX1,IGFBP6,ISG15,ITGB5,LIPE,MGP,MMP13,MMP2,MMP3,MMP9,MX1,NID1,PLD3,PLIN1,REL,S100A4,SEMA3C,SOCS1,TIMP2,TIMP3,VCAM1,VCAN,XIAP	CEBPA,CHUK,IKBKB,IKBKG,IL1B,IRF3,NFKB1,NFKBIA,NFkB (complex),PPARG,RELA,STAT1,STAT3,TNF,TP53
Tgf beta		group	Inhibited	-3.087		1.49E-13	ACTA2,ANKH,BCL2,BGN,CCL11,CD209,COL1A1,COL1A2,CSF1R,CTSK,CXCL10,DAB2,DCN,FBLN2,FN1,FSTL1,HMOX1,HSPG2,IGFBP3,JUN,LAMA3,MMP13,MMP2,MMP3,MMP9,NEDD9,NFAT5,PLAT,POSTN,SKIL,SPARC,TAGLN,TBX21,TGFBI,TIMP1,TIMP2,TIMP3,VCAM1,VIM	ATF2,Ap1,CEBPB,MAPK14,NFKBIA,NFkB (complex),P38 MAPK,RELA,SMAD2,SMAD3,SMAD4,SMAD7,SP1,SP3,STAT3,TGFB1,TGFBR2,TP53,Tgf beta
cisplatin		chemical drug		-1.926		1.54E-13	A2M,ABCC3,ACTA2,ADAMTS1,ANXA2,ANXA4,AQP1,AQP3,BCL2,CAPN2,CAV1,CCR5,CD14,CLSTN3,COL1A1,CTSB,CXCL10,CXCL9,DGKE,DUSP1,EMR1,FABP4,FASN,FBLIM1,FN1,FNDC3B,GADD45A,GATAD2B,GHR,GPNMB,GSTM1,HEYL,HMGCR,HMGCS1,HMOX1,IFI6,IGFBP3,ITGA7,JUN,LAMB1,LBP,LMNA,LYZ,MGP,MMP2,MPO,MX1,OCLN,PDE3B,PDK4,PHGDH,PLAT,PROCR,PTGR1,PURB,RBP4,RCN1,RRM2B,SLC7A6,STK17B,SUSD2,TFPI,TIMP1,TIMP3,TNFSF10,TPM2,VCAM1,VIM,XIAP,ZMAT3	ATF2,Ap1,CEBPA,CEBPB,FOS,IL6,JUN,Jnk,MAPK14,NFKB1,NFKBIA,NFkB (complex),PPARG,RELA,SP1,STAT3,TNF,TP53,cisplatin
AKT1		kinase		-1.476		1.72E-13	ACTA2,ADIPOQ,ANKH,BCL2,C1QC,CD69,COL4A1,COL8A1,CTSV,CXCL10,FASN,FSTL1,HMGCR,HMGCS1,HMOX1,IGF2,KDR,LAMB1,LEP,LSS,ME1,MMP14,MMP2,MSR1,NFATC2,PCK1,PDGFRA,PDGFRB,PIK3R1,PPARG,RHOB,SERPINF1,SNAI2,TGFBR3,TIMP1,TNFSF10,VCAN,VIM,XIAP	AKT1,Akt,Ap1,CDKN2A,EGR1,ESR1,FOXO1,Insulin,JUN,MYC,NFKB1,NFKBIA,NFkB (complex),PPARA,PPARG,PTEN,RELA,SMAD3,SP1,SREBF1,STAT3,TP53
APOE		transporter		1.116		1.78E-13	ACTA2,APOA1,APOD,APP,BCAM,BGN,CCR5,CD36,CD68,COL18A1,COL1A1,CTSB,CTSK,CTSV,EMILIN1,EMR1,F2R,FKBP4,GPX3,GPX4,HMGCR,HMOX1,HSPG2,IGFBP6,JUN,LEP,LRP1,MGP,MMP2,MMP3,MMP9,MSR1,PPARG,S100A8,S100A9,SDC4,SMAD1,STAT4,TIMP1,VCAM1	APOE,APP,Ap1,CD44,CEBPB,CTNNB1,EGR1,IFNG,IL6,IRF1,JUN,LDL,NFKB1,NFKBIA,NFkB (complex),SMAD2,SMAD3,STAT1,STAT3,TP53
IL5		cytokine	Inhibited	-2.866	bias	2.02E-13	A2M,ACP5,AICDA,ANXA2,AOC1,BCL2,CCR5,CD69,CKAP4,CRELD2,EGR3,ELL2,EPS8,FAM65B,FGL2,GADD45A,GBP4,GLIPR2,GPAM,HLX,HMGCR,HSP90B1,HSPA6,IGJ,LUM,MANF,MMP9,PAX5,PDIA6,PDK1,PDLIM1,PMP22,PRDM1,PRDX4,PYCR1,RPN1,S100A4,SOCS1,TNFSF8,VIM,XBP1,ZBTB32	BCL6,CREBBP,CSF2,CXCL8,GATA3,IL5,Immunoglobulin,MYC,NCOR2,NFKB1,NFKBIA,NFkB (complex),RELA,SMAD3,SP1,STAT3,STAT5a/b,STAT6,TP53
TGFB2		growth factor		-1.514		3.40E-13	ACTA2,CD36,CDH5,COL1A1,COL1A2,COL3A1,FMOD,FN1,HMOX1,HSPG2,ITGB5,KDR,LTC4S,MMP9,NFATC2,OSR1,PDK4,PECAM1,SMAD3,SNAI2,TAGLN,TGFBR3,TIMP1,VCAN	Ap1,CEBPB,EGR1,ESR1,JUN,NFKB1,NFKBIA,NFkB (complex),RELA,SMAD3,SMAD4,SMAD7,SP1,SP3,STAT1,STAT3,TGFB1,TGFB2,TP53,Tgf beta
IL10		cytokine	Inhibited	-2.309		3.79E-13	ACTA2,ADM,AICDA,BCL2,CCL11,CCL16,CCL17,CCR5,CD14,CD163,CD209,CD68,CDH13,COL1A1,CSF1R,CTSB,CTSZ,CXCL10,CXCL12,CXCL9,DCN,DUSP1,GZMA,HMOX1,IFIT2,IGFBP4,IL7R,ITGA4,JUN,LGALS1,MMP2,MMP9,MSR1,NEDD9,PAM,PHGDH,PRDM1,S100A8,SLC9A3R2,SOCS1,STAT1,STAT4,TIMP1,TINAGL1,TLR3,TNFRSF17,TNFSF10,VCAM1,VCAN	CEBPA,CEBPB,GATA3,IFNG,IL10,IL1B,IL4,IL6,IRF1,JUN,NFKB1,NFKBIA,NFkB (complex),PPARG,RELA,STAT1,STAT3,STAT6,TNF
Ins1		other	Inhibited	-2.659		4.77E-13	ADIPOQ,APAF1,APOA1,AQP7,ATP1A2,CFD,CNN1,COL18A1,COL1A1,CYB5A,CYP1A1,DGAT2,DLK1,ELOVL6,FABP4,FASN,GPD1,HMGCR,HMGCS1,HP,IGF2,IGFBP3,IGFBP4,JUN,LEP,LIPE,LRP1,MMP13,MMP2,MMP3,PCK1,PIK3R1,PIKFYVE,PLAT,PLIN1,PPARG,RETN,SLC2A4,SPARC,TBX21,TF,THRSP,TIMP1,TIMP2,TIMP3,VIM	Ap1,CEBPA,CREB1,FOXO1,HIF1A,IGF1,Ins1,JUN,LEP,NFKB1,NFKBIA,NFkB (complex),PPARA,PPARG,PPARGC1A,RXRA,SP1,SREBF1,SREBF2,STAT3,TNF,TP53
BIRC5		other				4.86E-13	BCL2,BGN,C1QC,COL1A1,COL3A1,COL5A2,COL8A1,DPT,FBLN1,FBN1,FMOD,FN1,HLA-DQA1,IGJ,LUM,LYZ,MMP2,VIM,VWF	Ap1,BIRC5,CDKN2A,CTNNB1,EGR1,EP300,ESR1,ETS1,HIF1A,JUN,MYC,NFKB1,RELA,SMAD3,SP1,STAT3,TP53,VEGFA
APP	-0.528	other	Inhibited	-3.316		5.69E-13	ACTA2,AK1,APLP2,APP,ATOX1,ATP1A2,ATP5D,AXIN2,BCL2,BSG,C1R,C1S,C3,CCR5,CD151,CD5L,CD68,CDH5,COL18A1,CRYL1,CSF1R,CTSB,CTSV,CTTN,CXCL12,DCN,DDAH1,DSTN,ELN,EOMES,FN1,GHR,H19,HMGCR,HMOX1,HSPA1A/HSPA1B,HSPB1,HSPG2,IGF2,ITGA4,JUN,KMT2A,LBP,LEF1,LRP1,MDK,MMP14,MMP2,MMP3,MMP9,MPO,MSR1,NCOA3,NRP1,PDGFRA,PDGFRB,PDK1,PIK3R1,PLAT,PPARG,PRNP,PTGDS,PVALB,S100A8,SATB1,SDC4,SERPINF1,SNCA,SOCS1,ST3GAL5,SYT4,TAGLN,…	APOE,APP,Ap1,CTNNB1,IL1B,JUN,LDL,NFKB1,NFKBIA,NFkB (complex),PSEN1,RELA,SP1,STAT1,STAT3,TP53,hydrogen peroxide
prostaglandin E2		chemical - endogenous mammalian	Inhibited	-2.089		8.90E-13	ACTA2,ADAMTS1,ANXA2,APP,AQP3,CCR5,CD14,CD69,CHGA,COL1A1,CXCL10,CXCL12,DCN,DUSP1,ETS1,F2R,FASN,FMOD,FN1,HMOX1,IGFBP4,IGFBP7,IL7R,JAG2,JUN,LMNA,MMP13,MMP14,MMP19,MMP2,MMP9,NEDD9,NRP1,PPARG,PRDM1,PTGS1,RGS2,RIN1,S100A8,TBX21,TGFBR3,THRSP,TNFAIP6	Akt,Ap1,CEBPA,FOS,FOXO1,IL10,JUN,NFKB1,NFKBIA,NFkB (complex),PI3K (complex),PPARG,RELA,SP1,STAT3,TNF,TP53,prostaglandin E2
CR1L		other	Activated	3.850	bias	9.49E-13	BGN,C3,COL15A1,COL18A1,COL1A1,COL1A2,COL3A1,COL4A1,COL4A2,COL6A1,COL6A3,COL8A1,FBN1,LUM,MGP
OSM		cytokine	Inhibited	-2.742		1.59E-12	A2M,ABCC3,ADAMTS1,ADAMTS4,AMPD3,ANXA2,AQP7,C1R,C1S,C4BPA,CCL11,CH25H,COL3A1,COL6A1,COL8A1,CTSL,CTSV,CXCL10,CXCL12,CYP1B1,DYRK3,FAM171A1,FN1,GPNMB,HMOX1,HP,HSF4,IFNGR1,IGFBP6,ITPKB,JMJD1C,JUN,KIF5B,KLK7,LBP,LY6D,MMP13,MMP2,MMP3,MMP9,MX1,OAS1,OSMR,PEPD,PI3,PPARG,PRDM1,S100A12,S100A8,S100A9,SLC7A8,SOCS1,STAT1,STK4,TIMP1,TIMP3,TLR3,TM4SF1,TULP3,VCAM1,ZBTB43	Ap1,CEBPB,FOS,IL6,JUN,Jnk,NFKB1,NFKBIA,NFkB (complex),OSM,P38 MAPK,RELA,SMAD3,STAT1,STAT3,TP53
resveratrol		chemical drug		-0.068		1.77E-12	ACTA2,ADIPOQ,ALOX5,APAF1,APP,BCL2,BSG,CD14,CD36,CD69,CSF1R,CTSK,CXCL10,CYP1A1,CYP1B1,FABP4,FASN,FN1,GLB1,GPX1,HMGCR,HMOX1,IFIT1,IGF2,IGFBP3,IL7R,ISG15,JUN,KDR,LEP,MMP13,MMP2,MMP3,MMP9,MPO,PCK1,PDK4,PLIN1,PPARG,ULBP3,VCAM1,XIAP	Ap1,CEBPA,CEBPB,EGR1,ESR1,FOXO1,IL6,Insulin,JUN,NFKB1,NFKBIA,NFkB (complex),PPARA,PPARG,RELA,SP1,SREBF1,STAT3,TNF,TP53,beta-estradiol,hydrogen peroxide,resveratrol
IRS1		enzyme		-0.076		2.02E-12	ADIPOQ,COL3A1,COL4A1,COL4A2,COL6A1,COL6A3,DLK1,FABP4,FASN,FHL1,HMGCR,IGFBP4,LEP,MAPK12,MMP14,MPO,NRP1,PCK1,PIK3R1,PPARG,SFRP2,SIGLEC1,SLC2A4,SNAI2,SPARCL1,TGFBI,TNXB	AKT1,CEBPA,CEBPB,CREB1,CTNNB1,EGR1,FOXO1,INS,IRS1,IRS2,Ins1,Insulin,PPARA,PPARG,SP1,SREBF1,TP53
FOXO1		transcription regulator		-0.194	bias	2.10E-12	A2M,ADIPOQ,AICDA,APAF1,BACH2,BCL2,CDKN1C,CLDN5,CTSV,CXCL10,DEPDC1,ELOVL6,EOMES,FAM65B,FASN,GADD45A,GPAM,GPD1,GZMA,HMGCR,HMOX1,IKZF1,IKZF2,IL7R,JUN,KLF4,LEP,ME1,MMP3,MMP9,NOV,PAX5,PCK1,PCK2,PDK4,PNPLA2,PPARG,SESN3,SLC2A4,SQLE,TBX21,TKT,TNFSF10,TXNIP,VCAM1	ATF2,Akt,Ap1,CEBPA,EGR1,EP300,FOXO1,JUN,MAPK14,MTOR,NFKB1,NFKBIA,NFkB (complex),NR3C1,PPARA,PPARG,RELA,RXRA,SP1,SREBF1,STAT1,STAT3,TP53
LY294002		chemical - kinase inhibitor	Activated	2.129	bias	2.14E-12	ACSS2,ACTA2,ADAMTS1,ADRB2,AQP3,BCL2,BSG,CD14,CD36,CD69,CHML,COL1A1,COL1A2,CXCL10,DUSP1,EGR3,EMILIN1,ETS1,F2R,FASN,FN1,GEM,GPD1,GRN,HMGCR,HMGCS1,HMOX1,IGF2,IGFBP3,INPP4B,ITGBL1,JUN,JUP,KRAS,L3MBTL1,LEP,LMNA,ME1,MMP13,MMP14,MMP2,MMP9,PIK3R1,POSTN,PPARG,PTN,RGS2,SATB1,SEMA3C,SLC2A4,SP4,SQLE,TFPI2,TNFSF8,VCAM1,VCAN,VIM,XIAP	AKT1,Akt,Ap1,CREB1,CTNNB1,ETS1,FOXO1,HIF1A,IGF1,JUN,LY294002,NFKB1,NFkB (complex),PI3K (complex),RELA,SP1,TP53,prostaglandin E2
HOXA10		transcription regulator		1.491		2.32E-12	ADIPOQ,ADM,ALDH1A1,AQP1,ATP1A2,B3GALNT1,CFD,CLDN5,COL15A1,COL3A1,CTSV,ERG,FN1,GAS6,HLA-DQA1,HMGCR,IGFBP3,LAMA2,LTF,LYZ,MAPK12,ME1,MINOS1-NBL1/NBL1,NDRG2,P4HB,PHGDH,PIK3R1,PROS1,S100A12,STK17B,TGFBR3,THRSP,TNXB
JUN	-0.462	transcription regulator	Inhibited	-2.436		2.72E-12	A2M,ACP5,AKAP12,AKT3,ANGPTL2,ANXA2,APP,CAPN2,CAV1,CD14,CD68,CHGA,COL1A1,COL1A2,CSF1R,CTSL,CXCL10,CYGB,CYP1B1,DUSP1,FABP4,FABP7,FBLN5,FLNC,FN1,FOLR2,GAS6,HMOX1,IGFBP3,IGFBP4,IGFBP7,IL7R,JUN,LBP,LMNA,MMP13,MMP2,MMP9,MSR1,NOV,PTGDS,RHOB,SDC1,SNAI2,SPARC,STAT1,TIMP1,VCAM1,VIM,XIAP,XYLT1	Akt,Ap1,CEBPB,ETS1,FOS,FOXO1,IL6,JUN,JUND,MYC,NFKB1,NFKBIA,NFkB (complex),RELA,SMAD3,SMAD7,SP1,SP3,STAT3,TGFB1,TP53
cyclosporin A		biologic drug		-1.018		2.77E-12	A2M,ACTA2,ANXA2,APOD,APP,BCL2,BGN,CAV1,CCL11,CCR5,CD14,CD163,CD6,CD68,COL1A1,COL4A2,CXCL9,CYP27A1,ELL2,FASN,FBLIM1,FN1,GPNMB,GZMA,HMGCR,HMOX1,IFNGR1,JUN,KDR,LBR,LYVE1,MMP14,MMP2,MMP3,MMP9,NFAT5,PAM,PDE3B,PERP,PRKACB,REL,S100A9,SERPINH1,SMTN,SOCS1,TAGLN,TBX21,TGFBR1,TIMP1,TNFSF10,VCAM1,VIM	APOE,ATF2,CTNNB1,IFNG,IL10,IRF1,MAPK14,NFKB1,NFKBIA,NFkB (complex),RELA,SP1,STAT1,STAT3,TP53,cyclosporin A
bleomycin		chemical drug	Inhibited	-3.683	bias	2.81E-12	ACTA2,BCL2,BMP1,CCL17,CCR5,COL1A1,COL1A2,COL3A1,CTSK,CXCL10,ELN,F2,F2R,FABP4,FN1,MMP14,MMP2,MMP9,PLAT,S100A4,SDC4,SMAD1,STK17B,STOM,TIMP1,TIMP2,TIMP3,TIMP4,TINAGL1,VWF	Ap1,CEBPB,GATA3,IL17A,IL4,JUN,NFKBIA,NFkB (complex),RELA,SMAD3,SMAD4,SMAD7,SP1,SP3,STAT3,STAT6,TGFB1,TP53,Tgf beta,bleomycin
COL4A3		other				2.92E-12	COL1A1,COL1A2,COL3A1,COL4A1,COL4A2,FN1,LAMB1,LAMC1,MMP14,MMP2,MMP9,TIMP1,TIMP2	Ap1,CBL,COL4A3,CTNNB1,ETS1,HIF1A,ITGAV,ITGB3,NFKB1,NFKBIA,NFkB (complex),RELA,SMAD2,SMAD3,SMAD4,SP1,STAT3,TP53,VEGFA
Insulin		group		-0.915		5.07E-12	ADIPOQ,AEBP1,APOA1,APP,BCL2,CD36,COL1A1,COL4A1,CYP1A1,DUSP1,FABP4,FASN,FN1,FTL,HMGCR,HMOX1,IGF2,IGFBP3,IGFBP4,JUN,LEP,LIPE,ME1,MMP13,MMP2,MMP3,MMP9,NPR1,PCK1,PDK4,PIK3R1,PLIN1,PNPLA2,PPARG,RBP4,RETN,SEPP1,SLC2A4,SQLE,TBX21,TGFBI,THRSP,VLDLR,XBP1,XIAP	Ap1,CEBPA,CREB1,CTNNB1,D-glucose,EP300,FOXO1,HIF1A,IGF1,Insulin,JUN,LEP,MYC,N-cor,NFE2L2,NFKB1,NFkB (complex),PPARA,PPARG,RXRA,SP1,SREBF1,TP53,dihydrotestosterone
CSF1		cytokine		-1.928	bias	5.60E-12	ACP5,BCL2,CBL,CCR5,CD163,CD209,CD68,CSF1R,CTSK,DUSP1,EGR3,ETV3,F2R,FN1,FOLR2,GRAP2,HSP90B1,IFNGR1,ITGA4,ITGB5,JUN,MARCO,MMP9,MPO,MSR1,PPARG,SIGLEC1,SLC29A1,STAB1,STAT1,VCAM1	ATF2,Ap1,CEBPB,CSF1,CSF2,IFNG,IL10,IL6,IRF1,JUN,NFKB1,NFKBIA,NFkB (complex),RAC1,RELA,SP1,STAT1,STAT3,STAT5a/b,TP53
VEGFA		growth factor	Inhibited	-3.627	bias	5.64E-12	ADAM15,ADAMTS1,BCL2,CAV1,CCL14,CD34,CDH5,COL1A1,CTSB,CTSV,CXCL10,CXCL12,DLL4,ETS1,FABP4,FN1,GRB10,HLX,HMOX1,IGFBP4,KDR,LMNA,MEOX2,MMP13,MMP15,MMP2,MMP9,OCLN,PLAT,PTGS1,SMTN,SNAI2,SPARC,TFPI2,TSPO,VCAM1	Akt,Ap1,CTNNB1,EGR1,ERK1/2,FGF2,FOXO1,JUN,MYC,NFKB1,NFkB (complex),RELA,Ras,SP1,STAT3,TP53,VEGFA
FSH		complex		-1.392		5.79E-12	ACP5,ACTA2,ACTG2,ADAMTS1,ADM,AKAP12,AQP3,CARD10,CDKN1C,CH25H,CLEC11A,COL15A1,COL18A1,CTNND1,DAB2,DNAJB9,DUSP1,DYRK3,ELL2,FLNC,GEM,GNLY,HCRTR1,IGFBP3,IGFBP4,ITGB5,JUN,KIF5B,MINOS1-NBL1/NBL1,MMP2,MMP9,P4HA2,PCK1,PCSK6,PLAT,PPFIA4,PRNP,PTGS1,RGS5,RHOB,SMAD1,STAT1,TF,TFPI2,TGFBR1,TGFBR3,TIMP1,TIMP2,TNFAIP6,TPM2	Ap1,CEBPB,CREB1,Cg,Creb,EGR1,ESR1,ESR2,FOS,FSH,JUN,NFkB (complex),NR3C1,PGR,PPARG,RELA,SMAD3,SMAD4,SMAD7,SP1,SP3,SREBF1,TP53,cyclic AMP,progesterone
BSCL2		other				5.89E-12	ADIPOQ,AOC3,CD36,CFD,CIDEC,CLEC5A,FABP4,GPD1,LEP,MMP13,MMP3,PNPLA2,PPARG,PTGS1,RETN,RSAD2,SLC2A4,THRSP,TIMP1
MAPK1		kinase	Inhibited	-2.260		6.28E-12	ACO1,ATP1A2,BCL2,C1S,CAPN2,CAV1,CD69,CD84,CRYL1,CTSB,DAB2,DDX58,DUSP1,EMP1,FAM20A,FLNC,FN1,GBP5,HMOX1,IFI44,IFI6,IFIT1,IFIT2,IFIT3,IGFBP7,ISG15,JUN,L3MBTL1,LGALS1,LMNA,MMP13,MMP2,MMP9,MX2,NRP1,OAS1,PLXDC1,PROS1,RCAN3,SFRP2,STAT1,TBX21,TLR3,TNFSF10,VIM	Ap1,CTNNB1,ERK,FOS,IRF8,IRF9,JUN,MAPK1,NFKB1,NFKBIA,NFkB (complex),P38 MAPK,RELA,SMAD3,SP1,STAT1,STAT2,STAT3,TP53
epigallocatechin-gallate		chemical drug		0.359		7.41E-12	ACP5,APP,BCL2,CCL17,CLDN5,COL18A1,CTSK,CXCL10,FN1,GADD45A,GBP4,HMOX1,ISG15,JUN,JUP,KDR,LEP,MMP13,MMP2,MMP3,MMP9,OCLN,PDGFRB,PDIA4,PTN,RBP4,REL,SLC2A4,SNAI2,SOCS1,STAT1,TIMP1,TNFSF10,VCAM1,VIM,XIAP	Ap1,CEBPB,EGF,IL6,JUN,NFKB1,NFKBIA,NFkB (complex),P38 MAPK,RELA,SMAD3,SP1,STAT1,STAT3,TP53,epigallocatechin-gallate
Ccl2		cytokine		-0.616		8.25E-12	ADIPOQ,CCL11,CD14,CFD,CTSB,CTSK,CTSV,CXCL10,ETS1,FABP4,KDR,KLF4,LEP,PPARG,SDC4,SLC2A4,TIE1,VCAM1	Ap1,CEBPA,Ccl2,ERK1/2,IFNG,IRF1,JUN,MYC,NFKB1,NFKBIA,NFkB (complex),P38 MAPK,PPARG,RELA,SMAD3,STAT1,STAT3,TNF,TP53
IFNA1/IFNA13		cytokine	Activated	3.141		8.25E-12	CD69,CXCL10,CXCL9,CYP1A1,GEM,IFI6,IFIT1,IFIT2,ISG15,MX1,OAS1,RSAD2,SIGLEC1,SOCS1,STAT1,STAT4,TLR3,ZBP1	HIF1A,IFNA1/IFNA13,IFNAR1,IRF1,IRF8,IRF9,ISGF3,JUN,MAPK1,NFKB1,NFkB (complex),NR3C1,RELA,STAT1,STAT2,STAT3,STAT4,STAT6,TP53
Immunoglobulin		complex	Activated	3.056		8.48E-12	ADM,AICDA,APP,BCL2,BLVRB,CD69,CDKN1C,CRISPLD2,CSF1R,CTSZ,CXCL10,CXCL9,CYP1B1,DUSP1,HMOX1,HSPA6,IGJ,KLF4,MMP2,MMP9,MPO,MZB1,PAX5,PDIA6,RGS2,RSAD2,S100A12,S100A8,S100A9,SLC11A1,STAB1,TBX21,TIMP1,VCAM1,VCAN,XBP1	Ap1,GATA3,IL10,IL2,Immunoglobulin,JUN,NFKB1,NFKBIA,NFkB (complex),P38 MAPK,RELA,RUNX1,RUNX3,SMAD3,STAT1,STAT3,STAT6,TLR2
SREBF1		transcription regulator		-1.276	bias	8.63E-12	ACSS2,ADIPOQ,ATOX1,BCL2,CCL17,CFD,COL6A1,CXCL10,CYB5A,DLK1,ELOVL6,FABP4,FASN,FN1,GPAM,GPX3,HMGCR,HMGCS1,HMOX1,HSPA1A/HSPA1B,LEP,LSS,PCK1,PCK2,PLS3,PPARG,PTGDS,RETN,SORBS3,SQLE,TF,THRSP	CEBPA,CEBPB,EP300,FOXO1,IRS2,Ins1,PPARA,PPARG,RXRA,SCAP,SREBF1,SREBF2,TP53
ramipril		chemical drug	Activated	3.051	bias	1.12E-11	ACE2,COL1A1,COL1A2,COL3A1,COL4A1,COL4A2,FN1,LAMB1,LAMC1,MMP2,MMP9,TIMP1,TIMP2
IL17A		cytokine	Inhibited	-3.176	bias	1.17E-11	ACTA2,BCL2,C3,CCL11,CCL17,CCL26,CD14,CD163,CD68,CTSK,CTTN,CXCL12,ISG15,JUN,LEP,MMP13,MMP2,MMP3,MMP9,MPO,NRP1,OCLN,OSMR,PECAM1,RGS13,S100A8,TIMP1,TIMP2,TIMP4,TLR3,VCAM1,VWF	Ap1,CEBPA,IFNG,IL10,IL17A,IL1B,IRF1,NFKB1,NFKBIA,NFkB (complex),P38 MAPK,PPARG,RELA,SMAD3,STAT1,STAT3,TNF
IGF1		growth factor		-1.973		1.24E-11	A2M,ACSS2,ACTA2,ADA,ADIPOQ,ADM,APP,BCL2,BGN,BSG,C1QA,CHGA,CLEC11A,COL1A1,COL3A1,ELN,FABP4,FASN,FN1,GHR,GPD1,HMGCR,HMOX1,IGF2,IGFBP3,IGFBP4,IGFBP6,ITGB5,JUN,LEP,MMP13,MMP14,MMP2,MMP3,OSMR,PDGFRA,PDGFRB,PPARG,PRNP,REST,SLC2A4,SNAI2,SQLE,TF,TGFBI,THRSP,VCAM1,VIM,XBP1,XIAP	Ap1,CEBPA,CEBPB,CTNNB1,EGR1,FGF2,FOXO1,IGF1,IL6,Ins1,Insulin,JUN,NFKB1,NFkB (complex),PPARA,PPARG,RELA,SP1,SREBF1,STAT3,TP53,hydrogen peroxide
NR4A1		ligand-dependent nuclear receptor	Activated	2.511		1.32E-11	ADIPOQ,ADM,APOD,AXIN2,CD36,CLDN5,COL16A1,COL1A1,COL6A1,COL6A2,CXCL12,FABP4,FASN,FBP1,G0S2,GPD1,HMOX1,IKZF2,LEP,MED1,MMP9,OCLN,PDK4,PPARG,PTGDS,SLC2A4,SMAD3,TNFSF10,VCAM1	D-glucose,EGR1,FOXO1,Insulin,MYC,NFE2L2,NFKB1,NFKBIA,NFkB (complex),NR1H3,NR4A1,PPARA,PPARD,PPARG,PPARGC1A,RELA,RXRA,SP1,SREBF1,STAT3,THRB,fatty acid
17-alpha-ethinylestradiol		chemical drug	Inhibited	-3.429		1.53E-11	ABCC3,AQP3,C1QB,C1QC,C3,CCR5,CD5L,CD68,CFP,CSF1R,CXCL10,EMR1,FABP7,FBLN2,JUN,MANF,MARCO,MMP9,PERP,PRTN3,PTGDS,SERPINH1,SLC11A1,SLC40A1,SOCS1,TNFSF8,UHMK1,VCAM1	17-alpha-ethinylestradiol,CEBPA,CEBPB,IFNG,IL6,IRF1,JUN,MYC,NFE2L2,NFKB1,NFKBIA,NFkB (complex),Nr1h,RELA,SP1,SREBF1,SREBF2,STAT1,STAT3,cholesterol,lipopolysaccharide
TERT		enzyme		-0.611		1.73E-11	CAV1,COL5A2,EFEMP1,ETS1,F2R,GLB1,GSN,HTRA1,IFIT1,IFIT2,IGFBP4,ISG15,JUP,MMP14,MMP2,MMP3,MMP9,MX1,PCDHGC3,PDGFC,PRSS23,PTGS1,SMAD3,SPON1,SSR3,VIM,XBP1	Ap1,CTNNB1,EGR1,JUN,MYC,NFKBIA,NFkB (complex),P38 MAPK,RELA,RUNX2,SMAD3,SP1,SRC,STAT3,TCF,TERT,TP53
ERBB3		kinase		-0.473		2.99E-11	ACTA2,BGN,COL1A1,COL6A1,CTSK,CXCL12,DUSP1,FBLN2,FBN1,GHR,GZMH,HMOX1,HP,IGF2,MMP3,NID1,PTGS1,SLK,SPARC,TIMP3,TNXB	Ap1,CTNNB1,EGF,EGFR,ERBB2,ERBB3,FOS,FOXO1,FOXO3,JUN,MYC,NFKB1,NFkB (complex),NRG1,PI3K (family),RELA,SMAD3,SP1,SP3,TP53,estrogen receptor
CTGF		growth factor	Inhibited	-3.036		3.02E-11	ADAMTS1,BCL2,COL1A1,COL4A2,COL8A1,DCN,EMILIN1,FN1,IGF2,JUN,LEF1,MMP13,MMP14,MMP2,MMP3,MMP9,NOV,RAMP2,SFRP4,SPARC,TIMP1,TIMP3,XIAP	ATF2,Ap1,CBL,CTGF,CTNNB1,ERK,FN1,JUN,MAPK14,MYC,NFKB1,NFKBIA,NFkB (complex),RELA,RUNX2,SMAD3,SMAD7,SP1,SP3,STAT3,TCF,TGFB1,TP53
ANGPT2		growth factor	Inhibited	-2.764	bias	3.83E-11	ADA,AXIN2,BCL2,C1R,CD68,COL1A1,COL1A2,COL3A1,ETS1,FKBP2,FKBP4,FN1,HMGCS1,HMOX1,HSPA1A/HSPA1B,LEP,MAPK12,MMP2,MMP9,P4HB,PDGFRB,PDIA5,PDIA6,POSTN,PROS1,RHOB,TCN2,TLR3,TNIK,TXNIP,VCAM1,VIM	ANGPT2,Ap1,CTNNB1,Creb,FOS,FOXO1,IL1B,JUN,NFKB1,NFKBIA,NFkB (complex),P38 MAPK,PI3K (complex),PIK3R1,PRKCD,RELA,SMAD3,STAT3,TP53
ITGB3		transmembrane receptor		-0.259		4.31E-11	APLP2,BCL2,CD36,COL1A1,COL1A2,FN1,HSP90B1,ITGB5,KDR,MMP14,MMP2,MMP9,SMAD3,SNAI2,SPARC,TGFBR1,TIMP1,XIAP	CBL,COL4A3,FN1,ITGAV,ITGB3,NFKB1,NFKBIA,NFkB (complex),RELA,RUNX2,SMAD3,SP1,STAT3,TP53,VTN
bucladesine		chemical toxicant	Inhibited	-3.084		4.36E-11	AANAT,ADAMTS1,BCL2,CCR5,CD14,CHGA,CXCL10,DUSP1,EOMES,ETNK1,FCER1A,GALNT16,GEM,H19,HCRTR1,HMGCR,HMOX1,IGF2,IGFBP3,IGFBP6,JUN,LEP,LIPE,MMP13,MMP14,MMP2,MMP9,PCDH1,PCK1,PDGFRA,PTGS1,RGS2,SLC2A4,SLC9A3R2,SMAD3,SYT4,TF,TGFBR3,TIMP1,TIMP2,TINAGL1	ATF2,Ap1,CREB1,Creb,EGR1,ESR1,JUN,MAPK14,NFKB1,NFKBIA,NFkB (complex),NR3C1,PI3K (complex),POMC,PPARG,Pka,RELA,SMAD3,SP1,STAT3,TP53,bucladesine
methylprednisolone		chemical drug		-1.354		4.73E-11	A2M,ALDH1A1,ANGPTL2,ANXA2,C1QB,CDH13,CLDN3,CTSV,DAB2,DUSP1,EMP1,FABP7,FAH,FBLN5,FGL2,FKBP4,FN1,FSTL1,G0S2,GADD45A,GATM,GHR,GPD1,GPR182,HMOX1,HSP90B1,HSPA1A/HSPA1B,HYAL2,IFNGR1,ITGA7,ITGB5,JUN,JUP,KLK7,KRAS,LAMA3,LAMB2,LYVE1,ME1,MGP,MMP9,PDE3B,PDK1,PLAT,PLS3,RGS2,SDC1,SDC4,SLC29A1,SLC30A1,SLC40A1,SLCO2A1,SPARC,STAT1,TIMP3,TINAGL1,TNKS2,VCAM1,VIM	Ap1,CREBBP,CTNNB1,ESR1,GATA3,HIF1A,IFNG,IL2,IRF1,JUN,NFKB1,NFkB (complex),NR3C1,RELA,STAT1,STAT3,STAT6,TP53,VHL,methylprednisolone
mir-223		microRNA		-0.359		5.37E-11	ACTA2,AMPD3,C7,CA4,CD34,CD36,CYB5A,EGR3,ELANE,EMP1,FCER1A,FGL2,LEF1,MMP13,MUC13,NDRG2,POSTN,PRTN3,PURB,RASGRP4,S100A9,SLC29A1,SLC2A4,SLC40A1,TGFBI
INSIG1		other		0.453	bias	5.80E-11	ACSS2,CCL17,CCR5,CD68,CXCL10,DLK1,ELOVL6,FABP4,FASN,GPAM,HLA-DQA1,HMGCR,HMGCS1,LSS,MARCO,PPARG,PTGS1,S100A8,S100A9,SQLE,STAT4,STEAP2,VNN1	INSIG1,NFE2L2,Nr1h,PPARG,PPARGC1A,RELA,SREBF1,SREBF2,TP53,cholesterol
raloxifene		chemical drug		0.557		6.27E-11	ACVRL1,BCL2,CTSL,CXCL12,CYP1B1,DUSP1,EGR3,F2R,HMOX1,HSPA1A/HSPA1B,IGFBP4,JUN,LAMB1,LAMB2,LUM,MFAP5,MMP13,MMP2,MMP3,MYBL1,NCOA3,PAX5,PDGFRA,PRSS23,PVALB,SMAD3,SOCS1,TIMP1,TIMP3,TM4SF1	CEBPB,CREB1,CTNNB1,EGFR,ESR1,ESR2,HIF1A,IGF1,IL6,JUN,NCOR2,NFKB1,NFkB (complex),SMAD3,SP1,SP3,STAT3,TERT,TP53,estrogen receptor,raloxifene
SPDEF		transcription regulator	Activated	3.445		6.60E-11	CD34,COL16A1,COL1A1,COL4A1,COL4A2,COL4A6,COL5A2,COL6A1,COL6A2,COL6A3,LAMB2,LAMC1,LEF1,SDC1,SDC2,SMAD1,SMAD3,SNAI2,VIM	CTNNB1,MYC,NFkB (complex),RUNX2,SPDEF,TCF,TP53
cerivastatin		chemical drug		-0.463		6.69E-11	APOA1,CD36,COL1A1,CYP1B1,FN1,GPX1,HMGCR,HMGCS1,HMOX1,HSPB1,JUN,MMP9,PLAT,PPARG,PTGDS,S100A8,S100A9,TGFBR3,TIE1,VCAM1	AHR,Ap1,CEBPA,Ca2+,ESR1,FOXO1,JUN,JUNB,LDL,Mapk,NFATC3,NFKB1,NFKBIA,NFkB (complex),PPARA,PPARG,RELA,RXRA,SP1,SREBF1,STAT1,STAT3,TP53,cerivastatin
TGFBR2		kinase	Inhibited	-2.033		8.79E-11	ACTA2,ATP1A2,BGN,CD14,COL1A1,COL1A2,COL4A6,DYRK2,FMOD,FN1,GATM,JUN,JUP,KDR,KRAS,LBR,MMP13,MMP2,MMP3,MMP9,NRP1,SKIL,SMAD1,SMAD3,SPARC,TAGLN,TBX21,TGFBR1,TIMP1,TXNIP,WDFY3	Ap1,CEBPB,JUN,NFKBIA,SMAD2,SMAD3,SMAD4,SMAD7,SP1,SP3,TGFB1,TGFB3,TGFBR2,TP53,Tgf beta
CSF3		cytokine	Inhibited	-2.134		9.19E-11	ARHGEF10,BCL2,CAPG,CD14,CD177,CD34,CXCL12,DES,EGR3,ELANE,EMR1,ERAP2,ETS1,GADD45A,GNLY,GZMH,HLA-DQA1,HMOX1,JUN,LBP,LTF,LYZ,MMP2,MMP9,MPO,PRTN3,SOCS1,TNFSF10,VCAM1	Ap1,CEBPB,CREBBP,CSF3,CXCL8,IL6,JUN,NFKB1,NFKBIA,NFkB (complex),P38 MAPK,RELA,SMAD3,SP1,STAT1,STAT3,TP53
HGF		growth factor		-1.588	bias	1.02E-10	A2M,ACTA2,ADAMTS1,AKAP12,ANGPTL2,APAF1,BAG2,BCL2,CAV1,CCL14,CCL26,COL1A2,COL3A1,COL4A1,CTSK,DES,EMP1,ETS1,FN1,GEM,GPR116,GRB10,HLX,HMOX1,IGFBP3,IGFBP4,ISG15,KMT2A,LGMN,LYVE1,MEOX2,MMP13,MMP14,MMP2,MMP9,NID2,NRP1,OCLN,OSMR,PLOD1,PMP22,PTGS1,RARRES2,RGS2,RHOB,RIN1,S100A9,SKIL,SLK,STAB1,TIMP1,TIMP3,TNFAIP6,VCAM1,VIM	Ap1,CEBPA,CTNNB1,EDN1,ETS1,HGF,HIF1A,JUN,MYB,NFKB1,NFKBIA,NFkB (complex),P38 MAPK,PPARG,RELA,SMAD3,SP1,STAT3,TNF,VEGFA,prostaglandin E2
cycloheximide		chemical reagent	Activated	2.077		1.15E-10	ADM,APOA1,APP,CAV1,CCL11,COL1A1,CXCL10,CYP1A1,DUSP1,ERG,FN1,GADD45A,HMOX1,IFIT1,IGF2,IGFBP4,IGFBP6,IL7R,ITGB5,JUN,LEP,MMP13,MMP19,MMP2,MYOC,PDGFRA,PDGFRB,PERP,PLAT,PPARG,PRDM1,PTGDS,PTGIS,PTGS1,RGS2,RHOB,RSAD2,S100A8,SLC30A1,TGFBR1,TIMP1,TNFAIP6,TNFSF10,VCAM1,XIAP	Ap1,CEBPA,CEBPB,ETS1,FOS,IL1B,IL6,JUN,NFKB1,NFKBIA,NFkB (complex),PPARG,RELA,SP1,STAT3,TNF,TP53,cycloheximide,prostaglandin E2
cigarette smoke		chemical toxicant		-0.914	bias	1.16E-10	ACTA2,ADM,BCL2,CCL11,CLEC5A,COL4A2,CXCL10,CYP1A1,CYP1B1,ELN,EMCN,FTL,GPX3,H19,HMOX1,JUN,KDR,KLF4,LEP,MAP1LC3A,MMP2,MMP3,MMP9,OAS1,P2RX7,PPARG,RAMP2,STAT1,TCN2,TGFBR1,TIMP1,TREM2	Ap1,CTNNB1,ERK,JUN,KEAP1,NFE2L2,NFKB1,NFKBIA,NFkB (complex),P38 MAPK,RELA,Ras,SMAD3,SMAD7,SP1,SP3,STAT3,TGFB1,TP53,cigarette smoke
PPARA		ligand-dependent nuclear receptor	Inhibited	-2.163		1.30E-10	ACSS2,ADIPOQ,ANXA2,APOA1,AQP3,AQP7,C1QA,C1QB,C1R,C1S,C3,CCNT1,CD36,CFH,CIDEC,CTSL,CXCL12,CYP1A1,CYP27A1,ELOVL6,FABP4,FASN,G0S2,GPAM,GPD1,HLA-DQA1,HMGCR,HMGCS1,HMOX1,IGFBP3,IGFBP6,LSS,LY6D,MMP9,OCLN,PCK1,PDK4,PLIN1,PLIN4,PPARG,PTGR1,RBP4,RETN,SLC2A4,SQLE,TBX21,TSPO,VCAM1,VNN1	CEBPA,CEBPB,EP300,FOXO1,Ins1,NFkB (complex),NR1H3,PPARA,PPARD,PPARG,PPARGC1A,RXRA,SREBF1,SREBF2,fatty acid,pirinixic acid
HIF1A		transcription regulator	Inhibited	-3.275	bias	1.38E-10	ACO1,ACTA2,ADAM15,ADAMTS1,ADIPOQ,ADM,AKAP12,AXIN2,BCL2,BGN,CAV1,CCNT1,CCR5,CEMIP,CXCL12,CYB5A,DLL4,ETS1,FHL1,FN1,FUT7,GHR,HMOX1,IGF2,IGFBP3,JUN,JUP,LEP,LGALS1,LOXL2,MANF,MMP2,MMP9,NOV,P4HA2,PDK1,PLAC8,PPFIA4,RAPGEF6,SDC4,SLC29A1,SLC2A4,SLC40A1,VIM	Akt,Ap1,CEBPB,CTNNB1,ETS1,FOXO1,HIF1A,IL6,JUN,MYC,NFKB1,NFkB (complex),NOTCH1,RELA,RUNX2,STAT3,TCF,TP53,VEGFA,Vegf
XBP1	-0.460	transcription regulator	Inhibited	-3.037	bias	1.52E-10	AICDA,APOA1,APP,BCL2,BFAR,DDOST,DNAJB11,DNAJB9,ERO1LB,ETS1,FASN,FKBP2,FN1,HMOX1,HSP90B1,HYOU1,KLF4,PDIA4,PDIA6,PRDM1,PRNP,RABAC1,RCN3,RPN1,SEC11C,SEC24D,SEC61A1,SELM,SPCS3,SSR3,TXNDC5,VCAM1	ATF6,Ap1,EGR1,FOXO1,GATA3,Immunoglobulin,Insulin,JUN,NFATC1,NFKB1,NFKBIA,NFkB (complex),PPARA,PPARG,RELA,SP1,SREBF1,STAT3,TNFSF11,XBP1
HTT		transcription regulator	Inhibited	-4.679		1.63E-10	ACKR1,ACTA2,ADAMTS2,ADAMTS4,AKAP12,APOA1,APP,AQP1,BCL11B,BMP1,C1R,CA4,COL16A1,COL18A1,COL4A1,COL4A2,COL6A1,COL6A3,CSF1R,CTTN,DCN,DNAJB1,FABP7,FASN,FHL1,FKBP4,FN1,GABRD,GPX3,GSN,HMGCR,HMGCS1,IGF2,JUN,JUP,KLF4,LTF,MED1,MFAP4,MGP,MMP14,MMP2,MMP3,P2RX7,PLOD3,PPARG,PRELP,PRKACB,PRKCDBP,PURB,PVALB,RBP4,RGS9,SATB1,SEPP1,SERPINF1,SERPINH1,SLC40A1,SNCA,TAGLN,TGFBI,TGM2,THRSP,TIMP3,TM4SF1,VCAM1,VIPR2,XBP1,…	AHR,APP,ATF2,Ap1,CDKN2A,Ca2+,EGR1,FOXO1,HTT,Insulin,JUNB,MAPK14,MYC,NFATC3,NFKBIA,NFkB (complex),PPARA,PPARG,RELA,SP1,SREBF1,STAT3,TP53
Jnk		group	Inhibited	-4.116	bias	2.02E-10	A2M,ACTA2,APP,CCL11,CD209,CD69,COL1A1,COL3A1,CRIP2,CXCL12,DUSP1,FABP4,FN1,GADD45A,HMOX1,ITGA4,JUN,MMP13,MMP14,MMP2,MMP3,MMP9,OCLN,PLAT,POSTN,S100A12,SNAI2,TGM2,VCAM1,VCAN	Akt,Ap1,CTNNB1,EGFR,ERK1/2,FOXO1,IL1B,JUN,Jnk,MYC,NFKB1,NFKBIA,NFkB (complex),P38 MAPK,RELA,SMAD3,SP1,SP3,STAT3
lysophosphatidic acid		chemical - other	Inhibited	-2.032	bias	2.49E-10	ACTA2,CCL11,CCL26,CD36,DUSP1,FABP4,GRN,HYOU1,JUN,KDR,LIPE,MMP9,PCK1,PDGFRA,PDGFRB,PPARG,SOCS1,TAGLN,TF	ATF2,Ap1,CEBPA,EGR1,ERK1/2,FOXO1,Insulin,JUN,MAPK14,MYC,NFKB1,NFKBIA,NFkB (complex),PPARA,PPARG,RELA,SREBF1,STAT3,TNF,TP53,lysophosphatidic acid
Akt		group	Inhibited	-2.320		3.15E-10	A2M,ADM,AQP3,BCL2,CD36,CDKN1C,COL3A1,CXCL10,CXCL12,DLL4,ETS1,FABP4,FN1,HMOX1,IGF2,IL7R,JUN,LEF1,LMNA,MMP14,MMP2,MMP9,PCK1,PDK4,PPARG,PTGS1,PTN,RHOB,SLC2A4,SNAI2,VCAM1,VCAN,XIAP	Akt,Ap1,CTNNB1,EGR1,ERK,FOS,FOXO1,Insulin,JUN,Jnk,NFKB1,NFKBIA,NFkB (complex),P38 MAPK,PPARA,PPARG,RELA,SMAD3,SP1,SREBF1,STAT3,TP53
TGFBR1	0.601	kinase	Inhibited	-2.546	bias	3.27E-10	ACTA2,BGN,CLDN5,COL1A1,COL1A2,FMOD,FN1,HMOX1,ITGB5,MMP13,NFATC2,OSR1,PDK4,SNAI2,TAGLN,TGFBI,TPSAB1/TPSB2,VIM	Ap1,CEBPB,CTNNB1,NFKB1,NFKBIA,NFkB (complex),PPARG,RELA,RHOA,SMAD2,SMAD3,SMAD4,SMAD7,SP1,SP3,TGFB1,TGFBR1,TP53
PTH		other		-1.220		3.62E-10	ADAMTS1,ADD3,BCL2,COL1A1,COL1A2,CXCL12,DUSP1,ESAM,FN1,IGFBP3,JUN,LEF1,LMNA,MGP,MMP13,MMP2,NDRG2,PALM,PHLDB2,POSTN,RGS2,SDC4,SFRP2,SFRP4,SLC2A4,SMAD3,TFPI2	Ap1,CREB1,CREBBP,CTNNB1,EGFR,EGR1,FOS,JUN,Jnk,MYC,NCOA1,NR3C2,PTH,PTHLH,RELA,SIRT1,SMAD3,SP1,SP3,SRC,TP53,aldosterone
sirolimus		chemical drug	Activated	2.683		4.42E-10	ABHD11,ACTA2,ADA,ADM,APP,AQP3,BCL2,CCR5,CD151,CD209,CFD,COL1A1,COL1A2,DES,FASN,FN1,GPD1,HMOX1,HSP90B1,IGF2,ISG15,KDR,LEP,MAPK12,MMP13,MMP14,MMP2,MMP3,MMP9,PCDH1,PDGFRA,PDGFRB,PIK3R1,PLIN1,POSTN,PPARG,PRNP,RPS23,S100A4,SLC2A4,SQLE,STAT1,TBX21,TIMP1,TUBB2A,VCAM1,VIM,XBP1	Ap1,CEBPA,CEBPB,D-glucose,EGR1,ESR1,FOXO1,IL6,Insulin,JUN,MYC,Mapk,NFE2L2,NFKB1,NFKBIA,NFkB (complex),PPARA,PPARG,SREBF1,STAT3,TNF,sirolimus
curcumin		chemical drug		1.130		4.65E-10	ACO1,ACTA2,ADAMTS4,ADIPOQ,ALOX5,APP,AQP1,ATOX1,BCL2,CAV1,CD36,CHGA,COL1A1,COL1A2,CYP1A1,DNAJB1,ETS1,FTL,HMOX1,HSP90B1,HSPA1A/HSPA1B,IGFBP4,JUN,LEP,MMP13,MMP14,MMP2,MMP3,MMP9,PDGFRB,PPARG,PTGIS,PTN,RETN,SLC2A4,SOCS1,SP4,TACC2,TGFBR1,TIMP3,VCAM1,VIM,XIAP	Ap1,CEBPA,FOXO1,IL1A,JUN,LEP,NFKB1,NFKBIA,NFkB (complex),PPARA,PPARG,RELA,RXRA,SP1,SREBF1,STAT3,TNF,TP53,curcumin,hydrogen peroxide
atorvastatin		chemical drug		1.295		5.40E-10	ABCC3,ACE2,ADIPOQ,APOA1,BCL2,CAV1,CD36,CD69,COL1A1,F2R,HMGCR,HMGCS1,HMOX1,LEP,MAP1LC3A,MMP2,MMP3,MMP9,PLAT,POSTN,PPARG,PRNP,S100A12,VCAM1	APOE,Ap1,CEBPA,CTNNB1,FOS,JUN,JUNB,JUND,Jnk,MAPK8,NFKB1,NFKBIA,NFkB (complex),P38 MAPK,PPARG,RELA,SMAD3,SP1,STAT3,TNF,TP53,atorvastatin
miR-29b-3p (and other miRNAs w/seed AGCACCA)		mature microRNA	Activated	3.418	bias	5.42E-10	COL15A1,COL1A1,COL1A2,COL3A1,COL4A1,COL4A2,COL5A2,COL5A3,FBN1,KLF4,LAMC1,LOXL2,PIK3R1,PMP22,PPIC,SPARC,TUBB2A
actinomycin D		chemical drug	Activated	2.536	bias	5.51E-10	ADM,APOA1,APP,BCL2,CAV1,CCL11,CLEC11A,COL1A2,CYP1A1,DUSP1,ETS1,FASN,FN1,GADD45A,HMOX1,IFNGR1,IGFBP4,IL7R,JUN,LTB4R,MMP2,MMP3,PAPPA,PERP,PTGIS,RGS2,RRM2B,SKIL,SLC30A1,SLC40A1,TF,XIAP	CEBPA,CEBPB,EGR1,FOXO1,IFNG,IL6,IRF1,Insulin,JUN,NFKB1,NFKBIA,NFkB (complex),PPARA,PPARG,RELA,SP1,SREBF1,STAT1,STAT3,TNF,actinomycin D
CXCL12	-0.502	cytokine		-1.308		7.00E-10	ACP5,ACTA2,ATRX,BCL2,BMP1,CCNT1,CD36,CD69,CDKN1C,CTSK,CXCL10,CXCL12,DMPK,FN1,IGFBP7,JMJD1C,JUN,LOXL2,MAPK12,MMP13,MMP14,MMP2,MMP3,MMP9,PCDH1,SOCS1,SORBS3,TNFSF10,VIM	ATF2,Ap1,CD44,CTNNB1,CXCL12,ERK,FOS,JUN,Jnk,NFKB1,NFKBIA,NFkB (complex),P38 MAPK,RAC1,RELA,SMAD2,SMAD3,STAT3,TP53
butyric acid		chemical - endogenous mammalian		-1.195		7.23E-10	A2M,ALDH1A1,ANXA2,AQP1,BCL2,C7,CCR5,CDKN1C,COL4A1,COL4A2,COL5A2,COL6A3,CPA3,CYP1A1,DUSP1,ELANE,FABP4,FASN,FSTL1,G0S2,GADD45A,GRN,GSN,HSPG2,IFIT1,IFIT3,IGF2,IGFBP3,IGJ,ITGB5,KDM5A,KRAS,LEP,NPR1,NRP1,PAX5,PLAT,PPARG,PRDM1,PTGDS,PTGS1,PTPRM,SEPP1,TGFBI,TGM2,TIMP1,TIMP3,XIAP	CDKN2A,CEBPB,EGR1,EP300,FOXO1,IL6,Insulin,JUN,MYC,NFKB1,NFkB (complex),PPARA,PPARG,RELA,SMAD3,SMAD7,SP1,SP3,SREBF1,STAT3,TGFB1,TP53,butyric acid
CD38		enzyme	Inhibited	-2.447	bias	7.71E-10	AICDA,ANXA2,CKAP4,CRELD2,ELL2,EPS8,FGL2,GBP4,GLIPR2,GPAM,IGJ,MANF,PAX5,PDIA6,PDK1,PDLIM1,PRDM1,PRDX4,PYCR1,RPN1,S100A4,SDC1,SOCS1,VCAM1,VIM,XBP1,ZBTB32
pioglitazone		chemical drug	Inhibited	-2.483		8.94E-10	ACE2,ACTA2,ADIPOQ,APOA1,APP,AQP1,AQP7,BCL2,CAV1,CD36,CFD,CXCL10,FABP4,FBP1,FN1,HMOX1,KLF4,LEP,LIPE,MMP9,PDE3B,PLIN1,PPARG,RBP4,RETN,SLC2A4,VLDLR	ADIPOQ,AMPK,CEBPA,EGR1,FOXO1,Insulin,MED1,NFKB1,NFkB (complex),PPARA,PPARG,PPARGC1A,RELA,RXRA,SIRT1,SREBF1,STAT1,STAT3,THRB,TP53,pioglitazone
gefitinib		chemical drug		-0.896		9.77E-10	ADAMTS1,ALDH1A1,BCL2,C3,COL15A1,COL1A1,COL8A1,CTSB,EGR3,GHR,HMOX1,HSP90B1,HSPB1,LTF,MMP15,MMP3,OIT3,OSMR,PDGFRA,PPARG,RHOB,S100A9,STAT1,TIMP2,TIMP3,TNFSF10	AKT1,Ap1,CREB1,CTNNB1,Creb,EGFR,ERK1/2,FOXO1,HSF1,JUN,MYC,NFATC2,NFKB1,NFKBIA,NFkB (complex),PARP1,PIK3R1,RELA,SMAD3,SP1,SP3,STAT3,TP53,gefitinib
EDN1		cytokine	Inhibited	-2.832	bias	1.02E-09	ACTA2,ADIPOQ,ANXA4,BAG2,BCL2,COL1A2,COL4A1,CTNND1,FN1,GRN,JUN,KDR,LEP,MMP13,MMP2,MMP3,MMP9,PDIA6,PLOD1,SDC1,SOCS1,TGM2,TIMP1,TIMP3,TPM2,VCAM1,VCAN,VIM,VWF,XIAP	Ap1,CTNNB1,EDN1,JUN,MYC,NFKB1,NFKBIA,NFkB (complex),PI3K (complex),PTK2,RELA,RUNX2,SMAD3,SMAD7,SP1,SP3,STAT3,TCF,TGFB1,TP53
Vegf		group	Inhibited	-4.235	bias	1.06E-09	A2M,ACTA2,ADAM15,ADAMTS1,AKAP12,ANGPTL2,APAF1,APLNR,BAG2,BCL2,CCL14,CDH5,CHI3L1,CNN1,CXCL12,DLL4,ELN,EMP1,ETS1,FABP4,FN1,GEM,GPR116,GRB10,HMOX1,IGFBP3,IGFBP4,KDR,KMT2A,LEF1,LYVE1,MEOX2,MMP13,MMP2,MMP9,NID2,NPL,NRP1,OSMR,PKDCC,PMP22,RGS2,SLK,TIMP1,VCAM1,VIM,VWF	Akt,Ap1,BRCA1,CTNNB1,EP300,ETS1,FOS,FOXO1,HIF1A,HMOX1,JUN,Jnk,NFKB1,NFkB (complex),PI3K (complex),RELA,SP1,TP53,VEGFA,Vegf
Growth hormone		group		-1.258		1.07E-09	ADIPOQ,ADRB2,BCL2,CD36,COL1A1,DLK1,DYRK2,FABP4,FASN,FN1,GHR,GSTM1,IGF2,IGFBP3,IGFBP6,LIPE,MMP9,NEDD9,PCK1,PDK4,PPARG,SOCS1,TNFSF10,TXNIP	Akt,Ap1,CEBPA,CREB1,EGR1,FOXO1,Growth hormone,HIF1A,IGF1,Insulin,JUN,NFKBIA,NFkB (complex),NR0B2,PPARA,PPARG,RELA,RXRA,Rxr,SP1,SREBF1,STAT3,TNF,TP53
GNA15		enzyme				1.07E-09	ACTA2,ADD3,AKAP12,C3,CD69,DAB2,FBLN5,FHL1,GADD45A,HMOX1,LAMB2,LBP,MINOS1-NBL1/NBL1,PDLIM1,PLAT,PRSS35,RGS2,SLC29A1,TAGLN,TIMP1,VCAN	Ap1,FOS,GNA15,JUN,Jnk,RELA,TP53
PI3K (complex)		complex	Inhibited	-2.379	bias	1.07E-09	ADRB2,AQP7,BCL2,CCNT1,CHGA,COL1A1,CXCL10,DLL4,DUSP1,ETS1,FN1,FUT7,H19,HMGCR,HMOX1,IFIT1,IGF2,IL7R,JUN,KDR,KRAS,LEF1,LEP,MMP13,MMP14,MMP2,MMP9,POSTN,PRDM1,RGS2,RHOB,SKIL,TGM2,TNFSF10,TXNIP,VCAM1,XIAP	ATF2,Akt,Ap1,CEBPA,CTNNB1,EGR1,ERK,FOXO1,HIF1A,JUN,LY294002,MAPK14,NFKBIA,NFkB (complex),PI3K (complex),PPARG,RELA,SP1,STAT3,TNF,TP53
cholesterol		chemical - endogenous mammalian	Inhibited	-2.059		1.20E-09	ACSS2,ACTA2,APP,BSG,C1QC,CAV1,CCR5,CD14,CD5L,CD68,CNN1,CTSK,CYP27A1,DES,EMR1,FASN,HMGCR,HMGCS1,HSP90B1,LYZ,MANF,ME1,MMP14,S100A8,SLC2A4,SQLE,TIMP1,VCAM1,XBP1	AKT1,APOE,CEBPB,CREB1,CTNNB1,FOXO1,IL6,INSIG1,JUN,NFKB1,NFkB (complex),RELA,SP1,SREBF1,SREBF2,STAT3,TP53,cholesterol
FOS		transcription regulator		-1.967		1.25E-09	A2M,AFF4,ANXA4,APLP2,AQP3,ARID3A,CAPN2,CD14,CD68,CHGA,CHI3L1,COL16A1,COL18A1,COL1A1,COL6A1,CTNND1,CTSB,CTSV,ELOVL6,EPS8,FABP4,FASN,FBLIM1,FBN1,FN1,FOLR2,FSTL1,HMOX1,HOOK1,HSP90B1,JUN,KIF5B,LAMA3,MMP13,MMP2,MMP3,MMP9,PCDHGC3,PLAT,PRDM1,PTGDS,S100A8,S100A9,SDC1,SEMA3B,SFRP2,SFRP4,SMG1,SNAI2,TGFBI,TIMP1,TSC1,VCAM1,VIM,XYLT1	Ap1,EP300,ETS1,FOS,FOSL2,JUN,JUNB,JUND,MYC,NFkB (complex),RELA,RNA polymerase II,SP1,TP53
methotrexate		chemical drug		-1.743		1.31E-09	ACO1,ACSS2,ANKH,ANXA4,C1QB,C1R,C3,C4BPA,C7,CCL11,CFH,CLEC11A,COL4A1,CTSV,CXCL10,CXCL12,DGAT2,DUSP1,ENTPD2,FASN,GPAM,GSN,GZMA,HMGCS1,HMOX1,IGFBP3,LBP,OCLN,PCK1,SEPP1,TIMP3,TLR3,VCAM1,ZBTB43	Ap1,Creb,ERK1/2,IKBKB,IL1B,JUN,MAPKAPK2,MYC,NFKB1,NFKBIA,NFkB (complex),P38 MAPK,RELA,SMAD3,STAT3,methotrexate
PRDM1	-0.498	transcription regulator	Inhibited	-3.948		1.37E-09	ACOX2,ADA,AICDA,AXIN2,CFH,CHI3L1,CRISPLD2,GNLY,HLA-DQA1,IGJ,ITGA4,LGALS1,MALL,ME1,NFAT5,PAX5,PCSK6,PLAC8,PRDM1,RGS18,RSAD2,S100A8,S100A9,SCARA5,SMAD3,TBX21,TNFAIP6,TNFSF10,XBP1	GATA3,Immunoglobulin,NFKB1,NFKBIA,NFkB (complex),PRDM1,RELA
MAP2K6		kinase		0.760	bias	1.50E-09	ACP5,ACTA2,BCL2,BGN,CHGA,CXCL10,CXCL9,IFIT2,ISG15,JUN,MMP13,MMP2,MMP3,MMP9,NPR1,SLC2A4,STAT1,TNFSF10	ATF2,Ap1,CEBPB,CTNNB1,ERK,IL6,JUN,MAP2K6,MAPK14,NFKB1,NFKBIA,NFkB (complex),P38 MAPK,RELA,SMAD3,SP1,STAT3,TP53
NEUROG1		transcription regulator		0.728		1.60E-09	ADD3,C1S,C3,CEMIP,CFH,COL3A1,FAM65B,FN1,MFAP4,MMP9,P4HA2,PAPPA,PPIC,S100A4,SERPINF1,TMEFF2,TSPAN7	CTNNB1,NEUROG1,NFKB1,NFKBIA,PPARG,RELA,RHOA
LEPR		transmembrane receptor		0.506		1.83E-09	ACTA2,ADIPOQ,APOA1,BCL2,CD68,COL1A1,COL4A1,EMR1,FASN,FN1,FYB,GPAM,HMGCR,IGFBP3,LEP,LGMN,MMP13,MMP14,MMP19,MMP2,MMP3,PPARG,RETN,SLC2A4,STK17B,TIMP1,TIMP3	ADIPOQ,Ap1,CEBPA,CEBPB,CREB1,FOXO1,INS,Ins1,JUN,LEP,LEPR,NFKB1,NFKBIA,NFkB (complex),PPARA,PPARG,RELA,SP1,SREBF1,STAT3,TNF
FOXC2		transcription regulator		-1.773	bias	1.89E-09	ADIPOQ,ADRB2,CFD,FABP4,FN1,ITGB5,KDR,LIPE,MMP2,MMP9,PDGFRB,PLIN1,PPARG,SLC2A4
dextran sulfate		chemical drug		-1.940		2.01E-09	ADA,ADAMTS1,C3,CCL11,CD14,CD209,CD36,CFH,CHGA,COL18A1,HMOX1,ISG15,KCTD11,MMP2,MMP9,MPO,MSR1,NFATC2,NRP1,OSMR,PECAM1,PHGDH,PTN,S100A8,S100A9,SPON2,TGFBR3,TGM2,TIE1,TIMP2,VCAM1	Ap1,CEBPA,CEBPB,IL17A,IL6,JUN,LDL,NFKB1,NFKBIA,NFkB (complex),PPARG,RELA,SP1,STAT1,STAT3,TNF,dextran sulfate
TLR4		transmembrane receptor		0.696	bias	2.02E-09	ADM,APP,BBX,BCL2,C3,CCR5,CD14,CD163,CTSK,CXCL10,DAB2,DLL4,FGL2,HMOX1,HTRA1,IFIT2,IFIT3,ISG15,LRRK2,LTC4S,MARCO,MMP9,MX1,PLAT,PPARG,PRDM1,REL,RGS18,RSAD2,SOCS1,STAT1,TLR3,TNFSF10,TNFSF8,TREM2,TSPO,VCAM1,XBP1	CEBPA,IL1B,IRF1,IRF7,IRF8,IRF9,MYC,NFATC2,NFKB1,NFKBIA,NFkB (complex),RELA,STAT1,STAT2,STAT3,TLR4,lipopolysaccharide
ERK		group	Inhibited	-2.304	bias	2.05E-09	ACP5,BCL2,BGN,CAV1,COL1A1,COL3A1,CTSK,CTTN,CXCL10,CYP1A1,DUSP1,ETS1,FN1,HMOX1,JUN,LAMB1,MMP13,MMP14,MMP2,MMP3,MMP9,PDGFC,PDK4,PECAM1,PRDM1,S100A12,SNAI2,STAT1,TBX21,TGM2,TIMP1,VCAN	ATF2,Akt,Ap1,ERK,ERK1/2,FOXO1,GATA4,JUN,MAP2K1,MYC,NFKB1,NFkB (complex),PI3K (complex),RAC1,RELA,SMAD3,SP1,STAT3,TP53
PPARD		ligand-dependent nuclear receptor	Inhibited	-2.961		2.09E-09	ACTA2,APOA1,AQP3,AQP7,BCL2,C1QA,C1QB,C1QC,CD36,CD68,FABP4,FABP7,FASN,FBP1,FN1,GAS6,GPAM,GPD1,LIPE,MMP9,PCSK6,PDK4,PNPLA2,PPARG,SLC2A4,ST3GAL5,STAT1,VLDLR	CEBPA,EGR1,FOXO1,Insulin,NFkB (complex),NR1H3,PPARA,PPARD,PPARG,RXRA,SREBF1,fatty acid
mibolerone		chemical drug		0.475		2.41E-09	CCDC80,CLEC11A,COL1A1,COL1A2,COL6A3,DNAJB11,FHL1,GPC3,GPNMB,HLA-DQA1,HMGCS1,HSP90B1,HYOU1,IFNGR1,IGFBP3,LSS,P4HB,PRELP,SMPDL3A,SPARCL1,SQLE,TF,TGFBI,TIMP3
SP600125		chemical - kinase inhibitor	Activated	3.623		3.12E-09	ADAMTS4,ADM,ALOX5,AQP1,BCL2,CIDEC,COL1A1,COL8A1,CSF1R,CXCL10,CYP1A1,FASN,FN1,GADD45A,HMOX1,ISG15,ITGB5,JUN,LAMA5,LEP,MMP13,MMP3,MMP9,P4HA2,PCK2,POSTN,PTGDS,SMPDL3A,VCAM1,XIAP	Ap1,CEBPA,IL1B,JUN,JUNB,JUND,MAPK8,NFKB1,NFKBIA,NFkB (complex),PPARG,RELA,SMAD3,SMAD7,SP1,SP3,SP600125,STAT3,TGFB1,TNF,TP53,Tgf beta
poly rI:rC-RNA		chemical reagent		1.341	bias	3.17E-09	BCL2,C3,CCL11,CCL17,CCL26,CD14,CD209,CD36,CD69,CXCL10,CXCL9,DDX58,DLL4,DUSP1,ETNK1,FN1,IFIT1,IFIT2,IFIT3,IFNGR1,IGFBP6,ISG15,JUN,KLF4,LTF,LYZ,MARCO,MMP3,MMP9,MSR1,MX1,OAS1,PCK2,RC3H2,RGS2,RSAD2,SDC4,SLC40A1,SOCS1,STAB1,STAT1,TFPI2,TLR3,TNFAIP6,TNFSF10,VCAM1	IFN Beta,IFNG,IRF1,IRF7,Interferon alpha,NFKB1,NFkB (complex),RELA,STAT1,STAT2,STAT3,TP53,poly rI:rC-RNA
HMGA1		transcription regulator		-0.258		3.54E-09	ACTA2,BCL2,CAV1,COL1A1,COL1A2,COL4A1,COL4A2,DAB2,FSTL1,GHR,GSN,H19,HMGCR,IGFBP3,IGFBP4,IGFBP7,LAMB1,LIPE,MMP9,PPARG,RHOB,SDC4,SERPINH1,SPARC,TAGLN	ATF2,Ap1,CEBPA,CEBPB,CTNNB1,EGR1,ERK,ESR1,FOS,HMGA1,Ins1,JUN,NCOR2,PPARA,PPARG,SMAD3,SP1,SREBF1,STAT3,TP53,estrogen receptor
SRF		transcription regulator		0.075		3.57E-09	A2M,ACTA2,ACTG2,AKAP12,ANKRD6,APOLD1,BCL2,CD177,CNN1,CPA3,DES,DSTN,EGR3,ELANE,ETS1,FHL1,G0S2,GSN,HIPK1,HSPG2,JUN,LMCD1,LMOD1,LRP1,LTF,MMP9,MYL9,NFATC2,PGLYRP1,PKHD1L1,PRTN3,PTGR1,RFX5,S100A8,S100A9,TAGLN,TBXAS1,TMEM44,ZMYM2	MKL1,MKL2,SRF
EGR1		transcription regulator	Inhibited	-2.880	bias	3.63E-09	APOA1,CAV1,CHGA,COL1A1,COL1A2,FN1,FTL,GADD45A,HMGCR,HMOX1,IGF2,JUN,LYZ,ME1,MMP14,MMP9,MYBL1,PDGFC,PNPLA2,PPARG,PTRF,SNAI2,SOCS1,SQLE,TIMP1,TNFSF10,VCAM1	ATF2,Ap1,CEBPA,CTNNB1,EGR1,ERK,ESR1,FOS,JUN,MAPK14,NFKBIA,NFkB (complex),PPARG,RELA,SMAD3,SP1,STAT3,TBP,TNF,TP53
Pkc(s)		group		-1.353	bias	5.17E-09	ACO1,ADM,APOA1,APP,AQP3,BCL2,CCR5,CD36,COL3A1,CYP1A1,DUSP1,FN1,HMGCR,HMOX1,HSP90B1,IGF2,JUN,MMP13,MMP2,MSR1,P4HB,PDIA4,PPARG,RGS2,S100A1,S100A8,VCAM1,XIAP	Akt,Ap1,CEBPA,CEBPB,EGR1,FOXO1,IL6,Insulin,JUN,JUNB,JUND,MAPK8,NFKB1,NFKBIA,NFkB (complex),PPARA,PPARG,Pkc(s),RELA,SMAD3,SREBF1,STAT3,TNF
STAT6		transcription regulator	Inhibited	-2.849		5.68E-09	ACP5,BCL2,CCL11,CCL17,CCL26,CCR5,CD69,COL1A1,COL1A2,CTSB,CXCL10,FABP4,HLX,HMGCR,IFIT3,ISG15,MMP14,MMP2,MMP9,NCOA3,NEDD9,NFATC2,PDGFC,PRNP,PROS1,SERPINF1,SOCS1,STAT4,TBX21,VCAM1,XBP1	Ap1,CEBPA,FOS,GATA3,IFNG,IL10,IL13,IL4,IRF1,JUN,NFKB1,NFKBIA,NFkB (complex),PPARG,RELA,STAT1,STAT3,STAT6,TNF
DYSF		other				5.88E-09	ANXA2,C1QB,CD68,CFD,CTSV,CXCL10,DNAJB1,FN1,FTL,HLA-DQA1,HSPA1A/HSPA1B,HSPB1,LYZ,PDGFRA,PROS1,PRSS23,S100A4,TIMP1
bromodeoxyuridine		chemical drug	Activated	2.386	bias	5.91E-09	CXCL10,IFI44,IFI6,IFIT1,IFIT2,IFIT3,IGFBP3,IGFBP4,IL7R,ISG15,MX1,OAS1,STAT1,TGFBI,TNFSF10	CDKN2A,IRF8,IRF9,MYC,NFKB1,NFkB (complex),RELA,SP1,STAT1,STAT2,STAT3,TP53,bromodeoxyuridine
BMP2		growth factor	Inhibited	-3.255		6.17E-09	ACP5,ACTA2,AOC1,ATP2C2,BCL2,BSG,COL1A1,COL1A2,CTSK,CXCL12,FABP4,FN1,JUN,KLF4,KLK7,MMP13,MMP9,NFAT5,PCSK6,POSTN,PPARG,SMAD1,SPARC,TAGLN,TGM2,TIMP1,TIMP3,VCAN,XBP1	ATF2,Ap1,BMP2,CBL,FN1,HIF1A,MAPK14,MYOCD,NFKB1,NFKBIA,NFkB (complex),NOTCH1,P38 MAPK,RELA,RUNX2,SMAD2,SMAD3,SMAD4,STAT3,TGFBR2,TP53,VHL
WNT3A		cytokine		1.305		6.35E-09	ADAMTS4,AXIN2,BCL2,BGN,CFD,CLEC11A,COL1A1,CPT1C,CXCL12,DCN,FABP4,FAM101B,FMOD,FN1,GPNMB,IKZF2,JUN,LEF1,MMP13,MMP14,PDGFRA,PLIN1,PMP22,PPARG,SFRP2,SPARC,TIMP3,TNXB,TXNIP,VCAM1,XBP1	Akt,Ap1,CTNNB1,FOS,FOXO1,JUN,Jnk,MYC,NFKB1,NFkB (complex),PI3K (complex),RELA,RUNX2,Rock,TCF,TP53,WNT3A
ERK1/2		group	Inhibited	-2.287		6.65E-09	ADIPOQ,ALOX5,AOC1,BCL2,CAV1,CCL11,CCL26,CLEC11A,COL1A1,COL3A1,CTSB,CTSV,CXCL10,DUSP1,EMCN,ETS1,FABP4,H19,IFIT1,IGFBP3,JUN,MED1,MMP13,MMP2,MMP3,MMP9,PDGFRA,POSTN,PTN,SKIL,SNAI2,TIMP1,TIMP2,VCAM1,VCAN	Ap1,CEBPA,CTNNB1,EGFR,ERK,ERK1/2,ETS1,FOS,HIF1A,JUN,Jnk,NFKB1,NFKBIA,NFkB (complex),PPARG,RELA,SMAD3,SP1,SP3,STAT3,TNF,TP53,VEGFA
NFkB (complex)		complex		-0.176	bias	6.74E-09	A2M,AICDA,APP,BCL2,C1R,C3,CARD10,CCL11,CCL17,CD36,CD99,COL18A1,COL1A2,CXCL10,CXCL12,CXCL9,DMBT1,ELL2,EMR1,EOMES,ERAP2,ETS1,FN1,G0S2,GADD45A,GAS6,HMOX1,HSPB1,IL7R,ISG15,ITPKB,JUN,KDR,LTC4S,MMP2,MMP3,MMP9,MYBL1,PECAM1,PID1,PPARG,REL,RSAD2,SDC4,SLC2A4,SMAD3,SOCS1,STAT4,TFPI2,TGM2,TIMP1,TIMP2,TNFAIP6,TNFSF10,VCAM1,VIM,XIAP	CEBPA,CEBPB,IL1B,IL6,IRF1,JUN,MYC,NFKB1,NFKBIA,NFkB (complex),NR3C1,PPARG,RELA,STAT3,TNF,TP53
alitretinoin		chemical drug		-1.325		7.25E-09	ABCC3,ADAMTS4,APOA1,APOD,APP,BCL2,CD14,CD36,CD5L,CXCL10,DUSP1,FABP4,FASN,FN1,FOLR2,IFNGR1,ISG15,KLK7,LTF,MMP9,PGLYRP1,PPARG,PTGIS,SMAD3,STRA6	AHR,CEBPB,Ca2+,EGR1,FOXO1,IL6,Insulin,JUN,JUNB,NFATC3,NFKB1,NFkB (complex),NR1H3,PPARA,PPARG,PPARGC1A,RXRA,SP1,SREBF1,STAT3,THRB,TP53,alitretinoin
N-cor		group	Activated	3.000	bias	7.36E-09	ADIPOQ,AXIN2,CD36,CXCL10,FABP4,FASN,IGFBP3,MMP13,MMP9,PCK1,PLIN1,REST,SLC2A4	Akt,Ap1,CEBPA,FOXO1,HDAC1,Histone h4,JUN,MED1,N-cor,NFKBIA,NFkB (complex),NR1H3,PPARA,PPARG,RELA,RXRA,SREBF1,STAT3,TNF
GLI1		transcription regulator	Inhibited	-3.483	bias	8.50E-09	BCL2,CAV1,CCL26,CMBL,COL1A1,EGR3,FHL1,GPC3,IGF2,IGFBP6,IGFBP7,JAG2,JUP,KLF4,LMNA,MAN1C1,MMP2,MMP9,NDRG2,NIPAL2,PCOLCE2,PDGFRA,PLOD1,RHOB,S100A9,SESN3,TIMP3,VIM	Ap1,CBL,CDKN2A,CTNNB1,ETS1,GLI1,HIF1A,MYC,NFKB1,NFkB (complex),PDGFRA,RELA,RUNX2,SP1,STAT3,TCF,TP53,VEGFA
E. coli B4 lipopolysaccharide		chemical toxicant		-0.771	bias	8.90E-09	AMPD3,APAF1,AQP1,BCL2,C1QB,CCL11,CLEC14A,CLEC5A,CXCL10,CXCL9,CYP27A1,DDX58,ETNK1,F13A1,FBLIM1,FGL2,GBP4,GPNMB,HMOX1,IFIT3,KLHL6,PROS1,RSAD2,RTP4,SERPINH1,SNCA,SOCS1,STAB1,TF,TNFSF10,TNFSF8,TSPO,TXNIP,VCAM1,ZBP1	Ap1,E. coli B4 lipopolysaccharide,IFNG,IL1B,IRF1,IRF5,NFATC2,NFKB1,NFKBIA,NFkB (complex),NR3C1,RELA,SOCS1,STAT1,STAT2,STAT3,TLR4
FAS		transmembrane receptor		0.438		9.01E-09	ACTA2,ANXA2,BCL2,BGN,COL15A1,COL18A1,COL1A1,COL1A2,COL3A1,COL4A1,COL4A2,COL6A1,COL6A3,COL8A1,CTNND1,CTSL,DYRK3,FBN1,FGL2,GPNMB,GPR107,IFIT1,ITGA7,JUN,LUM,MGP,MMP13,MMP9,PECAM1,PGLYRP1,PVALB,RAPGEF5,RSAD2,S100A12,SDC1,SKIL,STK17B,TGM3,TNFAIP6,TNFSF10,VCAM1,XIAP	Ap1,CBL,CTNNB1,FAS,FOS,HIF1A,ITGB1,JUN,NFKB1,NFKBIA,NFkB (complex),PI3K (complex),PRKCD,PTK2,RELA,SMAD3,STAT3,TP53
ESR1		ligand-dependent nuclear receptor	Inhibited	-2.676		9.27E-09	ADA,APOA1,AQP1,AXIN2,BCL2,C1QTNF5,C3,CAPN2,CAV1,CD69,COL8A1,CTSB,CXCL12,CYP1A1,CYP1B1,EFEMP1,FBLN1,FKBP4,GLB1,GPAM,H19,HMGCR,IGF2,IGFBP3,JUN,LBP,LEP,LTF,MAPK12,MMP9,NCOA3,PON3,PRSS23,SEMA3B,SLC2A4,SMAD3,SNAI2,STAT1,TGM2,TM4SF1,TNFAIP6,TXNIP,VIM,XBP1	Ap1,CREBBP,EGF,EGR1,ESR1,JUN,MYC,Mapk,NCOA3,NCOR2,NFKB1,NFKBIA,NFkB (complex),PPARG,RELA,SMAD3,SP1,TBP,TP53,beta-estradiol,tamoxifen
BMP7		growth factor		0.079		9.47E-09	ACTA2,ADIPOQ,CD34,COL1A1,COL1A2,DLK1,FASN,FN1,GRB10,IGF2,IGFBP3,IGFBP4,IGFBP6,KLF4,MMP13,MMP2,PCSK6,PIK3R1,PPARG,S100A4,SLC2A4,SMAD1	Ap1,BMP7,CEBPB,CTNNB1,IL6,JUN,NFKB1,NFKBIA,NFkB (complex),PPARG,RELA,RHOA,SMAD2,SMAD3,SMAD4,SMAD7,SP1,STAT3,TGFBR1
ESR2		ligand-dependent nuclear receptor		-1.206		9.98E-09	AKAP12,BCL2,C3,CAPN2,CAV1,CBFA2T3,COL1A1,CXCL12,DDAH1,GLB1,IGFBP4,KLF4,LEP,LMNA,MMP14,MMP2,NDRG2,NEDD9,NID2,OCLN,PERP,PTGDS,PTGIS,RETN,SFRP4,SNAI2,TGM2,TIMP1,TIMP2,TSPAN13	Ap1,CTNNB1,EGR1,ERK,ESR1,ESR2,FOS,JUN,NCOR2,NFKBIA,RELA,SMAD3,SP1,STAT3,TP53,beta-estradiol,estrogen receptor
calcitriol		chemical drug	Inhibited	-3.104		1.05E-08	ABCC3,ALOX5,ANXA2,APOA1,BCL2,C3,CD14,CFD,CHGA,COL4A1,COL4A2,CSF1R,CXCL10,CYP1A1,DUSP1,FABP4,FAM107A,FASN,FBN1,FN1,GADD45A,GEM,GHR,IGFBP3,ITGA4,JUN,KLF4,KLK7,LEPREL1,LGALS1,LTF,NDC1,NEDD9,OCLN,PPARG,PTRF,REL,S100A8,S100A9,S1PR2,SLC2A4,SLC7A7,TBX21,TLR3,TNFSF10,TXNIP,XIAP	AHR,CEBPA,CEBPB,CREBBP,Ca2+,EGR1,EP300,FOXO1,IL6,Insulin,JUN,JUNB,MED1,N-cor,NCOA1,NFATC3,NFKB1,NFkB (complex),PPARA,PPARG,RNA polymerase II,SMARCA4,SP1,SREBF1,STAT3,TP53,calcitriol
pirinixic acid		chemical toxicant	Inhibited	-2.624		1.13E-08	ABCC3,ACSS2,ANXA2,APOA1,AQP3,BSG,C3,CCNT1,CD36,CD5L,CFH,CIDEC,COL1A1,CTSB,CXCL12,CYP1A1,CYP27A1,ELOVL6,FABP4,FASN,FBP1,G0S2,GADD45A,GPAM,GPD1,HLA-DQA1,HMGCR,HMGCS1,HMOX1,HSPB1,ITGB5,JAG2,KDR,LEP,LY6D,MMP13,MMP9,PCK2,PDK4,PERP,PLIN4,PPARG,PPIC,SLC2A4,ST3GAL5,TSPO,VCAM1	CEBPA,FOXO1,NFKBIA,NFkB (complex),NR1H3,PPARA,PPARD,PPARG,RXRA,SREBF1,STAT3,TNF,pirinixic acid
CHUK		kinase	Inhibited	-2.921	bias	1.25E-08	AEBP1,AMPD3,C3,CCL11,CDH13,CH25H,COL18A1,CTSB,CTSZ,CXCL10,CXCL12,DCN,GBP4,GRN,HMOX1,IFIT2,IGFBP6,ISG15,MFAP5,MGP,MMP13,MMP2,MMP3,MMP9,NID1,NOV,PLD3,SEMA3C,VCAM1	Ap1,CEBPA,CHUK,IKBKB,IKBKG,IRF1,NFKB1,NFKBIA,NFkB (complex),PPARG,RELA,STAT1,STAT3,TNF,TP53
ACKR3		G-protein coupled receptor				1.82E-08	ADM,BCL2,CFH,CXCL12,ELN,FMOD,IGFBP7,MMP14,VWF
JUNB		transcription regulator		-1.062	bias	1.88E-08	CAV1,CD68,COL1A1,COL1A2,CYP1B1,DUSP1,FASN,FBLN2,FBLN5,FN1,HMOX1,IKZF2,LIPE,MMP13,MMP2,MMP3,MMP9,PLIN1,PNPLA2,SNAI2,TIMP1	Ap1,CEBPB,FOS,FOSL2,JUN,JUNB,JUND,NFkB (complex),RELA,SMAD3,SMAD4,SMAD7,SP1,TP53
N-nitro-L-arginine methyl ester		chemical drug		0.496		2.01E-08	ACO1,ADIPOQ,ADM,BCL2,BGN,CCL11,CCR5,CD68,COL1A2,COL3A1,FN1,HMGCR,HMOX1,MMP9,PDK4,PERP,TIMP1,VCAM1	Akt,Ap1,CEBPB,CTNNB1,ERK,FOXO1,HIF1A,IL6,JUN,MYC,N-nitro-L-arginine methyl ester,NFKB1,NFKBIA,NFkB (complex),NOS2,P38 MAPK,RELA,SMAD3,STAT3,TP53
ERBB4		kinase	Activated	2.630		2.01E-08	ACTA2,COL3A1,COL5A2,CXCL12,DUSP1,FBLN2,GADD45A,GHR,GZMH,HMOX1,IGF2,IGFBP4,NID1,PTGIS,SLK,SPARCL1,TBXAS1,TIMP3	Akt,Ap1,CTNNB1,EGFR,ERBB2,ERBB4,ETS1,FOS,FOXO1,JUN,MYC,NFKB1,NFkB (complex),NRG1,RELA,SMAD3,SP1,SP3,TP53,estrogen receptor,prostaglandin E2
mir-21		microRNA		-1.011		2.14E-08	BCL2,C1R,CCL17,CD226,CDH5,CLEC5A,COL3A1,CXCL10,DDAH1,ELN,FGL2,GBP5,ITK,MARCO,MMP2,MMP9,PECAM1,PLAT,RHOB,SIGLEC1,STAT1,TBX21,TIMP3,TREM2,VCAM1	Akt,Ap1,CEBPB,FOS,FOXO1,GATA3,IFNG,IL4,IL6,IRF1,JUN,Jnk,NFKB1,NFkB (complex),RELA,STAT1,STAT3,STAT6,TP53,mir-21
HMOX1	-0.802	enzyme		-1.394		2.20E-08	ACTA2,ADIPOQ,APAF1,AQP1,BCL2,CD14,COL1A1,CXCL10,CXCL12,CXCL9,CYP1A1,HMOX1,KDR,MMP9,MSR1,PECAM1,PROCR,SPARC,VCAM1	AMPK,ATF2,Ap1,FOXO1,HMOX1,MAPK14,MED1,NFKB1,NFKBIA,NFkB (complex),P38 MAPK,PTGS2,RELA,SIRT1,SMAD3,STAT1,STAT3,TP53
DCN	-0.837	other		1.259		2.25E-08	BGN,CDKN1C,COL1A2,CXCL10,DUSP1,FBN1,HLA-DQA1,MMP13,MMP2,MMP9,SDC1,SMAD3,TIMP3,VCAM1	Ap1,DCN,FBN1,JUN,NFKBIA,NFkB (complex),SMAD2,SMAD3,SMAD4,SMAD7,SP1,SP3,STAT3,TGFB1,TGFBR2,TP53,Tgf beta
PDGFB		growth factor		-1.771		2.25E-08	ACTA2,CNN1,COL1A1,COL1A2,FN1,MMP2,MMP3,MMP9,NOV,PDGFRB,RGS5,S1PR2,SMAD1,TIMP1	Ap1,CTNNB1,EGR1,ERK,ESR1,FOS,JUN,Jnk,NFkB (complex),PDGFB,RELA,SF1,SMAD2,SMAD3,SP1,STAT3,TP53,heparin
SP3		transcription regulator		-1.331		2.46E-08	ACTA2,AEBP1,AKAP12,CHI3L1,COL1A1,COL1A2,DUSP1,F2R,GHR,IGF2,IGFBP3,ITGB5,JUN,KDR,MMP2,PROCR,PTGS1,SERPINH1,SPARC,STAT1,TAGLN,TGFBR1,TGFBR3,TIMP1,TIMP2,TSPO,VIM,XYLT1	Ap1,EP300,HDAC1,HDAC2,Histone h3,JUN,MED1,NFkB (complex),RELA,RNA polymerase II,SIN3A,SP1,SP3,TP53
PAX3		transcription regulator				2.46E-08	APP,CD151,CLDN5,COL1A2,CTTN,CYP1B1,FHL1,G0S2,GLB1,GPX4,HSPG2,IL7R,LIPE,LNPEP,MGP,MMP9,NEDD9,PCDHGC3,PHGDH,RARRES2,RHOB,SIX1,SNCA,TCN2,TFPI2,TIMP3,TSPAN7,VCAN	CDKN2A,MYC,PAX3,RELA,SP1,STAT3,TP53
IDH1		enzyme	Inhibited	-2.646	bias	2.52E-08	CFD,CLDN3,FABP4,FASN,FN1,LEP,PPARG,RETN,SERPINH1,SLC2A4,VIM	Ap1,CTNNB1,EGR1,FOXO1,HIF1A,Histone h3,IDH1,Insulin,JUN,MED1,NFkB (complex),PPARA,PPARG,RELA,RNA polymerase II,SP1,SREBF1,TP53,VHL
WISP2		growth factor		1.155		2.88E-08	FN1,IGFBP7,JUN,JUP,PROCR,SMAD3,SNAI2,SPARC,TGFBR1,TGFBR3,VIM,XBP1	Akt,Ap1,FOS,FOXO1,JUN,Jnk,NFkB (complex),RELA,TP53,WISP2
NKX3-1		transcription regulator				2.95E-08	CTSB,CTSV,CTSZ,ERG,ETS1,ETV3,IGFBP3,MMP23B,MMP9,PIK3R1,SDC1,SDC4,SMAD1,VNN1	Ap1,ERK1/2,JUN,MYC,NFKB1,NKX3-1,STAT3
WT1		transcription regulator		-0.933		3.31E-08	BCL2,COL4A1,CSF1R,CTSV,CXCL10,EPS8,GRB10,HSPG2,IGF2,JUP,KLF4,KRAS,LRP1,LSS,MMP2,MMP9,PECAM1,SDC1,SMC1A,SNAI2,SQLE,TIMP3,TM4SF1	Ap1,CREB1,HIF1A,IGF1,IGF1R,JUN,NFKB1,NFkB (complex),RELA,Ras,SP1,STAT1,STAT3,TP53,WT1
FBN1	-0.788	other	Activated	2.608	bias	3.32E-08	COL1A2,COL3A1,COL4A2,COL6A3,FBN1,MMP2,MMP3,MMP9,TIMP3	Ap1,CEBPB,CTNNB1,ERK,FBN1,JUN,SMAD3,SMAD4,SMAD7,SP1,SP3,STAT3,TGFB1,TP53
RAF1		kinase	Inhibited	-3.802	bias	3.39E-08	AKAP12,BCL2,CTSL,EGR3,EMP1,FAM171A1,GRN,HSPB1,IGFBP3,ITGB5,JUN,LAMA3,MMP13,MMP3,MMP9,OCLN,OSMR,PCK1,PCSK6,PLAT,PNP,PRDM1,SDC1,SQLE,TFPI2,TGM2,TIMP1,TUBB2A,TXNIP	Ap1,CTNNB1,ERK,JUN,NFKB1,NFKBIA,NFkB (complex),P38 MAPK,RAF1,RELA,Ras,SMAD3,SP1,STAT1,STAT3,TP53
IGF2	-0.672	growth factor		-0.666		3.56E-08	CD36,CTSV,CYP1B1,DUSP1,FABP7,FN1,GADD45A,GHR,GRN,H19,IGF2,IGFBP3,IGFBP4,IGFBP6,ITGB5,LEP,MMP3,PIK3R1,RHOB,SATB1,SEPP1,SLC2A4,SLC30A1,TGFBI,XRN1	CEBPA,CEBPB,CREB1,FOXO1,HIF1A,IGF1,IGF2,INS,INSR,Ins1,JUN,NFKB1,NFKBIA,NFkB (complex),PPARA,PPARG,RELA,SP1,SREBF1,STAT3,TP53
RET		kinase	Inhibited	-2.543	bias	3.71E-08	ANXA4,CD151,CLDN5,COL1A1,COL1A2,CTSB,CTSV,CXCL10,CXCL12,DCN,FKBP4,HSPA1A/HSPA1B,MMP14,MMP3,MMP9,NOV,PRNP,PTN,S100A9,TIMP3	Ap1,CTNNB1,ERK1/2,HRAS,IRF1,JUN,MMP9,MYC,NFKB1,NFKBIA,NFkB (complex),RELA,RET,SP1,STAT3,TP53
INSR		kinase	Activated	2.785	bias	3.88E-08	AQP1,ATP5D,C1QA,CD36,COL6A3,CTSB,CTSV,CYP1B1,DES,DUSP1,FABP4,FASN,FBLN1,FBP1,FHL1,FLNC,GADD45A,GRN,HMGCR,HMGCS1,ITGB5,LEP,LGALS1,LSS,LTC4S,LYZ,MED1,MMP2,MMP9,PDK4,PPARG,RHOB,SATB1,SEPP1,SLC2A4,SLC30A1,SQLE,VCAM1,XRN1	ADIPOQ,CREB1,D-glucose,EGR1,FOXO1,HIF1A,IGF1,IGF2,INSR,Insulin,JUN,MYC,NFE2L2,NFKB1,NFKBIA,NFkB (complex),PPARA,PPARG,RELA,SP1,SREBF1,STAT3,TP53
F2	-1.489	peptidase	Inhibited	-3.827	bias	3.92E-08	ACTA2,CD68,CKAP4,COL1A1,COL4A1,DUSP1,ELL2,ETS1,F2R,FHL1,FN1,GABRD,HMOX1,IGFBP4,JUN,KDR,LOXL2,MMP9,PDGFRA,PDIA4,PLAT,PROCR,PROS1,RHOB,SDC4,SMTN,TFPI,TFPI2,TIMP2,TNFSF10,VCAM1,VWF	Ap1,CTNNB1,EGR1,ETS1,F2,F2R,FGF2,HIF1A,JUN,NFKB1,NFkB (complex),PI3K (complex),RELA,SMAD3,SMAD7,SP1,SP3,STAT3,TGFB1,TP53,VEGFA
NOS2		enzyme		0.113		4.31E-08	ACO1,ADIPOQ,APP,BCL2,CD14,CFD,CHI3L1,COL4A1,FABP4,FASN,GPD1,H19,HMOX1,IFIT3,ISG15,KDR,LEP,MMP9,PERP,PTGS1,S100A8,SERPINH1,SLC2A4,SLC40A1,TIMP1,TKT,TNFSF10	CEBPA,EGR1,EP300,FOXO1,IFNG,IL1B,IRF1,Insulin,JUN,MYC,NFKB1,NFKBIA,NFkB (complex),NOS2,PPARA,PPARG,RELA,SP1,SREBF1,STAT1,STAT3,TNF,TP53
PTPN11		phosphatase		-0.926		4.59E-08	BSG,CD14,CD68,CSF1R,ELANE,FASN,JUN,KDR,LTF,MPO,OLFM4,PDGFRB,PERP,PRTN3,ZMAT3	Ap1,CBL,CEBPB,CREB1,CREBBP,CTNNB1,FOS,Fgf,HIF1A,IGF1,IL6,IRF8,JUN,NFKB1,NFkB (complex),PTPN11,RELA,SP1,SPI1,STAT3,TP53
CNR1		G-protein coupled receptor		-1.436		4.97E-08	ADIPOQ,APBB1,BCL11B,CXCL10,DYRK2,EOMES,EPS8,FASN,HEYL,KLK7,LEP,MDK,MMP13,PAX5,PDGFRA,PDGFRB,PECAM1,PIK3C2A,SIX1,SLC29A1,SLC2A4,TIMP1	ADIPOQ,AMPK,Ap1,CNR1,ERK1/2,FOXO1,JUN,LEP,MED1,MYC,NFKB1,NFkB (complex),PPARA,RELA,SCD,SIRT1,SP1,STAT1,STAT3,TP53
MMP9	-1.381	peptidase		0.466		5.00E-08	CCL11,CLDN5,COL18A1,CTSB,CXCL12,GADD45A,MMP13,MMP14,MMP2,MMP3,MMP9,OCLN,TIMP1,VIM	Ap1,CTNNB1,Collagen type I,FOS,IL13,IL1B,MMP9,NFKB1,NFKBIA,NFkB (complex),P38 MAPK,RELA,RUNX2,SMAD2,SMAD3,SP1,STAT3,STAT6
indomethacin		chemical drug	Inhibited	-2.064		5.12E-08	A2M,ADAMTS1,ALOX5,ANXA2,APP,BCL2,BSG,CAPN2,CD14,CD34,FABP4,FASN,FBLIM1,GPNMB,HMOX1,LOXL2,MANF,MMP14,MMP2,MPO,OCLN,P4HB,PPARG,PTGS1,RCN1,S100A8,SDC1,TFPI2,TIMP1,VCAN,VIM	Ap1,CREB1,EGF,ETS1,FOXO1,HIF1A,IGF1,IL1B,JUN,MYC,NFKB1,NFKBIA,NFkB (complex),NOS2,RELA,SP1,STAT3,TP53,indomethacin,prostaglandin E2
staurosporine		chemical - kinase inhibitor	Inhibited	-2.495		5.12E-08	BCL2,COL1A1,COL1A2,CYP1A1,H19,HMOX1,IFIT2,IGF2,ISG15,KCNA3,MMP13,MMP9,MPO,NEDD9,PCK1,PLAT,PRDM1,SMAD3,STAT4,TGFBR3	AHR,Ap1,BRCA1,CEBPA,EGR1,FOXO1,IRF1,Insulin,JUN,JUNB,JUND,MAPK8,NFKB1,NFKBIA,NFkB (complex),PPARA,PPARG,RELA,SMAD3,SREBF1,STAT3,TNF,estrogen receptor,staurosporine,tetrachlorodibenzodioxin
NR3C1		ligand-dependent nuclear receptor		-1.401		5.29E-08	A2M,ADM,APP,AQP1,BAG2,BCL2,BRWD1,C1QTNF1,C1QTNF7,C1R,CAPN2,CARD10,CAV1,CD69,CDKN1C,CIDEC,CLDN5,CXCL10,CYP27A1,DGAT2,DUSP1,EMP1,F2R,FKBP4,FN1,GADD45A,GEM,GPX1,GPX3,GZMA,IFI6,IFIT2,IL7R,ISG15,JUN,LEP,MMP13,MMP9,MYOC,MZB1,OCLN,PCK1,PIK3R1,PRKACB,PTGR1,RGS2,RHOB,SEMA3C,SEPP1,SLC7A6,SMAD1,SNAI2,SNCA,STK17B,STOM,TIMP3,TNFAIP6,TPST2,VCAM1	Akt,Ap1,CEBPA,CEBPB,FOS,FOXO1,IRF1,JUN,Jnk,NFKB1,NFKBIA,NFkB (complex),NR3C1,PPARG,RELA,SOCS1,SP1,STAT1,STAT2,STAT3,TP53,dexamethasone
PRKCZ		kinase		-0.634		5.50E-08	BCL2,CCL11,COL1A2,ETS1,HMOX1,JUN,KRAS,MMP2,MMP9,PHGDH,VCAM1	Ap1,CTNNB1,EP300,FOS,JUN,NADPH oxidase,NFKB1,NFKBIA,NFkB (complex),P38 MAPK,PRKCD,PRKCZ,RELA,SMAD3,SP1,STAT3
TLR3	0.575	transmembrane receptor		0.878	bias	5.64E-08	ADAMTS4,AKT3,C3,CCL17,CD69,CTSK,CXCL10,DDX58,DUSP1,GBP4,HMOX1,IFI44,IFI6,IFIT1,IFIT2,IFIT3,ISG15,MX1,MX2,OAS1,PIK3R1,PROCR,RHOB,RSAD2,S100A8,STAT1,TIMP1,TLR3,TNFSF10,ZBTB32,ZNFX1	IFN Beta,IFNL1,IRF1,IRF3,IRF5,IRF7,IRF8,Interferon alpha,NFkB (complex),STAT1,STAT2,STAT3,STAT4,TLR3
IGF2BP1		translation regulator	Inhibited	-2.058	bias	5.81E-08	COL1A1,COL1A2,COL6A2,COL6A3,IGF2,KRAS,LGALS1,LUM,SERPINH1
HOXD3		transcription regulator	Inhibited	-2.333		5.81E-08	COL1A1,IGFBP3,JUP,MMP2,SDC1,TAGLN,TGFBI,TGM2,TSPAN7
androgen		chemical drug		0.389		6.24E-08	APOD,AXIN2,BCL2,CHGA,COL4A2,CTSB,CTSV,CTSZ,ETS1,ETV3,GPT2,GSN,JUN,MMP23B,MMP9,PIK3R1,SDC1,SDC4,SFRP2,SMAD1,SMAD3,SOCS1,TACC2,VNN1	AR,Ap1,CTNNB1,EGR1,HIF1A,JUN,MAPK1,MYC,NFKB1,NFKBIA,NFkB (complex),NR3C1,PI3K (complex),PRL,RELA,RUNX2,SP1,SRC,STAT1,STAT3,TCF,TP53,androgen
LRP1	-0.653	transmembrane receptor		1.910		6.46E-08	APP,C1R,C1S,COL3A1,LRP1,MMP2,MMP9,MRC2,PDGFRB,SERPINF1	APP,Ap1,CBL,CTNNB1,EGR1,ERK,FN1,FOS,GATA4,JUN,LRP1,MAP2K1,NFKB1,NFKBIA,NFkB (complex),PLAT,RUNX2,SMAD3,SP1,STAT3,TP53
ADAMTS12		peptidase	Activated	2.550	bias	6.46E-08	CCL11,CHI3L1,CXCL10,LGALS1,MGP,MMP13,MMP3,S100A8,S100A9,TAGLN
IL2		cytokine		1.164		6.82E-08	AICDA,BCL2,C3,CAPN5,CARD10,CCL11,CCR5,CD69,CDKN1C,CSF1R,CXCL10,CXCL12,CYP1A1,CYP27A1,EMP1,EOMES,ETS1,GZMA,HSP90B1,HSPA1A/HSPA1B,IFNGR1,IL7R,ITGA4,ITK,JUN,MMP2,MMP9,MX1,PAX5,PDE3B,PDGFC,PECAM1,PNP,PRDM1,RGS2,RHOB,S100A4,SATB1,SESN3,SLC30A1,SOCS1,STAT4,STK17B,TBX21,TIMP1,TNFRSF17,TNFSF10,VIM,XBP1	GATA3,IL10,IL12 (complex),IL2,IL4,NFKB1,NFKBIA,NFkB (complex),RELA,RUNX1,RUNX3,SP1,STAT1,STAT3,STAT4,STAT6
TP63		transcription regulator		-0.656		6.91E-08	ADA,ADAMTS1,ADM,APAF1,CCNT1,COL4A1,EMP1,F2R,FASN,FBN1,FN1,GADD45A,IGFBP3,IGFBP6,IGFBP7,ITGA4,ITGA7,JAG2,MED1,MMP13,PERP,PI3,POSTN,PRNP,REL,RIN1,S100A4,S100A8,SERPINF1,TAGLN,TIMP3,VIM	CDKN2A,CTNNB1,HIF1A,Hdac,JUN,MYC,MYOD1,NFkB (complex),RELA,SP1,STAT3,TP53,TP63,TP73,VHL,YBX1
MTPN		transcription regulator	Inhibited	-3.173	bias	6.92E-08	APOD,BCL2,CASQ1,COL1A1,COL1A2,COL8A1,FBLN1,FN1,GAS6,JUN,MMP3,PLAT,S100A8,SPARC,TAGLN,TNFSF10,VCAM1	ATF2,FOS,JUN,MTPN,NFKB1,NFKBIA,NFkB (complex),RELA,SP1,STAT3,TP53
CREB1		transcription regulator	Inhibited	-2.843		7.20E-08	AANAT,ADM,AKT3,ANGPTL2,APOLD1,BCL2,CAPN5,CCDC85A,CD68,CDH10,CDH13,CH25H,CHGA,CNN1,DUSP1,ETV3,FAM65B,FASN,FGL2,FN1,FUT7,GADD45A,GEM,GPNMB,HMGCR,HMGCS1,HMOX1,IGSF10,ITGBL1,JUN,LAPTM4B,LEP,LSS,MMP13,NRP1,PAM,PCK1,PDE3B,PDGFRA,PLAT,PLCXD2,PPARG,RBP4,RGS2,SFRP4,SLC2A4,STAC2,TF,TGFBR1,TMEFF2,VIM	ATF2,CEBPA,CEBPB,CREB1,CREBBP,CREM,Creb,EP300,ESR1,IRF1,JUN,NCOA2,NFkB (complex),PPARG,RELA,RNA polymerase II,STAT3,TBP,TP53
PDLIM2		other		0.943		7.36E-08	CEMIP,CHPF,CRISPLD2,FBP1,FSTL1,GHR,GSTM1,IFI44,IFIT3,IGFBP3,MECOM,MYL9,SLC40A1,SMOC1,STAT1,STAT4,TAGLN,TXNIP	IRF3,IRF5,IRF7,IRF8,PDLIM2,STAT1,TRIM24
ADIPOQ	-2.579	other		-1.736		7.56E-08	ADIPOQ,BCL2,CD36,COL3A1,CXCL10,CXCL9,DLK1,DUSP1,FABP4,FASN,FN1,GPD1,HMOX1,LEP,MMP13,MMP3,MSR1,PCK1,PPARG,SLC2A4,TIMP1,VCAM1	ADIPOQ,ATF2,Ap1,CEBPA,EGR1,FOXO1,Insulin,JUN,LEP,MAPK14,NFKB1,NFKBIA,NFkB (complex),P38 MAPK,PPARA,PPARG,RELA,SMAD3,SP1,SREBF1,STAT3,TNF,TP53
NOTCH3		transcription regulator		-1.617	bias	7.69E-08	ACTA2,APOD,CDKN1C,FABP7,FN1,MSR1,PDGFRB,SDC2,SMTN,SNAI2,SPARC,TAGLN
STAT2		transcription regulator	Activated	2.921	bias	7.69E-08	BCL2,CXCL10,IFI6,IFIT1,IFIT2,IFIT3,ISG15,MX1,OAS1,RSAD2,SOCS1,TNFSF10	IFN type 1,IRF1,IRF7,IRF8,IRF9,ISGF3,NFKB1,NFkB (complex),RELA,STAT1,STAT2,STAT3,STAT4,STAT6,TP53
acetaminophen		chemical drug		-1.290		8.45E-08	A2M,ABCC3,ACO1,BCL2,CTSV,CXCL10,DMBT1,GADD45A,GHR,GPX1,HMGCR,HMGCS1,HMOX1,IGFBP3,JUN,KDR,ME1,NDRG2,PECAM1,SEPP1,SERPINF1,TF,VCAM1	Ap1,CEBPA,IFNG,IL1B,IRF1,JUN,NFKB1,NFKBIA,NFkB (complex),PPARG,RELA,SP1,STAT1,STAT3,TNF,TP53,acetaminophen,hydrogen peroxide
INHA		growth factor		1.392		8.65E-08	ACTA2,ACTG2,ADAMTS1,BCL2,CNN1,COL1A2,COL3A1,COL4A6,COL6A1,CYP1B1,EMILIN2,IGFBP4,LMNA,MMP2,MYL9,MYO7A,PIK3R1,PRSS23,SFRP4	CREB1,FSH,INHA,INHBA,JUN,NFkB (complex),SMAD2,SMAD3,SMAD7,SP1
homocysteine		chemical - endogenous mammalian		-0.670		9.00E-08	ANXA2,APOA1,CLDN5,CXCL10,CXCL12,GADD45A,HMGCR,HMOX1,LEP,MMP13,MMP2,RETN,SNAI2,TIMP1,VCAM1,XBP1	Ap1,D-glucose,FOS,FOXO1,JUN,Jnk,MYC,NFE2L2,NFKBIA,NFkB (complex),P38 MAPK,PPARG,RELA,SMAD3,SP1,SREBF1,STAT3,TP53,homocysteine
TNFRSF1B		transmembrane receptor		-1.935		9.00E-08	ABCC3,CCR5,CD69,CXCL12,ITGB5,JUN,LBP,LEP,MMP13,MMP14,MMP2,MMP3,MMP9,MSR1,P2RX7,TIMP1	Ap1,CEBPA,FOS,JUN,JUNB,JUND,Jnk,MAPK8,NFKBIA,NFkB (complex),P38 MAPK,PPARG,RELA,SMAD3,STAT3,TNF,TNFRSF1B,TP53
IFNL1		cytokine	Activated	3.800	bias	9.00E-08	CXCL10,CXCL9,DDX58,F2R,HERC6,IFI44,IFI6,IFIT1,IFIT2,IFIT3,ISG15,MX1,OAS1,RSAD2,SAMD9,STAT1	CEBPA,IFNL1,IRF1,IRF8,IRF9,NFKB1,NFKBIA,NFkB (complex),PPARG,RELA,STAT1,STAT2,STAT3,STAT4,TNF,TP53
heparin		chemical - endogenous mammalian		0.638		9.05E-08	ACTA2,CD209,CNN1,COL1A1,FN1,IGFBP3,MMP14,MMP2,MMP9,PAPPA,PLAT,PROCR,TFPI,TNFAIP6,VIM	Ap1,CTNNB1,Collagen type I,EGR1,F2,FGF2,IL1B,JUN,MYC,NFKB1,NFKBIA,NFkB (complex),RELA,RUNX2,SMAD2,SMAD3,SP1,STAT3,Tgf beta,heparin
thapsigargin		chemical toxicant		-0.180		9.07E-08	ADIPOQ,CAPN5,CAV1,COL1A1,CXCL10,DNAJB9,ETS1,FN1,GADD45A,HMGCR,HMOX1,HSP90B1,ITGA4,JUN,KLF4,MMP9,PRNP,TGM2,THRSP,TNFSF10,VCAM1,VIM,XBP1,XIAP	ATF2,Ap1,CEBPB,EGR1,IL6,JUN,MAPK14,MYC,NFKB1,NFKBIA,NFkB (complex),P38 MAPK,RELA,SMAD3,SP1,SRC,STAT3,TP53,thapsigargin
IL1A		cytokine	Inhibited	-2.749	bias	9.08E-08	ADAMTS1,ADAMTS4,ALDH1A1,APOD,APP,BCL2,CCL11,CXCL10,CXCL12,CYP1A1,HMOX1,HSPG2,IFNGR1,JUN,LEP,MED1,MMP13,MMP14,MMP2,MMP3,MMP9,PI3,PPARG,S100A12,S100A8,S100A9,SPARC,VCAM1	Ap1,CEBPA,CEBPB,FOS,IL1A,IL6,JUN,JUNB,JUND,Jnk,MAPK8,NFKB1,NFKBIA,NFkB (complex),P38 MAPK,PPARG,RELA,SMAD3,STAT3,TNF,TP53
TNFSF11		cytokine	Inhibited	-2.223	bias	9.10E-08	ACP5,AICDA,BCL2,BSG,CAPN2,CD14,CLEC11A,CSF1R,CTSK,CYP1A1,DAB2,DMPK,DUSP1,EMR1,ETS1,GRB10,HMOX1,ITPKB,JUN,MMP9,NFATC2,PAG1,PRDM1,RHOB,SDC1,SDC4,SLC7A7,SOCS1,STAT1,TSPAN13,VCAM1	Ap1,CTNNB1,ERK,FOS,IL1B,JUN,NFKB1,NFKBIA,NFkB (complex),P38 MAPK,RELA,SMAD3,SP1,STAT3,TNFSF11,TP53
Ifnar		group	Activated	2.349	bias	1.01E-07	C3,CXCL10,DDX58,FCER1A,IFIT2,IFIT3,IFNGR1,ITGA4,MMP9,OAS1,RSAD2,STAT1,TGFBR1,TLR3,TNFSF10,VCAM1,ZBP1	IFNB1,IFNG,IL1B,IRF1,IRF3,IRF7,IRF8,IRF9,Ifnar,NFKB1,NFKBIA,NFkB (complex),RELA,STAT1,STAT2,STAT3,poly rI:rC-RNA
CREBBP		transcription regulator		-1.252	bias	1.04E-07	BCL2,CCR5,CDH5,COL1A2,CXCL10,CXCL12,CXCL9,EGR3,ELANE,EOMES,ESAM,FABP4,FGL1,FUT7,HMGCS1,ISG15,JUN,MMP9,MPO,PCK1,PDE3B,RETN,RGS2,TAGLN,THRSP,TNFSF10,VCAM1	CEBPA,CREBBP,FOXO1,IRF1,IRF7,NFKB1,NFKBIA,NFkB (complex),PPARA,PPARG,RELA,RXRA,SP1,SREBF1,STAT1,STAT3,TP53
Lh		complex		-1.457		1.10E-07	ACP5,ACTA2,ACTG2,ADAMTS1,AKAP12,CARD10,CDKN1C,COL15A1,COL18A1,CTNND1,DAB2,DUSP1,DYRK3,FLNC,GEM,GNLY,ITGB5,MMP19,MMP2,MMP9,P4HA2,PLAT,PPFIA4,PTGS1,RGS5,RHOB,SFRP4,STAT1,TFPI2,TNFAIP6,TPM2	Ap1,CREB1,CTNNB1,Cg,Creb,ERK,ESR1,ETS1,HIF1A,JUN,Lh,MAPK1,NFKBIA,NFkB (complex),NR3C1,RELA,SP1,SP3,STAT1,STAT3,TP53,beta-estradiol,prostaglandin E2
SRC		kinase		-0.862		1.10E-07	CAV1,CBL,COL1A2,CTNND1,CTSB,CTSV,CXCL10,CYP1A1,DUSP1,F2R,FN1,HMOX1,JUN,MMP2,MMP9,POSTN,PTRF,TFPI2,VCAM1,VIM	Ap1,CTNNB1,ERK1/2,ETS1,HIF1A,HRAS,JUN,MYC,NFKB1,NFKBIA,NFkB (complex),P38 MAPK,RELA,SMAD3,SP1,SRC,STAT3,TP53,VEGFA
IGF1R		transmembrane receptor		-1.851		1.12E-07	ACTA2,ATP5D,BCL2,CAPG,CD36,CD5L,CD68,CD84,COL18A1,COL1A1,COL3A1,COL4A1,COL4A2,CTNND1,DES,FASN,FLNC,HTRA1,IGF2,IGFBP3,IGFBP4,PLAT,PRKCDBP,S100A4,SCARA5,SDC4,TGFBI,TIMP3	CEBPA,CEBPB,CREB1,CTNNB1,EGFR,ERBB2,FOXO1,HMGA1,HRAS,IGF1R,IRS1,Ins1,JUN,MYC,NFKBIA,PPARA,PPARG,SMAD3,SP1,SP3,SREBF1,TP53,estrogen receptor
CDH1		other		1.089		1.12E-07	CCL17,CTNND1,IGFBP3,JUN,JUP,MMP14,MMP19,MMP3,MMP9,OCLN,PIK3R1,S100A4,SNAI2,VIM,XIAP	Ap1,CD44,CDH1,CTNNB1,ERBB2,JUN,MYC,NFKB1,NFKBIA,NFkB (complex),PPARG,RELA,RHOA,RUNX2,SMAD2,SMAD3,SP1,TCF,TP53,estrogen receptor
AR		ligand-dependent nuclear receptor	Inhibited	-2.882		1.14E-07	ADM,AQP3,C3,CA4,CAV1,CKAP4,CLDN3,COL3A1,DEPDC1,DES,ELK4,FKBP4,GPR182,GSN,GSTM1,IGF2,IGFBP3,INPP4B,LAMA5,LMOD1,OCLN,PDGFRA,PLAT,PLS3,PROS1,PTGDS,PTGS1,RHOB,SMAD3,SMTN,SNAI2,STAT1,STEAP2,TACC2,TBXAS1,TF,VCAN,VIM	AR,Akt,Ap1,CDKN2A,CTNNB1,EGFR,EP300,FOXO1,JUN,MYC,N-cor,NFkB (complex),RELA,RNA polymerase II,SMAD3,SP1,SP3,STAT3,TP53,dihydrotestosterone,metribolone
tetrachlorodibenzodioxin		chemical toxicant		-0.037		1.23E-07	ADM,APAF1,AQP3,BACH2,BCL2,CD36,CDH13,COL18A1,COL6A1,CYP1A1,CYP1B1,ELN,ENHO,GABRD,HMOX1,HSPA1A/HSPA1B,IGF2,ITGA7,JUN,KCNA3,MANF,MARCO,MINOS1-NBL1/NBL1,MMP13,MMP14,MMP15,PCDHA13,PCK1,PERP,PRDM1,S100A4,S100A8,S100A9,SDC1,SERPINH1,SLC2A4,SLC40A1,TNFSF8,VLDLR	17-alpha-ethinylestradiol,AHR,ATF2,Akt,Ap1,CEBPB,EGF,FOXO1,JUN,NFKB1,NFKBIA,NFkB (complex),Pkc(s),RELA,SP1,TP53,tetrachlorodibenzodioxin
MGEA5		enzyme	Activated	2.414		1.29E-07	ACSS2,ARHGEF25,CAV1,DAB2,FBLN1,FBP1,FERMT2,FN1,GADD45A,GAS6,GPT2,HMGCR,HMGCS1,IGF2,IGFBP4,ITGB5,ITPKB,JUN,LAMB1,LSS,MMP14,PDK1,PRDX4,RHOB,TGFBR3,TIMP1,TIMP2,TIMP3,VIM
CD40LG		cytokine		0.986	bias	1.37E-07	AICDA,BCL2,CCL17,CCR5,CD69,CFP,CXCL10,CYP1B1,DUSP1,G0S2,GADD45A,HLA-DQA1,HSPA1A/HSPA1B,IFI44,IFI6,IFIT1,IFIT2,IFIT3,IL7R,ISG15,ITGA4,JUN,MED1,MMP14,MX1,NCOA3,PRDM1,REL,RGS2,SLC29A1,STAT1,STAT4,STK4,TGM2,TNFAIP6,TNFRSF17,TNFSF10,TNFSF8,TREM2,VCAM1,XIAP	CD40,CD40LG,CEBPA,CREBBP,GATA3,IFNG,IL4,IRF1,IRF7,Interferon alpha,NFKB1,NFKBIA,NFkB (complex),PPARG,RELA,STAT1,STAT2,STAT3,STAT6,TNF
MAP2K1		kinase	Inhibited	-2.989	bias	1.47E-07	ACTA2,BCL2,CDH5,COL1A1,COL1A2,COL3A1,CTSB,DAB2,DUSP1,F2R,FASN,JUN,JUP,MMP14,MMP2,MMP3,MMP9,OLFM4,PDGFRA,PECAM1,SMAD3,SNAI2,TFPI2,TGM2	ATF2,Ap1,CTNNB1,ERK,ERK1/2,FOS,JUN,Jnk,MAP2K1,MAPK14,MYC,NFKB1,NFkB (complex),PD98059,PPARG,RELA,SP1,STAT3,TP53
MAPK11		kinase		-1.977	bias	1.47E-07	ACP5,BCL2,CAV1,CHGA,HMOX1,NPR1,TBX21,TIMP1,TIMP2,UBR2	Ap1,EGR1,ESR1,ESR2,FOS,JUN,MAPK11,MYC,NFKB1,NFKBIA,NFkB (complex),P38 MAPK,PPARG,RELA,SMAD3,SP1,STAT3,TP53
PSMD4		other		-1.342	bias	1.54E-07	A2M,CD14,CD36,CD69,MARCO	CEBPB,IL6,JUN,NFKB1,NFkB (complex),PSMD4,STAT3
wortmannin		chemical - kinase inhibitor	Activated	2.548		1.83E-07	ACTA2,AQP3,BCL2,CD14,CIDEC,COL1A1,COL1A2,COL3A1,CXCL10,F2R,FASN,FN1,GPD1,HMOX1,JUN,KRAS,LEP,MMP13,MMP14,MMP2,MMP9,MSR1,POSTN,TNFSF10,VCAM1,VIM	AGT,Ap1,CTNNB1,EGR1,EP300,ETS1,JUN,MYC,NFKB1,NFKBIA,NFkB (complex),PI3K (complex),PPARG,RELA,RHOA,SP1,SRC,TP53,prostaglandin E2,wortmannin
inosine		chemical - endogenous mammalian	Inhibited	-3.568	bias	1.87E-07	A2M,ANXA2,C1QA,C1QB,C1QC,C1S,C3,CD68,CFD,FTL,TIMP1,TSPO,VIM
deferoxamine		chemical drug		-0.147		1.91E-07	ADM,APP,BCL2,DUSP1,ELN,FASN,GADD45A,GEM,HMOX1,HSPA1A/HSPA1B,IFI6,IGFBP3,IGFBP4,JAG2,LAMA3,LEP,MMP2,MX2,PLAT,PPARG,RSAD2,VCAM1	Ap1,CTNNB1,FOS,JUN,Jnk,LDL,LEP,NFKB1,NFKBIA,NFkB (complex),NOTCH1,P38 MAPK,RELA,SMAD3,SP1,STAT1,STAT3,TP53,Vegf,deferoxamine
HNRNPA2B1		other				1.91E-07	AKT3,ATRX,CEMIP,CIDEC,FHL1,FN1,GSN,H19,JUP,MUC13,OAS1,PAPPA,PDE1A,PDGFC,SEMA3B,SNAI2,SRPX,STOM,SULT1A1,TFPI2,TNS3,VCAN
simvastatin		chemical drug		-0.059		1.96E-07	ACP5,ACTA2,ADRB2,APOA1,APP,BCL2,CD14,DDAH1,F2R,HMGCR,HMOX1,IGFBP3,MMP2,MMP3,MMP9,PGLYRP1,PLAT,RHOB,SDC4,SLC2A4,STAT1,STAT4,TIMP1,VCAM1,VIM,VWF,XIAP	Ap1,CEBPB,FOS,IL1B,IL6,IRF1,JUN,NFKB1,NFKBIA,NFkB (complex),RELA,SP1,STAT3,TP53,simvastatin
trinitrobenzenesulfonic acid		chemical reagent	Inhibited	-2.925	bias	2.05E-07	CCL11,CCR5,CD68,COL1A1,COL1A2,COL3A1,CXCL10,LUM,MMP13,MMP3,MMP9,PTGDS,PTGS1,S100A8,S100A9,TBX21,TIMP1	FOXO1,HIF1A,IFNG,IRF1,MYC,NFKB1,NFKBIA,NFkB (complex),NOS2,RELA,SP1,STAT1,STAT3,TP53,trinitrobenzenesulfonic acid
MIF		cytokine		-1.345	bias	2.10E-07	ACTA2,CD84,COL1A1,DUSP1,F2R,FASN,ITIH5,JUN,MMP13,MMP2,MMP3,MMP9,RAMP2,TIMP1,VCAM1	Ap1,CTNNB1,ERK,ERK1/2,FOS,JUN,JUNB,JUND,Jnk,MAPK8,MIF,MYC,NFKB1,NFkB (complex),RELA,SMAD3,STAT3,TP53
IFNAR1		transmembrane receptor		1.047		2.20E-07	CCL17,CH25H,CXCL10,HMGCR,HMGCS1,IFI44,IFIT2,IFIT3,IFNGR1,ISG15,OAS1,PLAT,RSAD2,RTP4,SDC1,SOCS1,SQLE,STAT1,TLR3	IFNAR1,IFNB1,IFNG,IRF1,IRF3,IRF7,IRF8,IRF9,Interferon alpha,NFKB1,NFkB (complex),STAT1,STAT2,STAT3,STAT4
nitrofurantoin		chemical drug		-1.364		2.34E-07	A2M,ADAMTS1,ANXA2,C3,C4BPA,CAPN2,CTSB,CTSV,CXCL10,GADD45A,GPNMB,GSTM1,HMGCR,HMGCS1,HMOX1,IGFBP3,LBP,MMP14,PLAT,SDC1,SEPP1,TIMP1,TIMP3,VCAM1
DDX58	0.527	enzyme	Activated	2.424	bias	2.39E-07	CXCL10,DDX58,GEM,IFI44,IFIT1,IFIT2,IFIT3,ISG15,OAS1,RSAD2,SOCS1,STAT1,TLR3	DDX58,IFNB1,IRF1,IRF3,IRF7,Interferon alpha,MAVS,NFkB (complex),STAT1,STAT2,STAT3
ALOX15		enzyme		-1.669	bias	2.51E-07	BCL2,CCL26,CD36,FN1,HMOX1,JUN,PPARG,RGS2,VCAM1	ALOX15,Ap1,CEBPA,CTNNB1,ERK,ERK1/2,FOXO1,JUN,LDL,MYC,NFKB1,NFKBIA,NFkB (complex),PPARA,PPARG,RELA,RHOA,RXRA,SREBF1,STAT1,STAT3,TP53
FAM3B		cytokine				2.51E-07	CAV1,DCN,FN1,IGFBP3,IGFBP4,LGALS1,MED1,PTN,SPARC	EGR1,FAM3B,FOXO1,Insulin,PPARA,PPARG,SREBF1
CBFB		transcription regulator		-1.221		2.57E-07	CCR5,CSF1R,IKZF2,IKZF3,LGMN,LTB4R,MMP13,MPO,NRP1,PDE3B,STAT4,TBX21,TGFBR1,TGFBR3,TPSAB1/TPSB2	CBFB,CEBPA,JUN,RUNX1,SPI1
SOCS1	0.673	other	Inhibited	-2.256	bias	2.62E-07	A2M,BCL2,CD69,CXCL10,DDX58,DUSP1,GBP5,IFI44,IFIT1,IFIT2,IFIT3,ISG15,JUN,MMP13,MX1,OAS1,SOCS1,STAT1,TLR3,VCAM1	HIF1A,IFNG,IRF1,IRF7,IRF8,IRF9,JUN,MAPK1,NFKB1,NFkB (complex),NR3C1,SOCS1,STAT1,STAT2,STAT3,STAT4
NFYA		transcription regulator	Inhibited	-2.158	bias	2.83E-07	APAF1,BCL2,COL1A2,COL5A3,CYP1A1,ELANE,FASN,GADD45A,GPAM,JUN,NPR1,PDGFRB,RHOB,THRSP,TXNIP,VWF	BRCA1,NFYA,NFkB (complex),RNA polymerase II,STAT1,STAT3,TP53
CSF2		cytokine		-1.926	bias	2.86E-07	ACP5,ADA,ALOX5,AOC1,APAF1,BCL2,BSG,C3,CCR5,CD14,CD209,CD69,CFH,COL8A1,CSF1R,CXCL10,EGR3,ELN,F2R,FAM65B,FOLR2,ITGA4,ITGB5,KCTD11,LEP,MARCO,MMP14,MMP2,MMP9,MPO,NFATC2,NRP1,OSMR,PHGDH,PMP22,PPARG,PRNP,RRM2B,SLAMF7,SOCS1,TGM2,TNFSF8,XBP1,XIAP	AKT1,CEBPA,CEBPB,CREB1,CSF2,CTNNB1,FOXO1,GATA3,IL4,IL6,JUN,NFKB1,NFKBIA,NFkB (complex),PPARG,RELA,SMAD3,SMAD7,SP1,SP3,STAT3,STAT6,TGFB1,TNF,TP53
FOXA2		transcription regulator		-0.880		2.93E-07	A2M,ACTA2,ACTG2,ALOX5,APOA1,C3,CCL11,CCL17,CCR5,CHI3L1,CNN1,DLK1,LIPE,LTC4S,LYZ,MYL9,PCK1,PPARG,PROS1,PTGDS,SLC2A4,TAGLN,TBXAS1,TF	AR,CEBPA,CEBPB,FOXA1,FOXA2,IL6,Ins1,JUN,NFKB1,NFkB (complex),PPARA,PPARG,SREBF1,STAT3
VHL		transcription regulator		-0.958		3.00E-07	ALDH1A1,BCL2,CAV1,CDKN1C,CNN1,CXCL12,DAB2,FN1,FTL,GPX1,HMOX1,LMNA,MMP14,NEDD9,QPRT,SLC40A1,SPARC,TAGLN,TNFSF10,VIM	Ap1,CTNNB1,EGR1,EP300,ESR1,ETS1,Focal adhesion kinase,GATA4,HES1,HIF1A,JUN,MYOCD,NFKB1,NFkB (complex),NOTCH1,RUNX2,SMAD3,SP1,TP53,VEGFA,VHL
L-triiodothyronine		chemical - endogenous mammalian		-1.692		3.04E-07	A2M,ACTG2,ADIPOQ,ADM,ADRB2,ALDH1A1,APOA1,APP,C1S,COL4A1,CXCL12,DLK1,DUSP1,F2,FABP4,FASN,HP,IGFBP3,IGFBP4,ITGA7,LEP,LIPE,LMNA,LRP1,LYZ,MMP14,NID1,PCK1,PDK4,PPARG,PTGDS,RASGRP1,RGS2,RGS9,SLC2A4,TF,THRSP	Ap1,CEBPA,CEBPB,EGR1,EP300,FOXO1,Ins1,Insulin,JUN,L-triiodothyronine,LEP,NCOA1,NCOR1,NFKB1,NFkB (complex),PPARA,PPARG,RXRA,SP1,SREBF1,THRB
ABCB4		transporter	Activated	2.470	bias	3.12E-07	ACTA2,COL1A1,COL1A2,COL4A1,CXCL10,MMP13,MMP2,PDGFRB,SPARC,TIMP1
NOTCH1		transcription regulator		0.056		3.22E-07	ACTA2,BCL2,CDKN1C,CFD,CHGA,COL1A1,COL1A2,DLK1,DLL4,FABP7,HEYL,IGFBP3,IGFBP4,IL7R,LEF1,LYVE1,MMP2,PDGFRB,PPARG,PTGDS,REL,SOCS1,TAGLN,TGFBR3,TIE1	Akt,Ap1,CTNNB1,EGFR,FOXO1,HES1,HIF1A,JUN,MYOCD,NFKB1,NFKBIA,NFkB (complex),NOTCH1,RELA,RUNX2,SMAD3,SP1,SP3,STAT3,TP53,VHL,Vegf
Mapk		group		-1.431	bias	3.23E-07	ADA,APOA1,APP,BCL2,COL1A1,FBLN1,HMOX1,ITGA4,JUN,LEP,MMP13,MMP9,NOV,S100A4,S100A8,SNAI2,STAT1,VCAM1	Ap1,CTNNB1,ERK,ESR1,ESR2,FOS,IRF1,JUN,Mapk,NCOR2,NFKB1,NFKBIA,NFkB (complex),RELA,Ras,SP1,STAT3,TP53,estrogen receptor
dimethylnitrosamine		chemical toxicant	Inhibited	-2.091	bias	3.24E-07	ACTA2,COL1A1,COL1A2,COL3A1,COL4A1,DES,HMOX1,IGF2,MMP9,TGM2,TIMP1,VIM	Ap1,CEBPA,CTNNB1,Collagen type I,F2,JUN,MYC,NFKB1,NFKBIA,NFkB (complex),PPARG,RELA,RUNX2,SMAD2,SMAD3,SMAD7,SP1,SP3,STAT3,TGFB1,TNF,TP53,dimethylnitrosamine
KIAA1524		other		1.311		3.24E-07	ACTG2,BCL2,C4BPA,COL15A1,COL8A1,DCN,GADD45A,GPNMB,LUM,MFAP5,PDGFRB,PDK4,S100A16,SNCA
IL18		cytokine		-1.951	bias	3.34E-07	ADIPOQ,BCL2,BSG,CCL11,CCR5,CD226,CD69,CXCL10,CXCL12,HLX,JUN,MMP13,MMP15,MMP3,MMP9,MPO,SMAD3,TBX21,TF,TIMP1,VCAM1	Ap1,ERK1/2,FOXP3,IL18,IL1A,JUN,MYC,NFKB1,NFKBIA,NFkB (complex),P38 MAPK,RELA,SMAD3,STAT1,STAT3,STAT6,TP53
CLDN7		other		0.635		3.44E-07	APLP2,C1S,C3,CD68,CKAP4,IFI44,IFI6,IGFBP7,MMP2,MMP9,MUC13,MX1,PHGDH,PRNP,PRSS23,SLC35B1,SLCO2A1,TIMP2,TINAGL1,WIPI1
PTEN		phosphatase		1.246		3.62E-07	ADIPOQ,ADM,BCL2,C3,CDH5,CFD,CTSB,CTSV,CTSZ,CYP27A1,DUSP1,ETS1,ETV3,FABP4,FASN,G0S2,GPX3,HMGCR,HSPA1A/HSPA1B,IGF2,IGFBP3,IGFBP6,ISG15,KDR,MMP14,MMP2,MMP23B,MMP3,MMP9,PDGFRB,PIK3R1,PLOD1,PPARG,PTN,SDC1,SDC4,SLC25A1,SMAD1,SP4,TNFSF10,VCAM1,VNN1	Ap1,CEBPA,CREB1,Ccl2,ERK1/2,HIF1A,IGF1,JUN,MYC,NFKB1,NFKBIA,NFkB (complex),PPARG,PTEN,RELA,SP1,STAT3,TNF,TP53
TO-901317		chemical reagent		-1.325		3.64E-07	ADM,APOD,APP,C3,CD5L,CFH,ELOVL6,FABP4,FASN,FBP1,GHR,GPAM,GPD1,HP,IGFBP4,LTC4S,MMP9,PCK1,PGLYRP1,PPARG,PTGDS,SLC2A4,SMAD3,TGM2,THRSP,TIMP1,TIMP3,TKT	CEBPA,D-glucose,FOXO1,MYC,NFE2L2,NR1H3,PPARA,PPARG,PPARGC1A,RXRA,SREBF1,THRB,TO-901317
GLIS2		transcription regulator		1.342	bias	3.67E-07	C3,COL1A1,CXCL10,MGP,MMP14,SNAI2,SPARC,VIM	CTNNB1,GLIS2,HDAC3,MYC,NFkB (complex),RELA,RUNX2,TCF,TP53
GW501516		chemical drug		-0.199	bias	3.77E-07	ADIPOQ,APOD,BCL2,CFD,COL6A1,FASN,GPD1,GZMH,IGFBP3,IGFBP6,LIPE,LTF,PDK4,PLAT,S100A8,S100A9,VLDLR,VNN1	ATF2,CEBPA,CEBPB,FOXO1,GW501516,Ins1,JUN,NR1H3,PPARA,PPARD,PPARG,RNA polymerase II,RXRA,SREBF1,TP53,fatty acid
IFNA4		cytokine	Activated	2.738	bias	3.86E-07	CD69,CXCL10,CXCL9,IFIT1,IFIT2,ISG15,MX1,STAT4,ZBP1	HIF1A,IFNA4,IFNAR1,IRF8,IRF9,ISGF3,JUN,MAPK1,NFKB1,NFkB (complex),NR3C1,RELA,STAT1,STAT2,STAT3,STAT6,TP53
estrogen		chemical drug		-1.684	bias	3.97E-07	AOC1,APOA1,BCL2,COL15A1,COL18A1,COL1A1,COL3A1,COL4A2,COL6A2,CXCL12,DUSP1,FBLN1,FN1,HMGCR,IGF2,IGFBP4,IGFBP6,JUN,KDR,LGALS1,LTF,MEOX2,MYBL1,NCOA3,PLAT,PLIN4,PTGDS,SMAD3,SPARC,TBX21,TGFBR1,XBP1	Ap1,CTNNB1,EGF,ERBB2,ESR1,ESR2,JUN,MYC,NCOR2,NFkB (complex),SMAD3,SMAD7,SP1,SP3,TBP,TGFB1,TP53,estrogen,estrogen receptor
calphostin C		chemical - kinase inhibitor		1.470	bias	4.00E-07	ACTA2,BCL2,CD36,DUSP1,ETS1,FN1,HSP90B1,MMP13,MMP9,MSR1,P4HB,PDIA4,PPARG,S100A8	ATF2,Ap1,CEBPA,JUN,MAPK14,NFKB1,NFKBIA,NFkB (complex),P38 MAPK,PPARG,Pkc(s),RELA,SMAD3,STAT3,TNF,TP53,calphostin C
CD3		complex		-1.154	bias	4.03E-07	ACTG2,AQP3,BCL2,C1R,CBL,CCL17,CCR5,CD226,CD69,CH25H,CXCL10,EGR3,EOMES,ETS1,FKBP2,FTL,FUT7,FYB,GZMA,H19,HSP90B1,HSPA1A/HSPA1B,IFIT1,IFNGR1,IGFBP6,IL7R,ITGA4,ITGB5,JUN,KLK7,LEF1,LNPEP,LRP1,MMP2,MSR1,NFAT5,NFATC2,NME4,P4HB,PDIA4,PNP,PRDX4,REL,SOCS1,STAT1,STEAP2,STOM,TBX21,TFPI2,TGM2,TMX3,TNFSF10,TSPAN7,VIPR2,ZBTB32,ZKSCAN1	Ap1,BCL6,CD3,FOXP3,GATA3,IL12 (complex),IL2,IL21,IL4,NFATC2,NFkB (complex),RELA,STAT1,STAT3,STAT4,STAT5a/b,STAT6,TCR
MAPK14		kinase	Inhibited	-2.913	bias	4.11E-07	ACP5,ACTA2,BCL2,COL1A1,CXCL10,DUSP1,FASN,FN1,GADD45A,HMGCR,HMOX1,IGF2,JUN,MMP13,MMP3,MMP9,PCK1,PECAM1,TAGLN,TBX21,TGM2,TIMP1,TIMP2	Ap1,CBL,CEBPA,CTNNB1,EGFR,ERK,FN1,JUN,MAPK14,NFKB1,NFKBIA,NFkB (complex),P38 MAPK,PPARG,RUNX2,SMAD3,SP1,SP3,STAT3,TNF,TP53
IGFBP2		other		-1.947	bias	4.21E-07	COL21A1,DDAH1,EFEMP1,ELOVL6,FN1,GHR,IGFBP3,IGFBP4,MMP13,MMP2,NEDD9,POSTN	Ap1,CEBPA,CEBPB,CREB1,CTNNB1,ERBB2,FOS,GH1,HIF1A,IGF1,IGFBP2,JUN,MYC,NFkB (complex),NOTCH1,PPARG,RXRA,SMAD2,SP1,STAT3,TP53,Vegf,estrogen receptor,heparin
stallimycin		chemical drug	Activated	3.416	bias	4.21E-07	CXCL10,IFI44,IFI6,IFIT1,IFIT2,IFIT3,IL7R,ISG15,MX1,OAS1,STAT1,TNFSF10	IRF8,IRF9,NFKB1,NFkB (complex),RELA,STAT1,STAT2,STAT3,TP53,stallimycin
NR3C2		ligand-dependent nuclear receptor		-0.337		4.38E-07	ADAMTS1,BCL2,COL1A1,COL3A1,DES,ECHDC2,FKBP4,FN1,GHR,GPX1,GPX3,KDR,NDRG2,PLIN4,RGS2,SEMA3C,TACC2,VLDLR	Ap1,CREBBP,ESR1,ESR2,FOS,JUN,NCOA1,NFKB1,NFYC,NFkB (complex),NR3C1,NR3C2,PGR,RELA,SIRT1,SREBF1,aldosterone,glucocorticoid,progesterone,spironolactone
genistein		chemical drug		1.043		4.42E-07	A2M,ADM,ALOX5,APOA1,BCL2,C3,CFD,COL1A1,CXCL10,CXCL12,CYP1A1,DUSP1,HLA-DQA1,HMGCR,HMOX1,HSPA1A/HSPA1B,IFIT2,JUN,LBP,LTF,MAL2,MMP13,MMP2,MMP3,MMP9,PIK3R1,PLAT,PPARG,RASGRP1,SOCS1,STK17B,VCAM1,XIAP	ATF2,Ap1,CEBPB,ESR1,IL6,JUN,JUNB,JUND,LDL,MAPK8,NFKB1,NFKBIA,NFkB (complex),Pkc(s),RELA,SMAD3,SP1,STAT1,STAT3,TP53,beta-estradiol,genistein
CGA		other		-0.570		4.42E-07	ADAMTS1,CLDN5,CTSV,MMP14,MMP2,PARM1,SFRP4,TIMP2,TIMP3,XIAP	AR,CGA,NFKBIA,PRL,RELA,SP1,STAT3
FN1	-0.777	enzyme		-1.450		4.65E-07	ACP5,ACTA2,APLP2,APP,BCL2,CAPN2,COL1A1,FERMT2,FN1,GPX1,ITGA4,MGP,MMP13,MMP14,MMP2,MMP3,MMP9,PDGFRA,SDC1,SDC4,SNAI2,SPARC,TAGLN,TGM2,TIMP2,XIAP	ATF2,Ap1,CBL,CTNNB1,FN1,FOS,ITGB3,JUN,Jnk,MAPK14,NFKB1,NFKBIA,NFkB (complex),PPARG,RELA,RHOA,SMAD2,SMAD3,SMAD4,SMAD7,SP1,SP3,STAT3,TGFB1,TP53
CCR2		G-protein coupled receptor		0.865		4.91E-07	ADIPOQ,APP,CCL11,CCL17,CCR5,CXCL10,CXCL12,FN1,MMP13,MMP2,MMP9,TIMP1,TIMP2,TIMP4	Ap1,CCR2,CEBPA,CTNNB1,ERK1/2,IFNG,IRF1,JUN,MMP9,MYC,NFKB1,NFKBIA,NFkB (complex),PPARG,RELA,SMAD2,SMAD7,STAT1,STAT3,TNF,hyaluronic acid
PARP2		enzyme	Inhibited	-2.429	bias	4.98E-07	ADIPOQ,CD36,FABP4,FASN,LEP,PPARG	EP300,FOXO1,H2AFX,PARP2,SIRT1,SREBF1,STAT3
AGPAT2	-1.333	enzyme	Inhibited	-2.449	bias	4.98E-07	ADIPOQ,FABP4,LEP,PLIN1,PPARG,SLC2A4
PTK2		kinase		-1.707		5.43E-07	ACTA2,COL1A1,COL1A2,MMP2,MMP9,PALLD,PCOLCE2,PDGFRB,TIMP1,TIMP3,VCAM1,XIAP	AKT2,ATF2,Ap1,CBL,CEBPB,CTNNB1,ESR1,Focal adhesion kinase,GATA4,HIF1A,ITGB1,JUN,NFKB1,NFKBIA,NFkB (complex),PTK2,RAC1,SMAD3,SMAD4,SMAD7,SP1,STAT3,TP53
KLF4	-0.859	transcription regulator	Inhibited	-2.851	bias	5.78E-07	ACTA2,ALDH1A1,CD14,CD34,COL1A1,COL8A1,CSF1R,CYP1A1,DLL4,DUSP1,EFEMP1,EMR1,EOMES,FN1,GBP4,KDR,KLF4,NRP1,PDGFRA,PECAM1,PRDM1,SERPINH1,SMAD1,SOCS1,TAGLN,TF,VIM	Ap1,CEBPB,CTNNB1,EGR1,EP300,ESR1,FOXO1,KLF4,MYC,NFkB (complex),PPARG,RNA polymerase II,RUNX2,SMAD3,SMAD4,SMAD7,SP1,TCF,TP53
FBXW7		transcription regulator		2.000	bias	5.80E-07	APP,CD36,CIDEC,COL1A1,DGAT2,FABP4,GPAM,JUN,PPARG	Ap1,CEBPA,CREBBP,EP300,FBXW7,FOS,JUN,MED1,MED13,MYC,N-cor,NCOA1,PPARG,RELA,RNA polymerase II,SMARCA4,SP1,STAT3,TP53
IFN Beta		group	Activated	3.808	bias	5.99E-07	BCL2,CD69,CXCL10,DDX58,FN1,IFI6,IFIT1,IFIT2,ISG15,MMP9,MX1,OAS1,RSAD2,SOCS1,STAT1,TGFBR1,TLR3,TNFSF10,ZBP1	HIF1A,IFN Beta,IRF1,IRF7,IRF8,IRF9,Ifnar,JUN,MAPK1,NFKB1,NFkB (complex),NR3C1,STAT1,STAT2,STAT3,STAT4
AGER		transmembrane receptor		-0.700		6.01E-07	APAF1,APP,BCL2,CHGA,COL4A1,CTSK,IFIT1,MMP2,MMP3,MMP9,S100A8,S100A9,TXNIP,VCAM1	AGER,Ap1,CDKN1A,CEBPB,CTNNB1,ESR1,IL1B,IL6,JUN,MYC,Mapk,NFKB1,NFKBIA,NFkB (complex),PPARG,RELA,RUNX2,STAT3,TCF,TP53
SPI1		transcription regulator		-1.437		6.29E-07	ARID3A,C1QC,CCL17,CD14,CD209,CD68,CHI3L1,CSF1R,CTSK,DAB2,ELANE,EMR1,FCER1A,FCGRT,FUT7,GPX1,IL7R,ISG15,ITGA4,JUN,LTF,LYZ,MMP2,PRTN3	Ap1,CEBPA,CEBPB,CREBBP,FOS,IL6,IRF1,IRF8,IRF9,JUN,NFKB1,NFKBIA,NFkB (complex),PPARG,RELA,SP1,SPI1,STAT1,STAT3,TNF,TP53
IRF7		transcription regulator	Activated	4.347	bias	6.45E-07	CD69,CXCL10,CXCL9,DDX58,GBP4,GBP5,IFI44,IFI6,IFIT1,IFIT2,IFIT3,ISG15,MX1,MX2,OAS1,PLAC8,RSAD2,RTP4,S100A8,SOCS1,STAT1,TNFSF10,ZBP1	IFNA1/IFNA13,IFNA2,IFNB1,IRF1,IRF3,IRF7,Interferon alpha,NFkB (complex),STAT1,STAT2,STAT3,STAT4,STAT6
LMNB1		other				7.16E-07	AEBP1,CXCL12,FBN1,FSTL1,LMNA,MGP,PAPPA,RCN1,REEP5,SLIT3,TGFBI
SMARCB1		transcription regulator	Inhibited	-3.016		7.19E-07	A2M,ADD3,COL18A1,COL1A1,COL1A2,COL5A2,CTTN,FABP4,FBP1,GADD45A,GSN,HP,JUP,LBP,MX1,OAS1,PCK1,PGLYRP1,POSTN,PPARG,PTN,S100A1,SPARC	CDKN2A,MYC,RELA,SMARCB1,SP1,STAT3,TP53
bexarotene		chemical drug		-1.337		7.51E-07	ADD3,ADRB2,CFD,DUSP1,EGR3,FABP4,IGFBP6,LOXL2,PIK3R1,PLAT,PPARG,S100A9,SPARC,TGM2,TM4SF1,VCAM1,XBP1	CEBPA,FOXO1,PPARA,PPARG,RXRA,SREBF1,bexarotene
IFNA10		cytokine	Activated	2.402	bias	7.52E-07	CXCL10,CXCL9,IFIT1,ISG15,MX1,STAT4,ZBP1	IFNA10,IRF8,IRF9,NFkB (complex),STAT1,STAT2,STAT3
IFNA5		cytokine	Activated	2.402	bias	7.52E-07	CXCL10,CXCL9,IFIT1,ISG15,MX1,STAT4,ZBP1	IFNA5,IRF8,IRF9,NFKB1,NFkB (complex),RELA,STAT1,STAT2,STAT3,TP53
IFNA7		cytokine	Activated	2.402	bias	7.52E-07	CXCL10,CXCL9,IFIT1,ISG15,MX1,STAT4,ZBP1	IFNA7,IRF8,IRF9,NFkB (complex),STAT1,STAT2,STAT3
IFNA14		cytokine	Activated	2.402	bias	7.52E-07	CXCL10,CXCL9,IFIT1,ISG15,MX1,STAT4,ZBP1	IFNA14,IRF8,IRF9,NFkB (complex),STAT1,STAT2,STAT3
IFNA6		cytokine	Activated	2.402	bias	7.52E-07	CXCL10,CXCL9,IFIT1,ISG15,MX1,STAT4,ZBP1	IFNA6,IRF8,IRF9,NFKB1,NFkB (complex),RELA,STAT1,STAT2,STAT3,TP53
IFNA21		cytokine	Activated	2.396	bias	7.52E-07	CXCL10,CXCL9,IFIT1,ISG15,MX1,STAT4,ZBP1	IFNA21,IRF8,IRF9,NFkB (complex),STAT1,STAT2,STAT3
ethanol		chemical - endogenous mammalian		-0.925		7.90E-07	ACTA2,ADIPOQ,ADM,ALOX5,APOA1,BCL2,CAPN5,CD14,CDH13,COL1A2,COL3A1,DUSP1,FASN,GABRD,GADD45A,GPAM,HMOX1,HSP90B1,JUN,LGALS1,LSS,MMP13,MMP2,MMP3,MMP9,PLAT,PPARG,RARRES2,RHOB,SLC40A1,SQLE,STAT1,TFPI2,TIMP1,TIMP2,VCAM1	ADIPOQ,ATF2,Ap1,CEBPA,CEBPB,IL6,JUN,MAPK14,NFKB1,NFKBIA,NFkB (complex),P38 MAPK,PPARA,PPARG,RELA,SMAD3,STAT3,TNF,TP53,ethanol
GDF2		growth factor	Inhibited	-2.765	bias	7.93E-07	ANKH,CAV1,COL1A1,CXCL12,DLK1,FMOD,HTRA1,LYVE1,MMP9,NRP1,POSTN,SEMA3B,SEMA3C,SERPINF1,SMAD1,SPARCL1	Ap1,ERK1/2,GDF2,JUN,MYC,NFKB1,STAT3
Tnf (family)		group		0.071		8.02E-07	ABCC3,ADIPOQ,APOA1,BCL2,CCL11,CCR5,CD163,CXCL10,CXCL12,CXCL9,CYP1A1,GHR,JAG2,MECOM,MMP13,MMP3,MMP9,OCLN,PECAM1,PRKCDBP,SLC11A1,VCAM1,XIAP	Ap1,CEBPB,HDAC3,IKK (complex),IL6,JUN,JUNB,JUND,MAPK8,NFKB1,NFKBIA,NFkB (complex),P38 MAPK,RELA,SMAD2,SMAD3,STAT3,TP53,Tnf (family),nitric oxide
MYCN		transcription regulator	Activated	3.710		8.08E-07	ALDH1A1,CAV1,CCNT1,CKAP4,COL18A1,COL1A1,COL4A1,COL5A2,COL8A1,FBN1,FKBP9,FN1,IGFBP7,LGALS1,MMP2,MRC2,MTF2,PDIA4,PDK1,PHGDH,RGS5,RPS23,SDC2,SLIT3,SPARC,TAGLN,TGM2,TIMP2,VIM	ATF2,Ap1,CBL,CTNNB1,ERK,HIF1A,HMGA1,ITGB1,JUN,MYCN,SP1,STAT3,TP53,estrogen receptor
DETA-NONOate		chemical reagent		-0.688		8.84E-07	ACO1,BGN,DUSP1,HMGCR,HMOX1,LOXL2,MMP9,PDE3B,S100A8,TIMP1,VCAM1,XIAP	Ap1,CAT,DETA-NONOate,FOS,IRF1,JUN,NFKB1,NFKBIA,NFkB (complex),P38 MAPK,RELA,SMAD2,SMAD3,SMAD4,SP1,STAT3,TP53
NFATC2	0.647	transcription regulator		1.723	bias	8.96E-07	ACP5,BBX,CXCL10,DAB2,EGR3,FGL2,GBP4,IFIT2,IFIT3,IKZF1,ISG15,PLAT,PPARG,REL,RGS2,RSAD2,SOCS1,STAT1,TLR3,TNFSF8,ZBTB32	BCL6,CEBPA,CEBPB,GATA3,IFNG,IL4,IL5,IL6,IRF1,JUN,NFATC2,NFKB1,NFKBIA,NFkB (complex),PPARG,RELA,STAT1,STAT3,STAT5a/b,STAT6,TNF
glucocorticoid		chemical drug		-1.585		9.18E-07	ACE2,ADRB2,ALOX5,BCL2,CD163,CD69,CHGA,CLDN5,CLEC11A,COL1A1,CSF1R,DUSP1,FASN,FBLN1,FBLN2,FN1,GPX3,GRN,HMOX1,IGFBP3,LEP,MMP13,MMP3,MMP9,PCK1,PLAT,PPARG,PRNP,TXNIP,VCAM1	Ap1,CEBPA,CEBPB,EGR1,FOXO1,Growth hormone,IL1,Insulin,JUN,NFKB1,NFKBIA,NFkB (complex),NR0B2,PPARA,PPARG,RELA,SMAD3,SP1,SREBF1,STAT3,STAT5a/b,TNF,TP53,Tgf beta,glucocorticoid
mir-29		microRNA		0.336	bias	9.41E-07	BCL2,COL1A1,ELN,EOMES,ITGA11,MMP2,NID1,PDGFRB,PIK3R1,PMP22,TBX21	APP,Ap1,Creb,EGR1,FOXO1,NFKBIA,NFkB (complex),PIK3R1,TP53,mir-29
emodin		chemical drug		-0.227		9.41E-07	ADIPOQ,BCL2,CLDN5,CYP1A1,CYP1B1,FN1,LEP,MMP9,OCLN,VCAM1,VIM	AHR,Ap1,CEBPA,CEBPB,Ca2+,ESR1,ETS2,HSF1,JUN,JUNB,Mapk,NFATC3,NFE2L2,NFKB1,NFKBIA,NFkB (complex),P38 MAPK,PPARG,RELA,RXRA,SMAD3,SOD1,SP1,STAT3,TP53,emodin,troglitazone
RCE1		peptidase				9.41E-07	AEBP1,CXCL12,FBN1,FSTL1,LMNA,MGP,PAPPA,RCN1,REEP5,SLIT3,TGFBI
BRCA1		transcription regulator		-0.855		1.01E-06	AK1,ATP11C,BCL2,CARD10,COL18A1,CYP1A1,CYP1B1,DDX58,GADD45A,HMOX1,HSPB1,IFI6,IFIT1,IFIT2,IFIT3,LAMA3,MX1,PERP,RRM2B,SMAD3,STAT1	Ap1,BRCA1,CDKN2A,IRF8,IRF9,MYC,NFKB1,NFKBIA,NFkB (complex),P38 MAPK,RELA,SMAD3,SP1,STAT1,STAT2,STAT3,TP53
PTGS2		enzyme		-0.892		1.01E-06	ANXA2,AQP1,BCL2,CD68,CHGA,CTSK,CXCL10,CXCL12,CYP1B1,DUSP1,FN1,IGFBP3,KDR,LEP,MMP14,MMP2,MMP9,MSR1,PTGS1,TNFAIP6,TNFSF10	Ap1,CEBPB,CTNNB1,EGFR,ETS1,IL1B,IL6,JUN,NFKB1,NFKBIA,NFkB (complex),PI3K (complex),PTGS2,RELA,SMAD3,SP1,SP3,STAT3,prostaglandin E2
fatty acid		chemical - endogenous mammalian		-0.840	bias	1.10E-06	AOC1,APOA1,BCL2,CD36,FABP4,FASN,GPAM,HMOX1,MMP9,PLIN4,RBP4,S100A8,ST3GAL5,THRSP,VCAM1,VNN1	Ap1,CEBPA,EGR1,ESR1,FOXO1,Insulin,JUN,Mapk,NFKB1,NR1H3,PPARA,PPARD,PPARG,RXRA,SREBF1,fatty acid
NFKB1		transcription regulator		-0.370	bias	1.10E-06	A2M,AICDA,APP,BCL2,CCL11,COL1A1,COL1A2,CTSB,CXCL10,CXCL9,DLL4,DUSP1,FCGRT,HMOX1,IGFBP3,ISG15,LTC4S,MMP13,MMP3,MMP9,MSR1,PI3,SDC4,STAT1,TNFSF10,VCAM1,XIAP	CEBPA,CEBPB,IL6,JUN,MYC,NFKB1,NFKBIA,NFkB (complex),NR3C1,PPARG,RELA,SP1,STAT3,TNF,TP53
IL3		cytokine		-0.372	bias	1.15E-06	ADA,BCL2,C1QA,CCL11,CD14,CD69,CLEC11A,CSF1R,CTTN,CXCL9,EGR3,ELK4,EMR1,F2R,FASN,FCER1A,GADD45A,GPX1,GZMA,HSP90B1,IGJ,JUN,MPO,NEDD9,NOV,NRP1,PHGDH,SLAMF7,SOCS1,STAT4,TNFSF10,TNFSF8,TPSAB1/TPSB2,VCAM1,XBP1	FOXP3,IL10,IL3,IRF1,IRF7,Interferon alpha,JUN,NFKB1,NFKBIA,NFkB (complex),PTPN11,RELA,SP1,SPI1,STAT1,STAT2,STAT3,STAT6
POR		enzyme		-0.859		1.17E-06	ABCC3,ALDH1A1,CD36,CLDN3,CPA3,CYP1A1,ELOVL6,FGL1,GSTM1,HLA-DQA1,HMGCR,HMGCS1,HMOX1,KDR,LGALS1,LSS,PDK4,PPARG,PRNP,SDC4,SQLE,STAT1,SUSD2,VNN1	2-acetylaminofluorene,NR1H3,NR1I2,POR,PPARA,PPARD,PPARG,SREBF1,fatty acid
valproic acid		chemical drug		0.565		1.23E-06	APOA1,BAG2,BCL2,CD151,CD209,CDKN1C,CH25H,CPT1C,CRYL1,CTSB,CYP1A1,CYP1B1,ELOVL6,GPAM,GPX7,HMGCS1,HMOX1,JUN,LBR,LEP,LEPREL1,MMP13,OSBPL5,PLAT,PNPLA2,PPARG,PRSS23,S100A4,SEMA3C,SEPP1,SERPINH1,SLC7A8,SQLE,THRSP,TNFSF10,XBP1,XIAP	Ap1,EGR1,ESR1,JUN,JUNB,JUND,LEP,MAPK8,NFKB1,NFKBIA,NFkB (complex),NR3C1,RELA,SMAD3,SP1,TP53,beta-estradiol,corticosterone,valproic acid
MAP2K3		kinase		0.308	bias	1.30E-06	COL1A1,COL1A2,COL3A1,CTSK,CXCL10,CXCL9,ISG15,MMP13,MMP3,MMP9,SLC2A4,STAT1,STK4,TNFSF10	Ap1,CDKN2A,CREBBP,GATA3,IL4,IRF1,MAP2K3,MYC,NFKB1,NFKBIA,NFkB (complex),P38 MAPK,PPARG,RELA,SMAD3,SP1,STAT3,STAT6,TP53
DOCK8		other	Activated	2.138	bias	1.30E-06	BBX,CXCL10,DAB2,FGL2,IFIT2,IFIT3,ISG15,PLAT,REL,RSAD2,SOCS1,STAT1,TLR3,TNFSF8
interferon beta-1a		biologic drug				1.32E-06	CCR5,CSF1R,DNAJB1,FCGRT,FYB,GBP5,GNLY,IFI6,IFIT1,LGALS1,LTF,MMP9,MX1,S100A12,S100A9,SNCA,STAT1,TBXAS1,TNFAIP6	IL1RN,IRF1,IRF8,IRF9,NFKBIA,NFkB (complex),STAT1,STAT2,STAT3,STAT4,interferon beta-1a
Ca2+		chemical - endogenous mammalian		-0.477		1.34E-06	ACTA2,ANKH,APP,BCL2,COL1A1,CTTN,CYP1A1,CYP1B1,DES,DUSP1,FASN,FN1,HMGCR,JUN,KLF4,KLK7,MGP,MMP19,MMP9,MSR1,PLS3,PPARG,S100A8,S100A9,SNAI2,SP4,SYT4,TAGLN,TIMP2	ATF2,Ap1,CBL,CTNNB1,Ca2+,FN1,JUN,MAPK14,NFKB1,NFKBIA,NFkB (complex),PPARG,Pkc(s),RELA,RHOA,RUNX2,SP1,STAT3,TP53,hydrogen peroxide
obeticholic acid		chemical drug		0.164		1.36E-06	ADIPOQ,COL1A1,DDAH1,PCK1,PPARG,TIMP1,TIMP2	JUND,NCOA1,NR0B2,NR1H4,RXRA,obeticholic acid
DDR1		kinase		-0.456		1.36E-06	COL1A1,COL3A1,ELN,MMP14,MMP2,MMP9,VCAM1	Ap1,CCL2,CREBBP,CTNNB1,CXCL8,Collagen type I,DDR1,ERK,JUN,MMP9,NFKB1,NFKBIA,NFkB (complex),RELA,RUNX2,SMAD2,SMAD3,STAT3,TP53
NREP		other		-0.610		1.36E-06	ACTA2,COL3A1,MMP2,MMP9,PDGFRA,PDGFRB,TAGLN	ATF2,Ap1,JUN,NFKB1,NREP,RAC1,TP53
VIMP		other	Activated	2.598	bias	1.36E-06	ADIPOQ,CAV1,CFD,FABP4,FASN,PPARG,XBP1
IFNA8		cytokine	Activated	2.414	bias	1.36E-06	CXCL10,CXCL9,IFIT1,ISG15,MX1,STAT4,ZBP1	IFNA8,IRF8,IRF9,NFKB1,NFKBIA,NFkB (complex),RELA,SP1,STAT1,STAT2,STAT3
IFNA16		cytokine	Activated	2.402	bias	1.36E-06	CXCL10,CXCL9,IFIT1,ISG15,MX1,STAT4,ZBP1	IFNA16,IRF8,IRF9,NFkB (complex),STAT1,STAT2,STAT3
hyaluronic acid		chemical - endogenous mammalian		0.748		1.36E-06	COL6A2,CSF1R,CTSK,CXCL10,FN1,JUN,MMP13,MMP2,MMP3,MMP9,MPO,PPARG,REST,TIMP1,TIMP2,VCAM1,XIAP	Ap1,CEBPB,CTNNB1,ERK,IL6,JUN,NFKB1,NFKBIA,NFkB (complex),P38 MAPK,RELA,SMAD3,SP1,STAT3,TP53,hyaluronic acid
isoproterenol		chemical drug		-1.490		1.40E-06	ACTA2,ADIPOQ,ADRB2,APLNR,APP,BCL2,CAV1,CYP1A1,CYP1B1,HMOX1,JUN,LEP,MMP2,MMP9,PCK1,PLAT,PRNP,TIMP1,TIMP2,VWF	Ap1,CEBPB,CREB1,Creb,EGR1,ESR1,ESR2,IL6,JUN,NFKB1,NFKBIA,NFkB (complex),NR3C1,P38 MAPK,PGR,PPARG,SMAD3,SP1,SREBF1,STAT3,cyclic AMP,forskolin,isoproterenol,progesterone
PDGFC	-0.601	growth factor	Inhibited	-2.780	bias	1.52E-06	ACTA2,COL1A2,COL4A2,KDR,PDGFRA,PDGFRB,TIMP1,TIMP2	Ap1,ERK1/2,JUN,MYC,NFKB1,PDGFC,STAT3
EZH2		transcription regulator		-0.371		1.57E-06	AXIN2,BCL2,C3,CEMIP,CLEC3B,COL4A1,CRISPLD2,CXCL10,CYP1B1,EPDR1,EPM2AIP1,FANCB,FBLN1,FBN1,IGFBP3,IKZF1,KLF4,MAL2,MMP9,PTN,S100A4,SATB1,SFRP2,SFRP4,SOCS1,TBX21,TIMP3	Ap1,EZH2,NFKB1,NFKBIA,NFkB (complex),PTGS2,RELA,STAT1,STAT3,TP53
bisphenol A		chemical - endogenous non-mammalian		-0.687		1.57E-06	ADIPOQ,BCL2,C3,CFD,CTTN,CXCL10,CXCL12,HSP90B1,HSPA1A/HSPA1B,KDR,LBP,LEP,MMP9,PPARG,SKIL,SLC2A4,STK17B	ADIPOQ,Akt,Ap1,CREBBP,Creb,EP300,ESR1,ESR2,FOXO1,JUN,NCOA1,NCOA2,NCOR1,NCOR2,NFKB1,NFkB (complex),PPARA,PPARG,RELA,SP1,STAT3,THRB,TP53,bisphenol A,estrogen receptor
ciglitazone		chemical drug		-0.540		1.57E-06	ACTA2,AQP3,BCL2,CAV1,CD36,FN1,GPD1,GSN,JUN,MMP2,MMP9,MPO,PPARG,TNFSF10,VCAM1	ATF2,Ap1,CEBPA,CEBPB,CSF3,FOXO1,JUN,NFKB1,NFKBIA,NFkB (complex),P38 MAPK,PPARA,PPARG,Pkc(s),RELA,RXRA,SMAD3,SP1,SREBF1,STAT1,STAT3,ciglitazone
E. coli B5 lipopolysaccharide		chemical - endogenous non-mammalian		-0.875		1.58E-06	ACKR1,ADAMTS1,ADRB2,APOA1,CCL11,CCL17,CCR10,CCR5,CD69,CXCL10,DUSP1,FASN,GPX1,HMOX1,IFIT1,IL7R,MMP13,MPO,PAX5,PRDM1,RHOB,SDC1,SEPP1,SEPSECS,TGFBR1,TGFBR3,TGM2,TLR3,XIAP	CEBPA,CEBPB,E. coli B5 lipopolysaccharide,IFNG,IL1B,IL6,IRF1,JUN,NFKB1,NFKBIA,NFkB (complex),PPARG,RELA,STAT1,STAT3,TNF,TP53
NPC1		transporter		-0.108		1.58E-06	CAV1,CD68,CTSB,CTSK,CYP27A1,HMGCR,MMP14,S100A8,STAT1,STAT4,XBP1	APP,Ap1,CEBPB,EGR1,IL6,JUN,NFE2L2,NFKB1,NFKBIA,NFkB (complex),NPC1,Nr1h,RELA,SREBF1,SREBF2,STAT3,TP53,cholesterol
Pro-inflammatory Cytokine		group		-1.331	bias	1.72E-06	ADM,AICDA,HMOX1,HP,LGALS1,MMP3,MMP9,NOV,PI3,S100A1,SDC4,TIMP1,VCAM1	Ap1,JUN,JUNB,JUND,MAPK8,NFKB1,NFKBIA,NFkB (complex),P38 MAPK,Pro-inflammatory Cytokine,RELA,SMAD3,SP1,STAT1,STAT3,TP53
SAMSN1		other		1.000	bias	1.74E-06	BBX,CXCL10,DAB2,FGL2,IFIT2,IFIT3,ISG15,MARCO,PLAT,RSAD2,SDC1,SOCS1,STAT1,TLR3,TNFSF8,XBP1	GATA3,IL4,NFkB (complex),RELA,SAMSN1,STAT3,STAT6
DICER1		enzyme		1.643		1.75E-06	APOD,ARID3A,COL18A1,EGR3,H19,IGF2,JUN,KDR,KRAS,MMP9,PANK3,PMP22,PROCR,PROS1,RASGRP1,RGS5,SERPINF1,SFRP4,SLC40A1,SPARC,TM4SF1,VIM	Ap1,CTNNB1,DICER1,EGFR,ERBB2,ETS1,FOS,JUN,JUND,MYC,SMAD3,SP1,SP3,TP53,estrogen receptor
BAX		transporter		-0.664	bias	1.75E-06	APAF1,BCL2,CTSB,CTSK,CXCL10,DNAJB9,MMP9,PDIA6,TGM2,TIMP1,XBP1,XIAP	Ap1,BAX,CDKN2A,FOS,JUN,MYC,RELA,SP1,STAT3,TP53
SMARCA4		transcription regulator		-1.852	bias	1.85E-06	A2M,ACTA2,ADIPOQ,APOA1,CTSB,CYP1A1,DES,FABP4,FBLIM1,FN1,GADD45A,GPX1,IFIT1,IGFBP4,IL7R,JUN,LGALS1,LMNA,LOXL2,LUM,MMP2,NRP1,PCDH1,PERP,PPARG,RETN,SEPP1,SLC11A1,SLC2A4,TAGLN,TIMP2,TNFSF10,TREM2	Ap1,CDKN2A,EGR1,ESR1,Histone h3,MED1,MEF2C,MYC,MYOD1,RELA,RNA polymerase II,SMAD3,SMARCA4,SP1,STAT3,TP53
CCL5		cytokine		-1.466	bias	1.86E-06	CAPN2,CCR5,CD163,CYP1B1,DDAH1,DUSP1,EMP1,F2R,MMP19,MMP9,PNP,PTGDS,SQLE,STAT1	AHR,Ap1,CCL5,CEBPB,Ca2+,FOXO1,HIF1A,IL10,IL6,JUN,JUNB,MAPK1,NFATC3,NFKB1,NFKBIA,NFkB (complex),NR3C1,RAF1,RELA,SP1,STAT1,STAT3,TP53
IL12 (complex)		complex		0.372		1.93E-06	CCL17,CCR5,CD226,CD69,CXCL10,EMR1,EOMES,FUT7,GZMA,HLX,IFIT2,IFNGR1,IL7R,ISG15,ITGA4,JUN,MARCO,MMP2,MMP9,PLAC8,SMAD3,SOCS1,STAT4,TBX21,TIMP1	Ap1,BCL6,FOXP3,GATA3,IL10,IL12 (complex),IL2,IL21,IL4,NFKB1,NFKBIA,NFkB (complex),RELA,STAT1,STAT3,STAT5a/b,STAT6
tunicamycin		chemical - endogenous non-mammalian		-1.748		1.99E-06	CLDN5,COL1A1,DNAJB9,ERO1LB,ETS1,GPT2,HMOX1,HSP90B1,KLF4,MANF,MMP9,PDIA6,PRNP,S100A4,SEC61A1,TXNIP,VCAM1,VIM,XBP1,XIAP	ATF6,Ap1,BAX,EIF2AK3,FOXO1,FOXO3,IRF1,JUN,NFKB1,NFKBIA,NFkB (complex),RELA,TP53,XBP1,tunicamycin
IL21		cytokine		-1.560		2.04E-06	AICDA,BCL2,BSG,CCL11,CCR10,CD69,CXCL10,EOMES,GZMA,HLX,IL7R,MMP2,MMP9,PRDM1,SOCS1,STAT4,TBX21,XBP1	BCL6,GATA3,IL21,IL4,Immunoglobulin,MYC,NCOR2,NFKB1,NFKBIA,NFkB (complex),RELA,SMAD3,SP1,STAT1,STAT3,STAT6,TP53
NEDD9	0.509	other		-1.667	bias	2.08E-06	ADM,ALOX5,APP,LRP1,MMP9,PCK1,PLAC8,TF,TXNIP,VIM	Akt,Ap1,CTNNB1,FOXO1,HIF1A,JUN,NEDD9,NFkB (complex),RELA,TP53,VHL
MED13		transcription regulator	Activated	2.828	bias	2.29E-06	CIDEC,CLSTN3,ELN,ELOVL6,GPD1,PPARG,THRSP,TKT
SEMA7A		transmembrane receptor	Inhibited	-2.828	bias	2.29E-06	COL1A1,COL1A2,COL3A1,CTSB,ELN,FN1,NOV,TIMP1	CBL,CTNNB1,HIF1A,ITGB1,SEMA7A,STAT3
mir-221		microRNA		-0.375		2.32E-06	CDKN1C,KDR,MEOX2,MMP2,MMP9,PIK3R1,TIMP3	Akt,Ap1,FOXO1,JUN,NFkB (complex),RELA,mir-221
SPARC	-1.244	other	Inhibited	-2.080		2.39E-06	CFD,CIDEC,COL1A1,COL1A2,CYP1A1,FANCB,FN1,GPD1,HSF4,LEF1,LYVE1,MMP2,NIPAL1,PAG1,SNAI2,SPARC,VIM	Ap1,CBL,CTNNB1,Collagen type I,FOS,HIF1A,ILK,ITGB3,NFKBIA,NFkB (complex),RUNX2,SMAD2,SMAD4,SNAI1,SNAI2,SPARC,TP53,heparin
PRKG1		kinase		-1.387		2.43E-06	ACTA2,BCL2,COL1A1,COL3A1,FN1,MPO,PPARG,TAGLN,VCAM1	ATF2,Akt,Ap1,CTNNB1,FOXO1,JUN,MAPK14,NFKB1,NFKBIA,NFkB (complex),PPARG,PRKG1,RELA,RHOA,Rock,SMAD3,SP1,STAT3,TP53,Tgf beta
isobutylmethylxanthine		chemical toxicant		-1.799		2.51E-06	ADIPOQ,AEBP1,CAV1,CD14,CD36,CHGA,FABP4,JUN,MMP13,MMP2,MMP3,PDE3B,PIKFYVE,PLAT,PLIN1,PPARG,RETN,TIMP1,TIMP2,TIMP3	Ap1,CEBPA,CEBPB,CREBBP,Creb,EGR1,EP300,ERK1/2,FOXO1,Ins1,Insulin,JUN,MYC,NCOA2,NFKB1,NFKBIA,NFkB (complex),PPARA,PPARG,SREBF1,STAT3,TNF,isobutylmethylxanthine
DSP		other		1.664		2.54E-06	ADIPOQ,COL1A1,COL1A2,COL3A1,JUP,PPARG
vatalanib		chemical drug		1.664	bias	2.54E-06	ACTA2,BCL2,COL1A1,MMP9,PECAM1,TIMP1	AKT1,Ap1,CREB1,CTNNB1,ERK1/2,FOXO1,JUN,MYC,NFKB1,NFkB (complex),Pdgf (complex),SP1,STAT3,TP53,vatalanib
RHOA		enzyme		-0.670		2.64E-06	ACTA2,BCL2,COL1A1,COL3A1,FN1,JUN,MMP13,MMP14,MMP9,OCLN,SDC2,SNAI2,TAGLN,VCAM1	ATF2,Ap1,CTNNB1,ERK,FOS,FOXO1,JUN,Jnk,MAPK14,NFKB1,NFkB (complex),PRKG1,RAC1,RELA,RHOA,SMAD3,SP1,STAT3,TP53
mono-(2-ethylhexyl)phthalate		chemical toxicant	Inhibited	-2.623	bias	2.65E-06	ACO1,ADIPOQ,ATP5D,BCL2,CD36,CYP1A1,DGAT2,FABP4,FASN,GPD1,KIF5B,LIPE,LRP1,MED1,PCK1,PDK1,PDK4,PPARG,SLC2A4,TIMP2,TKT,TSPO	ADIPOQ,CEBPA,FOXO1,MED1,N-cor,NCOA1,NFKB1,NFkB (complex),NR1H3,PPARA,PPARD,PPARG,PPARGC1A,RELA,RNA polymerase II,RXRA,SREBF1,STAT3,TP53,mono-(2-ethylhexyl)phthalate
STAT4	0.424	transcription regulator		-1.033	bias	2.72E-06	ACVRL1,ARMCX1,BCL2,BSG,C3,CAPN5,CCR5,CXCL10,FYB,IFIT2,ISG15,ITGA7,ITIH5,JAG2,LRP1,P4HA2,PDK1,PLAC8,RAMP2,RASL12,RCN3,SMPDL3A,STAT1,TBX21,TIMP1,VLDLR	CREBBP,GATA3,IFNG,IL12 (complex),IL4,IRF1,NFKB1,NFkB (complex),RELA,STAT1,STAT3,STAT4,STAT6,TP53
berberine		chemical drug		0.909		2.72E-06	ADIPOQ,BCL2,BSG,CCNT1,CLDN5,CYP1A1,FN1,HMGCR,HMOX1,MMP2,MMP9,PPARG,TIMP1,VCAM1,VIM,XIAP	Akt,Ap1,CTNNB1,EGR1,FOXO1,HIF1A,Insulin,JUN,NFKB1,NFKBIA,NFkB (complex),P38 MAPK,PPARA,PPARG,RELA,SMAD3,SP1,SREBF1,STAT3,TP53,VHL,berberine
oleic acid		chemical - endogenous mammalian		-1.201		2.72E-06	ALOX5,APP,AQP3,CD36,DGAT2,DUSP1,FASN,GADD45A,HMGCR,IGFBP3,PCK1,PDK4,PLIN4,SLC2A4,THRSP,VCAM1	CEBPA,EGR1,FOXO1,Insulin,NFkB (complex),NR1H3,PPARA,PPARD,PPARG,RELA,RXRA,SREBF1,STAT5a/b,fatty acid,oleic acid,palmitic acid
amiodarone		chemical drug		-0.333		2.74E-06	CYP1A1,GRN,HMOX1,LSS,ME1,NDRG2,PPARG,TAGLN,TF,WIPI1	EGR1,FOXO1,Insulin,PPARA,PPARG,SREBF1,amiodarone
beta-carotene		chemical - endogenous mammalian	Activated	3.108	bias	2.74E-06	ACSS2,APOA1,DGAT2,ELOVL6,FABP4,HSPA1A/HSPA1B,ME1,PPARG,RBP4,SLC2A4	Ap1,JUN,LEP,NFKB1,NFkB (complex),SP1,beta-carotene
MITF		transcription regulator		-1.077	bias	3.07E-06	ACP5,APOLD1,BCL2,CD151,COL1A1,CTSK,FMOD,FN1,GPNMB,INPP4B,ITGA4,ITPKB,MGP,MMP14,SDC1,SERPINF1,SLC7A8,SOX13,TPSAB1/TPSB2,TXNIP,VAT1
MKL1		transcription regulator		0.237		3.13E-06	ACTA2,CD151,CD177,CNN1,CPA3,ELANE,F2R,G0S2,LTF,MMP9,MYL9,PGLYRP1,PRTN3,S100A8,S100A9,TAGLN,TBXAS1	MKL1,MKL2,SRF
IL11		cytokine		0.358		3.25E-06	A2M,ANXA2,BCL2,DLK1,FABP4,LBP,MMP13,PPARG,TIMP1,VCAM1,VWF	Akt,Ap1,ERK1/2,ETS1,FOS,FOXO1,IL11,JUN,JUND,Jnk,MYC,NFKB1,NFKBIA,NFkB (complex),P38 MAPK,RELA,SMAD3,STAT3,TP53
SERPINF1	-2.115	other		0.096		3.31E-06	ADIPOQ,AXIN2,BCL2,CD34,CDH5,G0S2,LOXL2,OCLN,PDGFRA,PPARG,TNFSF10,VIM	ATF2,Ap1,CEBPA,CEBPB,CTNNB1,EGR1,FGF2,FOXO1,HDAC1,Histone h4,JUN,MED1,NFKB1,NFKBIA,NFkB (complex),PPARA,PPARG,RELA,RNA polymerase II,RXRA,SERPINF1,SP1,SREBF1,STAT3,TP53
IFNK		cytokine	Activated	2.449	bias	3.38E-06	CXCL10,CXCL9,MX1,OAS1,STAT1,STAT4,TLR3,ZBP1	CEBPA,IFNK,IL10,IRF8,IRF9,NFKB1,NFKBIA,NFkB (complex),PPARG,RELA,STAT1,STAT2,STAT3,TNF
2-aminopurine		chemical reagent	Inhibited	-2.306	bias	3.38E-06	CXCL10,DDX58,HMOX1,IFI6,IFIT1,IFIT2,ISG15,OAS1	2-aminopurine,EIF2AK2,IRF1,IRF3,NFKBIA,STAT1,STAT3
Ifn		group	Activated	2.828	bias	3.39E-06	ADAMTS1,CD69,CFH,CH25H,CXCL10,DDX58,IFIT1,ISG15,ITGA4,MMP9,MX1,PECAM1,RSAD2,S100A8,SOCS1,STAT1,TLR3,ZBP1	IFNAR1,IRF1,IRF8,IRF9,ISGF3,Ifn,NFKB1,NFkB (complex),RELA,STAT1,STAT2,STAT3,STAT4,STAT6,TP53
RELA		transcription regulator		-0.342	bias	3.40E-06	A2M,ACTA2,APP,BCL2,CAV1,CCL11,CD69,CHI3L1,COL1A1,COL1A2,CTSB,CXCL10,CXCL9,DUSP1,ELN,ERAP2,FCGRT,HMOX1,IL7R,ISG15,JUN,LTC4S,LUM,MMP9,PCK1,PECAM1,PI3,PPARG,PTGDS,SDC4,SLC2A4,TFPI2,TGM2,VCAM1,XIAP	Akt,Ap1,CEBPA,FOXO1,IRF1,JUN,MYC,NFKB1,NFKBIA,NFkB (complex),PPARG,RELA,SP1,STAT3,TNF,TP53
arachidonic acid		chemical - endogenous mammalian		-0.763		3.48E-06	AQP3,CD36,COL1A2,ELOVL6,FASN,HMOX1,JUN,KDR,MMP13,PECAM1,PTGS1,RGS2,THRSP,VCAM1,VIM	ATF2,Ap1,CEBPA,ETS1,FOS,FOXO1,JUN,JUND,MYC,NFKB1,NFKBIA,NFkB (complex),PPARA,PPARG,Pkc(s),RELA,RXRA,SP1,SREBF1,STAT3,arachidonic acid,prostaglandin E2
losartan potassium		chemical drug		1.978		3.57E-06	AQP1,CAV1,CD36,COL1A1,COL3A1,FN1,ITGB5,KRAS,MMP2,MMP9,NPR1,POSTN,TBX21,TGFBR1,TIMP1,VCAM1,XBP1	AGT,Ap1,CTNNB1,EGR1,EP300,ERK,ERK1/2,JUN,MYC,NFKB1,NFKBIA,NFkB (complex),P38 MAPK,PPARG,SMAD3,SMAD7,SP1,SP3,STAT3,TGFB1,TP53,losartan potassium
RUNX1		transcription regulator		-0.971		3.62E-06	CD34,CHI3L1,CPA3,CSF1R,GPAM,IGFBP3,IL7R,JUP,MECOM,MMP13,MPO,MYL9,S100A9,ST3GAL5,TIMP1,TPSAB1/TPSB2	Ap1,CBFB,CEBPA,CREBBP,EP300,FOS,IRF8,JUN,PPARG,RELA,RUNX1,SMARCA4,SP1,SPI1,STAT3,TP53
PIK3R1	0.558	kinase		0.106		3.66E-06	BCL2,COL1A2,CXCL10,HMOX1,ISG15,MMP2,PCK1,PDGFRA,PDGFRB,PIK3R1,PPARG,TXNIP,VCAM1	AKT1,Akt,Ap1,CREB1,CTNNB1,FOXO1,JUN,NFKB1,NFKBIA,NFkB (complex),PIK3R1,PRKCZ,PTEN,RELA,SP1,STAT3,STAT6,TP53
Collagen type I		complex	Inhibited	-3.258		3.66E-06	ACTA2,APP,COL1A1,F13A1,FN1,KDR,MMP13,MMP14,MMP2,MMP3,MMP9,TIMP2,VIM	CBL,CTNNB1,Collagen type I,Collagen type IV,FN1,HIF1A,ITGB1,MMP9,NFKB1,NFKBIA,NFkB (complex),PPARG,RELA,RHOA,RUNX2,STAT3
BMPER		other		1.854	bias	3.80E-06	ACTA2,ACVRL1,CDH5,MGP,PECAM1,TGFBR1,VCAM1
PARP9		enzyme	Activated	2.630	bias	3.80E-06	HLA-DQA1,IFI44,IFIT1,IFIT2,IFIT3,ISG15,STAT1	IRF8,IRF9,NFkB (complex),PARP9,STAT1,STAT2,STAT3
camptothecin		chemical reagent		-0.442		3.82E-06	ACTA2,ANXA2,ANXA4,APAF1,BCL2,BFAR,CTNND1,CTSL,DYRK3,FGL2,FNDC3B,GADD45A,GPNMB,GPR107,GRB10,HLA-DQA1,IGFBP3,ITGA7,JUN,LAMB2,MADCAM1,MMP9,NRP1,OLFM4,PECAM1,PERP,PGLYRP1,PI3,PLAC8,PVALB,RAPGEF5,RCN1,RRM2B,RSAD2,S100A12,SDC1,SDC4,SKIL,SLC2A4,SLC30A1,SOCS1,STK17B,TGFBI,TGM3,TNFAIP6,TNS3,TUBB2A,VCAM1,WDFY3,XIAP,ZNF24	Ap1,CDKN2A,CTNNB1,FOS,HDAC3,IKK (complex),IRF1,JUN,MYC,NFKB1,NFKBIA,NFkB (complex),PRKCD,RELA,SP1,STAT3,TP53,camptothecin
TRIM24		transcription regulator	Inhibited	-2.554	bias	4.16E-06	CXCL10,DDX58,FBN1,GBP4,HERC6,IFI44,IFIT2,IFIT3,IFNGR1,ISG15,OAS1,PLAC8,RTP4,SOCS1,STAT1,TGFBI	IRF8,IRF9,NFkB (complex),STAT1,STAT2,STAT3,TRIM24
let-7a-5p (and other miRNAs w/seed GAGGUAG)		mature microRNA	Activated	2.894	bias	4.37E-06	ACTA2,BSG,CAPG,COL1A1,COL1A2,F2,HMOX1,HYOU1,KRAS,MMP9,PRDM1,RHOB,S100A4,SLC25A1,SMC1A,SPCS3,TAGLN,TGFBR1,TPM2,VIM
S100A4	-0.796	other		-1.718		4.53E-06	FN1,MMP13,MMP14,MMP2,MMP9,OCLN,TIMP1,TIMP2,VCAM1	ATF2,Ap1,CTNNB1,GLI1,JUN,MMP9,NFKB1,NFKBIA,NFkB (complex),PPARG,RAC1,RELA,RHOA,S100A4,SPP1,STAT3,TP53
ALDH1A2		enzyme	Activated	2.345		4.53E-06	ALDH1A1,BGN,COL1A2,COL3A1,IGFBP4,SPARC,TGFBI,TIMP1,TIMP3	ALDH1A2,Ap1,CEBPA,CEBPB,CTNNB1,ERK,JUN,NFkB (complex),SMAD2,SMAD3,SMAD4,SP1,STAT3,TP53,tretinoin
NRAS		enzyme		0.996		4.70E-06	BCL2,CD34,COL1A2,ETS1,FN1,IFIT1,IGJ,KDR,KRAS,LGALS1,MSR1,RHOB,RNASE6,SESN3,SLC2A4	Akt,Ap1,FOXO1,JUN,MYC,Mek,NFKB1,NFKBIA,NFkB (complex),NRAS,PI3K (complex),RELA,SP1,STAT1,STAT3,TP53
NKX2-3		transcription regulator	Inhibited	-2.188		4.71E-06	ACO1,ADM,C2CD4B,CD36,CD68,CLEC1A,DDX58,GHR,IL7R,KLF4,LGMN,LYPD1,MADCAM1,PHGDH,POSTN,RPS23,RTP4,SAMD9,SLC40A1,SRPX,STAT1,TFPI2,VCAM1,ZMAT3,ZNFX1
RUNX2		transcription regulator		-0.151		4.77E-06	ACTA2,AXIN2,BCL2,CCR5,COL1A1,COL1A2,FN1,LEF1,LUM,MMP13,MMP14,SNAI2,ST3GAL5,TAGLN,TIMP1,TPSAB1/TPSB2	Ap1,CEBPB,CTNNB1,EPAS1,HIF1A,MYOCD,NFKB1,NFkB (complex),NOTCH1,RELA,RUNX2,SMAD3,SMAD4,SMAD7,SP1,SRF,STAT3,TCF3,TP53,VHL,Vegf
IL1RN		cytokine	Inhibited	-2.828	bias	4.88E-06	ACTA2,DDX58,ERAP2,HERC6,IFI44,IFI6,IFIT3,IGFBP4,MMP9,MX1,MX2,OAS1,RSAD2,RTP4,S100A9,SAMD9,TIMP1,TNFSF10	Ap1,CREB1,Creb,EGR1,IFNG,IFNL1,IL1B,IL1R1,IL1RN,IRF1,JUN,NFKB1,NFKBIA,NFkB (complex),PPARG,RELA,STAT1,STAT2,STAT3,STAT4,cyclic AMP
15(S)-HETE		chemical - endogenous mammalian		0.391		4.89E-06	FABP4,HMGCR,JUN,MMP2,PECAM1,PPARG	15(S)-HETE,AKT1,ATF2,Ap1,CEBPA,CREB1,CREBBP,CTNNB1,FOXO1,JUN,MAP2K6,NFKB1,NFKBIA,NFkB (complex),P38 MAPK,PPARA,PPARG,RAC1,RELA,RXRA,SMAD3,SP1,SREBF1,STAT3,TP53
RLN2		other		-0.786		4.89E-06	ACTA2,CD36,MMP13,MMP2,MMP3,TIMP1	Ap1,ERK1/2,JUN,MYC,NFKB1,NFKBIA,NFkB (complex),RELA,RLN2,SMAD2,SMAD3,SMAD4,SP1,STAT3
NR4A2		ligand-dependent nuclear receptor		1.249		4.92E-06	ADM,COL16A1,COL1A1,COL6A1,COL6A2,FABP4,MMP13,MMP3,MMP9,SESN3,SMAD3,ZBP1	Ap1,NFkB (complex),NR4A2,Pro-inflammatory Cytokine,STAT3
metformin		chemical drug		1.946		4.95E-06	ACTA2,ADIPOQ,BCL2,CAV1,FASN,FN1,HMOX1,LEP,MMP9,MX1,PCK1,RARRES2,RETN,SEPP1,SERPINF1,SLC2A4,SP4,VWF,XBP1	ADIPOQ,AMPK,D-glucose,EGR1,FOXO1,Insulin,MED1,MYC,NFE2L2,NFKB1,NFkB (complex),PPARA,PPARG,RELA,RXRA,SIRT1,SREBF1,STAT1,STAT3,TP53,metformin,rosiglitazone
RETNLB		other	Inhibited	-2.688	bias	5.10E-06	ACTA2,BMP1,CCR5,COL1A1,COL1A2,ELN,FABP4,FN1,MMP2,SMAD1,STK17B,STOM,TIMP1,TINAGL1	Ap1,CEBPA,CEBPB,FOS,IL6,JUN,Jnk,NFKB1,NFKBIA,NFkB (complex),PPARG,RELA,RETNLB,STAT3,TNF,TP53
nitric oxide		chemical - endogenous mammalian	Inhibited	-2.814		5.16E-06	APAF1,BCL2,CXCL10,CXCL12,DUSP1,GADD45A,GSTM1,HMOX1,HSPG2,IL7R,JUN,MMP13,MMP2,MMP9,NID1,PDIA4,PECAM1,PTGS1,TIMP2,TIMP3,XIAP	ATF2,Akt,Ap1,CEBPA,FOXO1,JUN,MAPK14,NFKB1,NFKBIA,NFkB (complex),PPARG,RELA,SP1,STAT3,TNF,TP53,nitric oxide
Creb		group		-1.666	bias	5.33E-06	ADIPOQ,ADM,ALOX5,BCL2,CD14,CD5L,CHGA,CIDEC,COL8A1,CSF1R,CTSB,CXCL10,DUSP1,JUN,LEP,MMP2,NEDD9,PCK1,PDE3B,PLAT,PPARG,RGS2,SESN3,SKIL,TF,ZBP1	CREBBP,Creb,EP300,FOXO1,IRF1,MYC,NCOA1,NCOA2,NFkB (complex),PPARG,PPARGC1A,RELA,RNA polymerase II,RXRA,STAT3,TP53
RXRA		ligand-dependent nuclear receptor		-0.583		5.49E-06	ABCC3,ALDH1A1,APOA1,APP,AQP7,C3,CCL17,CD36,CXCL10,DLK1,FABP4,FASN,FTL,GPD1,GPX1,HMOX1,LTF,MGP,MPO,NEDD9,PCK1,PCK2,PLIN1,PPARG,PTGDS,SDC1,SLC2A4,STRA6	Ap1,CEBPA,EP300,FOXO1,JUN,NCOA1,NR1H3,NR4A1,Nr1h,PPARA,PPARD,PPARG,PPARGC1A,RARG,RXRA,SREBF1,SREBF2,alitretinoin
BCL6		transcription regulator		-0.079		5.53E-06	A2M,AICDA,BACH2,BCL2,CD151,CD69,COL1A1,CXCL10,DNAJB11,FCGRT,FMOD,FUT7,GADD45A,IL7R,MGP,PRDM1,SDC1,TBX21,XBP1	Ap1,BCL6,EP300,ETS1,FOXP3,GATA3,IL10,IL4,JUN,MYC,NFKB1,NFKBIA,NFkB (complex),RELA,SP1,STAT1,STAT3,STAT6,TP53,prostaglandin E2
norepinephrine		chemical - endogenous mammalian		-1.439		5.70E-06	AANAT,APP,DES,DUSP1,ELOVL6,EOMES,ETNK1,FCER1A,FN1,GEM,GPD1,HMOX1,LEP,MMP2,MMP9,PCDH1,PPARG,RBP4,SLC2A4,THRSP,TINAGL1	CEBPB,CREB1,CREBBP,CREM,Creb,EGR1,FOXO1,IL1,IL6,Insulin,JUN,NFKB1,NFkB (complex),PPARA,PPARG,RELA,SREBF1,STAT3,TBP,TP53,cyclic AMP,norepinephrine
TGM2	-0.438	enzyme		-0.926		5.78E-06	ACSS2,AFF2,C3,CD36,CFP,CXCL10,FAM101B,FN1,IFI6,IFIT1,IFIT2,IFIT3,LRRK2,MGP,MMP2,MMP9,OAS1,OLFM4,PDGFRB,PTGS1,S100A8,SEMA6B,SIGLEC12,SLAMF7,STAT1,VSIG4	Ap1,CBL,EGR1,FN1,JUN,NFKB1,NFKBIA,NFkB (complex),PDGFB,PRKCA,RELA,RUNX2,S100A4,SF1,SP1,STAT3,TGM2,TP53
E. coli serotype 0127B8 lipopolysaccharide		chemical - endogenous non-mammalian		0.233		5.86E-06	ADIPOQ,AQP1,CAV1,CCL17,CD14,CXCL10,CXCL12,ELN,F2R,FAM107A,HMOX1,LAMB2,LAMC1,MMP3,PANX1,PCK1,PCK2,RSAD2,SMAD3,STAT1,TGFBR1,TGFBR3,TLR3	Ap1,CEBPA,E. coli serotype 0127B8 lipopolysaccharide,IFNG,IL10,IL18,IRF1,IRF8,IRF9,NFKB1,NFKBIA,NFkB (complex),PPARG,RELA,STAT1,STAT2,STAT3,STAT6,TNF
MSTN		growth factor		-1.185		5.92E-06	ACTA2,CTSV,DES,FN1,IGF2,LEP,PID1,SERPINH1,SMAD3,VIM	AKT1,Ap1,CEBPB,CREB1,CTNNB1,FOXO1,MEF2C,MSTN,MYOD1,NFKBIA,NFkB (complex),P38 MAPK,RNA polymerase II,SMAD3,SMAD4,SMAD7,SMARCA4,SP1,SP3,STAT3,TGFB1,TP53
Map3k7		kinase		0.268	bias	5.96E-06	CXCL10,FGL2,IFIT2,ISG15,JUN,MMP9,NFATC2,OSR1,RSAD2,S100A9,TLR3,VCAM1	CEBPB,CHUK,HDAC3,IKK (complex),IL1B,IL6,IRF3,IRF7,JUN,Map3k7,NFKB1,NFKBIA,NFkB (complex),RELA,STAT1,STAT3
USP18		peptidase	Inhibited	-2.588	bias	5.99E-06	CXCL10,IFI6,ISG15,MX1,OAS1,SOCS1,TNFSF10	ATF2,Ap1,IRF1,IRF8,IRF9,JUN,NFATC2,NFKB1,NFKBIA,NFkB (complex),RELA,SP1,STAT1,STAT2,STAT3,TAB1,USP18
DNASE2		enzyme		-1.452	bias	6.06E-06	CH25H,CXCL10,GPNMB,IFIT3,ISG15,OAS1,RSAD2,RTP4,ZBP1
Am 580		chemical toxicant	Inhibited	-2.257	bias	6.06E-06	ADM,APOD,DUSP1,FOLR2,IFNGR1,PLAT,STRA6,TGM2,TIMP1	ATF2,Am 580,CEBPB,Creb,RARA,RXRA,estrogen receptor
RAC1		enzyme	Inhibited	-3.084	bias	6.25E-06	ACP5,ACTA2,APBB1,COL1A2,DUSP1,FN1,GSN,HSPB1,JUN,MMP13,MMP14,MMP2,MMP9,SNAI2,STAT1,VCAM1	Ap1,CTNNB1,EGR1,ERK,FOS,JUN,Jnk,MYC,NFKB1,NFKBIA,PPARG,RAC1,RELA,RHOA,SP1,SRC,STAT3,TP53
THRB		ligand-dependent nuclear receptor		-1.234		6.43E-06	AKT3,APOA1,CCL17,CFD,CXCL10,DCN,FABP4,FASN,FSTL1,GSN,JUN,LYZ,ME1,MMP2,PAM,PPARG,PTGDS,SFRP2,SFRP4,SLC2A4,TGFBI,THRSP	CEBPA,CREBBP,EP300,FOXO1,L-triiodothyronine,MED1,NCOA1,NCOR1,NR1H3,PPARA,PPARG,PPARGC1A,RARA,RXRA,SREBF1,THRB
aldosterone		chemical - endogenous mammalian	Inhibited	-2.209	bias	6.74E-06	ADAMTS1,ADIPOQ,ADM,COL1A1,COL1A2,COL3A1,ELN,FABP4,FN1,KDR,KRAS,MMP2,NDRG2,PPARG,PTGS1,RGS2,VCAM1	AGT,ATF2,Akt,Ap1,EGR1,EP300,FOXO1,JUN,NFKB1,NFKBIA,NFkB (complex),NR3C1,NR3C2,PPARG,Pkc(s),RELA,Rock,TP53,aldosterone
alpha-tocopherol		chemical drug		1.492		6.91E-06	ADIPOQ,BCL2,CD36,HMOX1,HSPA1A/HSPA1B,LEP,MMP19,PPARG	AKT1,AMPK,Akt,Ap1,CREB1,CTNNB1,FOXO1,IFNG,IL1A,IRF1,JUN,MED1,NFKB1,NFKBIA,NFkB (complex),RELA,SIRT1,SP1,STAT1,STAT3,TP53,alpha-tocopherol
TIMP1	-0.848	cytokine		-1.238		6.91E-06	IGF2,IGFBP3,MMP2,MMP3,MMP9,PLAT,TIMP2,TIMP3	ATF2,Ap1,CREBBP,CTNNB1,ETS2,FOS,JUN,MAP2K6,MAPK14,MMP3,MMP9,NFKB1,NFkB (complex),PTK2,RELA,SMAD3,STAT3,TIMP1,TP53
IKBKG		kinase	Inhibited	-2.524	bias	6.94E-06	AEBP1,AMPD3,C3,CDH13,CH25H,CTSB,CTSZ,CXCL12,DCN,GRN,IGFBP6,ISG15,MGP,NID1,PLD3,PPARG,SEMA3C,TNFSF10	Ap1,CEBPA,CHUK,IKBKB,IKBKG,IRF3,IRF8,IRF9,NFKB1,NFKBIA,NFkB (complex),PPARG,RELA,STAT1,STAT2,STAT3,TNF,TP53
MYD88		other	Inhibited	-2.193	bias	7.36E-06	ALDH1A1,C3,CD14,CH25H,CTSK,CXCL10,CXCL12,DLL4,DUSP1,HMOX1,HP,IFIT2,ISG15,ITGA4,JUN,MARCO,MMP14,MMP2,MMP9,MSR1,RSAD2,S100A8,SOCS1,TBX21,TIMP1,VCAM1	IFNG,IL10,IL12 (complex),IL1B,IRF1,IRF5,MYD88,NFATC2,NFKB1,NFKBIA,NFkB (complex),RELA,STAT1,STAT3,STAT4,STAT6,TLR4
Ro31-8220		chemical - kinase inhibitor		0.817	bias	7.53E-06	BCL2,COL1A1,COL1A2,DUSP1,FABP4,FN1,HMOX1,MMP2,TNFSF10,VCAM1	ATF2,Ap1,CBL,FOS,JUN,JUNB,JUND,Jnk,MAPK8,NFKB1,NFKBIA,NOTCH1,Pkc(s),RELA,RUNX2,Ro31-8220,SMAD3,SP1,STAT3,TP53
INS		other		-0.532		7.62E-06	APOA1,AQP3,CD36,CIDEC,FASN,HMGCR,IGFBP3,IGFBP4,JUN,LEP,PCK1,PPARG,PTGS1,SLC2A4,SNCA,VLDLR,XBP1	CEBPA,CREB1,EGR1,FOXO1,HIF1A,HMGA1,IGF1,INS,IRS1,IRS2,Insulin,JUN,NR1H3,PPARA,PPARG,RXRA,SP1,SREBF1,TP53
MED14		transcription regulator		-1.987	bias	7.70E-06	CD36,CIDEC,DUSP1,FABP4,ISG15	CREBBP,ESR1,JUN,MED14,NFkB (complex),NR3C1,RELA,RNA polymerase II,TP53
glimepiride		chemical drug				7.70E-06	ADIPOQ,FABP4,LEP,PPARG,SLC2A4	CEBPA,CREB1,EGR1,FOXO1,HMGA1,IRS1,Insulin,MED1,N-cor,NCOA1,NFkB (complex),PPARA,PPARG,RNA polymerase II,RXRA,SREBF1,STAT3,TP53,glimepiride,rosiglitazone
MEDAG		other	Inhibited	-2.236	bias	7.70E-06	CD36,FASN,LIPE,PLIN1,PPARG
HSD11B1		enzyme		-1.000		8.01E-06	ADIPOQ,APOA1,CPA3,FASN,GPAM,LEP,LIPE,PDK4,PNPLA2	AKT1,CREB1,CTNNB1,FOXO1,HSD11B1,NR3C1,SP1,TP53,corticosterone
MAPK8		kinase	Inhibited	-2.126		8.18E-06	APOA1,APOD,AQP1,BCL2,BDP1,COL1A1,CYP1A1,CYP27A1,DUSP1,EOMES,GSTM1,HMOX1,JUN,MMP13,MMP2,MMP3,MMP9,MSR1,TBX21,VCAM1	ATF2,Ap1,CTNNB1,ERK,JUN,MAPK8,MAPK9,NFATC3,NFKBIA,NFkB (complex),P38 MAPK,RELA,SMAD3,STAT3,STAT6,TBP,TP53,luteolin
TAZ		enzyme				8.63E-06	ADAMTS1,ADRB2,C7,CAV1,CYP1B1,FN1,LUM,MFAP5,PRSS23,SEMA3C,TAGLN,TFPI2
nelfinavir		chemical drug	Activated	2.400		8.75E-06	ADIPOQ,FABP4,LIPE,MMP9,PLIN1,PPARG	ADIPOQ,Akt,Ap1,FOXO1,JUN,NFKB1,NFkB (complex),NR1H3,PPARA,PPARD,PPARG,RELA,SREBF1,STAT3,fatty acid,nelfinavir
cardiotoxin		chemical - other		-1.941	bias	9.05E-06	AOC3,BGN,CCR5,COL1A2,COL6A2,CSF1R,CTSV,H19,IGF2,IGFBP7,IL7R,ITGA4,ITGB5,MMP13,MMP15,MMP2,MMP3,PTN,SFRP2,TIMP1
IRF3		transcription regulator	Activated	3.214	bias	9.30E-06	ANXA4,CD69,CXCL10,DDX58,GBP5,IFI44,IFI6,IFIT1,IFIT2,IFIT3,ISG15,MMP3,MMP9,OAS1,PLAC8,PNP,PRNP,RSAD2,STAT1,TIMP3,ZBP1	IFN type 1,IFNA1/IFNA13,IFNA2,IFNB1,IRF1,IRF3,IRF7,IRF9,NFkB (complex),STAT1,STAT2,STAT3,STAT4,STAT6
TNFSF10	0.629	cytokine		0.823		9.42E-06	BCL2,CD14,IFI6,IFIT1,ISG15,JUN,MMP2,MMP3,MMP9,SERPINH1,STAT1,TIMP1,TNFSF10,XIAP	Ap1,HIF1A,IFNG,IRF1,JUN,MAPK1,NFKB1,NFKBIA,NFkB (complex),NR3C1,RELA,SP1,STAT1,STAT3,TNFSF10,TP53
tamoxifen		chemical drug		-0.193		1.01E-05	ADM,AQP1,BCL2,C3,CAV1,CCDC80,DLK1,F13A1,F2R,FABP4,FASN,G0S2,H19,HMGCR,HMGCS1,HSP90B1,IGF2,IGFBP3,IGFBP4,JUN,LSS,MX1,PRSS23,SEMA3B,SMAD3,TAGLN,WIPI1	AGT,Ap1,CDKN2A,CREB1,EGR1,EP300,ESR1,ESR2,HIF1A,IGF1,JUN,MYC,NCOR2,NR3C1,PGR,PPARG,RELA,SP1,SREBF1,STAT3,TP53,estrogen receptor,progesterone,tamoxifen
SASH1		other		1.941	bias	1.02E-05	BBX,CXCL10,FGL2,IFIT2,IFIT3,ISG15,MARCO,PLAT,RSAD2,SOCS1,STAT1,TLR3,TNFSF8
spironolactone		chemical drug		1.027		1.02E-05	ABCC3,BCL2,COL1A1,COL1A2,COL3A1,DES,FASN,FN1,PPARG,SLCO2A1,TIMP2,TIMP3,ULBP3	Ap1,CBL,CTNNB1,EGR1,FGF2,FN1,JUN,LEP,NFKB1,NFKBIA,NFkB (complex),NR3C1,NR3C2,P38 MAPK,RUNX2,SMAD3,SP1,STAT3,spironolactone
ETS2		transcription regulator	Inhibited	-2.761	bias	1.03E-05	CD34,CSF1R,CYP27A1,HMOX1,JUN,LYZ,MMP13,MMP3,MMP9,MSR1,PCSK6,TIE1	Ap1,CBL,CSF1,ERK1/2,ETS2,IRF8,JUN,MET,MITF,MYC,NFATC1,NFKB1,RELA,SPI1,STAT3
green tea polyphenol		chemical drug		-1.193		1.05E-05	ADIPOQ,CAV1,HMOX1,IGFBP3,JUN,MMP2,MMP9,PIK3R1,PPARG	Ap1,CEBPA,ERK1/2,FOXO1,JUN,LDL,MYC,NFKB1,NFKBIA,NFkB (complex),P38 MAPK,PPARA,PPARG,RXRA,SMAD3,SREBF1,STAT1,STAT3,green tea polyphenol
CD24		other		1.615	bias	1.05E-05	ADD3,ADRB2,CAV1,CTTN,DEPDC1,JMJD1C,JUN,MBNL1,MTUS1,NCOA3,PDS5A,SCAF11,SLC30A1,TFPI,TFPI2,TIMP4
pyrrolidine dithiocarbamate		chemical reagent		1.295	bias	1.05E-05	BCL2,CCR5,COL1A1,CXCL10,FABP4,HMOX1,MMP13,MMP14,MMP2,MMP9,PDGFRA,PECAM1,PPARG,SLC2A4,VCAM1,XIAP	Akt,Ap1,CEBPA,CTNNB1,ERK,FOXO1,IRF1,JUN,NFKB1,NFKBIA,NFkB (complex),PPARG,RELA,STAT3,TNF,TP53,pyrrolidine dithiocarbamate
Interferon alpha		group	Activated	3.832	bias	1.05E-05	BCL2,C3,CCR5,CD209,CD69,CH25H,CXCL10,CXCL9,DDX58,FASN,FCER1A,IFI6,IFIT1,IFIT2,IFIT3,IGFBP4,ISG15,ITGA4,MMP3,MX1,MX2,OAS1,PLAT,RSAD2,S100A9,SOCS1,STAT1,STAT4,TBX21,TLR3,TNFSF10,VCAM1,ZBP1	IFNB1,IFNG,IRF1,IRF3,IRF7,IRF9,Interferon alpha,NFKB1,NFkB (complex),STAT1,STAT2,STAT3,STAT4
LGALS3		other		-0.172		1.09E-05	ADIPOQ,COL3A1,COL4A1,COL5A2,CTSV,DDOST,FN1,KRAS,MSR1,NFATC2,PNPLA2,PPARG,PRDM1,VCAM1	AKT1,Akt,Ap1,CREB1,CTNNB1,ERK1/2,FOXO1,JUN,LGALS3,MYC,NFKB1,NFKBIA,NFkB (complex),PI3K (complex),PPARG,RELA,RHOA,SP1,STAT3,TP53
Histone h3		group				1.10E-05	ADD3,ADIPOQ,AKAP12,CA4,CD69,CKAP4,COL1A2,COL4A6,CRIP2,FABP4,GHR,IGFBP3,JUN,KDR,MMP9,MTUS1,PALLD,PAX5,PPARG,PRDM1,PROS1,PTGR1,RETN,STOM,TACC2,TAGLN,TGFBR1,TNFSF10,VKORC1,XBP1,ZBTB44	Ap1,EGR1,ESR1,GATA3,Histone h3,IL4,JUN,MED1,N-cor,NCOA1,NFkB (complex),PPARG,RELA,RNA polymerase II,SMAD3,SP1,STAT3,STAT6,TP53
GPX1	-0.606	enzyme		1.782	bias	1.19E-05	ACTA2,BCL2,CD14,CXCL10,EMR1,GPX3,GPX4,MMP9,TNFSF10,VCAM1	AKT1,Ap1,CREB1,CTNNB1,EGR1,FOXO1,GPX1,JUN,LEP,MYC,NFKB1,NFKBIA,NFkB (complex),RELA,SP1,SRC,STAT3,TP53
ADORA2A		G-protein coupled receptor		0.853		1.22E-05	APP,ATP1A2,CCL17,CLDN5,COL3A1,COL6A1,CSF1R,CXCL10,DGAT2,DSTN,DUSP1,HMOX1,KIF5B,MMP9,OCLN,P4HB,SPARC,TUBB2A	ADORA2A,ATF2,Ap1,CREB1,IL10,JUN,NFKB1,NFKBIA,NFkB (complex),P38 MAPK,Pkc(s),RELA,SMAD3,STAT3,TP53,norepinephrine
THBS4		other		-0.729		1.31E-05	COL3A1,CRELD2,CXCL10,HYOU1,MANF,MMP13,P4HB,VCAM1
RARA		ligand-dependent nuclear receptor		0.389		1.34E-05	ALDH1A1,APOA1,DUSP1,FOLR2,ITGA4,JUN,JUP,LAMB1,LTF,MGP,NEDD9,NRP1,OAS1,PCK1,STAT1,STRA6	ATF2,CEBPA,CEBPB,CREBBP,Creb,EP300,FOS,JUN,NCOA2,NFkB (complex),NR1H3,NR4A1,Nr1h,PPARA,PPARG,PPARGC1A,RARA,RARG,RXRA,SREBF1,STAT3,THRB,alitretinoin,tretinoin
11,12-epoxyeicosatrienoic acid		chemical - endogenous mammalian		-1.673		1.35E-05	ADIPOQ,DUSP1,FABP4,MMP9,PLAT,PPARG,VCAM1	11,12-epoxyeicosatrienoic acid,ATF4,Akt,Ap1,CEBPA,EGR1,FOXO1,Insulin,JUN,MLXIPL,NFkB (complex),NR1H3,PPARA,PPARG,RELA,RXRA,SIRT1,SREBF1
HRG		other		-1.890	bias	1.35E-05	C1QA,C1QB,C1QC,HLA-DQA1,SPARC,TIMP1,TIMP3
KDR	-0.537	kinase		-0.956	bias	1.36E-05	A2M,ANXA2,DLL4,FABP4,HMOX1,KDR,MMP14,S1PR2,SNAI2	AKT1,Akt,Ap1,CREB1,CTNNB1,ETS1,FOXO1,HIF1A,JUN,KDR,NFKB1,NFkB (complex),NOTCH1,PI3K (complex),RELA,SP1,STAT3,TP53,VEGFA,Vegf
AKT2		kinase		-1.942		1.36E-05	BCL2,IGF2,LEP,MMP9,PALLD,PPARG,TIMP1,VIM,XIAP	AKT2,Akt,Ap1,BAX,ESR1,ESR2,FOXO1,JUN,MTOR,NCOR2,NFKB1,NFKBIA,NFkB (complex),NR3C1,RELA,SP1,STAT1,STAT3,TP53,estrogen receptor
IRF8		transcription regulator		-1.162		1.37E-05	AICDA,CBL,CD14,CSF1R,DAB2,EMR1,ETV3,IFI6,IFIT2,ISG15,KLF4,MMP9,MSR1,OAS1,PRDM1,STAT1,TLR3	IFNA2,IFNG,IL10,IRF1,IRF7,IRF8,IRF9,NFKB1,NFKBIA,NFkB (complex),RELA,STAT1,STAT2,STAT3,STAT6
FBXO32		enzyme		0.087		1.45E-05	AXIN2,DNAJB9,GADD45A,GMPPB,HOOK1,HYOU1,LBP,LEF1,MMP3,PTGIS,PYCR1,RPN1,TFPI2,XBP1
allopurinol		chemical drug	Inhibited	-2.138		1.45E-05	A2M,ADAMTS1,ANXA2,CD14,CD69,CXCL10,FBLIM1,GPNMB,HMOX1,MPO,RCN1,TIMP1,TXNIP,VIM	Ap1,EGR1,IRF8,IRF9,JUN,MYC,NFKB1,NFKBIA,NFkB (complex),P38 MAPK,RELA,SMAD3,SP1,SRC,STAT1,STAT2,STAT3,TP53,allopurinol
IL6R		transmembrane receptor	Inhibited	-2.166	bias	1.46E-05	A2M,ABCC3,CD36,CXCL10,HP,IGF2,MMP13,MMP2,MMP3,MMP9,TIMP1,VCAM1	Ap1,CCL2,CEBPB,ERK1/2,IL6,IL6R,JUN,MYC,NFKB1,NFkB (complex),PI3K (complex),RELA,SMAD3,STAT1,STAT3,TP53
mir-143		microRNA		-0.963		1.48E-05	BCL2,COL3A1,KRAS,MMP2,PDGFRA,TAGLN	Ap1,JUN,Ras,SP1,STAT3,TP53,mir-143
octanoic acid		chemical - endogenous mammalian	Activated	2.412	bias	1.48E-05	CD36,DGAT2,FABP4,FASN,LEP,PPARG	AMPK,FOXO1,MED1,SIRT1,STAT1,TP53,octanoic acid
baicalein		chemical - endogenous non-mammalian		-0.448	bias	1.48E-05	BCL2,CYP1A1,HMOX1,JUN,KDR,MMP2,MMP9,TIMP1,TIMP2,VCAM1	ATF2,Ap1,CTNNB1,ERK,JUN,JUNB,JUND,MAPK8,NFKB1,NFKBIA,NFkB (complex),Pkc(s),RELA,SMAD3,SP1,STAT3,TP53,baicalein
LGALS1	-0.670	other		-0.800		1.48E-05	ACTA2,CD69,FIS1,FN1,IFNGR1,KRAS,LEP,LGALS1,MMP2,MMP9	Ap1,CBL,EGR1,ESR1,ETS1,FOXO1,ITGB3,JUN,LGALS1,MTOR,NFKBIA,NFkB (complex),NR3C1,P38 MAPK,RELA,SMAD2,SMAD3,SMAD4,SP1,STAT1,STAT3,TP53,prostaglandin E2
triamcinolone acetonide		chemical drug		1.751		1.57E-05	AQP1,AQP3,BCL2,CAPG,DGKE,DUSP1,DYRK3,ERG,GZMA,IGFBP3,IGFBP4,JUN,MMP13,MXRA5,MYOC,PALLD,PDIA5,RGS2,SFRP2,ST3GAL5,TACC2,TXNIP,VLDLR,VWF	CREBBP,CTNNB1,ESR1,JUN,NFkB (complex),NOTCH1,NR3C1,NR3C2,RELA,STAT3,Vegf,triamcinolone acetonide
isotretinoin		chemical drug		0.046	bias	1.63E-05	BCL2,CYP1B1,FASN,IFIT3,IGFBP3,KLK7,MMP13,MMP9,OAS1,PTGIS,S100A9,TNFSF10,VCAM1	ADIPOQ,Ap1,CTNNB1,EGF,EGFR,HSF1,JUN,NFATC2,NFKB1,NFkB (complex),NOTCH1,PARP1,PPARA,RELA,SMAD3,SP1,SP3,STAT3,TP53,Vegf,isotretinoin
MED1	0.586	transcription regulator		-1.109	bias	1.67E-05	ADIPOQ,CFD,CYP1A1,FABP4,FASN,GHR,HSPA1A/HSPA1B,IGFBP3,LBR,LY6D,PDK4,PPARG,SLC2A4,TBX21	CEBPA,EHHADH,EP300,FOXO1,HDAC3,MED1,N-cor,NCOA1,NCOR1,PPARA,PPARD,PPARG,RNA polymerase II,RXRA,Rar,SREBF1,THRB,TP53
11-dehydrocorticosterone		chemical - endogenous mammalian		-0.492		1.67E-05	FASN,GPAM,LIPE,PDK4,PNPLA2
ferric ammonium citrate		chemical drug		-0.537		1.67E-05	ELN,FTL,GADD45A,HMOX1,MMP13	VHL,ferric ammonium citrate,iron
LAMA2	-1.772	other				1.67E-05	ACTA2,DES,LAMA2,MMP9,PAG1	Ap1,FOS,LAMA2,NFkB (complex),SMAD2,TP53,heparin
Ccl6		cytokine	Inhibited	-2.200	bias	1.67E-05	CTSK,CTSV,MMP2,MMP9,TIMP4
IL12A		cytokine	Activated	2.245		1.70E-05	BCL2,CXCL10,FUT7,MMP2,MMP3,MMP9,PECAM1,SOCS1,STAT1,STAT4,VCAM1	Akt,Ap1,FOXO1,IFNG,IL12A,IRF1,IRF9,Ifn,JUN,NFKB1,NFKBIA,NFkB (complex),P38 MAPK,RELA,SMAD3,STAT1,STAT2,STAT3,STAT6,TP53
SERPINA12		other				1.71E-05	ADIPOQ,LEP,RETN,SLC2A4
Sb202190		chemical - kinase inhibitor		1.227	bias	1.72E-05	AANAT,ALOX5,BCL2,COL1A1,CXCL10,CYP1A1,FN1,HMOX1,IFIT1,MAP1LC3A,MMP13,MMP2,MMP9,RHOB,S100A8,TIMP2,UBR2	ATF2,Ap1,CTNNB1,ERK,ERK1/2,IL1B,JUN,MAPK14,MYC,NFKB1,NFKBIA,NFkB (complex),P38 MAPK,RELA,SMAD3,STAT3,Sb202190,TP53
ferulic acid		chemical - endogenous non-mammalian		1.664		1.77E-05	APP,BCL2,CD34,GPX1,HMOX1,MMP13,PVALB,TIMP1	APP,Ap1,BAX,CBL,CREB1,EGR1,JUN,KEAP1,L-glutamic acid,NFE2L2,NFKB1,NFKBIA,NFkB (complex),RELA,TP53,VHL,ferulic acid,iron
NR1H4		ligand-dependent nuclear receptor		1.158		1.86E-05	ABCC3,ACTA2,ADRB2,APOA1,C3,CCL14,DDAH1,FABP7,FASN,MMP2,MMP3,NDRG2,PCK1,PPARG,RARRES2,SDC1,TIMP1,TIMP2	Ap1,EGR1,FOXO1,GW 4064,JUN,LEP,NCOA1,NFKB1,NFkB (complex),NR0B2,NR1H4,NR1I2,PPARA,PPARG,PPARGC1A,RXRA,Rxr,SP1,SREBF1,THRB,chenodeoxycholic acid
SYVN1		transporter		-1.308	bias	1.86E-05	ABCC3,APLP2,APP,CD151,CRTAP,CYP1B1,DAB2,DUSP1,FASN,HSPB1,IFI44,IL7R,LMBRD2,PNPLA2,PTRF,SLC30A1,SLCO4A1,STOM
leuprolide		biologic drug		-0.973		1.95E-05	APP,BCL2,MMP14,MMP2,MMP3,MMP9,TIMP1	AKT1,Ap1,CEBPB,CREB1,CTNNB1,ETS2,FOS,FOXO1,JUN,MMP3,MMP9,NFKB1,NFkB (complex),PI3K (complex),RELA,SMAD3,SMAD4,SMAD7,SP1,TP53,leuprolide
leukotriene D4		chemical - endogenous mammalian		-1.360	bias	2.04E-05	ADAMTS1,APOLD1,DUSP1,EGR3,GEM,HLX,KLF4,NEDD9,PDGFRB,PDK4,RGS2
telmisartan		chemical drug		-1.444		2.04E-05	ACE2,ADIPOQ,APLNR,BCL2,CD163,LEP,MMP9,OCLN,PLIN1,PPARG,SLC2A4	AMPK,Ap1,CEBPA,EGR1,FOXO1,Insulin,MED1,NFKBIA,NFkB (complex),P38 MAPK,PPARA,PPARG,RELA,RXRA,SIRT1,SMAD3,SREBF1,STAT1,STAT3,STAT5a/b,TP53,palmitic acid,telmisartan
BMP4		growth factor	Inhibited	-2.196		2.06E-05	ACTA2,BCL2,CCL11,CNN1,ITGA4,JUN,KDR,KLF4,LEF1,MMP13,MMP14,MMP3,POSTN,SMAD1,SNAI2,SPARC,TAGLN,TGM2	Ap1,BMP4,CTNNB1,ERK,ERK1/2,ESR1,FOS,JUN,Jnk,MYC,Mapk,NFKB1,NFKBIA,NFkB (complex),P38 MAPK,PPARG,RELA,SMAD3,STAT3,TP53
GW9662		chemical reagent		1.790		2.19E-05	ADIPOQ,BCL2,CAV1,CD14,CD36,FASN,FN1,KDR,KLF4,MPO,PPARG,SDC1,VCAM1	CEBPA,CREB1,FOXO1,GW9662,HIF1A,IGF1,JUN,NFkB (complex),NR1H3,PPARA,PPARD,PPARG,RXRA,SP1,SREBF1,STAT3,TP53,fatty acid,rosiglitazone
ACKR2		G-protein coupled receptor	Inhibited	-3.000	bias	2.21E-05	CXCL10,DDX58,IFI44,IFIT2,IFIT3,ISG15,OAS1,RSAD2,STAT1
IFN type 1		group		1.462		2.25E-05	BCL2,CD69,CXCL10,DDX58,IFIT1,IFIT2,ISG15,MMP9,STAT1,TNFSF10	FADD,IFN type 1,IRF1,IRF3,IRF7,IRF8,IRF9,Interferon alpha,NFKB1,NFkB (complex),STAT1,STAT2,STAT3,STAT4
ursolic acid		chemical - endogenous non-mammalian		0.388		2.25E-05	BCL2,CD69,FASN,LEP,MMP2,MMP3,MMP9,PECAM1,PPARG,VCAM1	ADIPOQ,Ap1,CREBBP,CXCL8,FOXO1,JUN,MIF,MTOR,NFKB1,NFKBIA,NFkB (complex),NR3C1,P38 MAPK,PPARA,RELA,SMAD3,STAT1,STAT3,TP53,ursolic acid
MAPK9		kinase	Inhibited	-3.041		2.35E-05	AQP1,BCL2,BDP1,BMP1,CAV1,CIDEC,CYP1A1,DLK1,FASN,FGL2,GSTM1,JUN,LMNA,MMP3,MMP9,PLAT,PPARG,TLR3,TNFSF8	Ap1,CEBPA,CTNNB1,EGFR,JUN,JUNB,JUND,MAPK8,MAPK9,NFATC3,NFKBIA,NFkB (complex),P38 MAPK,PPARG,SMAD3,SP1,SP3,STAT3,TNF
ITGB6		other	Inhibited	-2.213	bias	2.37E-05	COL1A1,COL1A2,COL3A1,MMP2,MMP3,MMP9	Ap1,CBL,CEBPB,ERK1/2,FN1,ITGB6,JUN,MYC,NFKB1,NFKBIA,NFkB (complex),RUNX2,SMAD3,SMAD4,SMAD7,SP1,SP3,STAT3,TGFB1,TP53,Tgf beta
entinostat		chemical drug		0.205		2.44E-05	BCL2,DUSP1,GSN,IGFBP3,LYVE1,MMP13,MMP2,MMP3,MMP9,TNFSF10,XIAP	Ap1,CEBPB,CTNNB1,EGFR,ERK,IL6,IRF1,JUN,NFKB1,NFKBIA,NFkB (complex),RELA,SMAD3,SP1,SP3,STAT3,TNFSF10,TP53,entinostat
F2R	0.448	G-protein coupled receptor		-1.714	bias	2.44E-05	DUSP1,EGR3,F2R,FN1,HMOX1,KDR,TAGLN,TFPI2,TGM2,VCAM1,VWF	Ap1,EGR1,F2R,JUN,MYC,NFKB1,NFKBIA,NFkB (complex),PI3K (complex),RELA,SMAD3,SMAD7,SP1,SP3,SRC,STAT3,TGFB1,TP53
STAT1	0.612	transcription regulator		1.741	bias	2.55E-05	A2M,C3,CD14,CH25H,CXCL10,FGL2,GBP5,HERC6,IFI6,IFIT1,IFIT2,IFIT3,ISG15,JUN,MMP9,MX1,PDGFC,PDGFRB,PPARG,PTN,RSAD2,SMAD3,SOCS1,STAT1,TBX21,TLR3,TNFSF10	CEBPA,IFNG,IRF1,IRF9,Ifn,NFKB1,NFkB (complex),RELA,STAT1,STAT2,STAT3,STAT4,STAT5a/b,STAT6,TP53
H89		chemical - kinase inhibitor		1.552	bias	2.66E-05	ADIPOQ,APP,CD14,CHGA,DUSP1,EGR3,HMOX1,MMP13,MMP2,MMP9,NFATC2,PDE3B,S100A8,SDC1,SMAD3,TNFAIP6,VCAM1	ATF2,Ap1,CEBPA,CREBBP,Creb,EP300,ESR1,H89,JUN,Mapk,NCOA2,NFKB1,NFKBIA,NFkB (complex),P38 MAPK,PPARG,Pkc(s),SMAD3,STAT3,TNF
ETS1	0.412	transcription regulator		-1.955	bias	2.70E-05	CAV1,CD14,CDH5,COL1A2,CSF1R,ETS1,FN1,GZMA,HMOX1,HSPA1A/HSPA1B,HSPA6,IKZF2,ITK,MMP13,MMP2,MMP3,MMP9,MSR1,NPR1,PERP,PRDM1,TBX21,TBXAS1	CBL,CDKN2A,CTNNB1,EP300,ETS1,ETS2,FN1,FOS,FOXO1,IL10,JUN,MMP3,MYC,NFKB1,NFKBIA,NFkB (complex),PPARG,RELA,RNA polymerase II,RUNX2,SP1,STAT3,TP53
n-3 fatty acids		chemical drug		-1.324		2.74E-05	ADIPOQ,ALOX5,ELOVL6,FASN,HMOX1,PIK3R1,PPARG,PTGS1,SDC1,SLC2A4	ADIPOQ,CEBPA,EGR1,FOXO1,HDAC1,Histone h4,Insulin,MED1,NFKB1,NFkB (complex),NR1H3,PPARA,PPARG,PPARGC1A,RELA,RXRA,SREBF1,SREBF2,STAT3,n-3 fatty acids
CAT		enzyme	Activated	2.562		2.74E-05	ADM,CAV1,COL1A1,CYP1B1,HMOX1,MMP9,TIMP1,VCAM1,VIM,XIAP	AGT,Ap1,CAT,CEBPA,CEBPB,EGR1,EP300,IL6,JUN,MYC,NFKB1,NFKBIA,NFkB (complex),PPARG,RELA,SP1,SRC,STAT3,TNF,TP53
ADRB		group		0.471		2.80E-05	ADAMTS4,CD68,CXCL10,ELTD1,GADD45A,HMGCS1,HMOX1,IFIT3,JUN,KLF4,KLHL6,LSS,MMP9,RSAD2,SLC40A1,SLC9A3R2,SLCO4A1,SMC1A	ADRB,ATF2,Ap1,CTNNB1,ERK,FOS,JUN,MAPK14,NFKBIA,NFkB (complex),P38 MAPK,RELA,Ras,SMAD3,SP1,STAT3,TP53
cobalt chloride		chemical reagent		-1.152	bias	2.80E-05	ADAMTS1,ADM,APAF1,BCL2,COL18A1,CYP1A1,DUSP1,HMOX1,LEP,RGS5,SERPINF1,SLC40A1	Ap1,BRCA1,CEBPB,CTNNB1,EGR1,EP300,FOXO1,HIF1A,HMOX1,IL6,Insulin,JUN,NFKB1,NFKBIA,NFkB (complex),P38 MAPK,PPARA,PPARG,RELA,SMAD3,SP1,SREBF1,STAT3,TP53,VHL,cobalt chloride
PPP3CA		phosphatase				2.80E-05	APP,C3,CTSV,FN1,FTL,GRN,PMP22,S100A4,SDC4,SLC2A4,TF,VIM	EGR1,FOXO1,IFNG,IRF1,Insulin,NFKB1,NFKBIA,NFkB (complex),PPARA,PPARG,PPP3CA,RELA,SP1,SREBF1,STAT1,STAT3
COL18A1	-0.932	other		1.069	bias	2.86E-05	BCL2,CD34,CDH5,CHGA,ETS1,F2R,FN1,JUN,KDR,MMP2,NRP1,PECAM1,STAT1,VWF	Ap1,COL18A1,CTNNB1,ERK,ETS1,HIF1A,JUN,MAPK1,MYC,NFKB1,NFkB (complex),NOTCH1,NR3C1,RUNX2,STAT1,STAT3,TCF,TP53,VEGFA,Vegf
CEBPD		transcription regulator	Inhibited	-2.366		2.86E-05	C3,CD14,CDKN1C,CSF1R,CYP1A1,FABP4,HP,MMP13,MMP3,PDGFRA,PPARG,PRTN3,TNFAIP6,VLDLR	CEBPB,CEBPD,IL6,JUN,NFKB1,NFkB (complex),STAT3
chenodeoxycholic acid		chemical - endogenous mammalian		0.740		2.92E-05	ABCC3,APOA1,CAV1,CD36,COL1A1,CYP27A1,FASN,FBP1,MMP9,PCK1,PCK2,PRTN3,SDC1	CTNNB1,ERBB2,FOXO1,JUND,MYC,NCOA1,NR0B2,NR1H4,NR1I2,PPARA,PPARD,PPARG,PPARGC1A,RXRA,SP1,TP53,chenodeoxycholic acid,estrogen receptor
GATA2		transcription regulator		-0.047		2.92E-05	CD34,CDH5,CSF1R,EMCN,ETS1,FABP4,IKZF1,KDR,MMP2,MPO,PECAM1,PPARG,VCAM1	Akt,Ap1,FOS,FOXO1,GATA2,JUN,NFkB (complex),RELA,SP1,TP53
EHF		transcription regulator	Inhibited	-2.887		2.92E-05	ALOX5,CYP1A1,GLB1,HMOX1,KDR,KLK7,PLAT,S100A12,S100A8,S100A9,TFPI,TIMP1,VNN1
semaxinib		chemical drug		0.505		3.08E-05	FHL1,HMOX1,KDR,LTF,MMP9,PECAM1,PTGIS,VWF	EP300,NADPH oxidase,NFkB (complex),RELA,SP1,semaxinib
Focal adhesion kinase		group		-0.114		3.08E-05	BCL2,CDKN1C,MMP13,MMP2,MMP9,PALLD,TAGLN,VCAM1	Akt,Ap1,CREBBP,CTNNB1,CXCL8,FOXO1,Focal adhesion kinase,JUN,JUNB,JUND,MAPK8,NFKB1,NFKBIA,NFkB (complex),PPARG,RELA,RHOA,Ras,SMAD3,SP1,STAT3,TP53
IL17RA		transmembrane receptor	Inhibited	-2.828	bias	3.08E-05	CCL11,CXCL12,MMP13,MMP3,MMP9,S100A8,S100A9,TIMP1	Ap1,CEBPB,FOS,IL13,IL17A,IL17RA,IL1B,IRF3,NFKB1,NFKBIA,NFkB (complex),P38 MAPK,RELA,SMAD3,STAT3,STAT6,TRAF3IP2
EGR2		transcription regulator	Inhibited	-2.148	bias	3.09E-05	CSF1R,DMBT1,GHR,HMGCR,IGF2,IL7R,JUN,KDR,LAMA2,PCDHGC3,PMP22,PRDM1,S100A1,SMAD1,SOCS1,SQLE,TGFBR3,TNFSF10	CEBPB,EGR2,IFNG,IL10,IL6,IRF1,JUN,NFKB1,NFKBIA,NFkB (complex),RELA,STAT1,STAT3
TAF4		transcription regulator		1.698	bias	3.25E-05	DCN,ETS1,FMOD,GAS6,KLF4,LUM,MMP13,MMP2,MMP3,OAS1,OLFML3,PDGFC,PTN,TGM3
IRF5		transcription regulator	Activated	2.953	bias	3.26E-05	CXCL10,DDX58,IFI44,IFIT1,IFIT2,IFIT3,ISG15,OAS1,PRDM1,RSAD2,STAT1,TNFSF10	IFN type 1,IFNA4,IRF1,IRF5,IRF8,IRF9,ISGF3,Ifn,Ifna,SPI1,STAT1,STAT2,STAT3,STAT4,STAT6
EPAS1		transcription regulator	Inhibited	-2.720	bias	3.26E-05	ADM,AKAP12,C1QA,CAV1,CCR5,CEMIP,FASN,FBLN2,FHL1,FN1,GPX1,HMGCS1,IGFBP3,ITIH5,KDR,LOXL2,MANF,MMP14,PPARG,SLC29A1,SLC2A4	Ap1,EP300,EPAS1,HDAC1,Histone h3,Histone h4,JUN,MED1,MYC,RELA,RNA polymerase II,SP1,TP53
IKBKE		kinase		0.301		3.33E-05	BCL2,CXCL10,IFIT1,IFIT2,IFIT3,MMP13,MMP3,MMP9,RSAD2,STAT1	IFNB1,IKBKE,IRF1,IRF3,IRF5,IRF7,IRF8,IRF9,Interferon alpha,NFkB (complex),STAT1,STAT2,STAT3
N-acetyl-L-cysteine		chemical drug	Activated	2.850		3.37E-05	ACTA2,ADM,BCL2,CAV1,CCR5,COL1A1,CXCL10,FASN,GLB1,HMOX1,ITGA4,JUN,LEP,MAP1LC3A,MMP2,MMP9,MSR1,RHOB,SLC2A4,SNCA,VCAM1,XIAP	Akt,Ap1,CAT,FOXO1,JUN,N-acetyl-L-cysteine,NFKB1,NFKBIA,NFkB (complex),PI3K (complex),RELA,SP1,STAT3,TP53,hydrogen peroxide
benzo(a)pyrene		chemical toxicant		-0.863		3.40E-05	APOA1,BCL2,COL8A1,CYB5A,CYP1A1,CYP1B1,FASN,GSTM1,HMOX1,HP,HSPA1A/HSPA1B,HSPB1,IGFBP6,JUN,MAP3K2,ME1,MPO,PDLIM1,RGS5,SFRP4,SNAI2,TF,TKT,ZMAT3	Ap1,CDKN2A,CTNNB1,EGF,EP300,ERK,FOXO1,JUN,JUNB,JUND,MAPK8,MYC,NFkB (complex),PPARG,RELA,RNA polymerase II,SMAD3,SP1,STAT3,TP53,benzo(a)pyrene
IL15		cytokine		-0.643	bias	3.44E-05	ACTG2,AQP3,BCL2,CCL11,CCL17,CD226,CD69,CXCL10,CXCL12,ETS1,FYB,GNLY,HLX,IFIT1,IL7R,ITGB5,JUN,LEF1,LEP,MX1,NME4,PDIA4,PNP,PRDX4,SMAD3,SOCS1,TBX21,TIMP1,TNFRSF17,TNFSF10,TSPAN7,VCAM1,XBP1	Ap1,FOXP3,GATA3,IL15,IL2,IL4,NFKB1,NFKBIA,NFkB (complex),P38 MAPK,RELA,SMAD3,SP1,STAT1,STAT3,STAT6
ATP7B		transporter		0.707		3.48E-05	APP,ELOVL6,FASN,H19,HMGCR,HMGCS1,LSS,SQLE,THRSP
tacrolimus		chemical drug		0.421		3.65E-05	APOD,APP,BCL2,CD36,CD6,COL1A1,COL3A1,CXCL10,CXCL9,ELL2,FABP4,FN1,GABRD,GZMA,JUN,LBR,NFAT5,OCLN,PDE3B,PRKACB,PRNP,TNFSF10	Akt,Ap1,FOS,FOXO1,JUN,Jnk,NFATC4,NFKB1,NFKBIA,NFkB (complex),P38 MAPK,RELA,SMAD3,SP1,STAT3,TP53,tacrolimus
piperine		chemical drug		0.842	bias	3.65E-05	ABCC3,BCL2,MMP13,MMP14,MMP3,MMP9	Akt,Ap1,ESR1,ETS1,FOS,FOXO1,JUN,JUND,MYC,Mapk,NFKB1,NFkB (complex),PPARG,RELA,SP1,TP53,curcumin,piperine,prostaglandin E2
ITGA1		other		-1.060		3.81E-05	CAV1,DCN,MMP2,MMP3,MMP9,PPARG,PTGS1	Ap1,CTNNB1,Collagen type I,EGFR,ERK,ERK1/2,ITGA1,JUN,MYC,NFKB1,NFKBIA,NFkB (complex),P38 MAPK,RUNX2,SMAD2,SMAD3,SP1,SP3,STAT3,TP53
WNT5A		cytokine		-0.415		3.82E-05	AXIN2,BCL2,COL1A1,CXCL12,DAB2,FABP4,FN1,LAMA3,MMP13,SDC1,SPARC,STAT1,TLR3,TNFSF10,VIM	CBL,CEBPA,CTNNB1,IL1B,MYC,NFKB1,NFKBIA,NFkB (complex),PPARG,RELA,RHOA,RUNX2,STAT3,TCF,TCF3,TNF,TP53,WNT3A,WNT5A
LDLR		transporter		-0.239		3.85E-05	BGN,CD36,CD68,CYP27A1,HMGCR,HSPG2,LRP1,MMP14,MMP2,MMP9,MSR1,VCAM1,VLDLR	APOE,APP,Ap1,CTNNB1,Creb,EGR1,IFNG,IRF1,JUN,LDL,LDLR,MAPKAPK2,NFKB1,NFKBIA,NFkB (complex),RELA,SP1,STAT1,STAT3,TP53
4-methylnitrosoamino-1-(3-pyridinyl)-1-butanone		chemical toxicant		-1.299	bias	4.00E-05	ALOX5,APOA1,BCL2,FASN,HP,JUN,TF,TKT	4-methylnitrosoamino-1-(3-pyridinyl)-1-butanone,ATF4,Ap1,CREB1,Creb,EGR1,EP300,ERK1/2,ESR1,FOXO1,JUN,MLXIPL,MYC,Mapk,NFKB1,PPARG,RELA,SIRT1,SP1,STAT3,TP53,cyclic AMP
FOXA1		transcription regulator		1.554		4.02E-05	ACTA2,ACTG2,AQP3,CNN1,COL18A1,FKBP4,FNDC3B,FSTL1,MGP,MYL9,PAM,PCK1,PRNP,SNAI2,TAGLN,TF,XBP1	AR,ESR1,FOXA1,JUN,SMAD3,SP1,TP53
PIN1		enzyme		-1.000		4.03E-05	COL3A1,DEPDC1,FASN,FN1,MAP1LC3A,MMP2,MMP3,MMP9,TIMP1,TIMP4	Ap1,CDKN2A,Hdac,JUN,MYC,MYOD1,NFKB1,NFKBIA,NFkB (complex),PIN1,RELA,SP1,STAT3,TP53,TP73,YBX1,epigallocatechin-gallate
fingolimod		chemical drug		-1.000		4.03E-05	ADIPOQ,BCL2,CD36,CD69,COL3A1,CXCL10,FN1,LIPE,PECAM1,TBX21	ATF2,Akt,Ap1,FOXO1,IFNG,IRF1,JUN,NFKB1,NFKBIA,NFkB (complex),P38 MAPK,Pkc(s),RELA,SMAD3,STAT1,STAT3,STAT5a/b,fingolimod
IgG		complex		1.268		4.12E-05	ADM,AOC1,C3,CCL11,CLDN5,COL3A1,CYP27A1,DUSP1,EMP1,FN1,HSPB1,ISG15,KLK7,LGALS1,PLS3,SLAMF7,TNFRSF17,TUBB2A,VCAM1	Ap1,CEBPB,HIF1A,IFNG,IL6,IRF1,IgG,JUN,MAPK1,NFKB1,NFKBIA,NFkB (complex),NR3C1,P38 MAPK,RELA,SMAD3,SP1,STAT1,STAT3
valsartan		chemical drug		1.609		4.32E-05	ADIPOQ,APP,AQP1,COL1A1,FN1,LEP,MMP2,POSTN,TIMP1	AGT,Ap1,CBL,CTNNB1,Collagen type I,EGR1,EP300,FN1,FOXO1,Insulin,JUN,NFKB1,NFKBIA,NFkB (complex),PPARA,PPARG,RUNX2,SMAD2,SREBF1,TP53,valsartan
Laminin		complex		1.464		4.32E-05	ACTA2,APP,COL1A1,FN1,IGF2,MMP9,SDC4,SNAI2,VIM	AHR,Ap1,CBL,CTNNB1,Ca2+,FOS,HIF1A,ITGB1,JUN,JUNB,Laminin,NFATC3,NFKB1,NFKBIA,NFkB (complex),PPARG,RELA,RHOA,SMAD2,SP1,STAT3,TP53,heparin
BAPTA-AM		chemical reagent	Activated	2.376	bias	4.32E-05	COL1A1,CXCL10,CYP1A1,FN1,JUN,MMP13,MMP2,SOCS1,VCAM1	Ap1,BAPTA-AM,CTNNB1,EGR1,ERK,JUN,JUNB,JUND,MAPK8,MYC,NFKB1,NFKBIA,NFkB (complex),P38 MAPK,PI3K (complex),RELA,SMAD3,SP1,SRC,STAT3,TP53
LMNA	-0.650	other				4.61E-05	ACKR1,ACTA2,BCL2,CCP110,COL8A1,DES,ELK4,FAM13C,FGD5,HTRA3,IFI44,JUN,KANK3,LEP,LMNA,NUFIP2,SEMA3G,SOX13,STAB1,STAT1,TENC1,ZCCHC6,ZMYM2
SPP1		cytokine		-0.376		4.72E-05	ADIPOQ,BCL2,COL1A1,HMGCR,HMOX1,MMP13,MMP14,MMP2,MMP9,NDRG2,PPARG,SERPINF1,SPARCL1,TIMP1	AKT1,Ap1,CREB1,CTNNB1,EGR1,ERK,FOXO1,ITGAV,Insulin,JUN,NFKB1,NFkB (complex),PI3K (complex),PPARA,PPARG,RELA,SMAD3,SP1,SPP1,SREBF1,STAT3,TP53
NCOA2		transcription regulator		-0.060		4.79E-05	ADIPOQ,CFD,CXCL10,CYP1A1,FABP4,IFIT2,ISG15,MMP13,PCK1,PLIN1,PPARG	ADIPOQ,CEBPA,EP300,NCOA1,NCOA2,NCOR1,NFKB1,NFKBIA,NFkB (complex),PPARA,PPARG,PPARGC1A,RELA,RNA polymerase II,RXRA,SREBF1,STAT3,THRB,TNF,TP53
vitamin E		chemical drug	Activated	2.720	bias	4.79E-05	ACTA2,APOA1,BCL2,CAV1,CD36,F2,MMP14,MMP2,PLAT,PVALB,VCAM1	APP,ATF2,Ap1,EGR1,FOS,JUN,Jnk,LDL,NFKB1,NFKBIA,NFkB (complex),Pkc(s),RELA,SMAD3,SP1,STAT1,TP53,Tgf beta,vitamin E
CD28		transmembrane receptor		-0.785		4.81E-05	BCL2,CBL,CCR5,CD226,CD69,CH25H,EOMES,FKBP2,FYB,GZMA,H19,HSPA1A/HSPA1B,IFNGR1,IGFBP6,IL7R,ITGA4,JUN,LNPEP,MMP2,MSR1,NFATC2,PNP,PRDX4,REL,SOCS1,STEAP2,STOM,TBX21,TFPI2,TMX3,TNFSF10	Ap1,BCL6,CD28,CD3,CREBBP,GATA3,IL12 (complex),IL2,IL21,IL4,NFkB (complex),RELA,STAT1,STAT3,STAT4,STAT5a/b,STAT6
SF1		transcription regulator		0.061		4.96E-05	ACTA2,CNN1,COL1A1,FN1
LOXL2	-1.546	enzyme	Inhibited	-2.000	bias	4.96E-05	FN1,MMP9,PECAM1,VIM
doxorubicin		chemical drug	Inhibited	-2.707		5.07E-05	A2M,ABCC3,ADAMTS1,ADM,ANXA2,APAF1,APP,BCL2,CD14,COL3A1,CTSB,DES,DUSP1,FBLN1,GADD45A,GLB1,GPNMB,HMOX1,IGFBP6,IGFBP7,JUN,MMP2,PTGDS,RCN1,RGS13,RRM2B,SDC2,SMAD3,STAT1,TIMP1,TNFSF10,VIM,XIAP	Ap1,CDKN2A,FOS,IL1B,JUN,MYC,NFKB1,NFKBIA,NFkB (complex),RELA,SP1,STAT3,TNFSF10,TP53,doxorubicin
SMO		G-protein coupled receptor				5.09E-05	BCL2,BGN,COL4A2,FBLN2,LEF1,LUM,PRDM1,PRSS35,S100A8,TNIK,VCAM1,VCAN	Akt,Ap1,CTNNB1,FOXO1,JUN,MYC,NFkB (complex),RELA,RUNX2,SMO,TCF,TP53
IRF9		transcription regulator		1.406		5.12E-05	CXCL10,IFIT2,IFIT3,ISG15,MX1,SOCS1,STAT1,TNFSF10	IRF1,IRF8,IRF9,Ifna,NFkB (complex),STAT1,STAT2,STAT3,STAT4,STAT5a/b,STAT6
ACVRL1	-0.559	kinase		0.055		5.12E-05	CXCL12,JUP,KDR,LYVE1,PLAT,SMAD1,STAT1,TAGLN
Rar		group	Inhibited	-2.433		5.12E-05	AQP3,BCL2,CDH5,MGP,MMP13,REST,SERPINF1,TGM2	ATF2,HDAC3,MAPK14,N-cor,NFkB (complex),NR4A1,PPARA,PPARD,PPARG,RARA,RELA,Rar,Rxr,SREBF1,STAT3,TP53
NFE2L2		transcription regulator	Inhibited	-2.892	bias	5.19E-05	ABCC3,BCL2,CD36,COL1A1,COL3A1,COL4A2,CTSK,CXCL10,DNAJB11,DSTN,ELN,EMCN,FN1,FTL,GHR,GPX1,GPX3,GSTM1,HMOX1,HSP90B1,LMNA,MAP1LC3A,ME1,MMP9,PDIA4,PDIA6,RAMP2,SEC61A1,SLC35B1,SLC7A8,TBXAS1,TCN2,THRSP,VCAM1,XBP1	ATF2,Ap1,BRCA1,EP300,HMOX1,IRF1,JUN,KEAP1,NFE2L2,NFKB1,NFKBIA,NFkB (complex),Pkc(s),RELA,SP1,STAT3,TP53
THY1		other		-0.795		5.43E-05	ETS1,GAS6,MMP13,MMP2,PTPRQ,VIM	ATF2,Ap1,FOS,GATA3,IL2,JUN,NFKB1,NFKBIA,NFkB (complex),RAC1,RELA,SMAD2,SMAD3,SP1,STAT1,STAT3,STAT6,THY1,TP53,Tgf beta,heparin
Smad2/3-Smad4		complex		-0.816	bias	5.43E-05	BCL2,COL1A1,COL1A2,IGFBP3,ITGB5,MMP13
leukotriene B4		chemical - endogenous mammalian		-1.960	bias	5.43E-05	FASN,JUN,LTB4R,MMP9,MPO,SOCS1	AHR,CBL,CSF2,CTNNB1,Ca2+,EP300,FOS,HIF1A,HSF1,ITGB1,JUNB,NADPH oxidase,NFATC3,NFkB (complex),PPARA,PPARG,RELA,SP1,STAT3,STAT5a/b,TP53,arachidonic acid,leukotriene B4
acyclic retinoid		chemical drug	Activated	2.423	bias	5.43E-05	COL1A2,COL4A2,KDR,PDGFRA,PDGFRB,TIMP2
PDGFRB	-0.536	kinase		-0.537		5.69E-05	ACTA2,DAB2,PDGFRB,RGS5,SMAD1	Ap1,CBL,CREB1,Creb,EGR1,NFkB (complex),PDGF BB,PDGFB,PDGFRA,PDGFRB,SF1,SP1,STAT3
ulipristal acetate		chemical drug				5.69E-05	ADM,BCL2,GPR182,KDR,XIAP	ESR1,ESR2,NR3C1,PGR,SREBF1,progesterone,ulipristal acetate
MKL2		transcription regulator	Activated	2.530		5.73E-05	CD151,CD177,CPA3,ELANE,F2R,G0S2,LTF,PGLYRP1,PRTN3,S100A8,S100A9,TAGLN,TBXAS1
NS-398		chemical reagent	Activated	2.198		5.73E-05	BCL2,CAPN2,CHGA,COL1A2,F2R,MMP14,MMP2,MMP9,PPARG,PTGS1,S100A8,S100A9,TFPI2	Ap1,CREBBP,CXCL8,EGR1,ESR1,ETS1,JUN,NFKB1,NFKBIA,NFkB (complex),NS-398,PTGS2,RELA,SMAD3,SP1,STAT3,TP53,prostaglandin E2
MYB		transcription regulator	Inhibited	-2.398	bias	5.73E-05	BCL2,CD34,COL1A2,ELANE,FN1,GSTM1,JUN,KDR,KLF4,MMP3,PRTN3,SNAI2,VIM	ATF4,Ap1,CREBBP,CTNNB1,EGR1,EP300,FOS,FOXO1,IRF1,JUN,Jnk,MLXIPL,MYB,MYC,NFKB1,NFkB (complex),PPARG,PRKCD,RELA,SIRT1,SP1,STAT3,TP53
lovastatin		chemical drug		-1.000		5.78E-05	ADIPOQ,BCL2,FASN,GPX3,HMGCR,HMGCS1,HMOX1,LEP,PLAT,RHOB,SDC4,SMAD3,TBX21,TFPI,VWF,XIAP	AKT1,APOE,Ap1,CEBPA,CREB1,CTNNB1,FOXO1,HIF1A,MYC,NFKB1,NFKBIA,NFkB (complex),NOS2,P38 MAPK,PPARG,RELA,SMAD3,SP1,STAT3,TNF,TP53,lovastatin
MYOCD		transcription regulator		-0.436	bias	5.87E-05	ACE2,ACTA2,CNN1,COL1A1,COL1A2,COL3A1,DES,LMOD1,NFATC2,S100A4,TAGLN,VCAN	MKL1,MKL2,MYOCD,SRF
Ap1		complex	Inhibited	-2.452	bias	6.00E-05	CXCL12,ETS1,FABP4,FN1,HMOX1,HSP90B1,IGFBP3,JUN,MMP13,MMP2,MMP3,MMP9,MSR1,PRDM1,S100A4,SPARC,TIMP1,VCAM1	Ap1,CCL2,CTNNB1,FOS,GATA3,IL2,JUN,NFKB1,NFKBIA,NFkB (complex),NOTCH1,RELA,SMAD3,SP1,STAT3,STAT5a/b,STAT6,TP53,Vegf
Pdgf (complex)		complex		-1.769		6.01E-05	BCL2,CAV1,COL4A1,FN1,HMOX1,JUN,MEOX2,MMP2,NOV,PPARG,SPARC,TIMP1,TIMP3,VCAM1	Ap1,CEBPB,CTNNB1,EDN1,FOS,IL1,JUN,MYB,NFKB1,NFKBIA,NFkB (complex),P38 MAPK,Pdgf (complex),RELA,SMAD3,SP1,STAT3,TP53
PSEN1		peptidase		1.245		6.02E-05	APP,ATOX1,ATP1A2,ATP5D,BSG,C1QA,C1QB,C1QC,C1R,C1S,C3,CCR5,CTSZ,DGKE,DSTN,DUSP1,EMP1,F2R,KIF5B,LRP1,MMP9,MSR1,PDGFRA,PDGFRB,PIK3R1,PLVAP,PPARG,PVALB,SNCA,SOCS1,STAB1,TNXB,TUBB2A,XIAP	AHR,AKT1,APP,Ap1,CREB1,CTNNB1,Ca2+,Creb,EGR1,FOXO1,IRF1,JUNB,NFATC3,NFKB1,NFKBIA,NFkB (complex),PIK3R1,PSEN1,RELA,SP1,TP53
ITGAV		ion channel		-0.809		6.51E-05	BCL2,CD36,COL1A1,COL1A2,FN1,MMP2,MMP9,TIMP1	Ap1,CBL,COL4A3,ITGAV,ITGB3,JUN,NFKBIA,NFkB (complex),PTK2,RUNX2,SMAD2,SMAD3,SMAD4,SP1,STAT3,Tgf beta,VTN
advanced glycation end-products		chemical - endogenous mammalian		-0.103		6.51E-05	BCL2,BSG,CLDN5,CXCL12,F2R,FN1,MMP9,SERPINF1,VCAM1	ATF4,Akt,Ap1,CTNNB1,EGR1,ESR1,FOXO1,JUN,MLXIPL,MMP9,Mapk,NFKB1,NFKBIA,NFkB (complex),PPARG,RELA,SIRT1,SP1,STAT3,advanced glycation end-products
HOXC6		transcription regulator		-1.706		6.51E-05	APBB1,BCL2,DCN,IGFBP3,PDGFRA,PLXDC1,RFX7,SH3D19,VCAM1
PIK3CA		kinase				6.51E-05	CD14,FASN,JAG2,PDGFRA,PDGFRB,PROCR,SNAI2,SPARC,VIM	AKT1,Ap1,CBL,CDKN2A,CREB1,CTNNB1,Creb,FN1,FOXO1,MYC,Mek,NFKB1,NFKBIA,NFkB (complex),PIK3CA,PIK3R1,RELA,RUNX2,SP1,STAT3,TP53
salirasib		chemical drug		1.897	bias	6.89E-05	ADM,COL5A2,KRAS,LGALS1,OCLN,PDGFRA,PDGFRB,PLAT,PLOD1,TGM2	HRAS,JUN,LGALS1,MYC,NFKBIA,SP1,TP53,salirasib
rotenone		chemical toxicant		-0.216		6.89E-05	DNAJB9,HMOX1,KDR,MMP9,MPO,PDK1,SNCA,TIMP1,TIMP2,VCAM1	ATF2,Ap1,CEBPB,EP300,IL6,JUN,MAPK14,MYC,NFKB1,NFKBIA,NFkB (complex),P38 MAPK,RELA,SMAD3,SP1,STAT3,TP53,rotenone
MAPKAPK2		kinase		-1.281		6.89E-05	CCL11,CXCL10,HSPB1,MARCO,MMP2,MMP9,MSR1,PLAT,TLR3,VCAM1	Ap1,CEBPB,ERK1/2,IFNG,IL1B,IL6,IRF1,JUN,MAPKAPK2,MYC,NFKB1,NFKBIA,NFkB (complex),RELA,SP1,STAT1,STAT3
kaempferol		chemical toxicant		0.899		6.92E-05	BCL2,CD69,CYP1A1,HMOX1,JUN,MMP2,MMP9	Akt,Ap1,CTNNB1,EP300,ERK,FOS,FOXO1,JUN,Jnk,NADPH oxidase,NFKBIA,NFkB (complex),P38 MAPK,RELA,SMAD3,SP1,STAT3,TP53,kaempferol
ADA	-0.469	enzyme		0.894	bias	6.92E-05	ADA,CCL11,CCL17,COL1A2,DCK,MMP9,TIMP1
CCR1		G-protein coupled receptor		-1.387		6.92E-05	CCL11,CTSK,CTSV,MMP2,MMP9,SPARC,VIM	Ap1,CCR1,CTNNB1,ERK,ERK1/2,FOS,IL13,JUN,MYC,NFKB1,NFKBIA,NFkB (complex),P38 MAPK,RELA,SMAD3,STAT1,STAT3,STAT6,TP53
YY1		transcription regulator	Inhibited	-2.407		7.12E-05	ACTA2,AICDA,CAPG,CCR5,COL15A1,COL1A1,CXCL12,DMPK,FCER1A,GPC3,HMGCR,HMOX1,KDR,KIF5B,MMP13,MMP2,PDGFRA,PERP,RAB8B,REST,TAGLN,TGFBI,TGFBR1,TGM2,VWF	Ap1,CDKN2A,EGR1,EP300,ESR1,FOXO1,HIF1A,MYC,MYOCD,NFkB (complex),NOTCH1,PPARG,RELA,RNA polymerase II,RUNX2,SMAD2,SMAD3,SMAD4,SMAD7,SP1,STAT3,TP53,VHL,YY1
5-O-mycolyl-beta-araf-(1->2)-5-O-mycolyl-alpha-araf-(1->1')-glycerol		chemical - endogenous non-mammalian		-0.277	bias	7.38E-05	CXCL10,CXCL9,DUSP1,FABP4,IFIT1,IFIT2,IFIT3,MMP9,NLRC3,SDC4,SLAMF7,STAT4,VCAM1	5-O-mycolyl-beta-araf-(1->2)-5-O-mycolyl-alpha-araf-(1->1')-glycerol,CEBPA,IL1B,NFKB1,NFKBIA,NFkB (complex),PPARG,RELA,SP1,STAT3,TNF
NR1H3		ligand-dependent nuclear receptor		-1.816		7.38E-05	ADRB2,APOA1,APOD,CCL17,CD5L,CXCL10,FASN,FBP1,GPAM,HMGCR,MMP9,PPARG,SLC2A4	APOE,Ap1,CEBPA,CTNNB1,FOXO1,NFKB1,NFkB (complex),NR1H3,PPARA,PPARG,PPARGC1A,RELA,RXRA,SP1,SREBF1,SREBF2,THRB,fenofibrate
dinoprost		chemical - endogenous mammalian		-0.102		7.74E-05	ADM,ANXA4,CD36,FABP4,GSTM1,HSPA1A/HSPA1B,JUN,MMP9,PDIA4,PTGS1,THRSP,TIMP3	ATF2,Akt,Ap1,CEBPA,ESR1,ESR2,FOXO1,JUN,JUNB,JUND,MAPK8,NFKB1,NFKBIA,NFkB (complex),NR3C1,PGR,PPARG,Pkc(s),RELA,SMAD3,SREBF1,STAT3,TNF,dinoprost,progesterone
LPIN1		phosphatase		1.350		7.85E-05	DLK1,FABP4,FASN,HMGCR,PPARG,RETN	FOXO1,LPIN1,NFATC4,NFkB (complex),NR1H3,PPARA,PPARD,PPARG,PPARGC1A,RELA,SREBF1,SREBF2,STAT5a/b,TP53,fatty acid,palmitic acid
plerixafor		chemical drug		1.205		7.85E-05	CCL17,CDKN1C,CXCL12,MMP13,MMP3,MMP9	Akt,Ap1,CCR2,CTNNB1,CXCL12,ERK1/2,ETS2,FOS,FOXO1,JUN,MMP3,MYC,NFKB1,NFKBIA,NFkB (complex),RELA,SMAD3,STAT3,estrogen receptor,plerixafor
Rock		group		0.447		7.92E-05	APP,COL1A1,COL3A1,FABP4,FN1,PPARG,PPP1R12A,PTRF,VCAM1	Akt,Ap1,CTNNB1,ERK1/2,FOS,FOXO1,JUN,Jnk,MYC,NFKB1,NFKBIA,NFkB (complex),PPARG,RELA,RHOA,Rock,STAT3,TP53
IL12B		cytokine		1.403	bias	8.16E-05	AICDA,CCR5,CXCL10,EOMES,S100A8,S100A9,SOCS1,STAT1,STAT4,VCAM1	GATA3,IFNG,IL12 (complex),IL12B,IL4,IRF1,IRF7,NFKB1,NFKBIA,NFkB (complex),RELA,SP1,STAT1,STAT3,STAT4,STAT6
gliquidone		chemical drug				8.18E-05	ADIPOQ,FABP4,SLC2A4	CEBPA,FOXO1,PPARA,PPARG,RXRA,SREBF1,gliquidone
glucuronyl glucosamine glycan sulfate		chemical drug				8.18E-05	COL3A1,FN1,HSPG2	Ap1,CTNNB1,ERK,JUN,NFKBIA,NFkB (complex),P38 MAPK,SMAD3,STAT3,TP53,glucuronyl glucosamine glycan sulfate
MKNK2		kinase				8.18E-05	IFIT2,ISG15,SDC2
phloretin		chemical - endogenous non-mammalian				8.18E-05	ADIPOQ,HMOX1,TXNIP	CEBPB,EGR1,FOXO1,Growth hormone,NFkB (complex),NR0B2,PPARA,RELA,STAT3,STAT5a/b,palmitic acid,phloretin
latanoprost		chemical drug				8.18E-05	MMP2,MMP3,MMP9	CTNNB1,ETS2,FOS,JUN,MMP3,MMP9,NFKB1,NFkB (complex),latanoprost
XDH		enzyme		0.027		8.19E-05	ACTA2,CCR5,DUSP1,MMP14,MMP2,PPARG,TIMP2,VIM	ATF2,Ap1,FOS,IL1B,JUN,Jnk,NFKB1,NFKBIA,NFkB (complex),PPARG,Pkc(s),RELA,STAT3,TP53,XDH,curcumin,p85 (pik3r)
HDAC6		transcription regulator		-0.659		8.19E-05	COL1A1,CYP1A1,CYP1B1,JUN,TAGLN,TGFBI,TGFBR1,VIM	AHR,Ap1,CEBPA,CEBPB,EP300,HDAC6,NFKBIA,NFkB (complex),NR3C1,PPARG,RELA,SMAD3,SMAD4,SMAD7,SP1,STAT5a/b,TP53,benzo(a)pyrene,dexamethasone,vorinostat
DNMT3B		enzyme		-0.378		8.36E-05	CYP1B1,DNAJB1,EMILIN2,EPDR1,EPM2AIP1,GLT8D2,PLP2,PTN,SFRP2,SFRP4,SLC30A1,TIMP3,YOD1
rottlerin		chemical toxicant		1.959	bias	8.86E-05	AQP1,COL1A1,COL3A1,HMOX1,JUN,MMP13,MMP2,MMP9,OCLN,RGS2,VCAM1,XIAP	ATF2,Ap1,CTNNB1,EP300,FOS,JUN,JUNB,JUND,Jnk,MAPK8,NADPH oxidase,NFKB1,NFKBIA,NFkB (complex),PRKCD,Pkc(s),RELA,SMAD3,SP1,TP53,rottlerin
MAP3K7		kinase		-0.761		8.88E-05	CD14,CH25H,CXCL10,HMOX1,IFIT1,ITGB5,JUN,MMP13,MMP3,RGS2,TNFSF10	ATF2,Ap1,CEBPB,CREBBP,IL6,JUN,MAP2K6,MAP3K1,MAP3K7,NFKB1,NFKBIA,NFkB (complex),RELA,SMAD3,STAT3,TAB1,TP53
AGN194204		chemical drug		-1.236	bias	8.97E-05	ANXA2,CD6,CYB5A,DUSP1,EMP1,GADD45A,IL7R,LGALS1,LMNA,LSS,MMP9,PLAC8,PRNP,PROS1,PTGR1,RCAN3,STRA6,TIMP1,XBP1
betulinic acid		chemical drug		1.387		9.12E-05	BCL2,CXCL12,MMP2,MMP9,SP4,TIMP1,TIMP2	AMPK,Akt,Ap1,EGR1,ESR1,FOXO1,JUN,MED1,NFKB1,NFKBIA,NFkB (complex),RELA,SIRT1,SMAD3,SP1,STAT1,STAT3,TP53,betulinic acid
IGFBP3	-0.452	other		-0.239		9.12E-05	ADIPOQ,BCL2,LYVE1,MMP13,RETN,SDC2,STAT1	Ap1,CEBPA,CEBPB,ERK1/2,ESR1,HIF1A,IGFBP3,Ins1,JUN,MAPK1,MYC,Mapk,NFKB1,NFKBIA,NFkB (complex),NR3C1,P38 MAPK,PPARA,PPARG,SMAD3,SREBF1,STAT1,STAT3
testosterone		chemical - endogenous mammalian		-0.712		9.19E-05	A2M,ADIPOQ,BCL2,BCL2L15,CAV1,CYB5A,FABP4,FN1,GADD45A,GPX4,HCRTR1,HMGCR,HSPA1A/HSPA1B,JUN,KRAS,LEP,MX1,OCLN,PDE3B,PDIA4,PMP22,PPARG,SDC1,SNCA,TBXAS1,TF,TGFBR1,TUBB2A,VCAM1,VCAN	Ap1,CEBPB,CREB1,CREBBP,CREM,CTNNB1,Creb,EGR1,ESR1,FGF2,HIF1A,IFNG,IGF1,IRF1,JUN,NFKB1,NFKBIA,NFkB (complex),RELA,SP1,STAT1,STAT3,TBP,TP53,beta-estradiol,testosterone
indinavir		chemical drug		1.109		9.41E-05	ADIPOQ,CD36,FABP4,LIPE,MMP9	ADIPOQ,Akt,Ap1,CEBPA,CEBPB,ERK1/2,FOXO1,Ins1,JUN,MTOR,MYC,NFKB1,NFkB (complex),NR3C1,PPARA,PPARG,RELA,SREBF1,STAT1,STAT3,TP53,indinavir
miR-143-3p (and other miRNAs w/seed GAGAUGA)		mature microRNA		0.059	bias	9.41E-05	BCL2,FNDC3B,KRAS,MAPK12,TAGLN
xanthine		chemical - endogenous mammalian		-1.126	bias	9.41E-05	CCR5,DUSP1,MMP14,MMP2,TIMP2	ATF2,Ap1,CREB1,CTNNB1,EGR1,FOS,IL1B,JUN,Jnk,MYC,NFKB1,NFKBIA,NFkB (complex),Pkc(s),RELA,SP1,SRC,STAT3,TP53,XDH,xanthine
CDH2		other		-1.498		9.41E-05	ACTA2,AKT3,CDH5,CTNND1,MMP9
tetrathiomolybdate		chemical drug	Activated	2.236	bias	9.41E-05	ACTA2,COL1A1,MMP9,TIMP1,VCAM1	CTNNB1,NFkB (complex),NOTCH1,SMAD3,SMAD7,SP1,SP3,STAT3,TGFB1,TP53,Vegf,tetrathiomolybdate
VGLL3		other	Inhibited	-2.236	bias	9.41E-05	ADM,COL1A1,COL1A2,MMP3,SNAI2
EDNRA		transmembrane receptor	Inhibited	-2.236	bias	9.41E-05	COL1A1,COL3A1,MMP2,TIMP1,TIMP2
MEF2C		transcription regulator		1.343	bias	9.44E-05	ACE2,COL1A1,COL1A2,COL3A1,DES,JUN,MMP13,NFATC2,POSTN,S100A4,SFRP2,SLC2A4,VIM	Ap1,ESR1,GATA4,JUN,MEF2C,Mapk,NFKB1,PPARG
PSEN2		peptidase		0.067		9.44E-05	APP,BCL2,C1QA,C1QB,CTSZ,EMP1,F2R,KIF5B,PDGFRA,PDGFRB,STAB1,TNXB,XIAP	AKT1,CREB1,CTNNB1,FOXO1,NFKB1,PSEN1,PSEN2,SP1,TP53
Ifn gamma		complex	Activated	2.054		9.44E-05	CHI3L1,COL1A1,CXCL10,CXCL9,FN1,IGFBP4,MMP9,PCK1,SOCS1,STAT1,TLR3,TNFSF10,VSIG4	CEBPA,IFNG,IRF1,IRF7,IRF8,IRF9,Ifn gamma,NFKB1,NFKBIA,NFkB (complex),PPARG,RELA,STAT1,STAT2,STAT3,TNF,TP53
luteolin		chemical - endogenous non-mammalian		0.294		9.58E-05	BCL2,CXCL10,CYP1A1,HMOX1,JUN,MMP13,MMP2,MMP9,MPO	Ap1,CEBPB,CTNNB1,ERK,IL6,JUN,JUNB,JUND,MAPK8,NFKB1,NFKBIA,NFkB (complex),P38 MAPK,RELA,SMAD2,SMAD3,STAT3,TP53,luteolin,nitric oxide
YBX1		transcription regulator		-0.740		9.63E-05	ACTA2,APAF1,COL1A1,COL1A2,EFEMP1,IGFBP3,KLF4,MMP2,MMP3,SPON1	Ap1,CEBPB,IL17A,NFKBIA,NFYB,NFYC,NFkB (complex),RELA,SMAD3,SMAD4,SMAD7,SP1,STAT3,YBX1
ursodeoxycholic acid		chemical - endogenous mammalian		-1.480		9.63E-05	ABCC3,COL1A1,COL1A2,COL4A1,CXCL10,CYP1A1,CYP27A1,PDGFRB,SPARC,TIMP1	Ap1,ERK1/2,JUN,KEAP1,MYC,NFE2L2,NFKB1,RELA,STAT3,ursodeoxycholic acid
MAVS		other	Activated	3.099	bias	9.63E-05	CXCL10,DDX58,IFIT1,IFIT2,IFIT3,ISG15,OAS1,RSAD2,SOCS1,STAT1	DDX58,IFN Beta,IRF1,IRF3,IRF7,Interferon alpha,MAVS,NFkB (complex),STAT1,STAT2,STAT3
MAP3K1		kinase	Inhibited	-2.567	bias	9.63E-05	COL3A1,COL4A1,DUSP1,HMOX1,HSPB1,JUN,MMP13,MMP3,NOV,TIMP1	ATF2,Ap1,CTNNB1,ERK,FOS,JUN,Jnk,MAP3K1,MAPK14,NFKBIA,NFkB (complex),P38 MAPK,RELA,SMAD3,STAT3,TP53
streptozocin		chemical drug		-1.270		9.74E-05	ATP1A2,BCL2,COL1A1,COL3A1,COL4A1,ELOVL6,FABP4,FASN,FBN1,FN1,HMOX1,HSPG2,LEP,MMP2,MMP9,MSR1,PCK1,PDGFRA,PPARG,RETN,SLC2A4,VIM	AKT1,Akt,Ap1,CREB1,CTNNB1,EGR1,FOXO1,HIF1A,IGF1,Insulin,JUN,LEP,NFKB1,NFkB (complex),PPARA,PPARG,RELA,SP1,SREBF1,TP53,streptozocin
GATA3		transcription regulator		0.360		1.02E-04	ADM,BCL11B,BCL2,CSF1R,ELOVL6,EOMES,GZMA,IL7R,KLF4,PAX5,PPARG,PTGS1,S100A8,S100A9,STAT4,TBX21,VIM,XBP1	Akt,Ap1,CBFB,CEBPA,FOXO1,GATA3,IFNG,IL10,IL4,IRF1,JUN,NFKB1,NFKBIA,NFkB (complex),RELA,RUNX1,SPI1,STAT1,STAT3,STAT6
SIRT1		transcription regulator		-1.351		1.02E-04	ADIPOQ,EPDR1,EPM2AIP1,FASN,FN1,HMOX1,LEP,MMP2,MMP3,MMP9,PCK1,PDK4,PTN,SEC61A1,SFRP2,SFRP4,TFPI,TIMP3	ADIPOQ,ATF4,EGR1,FOXO1,H2AFX,Insulin,MLXIPL,NFKB1,NFkB (complex),NR1I2,PPARA,PPARG,RELA,SIRT1,SREBF1,STAT1,STAT3,TP53
celecoxib		chemical drug		0.840		1.02E-04	ALOX5,APP,BCL2,BFAR,CD68,CTSK,DES,DNAJB9,GADD45A,HMOX1,KDR,MMP13,MMP2,MMP9,VCAM1	Ap1,CEBPB,ESR1,FOS,IL6,JUN,JUNB,JUND,Jnk,MAPK8,Mapk,NFKB1,NFKBIA,NFkB (complex),P38 MAPK,PPARG,RELA,SMAD3,STAT3,TP53,celecoxib
methimazole		chemical drug		0.633		1.02E-04	COL5A3,DMBT1,GP2,IGFBP3,IGFBP4,NRP1,TECTB,VLDLR
silibinin		chemical drug		1.688	bias	1.03E-04	FN1,IGFBP3,MMP2,MMP3,MMP9,PECAM1,RETN,SNAI2,TIMP2,VIM,XIAP	Ap1,CDKN2A,CTNNB1,ERK,ERK1/2,JUN,MYC,NFKB1,NFKBIA,NFkB (complex),RELA,RUNX2,SP1,STAT3,TCF,TP53,silibinin
PARP1		enzyme		1.751	bias	1.06E-04	BCL2,CXCL10,CXCL12,FASN,GBP4,H19,HMOX1,HRH1,JUN,SOCS1,STAT1,TIMP2,VCAM1	Ap1,HSF1,IFNG,IL1B,IRF1,NFKB1,NFKBIA,NFkB (complex),P38 MAPK,PARP1,RELA,SMAD3,SP1,STAT1,STAT3
FOXM1		transcription regulator	Inhibited	-2.756	bias	1.06E-04	AXIN2,CAV1,CCL11,CXCL12,GLB1,KDR,LEF1,MMP2,MMP9,PECAM1,SNAI2,VCAN,VIM	Ap1,CTNNB1,ERK,ETS1,FOXM1,HIF1A,JUN,MMP9,NFKB1,NFkB (complex),NOTCH1,STAT3,TP53,VEGFA,Vegf
ERG	-0.566	transcription regulator		-1.265	bias	1.07E-04	ADRB2,AXIN2,COLGALT1,DSTN,EGFL7,ERG,ETS1,FHL1,FLNC,LAMA5,LEF1,MMP3,MMP9,PECAM1,PLAT,RAPGEF5,RASA2,RASIP1,SNCA,SPARC,VWF
PRMT5		enzyme		-1.905		1.11E-04	ADIPOQ,FABP4,FASN,LEP,PPARG,RETN	ADIPOQ,Ap1,CEBPA,FOXO1,HDAC1,Histone h3,Histone h4,MED1,MYOD1,NFKB1,NFkB (complex),PPARA,PPARG,PRMT5,RELA,RNA polymerase II,RXRA,SMARCA4,SP1,SREBF1,STAT3,TP53
RHOJ		enzyme				1.11E-04	ADIPOQ,AKAP12,CAV1,GSN,PLAT,PTN
RARRES2	-0.566	transmembrane receptor	Inhibited	-2.449		1.11E-04	ADIPOQ,FASN,LEP,LIPE,PLIN1,SLC2A4
MED28		other		1.957	bias	1.12E-04	ACTA2,ACTG2,AEBP1,TAGLN
HAS2		enzyme		-0.762	bias	1.12E-04	ACTA2,HYAL2,MMP9,TIMP1	Ap1,HAS2,NFkB (complex),RELA,SMAD2,SMAD7,hyaluronic acid
PPP5C		phosphatase		-1.000		1.12E-04	CD36,DUSP1,FABP4,PLIN1	Ap1,CEBPA,ERK1/2,FOS,FOXO1,JUN,Jnk,MYC,NFKB1,PPARA,PPARG,PPP5C,RELA,RXRA,SREBF1,STAT3,TP53
ISG15	0.630	other		-1.984	bias	1.12E-04	DDX58,IFI6,MX1,OAS1	CEBPA,DDX58,IRF3,IRF7,ISG15,NFKBIA,NFkB (complex),PPARG,STAT3,TNF
GH1		growth factor		0.620		1.12E-04	BCL2,C3,COL18A1,COL3A1,DLK1,FABP4,FASN,FN1,GADD45A,GHR,IGFBP3,JUN,JUP,LIPE,NDRG2,PPARG,RETN,SATB1,SOCS1,TF,TKT,VIM	ATF2,CEBPA,CEBPB,CREB1,EGR1,FOXO1,GH1,Growth hormone,HIF1A,IGF1,Ins1,JUN,NR0B2,PPARA,PPARG,RNA polymerase II,RXRA,SP1,SREBF1,STAT3,STAT5a/b,TP53
NCOR1		transcription regulator	Activated	2.200		1.15E-04	ADIPOQ,DUSP1,IGFBP3,LYZ,ME1,MMP9,PDK4,PLIN1,PPARG,SERPINF1,STEAP2,THRSP	Ap1,CEBPA,FOXO1,HDAC1,Histone h3,Histone h4,MED1,NCOA1,NCOR1,NR1H3,PPARA,PPARG,PPARGC1A,RELA,RNA polymerase II,RXRA,SP1,SREBF1,THRB
caffeic acid phenethyl ester		chemical toxicant		1.126	bias	1.18E-04	BCL2,CTSB,CXCL10,FCGRT,FTL,HMOX1,HSPB1,IGFBP6,LEP,MMP14,MMP2,RHOB,VCAM1,VIM	AKT1,Ap1,CEBPB,CREB1,CTNNB1,FOXO1,IL6,JUN,NFKB1,NFKBIA,NFkB (complex),P38 MAPK,PI3K (complex),RELA,SMAD3,SP1,STAT3,TP53,caffeic acid phenethyl ester
D-fructose		chemical - endogenous mammalian	Inhibited	-2.621	bias	1.18E-04	ADIPOQ,FABP4,FASN,HP,PPARG,SLC2A4,TKT	Ap1,CEBPA,CREB1,D-fructose,EP300,FOXO1,H2AFX,HMGA1,IRS1,JUN,LEP,NFKB1,NFKBIA,NFkB (complex),PPARG,SIRT1,SP1,SREBF1,STAT3,TNF,lipid
BMP6		growth factor		0.605		1.20E-04	ACTA2,ADAMTS1,ADD3,CYP1B1,HMOX1,KLF4,MMP13,PCOLCE2,PCSK6,PMP22,TAGLN,TIMP1,XBP1	Ap1,BMP6,CCL2,CEBPB,IL6,JUN,NFKB1,NFKBIA,NFkB (complex),P38 MAPK,SMAD2,SMAD3,SMAD4,SP1,STAT3
corticosterone		chemical - endogenous mammalian		-0.871		1.25E-04	APP,BCL2,CAV1,CLDN5,FASN,GPAM,H19,JUN,LEP,LIPE,MMP9,OCLN,PDK4,PNPLA2,XBP1	AR,Ap1,CBL,CREB1,CREBBP,ESR1,JUN,L-glutamic acid,LEP,NFKB1,NFKBIA,NFkB (complex),NR3C1,P38 MAPK,PRL,RELA,SMAD3,SP1,STAT3,corticosterone
IFNE		cytokine	Activated	2.433	bias	1.26E-04	CXCL10,CXCL9,IFIT2,MX2,STAT1,STAT4,TLR3,ZBP1	IFNE,IL10,IRF8,IRF9,NFKB1,NFKBIA,NFkB (complex),RELA,STAT1,STAT2,STAT3,STAT4
TFAP2C		transcription regulator		-0.314		1.32E-04	ADA,DYRK2,EGR3,EOMES,FKBP4,GPX1,GZMH,NRP1,SEMA3B,XBP1
SMAD4		transcription regulator	Inhibited	-2.552		1.33E-04	ACKR1,APOA1,BGN,COL1A2,GADD45A,HEBP1,HMOX1,HP,ITGB5,JAG2,LEF1,MMP13,PDGFRB,SKIL,SMAD3,TBX21,TIMP1,TIMP3,TNFAIP6,TPM2,VIM	Alpha catenin,Ap1,CEBPA,CEBPB,CTNNB1,NFKBIA,NFkB (complex),P38 MAPK,PPARG,RELA,SMAD2,SMAD3,SMAD4,SMAD7,SP1,STAT3,TNF
desmopressin		biologic drug		-0.465		1.34E-04	ADD3,ADM,CAPG,ESAM,HSPA1A/HSPA1B,LMNA,NDRG2,NFAT5,PALM,PHLDB2,PLS3,SLC2A4,VWF
TNFRSF1A		transmembrane receptor		-0.898		1.38E-04	ABCC3,CD68,CXCL10,GHR,ITGB5,JUN,KDR,LBP,MMP13,MMP14,MMP2,MMP9,P2RX7,TBX21,VCAM1	ATF2,Ap1,CEBPB,CTNNB1,FOS,IL1B,IL6,JUN,NFKB1,NFKBIA,NFkB (complex),PRKCD,RAC1,RELA,STAT3,TNFRSF1A,TNFRSF1B,TP53
MYOD1		transcription regulator		-1.242		1.45E-04	ACTA2,ARID3A,BCL2,CDKN1C,COL4A1,DES,DUSP1,FSTL1,GADD45A,IGF2,ITGA7,MMP2,PNP,POSTN,SDC2,SIX1,SLC2A4,SUSD2,TGFBR3,TKT	ATF2,Akt,Ap1,FOXO1,IGF1R,JUN,MAPK14,MYOD1,NFkB (complex),RELA,RNA polymerase II,SMARCA4,SP1,STAT1,STAT3,TP53
lithium chloride		chemical drug		0.180		1.47E-04	APP,AXIN2,BCL2,BSG,DCN,DLL4,HEYL,HMOX1,LEF1,MMP2,POSTN,PPARG,TNFSF10,VCAN	AKT1,APP,Akt,Ap1,CEBPB,CREB1,CTNNB1,EGR1,FOXO1,IL10,IL6,JUN,NFKB1,NFKBIA,NFkB (complex),RELA,SP1,STAT3,TP53,lithium chloride
CSF3R		transmembrane receptor		0.577		1.47E-04	CD14,CXCL12,LTF,LYZ,MPO
DOK1		kinase		0.447		1.47E-04	ADIPOQ,CD69,LEP,STAT4,TBX21	AKT1,Ap1,CEBPA,CREB1,CTNNB1,DOK1,FOXO1,GATA3,IL2,NFKBIA,NFkB (complex),PPARG,SP1,STAT3,STAT6,TNF,TP53
TMBIM6		other		-0.557		1.47E-04	DNAJB9,ERO1LB,HMOX1,SEC61A1,XBP1	ERN1,TMBIM6,XBP1
IDH2		enzyme				1.47E-04	ADIPOQ,CLDN3,FN1,PPARG,VIM
chondroitin sulfate A		chemical - endogenous mammalian	Activated	2.000	bias	1.47E-04	MMP2,MMP9,STAT4,TIMP1,TIMP2	Ap1,CEBPB,ELANE,FOS,IL6,JUN,NFKB1,NFkB (complex),RELA,RNA polymerase II,SMAD2,STAT3,TIMP3,TP53,chondroitin sulfate A,heparin
TAB1		enzyme		-0.478		1.52E-04	CH25H,CXCL10,IFIT1,JUN,MMP13,RGS2,TNFSF10	Ap1,CEBPB,CREBBP,EGR1,GATA3,IL2,IL6,JUN,MAP2K3,MAP3K7,NFE2L2,NFKB1,NFKBIA,NFkB (complex),P38 MAPK,SMAD3,STAT3,STAT6,TAB1,TP53
NFATC4		transcription regulator				1.52E-04	ADIPOQ,APP,COL1A1,COL3A1,CTSK,FABP4,PPARG
S100A8	-1.941	other				1.52E-04	ADAMTS4,BCL2,CCL11,MMP13,MMP3,S100A8,VCAM1	Ap1,CCL2,CEBPB,CTNNB1,FOS,HSF1,IL6,JUN,MMP9,NFKB1,NFkB (complex),PPARA,PPARG,S100A8,SMAD3,STAT3,arachidonic acid
CTSB	-0.593	peptidase		-0.655		1.52E-04	ACTA2,APP,COL1A1,CTSB,CTSV,KDR	APP,Ap1,CBL,CTSB,EGR1,FN1,HDAC3,IL1B,JUN,Laminin,NFKB1,NFKBIA,NFkB (complex),PTK2,RELA,RUNX2,SMAD3,STAT3,TP53
arsenic trioxide		chemical drug	Inhibited	-2.274		1.53E-04	BCL2,BLVRB,FASN,FN1,HMGCR,HMGCS1,HMOX1,LSS,ME1,MMP9,PPARG,S100A8,SKIL,SQLE,XBP1,XIAP	ATF2,Akt,Ap1,CDKN2A,FOXO1,JUN,MAPK14,MYC,NFKB1,NFKBIA,NFkB (complex),Pkc(s),RELA,SP1,STAT3,TP53,arsenic trioxide,hydrogen peroxide
hexachlorobenzene		chemical toxicant	Inhibited	-3.148	bias	1.54E-04	A2M,ANXA2,CD14,FBLIM1,GPNMB,MMP2,MMP9,RCN1,TIMP1,VIM	Ap1,CTNNB1,EGR1,ERK1/2,JUN,MMP9,MYC,NFKB1,NFkB (complex),RELA,SP1,SRC,STAT3,hexachlorobenzene
IRS2		enzyme		1.360		1.55E-04	FABP4,FASN,HMGCR,LEP,MX1,PCK1,PPARG,THRSP	AKT1,CEBPA,CEBPB,CREB1,CTNNB1,EGR1,FOXO1,HMGA1,INSR,IRS1,IRS2,Ins1,Insulin,PPARA,PPARG,SP1,SREBF1,TP53
mir-181		microRNA		-0.218	bias	1.55E-04	AICDA,APP,BCL2,CD163,CD69,MMP13,RGS5,TIMP3	Ap1,NFKBIA,NFkB (complex),P38 MAPK,SMAD3,STAT3,mir-181
diethylstilbestrol		chemical drug		-0.507		1.59E-04	ADIPOQ,AQP3,C1QA,C3,CD14,CTTN,EMP1,FMOD,GADD45A,HSP90B1,IGFBP3,IGFBP6,KDR,KLF4,LTF,PDGFRA,PDGFRB,PGLYRP1,S100A8,SIX1,SPARC,VNN1	Ap1,EP300,JUN,NCOA1,NCOR1,NFkB (complex),PPARA,PPARG,THRB,diethylstilbestrol
geldanamycin		chemical - endogenous non-mammalian		-0.112	bias	1.63E-04	APAF1,BCL2,BGN,CCNT1,CDH5,COL6A2,CYP1A1,DNAJB1,EGR3,FBLN2,HLA-DQA1,HSPA1A/HSPA1B,IFIT2,JUN,PCDH1,SFMBT2,STAT1	Ap1,CDKN2A,CTNNB1,ERK,HSF1,JUN,MYC,NFATC2,NFKB1,NFKBIA,NFkB (complex),P38 MAPK,PARP1,RELA,SMAD3,SP1,STAT3,TP53,geldanamycin
arsenite		chemical toxicant		-1.725		1.63E-04	CAV1,COL8A1,CXCL9,CYP1A1,CYP1B1,DUSP1,GADD45A,HMOX1,HSPA1A/HSPA1B,HSPB1,JUN,MPO,SFRP4,SNAI2	Ap1,CTNNB1,EGFR,ERK,ESR1,ESR2,JUN,NCOR2,NFKBIA,NFkB (complex),P38 MAPK,RNA polymerase II,SMAD3,SP1,SP3,STAT3,TP53,arsenite,estrogen receptor
PPARGC1B		transcription regulator		-0.990	bias	1.64E-04	C3,FASN,GPAM,HMGCR,LSS,PCK1,PDK4,SLC2A4,SQLE	D-glucose,ESR1,ESR2,ESRRA,FOXO1,MYC,NCOR2,NFE2L2,NFkB (complex),PPARA,PPARG,PPARGC1A,PPARGC1B,RELA,SP1,SREBF1,STAT5a/b,TP53,estrogen receptor,palmitic acid
platelet activating factor		chemical - endogenous mammalian		-1.173	bias	1.64E-04	CD69,FN1,GAS6,MMP14,MMP2,MMP9,PRTN3,TIMP1,TIMP2	Ap1,CREBBP,CXCL8,FOS,IL13,JUN,Jnk,NFKB1,NFKBIA,NFkB (complex),P38 MAPK,RELA,SMAD3,SP1,STAT3,STAT6,TP53,platelet activating factor
ATF2		transcription regulator	Inhibited	-3.123	bias	1.67E-04	ANGPTL2,BCL2,DUSP1,FN1,GADD45A,JUN,MMP13,PCK1,PDGFRA,PPARG,RHOB,SNAI2	ATF2,ATP,Ap1,CEBPA,FOS,JUN,Jnk,NFKB1,NFKBIA,NFkB (complex),NR3C1,P38 MAPK,PPARG,RELA,SMAD3,SP1,STAT3,TNF,TP53
PRKCD		kinase		-1.621		1.69E-04	BCL2,CD68,COL1A1,COL1A2,CXCL12,HRH1,IGJ,JUN,MMP13,MMP2,MMP9,TUBB2A,VCAM1	ATF2,Ap1,ESR1,FOS,Focal adhesion kinase,GATA4,JUN,JUNB,JUND,Jnk,MAPK8,Mapk,NFKB1,NFkB (complex),PPARG,PRKCD,RAC1,RELA,SMAD3,TP53
8-bromo-cAMP		chemical reagent		-1.073		1.70E-04	ADM,AOC1,APOA1,APP,CLEC11A,CYP1B1,DCN,DUSP1,IGF2,JUN,MMP23B,PCK1,PDE3B,PLAT,SLC2A4,TGFBR3,TIMP1,TIMP2,VLDLR	8-bromo-cAMP,Ap1,CEBPA,CEBPB,CREB1,FSH,IL6,Ins1,JUN,NFKB1,NFKBIA,NFkB (complex),POMC,PPARA,PPARG,RELA,SMAD2,SMAD3,SREBF1,STAT3,TNF
paclitaxel		chemical drug		0.489		1.70E-04	ACTA2,APLNR,BCL2,CXCL10,CYP1A1,CYP1B1,DDAH1,EMP1,EMR1,ETV3,G0S2,HSF4,IGFBP3,ITGB5,JUN,MMP9,MYO7A,OSMR,PHGDH,PRELP,S100A9,SNAI2,TFPI,TFPI2,TULP3,XIAP	Ap1,CTNNB1,EGFR,FOXO1,JUN,MAP3K3,MEF2C,NFKB1,NFKBIA,NFkB (complex),PPARG,RAF1,RELA,RHOA,Ras,SMAD3,SP1,SP3,STAT3,TP53,paclitaxel
HDAC1		transcription regulator	Activated	2.359		1.76E-04	ADIPOQ,AKAP12,APOA1,AXIN2,CD34,COL1A2,CSF1R,CTSK,FABP4,KDR,MMP9,PCK1,PPARG,REST,RHOB,RRM2B,S100A9,SATB1,SYT4,TAGLN,THEMIS	Ap1,EP300,FOXO1,HDAC1,HDAC2,Histone h3,Histone h4,MED1,MYC,PPARG,RELA,RNA polymerase II,SIN3A,SP1,TP53
Il3		cytokine				1.79E-04	BCL2,CD14,CD68,CSF1R,ELANE,EMR1,LTF,LYZ,MPO,PRTN3,SOCS1	CEBPA,CREBBP,EP300,Il3,JUN,NFKB1,NFkB (complex),PPARG,PTPN11,RELA,SMARCA4,SPI1,STAT1,STAT3,STAT5a/b,TP53
miR-21-5p (and other miRNAs w/seed AGCUUAU)		mature microRNA		1.174	bias	1.79E-04	ACTA2,APAF1,CD69,CDH5,KDR,MMP2,PECAM1,PIK3R1,TAGLN,TIMP3	Ap1,CEBPB,NFKB1,NFKBIA,NFkB (complex),PPARG,PTEN,RELA,SMAD2,SMAD3,SMAD4,SMAD7,SP1,STAT3,TGFB2,TP53,miR-21-5p (and other miRNAs w/seed AGCUUAU)
SCD		enzyme		-0.674		1.79E-04	BCL2,CD36,CXCL10,FASN,GADD45A,GPAM,LEP,LIPE,PCK1,XBP1	AKT1,CEBPA,CREB1,CTNNB1,FOXO1,IRS2,NFKBIA,NFkB (complex),NR1H3,PPARA,PPARD,PPARG,SCD,SP1,SREBF1,STAT3,TNF,TP53,fatty acid,oleic acid
EP300		transcription regulator	Inhibited	-2.212	bias	1.82E-04	ADIPOQ,AXIN2,COL1A2,CYP1A1,DUSP1,FABP4,FASN,FN1,HMGCR,HMOX1,JUN,KDR,LAMA3,LEP,LMNA,NPR1,PCK1,PERP,RETN,TBXAS1,TGFBR1,TXNIP	ATF4,Ap1,CEBPA,EGR1,EP300,FOXO1,Histone h3,JUN,MED1,MLXIPL,MYC,NFKBIA,NFkB (complex),PPARA,PPARG,RELA,RNA polymerase II,RXRA,SIRT1,SP1,SREBF1,STAT3,TNF,TP53
gentamicin		chemical drug		-0.132		1.85E-04	ALDH1A1,AQP1,CA4,CTSV,CXCL10,CYP1A1,GADD45A,GATM,GHR,HMOX1,HSP90B1,HSPA1A/HSPA1B,HSPB1,HYOU1,IGFBP3,JUN,PDIA4,PHGDH,PTN,RBP4,S100A1,TIMP1,VAT1,VCAM1	Ap1,CAT,Histone h3,JUN,JUNB,JUND,MAPK8,MED1,NFKBIA,NFkB (complex),P38 MAPK,RELA,RNA polymerase II,SMAD3,SP1,STAT3,gentamicin
eicosapentenoic acid		chemical drug		-0.851		1.89E-04	CD36,CSF1R,ELN,FBN1,HMOX1,JUN,LEP,MMP13,MMP9,PDK4,SNCA,THRSP	Ap1,D-glucose,ESR1,FOS,FOXO1,HSF1,IL1B,JUN,MYC,Mapk,NFE2L2,NFKB1,NFKBIA,NFkB (complex),NR1H3,PPARA,PPARD,PPARG,RELA,SREBF1,STAT3,arachidonic acid,eicosapentenoic acid,fatty acid
6-hydroxydopamine		chemical toxicant		-1.816		1.89E-04	ACO1,BCL2,C3,HEPH,HSPA1A/HSPA1B,JUN,MMP3,MMP9,P4HB,SNCA,TIMP2,ZMAT3	6-hydroxydopamine,ATF2,Ap1,ERK1/2,IL1B,JUN,MYC,NFKB1,NFKBIA,NFkB (complex),P38 MAPK,Pkc(s),RELA,SMAD3,SP1,STAT3
chloroquine		chemical drug		-1.463		1.89E-04	APP,CD69,CXCL10,MMP13,PRNP,SOCS1,STAT4,TLR3	CEBPA,CEBPB,IFNG,IL12 (complex),IL6,IRF1,IRF7,Interferon alpha,JUN,NFKB1,NFKBIA,NFkB (complex),PPARG,STAT1,STAT2,STAT3,STAT4,STAT6,TNF,chloroquine
nitrofen		chemical toxicant	Activated	2.138	bias	1.89E-04	APLNR,AQP1,HYOU1,PLD3,S1PR2,TGFBR3,TIMP2,TIMP3
CTF1		cytokine		1.944		1.93E-04	A2M,FASN,LBP,LEP,PPARG,SOCS1,TIMP1	AGT,AKT1,Ap1,CREB1,CTF1,CTNNB1,EGR1,EP300,FOXO1,IRF8,IRF9,NFKB1,NFKBIA,NFkB (complex),PPARG,RELA,SP1,STAT1,STAT2,STAT3,TP53
omeprazole		chemical drug				1.94E-04	A2M,ABCC3,CCL26,CD36,CNN1,CXCL12,CYP1A1,TSPAN7,WFDC1	NR1I2,omeprazole
HOXA9		transcription regulator		0.700		1.98E-04	ADD3,ALDH1A1,BCL2,CD34,CD36,EPS8,ERG,FCGRT,IL7R,ITGBL1,JUN,KCNA3,LYZ,MBNL1,PCDH1,S100A8,SATB1,SDC4,VIM
INHBA		growth factor		-1.110		1.98E-04	ACTA2,ADRB2,BCL2,FN1,KLF4,KRAS,MGP,MMP2,PCSK6,PRDM1,S100A8,S100A9,SOCS1,TAGLN,TIMP1,TMEFF2,TPSAB1/TPSB2,ZBTB10,ZNF518A	Ap1,CEBPB,EGR1,ESR1,IL1,IL1B,INHBA,NFKB1,NFKBIA,NFkB (complex),RELA,SMAD2,SMAD3,SMAD4,SMAD7,SP1,STAT3,TP53
WNT1		cytokine		-0.657	bias	2.03E-04	ACTA2,AXIN2,CCDC80,DLL4,FN1,GRN,IGF2,ISLR,JUN,LEF1,MMP3,PPARG,SEMA3C,STRA6,XIAP	Akt,Ap1,CTNNB1,EGFR,ERBB2,FOS,FOXO1,JUN,MYC,NFkB (complex),RBPJ,RELA,RUNX2,SMAD3,SP1,SP3,TCF,TCF3,TP53,WNT1,estrogen receptor
SB-431542		chemical reagent		1.117		2.04E-04	ATP1A2,BGN,CD14,EOMES,FN1,IGFBP7,MMP2,SMAD1,TGFBR1,TNFAIP6,XYLT1	CREB1,FSH,HIF1A,JUN,MAPK1,NFkB (complex),NR3C1,SB-431542,SMAD2,SMAD3,SMAD4,SP1,STAT1,STAT3
Ro41-5253		chemical reagent		1.755	bias	2.05E-04	APOD,CSF1R,FABP4,IFNGR1,PLAT,PPARG
Collagen type IV		complex		0.447		2.05E-04	ACTA2,MMP14,MMP2,MMP9,TAGLN,TIMP2	CBL,CTNNB1,Collagen type IV,DDR1,HIF1A,ITGB1,MMP9,NFKB1,NFKBIA,NFkB (complex),PTEN,PTK2,SMAD3,STAT3,TP53
CTSS		peptidase				2.05E-04	COL4A1,COL4A2,CTSK,CTSV,MMP9,TNFSF10
mangiferin		chemical - endogenous non-mammalian				2.05E-04	BCL2,CD36,DGAT2,HMOX1,MMP9,XIAP	Akt,Ap1,CAT,EGR1,FOXO1,Insulin,JUN,NFKB1,NFKBIA,NFkB (complex),PPARA,PPARG,RELA,SP1,SREBF1,STAT3,TP53,mangiferin
acetaldehyde		chemical - endogenous mammalian	Inhibited	-2.401	bias	2.05E-04	COL1A1,COL1A2,JUN,MMP2,PPARG,TIMP1	Ap1,CEBPB,ERK1/2,JUN,MYC,NFKB1,NFKBIA,NFkB (complex),P38 MAPK,RELA,SMAD3,SMAD4,SMAD7,SP1,STAT3,TP53,acetaldehyde
palmitic acid		chemical - endogenous mammalian		-0.153		2.09E-04	ADIPOQ,BCL2,CD36,DGAT2,FASN,LEP,PCK1,PPARG,PROCR,SLC25A1,SLC2A4,TNFSF10,TXNIP,VCAM1,VIPR2,XBP1,XIAP	ADIPOQ,ATF4,CREB1,D-glucose,EGR1,FOXO1,INS,Insulin,MLXIPL,MYC,NFE2L2,NFKB1,NFkB (complex),PPARA,PPARG,RELA,SIRT1,SP1,SREBF1,STAT3,palmitic acid
plicamycin		chemical drug		1.432		2.10E-04	ADAMTS4,COL1A1,COL1A2,EPS8,FASN,GPD1,HMGCR,HMOX1,IGFBP4,KDR,PLXDC1,SLC40A1,TIMP1	Ap1,CDKN2A,EGR1,ESR1,HDAC1,MYC,NFkB (complex),RELA,RNA polymerase II,SMAD2,SMAD3,SMAD4,SP1,SP3,STAT3,TGFBR2,TP53,plicamycin
FOXP3		transcription regulator		0.239		2.13E-04	AKT3,BCL2,FGL2,IKZF2,IL7R,MMP2,MMP9,NRP1,PDE3B,PRDM1,RRM2B,SATB1	Ap1,CEBPB,ESR1,FOXP3,GATA3,HDAC2,HIF1A,Hdac,IL17A,IL2,IL4,NFATC3,NFKBIA,NFkB (complex),RELA,SIN3A,SP1,STAT3,STAT6,TCF,TP53
cholecalciferol		chemical - endogenous mammalian		-0.811		2.13E-04	ALOX5,BCL2,CD14,CD209,COL1A1,CTSK,CTSL,CXCL10,IGFBP3,PDGFRA,PDGFRB,PVALB	ATF2,Ap1,CEBPA,CEBPB,EGR1,ERK1/2,ESR1,IL10,JUN,MYC,NFKB1,NFKBIA,NFkB (complex),RELA,RNA polymerase II,SMAD3,SP1,STAT3,TP53,VDR,cholecalciferol
MTOR		kinase		-0.859		2.13E-04	ADM,BCL2,CTNND1,EOMES,FABP4,FASN,FN1,LEP,MMP9,OAS1,PDK4,PECAM1,PPARG,SNAI2,SRPX,STAT1,TBX21,TNFSF10,VCAM1	AMPK,ATF4,Akt,Ap1,EGR1,FOXO1,JUN,JUNB,MED1,MLXIPL,MTOR,NFKB1,NFkB (complex),PPARG,RELA,SIRT1,STAT1,STAT3,TP53,sirolimus
ACACA		enzyme		1.067		2.16E-04	ELOVL6,FASN,GPAM,PPARG	ACACA,NR1H3,PPARA,PPARD,PPARG,SREBF1,fatty acid
tryptase		group		-1.000		2.16E-04	CXCL10,F2R,MMP9,PLAT	Ap1,FOS,GATA3,IL4,NFkB (complex),RELA,SMAD2,STAT3,STAT6,TP53,heparin,tryptase
CSNK2A1		kinase		-1.067		2.16E-04	FN1,JUP,SNAI2,VIM	Akt,Ap1,CDH1,CSNK2A1,CTNNB1,FOXO1,GLIS2,HIF1A,JUN,NFkB (complex),RELA,SNAI1,TP53,VHL
SCUBE3		other		-1.969	bias	2.16E-04	MMP2,MMP9,SNAI2,VIM	SCUBE3,SMAD2,SMAD3,SMAD4,SP1
elastase		group		-1.987	bias	2.16E-04	HMOX1,MMP2,MMP3,MMP9	CBL,CEBPB,CTGF,CTNNB1,Creb,FN1,IL6,JUN,MMP9,NFKB1,NFKBIA,NFkB (complex),RELA,RUNX2,SP1,STAT3,TP53,elastase
MIA		other		-1.997	bias	2.16E-04	FN1,MMP14,PLAT,SPARC
ISGF3		complex				2.16E-04	IFIT2,ISG15,RSAD2,TNFSF10
5,8,11,14-eicosatetraynoic acid		chemical reagent		-1.000		2.21E-04	CFD,DUSP1,FABP4,ITGB5,PCK1	5,8,11,14-eicosatetraynoic acid,FOXO1,PPARA,PPARD,PPARG,PPARGC1A,RXRA,SREBF1,THRB
IFNA17		cytokine				2.21E-04	CXCL10,CXCL9,MX1,STAT4,ZBP1	IFNA17,IRF8,IRF9,NFkB (complex),STAT1,STAT2,STAT3
LAMC1	-0.728	other	Activated	2.232		2.21E-04	ACTA2,FN1,IGF2,SNAI2,VIM	Ap1,FOS,LAMC1,NFkB (complex),SMAD2,TP53,heparin
metribolone		chemical reagent	Inhibited	-2.519	bias	2.27E-04	ADAMTS1,ANKH,APP,BCL2,ELK4,FASN,FGFRL1,HMGCR,MMP2,PROS1,SEPP1,SMAD3,SOCS1,STEAP2,TACC2,VCAN,WIPI1	AKT1,AR,CREB1,CTNNB1,EP300,ESR1,ESR2,FOXO1,HSF1,JUN,MYC,N-cor,NFATC2,NFKB1,NFkB (complex),NR3C1,PARP1,PGR,RELA,SMAD3,SP1,SREBF1,TP53,dihydrotestosterone,metribolone,progesterone
CEBPE		transcription regulator		-1.781		2.28E-04	BCL2,CD14,CSF1R,CTSV,ELANE,LTF,LYZ,MMP2,MMP9
NR0B2		ligand-dependent nuclear receptor		1.661	bias	2.40E-04	APOA1,CD36,FASN,FBP1,HMGCR,PCK1,PCK2,PDK4,PPARG,TIMP1	ATF4,CEBPA,CREB1,EGR1,FOXO1,INSR,Insulin,MLXIPL,NR0B2,NR1H3,PPARA,PPARG,PPARGC1A,RXRA,SIRT1,SREBF1,THRB
linoleic acid		chemical - endogenous mammalian		-1.425		2.40E-04	APOA1,APP,DUSP1,FASN,HSP90B1,KDR,PECAM1,PLIN4,SNAI2,VCAM1	AHR,ATF2,Ap1,CEBPA,Ca2+,FOXO1,JUN,JUNB,NFATC3,NFKB1,NFKBIA,NFkB (complex),NR1H3,PPARA,PPARD,PPARG,Pkc(s),RXRA,SP1,SREBF1,STAT3,TNF,TP53,fatty acid,linoleic acid
KRT17		other		-0.378		2.42E-04	CCL11,CCL17,CCR5,CXCL10,MMP13,MMP3,MMP9
ETV4		transcription regulator		-1.715		2.42E-04	ACTA2,CAV1,FN1,JUP,MMP14,MMP9,VIM	Ap1,EGR1,ESR1,ETV4,SMAD3,SP1,TP53
S100A9	-2.189	other				2.42E-04	ADAMTS4,CCL11,MMP13,MMP3,S100A8,S100A9,VCAM1	Ap1,CCL2,CEBPB,ERK1/2,FOS,HSF1,IL6,JUN,MYC,NFKB1,NFkB (complex),PPARA,PPARG,S100A9,SMAD3,STAT3,arachidonic acid
MTTP		transporter	Activated	2.646		2.42E-04	CD36,CFD,CIDEC,HMGCR,JUN,PPARG,XBP1
TCF3		transcription regulator		0.690		2.52E-04	ADIPOQ,AXIN2,CBFA2T3,CDH5,COL1A1,CTSV,DGKE,ELANE,GADD45A,GPAM,HSD17B14,IL7R,JUN,KLF4,LEF1,PAX5,PTGS1,RASA4,SEMA3G,SOCS1,TF,XBP1	Ap1,Histone h3,ID3,MED1,RELA,RNA polymerase II,SP1,TCF3
TP73		transcription regulator		-1.523	bias	2.52E-04	ACTA2,ADA,CDKN1C,COL5A2,FASN,GADD45A,IGFBP3,IGFBP4,JAG2,MMP13,MMP14,MMP2,PDGFRB,PERP,PMP22,PROCR,RRM2B,SERPINF1,SNAI2,TIMP1,TIMP4,ZMAT3	Ap1,CDKN2A,EP300,FOS,JUN,Jnk,MEF2C,MYC,MYOD1,NFYB,RELA,RNA polymerase II,SMAD3,SMARCA4,SP1,STAT3,TP53,TP73,YBX1
CXCL8		cytokine		-0.556		2.63E-04	BCL2,CD69,COL18A1,HSPG2,MAPK12,MMP2,MMP9,PRTN3,SOCS1,TGFBR1,VCAM1	Ap1,CBL,CD44,CTNNB1,CXCL8,Focal adhesion kinase,GATA4,ITGB3,NFKB1,NFKBIA,NFkB (complex),RELA,SMAD2,SMAD3,SMAD4,SMAD7,SP1,SP3,STAT3,TGFB1,TP53
methamphetamine		chemical drug	Inhibited	-2.334		2.63E-04	BCL2,EMR1,GPX4,HMOX1,JUN,LGALS1,MMP2,MMP9,OCLN,TIMP2,VCAM1	Ap1,CEBPB,ERK1/2,HIF1A,HSF1,IL6,JUN,MAPK1,MYC,NFATC2,NFKB1,NFkB (complex),NR3C1,PARP1,RELA,STAT1,STAT3,methamphetamine
IKZF1	0.461	transcription regulator	Activated	2.496		2.68E-04	AQP1,C1QTNF1,CTNND1,EMP1,EXOC3L1,FKBP9,IL7R,KMT2A,LRP1,MMP14,PRNP,SELM,SERPINH1,TBX21,VWF
ZBTB20		other		-0.333		2.68E-04	ACSS2,FASN,GAS6,GHR,GPC3,LEP,NEDD9,PCK1,PDK4
pitavastatin		chemical drug		0.551	bias	2.72E-04	APOA1,CD36,HMGCR,HMGCS1,LSS,SQLE	CEBPA,FOXO1,NR1H3,PPARA,PPARG,RXRA,SREBF1,pitavastatin
sucrose		chemical - endogenous mammalian		-1.859		2.72E-04	APP,AQP1,DDAH1,FASN,LEP,NPR1
Fibrin		complex				2.72E-04	ACTA2,CDH5,CNN1,FN1,KDR,TAGLN	Ap1,CBL,Fibrin,ITGB3,NFkB (complex),SMAD2,SMAD4
H2AFX		transcription regulator				2.72E-04	EPDR1,EPM2AIP1,PTN,SFRP2,SFRP4,TIMP3
H-7		chemical - kinase inhibitor		-0.963	bias	2.75E-04	COL1A1,COL1A2,CYP1A1,FN1,IFIT2,ISG15,MMP3,SMAD3	Ap1,CDKN2A,CEBPA,CTNNB1,H-7,JUN,JUNB,JUND,MAPK8,MYC,NFKB1,NFKBIA,NFkB (complex),PPARG,RELA,SMAD3,SP1,STAT1,STAT3,TERT,TNF,TP53
NCOA3	0.501	transcription regulator		0.161	bias	2.76E-04	BCL2,CCDC80,CYP1A1,EOMES,HMOX1,IGFBP3,KDR,NCOA3,PPARG,TAGLN	Ap1,CREBBP,CTNNB1,ERBB2,ESR1,Histone h3,MED1,MYC,NCOA3,NCOR2,NFKB1,NFKBIA,NFkB (complex),RELA,RNA polymerase II,SP1,TP53,beta-estradiol,estrogen receptor,genistein,tamoxifen
PI3K (family)		group		-0.775		2.76E-04	ADM,CXCL10,CXCL12,FASN,HMOX1,MMP9,PTGS1,SNAI2,TNFSF10,TXNIP	ATF4,Akt,Ap1,EGR1,ESR1,FOXO1,FOXO3,HDAC2,JUN,MLXIPL,MYC,NFkB (complex),PI3K (family),PPARG,RELA,Ras,SIRT1,SMAD3,SP1,STAT3,TP53
vorinostat		chemical drug		-0.050		2.83E-04	APAF1,BCL2,CD69,CYP1A1,CYP1B1,DUSP1,FIS1,GRN,JUN,MMP2,MMP9,SOCS1,TGFBR1,TNFSF10,VIM,XIAP	AHR,Ap1,CEBPA,CREBBP,CXCL8,HDAC6,JUN,NFKB1,NFKBIA,NFkB (complex),PPARG,RELA,SMAD2,SMAD3,STAT3,TNF,TNFSF10,TP53,nitric oxide,vorinostat
IRF1		transcription regulator	Activated	2.476	bias	2.90E-04	BCL2,C1R,CXCL10,FGL2,IFIT1,IFIT2,IFIT3,ISG15,MMP9,MX1,OAS1,RSAD2,SOCS1,STAT1,TLR3,TNFSF10,VCAM1	IFN Beta,IFNG,IRF1,IRF3,IRF7,IRF8,IRF9,NFKB1,NFkB (complex),RELA,STAT1,STAT2,STAT3,STAT6,TP53
sulforafan		chemical drug		-0.649		2.96E-04	APAF1,BCL2,FTL,GPX1,GSTM1,HMOX1,HP,LIPE,MMP9,TCF20,TKT,VCAM1,VIM,XIAP	Ap1,BAX,EGR1,FOXO1,IKBKB,Insulin,JUN,JUNB,JUND,KEAP1,MAPK8,NFE2L2,NFKB1,NFKBIA,NFkB (complex),PPARA,PPARG,RELA,SMAD3,SREBF1,STAT3,TP53,sulforafan
SMAD2		transcription regulator	Inhibited	-2.377		2.98E-04	ACTA2,BGN,HMOX1,MMP13,MMP2,MMP9,SKIL,SMAD3,TIMP3,TPM2,XIAP	Ap1,CEBPB,CTNNB1,Collagen type I,EP300,NFKBIA,NFkB (complex),RUNX2,SMAD2,SMAD3,SMAD4,SMAD7,SP1,SP3,TGFB1,TGFBR1,TP53
FGF19		growth factor				3.00E-04	ALDH1A1,CD36,FASN,FBP1,G0S2,GADD45A,HMGCR,LEP,PTGDS,RGS2,SQLE,THRSP	EGR1,FGF19,FOXO1,NR0B2,PPARA,RXRA,Rxr
acetovanillone		chemical drug		1.316	bias	3.01E-04	APP,CXCL10,HMOX1,MMP2,MMP9,MSR1,PVALB	Ap1,CTNNB1,Collagen type I,FOS,JUN,JUNB,JUND,Jnk,MAPK8,NFKB1,NFKBIA,NFkB (complex),P38 MAPK,RELA,RUNX2,SMAD2,SMAD3,SP1,STAT3,TP53,acetovanillone
CD40		transmembrane receptor		-0.836		3.03E-04	AICDA,BCL2,CCL17,CD69,CXCL10,CXCL12,DUSP1,IGJ,JUN,KLF4,MMP14,MMP3,MMP9,PRDM1,REL,RGS13,SLAMF7,TBX21,TNFSF10,VCAM1,XBP1	Ap1,CD40,CD40LG,GATA3,IL10,IL4,IRF1,Immunoglobulin,NFKB1,NFKBIA,NFkB (complex),P38 MAPK,RELA,SMAD3,STAT3,STAT6
TLR9		transmembrane receptor		0.517	bias	3.13E-04	ADAMTS4,AICDA,CCL17,CD69,CXCL10,DUSP1,HMOX1,IFIT2,IFIT3,ISG15,PRDM1,PROCR,RSAD2,S100A8,SOCS1,TIMP1,TNFSF10,XBP1	Ap1,IL10,IRF1,IRF3,IRF5,IRF7,IRF8,MYD88,NFKB1,NFKBIA,NFkB (complex),RELA,STAT1,STAT3,TLR9
FST		other		-1.406		3.13E-04	ADIPOQ,ATP1A2,CD36,FABP4,FN1,HP,MMP2,PPARG,THRSP	Ap1,CEBPA,CEBPB,CREBBP,FOXO1,FST,IL6,JUN,MTOR,NCOA1,NFKB1,NFKBIA,NFkB (complex),NR3C1,NR3C2,P38 MAPK,PPARG,RELA,SIRT1,SMAD3,STAT1,STAT3,TNF,TP53,aldosterone
cloprostenol		chemical drug				3.17E-04	MMP13,SOCS1,TIMP1	ESR1,ESR2,NFKB1,NFkB (complex),NR3C1,PGR,RELA,SREBF1,STAT1,STAT3,TP53,cloprostenol,progesterone
BLVRA		enzyme				3.17E-04	HMOX1,JUN,TNFSF10	BLVRA,HSF1,NFATC2,NFKB1,NFkB (complex),PARP1,RELA
PPP1R1B		phosphatase				3.17E-04	BCL2,LRRK2,SNCA
TIMP4	-1.992	other				3.17E-04	BCL2,MMP14,TIMP4
TIAM1		other				3.17E-04	JUN,LEF1,TIMP1	Ap1,NFKBIA,NFkB (complex),P38 MAPK,SMAD3,STAT3,TIAM1
DGAT1		enzyme				3.17E-04	DGAT2,LEP,VLDLR	CEBPA,CEBPB,DGAT1,EGR1,FOXO1,Ins1,Insulin,PPARA,PPARG,SREBF1
selenomethionine		chemical - endogenous mammalian				3.17E-04	MMP2,MMP3,SEPP1
batimastat		chemical - protease inhibitor		0.000		3.20E-04	FABP4,LIPE,MMP14,MMP2,MMP9	Ap1,CTNNB1,CX3CL1,ERK,ERK1/2,JUN,MMP9,MYC,NFKB1,NFkB (complex),RELA,STAT3,TP53,batimastat
S1PR2	0.452	G-protein coupled receptor		-1.522	bias	3.20E-04	ACTA2,JUN,S1PR2,TIMP1,VCAM1	Ap1,CTNNB1,FOS,JUN,Jnk,NFKB1,NFKBIA,NFkB (complex),P38 MAPK,PPARG,PTK2,RELA,RHOA,S1PR2,SMAD3,SP1,STAT3,TP53
RETN	-1.281	other		-1.372		3.29E-04	APOA1,FASN,HMOX1,MMP14,PLAT,RETN,SLC2A4,VCAM1	Ap1,CEBPA,CEBPB,D-glucose,FOXO1,Ins1,JUN,LEP,LPL,MYC,NFE2L2,NFKB1,NFKBIA,NFkB (complex),PPARA,PPARG,RELA,RETN,SP1,SREBF1,STAT3,TNF
fasudil		chemical drug	Activated	2.069		3.29E-04	ACTA2,BCL2,CD14,JUN,MMP2,MMP9,TAGLN,VCAM1	ATF2,Ap1,CEBPB,CTNNB1,IL1B,IL6,JUN,NFKB1,NFKBIA,NFkB (complex),NOTCH1,RAC1,RELA,STAT3,TP53,Vegf,fasudil
IL22		cytokine		-1.121		3.35E-04	ACTA2,BCL2,CCL17,DMBT1,HMOX1,HP,HSPB1,LBP,MMP3,MMP9,S100A8,S100A9	Ap1,CEBPB,ESR1,FOSL1,IL17A,IL22,JUN,MAP2K1/2,Mapk,NFKB1,NFKBIA,NFkB (complex),P38 MAPK,PPARG,RELA,SMAD3,STAT1,STAT3,TP53
IRAK4		kinase		-0.651		3.36E-04	APP,CCL17,CXCL10,DAB2,GEM,IFNGR1,JUN,MARCO,PPARG,RASA2,SOCS1	Ap1,CEBPA,CEBPB,IL6,IRAK4,IRF1,JUN,MYD88,NFKB1,NFKBIA,NFkB (complex),PPARG,RELA,SP1,STAT1,STAT3,TNF,TP53
LIF		cytokine		-0.946		3.40E-04	A2M,ACTA2,CD34,CDH5,CSF1R,CXCL10,FBP1,FN1,JUN,KDR,LBP,LEP,MMP13,PECAM1,PPARG,SOCS1,TIMP1,TSPAN7,VWF,XBP1	Ap1,CTNNB1,ERK,ETS1,HIF1A,JUN,LIF,NFKB1,NFKBIA,NFkB (complex),P38 MAPK,RELA,SMAD3,SOCS3,STAT1,STAT2,STAT3,STAT5a/b,TP53,VEGFA
TWIST2		transcription regulator		-1.741		3.54E-04	FBLN5,FN1,MMP9,POSTN,SNAI2,VIM	Ap1,CDH1,CTNNB1,GLIS2,JUN,NFKB1,NFkB (complex),RELA,STAT1,STAT3,TP53,TWIST2
MAP3K3		kinase				3.54E-04	BCL2,JUN,POSTN,SNAI2,TGFBR3,XIAP	Ap1,CTNNB1,ERK,ERK1/2,FOS,GATA4,JUN,Jnk,MAP2K1,MAP3K3,MYC,NFKB1,NFKBIA,NFkB (complex),P38 MAPK,RELA,SMAD3,SP1,STAT3,TP53
doxycycline		chemical drug		1.947		3.61E-04	COL3A1,CXCL12,HSPA1A/HSPA1B,IGJ,MMP2,MMP9,MPO,PRDM1,SDC1,TIMP1	Ap1,CEBPB,CTNNB1,ETS1,IL6,JUN,MMP9,MYC,NFKB1,NFKBIA,NFkB (complex),P38 MAPK,RELA,RUNX2,SMAD3,SP1,STAT3,TCF,TP53,doxycycline,prostaglandin E2
ATF3		transcription regulator		-0.339		3.61E-04	ADIPOQ,FBP1,GSN,HSPB1,JUN,MMP13,MMP2,PCK1,SLC11A1,XIAP	ATF3,Akt,Ap1,CDKN2A,FOXO1,IFNG,IRF1,JUN,MYC,NFKB1,NFKBIA,NFkB (complex),RELA,SP1,STAT1,STAT3,TP53
JUND		transcription regulator		-0.391		3.61E-04	COL6A1,HMOX1,IKZF2,MMP13,MMP3,MMP9,SDC1,SOCS1,TBX21,TIMP1	Ap1,FOS,FOSL2,IFNG,IRF1,JUN,JUNB,JUND,NFKB1,NFkB (complex),RELA,SMAD3,SP1,STAT1,STAT3,TP53
ERN1		kinase		-1.195		3.61E-04	CYP1B1,DGAT2,DNAJB9,ETS1,FASN,JUN,PROS1,SPARC,TINAGL1,XBP1	ATF6,ERN1,NFkB (complex),XBP1
thioctic acid		chemical drug		0.994		3.64E-04	BCL2,FABP4,HMOX1,JUN,LEP,MMP2,MMP9,TIMP2,VCAM1	Akt,Ap1,ERK1/2,FOXO1,JUN,JUNB,JUND,MAPK8,MYC,NFKB1,NFKBIA,NFkB (complex),P38 MAPK,RELA,SMAD3,STAT3,thioctic acid
sodium arsenite		chemical drug		-0.936		3.64E-04	BCL2,FABP4,GADD45A,HMOX1,JUN,PCK1,PPARG,SOCS1,TNFSF10	ATF2,Ap1,EGR1,HSF1,JUN,MAPK14,NFATC2,NFKB1,NFKBIA,NFkB (complex),P38 MAPK,PARP1,RELA,SMAD3,SP1,STAT3,TP53,sodium arsenite
KITLG		growth factor	Inhibited	-2.368	bias	3.67E-04	ALOX5,BCL2,BLVRB,BMP1,CD14,CD68,ELANE,GAS6,HMOX1,IGFBP3,KDR,LTC4S,LTF,MARCO,MMP2,MPO,PRTN3,RPS23,SNAI2,SOCS1,TPSAB1/TPSB2,TXNIP	Ap1,CEBPB,Creb,ERK1/2,FOXO1,IL6,JUN,KITLG,MYC,NFKB1,NFKBIA,NFkB (complex),PIK3R1,PTPN11,Ras,SP1,SPI1,STAT3,TP53
temozolomide		chemical drug		0.496		3.71E-04	CXCL10,CXCL9,MMP14,MMP2,MMP9,QPRT,XIAP	Akt,Ap1,CCL2,FOXO1,JUN,NFKB1,NFKBIA,NFkB (complex),PTGS2,PTK2,RELA,SMAD3,SP1,STAT3,TP53,temozolomide
andrographolide		chemical drug		0.332		3.71E-04	CCL11,CYP1A1,FN1,HMOX1,MMP9,TIMP1,VCAM1	Ap1,BRCA1,CTNNB1,EP300,ERK,FOS,HMOX1,JUN,NFKB1,NFKBIA,NFkB (complex),P38 MAPK,RELA,SMAD3,SP1,STAT1,STAT3,TP53,andrographolide
GAPDH		enzyme		-0.522		3.71E-04	DUSP1,GEM,IFI6,IFIT2,OAS1,STAT1,TXNIP	EIF2AK2,GAPDH,IRF1,IRF3,NFKBIA,STAT1,STAT3
GAB2		other		-0.557	bias	3.71E-04	APP,BCL2,CD34,CD69,GSN,KDR,SPARC	AKT1,Ap1,CREB1,CTNNB1,ESR1,FOXO1,GAB2,JUN,Mapk,NFKB1,NFKBIA,NFkB (complex),PPARG,RELA,SP1,STAT3,STAT5a/b,TP53
parthenolide		chemical drug		-0.883		3.71E-04	BCL2,CLDN5,HMOX1,LTC4S,MMP9,PDK4,VCAM1	Ap1,EP300,IRF1,JUN,JUNB,JUND,KEAP1,MAPK8,NADPH oxidase,NFE2L2,NFKB1,NFKBIA,NFkB (complex),RELA,SMAD3,SP1,STAT3,TP53,parthenolide
methylnitrosourea		chemical toxicant				3.71E-04	FABP4,FASN,JUN,KDR,KRAS,TIMP2,TIMP3	Ap1,CDKN2A,CREB1,EGR1,FOXO1,HIF1A,IGF1,IKBKB,Insulin,JUN,LEP,MYC,NFKB1,NFKBIA,NFkB (complex),PPARA,PPARG,RELA,SP1,SREBF1,STAT3,TP53,methylnitrosourea
IGF2R		transmembrane receptor		0.000		3.75E-04	DDAH1,IGF2,NEDD9,POSTN
PAWR		transcription regulator		-1.246		3.75E-04	APP,BCL2,CCL11,XIAP	Ap1,IRF1,NFKB1,NFKBIA,NFkB (complex),PAWR,PRKCZ,RELA,SP1,STAT3,STAT6,TP53
DGCR8		enzyme		-1.981		3.75E-04	ACTA2,CNN1,KRAS,TAGLN
8,9-epoxyeicosatrienoic acid		chemical - endogenous mammalian		-1.982		3.75E-04	ADIPOQ,FABP4,MMP9,PLAT	8,9-epoxyeicosatrienoic acid,Akt,Ap1,CEBPA,EGR1,FOXO1,Insulin,JUN,NFkB (complex),NR1H3,PPARA,PPARG,RELA,RXRA,SREBF1
RUNX1T1		transcription regulator				3.75E-04	CD34,CD69,CSF1R,ELANE	EP300,HDAC1,HDAC2,RUNX1T1,SIN3A,SP1,TP53
cholic acid		chemical - endogenous mammalian		-0.597		3.79E-04	ABCC3,APOA1,CYP27A1,FABP7,FBP1,HMGCR,MDK,PCK1,SQLE,TAGLN,VIPR2	EGR1,FOXO1,JUND,NCOA1,NFE2L2,NR0B2,NR1H4,Nr1h,PPARA,RELA,RXRA,Rxr,SREBF1,SREBF2,cholesterol,cholic acid
epinephrine		chemical - endogenous mammalian		-1.943		3.79E-04	AQP3,AQP7,DLK1,LEP,LIPE,MMP13,MMP2,MMP3,PLIN1,PTGS1,RETN	Ap1,CEBPA,CTNNB1,EGF,EGR1,FOXO1,Insulin,JUN,MMP9,NFKB1,NFKBIA,NFkB (complex),PI3K (complex),PPARA,PPARG,RELA,SP1,SREBF1,STAT3,TNF,TP53,epinephrine
5-N-ethylcarboxamido adenosine		chemical reagent		-1.130		3.90E-04	ADM,COL1A2,GADD45A,HLA-DQA1,HMOX1,IFIT2,IFIT3,NRP1,PROCR,RGS2,TENC1,TXNIP,VCAN
D-galactosamine		chemical - endogenous mammalian		-1.320	bias	3.91E-04	BCL2,CD14,CTSB,CXCL10,JUN,PTN,TIMP1,TNFSF10	BAX,CEBPB,D-galactosamine,IFNG,IL1,IL10,IL6,IRF1,JUN,NFKB1,NFKBIA,NFkB (complex),RELA,STAT1,STAT3,TP53
9,10-dimethyl-1,2-benzanthracene		chemical toxicant		-1.387	bias	3.91E-04	CCDC80,CYP1A1,CYP1B1,GADD45A,JUN,MMP9,REL,SNAI2	9,10-dimethyl-1,2-benzanthracene,AHR,Ap1,CDKN2A,CEBPB,Ca2+,FOS,IL6,JUN,JUNB,Jnk,MYC,NFATC3,NFKB1,NFkB (complex),RELA,SP1,STAT3,TP53
SNAI2	-0.617	transcription regulator		-1.791		3.91E-04	BSG,CXCL12,FN1,JUP,MMP14,MMP9,SNAI2,VIM	Ap1,CDH1,CTNNB1,GLIS2,HIF1A,JUN,MMP9,MYOCD,NFKB1,NFkB (complex),NOTCH1,RUNX2,SMAD3,SNAI2,VHL
SOD1		enzyme		1.172		4.06E-04	ACO1,ATP1A2,BCL2,C1QA,CCNT1,CD14,CSF1R,GPX3,GSTM1,HMOX1,HSPB1,JUN,MMP9,MYBL1,OCLN,PTGR1,SLC40A1,STAT4,VCAM1	Ap1,BRCA1,EP300,HMOX1,HSF1,JUN,JUNB,JUND,MAPK8,NFKB1,NFKBIA,NFkB (complex),RELA,SMAD2,SMAD3,SOD1,SP1,STAT3,TP53,nitric oxide
fenofibrate		chemical drug		-1.013		4.08E-04	ADIPOQ,APOA1,APP,CD36,CSF1R,FABP4,FASN,FBP1,GADD45A,GPAM,HMOX1,HP,JAG2,JUN,KDR,LY6D,MPO,PDK4,PPIC,RETN,SLC2A4,TXNIP,VCAM1	ATF4,CEBPA,EGR1,FOXO1,Insulin,MLXIPL,NFKBIA,NFkB (complex),NR1H3,PPARA,PPARD,PPARG,RXRA,SIRT1,SREBF1,STAT3,TNF,fatty acid,fenofibrate
prednisolone		chemical drug		0.143		4.15E-04	APP,BCL2,CD163,CTSB,CXCL10,CYGB,CYP1A1,DUSP1,GPX3,ITGA4,MAP1LC3A,PCK1,PLAT,PRNP,SDC2,SNCA,SOCS1,SPON2,STAT1,TGM2,TNFSF10,TXNIP	Ap1,CREBBP,ESR1,HSF1,IL1B,JUN,NFATC2,NFKB1,NFKBIA,NFkB (complex),NR3C1,P38 MAPK,PARP1,RELA,SMAD3,STAT3,TP53,prednisolone
SOX2		transcription regulator		0.064		4.15E-04	ABCC3,ALDH1A1,AXIN2,COL1A1,DUSP1,EFEMP1,EOMES,GBP4,H19,JUN,KLF4,LEF1,MTF2,NRP1,PDGFRA,PECAM1,PRDM1,SMAD1,TF,TIMP3,TULP3,VIM	CDKN2A,MYC,POU5F1,RELA,SOX2,SP1,STAT3,TP53
SNAI1		transcription regulator		0.000		4.22E-04	ADIPOQ,CLDN3,FN1,LEF1,MMP9,OCLN,SDC1,SNAI2,SPARC	Akt,Ap1,CDH1,CTNNB1,FOXO1,GLIS2,HDAC1,Histone h4,JUN,MED1,NFkB (complex),RELA,SNAI1
2-deoxyglucose		chemical drug		-1.584		4.22E-04	APP,BCL2,GPX1,HSP90B1,JUN,LEP,MMP13,TXNIP,XIAP	2-deoxyglucose,Ap1,CREB1,EGR1,FOXO1,HIF1A,IGF1,Insulin,JUN,LEP,NFKB1,NFkB (complex),NR3C1,PPARA,PPARG,RELA,SP1,SREBF1,STAT5a/b,TP53,corticosterone,palmitic acid
MET		kinase		-1.224	bias	4.26E-04	AQP3,CTSV,DAB2,FGL2,FN1,HLX,JUN,MMP13,MMP2,TLR3,TNFSF8	Ap1,EGR1,FOS,HIF1A,JUN,Jnk,MAPK1,MET,MYC,NFkB (complex),NR3C1,RELA,Ras,SP1,SRC,STAT1,STAT3,TP53
RNA polymerase II		complex				4.32E-04	ADIPOQ,AGPAT2,BCL2,COL1A2,CYP1A1,CYP1B1,DUSP1,ELK4,FABP4,GADD45A,GHR,HLA-DQA1,HSPA1A/HSPA1B,IFNGR1,IGFBP3,KMT2A,MMP2,MMP9,NCOA3,PCDHGC3,PCK1,PPARG,SYT4	CDK9,CDKN2A,MYC,RELA,RNA polymerase II,SP1,STAT3,TP53
ACACB		enzyme		0.152	bias	4.49E-04	FASN,HMGCR,LEP,PPARG,SLC2A4	ACACB,AKT2,CTNNB1,D-glucose,ESR1,FOXO1,MYC,NFE2L2,NFKB1,NFKBIA,NFkB (complex),PPARA,PPARG,RELA,SREBF1,STAT5a/b,palmitic acid
Mir122a,b		group		0.000		4.49E-04	AKT3,BCL2,CD69,HMGCR,SOCS1
superoxide		chemical - endogenous mammalian		-1.951	bias	4.49E-04	CAV1,FN1,HMOX1,MMP9,TIMP1	Ap1,FOS,HIF1A,JUN,MAPK1,NFKBIA,NFkB (complex),NR3C1,P38 MAPK,RELA,Ras,SMAD3,SP1,STAT1,STAT3,TP53,superoxide
CTBP2		transcription regulator				4.49E-04	CDH5,DLL4,EOMES,JUP,OCLN
DEF6		other	Inhibited	-2.230		4.49E-04	FN1,MMP2,MMP9,SNAI2,VIM	ATF2,Ap1,BCL6,CTNNB1,DEF6,ERK1/2,IL21,JUN,MYC,NFKB1,NFKBIA,NFkB (complex),PPARG,RAC1,RELA,RHOA,STAT3,STAT5a/b,TP53
S-adenosylmethionine		chemical - endogenous mammalian		1.242		4.54E-04	ACTA2,ACTG2,COL1A1,COL1A2,FASN,HMOX1,SMAD3	ATF2,Ap1,EGR1,EP300,ESR1,FOS,JUN,Jnk,MYC,NFKB1,RAC1,RELA,S-adenosylmethionine,SMAD3,SP1,TP53
EBF1		transcription regulator		0.204		4.54E-04	COL1A1,CXCL12,LEF1,PAX5,POSTN,PRDM1,SLC2A4
HLX	-0.644	transcription regulator		-1.254		4.54E-04	CD34,CDKN1C,CYP1B1,JUN,PAPPA,PRDM1,SEMA3G
ARRB1		other		0.896		4.55E-04	ADRB2,BCL2,FABP4,FASN,LEF1,MMP3	ARRB1,Akt,Ap1,CTNNB1,EGFR,EGR1,ERK1/2,FOXO1,Insulin,JUN,MYC,NFKB1,NFkB (complex),PPARA,PPARG,RELA,RUNX2,SMAD3,SP1,SP3,SREBF1,STAT3,TCF,TP53
JAK inhibitor I		chemical - kinase inhibitor		0.128	bias	4.55E-04	C3,CCL26,CXCL10,CXCL9,MMP9,TIMP1	CCL11,FOXP3,IRF8,IRF9,JAK inhibitor I,NFKB1,NFKBIA,NFkB (complex),RELA,SP1,STAT1,STAT2,STAT3,STAT6,TP53
BSG	-0.580	transporter	Inhibited	-2.183		4.55E-04	BSG,KDR,MMP2,MMP3,MMP9,VIM	Ap1,BSG,CEBPB,CTNNB1,ETS2,FOS,IL18,IL6,JUN,MMP3,MMP9,NFKB1,NFKBIA,NFkB (complex),NOTCH1,STAT3,STAT6,Vegf
IL-1R		group	Inhibited	-2.423	bias	4.55E-04	APP,COL3A1,MMP13,MMP14,MMP3,MMP9	Ap1,CEBPB,ERK1/2,IL-1R,IL1,IL1A,IL6,JUN,MYC,NFKB1,NFKBIA,NFkB (complex),P38 MAPK,RELA,SMAD3,STAT3,TP53
lipid A		chemical toxicant		-0.563	bias	4.63E-04	AICDA,C3,CD14,CD36,CXCL10,MARCO,MSR1,TLR3	CEBPA,CEBPB,IL10,IL6,IRF1,IRF5,IRF8,IRF9,JUN,NFATC2,NFKB1,NFKBIA,NFkB (complex),PPARG,RELA,STAT1,STAT2,STAT3,TLR4,TNF,lipid A
ITGB1		transmembrane receptor		1.167		4.77E-04	ACTA2,BCL2,COL1A1,COL1A2,JUN,LAMB1,LAMC1,MMP2,MMP9,TIMP2,VIM	ATF2,Ap1,CBL,CTNNB1,Collagen type I,FOS,ITGAV,ITGB1,JUN,MAPK14,NFKB1,NFKBIA,NFkB (complex),PRKCD,RELA,RUNX2,SMAD2,SMAD3,STAT3,TP53,VTN
sphingosine-1-phosphate		chemical - endogenous mammalian		-0.274		4.77E-04	CXCL10,FN1,JUN,LEP,MMP14,MMP9,S1PR2,TAGLN,TIMP1,VCAM1,VWF	ATF2,Ap1,CREB1,CTNNB1,Creb,EGR1,JUN,MAPK14,NFKB1,NFKBIA,NFkB (complex),P38 MAPK,PPARG,RELA,RHOA,S1PR2,SMAD3,STAT3,TP53,cyclic AMP,sphingosine-1-phosphate
3,3'-diindolylmethane		chemical drug		-0.204		4.87E-04	BCL2,CDKN1C,FASN,HMOX1,IFIT1,IFNGR1,SNAI2,VIM,XIAP	3,3'-diindolylmethane,AMPK,Akt,Ap1,BRCA1,CTNNB1,EGFR,FOXO1,JUN,MED1,NFKB1,NFkB (complex),RELA,RNA polymerase II,SIRT1,SMAD3,SP1,SP3,STAT1,STAT3,TP53
GW 4064		chemical toxicant		-0.576		4.87E-04	ADIPOQ,APOA1,COL1A1,DDAH1,PCK1,PCK2,RARRES2,SDC1,THRSP	EP300,GW 4064,JUND,NCOA1,NCOR1,NR0B2,NR1H4,PPARA,PPARG,PPARGC1A,RXRA,SREBF1,THRB
methylmercury		chemical toxicant		1.265		5.30E-04	COL1A1,COL3A1,CYP1A1,HMOX1,IGFBP3,PLS3,RHOB,SPARC,STOM,TXNIP	Ap1,CAT,CEBPB,ERK1/2,IL6,JUN,MYC,NFKB1,NFKBIA,NFkB (complex),P38 MAPK,SMAD3,STAT3,methylmercury
imatinib		chemical drug		0.640		5.34E-04	APP,BCL2,COL1A1,COL3A1,CXCL12,DAB2,FN1,HMOX1,KDR,PRNP,XIAP	Akt,Ap1,CEBPA,CEBPB,FOS,FOXO1,IL6,JUN,Jnk,NFKB1,NFKBIA,NFkB (complex),PPARG,RELA,SP1,STAT3,TNF,TP53,imatinib
TNFSF12		cytokine		-1.937		5.34E-04	CCL11,CCR5,CD68,CXCL10,MMP13,MMP3,MMP9,S100A8,S100A9,TIMP1,VCAM1	Ap1,CCL2,CEBPB,ERK1/2,IL10,IL6,JUN,MYC,NFKB1,NFKBIA,NFkB (complex),RELA,SMAD3,STAT3,TNFSF12,TP53
ACOX1		enzyme		1.546		5.39E-04	ADAMTS1,ANXA2,CD36,COL4A2,CTSV,CXCL12,FABP4,FAH,FASN,GADD45A,GPX4,HLA-DQA1,LY6D,PDK4,RGS2,XBP1	ACOX1,CEBPA,NR1H3,PPARA,PPARD,PPARG,RXRA,SREBF1,fatty acid
NR1I2		ligand-dependent nuclear receptor	Inhibited	-2.241		5.39E-04	ABCC3,ALDH1A1,CD36,CYP1A1,ELOVL6,FASN,GSTM1,HMGCS1,JUN,MGP,PDIA4,PPARG,S100A8,TCN2,TF,TGM2	CEBPA,CEBPB,ESR1,NFKBIA,NFkB (complex),NR1I2,NR3C1,PPARG,RELA,SP1,STAT3,TNF,TP53,beta-estradiol,dexamethasone
CD36	-1.449	transmembrane receptor		0.478		5.44E-04	ADIPOQ,APOA1,FASN,LEP,LRP1,PNPLA2,SLC2A4,XBP1	CD36,Ccl2,D-glucose,FOXO1,MYC,NFE2L2,NFkB (complex),Nr1h,PPARA,PPARG,RELA,SREBF1,SREBF2,STAT3,STAT5a/b,cholesterol,lipid,palmitic acid
Hbb-b1		transporter		0.000	bias	5.44E-04	C1QA,CCR5,CXCL10,FN1,FTL,PECAM1,TF,VCAM1	CEBPB,Hbb-b1,IL6,JUN,NFKB1,NFkB (complex),STAT3,VHL,iron
ITGB2		transmembrane receptor		-0.113		5.44E-04	ACTA2,CD69,CXCL10,FN1,ITGA4,MMP9,TBX21,VCAM1	ATF2,Ap1,CTNNB1,FOS,FOXP3,ITGB2,JUN,Jnk,MAPK14,NFKB1,NFKBIA,NFkB (complex),P38 MAPK,PPARG,RELA,RHOA,SMAD3,STAT1,STAT3,STAT6,TP53
HBEGF		growth factor		-0.610		5.50E-04	BCL2,CSF1R,ELN,MMP9,NRP1,PDK4,REST	Akt,Ap1,CTNNB1,ERBB2,ERK,FOSL1,FOXO1,HBEGF,HDAC3,IKK (complex),JUN,MAP2K1/2,MYC,NFKB1,NFKBIA,NFkB (complex),RELA,SMAD3,SP1,STAT3,TP53,estrogen receptor
RARG		ligand-dependent nuclear receptor		-1.076		5.50E-04	APOA1,COL4A1,DUSP1,FOLR2,JUN,LAMB1,STRA6	Ap1,CEBPA,CEBPB,FOS,JUN,NFkB (complex),NR1H3,NR4A1,Nr1h,RARG,RELA,RXRA,SP1,STAT3,TP53,alitretinoin,tretinoin
PLAUR		transmembrane receptor	Inhibited	-2.570	bias	5.50E-04	CTSB,KDR,MMP2,MMP3,MMP9,SOCS1,VIM	CBL,CEBPB,CTNNB1,EGR1,HIF1A,IL6,ITGB1,JUN,MMP9,MYC,NFKB1,NFkB (complex),PLAUR,RELA,SP1,SRC,STAT1,STAT3,TP53
CTCF		transcription regulator		0.594		5.60E-04	APP,ATXN7,CDKN1C,H19,HLA-DQA1,IGF2,LYZ,PCDHA13,PCDHGC3
alefacept		biologic drug		-0.072	bias	5.60E-04	CD69,CXCL9,DLG5,GNLY,IL7R,SOCS1,STAT1,STAT4,TGFBR3
CLEC11A	-1.108	growth factor		-0.659	bias	5.60E-04	ALOX5,BCL2,CCR5,CPA3,CXCL12,LTB4R,PMP22,STAT4,TKT	CEBPA,CLEC11A,NFKBIA,NFkB (complex),PPARG,STAT3,TNF
PLAG1		transcription regulator		-1.239	bias	5.60E-04	AQP1,BCL2,CDKN1C,CRIP2,FLNC,IGF2,PPIC,TGM2,TPSAB1/TPSB2
SFRP1		transmembrane receptor		0.277		5.77E-04	ACTA2,FN1,MMP2,MMP3,MMP9,SDC2	Ap1,CTNNB1,ERK,FOS,JUN,Jnk,MYC,NFkB (complex),RELA,RUNX2,SFRP1,SMAD2,SMAD3,SMAD4,SP1,STAT3,TCF,TP53,heparin
KEAP1		transcription regulator		-0.762		5.77E-04	BCL2,CTSK,HMOX1,MAP1LC3A,MMP9,TBXAS1	15-deoxy-delta-12,14 -PGJ 2,BAX,HDAC3,IKK (complex),JUN,KEAP1,NFE2L2,NFKB1,NFKBIA,NFkB (complex),RELA,STAT3,TP53
ICMT		enzyme				5.77E-04	AEBP1,FSTL1,LMNA,REEP5,SLIT3,TGFBI
ritonavir		chemical drug		1.353		5.78E-04	ADIPOQ,AXIN2,BMP1,CD36,CYP1A1,FABP4,HMGCR,LAMA3,LEP,LIPE,ME1,MMP9,PPARG,SQLE,VCAM1	ADIPOQ,ATF2,Ap1,CEBPA,CEBPB,CREB1,FOXO1,HMGA1,IRS1,Ins1,JUN,NFKB1,NFKBIA,NFkB (complex),PPARA,PPARG,Pkc(s),RELA,SREBF1,STAT3,STAT5a/b,palmitic acid,ritonavir
IL7		cytokine		0.977	bias	5.78E-04	BCL2,CD69,COL1A1,CTSK,FN1,IL7R,LEF1,MMP13,MMP9,MX1,PAX5,SOCS1,TNFSF10,TNFSF8,XBP1	Ap1,CEBPB,GATA3,IL15,IL2,IL4,IL6,IL7,JUN,NFKB1,NFkB (complex),PI3K (complex),RELA,STAT1,STAT2,STAT3,STAT6
bortezomib		chemical drug		0.202		5.95E-04	BCL2,CAV1,CXCL10,CXCL12,DNAJB1,GADD45A,GPNMB,HSPA1A/HSPA1B,IGFBP3,MX1,PRDM1,RSAD2,SDC1,SNCA,VCAM1,VIM,XBP1,XIAP	Ap1,BAX,FOS,HDAC3,HSF1,IKK (complex),JUN,NFATC2,NFKB1,NFKBIA,NFkB (complex),PARP1,RELA,SP1,STAT3,TP53,bortezomib
tert-butyl-hydroquinone		chemical reagent		-1.477	bias	5.97E-04	BCL2,CHML,CYP1A1,DYRK2,EMILIN1,FTL,GADD45A,HMOX1,JUN,ME1,PALLD	ATF2,Ap1,BRCA1,EP300,HMOX1,JUN,JUNB,JUND,KEAP1,MAPK14,MAPK8,NADPH oxidase,NFE2L2,NFKB1,NFkB (complex),RELA,SMAD3,SP1,STAT3,TP53,tert-butyl-hydroquinone
tyrphostin AG 1478		chemical - kinase inhibitor		1.201	bias	6.00E-04	CAV1,CCL17,COL8A1,ELN,FBN1,MMP13,MMP2,MMP9,TNFAIP6,VCAM1	ATF2,Ap1,CTNNB1,EGFR,ERK1/2,FAS,FOS,JUN,MYC,NFKB1,NFKBIA,NFkB (complex),PRKCD,RAC1,RELA,SMAD3,SP1,SP3,STAT3,TP53,tyrphostin AG 1478
ATP-gamma-S		chemical reagent				6.00E-04	C3,CCR5,CD109,CD69,CSF1R,IL7R,MMP19,MMP9,NRP1,SLC29A1	ATP-gamma-S,Ap1,CEBPA,GATA3,IFNG,IL10,IL12 (complex),IL2,IRF1,NFKB1,NFKBIA,NFkB (complex),PPARG,RELA,STAT1,STAT3,STAT4,STAT6,TNF
LGALS3BP		transmembrane receptor		1.993		6.03E-04	FN1,MMP13,MMP14,MMP3	CEBPA,CTNNB1,ETS2,FOS,JUN,LGALS3BP,MMP3,NFKBIA,NFkB (complex),PPARG,STAT3,TNF
NQO2		enzyme		1.000		6.03E-04	BCL2,CXCL12,MMP9,XIAP	Akt,Ap1,CBL,FOXO1,HDAC3,IKK (complex),JUN,NFKB1,NFKBIA,NFkB (complex),NQO2,RELA,SP1,STAT3,TP53,imatinib
morin		chemical - endogenous non-mammalian		0.000		6.03E-04	COL18A1,MMP13,MMP3,TIMP1	NFKB1,NFkB (complex),RELA,STAT1,STAT3,TP53,morin
PPBP		cytokine		-1.980	bias	6.03E-04	COL15A1,COL18A1,COL6A3,PDGFRB
midostaurin		chemical drug				6.03E-04	CD36,HMOX1,MMP13,VIM
TAPI-1		chemical - protease inhibitor	Activated	2.000	bias	6.03E-04	APP,MMP2,MMP9,VCAM1	Akt,Ap1,CEBPA,CREBBP,CXCL8,ERK1/2,FOXO1,JUN,MYC,NFKB1,NFKBIA,NFkB (complex),PPARG,RELA,STAT3,TAPI-1,TNF
CMKLR1		G-protein coupled receptor	Inhibited	-2.000	bias	6.03E-04	ADIPOQ,LIPE,PLIN1,SLC2A4	CEBPA,CEBPB,CMKLR1,Ins1,PPARA,PPARG,SREBF1
POU2F1		transcription regulator				6.10E-04	A2M,CSF1R,CYP1A1,GADD45A,GAS6,GPX3,GSTM1,PTGDS,PURB,REL,SEPP1,TIMP3,VCAM1,VWF	CREBBP,ESR1,JUN,NFkB (complex),NR3C1,POU2F1,RELA
dipyridamole		chemical drug		1.982	bias	6.13E-04	HMOX1,MMP2,MMP9,TIMP1,TIMP2	Ap1,GLI1,NFKBIA,NFkB (complex),RELA,SMAD2,SPP1,TP53,dipyridamole,nitric oxide
arecoline		chemical drug		-1.091		6.13E-04	F2R,HMOX1,S100A4,SLC2A4,VCAM1	Akt,Ap1,FOXO1,JUN,NFkB (complex),RELA,arecoline
T		transcription regulator	Inhibited	-2.000	bias	6.13E-04	CD151,COL1A1,FMOD,KDR,MGP
HSF1		transcription regulator		0.465		6.37E-04	BCL2,COL18A1,DNAJB1,EFEMP1,FASN,FBLN1,FKBP4,FMOD,HMOX1,HSPA1A/HSPA1B,HSPB1,IL7R,ITGB5,JUN,NFATC2,SERPINH1,STAG3,VCAM1	CEBPB,HSF1,IL10,IL6,JUN,NFKB1,NFKBIA,NFkB (complex),RELA,STAT3,TP53
PRKACA		kinase		-1.534	bias	6.37E-04	ADIPOQ,HSPA1A/HSPA1B,LEP,PCK1,PRKACB,SDC1,SFRP4,VCAM1	ATF4,CREBBP,Creb,EGR1,EP300,ESR1,FOXO1,JUN,MLXIPL,MYC,NCOA2,NFkB (complex),NOS3,NR3C1,PPARG,PRKACA,RELA,RNA polymerase II,SIRT1,TP53
25-hydroxycholesterol		chemical reagent		-0.469		6.42E-04	APOD,FASN,FCER1A,GPX3,HMGCR,HMGCS1,HMOX1,JUN,VLDLR	25-hydroxycholesterol,APOE,CTNNB1,FOS,HSF1,INSIG1,NFKB1,NFkB (complex),NR1H3,PPARA,PPARG,RELA,RXRA,SP1,SREBF1,SREBF2,TP53,arachidonic acid
GW3965		chemical reagent		-0.962		6.42E-04	APOA1,APOD,APP,CXCL10,DGAT2,FASN,MMP9,SLC2A4,THRSP	ESR1,ESR2,FGF21,GW3965,NFkB (complex),NR3C1,Nr1h,PGR,PPARG,RXRA,SREBF1,progesterone
MMP2	-1.383	peptidase		0.000		6.63E-04	CCL11,CLDN5,COL18A1,CXCL12,FN1,OCLN,SOCS1	APP,Ap1,CCL11,CTNNB1,CXCL12,EGR1,ETS1,HIF1A,IL1B,JUN,MMP2,NFKB1,NFKBIA,NFkB (complex),RELA,STAT3,TP53,VEGFA,estrogen receptor
mercuric chloride		chemical toxicant				6.63E-04	GADD45A,GSTM1,HMOX1,HP,HSPA1A/HSPA1B,HSPB1,JUN	ATF3,Ap1,CEBPB,IL6,JUN,JUNB,JUND,MAPK8,NFKB1,NFkB (complex),RELA,SMAD3,STAT3,TP53,mercuric chloride
STAT5a/b		group		0.972	bias	6.65E-04	BCL2,CD36,CD69,DUSP1,EMP1,PAX5,PCK1,PRDM1,SOCS1,STK17B,XIAP	AKT1,ATF2,Akt,Ap1,CREB1,CTNNB1,FOXO1,JUN,MAPK14,NFkB (complex),RELA,SP1,STAT3,STAT5a/b,TP53
IFN alpha/beta		group	Activated	2.266	bias	6.65E-04	ARHGEF10,CD69,CXCL10,FGL2,IFIT2,IFIT3,RSAD2,SOCS1,STAT1,TLR3,TNFSF10	IFN alpha/beta,IFNAR1,IFNG,IRF1,IRF8,IRF9,ISGF3,NFKB1,NFkB (complex),STAT1,STAT2,STAT3,STAT4,STAT6
NR1H2		ligand-dependent nuclear receptor		-1.580		6.76E-04	AQP1,C3,CXCL10,ELOVL6,FASN,HMGCR,LIPE,MMP9,PNPLA2,SLC2A4	CEBPA,NFE2L2,NR1H2,NR1H3,NR3C1,Nr1h,PPARA,PPARG,PPARGC1A,RELA,RXRA,SREBF1,SREBF2,THRB,cholesterol,corticosterone,lipid
benzyloxycarbonyl-Leu-Leu-Leu aldehyde		chemical - protease inhibitor		-1.161		6.87E-04	AICDA,APP,CDKN1C,CTSB,CXCL10,CYP1A1,DCN,DUSP1,ETS1,G0S2,HMOX1,HSF4,HSP90B1,HSPB1,JUN,MMP13,MMP2,MMP9,PDGFRA,PRDM1,STAT1,TIMP1,VCAM1,XIAP	Ap1,CTNNB1,ERK,ERK1/2,IL10,IRF1,JUN,MYC,NFKB1,NFKBIA,NFkB (complex),RELA,STAT3,TP53,benzyloxycarbonyl-Leu-Leu-Leu aldehyde
PRKCA		kinase		-1.736	bias	6.91E-04	APP,CAV1,CTSB,ETS1,FN1,HSPA1A/HSPA1B,JUN,MMP3,MMP9,S100A8,S100A9,VCAM1	APP,Ap1,EGR1,ERK1/2,IL1A,JUN,MYC,NFKB1,NFKBIA,NFkB (complex),PRKCA,RELA,SP1,SRC,STAT3,TP53
ATF4		transcription regulator	Inhibited	-3.000	bias	7.22E-04	FASN,FUT7,HSP90B1,JUN,KLF4,NID2,OSMR,PCK2,PHGDH,PMP22,PPARG,PYCR1,SERPINF1,SNAI2
FOSB		transcription regulator		1.067		7.23E-04	FOLR2,MMP13,MMP2,PPARG,SMAD3,TIMP1	Ap1,CREBBP,FOSB,FOSL2,JUN,JUNB,JUND,NCOA1,NFkB (complex),NR3C2,RELA,SIRT1,aldosterone
PROX1		transcription regulator		1.000		7.23E-04	CD34,CDKN1C,KDR,LYVE1,NRP1,PCK2
irbesartan		chemical drug		0.640		7.23E-04	ADIPOQ,CD36,FHL1,LEP,SERPINF1,VCAM1	Ap1,ESR1,JUN,Mapk,NFKB1,NFKBIA,NFkB (complex),P38 MAPK,PPARG,SMAD3,STAT3,irbesartan
CHI3L1	-0.662	enzyme				7.23E-04	AKAP11,COL16A1,COL6A1,COL6A2,EMP1,MMP9
chrysotile asbestos		chemical toxicant	Inhibited	-2.176	bias	7.23E-04	CTSK,CTSZ,IGJ,MMP13,MMP3,TIMP1	Ap1,CEBPB,CTNNB1,ERK,GATA3,IL1B,IL4,IL6,JUN,MMP9,NFKB1,NFKBIA,NFkB (complex),RELA,STAT3,STAT6,TP53,chrysotile asbestos
Y 27632		chemical drug		1.681		7.33E-04	ACTA2,CLDN5,FABP4,MMP2,MMP9,PPARG,TAGLN,VCAM1,VIM	Akt,Ap1,CTNNB1,EDN1,FOXO1,Focal adhesion kinase,GATA4,JUN,MYB,NFKB1,NFKBIA,NFkB (complex),NOTCH1,PPARG,RELA,RHOA,STAT3,Vegf,Y 27632
3,4,5,3',4'-pentachlorobiphenyl		chemical toxicant		-1.462		7.40E-04	CLDN5,COL1A1,CYB5A,CYP1A1,CYP1B1,GABRD,GADD45A,HSPA1A/HSPA1B,IGFBP3,ITGA7,JUN	3,4,5,3',4'-pentachlorobiphenyl,9,10-dimethyl-1,2-benzanthracene,AHR,Ap1,CREB1,Creb,ESR1,ESR2,FOS,JUN,MED1,NFkB (complex),NR3C1,PGR,RELA,SP1,SREBF1,STAT3,TP53,estrogen receptor,progesterone,testosterone
SREBF2		transcription regulator		-0.063	bias	7.60E-04	ACSS2,CYB5A,ELOVL6,FASN,HMGCR,HMGCS1,LRP1,LSS,SQLE,THRSP	CDKN2A,CEBPA,CEBPB,Ins1,MYC,NFE2L2,Nr1h,PPARA,PPARG,PPARGC1A,RELA,SP1,SREBF1,SREBF2,STAT3,TP53,cholesterol
PPARGC1A		transcription regulator	Inhibited	-3.250	bias	7.61E-04	ADIPOQ,C3,CD36,CD68,CYP1A1,FABP4,FASN,GPX1,ME1,PCK1,PCK2,PDK4,PNPLA2,PVALB,RBP4,SLC2A4,SOCS1	CEBPA,EGR1,FOXO1,Insulin,NR1H3,PPARA,PPARD,PPARG,PPARGC1A,RARA,RXRA,SREBF1,THRB
POMC		other		-0.698		7.62E-04	CYP1B1,DUSP1,H19,HMOX1,IGF2,JUN,LEP,SDC2,SLC9A3R2,SMAD3,TIMP2,VCAM1	Ap1,CEBPA,CEBPB,CREB1,Creb,IL6,JUN,NFKB1,NFKBIA,NFkB (complex),NR3C1,P38 MAPK,PI3K (complex),POMC,PPARG,Pka,RELA,SMAD3,STAT3,TNF
chondroitin sulfate		chemical - endogenous mammalian				7.66E-04	FN1,MMP3,PRNP	APP,Ap1,CD44,CTNNB1,EGR1,NFKBIA,NFkB (complex),P38 MAPK,SMAD2,SMAD3,STAT3,TP53,chondroitin sulfate
norethindrone acetate		chemical drug				7.66E-04	F2,PLAT,TFPI
ATPase		group				7.66E-04	CTSK,MMP14,VCAM1
FGF13		growth factor				7.66E-04	MMP13,MMP3,MMP9	Ap1,ERK1/2,ESR1,FGF13,JUN,MYC,Mapk,NFKB1,PPARG,STAT3
CRK		other				7.66E-04	CAV1,CTNND1,MMP13	Ap1,CRK,CTNNB1,ERK,ERK1/2,HIF1A,JUN,MAPK1,MYC,NFKB1,NFKBIA,NFkB (complex),NR3C1,P38 MAPK,Ras,SMAD3,SP1,STAT1,STAT3,TP53
MYBBP1A		transcription regulator				7.66E-04	MMP13,MMP3,SLC2A4	CDKN2A,MYBBP1A,MYC,RELA,SP1,STAT3,TP53
ACLY		enzyme				7.66E-04	ACSS2,FASN,GPAM
SOX18		transcription regulator				7.66E-04	BCL2,DLL4,VCAM1
BRD8		transcription regulator				7.66E-04	AGPAT2,FABP4,PPARG
UBA7		enzyme				7.66E-04	DDX58,ISG15,OAS1
SPRY4		other				7.66E-04	CNN1,ISG15,TAGLN
Sik1		kinase				7.66E-04	FASN,GPD1,THRSP
warfarin		chemical drug				7.66E-04	MGP,PROCR,PROS1
docosahexaenoic acid		chemical drug		1.100		7.85E-04	ADIPOQ,APP,BCL2,ELOVL6,FASN,HMOX1,LEP,MMP2,MMP9,PCK1,PIK3R1,PTGS1,SDC1,VCAM1	ADIPOQ,AKT1,Ap1,CEBPA,CREB1,CTNNB1,Creb,EP300,FOXO1,IL1A,NFKB1,NFKBIA,NFkB (complex),NR3C1,PPARA,PPARG,PRKACA,RELA,RXRA,SP1,SREBF1,STAT3,TP53,docosahexaenoic acid
medroxyprogesterone acetate		chemical drug		0.404		7.85E-04	BCL2,CCR5,CDKN1C,CXCL10,CYP1A1,DCN,DEPDC1,ETS1,FMOD,FN1,JUN,LMNA,TFPI2,VCAN	Ap1,CEBPB,CTNNB1,ERK,ERK1/2,ESR1,FOS,IL6,JUN,MYC,NFKB1,NFKBIA,NFkB (complex),PLAT,RELA,SP1,STAT3,TP53,beta-estradiol,medroxyprogesterone acetate
mevalonic acid		chemical - endogenous mammalian		0.645		7.92E-04	APOA1,FASN,HMGCR,LEP,PLAT,SMAD3,VCAM1	Ap1,CEBPA,EGR1,ESR1,FOXO1,HSF1,Insulin,JUN,Mapk,NFATC2,NFKB1,NFKBIA,NFkB (complex),PARP1,PPARA,PPARG,RELA,SREBF1,SREBF2,STAT3,TNF,TP53,mevalonic acid
cilostazol		chemical drug		0.633		7.92E-04	BCL2,CLDN5,HMOX1,KDR,MMP9,PDGFC,VCAM1	Ap1,CTNNB1,EP300,ETS1,HIF1A,JUN,NADPH oxidase,NFKB1,NFKBIA,NFkB (complex),P38 MAPK,PI3K (complex),RELA,SMAD3,SP1,STAT3,VEGFA,cilostazol
ibuprofen		chemical drug		-1.115		7.92E-04	APP,CD36,MMP13,MMP2,MMP9,PPARG,PTGS1	Ap1,ETS1,FOXO1,HIF1A,JUN,MYC,NFKB1,NFKBIA,NFkB (complex),NOS2,PTGS2,RELA,SP1,STAT3,TP53,aspirin,ibuprofen,prostaglandin E2
CARM1		transcription regulator		-1.432	bias	7.92E-04	C3,EGR3,FTL,IGFBP4,MMP13,MMP3,PCK1	CARM1,CDKN2A,MYC,RELA,SP1,STAT3,TP53
IL17R		complex		-1.342	bias	8.19E-04	CXCL10,MMP13,S100A8,S100A9,TIMP1	Ap1,ERK1/2,IL17R,JUN,MYC,NFKB1,NFKBIA,NFkB (complex),P38 MAPK,Ras,SMAD3,SP1,STAT3,TP53
IFNW1		cytokine				8.19E-04	CXCL10,CXCL9,STAT4,TLR3,ZBP1	IFNW1,IRF8,IRF9,NFkB (complex),STAT1,STAT2,STAT3
TFEC		transcription regulator				8.19E-04	BBX,COL6A3,F13A1,KDM5A,S100A9
MPZ		other				8.19E-04	DERL3,ERO1LB,HMGCR,HMGCS1,SQLE
NPC2		other				8.19E-04	PPARG,PTGDS,PTGS1,STAT1,STAT4	CEBPB,IL6,JUN,NFKB1,NFkB (complex),NPC2,STAT3
LOX		enzyme	Inhibited	-2.236		8.19E-04	BCL2,COL3A1,ELN,PDGFRA,PDGFRB	Ap1,ERK1/2,JUN,LOX,MYC,NFKB1,STAT3
RHO		G-protein coupled receptor	Activated	2.333		8.35E-04	APP,AQP1,C1QA,COL1A2,CSF1R,FBLN1,LAMB2,NID1,SEPP1
GATA4		transcription regulator		1.317		8.43E-04	ACE2,ACTG2,BCL2,COL1A1,COL1A2,COL3A1,DAB2,DES,JUN,NFATC2,POSTN,PRDM1,S100A4,TAGLN,VCAM1,VIM
PGR		ligand-dependent nuclear receptor		-1.877	bias	8.43E-04	ACP5,ADAMTS1,CAPN2,CDKN1C,FN1,GAS6,GRB10,H19,KLF4,LAMB2,NEDD9,PCDH1,PDLIM1,POSTN,STAT1,VCAN	Ap1,CBL,ESR1,ESR2,JUN,NFkB (complex),NR3C1,PGR,SRC (family),SREBF1,medroxyprogesterone acetate,progesterone
PAF1		other		0.707	bias	8.61E-04	DDX58,IFI44,IFIT3,ISG15,KLF4,PNP,SDC4,ZNFX1
baicalin		chemical - endogenous non-mammalian		-1.238		8.61E-04	BCL2,COL1A1,FABP7,HMOX1,MDK,SPARC,TAGLN,VIPR2	AMPK,Ap1,FOXO1,JUN,JUNB,JUND,MAPK8,MED1,SIRT1,SMAD3,STAT1,TP53,baicalin
ciprofloxacin		chemical drug		-1.155		8.97E-04	APP,CD68,COLEC12,CTSV,EMILIN2,EMR1,GRN,LGMN,MMP2,MSR1,NRP1,STAB1,VIM	CTSB,TP53,ciprofloxacin
dasatinib		chemical drug		1.987		9.15E-04	COL1A1,COL1A2,CXCL10,FN1	Ap1,BIRC5,CEBPA,CTNNB1,EGR1,ERK,JUN,MYC,NFKB1,NFKBIA,NFkB (complex),PPARG,RELA,SP1,SRC,STAT1,STAT3,TNF,TP53,dasatinib
ETV6		transcription regulator		1.914		9.15E-04	CDH5,CSF1R,DLL4,MMP3
T 0070907		chemical reagent		0.000		9.15E-04	ADIPOQ,COL1A1,COL1A2,HMOX1	CEBPA,FOXO1,PPARA,PPARG,RXRA,SREBF1,T 0070907
Fe2+		chemical - endogenous mammalian		0.000		9.15E-04	APP,HMGCR,HMOX1,TF	CREB1,Fe2+,HIF1A,IGF1,JUN,SP1,TP53
14,15-epoxyeicosatrienoic acid		chemical - endogenous mammalian		-1.982		9.15E-04	ADIPOQ,FABP4,MMP9,PLAT	14,15-epoxyeicosatrienoic acid,Akt,Ap1,CEBPA,EGR1,FOXO1,Insulin,JUN,NFkB (complex),NR1H3,PPARA,PPARG,RELA,RXRA,SREBF1
Collagen Alpha1		group				9.15E-04	COL1A1,MMP2,MMP9,TIMP2	ATF2,Ap1,CTNNB1,Collagen Alpha1,FOS,Focal adhesion kinase,GATA4,JUN,Jnk,MMP9,NFKB1,NFKBIA,NFkB (complex),P38 MAPK,RAC1,RELA,SMAD3,STAT3,TP53
GRN	-0.533	growth factor				9.15E-04	APP,BCL2,GRN,MMP13	Ap1,CEBPB,ESR1,Focal adhesion kinase,GATA4,GRN,IL1B,IL6,JUN,Mapk,NFKB1,NFKBIA,NFkB (complex),PPARG,RELA,SP1,STAT3,TP53,hydrogen peroxide
bezafibrate		chemical drug		-1.519	bias	9.21E-04	ADIPOQ,APOA1,CD36,CYB5A,DLK1,FABP4,FASN,LEP,LY6D,PDK4,PPARG,TSPO	ACOX1,ADIPOQ,CEBPA,FOXO1,NFKB1,NFkB (complex),NR1H3,PPARA,PPARD,PPARG,RELA,RXRA,SREBF1,STAT3,bezafibrate
PRKAG3		kinase				9.34E-04	AQP1,CD36,CDH5,CIDEC,CYP27A1,ELL2,FTL,GPX3,ITIH5,KLF4,LEP,LMCD1,MAGIX,PAM,SLC40A1,THRSP,TPPP3
IL17C		cytokine		-0.795	bias	9.41E-04	AICDA,BCL2,OCLN,PI3,PRDM1,S100A8,S100A9	CEBPA,IL17C,IL1B,NFKB1,NFKBIA,NFkB (complex),PPARG,RELA,STAT3,TNF
NFYC		transcription regulator				9.41E-04	COL1A1,COL1A2,COL5A3,NPR1,PDGFRB,RHOB,THRSP	BRCA1,NFYA,NFYB,NFYC
NGF		growth factor	Inhibited	-2.630		9.45E-04	ANXA2,APP,BCL2,CAV1,DUSP1,GADD45A,HMOX1,IGF2,JUN,KCTD11,LRP1,MMP2,MMP3,MMP9,PPARG,S100A12,S1PR2,SLC40A1	ATF2,Ap1,CEBPB,CTNNB1,ERK,FOS,IL6,JUN,Jnk,MAPK14,NFKB1,NFKBIA,NFkB (complex),NGF,P38 MAPK,RELA,SMAD3,STAT3,TP53
MAP2K1/2		group		-1.767	bias	9.48E-04	BCL2,C3,CHI3L1,DUSP1,ELN,HMOX1,JUN,MMP9,VIM	Ap1,CBL,CEBPB,CTNNB1,ERK,HIF1A,ITGB1,JUN,MAP2K1/2,MAPK1,NFKB1,NFKBIA,NFkB (complex),NR3C1,RELA,SMAD3,SMAD4,SMAD7,SP1,STAT1,STAT3,TP53
HDAC2		transcription regulator		1.667		9.78E-04	ALOX5,APOA1,CD34,COL1A2,DPT,MMP9,RHOB,RRM2B,S100A9,SATB1,TAGLN,THEMIS,TNFSF10	Ap1,CDKN2A,HDAC1,HDAC2,Histone h3,Histone h4,MED1,MYC,RELA,RNA polymerase II,SIN3A,SP1,STAT3,TP53
Histone h4		group				9.78E-04	ADA,ADIPOQ,AKAP12,CD69,CXCL10,FASN,LEF1,MMP9,PPARG,TACC2,TAGLN,TGFBR1,TNFSF10	EP300,HDAC1,HDAC2,Histone h4,MED1,N-cor,NCOA1,NFKB1,NFKBIA,NFkB (complex),PPARG,RELA,RNA polymerase II,SIN3A,SP1,STAT3,TP53
HES1		transcription regulator		1.510		9.94E-04	BCL2,CFD,CHGA,DLK1,PAX5,PPARG,PTGDS,TAGLN	HES1,HIF1A,MYOCD,NOTCH1,RUNX2,SMAD3,VHL
IL1R1		transmembrane receptor		-1.134	bias	9.94E-04	ABCC3,ACTA2,CXCL10,LBP,LEP,MMP2,MMP9,TIMP1	ATF2,Ap1,CEBPB,IL1,IL1B,IL1R1,IL6,JUN,MAPK14,NFKB1,NFKBIA,NFkB (complex),P38 MAPK,RELA,SMAD3,STAT3,TP53
cadmium chloride		chemical toxicant				9.94E-04	GADD45A,GSTM1,HMOX1,HP,HSPB1,IGFBP6,JUN,OCLN	ATF2,Ap1,ESR1,JUN,JUNB,JUND,MAPK14,MAPK8,NFKBIA,NFkB (complex),P38 MAPK,RELA,SMAD3,SP1,STAT3,TP53,beta-estradiol,cadmium chloride
ionomycin		chemical reagent		1.799	bias	9.99E-04	ANKH,BCL2,CD69,CIDEC,CXCL10,DUSP1,ETS1,GBP4,IKZF1,MMP9,NFAT5,NRP1,PAX5,PPARG,RGS2,TBX21,TNFSF10	Ap1,BCL6,CREBBP,Creb,EP300,GATA3,HIF1A,IL2,IL21,JUN,MAPK1,NCOA2,NFKBIA,NFkB (complex),NR3C1,P38 MAPK,RELA,SMAD3,STAT1,STAT3,STAT5a/b,STAT6,ionomycin
mycophenolic acid		chemical drug		-1.117	bias	1.01E-03	ACTA2,ADM,ADRB2,AKAP12,DUSP1,ETS1,FN1,MMP13,MYBL1,OCLN,SLC30A1	ATF2,Ap1,CTNNB1,EDN1,FOS,JUN,MYB,NFKB1,NFKBIA,NFkB (complex),P38 MAPK,RAC1,RELA,SMAD3,SP1,STAT3,TP53,mycophenolic acid
TREM1		transmembrane receptor	Inhibited	-2.099		1.06E-03	ADRB2,CCL17,CD14,CXCL10,EGR3,EPM2AIP1,FERMT2,GEM,IFIT2,ISG15,MMP19,PGLYRP1,PLAC8,PPARG,RGS13,SFMBT2,SLAMF7,SLCO4A1,TFPI2	CEBPB,IL17A,IL1B,NFKB1,NFKBIA,NFkB (complex),RELA,STAT3,TREM1
melatonin		chemical - endogenous mammalian		0.365		1.06E-03	APAF1,BCL2,CXCL10,FASN,HMOX1,LEP,MMP9,MPO,PLAT,SLC2A4,SPARC,TLR3,VIM	Ap1,CEBPA,CEBPB,FOXO1,HIF1A,IL6,Ins1,JUN,LEP,MYC,NFKB1,NFKBIA,NFkB (complex),NOS2,PPARA,PPARG,SP1,SREBF1,STAT3,TNF,TP53,melatonin
ZNF217	0.467	transcription regulator	Activated	2.121	bias	1.07E-03	ADM,ATP10D,COL8A1,EOMES,IGFBP3,LYPD1,NMNAT2,PLAT,SLC6A15,STRA6
WWOX		enzyme		0.447		1.07E-03	BCL2,COL1A1,MMP9,TIMP2,TIMP4	Ap1,CBL,CTNNB1,ERK,FN1,JUN,NFKB1,NFKBIA,NFkB (complex),RUNX2,STAT3,TP53,WWOX
piceatannol		chemical - endogenous non-mammalian		-1.109		1.07E-03	BCL2,HMOX1,MMP9,TIMP2,XIAP	Akt,Ap1,FOXO1,IKBKB,JUN,NFKB1,NFKBIA,NFkB (complex),NQO2,RELA,SP1,STAT3,TP53,piceatannol
miR-181a-5p (and other miRNAs w/seed ACAUUCA)		mature microRNA		-1.334	bias	1.07E-03	AICDA,BCL2,CD69,KRAS,TIMP3
Ctbp		group				1.07E-03	ADRB2,CTSK,GADD45A,JUP,PERP	CDKN2A,Ctbp,MYC,RELA,SP1,STAT3,TP53
H2AFZ		other				1.07E-03	AGPAT2,APOA1,CD69,FABP4,PPARG
PTHLH		other		-0.128		1.07E-03	ADAMTS1,BCL2,CTSK,FN1,HSPA1A/HSPA1B,LEF1,MMP13,MMP9,RGS2	Akt,Ap1,CBL,CREB1,CTNNB1,Creb,EGR1,ESR1,ETS1,FN1,FOXO1,HIF1A,JUN,Mapk,NFKB1,NFKBIA,NFkB (complex),PPARG,PTHLH,RELA,RUNX2,VEGFA,cyclic AMP
IL27		cytokine	Activated	2.283		1.08E-03	CCL16,CD14,CD163,CXCL10,CXCL9,EMR1,HLA-DQA1,MX1,PRDM1,SOCS1,STAT1,TBX21,TNFSF10,VIM	CEBPB,IFNG,IL10,IL27,IL6,IRF1,IRF8,IRF9,JUN,NFKB1,NFKBIA,NFkB (complex),RELA,STAT1,STAT2,STAT3,TP53
CYR61		other		0.497	bias	1.11E-03	COL1A1,COL1A2,MMP3,TIMP1,TIMP2,TNFSF10,XIAP	Ap1,CBL,CTNNB1,CYR61,EGR1,FGF2,IRF1,ITGB3,JUN,NFKB1,NFKBIA,NFkB (complex),PTK2,RELA,SMAD2,SMAD3,SMAD4,SP1,STAT3
AGTR1		G-protein coupled receptor		-0.896		1.11E-03	ACE2,COL3A1,DUSP1,FN1,HMOX1,JUN,TXNIP	AGTR1,Akt,Ap1,FOS,FOXO1,HIF1A,JUN,Jnk,MAP3K1,MAPK1,NFKBIA,NFkB (complex),NR3C1,RELA,SMAD3,STAT1,STAT3,TP53
FOSL2		transcription regulator				1.11E-03	COL1A2,FOLR2,LEP,MMP13,MMP2,MMP3,TIMP1	Ap1,ETS1,FOS,FOSL2,JUN,JUNB,JUND,MYC,NFkB (complex),RELA,SP1,TP53
NCOR2		transcription regulator	Activated	2.415		1.11E-03	ADIPOQ,AXIN2,BCL2,C3,CD69,JUN,PLIN1	CEBPA,CREBBP,ESR1,ESR2,FOXO1,HIF1A,Hdac,JUN,MYC,NCOA3,NCOR2,NFATC3,NFkB (complex),PPARA,PPARG,RNA polymerase II,RXRA,SP1,SREBF1,TCF,TP53,VDR,estrogen receptor,tamoxifen
vancomycin		chemical drug	Inhibited	-3.274		1.11E-03	A2M,ADAMTS1,ANXA2,C3,CD14,FBLIM1,GPNMB,HMOX1,RCN1,TIMP1,VIM
RIPK2		kinase		0.841		1.14E-03	CD36,CD69,CXCL10,DGAT2,FASN,HMGCR,PNPLA2,VCAM1	ATF2,GATA3,HDAC3,IKK (complex),IL12B,IL4,IRF1,MAPK14,NFKB1,NFKBIA,NFkB (complex),RELA,RIPK2,STAT1,STAT3,STAT4,STAT6,TP53
gemcitabine		chemical drug		-1.109	bias	1.14E-03	AQP3,BCL2,DCK,GLB1,HMOX1,MDK,PTGS1,XIAP	AKT1,AKT2,Akt,Ap1,CREB1,CTNNB1,ESR1,ETS1,FOXO1,HIF1A,JUN,NFKB1,NFKBIA,NFkB (complex),RELA,SP1,STAT3,TP53,VEGFA,gemcitabine
2-bromoethylamine		chemical reagent	Inhibited	-2.804	bias	1.14E-03	A2M,ADAMTS1,ANXA2,CD14,FBLIM1,GPNMB,TIMP1,VIM
CDKN2A		transcription regulator		-0.476		1.15E-03	A2M,AK1,APAF1,BCL2,C3,CAPG,CCL11,CNOT6L,CXCL10,DCK,DUSP1,EPS8,GLB1,ITGB5,JUN,LEF1,MMP2,MMP3,P4HA2,PDGFRB,RRM2B,VIM,ZMAT3	Ap1,CDKN1A,CDKN2A,CEBPB,CTNNB1,ERK,IL6,JUN,MYC,NFKB1,NFKBIA,NFkB (complex),RELA,SP1,STAT3,TP53
paraquat		chemical toxicant	Inhibited	-2.333		1.16E-03	APOA1,COL1A1,ELN,EMR1,FN1,GPX1,HMOX1,MMP3,MMP9,NFAT5,SNCA,TIMP1,ZBTB44	Ap1,CAT,ERK1/2,FOS,JUN,Jnk,MYC,NFKB1,NFKBIA,NFkB (complex),PPARA,RELA,SMAD3,SP1,STAT3,TP53,TXN,paraquat
CpG oligonucleotide		chemical drug		-1.748	bias	1.17E-03	AICDA,BCL2,CD14,CD36,DLL4,FCGRT,IFI6,MARCO,MMP13,MSR1,SDC1,SLC40A1,TNFRSF17,TNFSF10	Ap1,CEBPB,CpG oligonucleotide,IL10,IL6,IRF1,IRF8,IRF9,JUN,MYD88,NFKB1,NFKBIA,NFkB (complex),RELA,SPI1,STAT1,STAT3,TP53
cadmium		chemical toxicant		-1.403		1.19E-03	C3,CYB5A,CYP1A1,GPX4,HMOX1,JUN,MGP,SERPINF1,SLC30A1,TIMP1	Ap1,EP300,JUN,NADPH oxidase,NCOR2,NFKB1,NFKBIA,NFkB (complex),P38 MAPK,PPARA,RELA,SMAD3,SP1,STAT3,TP53,TXN,cadmium,estrogen receptor
CFTR		ion channel		1.706		1.23E-03	AQP1,CA4,CAPG,CFH,CPA3,DMBT1,PGLYRP1,S100A8,SLC7A8,SQLE,STAT1
TFAP2A		transcription regulator		-0.225		1.23E-03	EFEMP1,F2R,GEM,IGF2,ITGBL1,KLF4,MMP2,PAG1,PPARG,SESN3,XRN1	Akt,Ap1,FOXO1,HDAC1,JUN,NFkB (complex),RELA,RNA polymerase II,SP3,TFAP2A
EIF2AK2		kinase	Activated	2.198	bias	1.23E-03	BCL2,DDX58,ERAP2,IFI6,IFIT1,ISG15,NEDD9,OAS1,STAT1,TM4SF20,ZNF292	EIF2AK2,IFN type 1,IFNB1,IRF1,IRF3,IRF7,IRF9,Interferon alpha,NFKB1,NFkB (complex),STAT1,STAT2,STAT3,STAT4
Hdac		group		-1.010		1.24E-03	ADAMTS1,BCL2,EGR3,HTRA1,IGFBP3,JUN,JUP,MEOX2,MMP14,NRP1,OSR1,RRM2B,SEMA3C,SFRP2,TXNIP	Ap1,CEBPA,CTNNB1,EGR1,ESR1,HIF1A,Hdac,JUN,NFATC3,NFKBIA,NFkB (complex),PPARG,SMAD3,SP1,STAT3,TCF,TNF,TP53,VHL
miR-1 (and other miRNAs w/seed GGAAUGU)		mature microRNA	Activated	2.786	bias	1.27E-03	ABHD11,ANXA2,BCL2,DNAJB1,F2,FBLN2,FERMT2,FSTL1,HSPA1A/HSPA1B,LRP1,MRC2,NRP1,PNP,RAB11FIP2,SDC4,SLC25A1,TIMP3,TPM2,UHMK1
PRNP	-0.678	other		-0.528		1.30E-03	APP,BCL2,EPS8,HSP90B1,HSPA1A/HSPA1B,HSPB1,PRNP	APP,Ap1,CDKN2A,CREB1,EGR1,HIF1A,IGF1,JUN,MYC,NFKBIA,NFkB (complex),PRNP,RELA,SP1,STAT3,TP53
TIMP3	-0.423	other		1.732		1.33E-03	APP,MMP2,MMP9,VIM	Ap1,CEBPB,CTNNB1,FOS,Focal adhesion kinase,GATA4,IL6,JUN,MMP9,NFKB1,NFKBIA,NFkB (complex),RELA,SMAD2,SP1,STAT3,TIMP3,TP53,heparin
trientine		chemical drug		1.732		1.33E-03	COL3A1,FN1,IGFBP3,IGFBP4
MIR101		group		1.091	bias	1.33E-03	BCL2,CDH5,CLDN5,DUSP1
SULF2		enzyme		0.849		1.33E-03	AXIN2,BCL2,MMP13,SMAD1	Ap1,CXCL12,ERK1/2,JUN,MYC,NFKB1,NFKBIA,NFkB (complex),STAT3,SULF2,estrogen receptor
nordihydroguaiaretic acid		chemical drug		0.000		1.33E-03	BCL2,HMOX1,MMP13,VCAM1	Ap1,CEBPB,FOS,IL6,JUN,Jnk,NFKB1,NFKBIA,NFkB (complex),P38 MAPK,PI3K (complex),RELA,SMAD3,STAT3,TP53,nordihydroguaiaretic acid
APBB1	-0.806	transcription regulator		-1.084		1.33E-03	ACTA2,APP,TAGLN,VLDLR	APBB1,APP,Ap1,EGR1,NFKBIA,NFkB (complex),TP53
U18666A		chemical reagent		-1.091		1.33E-03	CTSK,MMP14,S100A8,XBP1	NFE2L2,Nr1h,RELA,SREBF1,SREBF2,U18666A,cholesterol
FH		enzyme				1.33E-03	APOD,BLVRB,HMOX1,TKT
TGFBR3	-0.444	kinase				1.33E-03	BCL2,COL4A6,SNAI2,XIAP	Ap1,CBL,ITGA5,JUN,NFkB (complex),Ras,SMAD3,SMAD7,SP1,SP3,STAT3,TGFB1,TGFBR3,TP53
SMURF2		enzyme				1.33E-03	FN1,NEDD9,SKIL,SMAD1	NFkB (complex),SMAD2,SMAD3,SMAD4,SMURF2,STAT3,TGFBR2
dimethyl fumarate		chemical drug				1.33E-03	HMOX1,JUN,KDR,VIM	Ap1,CEBPB,EGR1,Histone h3,JUN,MED1,NFKB1,NFKBIA,NFkB (complex),RELA,RNA polymerase II,SMAD3,SMAD4,SMAD7,SP1,STAT3,TP53,dimethyl fumarate
STAT1/3/5 dimer		complex	Inhibited	-2.000	bias	1.33E-03	CHI3L1,MMP13,MMP3,TIMP3
RGS2	1.802	other	Inhibited	-2.000	bias	1.33E-03	FABP4,MARCO,PLAT,PPARG	CEBPA,CEBPB,Ins1,PPARA,PPARG,RGS2,SREBF1
fulvestrant		chemical drug		1.981		1.33E-03	ADRB2,APOA1,BCL2,C3,CCDC80,CTSL,CXCL10,CXCL12,EGR3,F2R,GADD45A,GHR,JUN,LTF,MANF,NCOA3,PAX5,PPARG,PRSS23,TGFBR3,VCAM1	Ap1,CTNNB1,EGFR,EGR1,ESR1,ESR2,HSF1,JUN,NCOR2,NFATC2,NFKB1,NFkB (complex),NR3C1,PARP1,PGR,RELA,SMAD3,SP1,SP3,SREBF1,TP53,estrogen receptor,fulvestrant,progesterone
TLR2		transmembrane receptor		0.247	bias	1.33E-03	APP,CCR5,CD69,CXCL10,DUSP1,FN1,HLA-DQA1,HMOX1,ITGA4,LEP,MMP9,MX1,SOCS1,TBX21,XBP1	Ap1,CEBPA,CEBPB,IL12 (complex),IL6,IRF1,JUN,MYC,MYD88,NFKB1,NFKBIA,NFkB (complex),P38 MAPK,SMAD3,STAT1,STAT3,STAT4,STAT6,TLR2,lipopolysaccharide
PAK1		kinase		0.537		1.33E-03	BCL2,CTNND1,MMP14,MMP9,OCLN,TFPI	Ap1,CTNNB1,FOXO1,GATA4,HIF1A,ILK,JUN,MAP2K1,MMP9,NCOR2,NFKB1,NFkB (complex),PAK1,RAF1,SMAD3,SNAI1,SP1,STAT3,estrogen receptor
HOXA7		transcription regulator		0.505	bias	1.33E-03	CD34,ERG,IL7R,KCNA3,SATB1,VIM
AGTR2		G-protein coupled receptor		-0.200		1.33E-03	BCL2,COL3A1,FASN,FN1,PIK3R1,TGFBR1	AGTR2,Akt,Ap1,CREB1,CTNNB1,Creb,EGR1,ERK,FOXO1,JUN,NFKB1,NFKBIA,NFkB (complex),PIK3R1,PPARG,RELA,RHOA,STAT3,TP53,cyclic AMP
PLAT	-0.698	peptidase		-1.074		1.33E-03	CXCL10,FN1,JUN,MMP2,MMP3,MMP9	ATF2,Ap1,CTNNB1,ERK,ERK1/2,FOS,JUN,MYC,NFKB1,NFKBIA,NFkB (complex),PLAT,RAC1,RELA,SP1,STAT3,TP53
Sos		group				1.35E-03	AFF4,APLP2,AQP3,ARID3A,CHI3L1,COL16A1,CTNND1,ELOVL6,EPS8,FABP4,FBLIM1,HMOX1,HOOK1,KIF5B,KRAS,LAMA3,MMP3,SEMA3B,SMG1
daidzein		chemical drug		1.000		1.35E-03	A2M,ABCC3,ADIPOQ,BCL2,CAV1,CYP1A1,HLA-DQA1,HMGCR,MAL2,PIK3R1,RASGRP1	CEBPA,CEBPB,ESR1,ESR2,IL6,JUN,NCOR2,NFKB1,NFKBIA,NFkB (complex),NR1H3,NR3C1,PGR,PPARA,PPARG,RELA,RXRA,SP1,SREBF1,STAT3,TP53,beta-estradiol,daidzein,estrogen receptor,progesterone
Rxr		group		-1.964		1.35E-03	AQP3,BCL2,CD36,GADD45A,LEP,LTF,MGP,MMP13,PCK1,PPARG,SERPINF1	ATF2,CEBPB,Creb,MAPK14,N-cor,NFkB (complex),NR1H3,NR4A1,Nr1h,PPARG,PPARGC1A,RARA,RARG,RELA,RXRA,Rar,Rxr,SREBF1,SREBF2,STAT3,TP53,alitretinoin,estrogen receptor
HOXD10		transcription regulator		1.000		1.36E-03	HEBP1,MMP14,RHOB,RSAD2,SEPN1,TFPI,TIMP1,TIMP2,TNFSF8	CTNNB1,HOXD10,PAK1,RUNX2,SNAI1,estrogen receptor
CX3CL1		cytokine		-1.000	bias	1.38E-03	HMOX1,MMP2,MMP9,PPARG,TIMP1	AKT1,Akt,Ap1,CREB1,CTNNB1,CX3CL1,ERK,ETS1,FOXO1,ITGAV,JUN,NFkB (complex),RELA,SMAD3,SP1,STAT3,TP53,prostaglandin E2
CRTC2		other				1.38E-03	AANAT,AICDA,BACH2,BCL2,PCK1
ZBTB17		transcription regulator				1.38E-03	BCL2,CDKN1C,OSMR,RRM2B,SOCS1	STAT5a/b,ZBTB17
carvedilol		chemical drug				1.38E-03	FASN,HMOX1,MMP2,TFPI,TIMP2
BACH2	0.772	transcription regulator	Activated	2.213		1.38E-03	HMOX1,PRDM1,S100A8,S100A9,XBP1	BACH2,BCL6,MYC,NCOR2,NFkB (complex),SMAD3,STAT6
CDKN1A		other		0.167		1.38E-03	ACTA2,APP,ATRX,BCL2,CPA3,CTSB,CTSK,DUSP1,EOMES,FN1,GLB1,GRN,HSPA1A/HSPA1B,ITGB5,LBR,MMP3,MMP9,PHGDH,TCN2,TNFAIP6	Ap1,CDKN1A,CDKN2A,FOS,JUN,JUNB,JUND,Jnk,MAPK8,MYC,NFKB1,NFKBIA,NFkB (complex),P38 MAPK,RELA,SMAD3,SP1,STAT3,TP53
EPO		cytokine		-0.333		1.39E-03	BCL2,BLVRB,CD36,CTSK,CTSZ,CXCL12,DES,DYRK3,IGF2,ITGA4,JUN,KMT2A,L3MBTL1,MMP2,MPO,MTF2,RPS23,SOCS1,TF,TIE1,TNFSF10,TXNIP,VWF,XIAP	Akt,Ap1,CEBPA,EPO,FOXO1,JUN,NFKB1,NFKBIA,NFkB (complex),P38 MAPK,PI3K (complex),PPARG,RELA,SMAD3,SP1,STAT3,TNF
CREM		transcription regulator		-0.730		1.43E-03	AANAT,ADRB2,ANXA4,APOLD1,BCL2,CH25H,COL3A1,COL8A1,DUSP1,FUT7,HMGCR,HMGCS1,LSS,RHOB,SPATA20	Ap1,CEBPB,CREB1,CREBBP,CREM,Creb,EP300,NCOA2,NFKBIA,NFkB (complex),P38 MAPK,RNA polymerase II,SMAD3,STAT3,TBP
BDNF		growth factor		-0.202		1.46E-03	ADRB2,APP,BCL2,CHGA,CYGB,DUSP1,ELOVL6,FTL,HMGCR,JUN,LEP,LGALS1,LYPD1,NPR1,PDE1A,REEP5,RPS23,S100A9,SFRP2,TSC1	AHR,Ap1,BDNF,CBL,CREB1,Ca2+,Creb,JUN,JUNB,L-glutamic acid,LEP,NFATC3,NFKB1,NFkB (complex),NR3C1,PI3K (complex),PPARG,Pka,RELA,SP1,TP53
PDX1		transcription regulator		0.522		1.47E-03	ACE2,ANXA2,COL1A1,COL3A1,CRELD2,DLK1,ERO1LB,GALNT18,GRN,IGFBP3,JUN,PHGDH,PRSS23,RSAD2,SLIT3,TGFBR3,TXNIP
AGPAT9		enzyme				1.48E-03	DGAT2,PPARG,SLC2A4
RO4929097		chemical drug				1.48E-03	HEYL,KDR,PECAM1
low molecular weight heparin		chemical drug				1.48E-03	MMP9,SDC1,TIE1
ITGB5	-0.852	other				1.48E-03	COL1A2,KDR,XIAP	ITGB5,NFKB1,NFKBIA,NFkB (complex),PTK2,RELA,SMAD3,SP1,STAT3
(-)-arctigenin		chemical reagent				1.48E-03	APP,BCL2,MSR1	(-)-arctigenin,FOXO1,HIF1A,MYC,NFKB1,NFKBIA,NFkB (complex),NOS2,RELA,STAT3,TP53
RPS6KB2		kinase				1.48E-03	BCL2,CXCL10,ISG15	Akt,Ap1,FOXO1,JUN,NFkB (complex),RELA,RPS6KB2
DDR2		kinase				1.48E-03	COL1A1,MMP13,MMP2
carboxymethylflavin		chemical - endogenous mammalian				1.48E-03	MMP2,MMP9,TIMP1	CTNNB1,MMP9,NFKB1,NFkB (complex),carboxymethylflavin
formylmethylflavin		chemical - endogenous non-mammalian				1.48E-03	MMP2,MMP9,TIMP1	CTNNB1,MMP9,NFKB1,NFkB (complex),formylmethylflavin
DVL2		other				1.48E-03	AXIN2,LEF1,MMP13
oligomycin		chemical - endogenous non-mammalian				1.48E-03	BCL2,KDR,MMP13	AKT1,Ap1,CREB1,CTNNB1,FOXO1,IL18,JUN,JUNB,JUND,MAPK8,NFKBIA,NFkB (complex),SMAD3,SP1,STAT3,STAT6,TP53,oligomycin
eprosartan		chemical drug				1.48E-03	COL1A1,COL3A1,FN1	AGTR1,Ap1,MYOCD,NFkB (complex),RELA,eprosartan
papaverine		chemical drug				1.48E-03	CAV1,CLDN5,OCLN
saquinavir		chemical drug				1.48E-03	FABP4,LIPE,MMP9	CEBPA,CEBPB,Ins1,PPARA,PPARG,SREBF1,saquinavir
lumichrome		chemical - endogenous non-mammalian				1.48E-03	MMP2,MMP9,TIMP1	CTNNB1,MMP9,NFKB1,NFkB (complex),lumichrome
UDP-D-glucose		chemical - endogenous mammalian				1.48E-03	HSP90B1,HYOU1,PDIA4
Go 6976		chemical - kinase inhibitor		1.480	bias	1.50E-03	CHGA,ETS1,FN1,HMOX1,MMP2,MMP9,VCAM1,XIAP	Akt,Ap1,FOXO1,Go 6976,JUN,NFKB1,NFKBIA,NFkB (complex),P38 MAPK,PI3K (complex),RELA,SMAD3,SP1,STAT3
FGF10		growth factor		-1.026	bias	1.50E-03	ANXA2,CTSB,CYP1B1,LIPE,LSS,PERP,TIMP3,VNN1
TET2		other	Inhibited	-2.646	bias	1.52E-03	ANXA2,FAM129B,MMP13,PDGFRB,PLS3,S100A8,TIMP1
TBX5		transcription regulator		1.858	bias	1.53E-03	ACE2,COL1A1,COL1A2,COL3A1,DES,NFATC2,POSTN,S100A4,VIM
ATP		chemical - endogenous mammalian		-1.961		1.57E-03	CCR5,CD14,CXCL10,DUSP1,ITGA4,JUN,MMP13,MMP3,NRP1,P2RX7,SYT4,VCAM1	ATP,Ap1,CREB1,Creb,IL18,IL1B,NFKB1,NFKBIA,NFkB (complex),NR3C1,P38 MAPK,PPARG,Pka,RELA,SMAD3,SP1,SP3,STAT3,STAT6,TNFRSF1A
RBPJ		transcription regulator	Activated	2.003		1.60E-03	CXCL12,DLL4,DUSP1,ELANE,ETS1,IGF2,JUN,LEF1,MDK,MMP13,MMP3,PRDM1,SDC1	Ap1,ETS1,FOS,ID3,JUN,JUNB,JUND,MAPK8,MYC,RBPJ,SMAD3,TCF3
taurine		chemical - endogenous mammalian		1.000		1.61E-03	ADIPOQ,FN1,MMP2,MMP9,MPO,VIM	AGT,Ap1,CEBPA,CEBPB,EGR1,EP300,FOXO1,IL6,Insulin,JUN,NFKB1,NFKBIA,NFkB (complex),P38 MAPK,PPARA,PPARG,SMAD3,SREBF1,STAT3,TNF,TP53,taurine
eplerenone		chemical drug		0.640	bias	1.61E-03	ADIPOQ,CD68,FN1,MMP2,PPARG,VCAM1	CEBPA,CEBPB,CREBBP,EP300,IL1B,IL6,JUN,NCOA1,NCOR1,NFKB1,NFKBIA,NFkB (complex),NR3C2,PPARA,PPARG,RELA,SIRT1,STAT3,THRB,TNF,aldosterone,eplerenone
ALOX5	-0.789	enzyme		0.186		1.61E-03	CD36,CTSK,LEP,MMP9,MSR1,SOCS1	ALOX5,Ap1,CEBPA,FOXO1,IFNG,IRF1,NFKB1,NFKBIA,NFkB (complex),P38 MAPK,PPARA,PPARG,RXRA,SMAD3,SMAD7,SP1,SP3,SREBF1,STAT1,STAT3,TGFB1,TP53
NPPB		other		-0.115	bias	1.61E-03	COL1A1,COL3A1,FN1,HMGCR,HMGCS1,LSS	AR,Ap1,CREBBP,ESR1,FOS,GATA4,NCOA1,NFKBIA,NFkB (complex),NPPB,NPR1,NR3C2,PRL,RELA,SIRT1,SMAD2,SP1,STAT3,TP53,aldosterone,beta-estradiol,heparin
VTN		other		-0.232		1.61E-03	BCL2,COL1A1,COL1A2,ITGA4,MMP2,MMP9	Ap1,CBL,FN1,ITGA5,ITGAV,ITGB3,NFKB1,NFKBIA,NFkB (complex),PTK2,RUNX2,SMAD2,SMAD3,SMAD4,SP1,STAT3,TP53,VTN
RPSA		translation regulator	Inhibited	-2.449		1.61E-03	DUSP1,GBP4,ISG15,MMP2,REL,STAT1	Ap1,CEBPA,CTNNB1,ERK,FOS,IRF1,JUN,MYC,NFKB1,NFKBIA,NFkB (complex),P38 MAPK,RELA,RPSA,SMAD3,SP1,STAT3,TP53,lipopolysaccharide
GnRH analog		biologic drug		0.200		1.61E-03	AFF2,AQP7,ARHGEF10,CCP110,COL6A1,CRIP2,CYB5A,DDOST,DUSP1,FBLN5,FCGRT,FN1,HYAL2,JUN,L3MBTL1,MFAP5,MYO7A,NCOA3,NOV,PDGFRB,PLD3,RGS13,S100A4,SLC7A6,TENC1,TSC1,VAT1
FADD		other		1.265		1.62E-03	CXCL10,DDX58,ETNK1,IFIT2,JUN,MMP9,RC3H2,SOCS1,STAT1,TLR3	Ap1,FADD,HSF1,IKBKE,IRF3,IRF5,IRF7,MAVS,NFATC2,NFKB1,NFkB (complex),PARP1,RELA,SP1,SP3,STAT1,STAT3,TNFRSF1A
BTNL2		transmembrane receptor		-0.632		1.62E-03	CD109,FGL2,GBP4,IFNGR1,IKZF2,ITIH5,PLXDC1,S100A4,TGFBR1,TNFSF10
SOCS3		phosphatase		-1.284		1.62E-03	BCL2,CXCL10,IFIT1,IFIT2,JUN,LEP,MX1,OAS1,PCK1,SOCS1	CEBPB,IFNG,IL6,IRF1,IRF8,IRF9,JUN,NFKB1,NFkB (complex),RELA,SOCS3,STAT1,STAT2,STAT3,STAT4,TP53
SIN3A		transcription regulator				1.70E-03	BCL2,COL1A2,CTSK,MMP9,REST,S100A9,SYT4,TXNIP	EP300,HDAC1,HDAC2,PPARG,SIN3A,SP1,TP53
trans-hydroxytamoxifen		chemical drug		1.387		1.73E-03	CTSL,CXCL12,CYP1B1,DUSP1,EGR3,IGFBP4,LAMB1,LAMB2,MYBL1,PRSS23,PVALB,SMAD3,TM4SF1	ESR1,ESR2,NCOR2,SP1,TP53,estrogen receptor,trans-hydroxytamoxifen
SCXB		other		1.172		1.74E-03	COL1A1,MMP3,POSTN,SNAI2,TIMP3
FABP4	-2.122	transporter		0.555		1.74E-03	CD36,FABP4,LIPE,MSR1,PPARG	Ap1,CEBPA,CEBPB,FABP4,FOXO1,Ins1,JUN,NFkB (complex),NR1H3,PPARA,PPARD,PPARG,RXRA,SREBF1,fatty acid
NTRK1		kinase				1.74E-03	BCL2,GADD45A,IGF2,LGALS1,MMP9	Akt,Ap1,EGR1,FOXO1,HIF1A,JUN,MAPK1,NFKB1,NFkB (complex),NGF,NR3C1,NTRK1,PI3K (complex),RELA,Ras,SP1,STAT1,STAT3,TP53
PRKAA2		kinase		1.027		1.77E-03	ACTA2,FASN,FN1,LEP,MMP9,P4HB,PPARG	AMPK,CDKN2A,CTNNB1,Collagen type I,EP300,FOXO1,H2AFX,HIF1A,JUN,MED1,MYC,NFKBIA,NFkB (complex),PRKAA2,RELA,RUNX2,SIRT1,SMAD2,SP1,SREBF1,STAT1,STAT3,TP53,VHL
mir-27		microRNA		-0.075		1.77E-03	BAG2,DLL4,IKZF1,KRAS,PPARG,SP4,ZBTB10
ICAM1		transmembrane receptor		-0.256		1.77E-03	ACTA2,CD69,COL4A1,ITGA4,MMP9,MPO,VCAM1	Ap1,CEBPB,CREBBP,CXCL8,FOS,ICAM1,IL17A,ITGB2,JUN,Jnk,NFKBIA,NFkB (complex),PTK2,RELA,SMAD3,STAT3,STAT6,TP53
CBL	0.866	transcription regulator		-1.982	bias	1.77E-03	BCL2,COL1A1,FN1,LEP,MMP2,PDGFRA,STAT1	Ap1,CBL,CTNNB1,ERK,ESR1,FOXO1,ITGB3,JUN,MTOR,Mapk,NFKB1,NFkB (complex),NR3C1,PI3K (complex),PPARG,RELA,SMAD2,SMAD4,STAT1,STAT3,TP53
STK40		kinase				1.77E-03	C1QA,C1QB,CCR5,DLK1,FABP4,HLA-DQA1,PPARG
KLF15		transcription regulator	Inhibited	-2.606		1.77E-03	CD36,DGAT2,FASN,GPAM,PDK4,PPARG,SLC2A4	FOXO1,KLF15,MTOR,NR3C1,STAT1,STAT3,TP53
T3-TR-RXR		complex	Inhibited	-2.621	bias	1.77E-03	COL6A3,FASN,HP,ME1,PCK1,PDE3B,THRSP
FOXO3		transcription regulator		-0.858		1.78E-03	APAF1,CDKN1C,CTSV,CXCL10,FASN,GADD45A,GPX1,HMGCR,MAP1LC3A,MMP13,MMP9,PRNP,SATB1,SLC40A1,TNFSF10,TXNIP	AKT1,ATF4,CDKN2A,CEBPB,CREB1,CTNNB1,EGR1,FOXO1,FOXO3,IL6,JUN,MLXIPL,MYC,NFKB1,NFkB (complex),PPARG,RELA,SIRT1,SP1,STAT3,TP53
2,4,5,2',4',5'-hexachlorobiphenyl		chemical toxicant		-1.706		1.80E-03	ABCC3,ADRB2,AKAP12,BCL2,CLDN5,ELOVL6,FASN,GADD45A,HMGCR,THOC2
lactacystin		chemical - protease inhibitor		-0.423		1.85E-03	ADRB2,APP,CBL,CD69,CYB5A,CYP1A1,DUSP1,FBP1,FTL,HMOX1,HSP90B1,HSPB1,MMP2,MMP9,NEDD9,P4HA2,TUBB2A,XIAP	Ap1,FOS,JUN,Jnk,NFKB1,NFKBIA,NFkB (complex),P38 MAPK,PSEN1,RELA,SMAD2,SMAD3,SMAD4,SP1,STAT3,TP53,lactacystin
Ifna		other		1.960	bias	1.85E-03	IFIT2,ISG15,OAS1,SOCS1	IRF8,IRF9,Ifna,NFkB (complex),STAT1,STAT2,STAT3
FABP2		transporter		1.131		1.85E-03	FASN,HMGCR,LEP,PPARG	FABP2,PPARA,PPARG,RELA,SREBF1,STAT3,docosahexaenoic acid
mir-196		microRNA		1.000	bias	1.85E-03	BCL2,COL1A1,ERG,S100A9
gamma-linolenic acid		chemical - endogenous mammalian		0.000		1.85E-03	FASN,HMOX1,PLIN4,THRSP
farnesyl pyrophosphate		chemical - endogenous mammalian		-0.152		1.85E-03	APP,FASN,SMAD3,VCAM1	CEBPA,FOXO1,PPARA,PPARG,RXRA,SREBF1,farnesyl pyrophosphate
ladostigil		chemical drug				1.85E-03	APP,BCL2,PIK3R1,SYT4	APP,ATF2,Ap1,EGR1,ESR1,JUN,Mapk,NFKB1,NFKBIA,NFkB (complex),PPARG,Pkc(s),TP53,ladostigil
NDUFA13		enzyme				1.85E-03	A2M,BCL2,CTTN,MMP9	CDKN2A,NDUFA13,NFKB1,NFKBIA,NFkB (complex),RELA,STAT1,STAT3,TP53
MLX		transcription regulator				1.85E-03	ELOVL6,FASN,THRSP,TXNIP	MLX,MLXIPL
Tcf7		transcription regulator				1.85E-03	BCL11B,BCL2,IL7R,LEF1
SOCS2		other				1.85E-03	FASN,GHR,LIPE,PPARG
PON1		phosphatase	Activated	2.000	bias	1.85E-03	CD68,HMOX1,MSR1,PPARG	Ap1,CEBPB,IL6,JUN,LDL,NFKB1,NFkB (complex),PON1,STAT1,STAT3
propylthiouracil		chemical drug				1.86E-03	ABCC3,CD69,DLK1,GBP4,GSN,IGF2,JUN,LGALS1,NRP1,PCOLCE2,THRSP,VLDLR
5,6-epoxyeicosatrienoic acid		chemical - endogenous mammalian				1.89E-03	FABP4,PLAT
minoxidil		chemical drug				1.89E-03	AXIN2,LEF1
pentosan polysulfate		chemical drug				1.89E-03	MMP9,PRNP	NFkB (complex),RELA,TIMP3,pentosan polysulfate
15-LOX		group				1.89E-03	CD36,PPARG	15-LOX,CEBPA,FOXO1,PPARA,PPARG,RXRA,SREBF1
1,2,5,6-dibenzanthracene		chemical toxicant				1.89E-03	CYP1A1,CYP1B1
DF 203		chemical drug				1.89E-03	CYP1A1,CYP1B1
fluoroquinolone		chemical drug				1.89E-03	MMP2,MMP9
RETSAT		enzyme				1.89E-03	FABP4,PPARG
VANGL2		other				1.89E-03	PRICKLE2,SDC4
ZDHHC7		enzyme				1.89E-03	APP,TF
CTS-1027		chemical drug				1.89E-03	ACTA2,COL1A1
TAT		enzyme				1.89E-03	GLB1,MMP9
ARID5B		transcription regulator				1.89E-03	ACTA2,TAGLN
miR-615-3p (miRNAs w/seed CCGAGCC)		mature microRNA				1.89E-03	LCOR,PPARG
TPPP3	-0.811	other				1.89E-03	ADRB2,TPPP3
PLSCR3		enzyme				1.89E-03	ADIPOQ,LEP
ABHD5		enzyme				1.89E-03	PDK4,PNPLA2
IDE		peptidase				1.89E-03	APP,SNCA	APP,Ap1,EGR1,IDE,NFKBIA,NFkB (complex),TP53
PPAP2B		phosphatase				1.89E-03	CTNND1,FN1
MLST8		other				1.89E-03	IFIT2,ISG15
ZNF350		transcription regulator				1.89E-03	GADD45A,MMP9
TXNDC5	-0.844	enzyme				1.89E-03	CTSB,MMP9
RNF139		enzyme				1.89E-03	FASN,HMGCR
ADAMTS5		peptidase				1.89E-03	BGN,VCAN
HAP1		other				1.89E-03	LEP,TSC1
LAMB2	-0.828	enzyme				1.89E-03	LAMA5,LAMB1
hydroxyl radical		chemical toxicant				1.89E-03	CAV1,KLF4
amsacrine		chemical drug				1.89E-03	JUN,MMP9
amprenavir		chemical drug				1.89E-03	CD36,LEP
malolactomycin D		chemical - endogenous non-mammalian				1.89E-03	MMP13,MMP9	Ap1,CTNNB1,FOS,JUN,Jnk,MMP9,NFKB1,NFKBIA,NFkB (complex),P38 MAPK,RELA,SMAD3,STAT3,TP53,malolactomycin D
dibenzo(a,l)pyrene		chemical toxicant				1.89E-03	CYP1A1,CYP1B1
KT 5926		chemical - kinase inhibitor				1.89E-03	CD14,VCAM1
sulfur		chemical - endogenous mammalian				1.89E-03	MMP2,MMP9	CTNNB1,MMP9,NFKB1,NFkB (complex),sulfur
S-adenosylhomocysteine		chemical - endogenous mammalian				1.89E-03	COL1A1,COL1A2
E64		chemical - endogenous non-mammalian				1.89E-03	MMP2,TNFSF10	Ap1,E64,JUN,NFKB1,NFKBIA,NFkB (complex),PTGS2,STAT3,TNFSF10,TP53
tributyrin		chemical drug		-0.853	bias	1.91E-03	ADM,ADRB2,AKAP12,DUSP1,ETS1,MMP13,MYBL1,OCLN,SLC30A1
TBP		transcription regulator				1.91E-03	BCL2,BDP1,COL1A1,FN1,HMGCR,HSPA1A/HSPA1B,IGF2,MEOX2,PPARG	ESR1,ESR2,NCOR2,SP1,TBP,TP53,estrogen receptor
HOXC8		transcription regulator		0.816		1.92E-03	APP,CNN1,CXCL10,PMP22,SERPINF1,TAGLN
ELANE	-1.573	peptidase		0.186		1.92E-03	CD14,CTSB,ELANE,ELN,MMP2,MMP9	Ap1,CEBPB,ELANE,ERK1/2,IL1B,IL6,JUN,MYC,NFKB1,NFKBIA,NFkB (complex),PLAUR,RELA,SFTPD,STAT3
IL32		cytokine		0.152	bias	1.92E-03	BCL2,CTSK,MMP9,MX1,PRTN3,XIAP	Akt,Ap1,CEBPB,CREBBP,CXCL8,FOXO1,IL32,IL6,JUN,NFKB1,NFKBIA,NFkB (complex),P38 MAPK,RELA,SMAD2,SMAD3,STAT3,TP53,nitric oxide
capsaicin		chemical drug		0.563		1.93E-03	ABCC3,BCL2,HMOX1,LEP,MMP14,MMP2,MMP9,PPARG	AMPK,Akt,Ap1,CEBPB,CREB1,FOXO1,IL6,JUN,MED1,NFKB1,NFKBIA,NFkB (complex),P38 MAPK,RELA,SIRT1,SMAD3,STAT1,STAT3,TP53,capsaicin,norepinephrine
SCAP		other		-0.639	bias	1.93E-03	ACSS2,CYB5A,ELOVL6,FASN,GPAM,HMGCR,LSS,SQLE	NFE2L2,Nr1h,PPARG,PPARGC1A,RELA,SCAP,SREBF1,SREBF2,TP53,cholesterol
AG490		chemical - kinase inhibitor		0.529	bias	1.98E-03	A2M,ACTA2,BCL2,CD68,IGF2,MMP9,OCLN,STAT1,TIMP1,TNFSF10	AG490,Ap1,CEBPB,EGR1,ESR1,IL6,IRF8,IRF9,JUN,NFKB1,NFKBIA,NFkB (complex),RELA,SMAD3,SP1,STAT1,STAT2,STAT3,TP53
LPL		enzyme		0.464		2.04E-03	APOA1,BCL2,CD36,MSR1,PDK4,SLC2A4,VCAM1	Ap1,D-glucose,FOXO1,JUN,LDL,LPL,MYC,NFE2L2,NFKB1,NFKBIA,NFkB (complex),NR1H3,PPARA,PPARD,PPARG,RELA,SP1,SREBF1,STAT1,STAT3,TP53,fatty acid
SRC (family)		group		-0.368		2.04E-03	CD36,CDKN1C,CYP1A1,FN1,S100A4,STAT1,VCAM1	ATF2,Akt,Ap1,FOXO1,JUN,MTOR,NFKB1,NFKBIA,NFkB (complex),NR3C1,P38 MAPK,RAC1,RELA,SMAD3,SRC (family),STAT1,STAT3,TP53
NRG1		growth factor		-1.536		2.11E-03	BCL2,CAV1,COL1A1,COL6A3,DUSP1,EGR3,FSTL1,GPX3,HMGCR,HMOX1,IGF2,ITGB5,MED1,MMP9,PTRF,SLC2A4,TF,TGFBR1,VIM	ATF2,Ap1,CTNNB1,EGF,EGFR,EGR1,JUN,MAPK14,MYC,NFKB1,NFKBIA,NFkB (complex),NRG1,RELA,SMAD3,SP1,SP3,SRC,STAT3,TP53
GATA1		transcription regulator		-1.941	bias	2.13E-03	ALOX5,AQP1,BCL2,CD36,CPA3,ETS1,FCER1A,FHL1,FYB,IKZF1,IL7R,KDR,MECOM,PECAM1,RGS13,TGM2,VWF
E. coli lipopolysaccharide		chemical - endogenous non-mammalian		-1.468	bias	2.13E-03	BCL2,CXCL10,HSP90B1,MMP9,MX1,S100A8,S100A9,TREM2,VCAM1	AGER,CTNNB1,E. coli lipopolysaccharide,IFNG,IL12B,IL1B,IRF1,IRF5,NFATC2,NFKB1,NFKBIA,NFkB (complex),RELA,STAT1,STAT3,STAT4,TLR4,TP53
triamterene		chemical drug	Inhibited	-2.985	bias	2.13E-03	A2M,ADAMTS1,ANXA2,CD14,FBLIM1,GPNMB,RCN1,TIMP1,VIM
SFTPD		other		0.129		2.18E-03	CD14,CD209,MMP2,MMP3,MMP9	Ap1,CEBPA,CEBPB,CTNNB1,IL6,JUN,LDL,MMP9,MYC,NFKB1,NFKBIA,NFkB (complex),RELA,SFTPD,SP1,STAT1,STAT3,lipopolysaccharide
pregna-4,17-diene-3,16-dione		chemical - endogenous non-mammalian		0.000	bias	2.18E-03	ADIPOQ,BCL2,MMP9,PPARG,XIAP	BAX,JUN,NFKB1,NFKBIA,NFkB (complex),RELA,SP1,STAT3,TP53,pregna-4,17-diene-3,16-dione
DPP4		peptidase		0.000		2.18E-03	MMP14,MMP2,SLC2A4,TIMP1,TIMP2	Akt,Ap1,CBL,CEBPA,CEBPB,CTNNB1,Collagen type I,DPP4,ERK,FN1,FOXO1,Ins1,JUN,NFKB1,NFKBIA,NFkB (complex),PPARA,PPARG,RELA,RUNX2,SMAD2,SREBF1,STAT3,TP53
GABA		chemical - endogenous mammalian		-1.400		2.18E-03	ADIPOQ,FN1,MMP2,MMP3,MMP9	Akt,Ap1,CEBPB,CTNNB1,EGFR,EGR1,ERK1/2,FOXO1,GABA,Growth hormone,Insulin,JUN,MYC,NFKB1,NFkB (complex),NR0B2,PPARA,PPARG,RELA,SMAD3,SP1,SP3,SREBF1,STAT3,STAT5a/b
NFIX		transcription regulator		-1.406		2.18E-03	CHI3L1,CLEC3B,FABP4,POSTN,SPARCL1
PTH1R		G-protein coupled receptor				2.18E-03	COL1A1,CSF1R,DUSP1,MMP13,ZNF521	Ap1,ERK1/2,JUN,MYC,NFKB1,NFKBIA,NFkB (complex),PTH1R,RELA,STAT3,genistein
miR-204-5p (and other miRNAs w/seed UCCCUUU)		mature microRNA	Activated	2.236	bias	2.18E-03	BMP1,MMP3,MMP9,PPARG,SPARC
lipoxin A4		chemical - endogenous mammalian		-1.000		2.28E-03	CCR5,CYP1A1,FN1,HMOX1,TIMP1,TIMP2	ATF2,Ap1,CEBPB,CTNNB1,ERK,IL1B,IL6,JUN,MAPK14,NFKB1,NFKBIA,NFkB (complex),P38 MAPK,RELA,SMAD3,STAT3,TP53,lipoxin A4
Fgf		group		-1.342	bias	2.28E-03	JUN,KDR,MMP2,MMP9,STAT1,VCAM1	Ap1,CTNNB1,EGR1,ERK,ESR1,FOS,Fgf,JUN,MYC,Mapk,NFKB1,NFkB (complex),PI3K (complex),PPARG,RELA,SP1,SRC,STAT3,TP53
SPHK1		kinase		-1.516		2.28E-03	CCL17,COL1A2,CTTN,FN1,JUN,TIMP1	ATF2,Ap1,CTNNB1,ERK,JUN,NFKB1,NFKBIA,NFkB (complex),RAC1,RELA,SMAD3,SP1,SPHK1,STAT3,TP53,sphingosine-1-phosphate
4-hydroxynonenal		chemical toxicant		-1.590		2.28E-03	APP,CD36,CTSB,HSPA1A/HSPA1B,JUN,MMP9	4-hydroxynonenal,APP,Ap1,CDKN1A,CEBPA,EGR1,FOXO1,Insulin,MYC,NFKBIA,NFkB (complex),PPARA,PPARG,SMAD3,SMAD7,SP1,SP3,SREBF1,STAT3,TGFB1,TNF,TP53
ADORA2B		G-protein coupled receptor		-1.633		2.28E-03	BCL2,CCL11,CCL17,COL1A2,MMP9,TIMP1	ADORA2B,Ap1,CEBPB,CTNNB1,EDN1,IFNG,IL10,IL17A,IRF1,MYB,NFKB1,NFKBIA,NFkB (complex),RELA,SP1,STAT1,STAT3
ID2		transcription regulator		-1.941		2.28E-03	ACTA2,AICDA,EOMES,SDC1,SEMA3F,TF
RXRG		ligand-dependent nuclear receptor	Inhibited	-2.000	bias	2.28E-03	APOA1,FABP4,PCK1,PDK4,TIMP2,TIMP3	Ap1,JUN,LEP,LPL,NFKB1,NFKBIA,NFkB (complex),RELA,RXRG,SP1
RXRB		ligand-dependent nuclear receptor				2.35E-03	ALDH1A1,CCL17,CXCL10,FABP4,FASN,LYZ,THRSP	NR1H3,NR4A1,Nr1h,RARG,RXRA,RXRB,alitretinoin
RARB		ligand-dependent nuclear receptor		-0.651		2.37E-03	APOA1,CDH5,ETS1,FOLR2,GADD45A,IGFBP3,SATB1,STAT1,STRA6	CEBPA,CEBPB,JUN,NFkB (complex),NR1H3,NR4A1,Nr1h,RARB,RARG,RXRA,STAT3,alitretinoin,tretinoin
ITK	0.589	kinase		-0.335	bias	2.40E-03	CCR10,DENND4A,EOMES,F2R,IFNGR1,SLAMF7,STAT4,TBX21,TF,TNFSF10	Ap1,FOXO1,GATA3,IL2,IL4,ITK,MTOR,NFkB (complex),NR3C1,RELA,STAT1,STAT3,STAT6,TP53
COL9A1		other		1.980		2.50E-03	FMOD,FN1,HSPG2,TGFBI
gallic acid		chemical - endogenous non-mammalian		1.980	bias	2.50E-03	MMP2,MMP9,PLAT,VCAM1	Akt,Ap1,CCL2,CTNNB1,ETS1,FOS,FOXO1,HDAC3,IKK (complex),JUN,JUND,MYC,NFKB1,NFKBIA,NFkB (complex),PLAT,RELA,SMAD3,STAT3,gallic acid
SPRY1		other		-0.339		2.50E-03	AXIN2,EOMES,FABP7,ISG15
MDK	-0.779	growth factor		-1.067		2.50E-03	ACTA2,BCL2,PLAT,TAGLN	Ap1,FOS,MDK,NFkB (complex),SMAD2,TP53,heparin
leupeptin		chemical - protease inhibitor		-1.982	bias	2.50E-03	APP,CAV1,CD151,IGF2	APP,Ap1,EGR1,NFKBIA,NFkB (complex),TP53,leupeptin
PDGFRA	-0.531	kinase				2.50E-03	ACTA2,COL1A1,DAB2,PDGFRA	Ap1,CBL,ERK1/2,JUN,MYC,NFKB1,NFKBIA,NFkB (complex),NOTCH1,PDGFRA,RUNX2,STAT3,TP53,imatinib
MMP3	-2.822	peptidase				2.50E-03	MMP13,MMP3,MMP9,VIM	Ap1,CD44,CTNNB1,CXCL12,ETS1,ETS2,FOS,JUN,JUND,MMP3,MMP9,MYC,NFKB1,NFKBIA,NFkB (complex),SMAD2,SMAD3,STAT3,estrogen receptor
ENPP2		enzyme	Activated	2.000		2.50E-03	ADIPOQ,FABP4,LEP,PPARG	Akt,Ap1,ENPP2,FOXO1,JUN,NFkB (complex),RELA
N-Cadherin		group				2.51E-03	AKT3,MMP9,VCAM1	Akt,Ap1,FOXO1,JUN,N-Cadherin,NFkB (complex),RELA
Rhox4b (includes others)		transcription regulator				2.51E-03	CD34,CDH5,KDR
KDM3A		transcription regulator				2.51E-03	ADM,HMOX1,LEP
ZNF100		other				2.51E-03	DDAH1,NEDD9,POSTN
ZNF85		transcription regulator				2.51E-03	DDAH1,NEDD9,POSTN
ZNF254		other				2.51E-03	DDAH1,NEDD9,POSTN
RASSF8		other				2.51E-03	DDAH1,NEDD9,POSTN
ZNF431		other				2.51E-03	DDAH1,NEDD9,POSTN
SEL1L		other				2.51E-03	TIMP1,TIMP2,XBP1	CEBPA,CEBPB,Ins1,PPARA,PPARG,SEL1L,SREBF1
CCL18		cytokine				2.51E-03	MMP2,MMP9,S100A4
miR-320b (and other miRNAs w/seed AAAGCUG)		mature microRNA				2.51E-03	AQP1,TAGLN,VIM
ZNF665		other				2.51E-03	DDAH1,NEDD9,POSTN
ZNF528		other				2.51E-03	DDAH1,NEDD9,POSTN
IGFBP4	-0.586	other				2.51E-03	ACTA2,IGFBP3,IGFBP6	CREB1,HIF1A,IGF1,IGFBP4,JUN,SP1,TP53
ZNF43		other				2.51E-03	DDAH1,NEDD9,POSTN
ZNF429		other				2.51E-03	DDAH1,NEDD9,POSTN
SOAT1		enzyme				2.51E-03	APP,FASN,HMGCR	NFE2L2,NFkB (complex),Nr1h,PPARA,PPARG,RELA,SOAT1,SREBF1,SREBF2,cholesterol,oleic acid
PGK1		kinase				2.51E-03	MMP2,MMP3,VIM	CXCL12,JUN,NFKBIA,NFkB (complex),PGK1,STAT3,estrogen receptor
MCAM		other				2.51E-03	FN1,SNAI2,VIM	Akt,Ap1,CTNNB1,FOXO1,JUN,MCAM,NFKB1,NFKBIA,NFkB (complex),PPARG,RELA,RHOA
HP	-3.826	peptidase				2.51E-03	ADIPOQ,CD163,HMOX1	HP,IL10,NFKB1,NFKBIA,NFkB (complex),RELA,STAT3
TSPO	-0.473	transmembrane receptor				2.51E-03	BCL2,TSPO,VCAM1
GNA11		enzyme				2.51E-03	ADAMTS1,CTSV,EGR3
ZNF708		other				2.51E-03	DDAH1,NEDD9,POSTN
anethole		chemical - endogenous non-mammalian				2.51E-03	MMP2,MMP9,TIMP1	Ap1,JUN,JUNB,JUND,MAPK8,NFKB1,NFKBIA,NFkB (complex),RELA,SMAD3,SP1,STAT3,anethole
sanguinarine		chemical - endogenous non-mammalian				2.51E-03	HMOX1,TIMP1,TIMP2	Ap1,CTNNB1,ERK,JUN,NFKB1,NFKBIA,NFkB (complex),RELA,SP1,STAT3,TP53,sanguinarine
N,N-dimethylarginine		chemical - endogenous mammalian				2.51E-03	BCL2,OCLN,PLAT	Ap1,FOS,JUN,Jnk,N,N-dimethylarginine,NFKBIA,NFkB (complex),P38 MAPK,RELA,SMAD3,STAT3,TP53
5-azacytidine		chemical drug		-1.891	bias	2.52E-03	ANXA2,CAV1,COL1A1,CXCL12,DLK1,DUSP1,GADD45A,HSP90B1,IFI6,PTRF,TFPI2,TGFBR1,TGM2	5-azacytidine,Ap1,EGR1,ESR1,HDAC1,RNA polymerase II,SMAD3,SP1,SP3,TP53
AMPK		complex		-0.120		2.53E-03	ADIPOQ,BCL2,CXCL10,CXCL12,FASN,HMOX1,MMP9,PPARG,SLC2A4,STAT1,THRSP	AMPK,ATF4,Akt,Ap1,CEBPA,EGR1,FOXO1,Insulin,JUN,MLXIPL,NFKBIA,NFkB (complex),P38 MAPK,PPARA,PPARG,RELA,SIRT1,SMAD3,SREBF1,STAT3,TNF
GLI2		transcription regulator				2.53E-03	BCL2,CCL11,CCL17,CCR5,CXCL10,JAG2,MMP13,MMP3,MMP9,PI3,VIM	CREB1,GATA3,GLI2,IL4,NFkB (complex),PTHLH,RELA,STAT3,STAT6
Notch		group		0.474		2.63E-03	ACTA2,ADM,DUSP1,HEYL,MMP2,SMAD1,SMAD3,TAGLN,TBX21	ATF2,Ap1,CEBPB,HEY1,JUN,JUNB,JUND,MAPK14,MAPK8,MYOD1,NFKB1,NFkB (complex),NOTCH1,Notch,RELA,RUNX2,SMAD3,SMAD4,SMAD7,SP1,STAT3,TCF3,TP53
RAB1B		other		0.114		2.68E-03	GEM,JUN,KDELR1,RAB11FIP2,RABAC1,SEC24D
fluvastatin		chemical drug		-1.960		2.68E-03	BCL2,HMOX1,PLAT,PTGIS,TNFSF10,XIAP	AKT1,Akt,Ap1,CREB1,CTNNB1,FOSL1,FOXO1,JUN,MAP2K1/2,NFKB1,NFKBIA,NFkB (complex),P38 MAPK,RELA,SMAD3,SP1,STAT3,TP53,fluvastatin
evodiamine		chemical - endogenous non-mammalian		-0.447	bias	2.68E-03	BCL2,CYP1A1,LIPE,MMP9,XIAP	Akt,Ap1,CTNNB1,ERK,FOXO1,HDAC3,IKK (complex),JUN,NFKB1,NFKBIA,NFkB (complex),RELA,SP1,STAT3,TP53,evodiamine
KDM2B		other		-1.000		2.68E-03	CXCL10,EOMES,LAMA5,PDGFRA,SFRP2	EZH2,KDM2B,STAT3
MTA1		transcription regulator		0.481		2.69E-03	ADRB2,CDKN1C,EMP1,MMP2,MMP9,PAX5,PIK3R1
FGF21		growth factor		-1.173		2.69E-03	ADIPOQ,DGAT2,FASN,GHR,LEP,ME1,PCK1	ADIPOQ,CEBPA,CEBPB,CREB1,EGR1,FGF21,FOXO1,Growth hormone,HIF1A,IGF1,Ins1,JUN,NFKB1,NFkB (complex),NR0B2,PPARA,PPARG,RELA,RXRA,SP1,SREBF1,STAT3,STAT5a/b,TP53
CDK9		kinase				2.69E-03	COL1A1,HLA-DQA1,HSPA1A/HSPA1B,MMP9,PDK4,PPARG,VIM	CDK9,CDKN2A,CTNNB1,MMP9,MYC,NFKB1,NFkB (complex),RELA,RNA polymerase II,SP1,STAT3,TP53
IFNLR1		transmembrane receptor				2.69E-03	CXCL10,IFI44,IFIT2,IFIT3,ISG15,MX1,RSAD2	IFNL1,IFNLR1,IRF1,IRF8,IRF9,NFKB1,NFkB (complex),RELA,STAT1,STAT2,STAT3,STAT4,TP53
bisindolylmaleimide I		chemical - kinase inhibitor	Activated	2.226	bias	2.75E-03	APOA1,AQP3,BCL2,FN1,HMOX1,MMP13,MMP2,MMP9,OCLN,PTGDS,TNFSF10	ATF2,Ap1,HIF1A,JUN,JUNB,JUND,MAPK1,MAPK8,NFKB1,NFKBIA,NFkB (complex),NR3C1,P38 MAPK,Pkc(s),Ras,SMAD3,SP1,STAT1,STAT3,TP53,bisindolylmaleimide I
L-glutamic acid		chemical - endogenous mammalian	Inhibited	-2.545		2.75E-03	APP,BCL2,CBL,CFD,CIDEC,DLK1,FASN,JUN,LEP,TIMP1,XIAP	AKT1,Ap1,BDNF,CEBPA,CREB1,CTNNB1,Creb,EGR1,ESR1,FOXO1,JUN,L-glutamic acid,LEP,Mapk,NFKB1,NFKBIA,NFkB (complex),NR3C1,PPARG,RELA,SP1,STAT3,TNF,TP53
triptolide		chemical drug		0.092		2.76E-03	APAF1,BCL2,CCR5,DUSP1,JUN,LEF1,MMP19,XIAP	AHR,Akt,Ap1,CTNNB1,Ca2+,ERK,FOXO1,JUN,JUNB,JUND,MAPK8,NFATC3,NFKB1,NFKBIA,NFkB (complex),RELA,SMAD3,SP1,STAT3,TP53,triptolide
TICAM1		other	Activated	2.135	bias	2.78E-03	CH25H,CXCL10,DDX58,DUSP1,IFIT1,IFIT2,IFIT3,ISG15,RHOB,RSAD2,SOCS1,TLR3,TNFSF10,VCAM1	IFN Beta,IFNB1,IRF1,IRF3,IRF5,IRF7,IRF8,IRF9,Interferon alpha,NFkB (complex),STAT1,STAT2,STAT3,TICAM1
fenamic acid		chemical reagent	Inhibited	-2.970	bias	2.91E-03	A2M,ADAMTS1,ANXA2,CD14,FBLIM1,GPNMB,RCN1,TIMP1,VIM
MAP3K8		kinase		0.782		2.97E-03	BMP1,COLEC12,GPR160,HP,IFNGR1,JUN,MARCO,PLAT,SIX1,SLCO4A1,STAT4,STK17B,TBX21,TXNIP	ATF2,MAP3K8,MAPK9,NFATC3,RELA,TBP,TP53
methylselenic acid		chemical reagent				2.98E-03	ADAMTS1,ADD3,APOD,BLVRB,CDKN1C,DNAJB9,FN1,GADD45A,HSP90B1,INPP4B,ITGB5,JUN,KLF4,MANF,PDIA4,RABAC1,RHOB,SEC24D,SNAI2,TGFBR3,ZNF217	Akt,Ap1,ESR1,FOXO1,JUN,NFKBIA,NFkB (complex),RELA,SP1,TP53,beta-estradiol,methylselenic acid
FGFR2		kinase		-1.873		2.99E-03	BCL2,CA4,COL1A1,COL4A1,COL4A2,DAB2,GPT2,GRB10,IGF2,LAMB1,PDGFRA,VCAM1	Ap1,CAT,CTNNB1,ERBB2,ERK,ERK1/2,ESR1,FGFR2,JUN,MYC,Mapk,NFKB1,NFKBIA,NFkB (complex),PPARG,SP1,STAT3,TP53,estrogen receptor
ITGA5		transmembrane receptor		0.216		3.07E-03	BCL2,IGF2,JUN,MMP14,MMP2,MMP9,XIAP	Akt,Ap1,CBL,CTNNB1,FN1,FOXO1,HIF1A,ITGA5,ITGB1,ITGB3,JUN,NFKB1,NFKBIA,NFkB (complex),PI3K (complex),RELA,RUNX2,SMAD2,SMAD4,STAT3
RBM5		other		0.055		3.07E-03	BCL2,CD69,ISG15,NCOA3,SCAF11,SERPINH1,XIAP
Sn50 peptide		chemical toxicant		1.011	bias	3.09E-03	BCL2,HMOX1,MMP2,MMP9,PTGDS,TNFSF10,VCAM1,XIAP	APP,Ap1,CREBBP,CXCL8,EGR1,IRF1,NFKB1,NFKBIA,NFkB (complex),RELA,SP1,STAT3,Sn50 peptide,TP53
HDAC3		transcription regulator		0.900		3.09E-03	ALOX5,CD34,COL1A2,CXCL10,JUP,MMP9,TAGLN,VIM	Ap1,HDAC1,HDAC3,HDAC6,Histone h3,Histone h4,MED1,NFKB1,NFKBIA,NFkB (complex),RELA,RNA polymerase II,SMAD3,SMAD7,SP1,SP3,STAT3,STAT5a/b,TGFB1,TP53,vorinostat
Salmonella enterica serotype abortus equi lipopolysaccharide		chemical toxicant		0.500	bias	3.10E-03	ADRB2,EGR3,EPM2AIP1,FERMT2,G0S2,GADD45A,GEM,IFIT2,IL7R,ISG15,MBNL1,PLAC8,SFMBT2,SLAMF7,TFPI2,ZBTB10
EGR3	0.943	transcription regulator		-0.128		3.14E-03	APBB1,JUN,MXRA8,PLXND1,SOCS1,ZNF292
PTGS1	-0.718	enzyme				3.14E-03	GEM,GZMH,IGJ,MMP2,MMP9,PTGS1	Ap1,CREB1,JUN,NFKB1,NFKBIA,NFkB (complex),NS-398,PPARA,PPARG,PTGS1,PTGS2,RELA,SP1,STAT3,TP53,aspirin,ibuprofen,norepinephrine
ADAM10		peptidase				3.15E-03	APP,ATRX,CXCL12,FABP7,GZMH,HIPK1,PRNP,PVALB,RAMP2,S100A9	ADAM10,APP,Ap1,EGR1,NFKBIA,NFkB (complex),PRNP,TP53
tanespimycin		chemical drug	Inhibited	-2.358		3.22E-03	AKT3,BCL2,CAV1,DNAJB1,HSP90B1,HSPA1A/HSPA1B,JUN,KRAS,PDGFRA,SERPINH1,SNAI2,XIAP	ATF2,Akt,Ap1,ERK1/2,FOS,FOXO1,JUN,MYC,NFKB1,NFKBIA,NFkB (complex),PDPK1,RELA,SP1,STAT3,TP53,tanespimycin
oleoyl-estrone		chemical drug		1.477		3.27E-03	FABP4,FABP7,FASN,LIPE,PDK1	Ap1,JUN,LEP,NFKB1,NFkB (complex),SP1,oleoyl-estrone
miR-221-3p (and other miRNAs w/seed GCUACAU)		mature microRNA		1.355	bias	3.27E-03	CDKN1C,PIK3R1,PTPRM,SLC29A1,TIMP3
HSD17B4		enzyme		1.000	bias	3.27E-03	ALOX5,CD36,FASN,LY6D,PDK4
diosgenin		chemical - endogenous non-mammalian		-0.246		3.27E-03	ABCC3,ALOX5,BCL2,HMGCR,HMGCS1
fluticasone		chemical drug		-0.511		3.27E-03	BGN,C3,CCL11,CD163,DCN
NKX2-1		transcription regulator		-0.225		3.28E-03	AQP1,CA4,CD14,CYGB,DCK,ESAM,GPR116,IGFBP6,LEF1,LYZ,MMP2,PDGFRA,PGLYRP1,SATB1,SNAI2,TSPAN7
EHHADH		enzyme		1.000	bias	3.29E-03	CD36,FASN,LY6D,PDK4	CEBPA,EHHADH,NR1H3,PPARA,PPARD,PPARG,RXRA,SREBF1,fatty acid
INSIG2		other		0.898	bias	3.29E-03	ELOVL6,FASN,GPAM,HMGCR	INSIG2,NFE2L2,Nr1h,RELA,SREBF1,SREBF2,cholesterol
NT5E		phosphatase		0.152		3.29E-03	COL1A1,COL3A1,MMP13,TIMP1	CTNNB1,EGFR,JUN,NFKB1,NFKBIA,NFkB (complex),NT5E,RELA,SMAD3,SP1,SP3,STAT3,TP53
rebamipide		chemical drug		0.152		3.29E-03	AICDA,MMP13,MMP9,TIMP1	Ap1,ERK1/2,FOS,JUN,Jnk,MYC,NFKB1,NFKBIA,NFkB (complex),P38 MAPK,RELA,SMAD3,SP1,STAT3,TP53,rebamipide
IKK (complex)		complex		0.000		3.29E-03	BCL2,CXCL10,MMP9,VCAM1	Akt,Ap1,CREBBP,CXCL8,FOXO1,IKBKB,IKK (complex),IRF1,JUN,NFKB1,NFKBIA,NFkB (complex),RELA,STAT3,TP53
PLAGL1		transcription regulator		-1.253	bias	3.29E-03	APAF1,FABP4,PPARG,SLC2A4	CDKN2A,EGR1,FOXO1,Insulin,MYC,PLAGL1,PPARA,PPARG,RELA,SP1,SREBF1,STAT3,TP53
antimycin A		chemical - endogenous non-mammalian				3.29E-03	BCL2,MMP13,TIMP1,TIMP2	AHR,ATF2,Ap1,Ca2+,HSF1,JUN,JUNB,JUND,MAPK8,NFATC2,NFATC3,NFKB1,NFKBIA,NFkB (complex),PARP1,Pkc(s),RELA,SMAD3,SP1,STAT3,TP53,antimycin A
SPTLC2		enzyme	Activated	2.000	bias	3.29E-03	COL1A1,MMP2,TIMP1,XBP1
GRHL2		transcription regulator	Inhibited	-2.000		3.29E-03	BCL2,OCLN,SEMA3B,SEMA3C
trichloroethylene		chemical toxicant		1.414		3.45E-03	COL1A1,COL3A1,IGFBP3,PLS3,RHOB,SPARC,STOM,TXNIP
benzene		chemical toxicant		1.414		3.45E-03	COL1A1,COL3A1,IGFBP3,PLS3,RHOB,SPARC,STOM,TXNIP
NFATC3		transcription regulator	Inhibited	-2.236	bias	3.45E-03	ACTA2,BCL2,CD69,COL1A1,EGR3,JUN,MMP3,PPARG
PROC		peptidase		1.159		3.49E-03	ACE2,F2,MMP2,MMP9,MPO,PROCR,VCAM1	ATF2,Ap1,CEBPB,CTNNB1,ERK1/2,FOS,IL6,JUN,MYC,NFKB1,NFkB (complex),PLAT,PROC,RAC1,STAT3,TP53
VitaminD3-VDR-RXR		complex	Inhibited	-2.599	bias	3.49E-03	CD14,CXCL10,GADD45A,IGFBP3,IGFBP6,KLF4,SEMA3B
bromobenzene		chemical toxicant	Inhibited	-2.183		3.54E-03	ABCC3,CTSV,GADD45A,GSTM1,HMGCS1,HMOX1,HSPB1,JUN,TIMP1
Pka		complex		-0.294		3.58E-03	CAV1,CD14,CXCL10,DUSP1,HMGCR,HMOX1,IFI6,JUN,LEP,LIPE,MMP3,PCK1,RGS2	Ap1,CREBBP,Creb,EGR1,EP300,FOXO1,Insulin,JUN,LEP,NCOA2,NFKB1,NFKBIA,NFkB (complex),P38 MAPK,PI3K (complex),PPARA,PPARG,Pka,RELA,SMAD3,SP1,SREBF1,STAT3
cyclic AMP		chemical - endogenous mammalian		-1.067	bias	3.59E-03	AOC3,APP,BCL2,CHGA,FN1,IGF2,IGFBP3,IGFBP4,JUN,KDR,LEP,MMP9,PCK1,PRNP,RBP4,TF,TGFBR1,THRSP,TIMP1,TNFSF10,VWF	Ap1,CEBPA,CEBPB,EGR1,ESR1,ESR2,FOXO1,IL6,Insulin,JUN,NFKB1,NFKBIA,NFkB (complex),NR3C1,PGR,PPARA,PPARG,PTGS2,SREBF1,STAT3,TNF,TP53,cyclic AMP,progesterone
pentoxifylline		chemical drug		-0.891	bias	3.65E-03	CCR5,COL1A1,POSTN,REL,TIMP1,VCAM1	Ap1,CEBPA,ERK1/2,IL10,IL1B,JUN,MYC,NFKB1,NFKBIA,NFkB (complex),P38 MAPK,PPARG,RELA,SMAD3,STAT3,TNF,pentoxifylline
SUMO3		other		-1.387		3.65E-03	APP,CAV1,ISG15,MMP14,NOV,PNP	IRF3,IRF7,STAT1,SUMO3
FGF1		growth factor		-1.929		3.73E-03	AXIN2,FAM101B,GPX1,GSTM1,HMOX1,IKZF2,JUN,POSTN,SNAI2,TGM2,TIMP3,VCAM1	Ap1,CTNNB1,EGR1,ESR1,FGF1,JUN,MYC,Mapk,NFKB1,NFKBIA,NFkB (complex),P38 MAPK,PPARG,RELA,RUNX2,Ras,SMAD3,SP1,SRC,STAT3,TCF,TP53
amphetamine		chemical drug		-0.914		3.75E-03	BCL2,CCNT1,CSF1R,JUN,MYBL1,OCLN,RGS2,RGS9,SNCA,STAT4	CBL,CREB1,IL10,L-glutamic acid,NFKB1,NFKBIA,NFkB (complex),RELA,STAT3,amphetamine
hydrocortisone		chemical - endogenous mammalian		-1.501		3.83E-03	ACO1,ADM,CCL17,CD163,CFD,FN1,IGFBP3,IGFBP4,IGFBP6,IGFBP7,PPARG,PTGS1,S100A8	AGT,Ap1,CEBPA,CEBPB,CREB1,EGR1,EP300,FOXO1,HIF1A,IGF1,INS,JUN,NFKBIA,NFkB (complex),NR3C1,PPARA,PPARG,SP1,SREBF1,STAT3,TNF,TP53,dexamethasone,hydrocortisone
carbon monoxide		chemical - endogenous mammalian		-0.440		3.84E-03	BCL2,CAV1,CD14,CXCL12,FN1,HMOX1,LEP,XBP1	Ap1,BRCA1,CEBPB,CTNNB1,EP300,ERK,ETS1,HIF1A,HMOX1,IL6,JUN,NFKB1,NFKBIA,NFkB (complex),P38 MAPK,RELA,SMAD3,SP1,STAT3,TP53,VEGFA,carbon monoxide
nilotinib		chemical drug				3.89E-03	COL1A1,COL1A2,FN1
MFN2		enzyme				3.89E-03	BCL2,SLC2A4,XBP1	Akt,Ap1,BAX,D-glucose,FOXO1,JUN,MFN2,MYC,NFE2L2,NFkB (complex),PPARG,RELA,SREBF1,TP53
DEPTOR		other				3.89E-03	CXCL10,CXCL9,VCAM1	Akt,Ap1,DEPTOR,ERK1/2,FOXO1,JUN,MYC,NFKB1,NFkB (complex),RELA,STAT3
RNF40		enzyme				3.89E-03	CXCL12,PDK4,PPARG	Akt,Ap1,FOXO1,JUN,NFkB (complex),RELA,RNF40
L1CAM		other				3.89E-03	MMP2,MMP9,SQLE	Ap1,CTNNB1,EGR1,ERK1/2,Focal adhesion kinase,GATA4,HIF1A,JUN,L1CAM,MAPK1,MMP9,MYC,NFKB1,NFkB (complex),NR3C1,RELA,SP1,SRC,STAT1,STAT3
ITGA4	0.482	transmembrane receptor				3.89E-03	ITGA4,MMP2,MMP9	Ap1,CBL,FN1,Focal adhesion kinase,GATA3,GATA4,IL2,ITGA4,NFKB1,NFKBIA,NFkB (complex),PTK2,RUNX2,SMAD3,STAT3,STAT6,THBS1
MIR320		group				3.89E-03	EMILIN2,FN1,MMP9
mir-26		microRNA				3.89E-03	BCL2,PHF6,SMAD1
SDC2	-0.720	other				3.89E-03	ACTA2,TGFBR1,TGFBR3
PIM2		kinase				3.89E-03	SOCS1,STAT4,TBX21	FOXP3,NFkB (complex),PIM2,STAT1,STAT6
ATXN3		peptidase				3.89E-03	APP,CXCL12,MMP2
CCDC80	-1.203	other				3.89E-03	AXIN2,LEP,PPARG	CCDC80,CEBPA,CEBPB,Ins1,PPARA,PPARG,SREBF1
GLPG0634		chemical drug				3.89E-03	MMP13,MMP3,MX1
ZNF91		other				3.89E-03	DDAH1,NEDD9,POSTN
APOC3		transporter				3.89E-03	ADIPOQ,APOA1,VCAM1	APOC3,Ap1,ERK1/2,JUN,LPL,MYC,NFKB1,NFKBIA,NFkB (complex),NOS3,P38 MAPK,RELA,SMAD3,STAT3
IL17D		other				3.89E-03	CXCL10,LBP,TBX21	IL17D,IRF3,IRF8,IRF9,LBP,NFkB (complex),STAT1,STAT2,STAT3
allyl isothiocyanate		chemical toxicant				3.89E-03	HMOX1,MMP2,MMP9	ATF2,Ap1,ERK1/2,JUN,JUNB,JUND,MAPK8,MYC,NFKB1,NFKBIA,Pkc(s),SMAD3,STAT3,allyl isothiocyanate
aristolochic acid I		chemical toxicant				3.89E-03	BCL2,HMOX1,LEP	Akt,Ap1,FOXO1,HSF1,JUN,NFATC2,NFKB1,NFkB (complex),PARP1,RELA,aristolochic acid I
acetic acid		chemical - endogenous mammalian				3.89E-03	JUN,LEP,MPO
SOX11		transcription regulator		1.311		3.89E-03	CAV1,IKZF3,ITGA4,LEF1,PAG1,PAX5,PRDM1,SMAD1,STAT1
MOG		other		-0.600	bias	3.94E-03	CCR5,CXCL10,LEP,MMP3,MMP9,PECAM1,VCAM1	CEBPB,IFNG,IL10,IL17A,IL6,IRF1,JUN,MOG,NFKB1,NFKBIA,NFkB (complex),RELA,SP1,STAT1,STAT3
vitamin D		chemical drug		-1.342		3.94E-03	ADAMTS1,BCL2,CCR10,CYP1A1,MGP,S100A8,S1PR2	EP300,ESR1,NCOA3,NFkB (complex),NR4A1,RARA,Rar,Rxr,SREBF1,vitamin D
ADRA1B		G-protein coupled receptor				3.94E-03	COL3A1,CTSV,DDAH1,DUSP1,FN1,JUN,LEP	ADRA1B,ATF2,Ap1,CREB1,ERK1/2,FOS,JUN,Jnk,MAPK14,MYC,NFKB1,NFkB (complex),PI3K (complex),RELA,STAT3,TP53,norepinephrine
PLK4		kinase		0.447	bias	3.94E-03	CXCL10,FGL2,IFIT2,MARCO,PLAT
clodronic acid		chemical drug		-0.555		3.94E-03	CD36,CXCL10,HMOX1,MSR1,VCAM1	ATP,Ap1,CEBPA,CREBBP,E. coli lipopolysaccharide,JUN,NFE2L2,NFKB1,NFKBIA,NFkB (complex),NR3C1,PPARG,RELA,SMAD3,SMAD7,SP1,SP3,STAT1,STAT3,TGFB1,TNF,TP53,clodronic acid
ochratoxin A		chemical toxicant		-1.977		3.94E-03	BCL2,COL3A1,DDAH1,MMP9,TIMP1	KEAP1,NFE2L2,NFKB1,RELA,ochratoxin A
HEXIM1		transcription regulator				3.94E-03	ACE2,COL1A1,LOXL2,MMP13,VIM	CDK9,HDAC3,HEXIM1,JUN,Laminin,RELA,RNA polymerase II,RUNX2,TP53
HAND1		transcription regulator	Activated	2.219		3.94E-03	FABP4,KDR,LIPE,NRP1,TIE1
IRF4		transcription regulator		-1.543		4.01E-03	ADA,AICDA,CD68,IKZF2,ISG15,MANF,OAS1,PAX5,PRDM1,RHOB,TBX21,XBP1	BCL6,GATA3,IL21,IL4,IL5,IRF4,IRF5,IRF8,NFkB (complex),PRDM1,RELA,STAT3,STAT5a/b,STAT6
asoprisnil		chemical drug		1.633	bias	4.23E-03	APOD,AQP3,BCL2,G0S2,RBP4,VNN1
KLF6		transcription regulator		1.253		4.23E-03	COL1A1,CYP1A1,DLK1,SERPINH1,TFPI2,TGFBR1
NOS3		enzyme		0.861		4.23E-03	ADIPOQ,CXCL12,MMP14,MMP2,NPR1,VCAM1	Akt,Ap1,CTNNB1,FOXO1,IRF1,JUN,MMP9,MYD88,NFKB1,NFKBIA,NFkB (complex),NOS3,P38 MAPK,PPARG,RELA,SMAD3,STAT1,STAT3,targinine
SCGB1A1		cytokine		1.980	bias	4.24E-03	C3,CCL11,COL4A1,FN1	NFKB1,NFKBIA,NFkB (complex),RELA,SCGB1A1,SP1,STAT3
D609		chemical reagent		0.655		4.24E-03	JUN,MMP13,MMP9,VCAM1	Ap1,D609,ERK1/2,ESR1,JUN,MYC,Mapk,NFKB1,NFkB (complex),PI3K (complex),PPARG,RELA,SP1,SP3,STAT3,TNFRSF1A
CYP2J2		enzyme		0.106		4.24E-03	BCL2,MMP9,PPARG,VCAM1	Akt,Ap1,CYP2J2,ESR1,FOXO1,FOXO3,HIF1A,JUN,Mapk,NFATC3,NFKB1,NFKBIA,NFkB (complex),PPARG,PRKAA2,RELA,SIRT1,SP1,STAT3,TP53
MMP1		peptidase		-0.453		4.24E-03	FN1,KDR,MMP9,TAGLN	CBL,CEBPA,CTNNB1,Collagen type I,F2R,FN1,HDAC3,JUN,Laminin,MMP1,NFKB1,NFKBIA,NFkB (complex),PPARG,RELA,RUNX2,SMAD2,SP1,STAT3,TNF
2-acetylaminofluorene		chemical toxicant		-1.067	bias	4.24E-03	ABCC3,BCL2,CYP1A1,DLK1	2-acetylaminofluorene,NR1I2
INHBB		growth factor		-1.980	bias	4.24E-03	COL3A1,COL4A1,MMP3,TIMP1
GC-GCR dimer		complex		-1.982	bias	4.24E-03	ADRB2,CD163,CDKN1C,DUSP1
MMP12		peptidase		-1.987	bias	4.24E-03	MMP13,MMP14,MMP2,MMP9	CBL,CTNNB1,Collagen type I,Collagen type IV,ETS2,FN1,FOS,JUN,MMP12,MMP3,NFKB1,NFKBIA,NFkB (complex),RUNX2,SMAD2,VTN
ADRB3		G-protein coupled receptor				4.24E-03	ADRB2,CXCL12,JUN,LEP	ADRB3,Ap1,CREB1,Creb,EP300,ESR1,FOXO1,INS,JUN,Mapk,NFKB1,NFKBIA,NFkB (complex),P38 MAPK,PI3K (complex),PPARA,PPARG,RELA,SMAD2,SMAD3,SP1,SREBF1,STAT3,isoproterenol
phenylbutazone		chemical drug	Inhibited	-2.810	bias	4.27E-03	A2M,ADAMTS1,ANXA2,FBLIM1,GPNMB,RCN1,TIMP1,VIM
nifedipine		chemical drug		-0.647		4.27E-03	ABCC3,ADIPOQ,ANKH,CTSL,GABRD,HMGCR,POSTN,SLC2A4,VCAM1	AMPK,Ap1,CEBPA,D-glucose,ERK1/2,FOXO1,JUN,MED1,MYC,NFE2L2,NFKB1,NFkB (complex),NOS3,PPARA,PPARG,RXRA,SIRT1,SREBF1,STAT1,STAT3,TP53,nifedipine
miR-16-5p (and other miRNAs w/seed AGCAGCA)		mature microRNA		1.884	bias	4.39E-03	ASXL2,BCL2,F2,FNDC3B,GPAM,GRN,HERC6,HMOX1,HSP90B1,HSPA1A/HSPA1B,JUN,LAMC1,NIPAL2,PANX1,PHLDB2,PNP,TPPP3
NCOA1		transcription regulator		-1.236		4.43E-03	ADIPOQ,C3,CYP1A1,EOMES,FABP4,KDR,LEP,LYZ,PCK1,PPARG,THRSP	CEBPA,CREBBP,EP300,FOXO1,L-triiodothyronine,MED1,MYC,NCOA1,NCOR1,NCOR2,NFYC,NR1H3,NR3C2,PPARA,PPARD,PPARG,RELA,RNA polymerase II,RXRA,SIRT1,SREBF1,THRB,TP53,aldosterone
TCF		group				4.44E-03	ALDH1A1,APOD,BCL2,F13A1,HTRA1,MMP2,PCSK6,PLS3,RCN1,SEMA3C	CTNNB1,JUN,MYC,NFkB (complex),RUNX2,TCF,TP53
AICAR		chemical - endogenous mammalian		1.342		4.45E-03	ACTA2,FASN,FN1,MMP9,PDK4,PNPLA2,PPARG	AICAR,ATF2,D-glucose,EGR1,FOXO1,FOXO3,HIF1A,Insulin,MAPK14,MTOR,MYC,NFE2L2,NFkB (complex),NR3C1,PPARA,PPARG,PRKAA2,RELA,SIRT1,SREBF1,STAT1,STAT3,TP53
ciprofibrate		chemical drug		-1.137		4.62E-03	ADAMTS1,ANXA2,BSG,CD36,COL4A2,CTSV,CXCL12,CYP27A1,FABP4,FAH,LY6D,PDK4,PPARG,SLCO2A1	ACOX1,CEBPA,Ccl2,MED1,N-cor,NCOA1,NFkB (complex),NR1H3,PPARA,PPARG,RELA,RNA polymerase II,RXRA,SREBF1,STAT3,TP53,ciprofibrate
CpG ODN 2216		chemical reagent		1.387		4.71E-03	CD69,CXCL9,FCER1A,STAT1,TNFSF10	CpG ODN 2216,IFNA1/IFNA13,IRF1,IRF3,IRF7,IRF8,IRF9,Interferon alpha,NFkB (complex),STAT1,STAT2,STAT3,STAT4
bisindolylmaleimide		chemical - kinase inhibitor		1.387	bias	4.71E-03	CHGA,FABP4,FN1,MMP13,PCK1	Ap1,CEBPA,CEBPB,CREB1,CREBBP,CREM,Creb,FOXO1,HRAS,IRS2,Ins1,JUN,MYC,NFKBIA,NFkB (complex),PPARA,PPARG,SP1,SREBF1,TBP,TP53,bisindolylmaleimide
PLK2		kinase		0.447	bias	4.71E-03	CXCL10,FGL2,IFIT2,MARCO,PLAT
ozone		chemical toxicant		-1.217	bias	4.71E-03	CCL11,CXCL10,HMOX1,JUN,MPO	Ap1,CEBPA,CEBPB,CSF3,IL17A,IL6,JUN,NFKB1,NFKBIA,NFkB (complex),P38 MAPK,RELA,SMAD3,SP1,STAT1,STAT3,ozone
MLXIPL		transcription regulator		-1.966	bias	4.71E-03	ELOVL6,FASN,GPD1,THRSP,TXNIP	MLXIPL,NR1H3,PPARA,PPARD,PPARG,SREBF1,fatty acid
CTBP1		enzyme				4.71E-03	COL1A2,CSF1R,JUP,OCLN,VCAN
CPE		peptidase				4.71E-03	BCL2,CHGA,HMGCR,LEP,PAM	Ap1,BDNF,CPE,CREB1,Creb,EGR1,FOXO1,INS,Insulin,JUN,LEP,NFKB1,NFkB (complex),NR3C1,PPARA,PPARG,RELA,SP1,SREBF1
NPR1	-1.168	enzyme	Activated	2.207	bias	4.71E-03	COL1A1,COL3A1,FN1,MMP2,MMP9	Ap1,ERK1/2,GATA4,JUN,MYC,NFKB1,NFKBIA,NFkB (complex),NPR1,RELA,SP1,STAT3
FOSL1		transcription regulator		-0.721		4.73E-03	ADM,ELN,JUN,MMP13,MMP2,MMP9,SNAI2,SPARC	Ap1,FOSL1,FOSL2,JUN,JUNB,JUND,NFkB (complex)
CCL2		cytokine		-1.907		4.73E-03	ACTA2,CCL11,CXCL10,MMP2,MMP9,PTGDS,TIMP1,VCAM1	Ap1,CCL2,CCR2,CEBPB,ERK1/2,IL10,IL17A,JUN,MYC,NFKB1,NFKBIA,NFkB (complex),P38 MAPK,RELA,SMAD3,STAT3
propofol		chemical drug		0.896	bias	4.86E-03	BCL2,CD14,HMOX1,MMP2,MMP9,MPO	Akt,Ap1,CTNNB1,ERK,FOXO1,JUN,NFKBIA,NFkB (complex),P38 MAPK,RELA,SMAD3,STAT3,TP53,elastase,propofol,superoxide
TRAF3IP2		other		-0.579	bias	4.86E-03	CCL11,CXCL10,ISG15,MMP3,MMP9,S100A8	Ap1,FOS,HDAC3,IKK (complex),IRF3,IRF7,JUN,Jnk,NFKB1,NFKBIA,NFkB (complex),RELA,SP1,STAT1,STAT3,TP53,TRAF3IP2
ATF6		transcription regulator		-1.925	bias	4.86E-03	APP,DERL3,HSP90B1,MANF,PRNP,XBP1	ATF6,NFE2L2,Nr1h,RELA,SREBF1,SREBF2,cholesterol
conjugated linoleic acid		chemical drug				4.86E-03	CCR5,CTSK,DUSP1,LEP,MMP9,PPARG	ADIPOQ,Ap1,D-glucose,FOXO1,JUN,MYC,NFATC1,NFE2L2,NFKB1,NFKBIA,NFkB (complex),P38 MAPK,PPARA,PPARG,RELA,SMAD3,SREBF1,STAT3,TNFSF11,TP53,conjugated linoleic acid
ACVR1		kinase				4.86E-03	C1R,DCN,FSTL1,LEF1,NOV,PROS1
HAND2		transcription regulator		1.309		5.00E-03	ACE2,COL1A1,COL1A2,COL3A1,DES,NFATC2,S100A4
RUNX3		transcription regulator		1.039		5.00E-03	EOMES,MMP9,SNAI2,ST3GAL5,TPSAB1/TPSB2,VIM,VWF	CTNNB1,MMP9,NFKB1,NFkB (complex),NOTCH1,RUNX3,STAT3,Vegf
LTBR		transmembrane receptor		0.816		5.00E-03	ACTA2,CNN1,CXCL12,LYZ,PDGFRB,PRNP,VCAM1	CEBPB,IL17A,LTBR,NFKBIA,NFkB (complex),RELA,STAT3
3-methylcholanthrene		chemical toxicant		-1.323	bias	5.00E-03	ADM,CD36,CYP1A1,CYP1B1,GSTM1,HP,ME1	3-methylcholanthrene,AHR,CEBPB,NFkB (complex),RELA,SP1,TP53
glucosamine		chemical - endogenous mammalian		-1.727		5.00E-03	BCL2,FASN,GPD1,HSP90B1,LEP,MMP3,TXNIP	2-deoxyglucose,Ap1,CEBPA,CEBPB,CTNNB1,EGFR,EGR1,ESR1,FOXO1,FOXO3,Ins1,Insulin,JUN,NFKB1,NFkB (complex),PPARA,PPARG,RELA,SMAD3,SP1,SP3,SREBF1,STAT5a/b,glucosamine,palmitic acid
anisomycin		chemical - endogenous non-mammalian	Inhibited	-2.412		5.00E-03	BCL2,CYP1A1,DUSP1,JUN,POSTN,SDC1,SKIL	ATF2,Ap1,CTNNB1,ERK,ERK1/2,FOS,JUN,JUNB,JUND,MAPK8,MYC,NFKB1,NFKBIA,NFkB (complex),P38 MAPK,SMAD3,STAT3,TP53,anisomycin
RORA		ligand-dependent nuclear receptor		-1.951	bias	5.12E-03	ARSG,CD36,CH25H,CXCL10,CYP27A1,ELOVL6,FASN,HMGCR,LPHN1,PCK1,S100A8,S100A9,SEMA3F,SLC2A4,TLR3,VLDLR	CEBPB,IL6,JUN,NFKB1,NFkB (complex),RORA,STAT3
PTGER2		G-protein coupled receptor		0.698	bias	5.14E-03	APP,CFP,CSF1R,DEPDC1,EMR1,MMP9,TIMP1,TIMP2,TIMP3,TIMP4,TNFAIP6	CEBPA,FOS,GATA3,IL12 (complex),IL13,IL1B,IL4,NFKB1,NFKBIA,NFkB (complex),PPARG,PTGER2,RELA,STAT1,STAT3,STAT4,STAT6,TNF
IRF2		transcription regulator		-0.747		5.23E-03	BCL2,CXCL10,ISG15,OAS1,SOCS1,TLR3,TNFSF10,VCAM1	Ap1,ERK1/2,IRF1,IRF2,IRF7,IRF8,IRF9,Ifn,JUN,MYC,NFKB1,NFkB (complex),SPI1,STAT1,STAT2,STAT3,STAT6
PLAU		peptidase		-0.963		5.23E-03	CCR5,FN1,MMP9,OAS1,PTN,S100A8,S100A9,VIM	Ap1,FOS,HIF1A,JUN,MAPK1,NFKB1,NFkB (complex),NR3C1,PLAU,RELA,SMAD2,STAT1,STAT3,THBS1,TP53,heparin,superoxide
NFATC1		transcription regulator		-1.673	bias	5.23E-03	ACP5,COL1A1,CTSK,PAG1,PLS3,PPARG,TNFSF10,VCAM1	GATA3,IFNG,IL10,IL4,IRF1,NFATC1,NFATC3,NFATC4,NFKB1,NFKBIA,NFkB (complex),RELA,STAT1,STAT3,STAT6
phorbol esters		chemical - other	Inhibited	-2.057	bias	5.23E-03	APP,DUSP1,JUN,MMP3,MMP9,PLAT,PTGDS,REL,TIMP1,TNFSF10	APP,ATF2,Ap1,EGR1,FOS,JUN,Jnk,MAPK14,NFKB1,NFKBIA,NFkB (complex),PRKCA,RELA,SP1,STAT3,TP53,phorbol esters
Nr1h		group	Inhibited	-2.729		5.30E-03	APOD,AQP3,BCL2,C3,CAV1,CCR5,CD5L,CXCL10,F2R,FASN,MED1,SLC2A4,TIMP3	CSF2,FOXO1,NFE2L2,NFKB1,NFKBIA,NFkB (complex),Nr1h,PPARA,PPARG,PPARGC1A,RELA,RXRA,SP1,SREBF1,SREBF2,STAT3,STAT5a/b,THRB,TP53,cholesterol,palmitic acid
FZD9		G-protein coupled receptor		1.982	bias	5.36E-03	CXCL10,IFI44,ISG15,STAT1
FKBP4	-0.450	enzyme		1.732		5.36E-03	C3,FASN,PDK4,PPARG	Ap1,FKBP4,FOS,NFKB1,NR3C1,RELA,glucocorticoid
HEY1		transcription regulator		1.109	bias	5.36E-03	ACTA2,KDR,MMP2,SMTN	HEY1,MEF2C,MYOD1,NFKB1,NFkB (complex),NOTCH1,RELA,RNA polymerase II,RUNX2,SMARCA4,TCF3
LGR4		other		1.091		5.36E-03	AXIN2,CD14,CXCL10,LEF1	Akt,Ap1,CREBBP,Creb,EP300,FOXO1,JUN,LGR4,NCOA2,NFkB (complex),POU5F1,RELA,SOX2,TP53
nimesulide		chemical drug		1.000		5.36E-03	APP,CYP1A1,MMP9,MPO	APP,Ap1,CEBPA,EGR1,FOXO1,NFKB1,NFKBIA,NFkB (complex),PPARA,PPARG,RXRA,SP1,SREBF1,TP53,aspirin,nimesulide
hymecromone		chemical drug		1.000		5.36E-03	ACTA2,BCL2,MMP13,MMP3
pirfenidone		chemical drug		0.916	bias	5.36E-03	COL3A1,FN1,POSTN,SMAD3
LBP	-4.790	transporter		0.283		5.36E-03	CD14,CXCL10,IFIT1,LBP	CEBPA,CEBPB,IL6,IRF3,IRF7,IRF8,IRF9,JUN,LBP,NFE2L2,NFKB1,NFKBIA,NFkB (complex),PPARG,RELA,STAT1,STAT2,STAT3,TNF,lipoteichoic acid
isoliquiritigenin		chemical - endogenous non-mammalian		0.283	bias	5.36E-03	BCL2,MMP2,MMP9,SERPINF1	Ap1,CTNNB1,ESR1,HIF1A,JUN,MAPK1,MMP9,Mapk,NFKB1,NFKBIA,NFkB (complex),NOTCH1,NR3C1,PPARG,RELA,SMAD2,STAT1,STAT3,TP53,Vegf,isoliquiritigenin,nitric oxide
FABP5		transporter		0.152		5.36E-03	FABP4,IFIT3,LEP,PPARG	Akt,Ap1,CEBPA,FABP5,FOXO1,JUN,NFkB (complex),PPARA,PPARG,RELA,RXRA,SREBF1
ethyl pyruvate		chemical drug		0.000	bias	5.36E-03	BCL2,HMOX1,MMP9,OCLN	Akt,Ap1,FOXO1,JUN,NFKB1,NFKBIA,NFkB (complex),P38 MAPK,RELA,SMAD2,SMAD3,STAT3,TP53,Tnf (family),ethyl pyruvate,nitric oxide
indirubin		chemical drug		-0.218		5.36E-03	BCL2,CYP1A1,JUN,MMP9	CTNNB1,EGFR,HDAC3,IKK (complex),JUN,NFKB1,NFKBIA,NFkB (complex),RELA,SMAD3,SP1,SP3,STAT3,TP53,indirubin
LAMA5	-0.650	other		-0.254	bias	5.36E-03	CXCL10,MMP14,MMP9,STAT1	Ap1,CTNNB1,FOS,LAMA5,MMP9,NFKB1,NFkB (complex),SMAD2,TP53,heparin
IgG1		complex		-1.000		5.36E-03	BCL2,CD14,CTTN,FCER1A
fontolizumab		biologic drug		-1.000	bias	5.36E-03	ISG15,MX1,RSAD2,TGM3
p85 (pik3r)		group		-1.067		5.36E-03	BCL2,FASN,MMP2,PPARG	AKT1,Akt,Ap1,CBL,CREB1,CREBBP,CTNNB1,CXCL8,FOXO1,Focal adhesion kinase,GATA4,HIF1A,ITGB1,JUN,NFKBIA,NFkB (complex),RELA,SP1,STAT3,TP53,p85 (pik3r)
IL19		cytokine		-1.091		5.36E-03	FN1,HMOX1,MMP9,SOCS1	ATF2,Ap1,CEBPA,CEBPB,IL19,IL6,JUN,NFKB1,NFKBIA,NFkB (complex),PPARG,PRKCA,RAC1,RELA,STAT1,STAT3,TNF,TP53
CCKBR		G-protein coupled receptor				5.36E-03	ADIPOQ,LEP,RETN,SPARC
decursin		chemical - endogenous non-mammalian				5.36E-03	FASN,KDR,MMP3,MMP9	Ap1,CDKN1A,CTNNB1,ERK,JUN,JUNB,JUND,MAPK8,MYC,NFKB1,NFKBIA,NFkB (complex),PIN1,RELA,SMAD3,STAT1,STAT3,TP53,TP73,decursin
magnolol		chemical - endogenous non-mammalian				5.36E-03	BCL2,CLEC11A,MMP2,MMP9	Ap1,ERK1/2,Focal adhesion kinase,GATA4,HDAC3,IKK (complex),JUN,JUNB,JUND,MAPK8,MYC,NFKB1,NFKBIA,NFkB (complex),RELA,Ras,SMAD3,SP1,STAT3,TP53,magnolol
ammonium chloride		chemical drug	Inhibited	-2.000		5.36E-03	APP,CD151,CTSB,SNCA	APP,Ap1,EGR1,IL1B,NFKB1,NFKBIA,NFkB (complex),PSEN1,RELA,STAT3,TP53,ammonium chloride
TFIIH		complex				5.50E-03	COL6A1,PPARG
perindoprilat		chemical drug				5.50E-03	LRP1,MMP9
prochloraz		chemical reagent				5.50E-03	CYP1A1,CYP1B1
A zip/F1		other				5.50E-03	LEP,PPARG
TMBIM1		other				5.50E-03	MMP2,MMP9	CTNNB1,MMP9,NFKB1,NFkB (complex),TMBIM1
p53cp		other				5.50E-03	GADD45A,TIMP3
PRR7		other				5.50E-03	CD69,JUN	Ap1,FOS,JUN,Jnk,PRR7,RELA,TP53
Integrin alpha 4 beta 1		complex				5.50E-03	BCL2,MMP14	Akt,Ap1,CBL,FN1,FOXO1,Integrin alpha 4 beta 1,JUN,NFKB1,NFKBIA,NFkB (complex),RELA,RUNX2
2-(3-chlorophenylamino)phenylacetic acid		chemical drug				5.50E-03	COL4A1,FN1
FAM132B		other				5.50E-03	CD36,FABP4
MALAT1		other				5.50E-03	SNAI2,VIM
AKR1C3		enzyme				5.50E-03	FKBP4,PROS1
gelatinase		group				5.50E-03	CLDN5,OCLN
LPXN		transcription regulator				5.50E-03	ACTA2,TAGLN	ATF2,LPXN,MAPK14,NFkB (complex),RELA,STAT3,TP53
Betacatenin/TCF		complex				5.50E-03	JUN,LEF1
cercosporin		chemical - endogenous non-mammalian				5.50E-03	ACTA2,FN1
HMGCR	0.422	enzyme				5.50E-03	HMGCR,PRNP	FOXO1,HMGCR,NFkB (complex),PPARA,PPARG,RELA,atorvastatin
mir-101		microRNA				5.50E-03	CLDN5,DUSP1	Ap1,NFKBIA,NFkB (complex),P38 MAPK,SMAD3,STAT3,mir-101
miR-184 (and other miRNAs w/seed GGACGGA)		mature microRNA				5.50E-03	NFATC2,SFRP4
SDHA		enzyme				5.50E-03	HMOX1,SLC2A4	CTNNB1,HIF1A,JUN,NFkB (complex),SDHA,TP53,VHL
PLA2G6		enzyme				5.50E-03	PPARG,RGS2	CREBBP,Creb,EP300,NCOA2,PLA2G6
NRP2		kinase				5.50E-03	BCL2,S100A4	CTNNB1,MYC,NFkB (complex),NRP2,RUNX2,TCF,TP53
PFN1		other				5.50E-03	ANXA2,VCAM1
TCF20	0.397	transcription regulator				5.50E-03	MMP3,TCF20
BCAT2		enzyme				5.50E-03	ADIPOQ,LEP
TRIM8		other				5.50E-03	IFIT2,SOCS1
CIDEB		other				5.50E-03	ADIPOQ,LEP
MARK3		kinase				5.50E-03	ACP5,ADIPOQ
phenylacetic acid		chemical - endogenous mammalian				5.50E-03	MMP2,TIMP2
saccharin		chemical reagent				5.50E-03	FABP4,PPARG
potassium cyanide		chemical reagent				5.50E-03	TIMP1,TIMP2
zeaxanthin		chemical drug				5.50E-03	MMP2,TIMP1
taxifolin		chemical - endogenous non-mammalian				5.50E-03	CYP1A1,HMOX1	EP300,NADPH oxidase,NFkB (complex),RELA,SP1,taxifolin
lisofylline		chemical drug				5.50E-03	COL4A1,LAMB1
dobutamine		chemical drug				5.50E-03	HMOX1,LEP
trehalose		chemical - endogenous mammalian				5.50E-03	KDR,VIM
rasagiline		chemical drug		1.931		5.57E-03	APP,BCL2,EGR3,PIK3R1,RIN1,SYT4	APP,Ap1,EGR1,ESR1,JUN,Mapk,NFKB1,NFKBIA,NFkB (complex),PPARG,TP53,rasagiline
mir-133		microRNA		1.633	bias	5.57E-03	CNN1,MMP14,PPARG,SLC2A4,TAGLN,TNFSF10	Akt,Ap1,FOXO1,GLI1,JUN,NFKBIA,NFkB (complex),RELA,SPP1,mir-133
TXNIP	-0.434	other		1.039		5.57E-03	CD36,COL1A2,FASN,G0S2,THRSP,TXNIP	CEBPA,NFKB1,NFKBIA,NFkB (complex),NR1H3,PPARA,PPARG,RELA,RXRA,SP1,SREBF1,STAT3,TNF,TXNIP
niacinamide		chemical - endogenous mammalian		0.128		5.57E-03	ACTA2,BCL2,CD14,FASN,KRAS,MMP9	AMPK,Ap1,ETS1,FOXO1,HIF1A,JUN,MED1,MYC,NFKB1,NFKBIA,NFkB (complex),NOS2,NR1H3,PPARA,PPARD,PPARG,RELA,SIRT1,SP1,SREBF1,STAT1,STAT3,TP53,fatty acid,niacinamide,prostaglandin E2
OLR1		transmembrane receptor		-1.664	bias	5.57E-03	CD68,FN1,MMP3,TGFBR1,TGFBR3,VCAM1	ADIPOQ,ATF2,Ap1,JUN,LDL,MAPK14,NFKB1,NFKBIA,NFkB (complex),OLR1,P38 MAPK,PPARA,RELA,SMAD3,SP1,STAT1,STAT3,TP53
IL2RG		transmembrane receptor		1.217	bias	5.58E-03	BCL2,COL6A2,ETS1,IL7R,JUN	Ap1,GATA3,IL2,IL2RG,IL4,IL7,NFkB (complex),RELA,RUNX2,STAT2,STAT3,STAT5a/b,STAT6
IL27RA		transmembrane receptor		1.172		5.58E-03	CCR5,CD69,DLL4,STAT1,TBX21	GATA3,IL12 (complex),IL27RA,IL4,IRF8,IRF9,NFKB1,NFkB (complex),RELA,STAT1,STAT2,STAT3,STAT4,STAT6,TP53
prostaglandin D2		chemical - endogenous mammalian		-1.400		5.58E-03	CXCL10,HMOX1,HSPA1A/HSPA1B,PTGDS,PTGS1	Ap1,ETS1,JUN,RELA,SP1,prostaglandin D2,prostaglandin E2
hemozoin		chemical - endogenous non-mammalian		-1.501	bias	5.58E-03	CCR5,HMOX1,MMP9,S100A8,S100A9	CEBPA,CEBPB,IL10,IL1B,IL6,JUN,NFKB1,NFKBIA,NFkB (complex),PPARG,RELA,STAT3,TNF,hemozoin
TAF4B		transcription regulator				5.58E-03	FN1,IGJ,JUN,MMP13,MMP3
HSPA5		enzyme	Activated	2.195		5.58E-03	APP,BCL2,HSP90B1,P4HB,XBP1	ATF6,BAX,HSPA5,JUN,TP53
TRIM28		transcription regulator				5.60E-03	APAF1,COL4A6,EFEMP1,ETS1,MMP2,S100A4,S100A9
ADRA1A		G-protein coupled receptor				5.60E-03	COL3A1,CTSV,CYP1A1,DDAH1,DUSP1,FN1,JUN	ADRA1A,Ap1,CTNNB1,ERK,ERK1/2,FOS,JUN,Jnk,MYC,NFKB1,NFKBIA,NFkB (complex),P38 MAPK,PI3K (complex),RELA,SMAD3,STAT3,TP53
R 59022		chemical - kinase inhibitor				5.64E-03	CD69,PPARG,SLC2A4	EGR1,FOXO1,Insulin,PPARA,PPARG,R 59022,SREBF1
tannic acid		chemical toxicant				5.64E-03	BCL2,FASN,PPARG	AGT,AHR,Ap1,Ca2+,EGR1,EP300,HSF1,JUNB,NFATC2,NFATC3,NFKB1,NFkB (complex),PARP1,PPARG,RELA,SP1,TP53,tannic acid
IFNL2		other				5.64E-03	CCR5,IFIT1,MX1	IFNL2,IRF1,IRF8,IRF9,NFKB1,NFkB (complex),RELA,STAT1,STAT2,STAT3,STAT4,TP53
MKNK1		kinase				5.64E-03	ETS1,IFIT2,ISG15
FGF3		growth factor				5.64E-03	MMP2,MMP9,PLAT	Ap1,FGF3,FOXO1,HIF1A,JUN,MAPK1,NFkB (complex),NR3C1,RAF1,Ras,SP1,STAT1,STAT3,TP53
JUP	-0.631	other				5.64E-03	AXIN2,BCL2,SATB1
RALBP1		enzyme				5.64E-03	COL1A2,COL4A1,MMP2
PTGES3		enzyme				5.64E-03	ABCC3,PMP22,TM4SF1
RGCC		other				5.64E-03	ACTA2,FN1,SNAI2
LOC102724428/SIK1		kinase				5.64E-03	FASN,GPD1,THRSP	LOC102724428/SIK1,PPARG,PPARGC1A,SREBF1,SREBF2
LILRB1		transmembrane receptor				5.64E-03	BCL2,MMP2,MMP9	HIF1A,JUN,LILRB1,MAPK1,NR3C1,STAT1,STAT3
nedocromil sodium		chemical drug				5.64E-03	COL3A1,MMP2,MMP9
benazepril		chemical drug				5.64E-03	ACTA2,BCL2,OCLN
phenyl-N-tert-butylnitrone		chemical reagent				5.64E-03	FN1,HMOX1,HSPA1A/HSPA1B	Ap1,CTNNB1,HIF1A,JUN,NFKBIA,NFkB (complex),P38 MAPK,SMAD3,STAT3,TP53,VHL,phenyl-N-tert-butylnitrone
racemic flurbiprofen		chemical drug				5.64E-03	APP,MMP9,THRSP
CA074-methyl ester		chemical reagent				5.64E-03	APP,BCL2,CTSB	APP,Ap1,BAX,CA074-methyl ester,CTSB,EGR1,IL1B,JUN,NFKB1,NFKBIA,NFkB (complex),RELA,STAT3,TP53
hexamethoxyflavone		chemical toxicant				5.64E-03	MMP9,SLC2A4,VCAM1	Akt,Ap1,FOXO1,JUN,NFKB1,NFKBIA,NFkB (complex),RELA,SP1,STAT3,hexamethoxyflavone
aurothioglucose		chemical drug				5.64E-03	HMOX1,LEP,SPARC
Cu2+		chemical - endogenous mammalian				5.64E-03	APP,CYP1A1,HMOX1	Ap1,Cu2+,FOS,JUN,Jnk,RELA,TP53
DNMT1		enzyme				5.76E-03	EPDR1,EPM2AIP1,FBN1,IGF2,PTN,SFRP2,SFRP4,TIMP3
flutamide		chemical drug				5.76E-03	BCL2,COL3A1,CYP1A1,CYP1B1,GSTM1,KDR,ME1,VIM	AR,CEBPA,CEBPB,ESR1,IL6,JUN,NFKB1,NFKBIA,NFkB (complex),PPARG,RELA,SMAD3,SP1,STAT3,TNF,TP53,beta-estradiol,flutamide
gentamicin C		chemical drug	Inhibited	-2.828	bias	5.76E-03	A2M,ADAMTS1,ANXA2,CD14,FBLIM1,GPNMB,TIMP1,VIM	CAT,NFKBIA,NFkB (complex),STAT3,gentamicin C
lomustine		chemical drug	Inhibited	-2.828	bias	5.76E-03	A2M,ANXA2,CD14,FBLIM1,GPNMB,RCN1,TIMP1,VIM
VDR		transcription regulator		0.000		5.95E-03	ABCC3,ADIPOQ,CD14,COL1A1,GADD45A,IGFBP3,JUN,LIPE,PNPLA2,SOCS1,STAT4	AGT,Ap1,CEBPA,CEBPB,Creb,EGR1,EP300,IL10,IL6,JUN,MED1,NFKB1,NFKBIA,NFkB (complex),PPARG,RELA,RNA polymerase II,RXRA,SP1,STAT3,TP53,VDR,calcitriol,cholecalciferol
nicotine		chemical drug		0.862		6.00E-03	BCL2,CHGA,CTSK,FN1,HCRTR1,HMOX1,KDR,LEP,MMP2,MMP9,PLAT,POSTN,SERPINF1,STAT1,TFPI2,XIAP	Ap1,CEBPB,CTNNB1,ERK,IL6,JUN,NFKB1,NFKBIA,NFkB (complex),P38 MAPK,PI3K (complex),RELA,Ras,SMAD3,SP1,STAT3,TP53,nicotine
TGFA		growth factor	Inhibited	-2.792	bias	6.09E-03	CXCL10,IGFBP4,MMP13,MMP9,PECAM1,PLAT,PRNP,PTGS1,VIM	Ap1,CEBPB,CTNNB1,EGFR,ERBB2,ETS1,FOS,HIF1A,HSF1,IL6,JUN,MYC,NFKB1,NFkB (complex),PPARA,PPARG,SMAD3,SP1,SP3,STAT3,TGFA,TP53,VEGFA,arachidonic acid,estrogen receptor
aspirin		chemical drug		0.719		6.11E-03	ADRB2,APOA1,BCL2,CYB5A,MMP13,MMP2,MMP9,MPO,PTGS1,TNFSF10	Ap1,CEBPB,IL6,JUN,JUNB,JUND,MAPK8,NFKB1,NFKBIA,NFkB (complex),PI3K (complex),PTGS2,RELA,SMAD2,SMAD3,STAT3,TP53,aspirin,nitric oxide
Mek		group		-0.276		6.21E-03	COL1A2,CSF1R,EGR3,ETS1,FASN,HRH1,JUN,KDR,MMP13,MMP14,MMP9,PDGFRA,PDGFRB,VIM	AKT1,Ap1,CBL,CDKN2A,CREB1,CTNNB1,EGR1,ESR1,FOXO1,GATA4,HIF1A,ITGB1,MAP2K1,MYC,Mek,NFkB (complex),RELA,SMAD3,SP1,STAT3,TP53
Gm-csf		group		0.655	bias	6.25E-03	BCL2,CD14,CD163,CD209,JUN,MMP9,XIAP	Akt,Ap1,BAX,ESR1,FOXO1,Gm-csf,JUN,Mapk,NFKB1,NFkB (complex),PI3K (complex),PPARG,RELA,Ras,SP1,STAT3,TP53
levothyroxine		chemical - endogenous mammalian		-1.477	bias	6.25E-03	ACP5,ADIPOQ,F2,IGFBP3,IGFBP4,PCSK6,SEMA3C	Ap1,CREB1,FOS,HIF1A,IGF1,JUN,L-triiodothyronine,MED1,NCOA1,NCOR1,PPARG,RELA,RXRA,SP1,TP53,levothyroxine
SQSTM1		transcription regulator		0.555		6.34E-03	FGL2,JUN,LEP,MAP1LC3A,PLAT,RSAD2
MEOX2	-0.719	transcription regulator		0.388	bias	6.34E-03	CD69,CDKN1C,ITGB5,LRP1,MMP14,VCAM1
ANGPT1		growth factor		-0.130		6.34E-03	BCL2,CDH5,COL3A1,DLL4,DUSP1,VCAM1	ANGPT1,Akt,Ap1,CTNNB1,ERK1/2,FOXO1,GATA4,JUN,MAP2K1,MYC,NFKB1,NFKBIA,NFkB (complex),PI3K (complex),PPARG,RELA,RHOA,SMAD3,SP1,STAT3
lipoteichoic acid		chemical - endogenous non-mammalian		-0.903	bias	6.34E-03	BCL2,CCR5,CD14,CXCL10,HMOX1,MMP2,MMP9,TLR3	CEBPB,IL10,IL1B,IL6,IRF1,IRF5,JUN,NFATC2,NFKB1,NFKBIA,NFkB (complex),RELA,STAT1,STAT3,TLR4,TP53,lipoteichoic acid
sulindac		chemical drug				6.34E-03	APP,CYP1A1,CYP1B1,DCN,G0S2,KDM5A,KRAS,PTGS1	AHR,CEBPB,NFkB (complex),RELA,SP1,TP53,sulindac
Ras		group		-1.609		6.45E-03	BCL2,CAV1,CXCL10,HMOX1,JUN,MMP13,MMP2,MMP9,PRDM1,SNAI2,STAT1,TFPI2	Ap1,CTNNB1,ERK,ESR1,ETS1,FOS,HIF1A,JUN,Mapk,NFKB1,NFKBIA,NFkB (complex),P38 MAPK,PPARG,RELA,Ras,SMAD3,SP1,STAT3,TP53,VEGFA
miR-27a-3p (and other miRNAs w/seed UCACAGU)		mature microRNA		-0.193	bias	6.55E-03	CYP1B1,MMP13,PPARG,SMAD3,ZBTB10
TSC1	0.564	other		-0.398		6.55E-03	BCL2,HMOX1,PDGFRA,PDGFRB,STAT1	AKT1,CREB1,CTNNB1,FOXO1,IRF8,IRF9,MTOR,NFKB1,NFkB (complex),NR3C1,RELA,SP1,STAT1,STAT2,STAT3,TP53,TSC1
lipid		chemical - endogenous mammalian		-0.447		6.55E-03	ADIPOQ,AOC1,HMGCR,RARRES2,SLC2A4	Ap1,CEBPA,CREB1,EGR1,FOXO1,HMGA1,IRS1,Insulin,JUN,LEP,NFKB1,NFkB (complex),PPARA,PPARG,RXRA,SP1,SREBF1,STAT3,lipid,rosiglitazone
THBS1		other		-1.067		6.55E-03	CD69,FN1,MMP2,MMP9,TIMP1	Ap1,CTNNB1,CXCL12,ERK,JUN,NFKBIA,NFkB (complex),P38 MAPK,RELA,SMAD2,SMAD3,SMAD7,STAT3,THBS1,TP53,estrogen receptor,hyaluronic acid
3-methyladenine		chemical toxicant		-1.342		6.55E-03	ADIPOQ,BCL2,HMOX1,HSP90B1,SNCA	3-methyladenine,AMPK,Ap1,FOXO1,MED1,NFKBIA,NFkB (complex),P38 MAPK,SIRT1,SMAD3,STAT1,STAT3,TP53
PRLR		transmembrane receptor	Inhibited	-2.000	bias	6.55E-03	A2M,CFD,FABP4,GHR,LEP	Ap1,CEBPA,CEBPB,CREB1,FOXO1,HMGA1,IRS1,Ins1,JUN,LEP,NFKB1,NFkB (complex),PPARA,PPARG,PRLR,SP1,SREBF1
CALCA		other		0.102		6.60E-03	ADD3,COL3A1,CTSK,ESAM,KDR,LMNA,NDRG2,PALM,PHLDB2,SLC2A4	Akt,Ap1,CALCA,FOXO1,JUN,NFkB (complex),RELA
miR-125b-5p (and other miRNAs w/seed CCCUGAG)		mature microRNA		1.778	bias	6.62E-03	ADAMTS1,ARID3A,CCR5,CDH5,CYP1A1,GPR160,IGFBP3,JUN,PERP
NAB2		transcription regulator		1.411	bias	6.66E-03	FN1,MMP3,PPARG,TNFSF10	EGR1,JUN,NAB2,RELA,SP1
miR-218-5p (and other miRNAs w/seed UGUGCUU)		mature microRNA		1.214	bias	6.66E-03	COL1A1,CTSB,PIK3C2A,VOPP1
ARHGDIG		other		1.000	bias	6.66E-03	COL5A2,JUP,PALLD,RGS2
ADRB1		G-protein coupled receptor				6.66E-03	ANXA4,APP,COL3A1,LEP	ADRB1,Ap1,CREB1,Creb,EGR1,EP300,FOS,JUN,Jnk,NFkB (complex),PPARG,RELA,SMAD2,SMAD3,STAT3,TP53,cyclic AMP,isoproterenol,norepinephrine
PTK2B		kinase				6.66E-03	JUN,MMP13,NEDD9,SOCS1	ATF2,Ap1,CTNNB1,HSF1,JUN,MAP3K1,NFATC2,NFKB1,NFKBIA,NFkB (complex),PARP1,PPARG,PTK2B,RAC1,RELA,RHOA,Ras,SMAD3,SP1,STAT3,TP53
creatine		chemical - endogenous mammalian				6.66E-03	CXCL10,GATM,SLC2A4,TLR3	AMPK,Akt,Ap1,FOXO1,JUN,MED1,NFkB (complex),RELA,SIRT1,STAT1,TP53,creatine
lisinopril		biologic drug	Activated	2.000	bias	6.66E-03	JUN,KDR,MMP2,PDGFRB	Ap1,CTNNB1,FOS,JUN,NFKB1,PRKCD,lisinopril
NR4A3		ligand-dependent nuclear receptor		1.342		6.96E-03	COL16A1,COL1A1,COL6A1,COL6A2,FABP4,FBP1,SMAD3
2,3,4,7,8-pentachlorodibenzofuran		chemical toxicant		-0.943		6.96E-03	COL1A1,CYB5A,CYP1A1,CYP1B1,GADD45A,HSPA1A/HSPA1B,ITGA7
CCL11	-3.056	cytokine		-1.969	bias	6.96E-03	CCL11,CCL16,CCL26,CXCL12,CXCL9,LEP,MMP3	Ap1,CCL11,ERK1/2,FOS,GATA3,IL13,IL4,JUN,MYC,NFKB1,NFKBIA,NFkB (complex),RELA,SP1,STAT3,STAT6
miR-122-5p (miRNAs w/seed GGAGUGU)		mature microRNA		1.167	bias	6.96E-03	AKT3,ATP1A2,BACH2,GPX7,OSMR,P4HB,PALM,VIM
SLC13A1		transporter		0.632		7.12E-03	ALDH1A1,CD163,ELOVL6,G0S2,GPAM,HSPB1,PCK1,RPN1,XBP1,ZNF292
ESRRA		ligand-dependent nuclear receptor		-0.478	bias	7.12E-03	CD36,CYB5A,HMGCR,HMGCS1,LIPE,LTF,PCK2,PDK4,PLIN1,PPARG	ESR1,ESRRA,FOXO1,PPARA,PPARD,PPARG,PPARGC1A,PPARGC1B,RXRA
ADCYAP1		other		-1.011		7.16E-03	ADD3,ARHGEF25,BAG2,BCAM,BCL2,CHGA,COL3A1,COL5A2,CXCL10,EGR3,GPC3,LUM,NFATC2,POSTN,RHOB,SERPINF1,SMAD1,SPARC,TGFBI	ADCYAP1,AKT1,Akt,Ap1,CREB1,CTNNB1,EGFR,FOXO1,JUN,NFKB1,NFKBIA,NFkB (complex),P38 MAPK,PI3K (complex),RELA,SMAD3,SP1,SP3,STAT3,TP53
NFYB		transcription regulator				7.19E-03	ACTA2,BCL11B,CAV1,COL1A1,COL1A2,COL5A3,GADD45A,GPAM,GPR160,LCOR,MMP13,NPR1,PDGFRB,PDIA4,RHOB,S100A4,SLIT3,THRSP,TIMP3,VIM,VWF	NFYA,NFYB,NFYC
RUVBL1		transcription regulator		0.896	bias	7.19E-03	ADAM15,AXIN2,CCNT1,ETS1,IGFBP3,PLAC8
TXN		enzyme		0.296		7.19E-03	APOA1,BCL2,CYP1A1,CYP1B1,HMOX1,MMP9	Ap1,CEBPB,JUN,JUNB,JUND,MAPK8,NFKB1,NFKBIA,NFkB (complex),P38 MAPK,RELA,SMAD3,SMAD4,SMAD7,SP1,STAT3,TP53,TXN,Tnf (family)
Hbb-b2		other		0.000	bias	7.19E-03	C1QA,CCR5,CXCL10,FN1,FTL,TF	Hbb-b2,VHL,iron
cytochalasin D		chemical toxicant		-0.277		7.19E-03	ACTA2,MMP14,MMP15,MMP2,MMP9,TIMP2	Ap1,CBL,CTNNB1,HIF1A,IL1B,ITGB1,MMP9,NFKB1,NFKBIA,NFkB (complex),PTGS2,PTK2,RELA,SMAD3,STAT3,TP53,cytochalasin D
methapyrilene		chemical drug		-0.333		7.63E-03	A2M,ANXA2,C4BPA,CD36,CTSB,CTSV,FBP1,GADD45A,GSTM1,HMGCR,HMOX1,SEPP1,SULT1A1
ENG		transmembrane receptor		0.702		7.64E-03	ACTA2,ELN,FN1,PECAM1,TGFBR1	Ap1,CDKN1A,CEBPB,ENG,MYC,NFkB (complex),SMAD2,SMAD3,SMAD4,SMAD7,SP1,SP3,STAT3,TGFB1,TGFBR1,TGFBR2,TP53
ANXA2	-0.714	other		0.152		7.64E-03	GADD45A,IGFBP3,JUN,MMP2,ZMAT3	ANXA2,Ap1,CD44,CTNNB1,ERK1/2,FOS,JUN,Jnk,MYC,NFKB1,NFkB (complex),PLAT,RELA,SMAD2,SMAD3,STAT3,TP53
bardoxolone methyl		chemical drug		-0.152	bias	7.64E-03	BCL2,HMOX1,MMP9,SP4,THRSP	AMPK,FOXO1,HDAC3,HSF1,IKK (complex),KEAP1,MED1,NFATC2,NFE2L2,NFKB1,NFKBIA,NFkB (complex),PARP1,RELA,SIRT1,STAT1,STAT3,TP53,bardoxolone methyl
targinine		chemical drug		-0.277		7.64E-03	ACO1,ADIPOQ,HMOX1,MMP9,VCAM1	Ap1,CEBPA,D-glucose,ERK1/2,FOXO1,HIF1A,JUN,MYC,NFE2L2,NFKB1,NFkB (complex),NOS2,NOS3,PPARA,PPARG,RXRA,SREBF1,STAT3,TP53,targinine
BAK1		other		-0.391	bias	7.64E-03	APAF1,CXCL10,DNAJB9,PDIA6,XBP1	BAK1,BAX,JUN,TP53
JAG1		growth factor		-0.714		7.64E-03	ACTA2,COL1A1,HEYL,PDGFRB,TAGLN	HEY1,JAG1,NFKB1,NFkB (complex),NOTCH1,NOTCH3,Notch,RELA,RUNX2,SMAD3,TCF3
ELF3		transcription regulator		-1.057	bias	7.64E-03	FN1,LYZ,MMP13,MMP3,TIMP3	Ap1,CEBPB,ELF3,IL6,IRF1,JUN,NFKB1,NFKBIA,NFkB (complex),RELA,SMAD2,SMAD3,SMAD4,STAT3,TGFBR2
Nuclear factor 1		group				7.64E-03	CHI3L1,COL1A1,CYP1A1,FABP7,SLC2A4
APOB		transporter				7.64E-03	CD36,FABP4,FASN,PPARG,SLC2A4	APOB,Ap1,JUN,LDL,NFKB1,NFkB (complex),NR1H3,PPARA,PPARD,PPARG,SREBF1,STAT1,fatty acid
iron		chemical - endogenous mammalian		-0.204		7.73E-03	APP,FTL,GADD45A,HMOX1,SLC40A1,SNCA,TF	Ap1,CEBPB,EPAS1,FOS,FOXO1,HIF1A,IL6,JUN,Jnk,MYC,NFKB1,NFkB (complex),NOS2,PPARA,PPARG,RELA,RUNX2,SP1,SREBF1,STAT3,TP53,VHL,docosahexaenoic acid,iron
glucagon		biologic drug		-0.239		7.73E-03	ADD3,ESAM,LMNA,NDRG2,PALM,PHLDB2,SLC2A4
Bay 11-7082		chemical - kinase inhibitor	Activated	2.431	bias	7.73E-03	CHI3L1,HMOX1,MMP2,MMP9,PRKCDBP,S100A4,TNFSF10	Ap1,Bay 11-7082,CEBPA,CEBPB,CSF3,GATA3,IL10,IL2,JUN,NFKB1,NFKBIA,NFkB (complex),P38 MAPK,RELA,SMAD3,STAT1,STAT3,STAT6
beraprost		chemical drug				7.81E-03	COL1A1,COL3A1,FN1
embelin		chemical - endogenous non-mammalian				7.81E-03	BCL2,PPARG,XIAP	Akt,Ap1,FOXO1,IRF1,JUN,NFKB1,NFKBIA,NFkB (complex),RELA,STAT3,TP53,embelin
Shc		group				7.81E-03	BCL2,FABP4,PPARG	Akt,Ap1,ERK1/2,FOXO1,JUN,MYC,NFKB1,NFkB (complex),RELA,STAT3,Shc,p85 (pik3r)
WHSC1		enzyme				7.81E-03	JUN,OAS1,STAT1
EIF4G2		translation regulator				7.81E-03	IGF2,JUN,PLAT
ANG		enzyme				7.81E-03	BCL2,CXCL10,CXCL9	ANG,Ap1,ERK1/2,JUN,MYC,NFKB1,NFKBIA,NFkB (complex),RELA,SMAD2,STAT3,TP53,nitric oxide
RLIM		enzyme				7.81E-03	FN1,SKIL,VIM
miR-223-3p (miRNAs w/seed GUCAGUU)		mature microRNA				7.81E-03	RHOB,SLC2A4,VIM
mir-9		microRNA				7.81E-03	ETS1,PMP22,PRDM1
miR-451a (and other miRNAs w/seed AACCGUU)		mature microRNA				7.81E-03	BCL2,MMP2,MMP9
CXCR3		G-protein coupled receptor				7.81E-03	COL1A1,CXCL10,FN1	Akt,Ap1,CTNNB1,CXCR3,EGR1,ERK,FOXO1,JUN,MYC,NFKB1,NFkB (complex),PI3K (complex),RELA,SP1,SRC,STAT3,TP53
RNF216		other				7.81E-03	CXCL10,IFIT1,ISG15	IFNB1,IRF1,IRF3,IRF5,IRF7,Interferon alpha,NFKB1,NFKBIA,RNF216,STAT1,STAT2,STAT3,TICAM1,TLR3
ATP7A		transporter				7.81E-03	APP,ELN,PAM
ARID4B		other				7.81E-03	CLDN3,GLB1,PTGDS
selenite		chemical toxicant				7.81E-03	MMP9,SEPP1,TIMP1	BAX,JUN,TP53,selenite
(5-(4-N-methyl-N(2-pyridyl)amino)ethoxy)benzyl thiazolidine-2,4-dione		chemical reagent				7.81E-03	CIDEC,COL1A1,FABP4
cinnamaldehyde		chemical toxicant				7.81E-03	BCL2,SLC2A4,XIAP
SU1498		chemical - kinase inhibitor				7.81E-03	ETS1,FABP4,VCAM1	Ap1,ERK1/2,FOS,JUN,Jnk,MYC,NFKB1,RELA,STAT3,SU1498,TP53
ID3		transcription regulator		-0.619		8.12E-03	ADIPOQ,APAF1,ELOVL6,IL7R,MMP2,MMP9	CREBBP,CXCL8,ID3,NFKBIA,NFkB (complex),RELA,STAT3,TCF3
U73122		chemical reagent	Activated	2.392	bias	8.12E-03	FN1,MMP13,MMP14,MMP2,VCAM1,XBP1	ATF2,Ap1,CBL,CTNNB1,FN1,Focal adhesion kinase,GATA4,HGF,JUN,NFKB1,NFKBIA,NFkB (complex),PPARG,Pkc(s),RELA,RHOA,RUNX2,SMAD2,SMAD3,U73122
MSR1	-0.485	transmembrane receptor		1.980		8.15E-03	CXCL10,IFIT1,ISG15,MMP9	Ap1,Creb,ERK1/2,FOXO1,IRF8,IRF9,JUN,MSR1,MYC,NFE2L2,NFKB1,NFKBIA,NFkB (complex),PIK3R1,RELA,SP1,STAT1,STAT2,STAT3,TP53,lipoteichoic acid
N-[N-(3,5-difluorophenacetyl-L-Ala)]-S-phenylglycine t-butyl ester		chemical - protease inhibitor		1.414	bias	8.15E-03	ACTA2,APP,DLL4,PTGDS	APP,Ap1,EGR1,N-[N-(3,5-difluorophenacetyl-L-Ala)]-S-phenylglycine t-butyl ester,NFKBIA,NFkB (complex),TP53
riboflavin		chemical - endogenous mammalian		1.000		8.15E-03	JUN,MMP2,MMP9,TIMP1	CEBPA,CEBPB,CTNNB1,IL6,JUN,MMP9,NFKB1,NFKBIA,NFkB (complex),NOTCH1,PPARG,STAT3,TNF,Vegf,riboflavin
Rp-cAMPS		chemical - kinase inhibitor		0.218		8.15E-03	BCL2,HMOX1,MMP14,MMP3	Ap1,CREB1,CTNNB1,Creb,EGR1,ERK,FOXO1,Insulin,JUN,NFKB1,NFKBIA,NFkB (complex),NR3C1,P38 MAPK,PPARA,PPARG,Pka,RELA,Rp-cAMPS,SMAD3,SP1,SREBF1,STAT3,TP53
NADPH oxidase		complex		-1.982	bias	8.15E-03	HMOX1,JUN,MMP9,VCAM1	Akt,Ap1,ESR1,FOS,FOXO1,JUN,Jnk,NADPH oxidase,NFKB1,NFKBIA,NFkB (complex),P38 MAPK,RELA,SMAD3,STAT3,STAT6,TP53,estrogen receptor,kaempferol
ETS		group				8.15E-03	CHI3L1,DAB2,TIMP1,VWF
HFE		transmembrane receptor				8.15E-03	ADIPOQ,HEPH,HSP90B1,TF
DMD		other		-1.432		8.21E-03	APLP2,BGN,CASQ1,CDH13,FAM65B,GABRD,GATM,GPD1,MALL,NDRG2,PAMR1,PDK4,PVALB,SEPP1,WFDC1
SOD2		enzyme		-0.218		8.24E-03	ACP5,BCL2,COLEC12,GSN,HMOX1,MMP13,MMP2,MMP3,MMP9,STAB2	Ap1,ERK1/2,FOS,JUN,Jnk,MYC,NFKB1,NFKBIA,NFkB (complex),P38 MAPK,RELA,SMAD3,SOD2,STAT1,STAT3,TP53
EIF2AK3		kinase		-1.969	bias	8.24E-03	APAF1,DNAJB9,ERO1LB,GADD45A,JUN,KLF4,PRDM1,TXNIP,XBP1,XIAP	ATF4,EGR1,EIF2AK3,ERN1,FOXO1,FOXO3,HDAC2,MLXIPL,MYC,PPARG,SIRT1,SMAD3,SMAD7,SP1,SP3,TGFB1,TP53,XBP1
PPIF		enzyme	Activated	2.466		8.24E-03	CCR5,CXCL10,CXCL12,DLK1,MGP,MMP2,PDK4,PTN,SLCO4A1,SPON2	NFKB1,NFkB (complex),PPIF,RELA,STAT1,STAT3,TP53
SPIB		transcription regulator		0.263	bias	8.34E-03	CCR5,CD209,CLEC4G,GEM,IKZF3,KDR,PRDM1,XBP1
BCR (complex)		complex	Activated	2.074		8.38E-03	AICDA,BCL2,CD69,HSP90B1,ITGA4,KLF4,PRDM1,SLAMF7,TNFSF8,XBP1,XIAP	Ap1,BCR (complex),CD40,CEBPA,CREBBP,GATA3,IL2,Immunoglobulin,NFKB1,NFKBIA,NFkB (complex),P38 MAPK,PPARG,RELA,SMAD3,STAT3,STAT6,TNF
diphenyleneiodonium		chemical reagent	Activated	2.588	bias	8.55E-03	ACTA2,COL1A1,FN1,HMOX1,MMP13,MMP9,TIMP1	Ap1,CTNNB1,Collagen type I,ERK,FOS,JUN,Jnk,NFKBIA,NFkB (complex),RELA,RUNX2,SMAD2,STAT3,TP53,diphenyleneiodonium,superoxide
ILK		kinase		-0.864		8.85E-03	BCL2,FN1,LEF1,MMP2,MMP9	Akt,Ap1,CBL,CTNNB1,FOXO1,Focal adhesion kinase,GATA4,ILK,ITGB3,JUN,MYC,NFkB (complex),RELA,RUNX2,SMAD2,SMAD4,SNAI1,TCF,TP53
ROCK2		kinase		-1.452	bias	8.85E-03	APP,DES,PI3,PPARG,S100A8
MEF2D		transcription regulator				8.85E-03	COL1A2,COL3A1,JUN,MEOX2,SLC2A4	GATA4,MEF2D
chloropromazine		chemical drug		1.446		9.14E-03	HMGCR,HMGCS1,LSS,SQLE,TAGLN,WIPI1
POU5F1		transcription regulator		-1.096		9.23E-03	CXCL10,DUSP1,EFEMP1,EOMES,GADD45A,GBP4,H19,KLF4,MTF2,NRP1,PCSK6,PDGFRA,PECAM1,PHC3,REST,SMAD1,TF,VIM
miR-17-5p (and other miRNAs w/seed AAAGUGC)		mature microRNA		0.873	bias	9.44E-03	APP,BCL2,MMP3,NCOA3,PPARG,RGS5,VIM	Ap1,CDKN1A,MYC,NFKB1,NFKBIA,NFkB (complex),PTEN,STAT3,TP53,miR-17-5p (and other miRNAs w/seed AAAGUGC)
olanzapine		chemical drug		-0.745		9.49E-03	ANGPTL2,BCL2,COL1A2,HMGCR,HMGCS1,HMOX1,RGS2,S100A8,S100A9,SYT4	AMPK,Ap1,FOSL1,FOXO1,MAP2K1/2,MED1,NFkB (complex),SIRT1,SMAD3,STAT1,STAT3,TP53,olanzapine
ELOVL5		enzyme		1.980	bias	9.84E-03	ELOVL6,FASN,GPAM,PCK1	ATF4,EGR1,ELOVL5,FOXO1,MLXIPL,PPARG,PPARGC1A,SIRT1,SREBF1,SREBF2
salvin		chemical toxicant		0.762		9.84E-03	CD14,FABP4,MMP3,MMP9	Ap1,CTNNB1,ERK1/2,FOS,JUN,MYC,NFKB1,NFkB (complex),RELA,RUNX2,SP1,STAT3,TCF,TP53,salvin
tripterine		chemical - endogenous non-mammalian		-1.029		9.84E-03	DNAJB1,DNAJB9,HSPA1A/HSPA1B,VCAM1	HSF1,RELA,tripterine
EZR		other		-1.091		9.84E-03	BCL2,MMP14,MMP2,MMP9	ATF2,Akt,Ap1,CTNNB1,ERK,EZR,FOXO1,JUN,NFKB1,NFkB (complex),PAK1,PI3K (complex),RAC1,RELA,RUNX2,SNAI1,STAT3,TP53,estrogen receptor
IPMK	0.707	kinase		-1.992	bias	9.84E-03	FLNC,JUN,MYL9,PMP22
ZMPSTE24		peptidase				9.84E-03	GHR,IGFBP3,LMNA,SOCS1
CDC73		other				9.84E-03	APP,H19,IGF2,IGFBP4
ZBTB7A		transcription regulator				9.84E-03	ADA,DLL4,DMBT1,H19
PDPK1		kinase	Activated	2.000		9.84E-03	A2M,BCL2,CAV1,CXCL10	ATF4,Akt,Ap1,CTNNB1,EGR1,ERK,ERK1/2,FOXO1,JUN,MLXIPL,MYC,NFKB1,NFKBIA,NFkB (complex),PDPK1,PPARG,RELA,SIRT1,STAT3,TP53
SMARCD3		transcription regulator	Inhibited	-2.000	bias	9.84E-03	CD151,COL1A1,FMOD,MGP
vitamin A		chemical - endogenous mammalian		1.188		1.02E-02	AQP1,CYP1A1,LEP,SLC40A1,STRA6
sodium orthovanadate		chemical reagent		1.000		1.02E-02	COL1A1,FABP4,IFIT2,MSR1,SLC2A4
FECH		enzyme				1.02E-02	COL3A1,COL4A1,COL6A3,CYP27A1,HMOX1
CNOT7		transcription regulator				1.02E-02	HERC6,IFI6,ISG15,OAS1,STAT1
fluvoxamine		chemical drug				1.02E-02	ADIPOQ,CCR5,GLB1,ITPKB,TFPI2
KNG1		other	Inhibited	-2.215		1.02E-02	APP,COL1A1,COL1A2,KDR,PTGS1
ADAM17		peptidase	Inhibited	-2.236		1.02E-02	COL3A1,FN1,MMP13,MMP2,PRNP
ARHGAP21		other		0.816	bias	1.02E-02	CXCL10,FGL2,IFIT3,PLAT,TLR3,TNFSF8
N-acetylsphingosine		chemical reagent		0.557		1.02E-02	BCL2,COL1A1,COL1A2,COL3A1,JUN,PDE3B
BRD2		kinase				1.02E-02	BCL2,IL7R,P4HB,RPN1,SATB1,STAT4
FOXO4		transcription regulator	Inhibited	-2.379		1.02E-02	ELOVL6,FASN,GADD45A,HMGCR,HMGCS1,MMP9
SYK/ZAP		group				1.04E-02	CD69,TIMP1,VCAM1
naringin		chemical - endogenous non-mammalian				1.04E-02	BCL2,HMOX1,MMP9
ORMDL3		other				1.04E-02	CXCL10,MMP9,OAS1
S100A12	-0.814	other				1.04E-02	APAF1,MMP13,MMP2
hemoglobin		complex				1.04E-02	ADM,CD163,HMOX1
ALOX12		enzyme				1.04E-02	FN1,JUN,PDGFRA
IL13RA2		transmembrane receptor				1.04E-02	MMP14,MMP9,VNN1
CBS/LOC102724560		enzyme				1.04E-02	APOA1,CD69,CLDN5
CHRM3		G-protein coupled receptor				1.04E-02	HMOX1,LEP,MMP9
MTA3		other				1.04E-02	PRDM1,SDC1,XBP1
SFRP4	-3.226	transmembrane receptor				1.04E-02	AXIN2,FN1,VIM
CD70		cytokine				1.04E-02	CD69,CXCL10,PRDM1
IL17RB		transmembrane receptor				1.04E-02	BCL2,CCL11,CCL17
NUMBL		other				1.04E-02	KLF4,MMP9,SPARC
ARID4A		transcription regulator				1.04E-02	CLDN3,GLB1,PTGDS
ITGA3		other				1.04E-02	CTSV,FN1,MMP2
RASGRF1		other				1.04E-02	KRAS,MMP3,MMP9
SMPD1		enzyme				1.04E-02	ACTA2,COL1A1,CTSB
HBB		transporter				1.04E-02	COL1A2,PECAM1,VCAM1
HNRNPAB		enzyme				1.04E-02	ACTA2,S100A4,VIM
ACO1	-0.545	enzyme				1.04E-02	APP,FTL,IGFBP3
hesperetin		chemical drug				1.04E-02	BCL2,CHGA,MMP3
puerarin		chemical drug				1.04E-02	BCL2,LEP,RETN
3,5-diiodothyronine		chemical - endogenous mammalian				1.04E-02	AK1,CD36,SLC2A4
beta-cyclodextrin		chemical - endogenous non-mammalian				1.04E-02	FASN,HMGCR,PRNP
DL-fructose		chemical - endogenous mammalian				1.04E-02	ELOVL6,FASN,GPD1
equol		chemical drug				1.04E-02	MMP2,MMP9,PLAT
CpG ODN 1668		chemical reagent		0.721	bias	1.04E-02	CD69,CXCL10,ISG15,PRDM1,SOCS1,STAT1,XBP1
MAP2K4		kinase		0.655	bias	1.04E-02	BCL2,CXCL10,GADD45A,JUN,PPARG,TUBB2A,XIAP
LCN2		transporter		0.453		1.04E-02	CAPG,CCL17,CXCL10,HMOX1,MMP2,TINAGL1,VIM
PLN		transporter				1.04E-02	AK1,ANXA2,APOA1,DES,HSP90B1,VIM,VLDLR
SOX9		transcription regulator	Inhibited	-2.236		1.04E-02	COL1A1,DMBT1,H19,LBP,PTGDS,SNAI2,VNN1
STAT5A		transcription regulator		0.340		1.05E-02	A2M,ADIPOQ,BCL2,CCR5,EOMES,FABP4,FASN,GADD45A,GZMA,IL7R,PPARG,PRDM1,SOCS1,TBX21,XIAP
NR5A2		ligand-dependent nuclear receptor		0.188	bias	1.06E-02	ABCC3,APOA1,BCL2,FASN,GATM,HMGCR,HP,JUN,PTGDS
1-O-hexadecyl-2-N-methylcarbamol-sn-glycerol-3-phosphocholine		chemical - endogenous mammalian				1.07E-02	MMP14,MMP2
Hbb		other				1.07E-02	PECAM1,VCAM1
tyrosine kinase		group				1.07E-02	CYP1A1,HMOX1
FEZF1		other				1.07E-02	KRAS,TIMP1
1-methyl-2-pyrrolidinone		chemical toxicant				1.07E-02	CTSK,MMP9
sucralose		chemical reagent				1.07E-02	FABP4,PPARG
nebivolol		chemical drug				1.07E-02	LEP,PTGS1
RNASEH2B		enzyme				1.07E-02	ISG15,ZMAT3
FGF16		growth factor				1.07E-02	MMP2,MMP9
AKIRIN2		other				1.07E-02	DUSP1,MMP9
GLIPR2	-0.519	other				1.07E-02	ACTA2,VIM
SSFA2		other				1.07E-02	ADIPOQ,LEP
Slfn1		enzyme				1.07E-02	PDGFRA,PDGFRB
NDST2		enzyme				1.07E-02	CPA3,FN1
MKX		other				1.07E-02	COL1A1,COL1A2
RPRD1A		other				1.07E-02	CTSB,MMP9
betulin		chemical - endogenous non-mammalian				1.07E-02	TIMP1,TIMP2
proanthocyanidin derivative		chemical - other				1.07E-02	CYP1A1,JUN
JDP2		transcription regulator				1.07E-02	CTSK,JUN
GIT1		kinase				1.07E-02	MMP2,MMP9
ABL2		kinase				1.07E-02	MMP14,MMP3
PAK4		kinase				1.07E-02	BCL2,CTSB
TTR		transporter				1.07E-02	APP,XBP1
BCL11A		transcription regulator				1.07E-02	BCL2,GADD45A
ARTN		growth factor				1.07E-02	ALDH1A1,BCL2
PKIA		other				1.07E-02	FN1,PCK1
FBLN2	-1.303	other				1.07E-02	FBLN1,MMP2
miR-127-3p (miRNAs w/seed CGGAUCC)		mature microRNA				1.07E-02	PRDM1,XBP1
SFRP2	-1.334	transmembrane receptor				1.07E-02	MMP2,SNAI2
APAF1	0.587	other				1.07E-02	BCL2,VIM
ADAMTS1	-0.887	peptidase				1.07E-02	CDH5,TIE1
P2RX4		ion channel				1.07E-02	MMP3,MMP9
FKBP1A		enzyme				1.07E-02	MMP9,SDC1
SH2B3		other				1.07E-02	HMOX1,VCAM1
CMA1		peptidase				1.07E-02	COL1A1,COL3A1
CFL1		other				1.07E-02	DSTN,JUN
LRRC8C		other				1.07E-02	FABP4,PPARG
PODXL		kinase				1.07E-02	MMP9,VIM
SERPINH1	-0.436	other				1.07E-02	COL1A1,COL4A2
lestaurtinib		chemical drug				1.07E-02	LYZ,MPO
pegintron		biologic drug				1.07E-02	DDX58,ISG15
propionic acid		chemical - endogenous mammalian				1.07E-02	LEP,RETN
salicylamide		chemical drug				1.07E-02	CYP1A1,CYP1B1
protocatechuic acid		chemical - endogenous non-mammalian				1.07E-02	APP,RGS5
4-methylcatechol		chemical - endogenous mammalian				1.07E-02	HMOX1,JUN
chlorophyll a		chemical - endogenous non-mammalian				1.07E-02	BCL2,PPARG
myristoylated Protein Kinase C peptide inhibitor		chemical - kinase inhibitor				1.07E-02	CD36,PPARG
bisindolylmaleimide II		chemical - kinase inhibitor				1.07E-02	JUN,PPARG
galanthamine		chemical drug				1.07E-02	BCL2,IGF2
duvoglustat		chemical drug				1.07E-02	ADIPOQ,SLC2A4
Pb2+		chemical reagent				1.07E-02	CYP1A1,HMOX1
sulindac sulfide		chemical drug		-0.567		1.08E-02	APP,BCAM,CYP1A1,CYP1B1,GADD45A,PIK3R1,PRSS23,RRM2B
GCG		other		-0.127		1.14E-02	BCL2,FASN,HMGCR,IGFBP4,PCK1,SLC2A4,VCAM1
Pln		other				1.14E-02	AK1,ANXA2,APOA1,DES,HSP90B1,VIM,VLDLR
okadaic acid		chemical toxicant		-0.845		1.14E-02	APOA1,APP,CYP1B1,ELN,JUN,KLF4,MMP3,MMP9,THRSP
Nfat (family)		group	Inhibited	-2.121	bias	1.14E-02	ACP5,BCL2,CTSK,ELL2,FABP4,FHL1,PDE3B,SDC4,VCAM1
reactive oxygen species		chemical toxicant		-1.000	bias	1.15E-02	ACTA2,ADIPOQ,BCL2,CSF1R,ETS1,GADD45A,HMOX1,JUN,LEP,MMP3,VCAM1
honokiol		chemical - endogenous non-mammalian		1.000		1.16E-02	ADIPOQ,KDR,MMP9,PPARG,RETN
TEAD4		transcription regulator				1.16E-02	DES,EOMES,JUN,SLC2A4,SMAD1
ZBTB7B		transcription regulator				1.16E-02	COL1A1,COL1A2,EOMES,KLF4,NRP1
NRXN1		transporter				1.16E-02	COL4A6,CXCL12,FBLN5,ITGA7,MGP
CCND1		transcription regulator		0.137		1.17E-02	AQP3,ARMCX1,BCL2,BRWD1,C7,CD6,COL1A1,COL5A2,DEPDC1,EPS8,MMP2,MMP3,MYBL1,PPARG,RGS2,SATB1,STOM,TMEM17,TSC1,ZNF423
miR-292-5p (and other miRNAs w/seed CUCAAAC)		mature microRNA		1.982	bias	1.17E-02	MMP9,SSR3,SYT4,TAGLN
9Z,11E-octadecadienoic acid		chemical - endogenous non-mammalian		0.000		1.17E-02	CD36,NFAT5,PPARG,SLC2A4
PCDH11Y		other		-1.000	bias	1.17E-02	AXIN2,CHGA,JUN,SFRP2
JINK1/2		group				1.17E-02	FASN,MMP2,RHOB,SLC2A4
LRP5		transmembrane receptor				1.17E-02	ADRB2,AXIN2,IGF2,LEF1
mir-210		microRNA		1.414	bias	1.23E-02	ABCC3,ATP11C,COL4A2,DDOST,EHD2,FGFRL1,FKBP9,KDR,P4HB
SHH		peptidase		-0.588	bias	1.24E-02	ADAMTS1,BCL2,CAV1,CD69,FN1,IGF2,OCLN,PDGFRA,PLAT,PMP22,SFRP2,SLC29A1,SMAD1,SNAI2
THRA		ligand-dependent nuclear receptor		-1.982		1.24E-02	APOA1,APP,CCL17,CXCL10,DES,FASN,JUN,PPARG,SLC2A4,THRSP
CpG ODN 1826		chemical reagent		0.684	bias	1.25E-02	APP,CD14,CD69,CXCL10,DLL4,REL,RGS2
quercetin		chemical drug		0.373		1.25E-02	BCL2,CAV1,CXCL10,CYP1A1,FASN,HMOX1,HSF4,JUN,LEP,MMP13,MMP9,VCAM1
GnRH-A		chemical reagent		-1.294		1.27E-02	CD68,JUN,KLF4,PRSS23,PTGDS,RGS2,SKIL,UHMK1
APOA1	-1.954	transporter		1.386		1.27E-02	APOA1,APP,CAV1,MPO,PTGIS,VCAM1
ADM	-0.734	other		0.647		1.27E-02	ADM,BCL2,FN1,PPARG,RAMP2,VCAM1
herbimycin		chemical - kinase inhibitor		0.640	bias	1.27E-02	BCL2,DUSP1,F2R,MMP13,MMP2,MMP9
8-chlorophenylthio-adenosine 3',5'-cyclic monophosphate		chemical - kinase inhibitor		0.036		1.27E-02	CD36,DUSP1,LIPE,PCK1,S100A8,THRSP
Collagen(s)		complex		-0.762		1.27E-02	C3,CD68,FN1,GZMA,MMP13,SERPINH1
ELK1		transcription regulator		-1.390	bias	1.27E-02	ANKH,JUN,MECOM,MMP13,MMP9,TAGLN
ID1		transcription regulator		-1.791		1.27E-02	FN1,MMP14,MMP2,MMP9,TF,VIM
candesartan		chemical drug	Activated	2.425	bias	1.27E-02	ADM,COL1A2,COL3A1,FN1,LEP,PDGFRB
choline		chemical - endogenous mammalian		1.342		1.32E-02	COL8A1,ELN,HMOX1,IGF2,RBP4
A2M	-0.976	transporter		0.497		1.32E-02	BCL2,LRP1,SLC40A1,XBP1,XIAP
NR2F2		ligand-dependent nuclear receptor				1.32E-02	APOA1,KDR,LTF,NRP1,PCK1
NANOG		transcription regulator		0.632		1.33E-02	AMER1,CCDC85A,COL3A1,HSPA1A/HSPA1B,IFNGR1,KLF4,LGALS1,MTF2,RAPGEF5,XIAP
5'-methylthioadenosine		chemical - endogenous mammalian				1.34E-02	ADIPOQ,COL1A1,COL1A2
NFkB (family)		group				1.34E-02	BSG,MMP9,TNFSF10
Integrin		complex				1.34E-02	JUN,MMP14,MMP9
PLC		group				1.34E-02	CXCL10,EGR3,LIPE
perhexiline		chemical drug				1.34E-02	LSS,TAGLN,WIPI1
chlorcyclizine		chemical drug				1.34E-02	LSS,TAGLN,WIPI1
highly active antiretroviral therapy		chemical drug				1.34E-02	BCL2,CCR5,IL7R
Il8r		group				1.34E-02	BCL2,MMP2,MMP9
harmine		chemical - endogenous non-mammalian				1.34E-02	BCL2,CYP1A1,MMP2
ZNF148		transcription regulator				1.34E-02	FN1,STAT1,VIM
PNN		other				1.34E-02	BSG,JUN,TIMP1
miR-9-5p (and other miRNAs w/seed CUUUGGU)		mature microRNA				1.34E-02	PMP22,PRDM1,REST
PIK3R2		kinase				1.34E-02	CXCL10,ISG15,PIK3R1
STIM1		ion channel				1.34E-02	GPX1,HMOX1,NFATC2
HHEX		transcription regulator				1.34E-02	KDR,NRP1,TIE1
RELN		peptidase				1.34E-02	APP,FABP7,LYVE1
EPHA2		kinase				1.34E-02	BCL2,MMP9,VCAM1
abscisic acid		chemical - endogenous non-mammalian				1.34E-02	CCL17,PPARG,SLC2A4
rhein		chemical - endogenous non-mammalian				1.34E-02	APAF1,OCLN,VCAM1
mannose		chemical - endogenous mammalian				1.34E-02	FASN,GPD1,HSP90B1
progestin		chemical drug				1.34E-02	BCL2,PDK4,TIMP2
SOX1		transcription regulator		1.414	bias	1.37E-02	DUSP1,EFEMP1,EOMES,GBP4,NRP1,PDGFRA,PECAM1,SMAD1
enterotoxin B		biologic drug		0.180	bias	1.37E-02	CCL11,CCL17,CD69,CXCL10,CXCL12,GPNMB,RSAD2,SNCA
GNA12		enzyme		-0.084		1.37E-02	BCL2,CNN1,F2R,MMP2,PDGFRA,PIK3R1,TAGLN,VIM
GLP-1-(7-34)-amide		chemical drug		1.000		1.39E-02	BCL2,HMOX1,PPARG,VCAM1
NOV	-1.405	growth factor		0.577		1.39E-02	COL1A1,MMP2,MMP9,PDGFC
risperidone		chemical drug		0.000		1.39E-02	BCL2,CXCL10,HMGCR,TBX21
Tnf receptor		group		0.000		1.39E-02	C3,ELANE,MMP9,TIMP1
NAMPT		cytokine		-0.232		1.39E-02	CXCL10,MMP3,MMP9,TFPI
TICAM2		other		-1.192		1.39E-02	CTSK,CXCL10,MMP14,S100A8
prostaglandin A1		chemical - endogenous non-mammalian		-1.982		1.39E-02	BCL2,CD14,HMOX1,HSPA1A/HSPA1B
oxymatrine		chemical - endogenous non-mammalian				1.39E-02	BCL2,FN1,HMOX1,SMAD3
mezerein		chemical - endogenous non-mammalian				1.39E-02	FN1,IFI6,IFIT1,MX1
ilomastat		chemical drug				1.39E-02	ACTA2,CXCL10,MMP9,OCLN
selenomethylselenocysteine		chemical - endogenous mammalian	Activated	2.000		1.39E-02	FABP4,JUN,TIMP2,TIMP3
thyroid hormone		chemical - endogenous mammalian		-0.854		1.40E-02	DDAH1,FASN,GHR,HMGCR,IGFBP3,IGFBP4,LEP,ME1,PCK1,PTGDS,SEMA6B,STAT1,TECTB,THRSP,VIM
folic acid		chemical - endogenous mammalian		1.461		1.41E-02	APP,IFI6,IGF2,JUN,PECAM1,VCAM1
PIAS1		transcription regulator		-0.765		1.50E-02	ACTA2,FASN,GADD45A,STAT1,TAGLN
TSLP		cytokine				1.50E-02	CCL11,CCL17,CXCL9,MX1,TIMP1
KLF1		transcription regulator				1.50E-02	AQP1,BCAM,BSG,PECAM1,SERPINH1
garcinol		chemical - endogenous non-mammalian		-0.707		1.52E-02	ADIPOQ,BFAR,CBFA2T3,HSF4,KRAS,MLLT6,PERP,PLAT,SATB1
TNFSF13B		cytokine		0.970	bias	1.56E-02	ADIPOQ,AICDA,BCL2,LEP,MMP9,PRDM1
ADRA1D		G-protein coupled receptor				1.56E-02	COL3A1,CTSV,DDAH1,DUSP1,FN1,JUN
mir-155		microRNA		-1.239		1.60E-02	AICDA,APAF1,BCL2,CD209,CD69,CXCL10,MMP3,SOCS1
miR-155-5p (miRNAs w/seed UAAUGCU)		mature microRNA		-0.610	bias	1.62E-02	AICDA,CD209,CD69,CSF1R,DNAJB1,ETS1,F2,KRAS,PLXND1,SATB1,SLC30A1,SMAD1,SOCS1
paroxetine		chemical drug		1.103		1.62E-02	ADM,APP,MPO,PDK1
TNFRSF4		transmembrane receptor		0.254		1.62E-02	BCL2,CXCL10,PRDM1,SOCS1
lipoarabinomannan		chemical - endogenous non-mammalian		-0.218	bias	1.62E-02	CCR5,CD14,ITGA7,STAT1
MAPK7		kinase		-0.817		1.62E-02	HMOX1,JUN,KLF4,VIM
GNRH		group		-1.290	bias	1.62E-02	ADIPOQ,CHGA,DUSP1,JUN
miR-30a-3p (and other miRNAs w/seed UUUCAGU)		mature microRNA		-1.997	bias	1.62E-02	PIK3C2A,RAB8B,SCAF11,SLC7A6
TCF7L2		transcription regulator		1.941		1.62E-02	AQP3,AXIN2,FBP1,LEF1,PCK1,SDC2,SNAI2
sodium chloride		chemical - endogenous mammalian		-1.829	bias	1.62E-02	APLNR,AQP1,GPX1,HMOX1,NFAT5,NPR1,VWF
CAV1	-1.558	transmembrane receptor	Inhibited	-2.359		1.64E-02	ADAMTS4,ADIPOQ,CAV1,CD14,CD36,HMOX1,KDR,LEP,OCLN,PTRF,TFPI
kainic acid		chemical toxicant		-1.662	bias	1.64E-02	APOLD1,APP,BCL2,CSF1R,DUSP1,HYOU1,JUN,MMP9,REST,SDC1,TIMP1,XIAP
paricalcitol		chemical drug		1.387		1.69E-02	BCL2,COL3A1,FN1,TIMP1,VCAM1
YWHAZ		enzyme				1.69E-02	HSP90B1,SMAD3,XBP1
GPI		enzyme				1.69E-02	CAV1,FN1,VIM
LTB4R	-1.748	G-protein coupled receptor				1.69E-02	ALOX5,MMP2,MMP9
EFNA1		other				1.69E-02	CD69,FN1,KRAS
CYP51A1		enzyme				1.69E-02	HMGCR,LSS,SQLE
PEX5L		ion channel				1.69E-02	CYP27A1,HMGCR,LSS
aphidicolin		chemical toxicant				1.69E-02	GADD45A,MMP3,STAT1
formoterol		chemical drug				1.69E-02	CDKN1C,CXCL10,MMP9
cyclomaltodextrin		chemical drug				1.69E-02	CTSK,MMP14,S100A8
auranofin		chemical drug				1.69E-02	C3,HMOX1,HP
copper		chemical - endogenous mammalian				1.69E-02	APP,HEPH,LRP1
BCL2	0.869	transporter		-0.009		1.70E-02	BCL2,GADD45A,GZMA,IGFBP6,MMP2,MMP9,PRDM1,TIMP1,TIMP2,XIAP
PIM1		kinase		1.744		1.72E-02	BCL2,GLB1,PROS1,SOCS1,STAT4,TBX21
PTPN1		phosphatase		-1.177		1.72E-02	DUSP1,FASN,LEP,MARCO,PIK3R1,SOCS1
ascorbic acid		chemical - endogenous mammalian		0.216		1.72E-02	APOA1,F2,IGFBP3,IGFBP4,MGP,MMP13,PMP22,SPARC
glutamine		chemical - endogenous mammalian		0.063		1.72E-02	ADA,DUSP1,GADD45A,HSPA1A/HSPA1B,PCK1,PYCR1,VIM,XBP1
captopril		chemical drug		-0.788		1.72E-02	A2M,BGN,FBLIM1,HMOX1,IGFBP6,MMP9,POSTN,TIMP1
8-epi-prostaglandin F2alpha		chemical - endogenous non-mammalian				1.73E-02	MMP2,MMP9
12(S)-hydroxyeicosatetraenoic acid		chemical - endogenous non-mammalian				1.73E-02	FN1,PAG1
ginsenoside Re		chemical - endogenous non-mammalian				1.73E-02	ADIPOQ,FABP4
heparan sulfate		chemical - endogenous mammalian				1.73E-02	FBLN5,PRNP
apyrase		group				1.73E-02	MMP2,MMP9
P110		group				1.73E-02	BCL2,COL4A1
IFN alpha receptor		complex				1.73E-02	COL1A2,MX1
1,2,3,4,6,7,8-heptachlorodibenzofuran		chemical toxicant				1.73E-02	CYP1A1,CYP1B1
LGALS12		other				1.73E-02	LEP,PPARG
MLYCD		enzyme				1.73E-02	CD36,PDK4
ENTPD5		enzyme				1.73E-02	COL1A1,COL1A2
ZMIZ2		transcription regulator				1.73E-02	AXIN2,JUN
AMER1	0.737	other				1.73E-02	APAF1,AXIN2
GPR39		G-protein coupled receptor				1.73E-02	LIPE,PNPLA2
Ap2 alpha		group				1.73E-02	BCL2,PTGDS
IgD		complex				1.73E-02	PRDM1,SDC1
G2535		chemical reagent				1.73E-02	CDKN1C,VIM
SEMA3F	-0.775	other				1.73E-02	MMP2,MMP9
HINT1		enzyme				1.73E-02	BCL2,TPSAB1/TPSB2
CLDN1		other				1.73E-02	MMP2,VIM
MC3R		G-protein coupled receptor				1.73E-02	HMOX1,LEP
miR-382-5p (miRNAs w/seed AAGUUGU)		mature microRNA				1.73E-02	TAGLN,VIM
CYSLTR1		G-protein coupled receptor				1.73E-02	BCL2,NFATC2
APOH		transporter				1.73E-02	CD36,F2
P2RY1		G-protein coupled receptor				1.73E-02	FN1,LEP
SOST		other				1.73E-02	ACP5,CTSK
CD59		other				1.73E-02	BCL2,CD69
PLIN2		other				1.73E-02	LEP,PCK1
HTR4		G-protein coupled receptor				1.73E-02	CXCL12,VCAM1
HEPH	-0.694	transporter				1.73E-02	HEPH,SLC40A1
NRP1	-0.590	transmembrane receptor				1.73E-02	ACTA2,BCL2
GLIS1		transcription regulator				1.73E-02	KLK7,S100A9
TFDP2		transcription regulator				1.73E-02	SMC1A,STAG3
DVL3		other				1.73E-02	CTNND1,MMP13
KRIT1		other				1.73E-02	DLL4,JUN
DSPP		other				1.73E-02	BGN,DCN
ITGA11	-1.262	other				1.73E-02	MMP13,MMP14
ACTN4		other				1.73E-02	MMP3,PDLIM1
U 50488H		chemical reagent				1.73E-02	CCR5,IL7R
enzastaurin		chemical drug				1.73E-02	CLDN3,CLDN5
dacarbazine		chemical drug				1.73E-02	CXCL10,CXCL9
2,3,7,8-tetrachlorodibenzofuran		chemical toxicant				1.73E-02	CYP1A1,CYP1B1
ferric chloride		chemical toxicant				1.73E-02	FTL,PLAT
apamin		chemical toxicant				1.73E-02	JUN,VCAM1
azelaic acid		chemical - endogenous mammalian				1.73E-02	BCL2,PPARG
alpha-hydroxyglutarate		chemical - endogenous mammalian				1.73E-02	FN1,VIM
tyrphostin 25		chemical - kinase inhibitor				1.73E-02	COL1A1,MMP13
decanoic acid		chemical - endogenous mammalian				1.73E-02	ACP5,PCK1
pemetrexed		chemical drug				1.73E-02	DCK,SLC29A1
Hg2+		chemical - endogenous non-mammalian				1.73E-02	CYP1A1,HMOX1
PKD1		ion channel		-1.648		1.74E-02	ACOX2,ALDH1A1,EMILIN1,GATM,GRAP2,KLHL28,NIPAL1,P2RX7,PCK1,PTRF,PVALB,TGFBR1,VWF,ZBTB10
RELB		transcription regulator		0.840		1.76E-02	BCL2,CCL11,CXCL12,MPO,PRDM1,STAT4,TBX21
miR-30c-5p (and other miRNAs w/seed GUAAACA)		mature microRNA		1.265	bias	1.81E-02	ATRX,F2,JUN,MBNL1,NUFIP2,P4HA2,PNP,PPARG,SLC9A3R2,SYT4
USF1		transcription regulator		-1.963	bias	1.85E-02	AKAP12,CHI3L1,DUSP1,FASN,FCER1A,GPAM,IGFBP3,TXNIP
mir-25		microRNA		0.655	bias	1.88E-02	GADD45A,RGS5,TGFBR1,TSC1
MYOC	-1.384	other		-0.762		1.88E-02	FN1,LAMA2,LAMB1,LAMC1
Relaxin		group		-1.067		1.88E-02	AQP3,CD36,MMP9,TIMP1
BGN	-1.417	other		-1.109		1.88E-02	AXIN2,FBN1,MMP14,SMAD3
deoxycorticosterone acetate		chemical drug		-1.220		1.88E-02	CD68,COL3A1,SLC2A4,VCAM1
Stat3-Stat3		complex		-1.953	bias	1.88E-02	A2M,FTL,JUN,LBP
SIX5		transcription regulator		-1.964	bias	1.88E-02	DMPK,IGF2,PTN,SFRP2
PRKAA1		kinase				1.88E-02	ACTA2,FN1,MMP9,THRSP
CLDN6		other				1.88E-02	CLDN3,CLDN5,KLF4,TGM3
dexamethasone phosphate		chemical drug	Inhibited	-2.000		1.88E-02	DUSP1,GPD1,LYVE1,PDK4
NOG		growth factor		1.172		1.89E-02	KDR,LEF1,MMP13,MMP3,SMAD1,VCAN
DKK1		growth factor		0.555		1.89E-02	ACTA2,COL1A1,LEF1,SNAI2,SPARC,TAGLN
pimagedine		chemical drug		0.970		1.89E-02	BCL2,COL4A1,HMOX1,LAMB1,TNFSF10
DACH1		transcription regulator		-0.200		1.89E-02	EFEMP1,IGFBP3,JUN,KLF4,MMP3
mir-146		microRNA		-1.154	bias	1.89E-02	CXCL10,DUSP1,MMP2,SOCS1,STAT1
bicuculline		chemical - endogenous non-mammalian		-1.387	bias	1.89E-02	ACTA2,APP,DUSP1,JUN,KLF4
CUL4B		other				1.89E-02	AXIN2,COL4A1,FANCB,IGFBP3,SOCS1
CDK4		kinase				1.92E-02	AQP3,ARMCX1,BRWD1,C7,ELN,MMP3,MYBL1,RGS2,SATB1,STOM,TMEM17,ZNF423
ARNT		transcription regulator		-0.751	bias	1.92E-02	ADM,CAV1,CCR5,CYP1A1,CYP1B1,GZMH,LEP,PCK2,RGS5,VIM
GFI1		transcription regulator		-0.354	bias	1.97E-02	ELANE,F2R,IL7R,JUN,LYZ,RASGRP1,REL,SMAD3,STAT1
GATA6		transcription regulator		-1.746		1.97E-02	ACTA2,CAV1,DAB2,PECAM1,PRDM1,SEMA3C,TAGLN,THRSP,TNFSF10
GMNN		transcription regulator		1.414	bias	1.98E-02	DUSP1,EFEMP1,EOMES,GBP4,NRP1,PDGFRA,PECAM1,SMAD1
SOX3		transcription regulator		1.414	bias	1.98E-02	DUSP1,EFEMP1,EOMES,GBP4,NRP1,PDGFRA,PECAM1,SMAD1
mir-15		microRNA		0.857	bias	2.07E-02	APP,BCL2,CD69,HSPA1A/HSPA1B,MMP9,TIMP1
beta-naphthoflavone		chemical toxicant		-0.220		2.07E-02	ABCC3,CYP1A1,CYP1B1,GSTM1,LBP,ME1
PRKCE		kinase		-0.805	bias	2.07E-02	ACTA2,APP,BCL2,CAV1,JUN,MMP9,XIAP
MAP3K14		kinase		-0.816	bias	2.07E-02	GADD45A,IL7R,REL,TNFAIP6,TNFSF10,VCAM1,XBP1
OTX2		transcription regulator		-1.912	bias	2.07E-02	A2M,COL8A1,GPNMB,PRDM1,SEMA3C,STRA6,TF
lonafarnib		chemical drug				2.08E-02	BCL2,MMP9,XIAP
cyclooxygenase		group				2.08E-02	HMOX1,MMP3,RGS2
PI-103		chemical - kinase inhibitor				2.08E-02	BCL2,CIDEC,XIAP
MAPK8IP3		other				2.08E-02	JUN,PAX5,TF
KLF9		transcription regulator				2.08E-02	ACP5,COL1A1,GHR
TFCP2		transcription regulator				2.08E-02	A2M,CFH,MMP9
ATP2A2		transporter				2.08E-02	APP,DGAT2,FASN
GADD45B		other				2.08E-02	BCL2,BGN,MMP13
NHLH2		other				2.08E-02	ADRB2,CD68,EMR1
RFX1		transcription regulator				2.08E-02	COL1A1,COL1A2,LMNA
UPF1		enzyme				2.08E-02	DNAJB11,ERG,SMG1
COL6A1	-0.953	other				2.08E-02	AK1,FASN,PVALB
NPFF		other				2.08E-02	ADRB2,PIK3R1,SLC2A4
BAG1		other				2.08E-02	BCL2,GADD45A,JUN
hydrogen sulfide		chemical - endogenous mammalian				2.08E-02	BCL2,CD69,HMOX1
spermine nitric oxide complex		chemical toxicant				2.08E-02	ACO1,HMOX1,VCAM1
Mn(III)-tetrakis-(4-benzoic acid) porphyrin		chemical reagent				2.08E-02	BCL2,MSR1,XIAP
calpeptin		chemical reagent				2.08E-02	APP,MMP9,VIM
gossypol		chemical drug				2.08E-02	BCL2,NCOA3,XIAP
myricetin		chemical - endogenous non-mammalian				2.08E-02	BCL2,CYP1A1,MMP13
neuroprotectin D1		chemical - endogenous mammalian				2.08E-02	ADIPOQ,BCL2,HMOX1
NQO1		enzyme		1.342		2.11E-02	BCL2,CXCL12,MMP9,VCAM1,XIAP
SUMO2		enzyme		-1.387		2.11E-02	CAV1,ISG15,MMP14,NOV,PNP
IL33		cytokine		1.583		2.13E-02	ADAMTS1,CCL11,CCL17,CD36,CD69,CXCL10,MSR1,REL
A23187		chemical reagent		-1.462		2.15E-02	CD14,FN1,HSP90B1,JUN,MMP13,MSR1,PPARG,SYT4,THRSP,TNFSF10
resiquimod		chemical drug		-0.420		2.16E-02	ANXA4,BCL2,CCL11,CXCL10,CXCL12,DLL4,GPX1,HSPB1,JUN,LMNA,PLAT,TBX21,TNFSF10
imipramine		chemical drug		0.577		2.16E-02	LSS,TAGLN,TSPO,WIPI1
SAA		group		0.106	bias	2.16E-02	MMP13,PLIN1,TFPI,VCAM1
linolenic acid		chemical - endogenous mammalian		0.000		2.16E-02	CD36,FASN,SNCA,THRSP
lithocholic acid		chemical - endogenous mammalian		-0.169		2.16E-02	ABCC3,BCL2,PRTN3,TGFBR1
SPRY2		other		-0.192		2.16E-02	AXIN2,EOMES,FABP7,ISG15
PD 123319		chemical drug		-0.218		2.16E-02	COL1A1,FASN,KDR,TIMP1
FGF7		growth factor		-1.093		2.24E-02	ABCC3,FASN,MMP13,MMP9,S100A8,SDC1,STAT1
salicylic acid		chemical drug		1.964		2.26E-02	APOA1,BGN,MMP9,PTGS1,SLC2A4,TNFSF10
glutathione		chemical - endogenous mammalian		0.557		2.26E-02	BCL2,GPX3,HMOX1,MPO,PDGFRB,VCAM1
KLF5		transcription regulator	Inhibited	-2.158		2.26E-02	ACTA2,DUSP1,MMP9,PPARG,S100A9,TAGLN
Wnt		group		0.692	bias	2.35E-02	CD34,KDR,LEF1,PPARG,SDC2
lysophosphatidylcholine		chemical - other		0.391	bias	2.35E-02	FASN,HMGCR,JUN,PPARG,RGS2
propranolol		chemical drug		-0.200		2.35E-02	ADIPOQ,APP,CYP1A1,DUSP1,LEP
ZBTB16		transcription regulator		-0.218		2.35E-02	CD14,CD34,COL1A1,MMP9,PIK3R1
carbamylcholine		chemical drug		-0.243		2.35E-02	APP,GEM,JUN,NPR1,RGS2
IL24		cytokine		-1.412		2.35E-02	APAF1,BCL2,GADD45A,HSP90B1,XBP1
LHCGR		G-protein coupled receptor				2.35E-02	ADAMTS1,CTSV,IGFBP4,PTGS1,TNFAIP6
REL	0.707	transcription regulator		-1.026	bias	2.38E-02	APP,BCL2,CXCL10,FN1,JUN,JUP,MMP9,PTGDS,REL,SNAI2,VIM
HNF1A		transcription regulator	Inhibited	-2.684	bias	2.42E-02	ACE2,ANXA4,AQP3,C1S,C4BPA,COL3A1,CTDSPL2,CTSZ,CYB5A,CYP27A1,FBP1,FCAMR,FGL1,FUT7,G0S2,GATM,HMGCR,LBP,LEF1,MRO,MTF2,PAMR1,PCK1,PDK1,SGK2,SLC40A1,VLDLR,XBP1
NFKB2		transcription regulator		-0.063		2.46E-02	BCL2,CXCL12,MMP2,MMP9,VCAM1,XIAP
PTPRJ		phosphatase		-0.816	bias	2.46E-02	BBX,CD69,FGL2,MARCO,PLAT,TNFSF8
enalapril		chemical drug		-0.896		2.46E-02	A2M,ADAMTS1,FBLIM1,KDR,TIMP1,VCAM1
cocaine		chemical drug		1.534		2.47E-02	AANAT,BCL2,CCR5,DUSP1,GABRD,IFIT1,JUN,MX1,OAS1,PVALB,SNCA,STAT1,TSPO
MIR124		group		1.091		2.47E-02	CAV1,REST,SNAI2,VIM
FHL2		transcription regulator		0.225		2.47E-02	ACTA2,CNN1,PDGFRB,TAGLN
PRKCQ		kinase		0.152	bias	2.47E-02	CD69,MMP2,MMP9,TBX21
NF1		other		0.000	bias	2.47E-02	AXIN2,KRAS,MDK,PCK1
nicotinic acid		chemical - endogenous mammalian		0.000		2.47E-02	ADIPOQ,APOA1,CD36,LIPE
CASP3		peptidase		-1.732		2.47E-02	BCL2,CAPN2,CTSK,MMP9
AREG		growth factor		-1.961	bias	2.47E-02	BCL2,JUN,MMP9,TNFAIP6
NfkB1-RelA		complex		-1.966	bias	2.47E-02	ADAMTS4,MMP13,MMP3,VCAM1
CSF1R	-0.477	kinase				2.47E-02	CSF1R,GRAP2,JUN,MSR1
CHD4		enzyme				2.47E-02	HMOX1,JUN,SQLE,TBX21
diazoxide		chemical drug				2.47E-02	BCL2,FASN,HYOU1,LEP
dithiothreitol		chemical reagent				2.47E-02	ERO1LB,GADD45A,HMOX1,HSP90B1
fluoride		chemical - endogenous mammalian				2.52E-02	GADD45A,VCAM1,XBP1
CSF2RB		transmembrane receptor				2.52E-02	BCL2,EMR1,JUN
sunitinib		chemical drug				2.52E-02	CD69,CYP1A1,KDR
Sod		group				2.52E-02	HMOX1,MMP2,VCAM1
1'-acetoxychavicol acetate		chemical reagent				2.52E-02	BCL2,MMP9,XIAP
PECAM1	-0.774	other				2.52E-02	BCL2,CD36,MMP2
MAPK8IP1		other				2.52E-02	APP,JUN,SNCA
PLCG2		enzyme				2.52E-02	BCL2,IFIT2,TNFSF10
miR-128-3p (and other miRNAs w/seed CACAGUG)		mature microRNA				2.52E-02	KMT2A,TGFBR1,TXNIP
CHEK2		kinase				2.52E-02	APAF1,KRAS,OCLN
LRPAP1		transmembrane receptor				2.52E-02	APP,LRP1,MMP2
CRKL		kinase				2.52E-02	CXCL10,FGL2,TLR3
GCGR		G-protein coupled receptor				2.52E-02	DUSP1,LEP,PCK1
HOXC9		transcription regulator				2.52E-02	MMP13,MMP9,TIMP3
AKR1B1		enzyme				2.52E-02	BCL2,MMP2,XIAP
PLIN1	-1.650	other				2.52E-02	CIDEC,FASN,LEP
RND3		enzyme				2.52E-02	BCL2,MMP2,VIM
monorden		chemical - endogenous non-mammalian				2.52E-02	DNAJB1,GSN,HSP90B1
isoquercitrin		chemical - endogenous non-mammalian				2.52E-02	FASN,HMGCR,SQLE
caffeic acid		chemical - endogenous mammalian				2.52E-02	BCL2,FASN,MMP3
alpha-tocopherol succinate		chemical drug				2.52E-02	BCL2,VCAM1,XIAP
6-amino-4-(4-phenoxyphenylethylamino)quinazoline		chemical reagent				2.52E-02	C3,MMP9
thioinosine		chemical toxicant				2.52E-02	CD36,PPARG
Stat5 dimer		complex				2.52E-02	IGF2,IGFBP3
Cbp/p300-Maf-Nfe2l2		complex				2.52E-02	FTL,HMOX1
CYP3A		group				2.52E-02	HMGCS1,SQLE
glycitein		chemical drug				2.52E-02	MMP3,MMP9
VIPAS39		other				2.52E-02	SPARC,VWF
KCNK2		ion channel				2.52E-02	PECAM1,VCAM1
FKBP8		other				2.52E-02	MMP9,SDC1
CACNA1C		ion channel				2.52E-02	ANXA2,CAV1
ZNF521	-0.970	other				2.52E-02	CTSK,ZNF423
PPP1R14B		phosphatase				2.52E-02	KDR,PECAM1
EN2		transcription regulator				2.52E-02	PAX5,SNCA
catumaxomab		biologic drug				2.52E-02	CD69,TNFSF10
LRP2		transporter				2.52E-02	CTSB,DAB2
miR-219a-5p (and other miRNAs w/seed GAUUGUC)		mature microRNA				2.52E-02	ALOX5,CD14
miR-491-5p (and other miRNAs w/seed GUGGGGA)		mature microRNA				2.52E-02	MMP2,MMP9
HTR2C		G-protein coupled receptor				2.52E-02	LEP,PPARG
Irs3		other				2.52E-02	FASN,LEP
THRSP	-4.109	other				2.52E-02	FASN,PCK1
ITGA9		other				2.52E-02	ACTA2,VIM
ATP2B2		transporter				2.52E-02	BCL2,XBP1
AATF		transcription regulator				2.52E-02	APP,JUN
HEYL	-1.063	transcription regulator				2.52E-02	MMP2,SMTN
SLC2A1		transporter				2.52E-02	FN1,MMP2
HTRA1	-0.635	peptidase				2.52E-02	HTRA1,MMP3
EFNB1		other				2.52E-02	BCL2,IL7R
AIP		transcription regulator				2.52E-02	CYP1A1,CYP1B1
PIM3		kinase				2.52E-02	STAT4,TBX21
TNFAIP6	-1.540	other				2.52E-02	MMP9,TNFAIP6
WAC		other				2.52E-02	PDK4,PPARG
Fructus xanthii aqueous extract		chemical - endogenous non-mammalian				2.52E-02	CD36,FASN
RPA1		other				2.52E-02	FMOD,HSPA1A/HSPA1B
MAP3K4		kinase				2.52E-02	MMP2,SNAI2
TNFRSF14		transmembrane receptor				2.52E-02	MMP13,MMP9
ST14		peptidase				2.52E-02	MMP13,MMP3
AQP5		transporter				2.52E-02	CLDN3,OCLN
ATF5		transcription regulator				2.52E-02	APAF1,TXNIP
CDH13	-1.324	other				2.52E-02	ADIPOQ,AKT3
WNT10B		other				2.52E-02	FABP4,PPARG
OBP2B		transporter				2.52E-02	FASN,PPARG
itraconazole		chemical drug				2.52E-02	CD14,CYP1A1
Congo Red		chemical toxicant				2.52E-02	APP,C3
emricasan		chemical drug				2.52E-02	ACTA2,COL1A1
dibenzoylmethane		chemical toxicant				2.52E-02	CYP1A1,CYP1B1
benz[a]anthracene		chemical toxicant				2.52E-02	CYP1A1,CYP1B1
3-hydroxyanthranilic acid		chemical - endogenous mammalian				2.52E-02	HMOX1,VCAM1
aurintricarboxylic acid		chemical drug				2.52E-02	APP,PTN
copper sulfate		chemical drug				2.52E-02	HMOX1,SLC40A1
zofenopril		chemical drug				2.52E-02	HMOX1,TIMP1
MECP2		transcription regulator				2.52E-02	CAPG,CYB5A,IGFBP3,LMNA,PIKFYVE,REST,S100A4,SYT4,TFPI2
CNTF		cytokine		1.000		2.60E-02	A2M,FASN,LBP,LEP,SOCS1,STAT1,TIMP1,VIM
TBK1		kinase		0.834	bias	2.60E-02	CXCL10,FGL2,IFIT1,IFIT2,ISG15,MARCO,RSAD2,TLR3
IL12 (family)		group	Activated	2.153		2.60E-02	BCL2,CCR5,CD69,NFATC2,STAT1,STAT4,TBX21,TNFSF10
roscovitine		chemical drug		0.943		2.60E-02	APP,FABP4,FN1,PPARG,XIAP
JAK1		kinase		0.822	bias	2.60E-02	IFIT2,MMP2,MX1,OSMR,STAT1
PIK3CG		kinase		-0.600		2.60E-02	BCL2,CTSK,HMOX1,MMP3,TNFSF10
SB 216763		chemical toxicant		-0.714	bias	2.60E-02	DLL4,FASN,PCK1,RGS2,TNFSF10
GHR	-1.331	transmembrane receptor		-0.714		2.60E-02	ADIPOQ,GHR,IGFBP3,IGFBP4,LEP
ATF1		transcription regulator				2.60E-02	BCL2,FUT7,HMOX1,JUN,PDE3B
GABPA		transcription regulator				2.60E-02	ELANE,HMOX1,IL7R,PPARG,ROBO4
SMAD1	-0.637	transcription regulator	Inhibited	-2.216	bias	2.60E-02	ACTA2,COL1A1,COL1A2,COL4A1,SMAD1
eflornithine		chemical drug	Inhibited	-2.236		2.60E-02	APP,C3,FN1,GLB1,TGM2
APC		enzyme				2.67E-02	AXIN2,CHGA,CXCL12,KLF4,MMP3,PDK4,PTGS1,SNAI2,TIMP1
mir-17		microRNA		-0.737	bias	2.68E-02	APP,LEF1,NCOA3,PHF6,TGFBR1,TNKS2
romidepsin		biologic drug				2.68E-02	APAF1,DUSP1,GSN,JUN,MMP9,TIMP3
rifampin		chemical drug		-1.254	bias	2.69E-02	ABCC3,AXIN2,BMP1,CD14,CD36,COL6A1,CXCL10,CYP1A1,LAMA3,ME1,MGP,PCK2
miR-146a-5p (and other miRNAs w/seed GAGAACU)		mature microRNA		1.316	bias	2.77E-02	CFH,DMBT1,LBP,LTF,PGLYRP1,S100A12,STAT1,TBX21
potassium chloride		chemical drug				2.77E-02	GABRD,HSP90B1,JUN,PDIA4,PIK3R1,SYT4,TXNIP,XBP1
1-methyl-4-phenyl-1,2,3,6-tetrahydropyridine		chemical toxicant		-1.980		2.79E-02	BCL2,EGR3,EMR1,HSPB1,JUN,MPO,PVALB
SCARB1		transporter		1.103		2.81E-02	APOA1,APOD,HMGCR,VCAM1
CEACAM1		other		1.067		2.81E-02	COL18A1,KDR,LEP,TIE1
CDH11		other		-1.000	bias	2.81E-02	JUP,LAMA5,MMP15,PIK3R1
S-nitroso-N-acetyl-DL-penicillamine		chemical reagent		-1.980		2.81E-02	BCL2,HMOX1,PRDM1,TIMP1
4-hydroxytamoxifen		chemical drug		-0.045		2.83E-02	BCL2,C3,EFEMP1,FABP4,IGFBP3,IL7R,NCOA3,SNAI2,TM4SF1
TSC2		other		-0.223		2.87E-02	GSN,HMOX1,PDGFRA,PDGFRB,STAT1
CALR		transcription regulator		-0.737		2.87E-02	COL1A1,COL1A2,FABP4,FN1,PPARG
corticosteroid		chemical drug		-1.067		2.87E-02	AQP1,DUSP1,POSTN,PPARG,PTGS1
APLN		other		-1.342		2.87E-02	ADIPOQ,BCL2,CD34,KDR,PECAM1
EP400		other				2.87E-02	AGPAT2,FABP4,GLB1,MAPK12,PPARG
IFNGR1	-0.448	transmembrane receptor				2.87E-02	CXCL10,MMP2,MMP9,PDGFRB,TBX21
LEF1	0.637	transcription regulator		0.254		2.91E-02	AXIN2,BCL2,ELANE,FN1,LEF1,MMP2
CXCR4		G-protein coupled receptor		-1.020	bias	2.91E-02	CXCL10,CXCL12,IGFBP7,MMP13,MMP2,TNFSF10
IL6ST		transmembrane receptor				2.91E-02	A2M,CSF1R,HP,JUN,LTF,SOCS1
phenobarbital		chemical drug		-0.718	bias	2.95E-02	ABCC3,APOA1,BCL2,CYP1A1,CYP1B1,CYP27A1,PCK1,THRSP
KIT		transmembrane receptor				2.95E-02	ANKH,CPA3,FCER1A,HMOX1,LTB4R,SNAI2,SOCS1,STAT1
KDM5B		transcription regulator		0.663	bias	2.98E-02	CAV1,CCL14,CYB5A,FHL1,GADD45A,ISG15,NEDD9,PDE3B,PLS3,TUBB2A
mannitol		chemical - endogenous mammalian				3.00E-02	COL1A1,FN1,JUN
GIP		other				3.00E-02	ADIPOQ,BCL2,RGS2
COL2A1		other				3.00E-02	COL1A1,COL3A1,MMP13
GPER1		G-protein coupled receptor				3.00E-02	FASN,LTF,SFRP2
PRKCI		kinase				3.00E-02	FASN,HMOX1,SLC2A4
STK4	0.499	kinase				3.00E-02	BCL2,IL7R,MMP2
TGFB1I1		transcription regulator				3.00E-02	CD36,FN1,KLF4
DIRAS3		enzyme				3.00E-02	F2,HLA-DQA1,TFPI2
Rhox5		transcription regulator				3.00E-02	ADIPOQ,PPARG,RETN
CDK5		kinase				3.00E-02	CD14,GLB1,NFAT5
CETP		enzyme				3.00E-02	APOA1,HMGCR,PPARG
allyl sulfide		chemical drug				3.00E-02	ABCC3,COL1A2,HMOX1
amlodipine		chemical drug				3.00E-02	ANXA2,COL1A1,HMGCR
ethidium		chemical toxicant				3.00E-02	BCL2,TIMP1,TIMP2
peroxynitrite		chemical toxicant				3.00E-02	MMP13,PPP1R12A,RGS2
ALKBH5		enzyme				3.13E-02	BLVRB,CAV1,CTTN,IGF2,JAG2,PRDX4,RGS2,SLC7A8
Calcineurin protein(s)		complex		0.056		3.15E-02	BCL2,CTSV,CYGB,DUSP1,PVALB,RGS2
CYP1B1	0.678	enzyme		-0.896		3.15E-02	CYP1B1,GZMA,HMOX1,MARCO,TNFSF10,VLDLR
TCF4		transcription regulator		-1.000		3.15E-02	AXIN2,CDKN1C,FN1,JUN,LEF1,VCAN
PRKCB		kinase		-1.960		3.15E-02	APP,FASN,FN1,JUN,MMP2,MMP9
pravastatin		chemical drug				3.15E-02	ADIPOQ,CAV1,CYP27A1,HMOX1,SDC4,VWF
DMP1		other		0.585		3.15E-02	ADD3,C1QB,CDH5,F13A1,STAB1
nonylphenol		chemical toxicant		-0.447	bias	3.15E-02	ADIPOQ,CXCL10,HSPA1A/HSPA1B,LBP,STK17B
IND S7		chemical - kinase inhibitor		1.000		3.16E-02	ATP5D,HSPA1A/HSPA1B,PCK2,VIM
sterol		chemical - endogenous mammalian		0.180		3.16E-02	ACSS2,FASN,GPAM,HMGCR
PRKAR1A		kinase		0.038		3.16E-02	LEP,PPARG,SMAD3,VIM
fucoidin		chemical reagent		0.000		3.16E-02	BCL2,CXCL12,ISG15,TNFSF10
PRKD1		kinase		-0.106	bias	3.16E-02	ADIPOQ,MMP3,VCAM1,XIAP
nitroarginine		chemical reagent		-0.152		3.16E-02	HMGCR,HMOX1,PLAT,SLC2A4
CASP1		peptidase		-1.000	bias	3.16E-02	CCL11,COL1A1,FASN,PPARG
HMGN1		transcription regulator				3.16E-02	EGFL7,G0S2,GP2,XBP1
MMP14	-0.649	peptidase				3.16E-02	LRP1,MMP14,SDC1,SLCO2A1
PBX1		transcription regulator				3.16E-02	COL1A1,COL5A2,DCN,FABP7
PP2/AG1879 tyrosine kinase inhibitor		chemical - kinase inhibitor		1.254		3.20E-02	BCL2,CBL,DUSP1,FN1,HMOX1,MMP13,VIM
IFI16		transcription regulator		-1.195	bias	3.20E-02	CXCL10,CYP1A1,GADD45A,GPX1,IL7R,MPO,VCAM1
NR1I3		ligand-dependent nuclear receptor		-0.713	bias	3.35E-02	ABCC3,ALDH1A1,APOA1,CYP27A1,GSTM1,NEDD9,PCK1,PDE3B,SLC29A1
ATN1		transcription regulator				3.35E-02	ACKR1,BMP1,CA4,GABRD,GSN,JUP,PRKACB,PVALB,SATB1,THRSP,TM4SF1
CpG ODN 2006		chemical reagent		-0.728		3.40E-02	AICDA,CXCL10,CXCL9,IFIT1,STAT1,TNFRSF17
triolein		chemical drug				3.43E-02	FASN,THRSP
bevacizumab		biologic drug				3.43E-02	CXCL12,NRP1
SIK3		kinase				3.43E-02	ADIPOQ,LEP
SCGB3A2		other				3.43E-02	MMP14,MMP2
C1orf61		other				3.43E-02	OCLN,VIM
SLC5A8		transporter				3.43E-02	BCL2,TNFSF10
DGAT2	-2.740	enzyme				3.43E-02	DGAT2,GPAM
SNED1		other				3.43E-02	IGFBP3,SLC2A4
PRDM16		transcription regulator				3.43E-02	DCN,GPX3
CTR9		other				3.43E-02	EGR3,IGFBP4
urotensin II		chemical drug				3.43E-02	ALOX5,SMAD3
parathyroid hormone-related protein		chemical drug				3.43E-02	FN1,MMP13
IgG2a		complex				3.43E-02	BCL2,HMOX1
MGP	-0.933	other				3.43E-02	ACTA2,TAGLN
DVL1		other				3.43E-02	APP,LEF1
SERPINA3		other				3.43E-02	APP,HMGCR
CD82		other				3.43E-02	DCN,TIMP1
CBX1		transcription regulator				3.43E-02	ITGA7,PROS1
ERCC4		enzyme				3.43E-02	FN1,GHR
miR-338-3p (miRNAs w/seed CCAGCAU)		mature microRNA				3.43E-02	TAGLN,VIM
miR-140-5p (and other miRNAs w/seed AGUGGUU)		mature microRNA				3.43E-02	CXCL12,SMAD3
LGALS7/LGALS7B		other				3.43E-02	COL1A2,MMP9
NF2		other				3.43E-02	HMOX1,SEMA3F
PPM1A		phosphatase				3.43E-02	MMP13,MMP2
RAD9A		enzyme				3.43E-02	GPR182,SATB1
MAD2L2		enzyme				3.43E-02	SNAI2,VIM
CAPNS1		peptidase				3.43E-02	CAPN2,MMP2
MS4A1		other				3.43E-02	CD69,XIAP
ROR2		kinase				3.43E-02	AXIN2,PPARG
RCOR2		transcription regulator				3.43E-02	REST,SYT4
HIST4H4		other				3.43E-02	IFI6,PRDM2
NEDD4		enzyme				3.43E-02	FN1,SNCA
Srgn		other				3.43E-02	ELANE,TPSAB1/TPSB2
CAMKK2		kinase				3.43E-02	ADRB2,LEP
nicorandil		chemical drug				3.43E-02	BCL2,JUN
methadone		chemical drug				3.43E-02	CCR5,XIAP
IC87114		chemical - kinase inhibitor				3.43E-02	CCL11,VCAM1
zimelidine		chemical drug				3.43E-02	TAGLN,WIPI1
manidipine		chemical drug				3.43E-02	HMGCR,JUN
MDL 28170		chemical toxicant				3.43E-02	APP,PRNP
S-allyl-L-cysteine		chemical - endogenous non-mammalian				3.43E-02	ACTA2,FASN
docetaxel		chemical drug		0.905		3.45E-02	ABCC3,BCL2,CCL17,CXCL10,KDR
TNFAIP3		enzyme		0.762		3.45E-02	BCL2,CXCL10,MMP9,VCAM1,XIAP
SKIL	0.727	transcription regulator		-1.172		3.45E-02	ACTA2,COL1A2,COL4A1,CXCL12,VAT1
retinoid		chemical drug		-1.387		3.45E-02	DUSP1,FOLR2,IGFBP3,TGFBI,TNFSF10
2-methoxyestradiol		chemical - endogenous mammalian		-1.929		3.45E-02	CAV1,ITGB5,LTF,SPON1,XIAP
BMI1		transcription regulator				3.45E-02	IKZF1,MEG3,NID1,SMAD3,VIM
phenacetin		chemical drug	Inhibited	-2.219	bias	3.45E-02	A2M,ANXA2,FBLIM1,TIMP1,VIM
doxifluridine		chemical drug				3.53E-02	AQP3,GADD45A,RRM2B
Ren2		peptidase				3.53E-02	COL3A1,MMP13,TIMP1
PNPLA2	-0.824	enzyme				3.53E-02	CD36,LEP,PCK1
FGFR4		kinase				3.53E-02	KDR,MMP13,MMP14
TNFSF14		cytokine				3.53E-02	CXCL10,CXCL12,MMP9
S100B		other				3.53E-02	APP,CHGA,JUN
DAG1		transmembrane receptor				3.53E-02	ITGA7,LAMB1,LAMC1
MAFG		transcription regulator				3.53E-02	ABCC3,HMOX1,TBXAS1
TNK1		kinase				3.53E-02	APP,IFIT2,TNFSF10
BID		other				3.53E-02	CTSB,CTSK,TIMP1
IL11RA		transmembrane receptor				3.53E-02	CCL11,CCL17,MMP2
2-mercaptoacetate		chemical - endogenous non-mammalian				3.53E-02	ANXA2,CD68,PPARG
ellagic acid		chemical - endogenous non-mammalian				3.53E-02	BCL2,HMOX1,MMP3
perindopril		chemical drug				3.53E-02	ACTA2,MMP2,RETN
glyburide		chemical drug				3.53E-02	ADIPOQ,HMOX1,PPARG
glutamyl-Se-methylselenocysteine		chemical - endogenous mammalian				3.53E-02	JUN,TIMP2,TIMP3
oxysterol		chemical - endogenous mammalian				3.53E-02	CAV1,HMGCR,TIMP1
MEL S3		chemical - kinase inhibitor		1.000		3.55E-02	ATP5D,HSPA1A/HSPA1B,PCK2,VIM
HNRNPK		other		0.762		3.55E-02	IGSF10,MMP3,PRELP,TCN2
SHC1		kinase		-1.091		3.55E-02	BCL2,CD69,FTL,S1PR2
NOTCH2		transcription regulator		-1.977		3.55E-02	ACTA2,BCL2,COL1A1,SDC2
PAX5	0.731	transcription regulator				3.55E-02	CSF1R,IGJ,PRDM1,SDC1
ANXA1		enzyme				3.55E-02	ANXA2,ANXA4,CCR10,CD69
carbohydrate		chemical - endogenous mammalian				3.55E-02	ELOVL6,FASN,LEP,THRSP
miR-124-3p (and other miRNAs w/seed AAGGCAC)		mature microRNA		1.487	bias	3.59E-02	CAV1,CTNND1,CYP1B1,DEPDC1,FAM129B,GSN,LAMC1,LRRC58,NID1,NME4,PLOD3,PLP2,SNAI2,STOM,UHMK1,USP49
1,2-dithiol-3-thione		chemical reagent	Inhibited	-2.843	bias	3.84E-02	ABCC3,DNAJB11,DNAJB9,DSTN,GHR,GSTM1,HMOX1,HSP90B1,LMNA,PDIA4,PDIA6,SEC61A1,SLC35B1,THRSP,XBP1
JAK2		kinase		-0.283	bias	3.92E-02	CD36,CXCL10,MPO,OSMR,PECAM1,SLC11A1,STAT1,VLDLR,XIAP
Gsk3		group		1.150		3.95E-02	BCL2,FABP4,JUN,PPARG,STAT1,XIAP
[truncated: 398 more rows]
